# Supplementary material for: Asymmetric and transient properties of reciprocal activity of antagonists during the paw-shake response in the cat
Source: PLoS Comput Biol. 2021 Dec 28;17(12):e1009677. doi: 10.1371/journal.pcbi.1009677 (PMC8759665; doi:10.1371/journal.pcbi.1009677)
Supplement: S1 Data — File name of each file has the following structure: SupplementaryFileNumber_Data_SessionNumber_AnimalCode_EpisodeNumber.txt. Example: S1_Data_7_3-25-0_bo_9F.txt, where S1 is the supplementary data file number 7, 3-25-0 is session number, bo is animal code, 9F is episode number, and txt is file type extension. Each column of each file contains raw EMG signal of a specific muscle in mV sampled at 3000 Hz and band-pass filtered (Butterworth zero-lag filter, 30 Hz– 1000 Hz, 3 dB). First line of each file contains muscle name abbreviations (see Table 3 in the manuscript): MG, medial gastrocnemius; SO, soleus; BFS, biceps femoris anterior; IP, iliopsoas; TA, tibialis anterior; VA, vastus lateralis and vastus medialis. (ZIP) [file pcbi.1009677.s001.zip]

Archive with 45 entries (44 files):
- S1_Data/
- S1_Data/S1_Data_10_11-3-0_we_8F.txt
- S1_Data/S1_Data_11_11-3-0_we_6F.txt
- S1_Data/S1_Data_12_9-27-0_BL_29F.txt
- S1_Data/S1_Data_13_9-27-0_BL_23F.txt
- S1_Data/S1_Data_14_7-25-0_SQ_36F.txt
- S1_Data/S1_Data_15_7-25-0_CR_38F.txt
- S1_Data/S1_Data_16_7-25-0_CR_34F.txt
- S1_Data/S1_Data_17_7-25-0_CR_26F.txt
- S1_Data/S1_Data_18_7-25-0_CR_18F.txt
- S1_Data/S1_Data_19_7-25-0_CR_14F.txt
- S1_Data/S1_Data_1_3-25-0_bo_9F.txt
- S1_Data/S1_Data_20_7-25-0_CR_10F.txt
- S1_Data/S1_Data_21_7-25-0_CR_6F.txt
- S1_Data/S1_Data_22_7-25-0_CR_2F.txt
- S1_Data/S1_Data_23_7-7-0_ST_40F.txt
- S1_Data/S1_Data_24_7-7-0_ST_35F.txt
- S1_Data/S1_Data_25_7-7-0_ST_13F.txt
- S1_Data/S1_Data_26_6-24-0_CO_62F.txt
- S1_Data/S1_Data_27_6-23-0_mo_46F.txt
- S1_Data/S1_Data_28_6-23-0_mo_33F.txt
- S1_Data/S1_Data_29_6-23-0_mo_10F.txt
- S1_Data/S1_Data_2_11-24-0_ve_24F.txt
- S1_Data/S1_Data_30_6-9-0_mo_50F.txt
- S1_Data/S1_Data_31_6-9-0_mo_45F.txt
- S1_Data/S1_Data_32_6-9-0_mo_44F.txt
- S1_Data/S1_Data_33_6-9-0_br_35F.txt
- S1_Data/S1_Data_34_6-9-0_br_33F.txt
- S1_Data/S1_Data_35_6-9-0_br_31F.txt
- S1_Data/S1_Data_36_6-9-0_br_27F.txt
- S1_Data/S1_Data_37_6-9-0_br_25F.txt
- S1_Data/S1_Data_38_6-9-0_br_23F.txt
- S1_Data/S1_Data_39_6-9-0_br_21F.txt
- S1_Data/S1_Data_3_11-24-0_ve_22F.txt
- S1_Data/S1_Data_40_6-9-0_br_19F.txt
- S1_Data/S1_Data_41_3-25-0_bo_8F.txt
- S1_Data/S1_Data_42_3-25-0_bo_5F.txt
- S1_Data/S1_Data_43_1-27-0_na_124F.txt
- S1_Data/S1_Data_44_1-27-0_na_122F.txt
- S1_Data/S1_Data_4_11-11-0_ju_44F.txt
- S1_Data/S1_Data_5_11-4-0_we_27F.txt
- S1_Data/S1_Data_6_11-4-0_we_14F.txt
- S1_Data/S1_Data_7_11-4-0_we_2F.txt
- S1_Data/S1_Data_8_11-3-0_we_23F.txt
- S1_Data/S1_Data_9_11-3-0_we_20F.txt
