# Supplementary material for: Asymmetric and transient properties of reciprocal activity of antagonists during the paw-shake response in the cat
Source: PLoS Comput Biol. 2021 Dec 28;17(12):e1009677. doi: 10.1371/journal.pcbi.1009677 (PMC8759665; doi:10.1371/journal.pcbi.1009677)
Supplement: S1 Data — File name of each file has the following structure: SupplementaryFileNumber_Data_SessionNumber_AnimalCode_EpisodeNumber.txt. Example: S1_Data_7_3-25-0_bo_9F.txt, where S1 is the supplementary data file number 7, 3-25-0 is session number, bo is animal code, 9F is episode number, and txt is file type extension. Each column of each file contains raw EMG signal of a specific muscle in mV sampled at 3000 Hz and band-pass filtered (Butterworth zero-lag filter, 30 Hz– 1000 Hz, 3 dB). First line of each file contains muscle name abbreviations (see Table 3 in the manuscript): MG, medial gastrocnemius; SO, soleus; BFS, biceps femoris anterior; IP, iliopsoas; TA, tibialis anterior; VA, vastus lateralis and vastus medialis. (ZIP) [file pcbi.1009677.s001.zip › S1_Data/S1_Data_10_11-3-0_we_8F.txt]

BFP	MG	SO	BFA	VM	TA	VL	IP	RFmid	RFprox
1.22	2.336	1.309	2.132	-3.125	-0.251	0.048	0.4	-2.658	1.922
-1.178	-2.315	-1.361	-2.188	3.355	0.327	-0.03	-0.401	3.94	-2.301
-2.097	-4.072	-2.37	-3.821	5.701	0.56	-0.084	-0.716	5.724	-3.858
-1.622	-3.138	-1.827	-2.952	4.281	0.463	-0.066	-0.564	3.761	-2.942
-1.54	-2.988	-1.735	-2.806	4.028	0.44	-0.061	-0.534	3.508	-2.742
-1.561	-3.019	-1.753	-2.832	4.078	0.42	-0.08	-0.524	3.717	-2.697
-1.437	-2.742	-1.599	-2.579	3.738	0.399	-0.075	-0.458	3.374	-2.397
-1.369	-2.609	-1.531	-2.456	3.599	0.411	-0.062	-0.429	3.103	-2.263
-1.285	-2.471	-1.46	-2.323	3.453	0.4	-0.039	-0.414	2.886	-2.079
-1.204	-2.307	-1.358	-2.172	3.296	0.402	-0.015	-0.39	2.786	-1.818
-1.143	-2.171	-1.268	-2.047	3.139	0.405	-0.029	-0.365	2.815	-1.606
-1.074	-2.027	-1.199	-1.913	2.985	0.369	-0.061	-0.35	2.677	-1.533
-1.006	-1.884	-1.13	-1.778	2.863	0.338	-0.078	-0.331	2.257	-1.598
-0.944	-1.762	-1.049	-1.662	2.643	0.304	-0.09	-0.31	2.055	-1.573
-0.891	-1.645	-0.977	-1.553	2.339	0.265	-0.1	-0.316	2.117	-1.365
-0.84	-1.518	-0.912	-1.444	2.109	0.265	-0.068	-0.315	1.953	-1.224
-0.775	-1.397	-0.842	-1.336	1.941	0.28	0.008	-0.268	1.643	-1.232
-0.705	-1.287	-0.773	-1.221	1.764	0.298	0.056	-0.171	1.411	-1.165
-0.65	-1.176	-0.71	-1.118	1.606	0.321	0.055	-0.029	1.11	-1
-0.597	-1.066	-0.648	-1.029	1.491	0.305	0.031	0.107	0.822	-0.907
-0.532	-0.965	-0.588	-0.936	1.386	0.26	0.01	0.228	0.777	-0.881
-0.467	-0.869	-0.532	-0.84	1.284	0.234	0.019	0.325	0.822	-0.819
-0.408	-0.776	-0.48	-0.757	1.165	0.222	0.054	0.235	0.765	-0.7
-0.335	-0.692	-0.432	-0.69	0.975	0.208	0.057	-0.058	0.63	-0.566
-0.254	-0.609	-0.389	-0.622	0.751	0.194	0.026	-0.249	0.441	-0.49
-0.206	-0.528	-0.346	-0.536	0.607	0.175	0.011	-0.311	0.277	-0.417
-0.188	-0.461	-0.302	-0.457	0.553	0.155	-0.003	-0.441	0.317	-0.32
-0.169	-0.399	-0.261	-0.401	0.5	0.14	-0.014	-0.51	0.477	-0.361
-0.153	-0.328	-0.22	-0.341	0.412	0.127	-0.022	-0.397	0.442	-0.468
-0.145	-0.262	-0.182	-0.274	0.332	0.112	-0.034	-0.274	0.251	-0.414
-0.131	-0.209	-0.151	-0.226	0.278	0.113	-0.009	-0.146	0.111	-0.306
-0.12	-0.156	-0.125	-0.193	0.221	0.145	0.025	0.152	-0.009	-0.284
-0.099	-0.104	-0.102	-0.15	0.161	0.158	0.034	0.388	-0.127	-0.197
-0.061	-0.06	-0.075	-0.095	0.125	0.138	0.035	0.34	-0.12	0.002
-0.034	-0.023	-0.043	-0.047	0.079	0.13	0.019	0.329	0.06	0.089
-0.024	0.008	-0.011	-0.013	-0.009	0.11	-0.008	0.416	0.182	0.026
-0.004	0.039	0.005	0.019	-0.082	0.055	-0.029	0.33	0.085	-0.046
0.022	0.07	0.007	0.051	-0.105	0.012	-0.055	0.16	-0.099	-0.132
0.039	0.1	0.019	0.087	-0.134	0.028	-0.039	0.054	-0.313	-0.12
0.048	0.13	0.045	0.117	-0.162	0.077	0.041	0.002	-0.541	0.126
0.051	0.157	0.067	0.125	-0.149	0.113	0.08	-0.05	-0.634	0.328
0.058	0.185	0.076	0.142	-0.177	0.111	0.035	-0.162	-0.613	0.328
0.072	0.21	0.083	0.176	-0.28	0.077	-0.013	-0.239	-0.621	0.319
0.078	0.229	0.09	0.184	-0.315	0.053	-0.017	-0.203	-0.507	0.268
0.069	0.249	0.089	0.181	-0.236	0.04	-0.012	-0.11	-0.216	0.105
0.065	0.259	0.097	0.201	-0.205	0.03	-0.021	-0.006	-0.137	0.028
0.07	0.262	0.116	0.213	-0.275	0.058	0	0.049	-0.298	0.123
0.075	0.276	0.127	0.211	-0.337	0.087	0.051	0.029	-0.341	0.221
0.084	0.289	0.133	0.222	-0.359	0.076	0.104	-0.008	-0.333	0.244
0.098	0.29	0.133	0.235	-0.359	0.086	0.116	-0.02	-0.415	0.288
0.102	0.282	0.123	0.243	-0.327	0.111	0.05	-0.011	-0.365	0.38
0.101	0.274	0.118	0.242	-0.315	0.095	-0.011	0.006	-0.239	0.437
0.106	0.274	0.132	0.236	-0.375	0.051	-0.031	0.019	-0.243	0.425
0.113	0.28	0.145	0.231	-0.455	0.013	-0.03	0.038	-0.242	0.386
0.102	0.285	0.142	0.227	-0.499	0.024	0.011	0.064	-0.261	0.371
0.098	0.28	0.141	0.232	-0.486	0.059	0.033	0.051	-0.373	0.366
0.121	0.267	0.15	0.244	-0.406	0.044	0.027	0.003	-0.396	0.322
0.135	0.265	0.151	0.244	-0.335	0.035	0.065	-0.001	-0.394	0.277
0.129	0.271	0.136	0.235	-0.324	0.082	0.078	0.028	-0.476	0.259
0.125	0.276	0.126	0.23	-0.323	0.107	-0.001	0.028	-0.479	0.177
0.122	0.28	0.126	0.224	-0.31	0.081	-0.063	0.015	-0.409	0.116
0.126	0.277	0.118	0.213	-0.29	0.059	-0.054	0.021	-0.419	0.229
0.139	0.269	0.109	0.202	-0.269	0.046	-0.016	0.031	-0.445	0.278
0.143	0.259	0.11	0.198	-0.265	0.032	0.028	0.038	-0.4	0.088
0.142	0.241	0.106	0.195	-0.258	0.016	0.059	0.078	-0.345	-0.04
0.137	0.224	0.092	0.185	-0.214	0	0.058	0.142	-0.249	0.023
0.112	0.224	0.088	0.174	-0.174	0.025	0.019	0.148	-0.229	0.132
0.07	0.225	0.089	0.173	-0.198	0.055	-0.016	0.078	-0.433	0.279
0.049	0.215	0.077	0.172	-0.246	0.025	-0.002	0.018	-0.571	0.357
0.046	0.209	0.072	0.155	-0.242	0.006	0.007	0.012	-0.503	0.241
0.043	0.204	0.086	0.142	-0.193	0.031	-0.017	0.024	-0.445	0.095
0.041	0.19	0.088	0.14	-0.178	0.035	-0.013	0.051	-0.428	0.033
0.038	0.18	0.07	0.136	-0.21	0.043	0.028	0.109	-0.344	-0.014
0.043	0.167	0.057	0.137	-0.212	0.068	0.056	0.176	-0.229	-0.065
0.055	0.141	0.057	0.133	-0.175	0.072	0.046	0.225	-0.323	-0.079
0.073	0.124	0.07	0.112	-0.158	0.059	0.035	0.254	-0.594	-0.044
0.112	0.116	0.085	0.1	-0.147	0.027	0.032	0.254	-0.675	0.005
0.129	0.108	0.079	0.103	-0.12	0.009	0.021	0.21	-0.45	0.038
0.101	0.125	0.058	0.09	-0.121	0.055	0.011	0.201	-0.109	0.052
0.114	0.152	0.05	0.072	-0.145	0.101	-0.031	0.287	0.016	0.057
0.19	0.152	0.045	0.076	-0.165	0.081	-0.061	0.282	-0.14	0.061
0.257	0.138	0.034	0.08	-0.2	0.06	0.02	0.084	-0.297	0.047
0.265	0.123	0.026	0.066	-0.229	0.095	0.067	-0.068	-0.32	0.018
0.194	0.101	0.024	0.056	-0.236	0.126	0.014	-0.117	-0.314	0.033
0.09	0.081	0.02	0.059	-0.245	0.107	0.026	-0.211	-0.364	0.061
0.015	0.074	0.014	0.066	-0.272	0.074	0.076	-0.277	-0.411	0.035
-0.034	0.075	0.014	0.062	-0.251	0.08	0.068	-0.232	-0.388	-0.013
-0.076	0.076	0.017	0.043	-0.109	0.112	-0.006	-0.053	-0.258	-0.014
-0.102	0.063	0.012	0.033	0.028	0.105	-0.116	0.252	-0.039	0.136
-0.09	0.041	0.006	0.037	0.031	0.058	-0.123	0.407	0.001	0.36
-0.053	0.038	0.003	0.034	-0.049	0.045	-0.035	0.259	-0.322	0.375
-0.008	0.047	-0.004	0.025	-0.144	0.082	-0.006	0.073	-0.588	0.198
0.049	0.061	-0.005	0.024	-0.188	0.105	-0.021	0.079	-0.411	0.053
0.092	0.072	0.002	0.023	-0.11	0.107	-0.003	0.194	-0.088	-0.046
0.086	0.061	0.002	0.013	0.012	0.12	0.019	0.199	0.029	-0.108
0.043	0.042	0.001	0.007	0.033	0.138	0.012	0.135	0.015	-0.161
0.003	0.053	0	0.011	-0.029	0.149	-0.004	0.243	0.036	-0.259
-0.014	0.092	-0.009	0.019	-0.042	0.131	-0.014	0.381	-0.043	-0.172
-0.005	0.114	-0.017	0.025	0.001	0.1	-0.025	0.19	-0.205	0.211
0.022	0.103	-0.025	0.018	0.011	0.115	-0.013	-0.234	-0.162	0.49
0.033	0.09	-0.026	-0.003	-0.014	0.161	0.001	-0.455	-0.07	0.448
0.036	0.094	-0.025	-0.005	0	0.176	0.003	-0.351	-0.082	0.286
0.05	0.09	-0.028	0.007	0.05	0.161	0.068	-0.179	-0.05	0.113
0.039	0.07	-0.027	-0.004	0.093	0.159	0.118	-0.074	0.026	-0.055
0.003	0.055	-0.025	-0.024	0.121	0.16	0.055	-0.01	0.081	-0.153
-0.027	0.04	-0.028	-0.023	0.091	0.117	0.004	-0.009	-0.005	-0.157
-0.055	0.023	-0.029	-0.01	0.005	0.061	0.026	-0.075	-0.22	-0.092
-0.08	0.015	-0.021	-0.009	-0.035	0.07	0.039	-0.189	-0.316	-0.018
-0.101	0.017	-0.012	-0.014	-0.024	0.116	0.016	-0.292	-0.243	0.013
-0.1	0.012	-0.015	-0.013	-0.029	0.122	-0.001	-0.276	-0.148	0.027
-0.063	0.001	-0.025	-0.012	-0.036	0.116	0.008	-0.147	-0.086	0.065
-0.011	0	-0.024	-0.016	-0.034	0.153	0.036	-0.033	-0.056	0.089
0.035	0.006	-0.022	-0.016	-0.019	0.199	0.048	0.051	-0.028	0.078
0.058	0.004	-0.026	-0.01	0.027	0.192	0.002	0.149	-0.015	0.079
0.056	0.007	-0.019	-0.01	0.058	0.123	-0.021	0.153	-0.029	0.022
0.056	0.02	-0.004	-0.013	0.045	0.049	0.026	0.066	-0.039	-0.142
0.052	0.019	0.002	-0.013	0.011	0.054	0.034	0.03	-0.067	-0.197
0.021	0.003	0.004	-0.019	-0.019	0.102	-0.024	-0.064	-0.06	-0.087
-0.022	-0.006	0.008	-0.024	-0.015	0.097	-0.022	-0.218	-0.023	-0.044
-0.053	-0.01	0.005	-0.013	0.011	0.102	0.037	-0.082	-0.039	-0.077
-0.063	-0.016	-0.006	0.001	0.023	0.142	0.03	0.243	-0.061	-0.057
-0.056	-0.017	-0.025	-0.002	0.033	0.136	0.002	0.273	-0.111	-0.019
-0.036	-0.002	-0.039	-0.016	0.047	0.12	0.016	0.071	-0.232	-0.016
-0.022	0.016	-0.035	-0.019	0.035	0.128	0.033	0.015	-0.329	-0.037
-0.045	0.016	-0.02	-0.012	0.01	0.124	0.046	0.146	-0.332	-0.053
-0.065	0.009	-0.02	-0.016	0.007	0.111	0.052	0.225	-0.257	-0.045
-0.028	0.006	-0.038	-0.014	0.016	0.124	0.024	0.113	-0.11	-0.025
0.02	0.016	-0.053	-0.007	0.015	0.151	-0.021	-0.014	0.033	-0.019
0.044	0.03	-0.05	-0.017	0.01	0.138	-0.033	-0.066	0.048	-0.03
0.049	0.021	-0.031	-0.02	0.016	0.103	-0.007	-0.127	-0.054	-0.025
0.024	0.005	-0.016	-0.008	0.018	0.096	-0.005	-0.147	-0.175	-0.011
-0.022	0.005	-0.02	-0.011	0.007	0.103	-0.036	-0.13	-0.225	-0.016
-0.079	0.012	-0.026	-0.014	-0.005	0.11	-0.027	-0.137	-0.207	-0.023
-0.134	0.017	-0.024	-0.01	-0.024	0.13	0.008	-0.117	-0.185	0.002
-0.143	0.018	-0.014	-0.015	-0.033	0.148	0.034	-0.074	-0.152	0.023
-0.116	0.015	-0.008	-0.016	-0.018	0.169	0.054	-0.066	-0.116	0.017
-0.087	0.019	-0.015	-0.015	-0.023	0.196	0.015	-0.087	-0.038	0.074
-0.034	0.028	-0.026	-0.013	-0.043	0.187	-0.034	-0.113	0.062	0.18
0.029	0.031	-0.03	-0.003	0.007	0.142	-0.015	-0.13	0.027	0.168
0.078	0.024	-0.023	-0.005	0.077	0.125	-0.018	-0.107	-0.106	0.06
0.123	0.019	-0.013	-0.015	0.05	0.169	-0.03	-0.036	-0.176	-0.006
0.111	0.026	-0.016	-0.011	-0.022	0.222	0.011	0.031	-0.173	-0.025
0.027	0.031	-0.021	-0.01	-0.034	0.197	-0.007	0.02	-0.168	-0.046
-0.029	0.028	-0.019	-0.016	0.004	0.195	-0.053	-0.053	-0.202	-0.06
0.002	0.029	-0.025	-0.019	0.042	0.257	0.003	-0.109	-0.248	-0.045
0.052	0.035	-0.025	-0.013	0.048	-0.057	0.046	-0.092	-0.23	-0.02
0.065	0.04	-0.016	-0.004	0.028	-0.578	-0.005	-0.008	-0.143	-0.004
0.057	0.03	-0.026	-0.005	0.017	-0.562	-0.03	0.11	-0.061	0.009
0.055	0.007	-0.034	-0.014	0.011	-0.279	0.017	0.276	-0.039	0.007
0.05	0.003	-0.013	-0.018	-0.011	-0.207	0.054	0.414	-0.097	-0.009
0.026	0.021	-0.001	-0.015	-0.024	-0.178	0.033	0.442	-0.171	-0.017
-0.007	0.029	-0.005	-0.011	-0.014	-0.114	0.01	0.391	-0.177	-0.015
-0.03	0.023	-0.007	-0.007	0.003	-0.077	0.028	0.172	-0.148	-0.007
-0.049	0.024	-0.018	0	0.027	-0.066	0.049	-0.108	-0.161	0
-0.067	0.033	-0.023	-0.002	0.041	-0.044	0.054	-0.13	-0.156	0
-0.053	0.039	-0.011	-0.012	0.024	0	0.035	0.042	-0.059	-0.004
-0.019	0.045	-0.009	-0.01	-0.009	0.033	0.008	0.166	-0.003	-0.002
-0.011	0.043	-0.015	0	-0.047	0.054	0.027	0.156	-0.067	0.004
-0.024	0.032	-0.012	0.003	-0.078	0.068	0.04	0.074	-0.176	0.001
-0.021	0.038	-0.01	-0.006	-0.093	0.085	-0.023	0.139	-0.198	-0.003
0.011	0.04	-0.008	-0.018	-0.109	0.124	-0.07	0.379	-0.096	0.001
0.047	0.019	-0.003	-0.014	-0.107	0.149	-0.041	0.473	-0.046	0.009
0.068	0.013	-0.012	-0.007	-0.06	0.128	-0.005	0.292	-0.082	0.014
0.065	0.03	-0.03	-0.011	-0.002	0.102	0.019	0.069	-0.132	0.016
0.053	0.032	-0.036	-0.009	0.038	0.133	0.041	-0.04	-0.208	0.024
0.052	0.018	-0.032	-0.006	0.063	0.198	0.043	-0.097	-0.218	0.031
0.035	0.022	-0.025	-0.009	0.075	0.198	0.036	-0.165	-0.157	0.021
-0.008	0.035	-0.015	-0.009	0.065	0.178	0.024	-0.171	-0.143	0.007
-0.043	0.024	-0.006	-0.002	0.042	0.232	0.005	-0.146	-0.14	0.011
-0.043	0.011	-0.007	0.01	0.031	0.268	-0.011	-0.183	-0.141	0.02
-0.007	0.019	-0.016	0.014	0.027	0.217	-0.041	-0.154	-0.228	0.02
0.022	0.022	-0.018	0.009	0.013	0.162	-0.053	-0.07	-0.279	0.017
0.025	0.025	-0.018	0.003	-0.003	0.145	-0.008	-0.115	-0.225	0.015
0.049	0.035	-0.023	-0.006	-0.013	0.093	0.015	-0.189	-0.216	0.016
0.086	0.029	-0.022	-0.017	-0.032	-0.043	-0.039	-0.197	-0.242	0.022
0.081	0.022	-0.02	-0.021	-0.04	-0.108	-0.07	-0.261	-0.222	0.021
0.021	0.03	-0.024	-0.015	-0.031	0.02	0.007	-0.314	-0.221	0.011
-0.062	0.029	-0.015	-0.007	-0.027	0.19	0.068	-0.188	-0.208	0.009
-0.118	0.02	-0.004	-0.004	-0.011	0.315	0.034	0.076	-0.114	0.006
-0.133	0.025	-0.011	-0.002	0.028	0.416	0.012	0.293	-0.046	-0.004
-0.122	0.039	-0.015	0.005	0.049	0.355	0.005	0.251	-0.032	-0.003
-0.096	0.038	-0.013	0.006	0.039	0.078	-0.017	0.015	-0.025	0.011
-0.044	0.032	-0.019	0	0.023	-0.18	-0.009	-0.038	-0.086	0.012
0.014	0.032	-0.02	0	0.001	-0.224	0.025	0.154	-0.148	0.002
0.031	0.028	-0.014	-0.001	-0.031	-0.089	0.03	0.345	-0.119	-0.002
0.027	0.026	-0.011	-0.007	-0.053	0.062	0.011	0.544	-0.088	-0.001
0.037	0.028	-0.014	-0.004	-0.056	0.129	0.017	0.785	-0.094	0.007
0.026	0.028	-0.014	-0.001	-0.05	0.127	0.016	0.81	-0.085	0.016
-0.019	0.035	-0.014	-0.005	-0.029	0.111	-0.006	0.497	-0.046	0.012
-0.053	0.042	-0.019	-0.004	0.006	0.119	-0.001	0.121	0.057	0.008
-0.046	0.036	-0.019	0.005	0.021	0.118	-0.006	-0.111	0.126	0.017
-0.024	0.027	-0.016	0.001	-0.007	0.109	-0.012	-0.21	-0.014	0.024
-0.017	0.025	-0.018	-0.018	-0.054	0.128	0.079	-0.115	-0.236	0.017
-0.005	0.035	-0.016	-0.015	-0.084	0.148	0.161	0.113	-0.327	0.011
0.008	0.04	-0.013	0.003	-0.076	0.163	0.078	0.185	-0.207	0.015
0.002	0.036	-0.014	0.003	-0.035	0.151	-0.025	-0.025	-0.008	0.018
0.004	0.035	-0.016	-0.005	0.014	0.074	-0.02	-0.258	-0.056	0.012
0.015	0.045	-0.015	-0.005	0.036	-0.007	-0.009	-0.244	-0.217	0.007
0.007	0.052	-0.017	-0.005	0.006	0.036	-0.008	-0.138	-0.128	0.01
-0.017	0.04	-0.018	-0.007	-0.045	0.159	0.008	-0.136	-0.014	0.012
-0.046	0.024	-0.015	-0.01	-0.07	0.178	-0.003	-0.173	-0.139	0.01
-0.064	0.025	-0.014	-0.005	-0.064	0.136	0.015	-0.206	-0.293	0.008
-0.082	0.032	-0.013	0.005	-0.035	0.16	0.057	-0.215	-0.347	0.01
-0.079	0.031	-0.006	0.002	0.012	0.164	0.021	-0.195	-0.362	0.015
-0.003	0.033	-0.008	-0.003	0.046	0.095	-0.023	-0.224	-0.193	0.016
0.107	0.036	-0.022	-0.004	0.035	0.052	-0.007	-0.237	0.045	0.015
0.171	0.03	-0.033	-0.004	0.013	0.045	0.011	-0.035	-0.026	0.011
0.18	0.029	-0.03	-0.005	0.02	-0.002	0.023	0.343	-0.161	0.003
0.142	0.031	-0.025	-0.009	0.033	-0.039	-0.005	0.545	-0.102	0
0.066	0.03	-0.034	-0.016	0.025	-0.002	-0.061	0.431	-0.152	0
0.002	0.03	-0.043	-0.012	0.011	0.048	-0.027	0.156	-0.245	-0.003
-0.026	0.023	-0.036	0.001	-0.008	0.082	0.038	-0.117	-0.13	0.002
-0.053	0.014	-0.027	0.007	-0.041	0.116	0.008	-0.224	-0.091	0.008
-0.064	0.018	-0.024	-0.003	-0.072	0.136	-0.008	-0.201	-0.196	0.003
-0.034	0.02	-0.02	-0.013	-0.095	0.169	0.03	-0.226	-0.169	-0.002
0.008	0.02	-0.015	-0.006	-0.09	0.193	0.024	-0.284	-0.127	-0.005
0.058	0.026	-0.01	0.003	-0.045	0.151	0.031	-0.279	-0.195	-0.009
0.089	0.026	-0.009	-0.006	0.002	0.095	0.055	-0.167	-0.169	-0.011
0.079	0.025	-0.007	-0.023	0.03	0.054	0.022	-0.08	-0.056	-0.01
0.069	0.036	-0.001	-0.022	0.059	0.007	0.007	-0.165	-0.08	-0.014
0.054	0.039	0.001	-0.01	0.082	-0.024	0.012	-0.239	-0.115	-0.014
0.016	0.025	0	-0.015	0.069	-0.028	-0.027	-0.137	-0.052	0.001
-0.013	0.019	-0.001	-0.017	0.037	0.005	-0.036	0.017	-0.077	0.003
-0.018	0.031	-0.013	-0.001	0.001	0.067	-0.002	0.072	-0.1	-0.017
-0.013	0.037	-0.018	0.011	-0.032	0.112	-0.045	0.052	-0.082	-0.013
-0.016	0.028	-0.006	0.007	-0.035	0.128	-0.089	0.064	-0.192	0.008
-0.029	0.028	0	0.001	-0.011	0.119	-0.012	0.122	-0.284	0.012
-0.046	0.033	-0.004	0	0.002	0.112	0.04	0.146	-0.206	0.004
-0.066	0.034	0.001	0.003	0	0.142	0.026	0.048	-0.089	-0.001
-0.084	0.038	0.002	0.006	0.003	0.186	0.041	-0.055	-0.059	0.003
-0.085	0.035	-0.011	-0.001	0.006	0.211	0.035	0.043	-0.11	0.013
-0.068	0.017	-0.011	-0.002	0.001	0.215	0.006	0.204	-0.123	0.013
-0.06	0.02	0.001	0.005	0.002	0.206	0.009	0.216	-0.102	-0.003
-0.062	0.035	0	0.003	0.003	0.16	0.014	0.212	-0.182	-0.006
-0.048	0.031	-0.005	-0.003	-0.003	0.047	0.032	0.256	-0.277	0.016
-0.015	0.027	-0.007	-0.001	0	-0.073	0.061	0.185	-0.256	0.023
0.021	0.036	-0.009	0.004	0.01	-0.095	0.037	0.048	-0.177	0.013
0.038	0.033	-0.009	0.01	0.003	-0.026	0.008	-0.003	-0.125	0.018
0.04	0.027	-0.01	0.01	-0.015	0.027	0.013	-0.005	-0.091	0.026
0.037	0.031	-0.017	-0.002	-0.008	0.029	-0.01	-0.004	-0.023	0.021
0.028	0.03	-0.024	-0.01	0.016	0.089	-0.044	0.071	0.06	0.019
0.017	0.024	-0.02	-0.005	0.016	0.214	-0.032	0.215	0.07	0.022
0.001	0.027	-0.01	-0.003	-0.004	0.271	0.001	0.302	-0.018	0.023
-0.02	0.03	-0.01	-0.006	-0.012	0.258	0.028	0.252	-0.095	0.025
-0.013	0.029	-0.014	-0.004	-0.009	0.261	0.045	0.031	-0.095	0.027
0.016	0.035	-0.018	-0.003	-0.007	0.28	0.035	-0.19	-0.072	0.022
0.021	0.038	-0.016	-0.001	-0.002	0.259	0.013	-0.106	-0.085	0.02
-0.004	0.032	-0.011	0.005	0.008	0.194	0.013	0.041	-0.1	0.024
-0.026	0.027	-0.02	0.002	0.011	0.139	0.015	-0.154	-0.07	0.02
-0.022	0.032	-0.033	-0.009	0.006	0.122	0.015	-0.376	-0.088	0.011
-0.009	0.032	-0.035	-0.017	-0.006	0.135	0.021	-0.309	-0.18	0.011
-0.007	0.022	-0.031	-0.016	-0.018	0.155	0.011	-0.237	-0.268	0.017
-0.008	0.022	-0.022	-0.011	-0.019	0.183	0.023	-0.276	-0.321	0.019
-0.008	0.026	-0.016	-0.011	-0.017	0.21	0.032	-0.253	-0.271	0.016
-0.004	0.023	-0.017	-0.006	-0.021	0.18	-0.018	-0.202	-0.159	0.016
0.012	0.024	-0.018	0.001	-0.022	0.08	-0.043	-0.122	-0.13	0.015
0.028	0.028	-0.018	-0.007	-0.016	-0.045	-0.013	0.086	-0.121	0.014
0.021	0.037	-0.013	-0.007	-0.007	-0.128	0.008	0.307	-0.079	0.013
0.001	0.042	-0.017	-0.001	-0.002	-0.058	0.017	0.394	-0.107	0.012
-0.006	0.037	-0.024	-0.014	0.001	0.063	0.027	0.368	-0.167	0.011
-0.003	0.031	-0.019	-0.023	0.002	0.054	0.03	0.255	-0.213	0.011
0.001	0.034	-0.017	-0.012	-0.005	0.06	0.016	0.109	-0.256	0.009
0.005	0.04	-0.021	-0.007	-0.02	0.146	-0.008	0.067	-0.195	-0.002
0.014	0.043	-0.024	-0.008	-0.043	0.135	-0.023	0.136	-0.099	-0.011
0.027	0.037	-0.027	-0.005	-0.064	-0.022	-0.001	0.251	-0.146	-0.002
0.031	0.031	-0.023	-0.007	-0.055	-0.178	0.035	0.365	-0.185	0.002
0.024	0.039	-0.02	-0.006	-0.024	-0.174	0.029	0.342	-0.099	-0.01
0.019	0.043	-0.022	0.001	0.004	-0.138	0.002	0.225	-0.046	-0.008
0.016	0.031	-0.017	0	0.02	-0.178	-0.014	0.177	-0.029	0.003
0.015	0.023	-0.016	-0.009	0.018	-0.197	-0.003	0.139	-0.053	0.004
0.001	0.024	-0.026	-0.013	0.007	-0.176	0.01	0.049	-0.139	0.001
-0.02	0.025	-0.022	-0.012	0.001	-0.083	-0.012	-0.029	-0.157	0.002
-0.023	0.021	-0.009	-0.005	0.003	0.08	-0.058	-0.029	-0.176	0.009
-0.028	0.012	-0.015	-0.003	0.004	0.181	-0.077	0.003	-0.235	0.022
-0.044	0.014	-0.02	-0.012	-0.001	0.181	-0.022	-0.084	-0.192	0.024
-0.046	0.027	-0.022	-0.005	-0.011	0.172	0.037	-0.202	-0.126	0.012
-0.037	0.022	-0.032	0.01	-0.026	0.175	0.038	-0.196	-0.131	0.003
-0.03	0.006	-0.021	-0.001	-0.038	0.18	0.028	-0.176	-0.117	0.008
-0.009	0.012	-0.005	-0.011	-0.026	0.221	0.023	-0.201	-0.087	0.013
0.04	0.033	-0.015	-0.003	-0.001	0.289	0.007	-0.172	-0.073	0.004
0.075	0.035	-0.021	0	0.013	0.404	-0.018	-0.077	-0.082	-0.01
0.07	0.031	-0.012	-0.002	0.014	0.477	-0.015	0.018	-0.172	-0.002
0.07	0.035	-0.008	-0.007	0.002	0.32	0.008	0.045	-0.254	0.011
0.078	0.041	-0.008	-0.013	-0.002	0.084	0.009	-0.031	-0.24	0.006
0.068	0.047	-0.015	-0.002	-0.002	0.028	0.007	-0.14	-0.199	0.008
0.066	0.043	-0.023	0.005	-0.026	0.079	0.017	-0.214	-0.144	0.012
0.061	0.031	-0.016	-0.01	-0.056	0.107	0.023	-0.231	-0.085	0.002
0.022	0.027	-0.004	-0.015	-0.069	0.122	0.018	-0.186	-0.088	-0.008
-0.015	0.032	-0.004	0.005	-0.091	0.114	0.004	-0.154	-0.152	-0.017
-0.016	0.033	-0.016	0.015	-0.088	0.103	-0.022	-0.209	-0.18	-0.015
-0.005	0.031	-0.02	0	0.001	0.108	-0.025	-0.272	-0.128	0.011
-0.013	0.032	-0.011	-0.012	0.092	0.088	0.01	-0.201	-0.098	0.027
-0.031	0.036	-0.007	-0.004	0.077	0.05	0.042	-0.021	-0.133	0.012
-0.042	0.036	-0.013	0.005	0.017	0.054	0.063	0.133	-0.149	-0.002
-0.049	0.027	-0.013	0.005	-0.007	0.131	0.065	0.174	-0.077	-0.006
-0.05	0.018	-0.015	0.004	-0.01	0.199	0.037	0.115	0.003	-0.013
-0.036	0.026	-0.026	0	-0.008	0.203	0.068	0.079	-0.054	-0.026
-0.019	0.031	-0.026	-0.005	-0.009	0.197	0.136	0.109	-0.149	-0.041
-0.014	0.019	-0.014	-0.002	-0.024	0.149	0.078	0.195	-0.147	-0.043
-0.015	0.009	-0.014	0.001	-0.032	0.016	-0.107	0.394	-0.148	-0.027
-0.015	0.004	-0.019	-0.001	-0.01	-0.092	-0.153	0.681	-0.204	0.003
-0.022	0.009	-0.02	-0.002	0.009	-0.061	0.018	0.904	-0.221	0.045
-0.024	0.023	-0.013	-0.001	-0.004	0.079	0.042	0.836	-0.154	0.074
-0.018	0.032	-0.003	-0.005	-0.028	0.16	-0.076	0.501	-0.052	0.074
-0.017	0.038	-0.004	-0.012	-0.037	0.085	-0.011	0.183	0.007	0.065
-0.011	0.047	-0.006	-0.007	-0.038	-0.015	0.125	-0.017	0.013	0.046
0.002	0.043	-0.012	0.008	-0.031	0.016	0.163	-0.095	-0.013	0.013
-0.003	0.03	-0.019	0.006	0.009	0.109	0.095	-0.094	-0.085	-0.004
-0.019	0.027	-0.013	-0.008	0.06	0.075	-0.038	-0.142	-0.165	0.009
-0.017	0.028	-0.002	-0.007	0.071	-0.038	-0.088	-0.183	-0.183	0.022
0.004	0.027	0.002	-0.003	0.039	-0.089	-0.034	-0.139	-0.155	0.014
0.024	0.024	-0.006	-0.004	0.002	-0.103	0.035	-0.087	-0.175	0.015
0.023	0.025	-0.015	-0.009	-0.016	-0.056	0.098	-0.064	-0.221	0.028
0.006	0.034	-0.013	-0.015	-0.011	0.049	0.093	-0.074	-0.162	0.017
-0.003	0.041	-0.011	-0.007	-0.005	0.098	-0.018	-0.109	-0.095	0.001
-0.008	0.031	-0.017	0	-0.015	0.087	-0.077	-0.132	-0.136	0.015
-0.019	0.021	-0.021	-0.01	-0.02	0.038	0.006	-0.141	-0.169	0.028
-0.015	0.027	-0.02	-0.015	-0.001	-0.033	0.067	-0.125	-0.138	0.021
-0.001	0.04	-0.015	-0.007	0.021	-0.038	0.011	-0.114	-0.081	0.012
0.002	0.043	-0.015	-0.006	0.027	0.04	-0.035	-0.117	0	0.004
0.007	0.04	-0.021	-0.005	0.024	0.104	-0.012	-0.044	0.033	0.005
0.018	0.03	-0.023	-0.002	0.024	0.085	0.007	0.03	-0.096	0.016
0.005	0.016	-0.025	-0.006	0.018	0.046	0.011	-0.021	-0.253	0.012
-0.016	0.012	-0.028	0	-0.006	0.074	0.004	-0.094	-0.234	-0.006
-0.018	0.02	-0.026	0.009	-0.021	0.104	-0.019	-0.1	-0.19	-0.013
-0.014	0.02	-0.03	-0.004	-0.015	0.088	-0.016	-0.081	-0.231	-0.007
-0.019	0.02	-0.032	-0.017	-0.02	0.121	0.003	-0.075	-0.245	-0.021
-0.02	0.026	-0.02	-0.007	-0.035	0.199	0.032	-0.081	-0.171	-0.061
-0.013	0.028	-0.012	-0.001	-0.035	0.22	0.044	-0.068	-0.027	-0.077
-0.008	0.025	-0.018	-0.005	-0.036	0.169	0.02	-0.022	-0.008	-0.061
-0.013	0.026	-0.023	-0.003	-0.047	0.143	0.016	0.046	-0.169	-0.054
-0.02	0.032	-0.015	0	-0.038	0.186	0.038	0.097	-0.234	-0.037
-0.008	0.034	-0.005	0	-0.019	0.178	0.018	0.092	-0.168	-0.002
0.018	0.027	-0.002	-0.004	-0.013	0.069	-0.022	0.054	-0.168	0.012
0.028	0.025	-0.006	-0.012	0	-0.013	-0.014	0.036	-0.244	0.027
0.037	0.035	-0.012	-0.013	0.028	-0.018	0.014	0.041	-0.307	0.062
0.053	0.04	-0.013	-0.007	0.042	0	0.001	0.035	-0.314	0.068
0.043	0.037	-0.004	-0.001	0.038	0.021	-0.026	0.023	-0.281	0.035
0.011	0.034	0	-0.001	0.015	0.061	-0.03	0.026	-0.2	-0.009
-0.012	0.037	-0.007	-0.003	-0.042	0.141	-0.011	0.045	-0.09	-0.073
-0.019	0.044	-0.016	0.001	-0.096	0.209	0.007	0.072	-0.074	-0.138
-0.007	0.04	-0.018	0.001	-0.096	0.193	-0.016	0.071	-0.129	-0.149
0.005	0.027	-0.016	-0.009	-0.088	0.144	-0.052	0.074	-0.126	-0.11
-0.005	0.026	-0.015	-0.007	-0.103	0.142	-0.038	0.135	-0.114	-0.081
-0.011	0.033	-0.019	0.003	-0.064	0.172	-0.013	0.197	-0.155	-0.049
0.002	0.036	-0.022	0.004	0.046	0.181	-0.008	0.193	-0.13	0.035
0.01	0.03	-0.016	0.003	0.104	0.174	0.011	0.109	-0.011	0.114
0.001	0.025	-0.016	-0.001	0.056	0.158	0.002	-0.078	0.093	0.151
-0.006	0.028	-0.02	-0.006	0	0.146	-0.049	-0.267	0.095	0.185
-0.002	0.034	-0.017	-0.001	-0.008	0.158	-0.048	-0.264	-0.031	0.209
0.004	0.032	-0.014	-0.001	-0.026	0.119	0.002	-0.1	-0.185	0.214
0.012	0.028	-0.01	-0.012	-0.049	0.049	0.018	0.029	-0.277	0.195
0.019	0.027	-0.008	-0.008	0.01	0.059	0.007	0.085	-0.294	0.124
0.015	0.024	-0.02	0	0.099	0.111	0.01	0.108	-0.199	0.03
0.01	0.022	-0.033	-0.008	0.099	0.169	0.016	0.082	-0.056	-0.015
0.006	0.022	-0.034	-0.017	0.038	0.216	0.022	0.005	-0.004	-0.004
-0.001	0.03	-0.029	-0.017	0.001	0.176	0.031	-0.075	-0.058	0.002
-0.002	0.046	-0.026	-0.011	-0.006	0.07	-0.011	-0.119	-0.105	-0.004
0.008	0.045	-0.028	-0.003	-0.021	-0.004	-0.059	-0.134	-0.101	-0.006
0.019	0.033	-0.023	-0.004	-0.034	-0.013	-0.017	-0.134	-0.114	-0.024
0.02	0.027	-0.009	-0.01	-0.021	0.036	0.031	-0.097	-0.157	-0.034
0.016	0.022	-0.004	-0.011	-0.007	0.125	0.041	0.014	-0.235	-0.03
0.016	0.027	-0.007	-0.008	-0.012	0.165	0.045	0.178	-0.35	-0.034
0.021	0.038	-0.003	-0.004	-0.015	0.079	0.023	0.275	-0.362	-0.025
0.03	0.037	0.003	-0.011	-0.003	0.007	0.001	0.27	-0.248	-0.006
0.043	0.026	-0.004	-0.025	0.009	0.072	-0.049	0.269	-0.178	-0.012
0.046	0.028	-0.015	-0.021	0.01	0.096	-0.11	0.278	-0.139	-0.031
0.038	0.033	-0.01	0.003	-0.01	0.008	-0.051	0.198	-0.065	-0.034
0.026	0.022	-0.012	0.013	-0.032	0.007	0.056	0.122	-0.006	-0.021
0.007	0.019	-0.024	0.006	-0.032	0.153	0.074	0.137	0.034	-0.014
-0.01	0.035	-0.02	0.011	-0.042	0.327	0.044	0.032	0.064	-0.003
-0.016	0.038	-0.02	0.022	-0.051	0.379	0.004	-0.174	0.05	0.018
-0.01	0.026	-0.037	0.012	-0.035	0.258	-0.021	-0.2	-0.099	0.013
0.009	0.027	-0.037	-0.023	-0.038	0.09	0.012	-0.136	-0.222	-0.021
0.014	0.032	-0.021	-0.047	-0.04	-0.073	0.014	-0.136	-0.132	-0.041
-0.007	0.027	-0.016	-0.034	0.02	-0.251	-0.037	-0.079	-0.128	-0.02
-0.03	0.021	-0.016	-0.013	0.09	-0.324	0.004	0.02	-0.231	0.012
-0.057	0.024	-0.01	-0.014	0.096	-0.235	0.083	0.021	-0.168	0.018
-0.065	0.033	-0.003	-0.012	0.062	-0.08	0.069	-0.014	-0.114	0.012
0.001	0.039	-0.001	0.001	0.019	0.093	0.044	0.035	-0.104	0.014
0.081	0.035	-0.004	0.006	-0.015	0.207	0.048	0.185	-0.012	0.019
0.078	0.027	-0.007	0.003	-0.023	0.134	-0.019	0.348	-0.106	0.013
0.013	0.022	-0.009	0.001	-0.022	-0.077	-0.082	0.386	-0.395	0.005
-0.055	0.029	-0.012	0.004	-0.032	-0.294	-0.023	0.401	-0.394	0.004
-0.107	0.037	-0.01	0.007	-0.03	-0.452	0.044	0.42	0.036	0.008
-0.128	0.028	-0.014	0.002	-0.005	-0.4	0.084	0.115	0.251	0.006
-0.103	0.018	-0.027	-0.001	0.007	-0.118	0.13	-0.259	-0.043	-0.007
-0.052	0.027	-0.036	0.005	-0.011	0.064	0.089	-0.169	-0.158	-0.028
-0.023	0.034	-0.035	0.014	-0.04	0.104	0.025	0.027	0.044	-0.024
-0.023	0.027	-0.027	0.017	-0.054	0.296	0.062	-0.016	0.08	0.015
-0.012	0.027	-0.024	0.016	-0.048	0.488	0.097	-0.08	-0.172	0.055
0.017	0.03	-0.027	0.029	-0.052	0.465	0.064	-0.054	-0.486	0.074
0.019	0.03	-0.024	0.036	-0.089	0.431	0.044	0.128	-0.427	0.071
-0.008	0.029	-0.016	0.023	-0.137	0.406	0.041	0.36	-0.033	0.063
-0.022	0.024	-0.02	0.014	-0.114	0.223	0.029	0.327	0.222	0.062
-0.016	0.026	-0.019	0.01	-0.002	0.044	0.019	0.098	0.17	0.053
0.005	0.038	0	-0.007	0.085	0.038	0.019	-0.155	-0.01	0.029
0.029	0.033	0.003	-0.029	0.087	0.079	0.002	-0.423	-0.134	0.003
0.019	0.022	-0.009	-0.043	0.052	0.076	-0.016	-0.448	-0.162	0.001
-0.007	0.03	-0.014	-0.037	0.02	0.108	0.017	-0.177	-0.109	0.035
-0.012	0.041	-0.018	-0.014	0.013	0.192	0.049	-0.067	-0.065	0.05
-0.01	0.038	-0.021	-0.002	0.015	0.195	0.026	-0.255	-0.206	0.007
-0.001	0.033	-0.023	-0.013	0.011	0.107	-0.006	-0.388	-0.453	-0.039
0.012	0.036	-0.027	-0.022	0.022	0.131	0.007	-0.364	-0.474	-0.045
0.008	0.031	-0.025	-0.016	0.028	0.26	0.038	-0.3	-0.284	-0.047
0.023	0.016	-0.015	-0.004	-0.001	0.311	-0.031	-0.201	-0.146	-0.052
0.034	0.009	-0.006	0.005	-0.027	0.315	-0.107	-0.084	-0.122	-0.028
-0.015	0.018	-0.005	0.01	-0.017	0.328	-0.031	0.101	-0.102	0.002
-0.055	0.024	-0.004	0.018	0.003	0.269	0.049	0.38	-0.024	-0.002
-0.042	0.019	-0.008	0.027	-0.001	0.161	0.018	0.554	-0.129	-0.012
-0.032	0.027	-0.012	0.002	-0.022	0.059	-0.035	0.492	-0.343	-0.01
-0.035	0.045	-0.006	-0.041	-0.038	-0.033	-0.029	0.303	-0.285	-0.015
-0.022	0.046	-0.006	-0.046	-0.036	-0.045	0.001	0.162	-0.186	-0.029
0	0.036	-0.025	-0.028	-0.026	0.031	-0.015	0.151	-0.265	-0.03
0.016	0.035	-0.031	-0.037	-0.023	0.094	-0.025	0.173	-0.283	-0.016
0.034	0.034	-0.021	-0.046	-0.02	0.107	0.004	0.124	-0.183	-0.008
0.046	0.025	-0.019	-0.018	-0.002	0.098	-0.004	0.054	-0.088	-0.006
0.037	0.015	-0.019	0.008	0.025	0.081	-0.037	-0.048	-0.084	0.014
0.015	0.013	-0.013	-0.001	0.041	0.054	-0.027	-0.199	-0.135	0.033
-0.022	0.026	-0.005	-0.006	0.039	-0.003	-0.009	-0.246	-0.139	0.026
-0.042	0.043	-0.005	0.01	0.029	-0.073	-0.004	-0.177	-0.133	0.012
-0.001	0.04	-0.015	0.013	0.007	-0.026	0.011	-0.144	-0.145	0.008
0.06	0.028	-0.024	0.001	-0.026	0.16	0.002	-0.159	-0.105	0.016
0.08	0.031	-0.025	-0.01	-0.033	0.319	-0.003	-0.14	-0.04	0.022
0.07	0.03	-0.024	-0.013	-0.018	0.382	0.029	-0.092	0.025	0.011
0.06	0.028	-0.024	-0.007	-0.019	0.417	0.022	-0.089	0.062	0.008
0.032	0.039	-0.025	-0.009	-0.031	0.368	-0.008	-0.105	0.01	0.023
-0.015	0.042	-0.023	-0.03	-0.027	0.128	0.012	-0.046	-0.09	0.024
-0.049	0.035	-0.017	-0.034	-0.015	-0.129	0.032	0.045	-0.232	0.016
-0.063	0.04	-0.01	-0.018	-0.016	-0.172	0.047	0.045	-0.334	0.009
-0.057	0.041	-0.01	-0.015	-0.029	-0.083	0.051	-0.022	-0.253	0.001
-0.046	0.035	-0.007	-0.017	-0.032	-0.028	0.012	0.009	-0.104	0.004
-0.041	0.041	0.001	-0.009	-0.017	-0.096	-0.016	0.141	-0.082	0.01
-0.017	0.04	-0.004	0.002	0.015	-0.198	-0.014	0.249	-0.089	0.006
0.037	0.024	-0.008	0.008	0.043	-0.088	-0.002	0.368	-0.024	0.009
0.078	0.021	-0.001	0.014	0.042	0.169	0.007	0.408	-0.072	0.02
0.056	0.031	-0.008	0.011	0.016	0.315	0.029	0.217	-0.238	0.023
0	0.031	-0.016	-0.007	-0.014	0.345	0.055	0.018	-0.282	0.01
-0.021	0.024	-0.01	-0.016	-0.027	0.322	0.024	0.009	-0.163	-0.002
0.011	0.017	-0.018	-0.013	-0.024	0.199	-0.006	0.048	-0.032	0.004
0.064	0.007	-0.038	-0.016	-0.02	0.017	0.006	-0.007	0.044	0.018
0.092	0.005	-0.033	-0.025	-0.022	-0.137	0.029	-0.122	0.024	0.02
0.096	0.019	-0.014	-0.026	-0.024	-0.29	0.034	-0.189	-0.12	0.016
0.099	0.034	-0.011	-0.007	-0.019	-0.46	0.001	-0.177	-0.259	0.021
0.092	0.036	-0.01	0.031	-0.012	-0.575	0.011	-0.12	-0.316	0.03
0.078	0.032	-0.003	0.084	-0.001	-0.477	0.078	-0.071	-0.33	0.021
0.06	0.027	0	0.129	0.008	-0.155	0.081	-0.068	-0.278	0.008
0.016	0.019	0.001	0.148	0.015	0.101	-0.044	-0.06	-0.118	0.012
-0.032	0.013	-0.004	0.161	0.052	0.165	-0.155	0	0.036	0.023
-0.047	0.01	-0.016	0.133	0.123	0.204	-0.098	0.046	0.043	0.02
-0.039	0.014	-0.024	0.04	0.132	0.255	-0.035	0.114	0.051	0.014
-0.026	0.03	-0.029	-0.033	0.011	0.259	-0.08	0.264	0.158	0.018
-0.016	0.043	-0.028	-0.067	-0.118	0.265	-0.089	0.263	0.162	0.02
-0.005	0.049	-0.022	-0.122	-0.132	0.323	-0.063	0.041	-0.017	0.019
0.006	0.057	-0.017	-0.16	-0.08	0.375	-0.057	-0.071	-0.211	0.018
0.018	0.064	-0.008	-0.128	-0.039	0.352	-0.005	-0.084	-0.288	0.014
0.026	0.061	-0.001	-0.064	-0.012	0.27	0.025	-0.2	-0.258	0.011
0.012	0.053	-0.005	-0.014	0.011	0.186	-0.022	-0.265	-0.197	0.011
-0.037	0.041	-0.011	0.001	0.014	0.136	-0.035	-0.184	-0.189	0.007
-0.101	0.032	-0.016	-0.014	0	0.119	0.004	-0.056	-0.225	0.005
-0.139	0.034	-0.017	-0.028	-0.008	0.102	0.021	0.105	-0.238	0.01
-0.127	0.039	-0.019	-0.027	-0.007	0.081	-0.014	0.272	-0.179	0.016
-0.076	0.035	-0.025	-0.031	0.008	0.093	-0.052	0.5	-0.13	0.019
-0.039	0.032	-0.019	-0.044	0.03	0.141	-0.018	0.722	-0.188	0.011
-0.043	0.031	-0.004	-0.047	0.031	0.206	0.03	0.609	-0.224	0.002
-0.047	0.025	-0.002	-0.012	0.023	0.288	-0.011	0.339	-0.197	0.009
-0.018	0.022	-0.01	0.065	-0.004	0.283	-0.059	0.212	-0.179	0.007
0.007	0.024	-0.02	0.107	-0.062	0.141	0.048	-0.05	-0.069	-0.01
0.007	0.022	-0.038	0.079	-0.093	0.046	0.172	-0.363	0.062	-0.014
0.014	0.016	-0.047	0.049	-0.065	0.036	0.076	-0.39	0.02	-0.001
0.026	0.009	-0.037	0.054	-0.028	-0.025	-0.032	-0.293	-0.059	0.003
0.048	0.009	-0.033	0.046	-0.013	-0.119	0.029	-0.151	-0.045	-0.005
0.072	0.017	-0.036	-0.006	0.001	-0.165	0.058	0.064	-0.055	-0.001
0.05	0.018	-0.025	-0.067	0.014	-0.179	-0.01	0.147	-0.087	0.003
0.019	0.02	-0.001	-0.092	0.018	-0.245	-0.021	0.114	-0.116	-0.005
0.024	0.026	0.008	-0.097	0.012	-0.314	0.007	0.178	-0.186	-0.011
0.015	0.029	-0.004	-0.101	-0.03	-0.176	-0.032	0.306	-0.239	-0.011
-0.016	0.027	-0.016	-0.083	-0.084	0.154	-0.048	0.52	-0.253	-0.006
-0.038	0.029	-0.023	-0.052	-0.077	0.358	0.007	0.828	-0.187	0
-0.048	0.037	-0.024	-0.028	-0.026	0.333	-0.023	0.74	-0.05	-0.002
-0.041	0.039	-0.014	-0.005	0.009	0.249	-0.091	0.069	0.009	-0.005
-0.022	0.035	-0.004	0.009	0.021	0.216	-0.032	-0.528	-0.026	-0.003
-0.009	0.033	-0.005	0.003	0.019	0.25	0.011	-0.68	-0.06	0.003
0.001	0.03	-0.011	-0.004	0.004	0.256	-0.048	-0.73	-0.073	0.002
0.012	0.027	-0.007	0.003	-0.007	0.202	0.03	-0.794	-0.04	-0.004
0.007	0.027	0	0.01	-0.001	0.177	0.26	-0.598	-0.008	-0.004
0	0.028	-0.007	0.004	0.004	0.151	0.341	-0.198	-0.186	0.004
0.002	0.028	-0.02	-0.003	0.003	0.114	0.312	-0.001	-0.446	0.016
0.013	0.024	-0.024	0.003	0.01	0.142	0.326	-0.125	-0.384	0.016
0.027	0.021	-0.025	0.016	0.023	0.206	0.215	-0.313	-0.196	0.009
0.023	0.021	-0.031	0.017	0.024	0.245	0.03	-0.379	-0.203	0.011
0.008	0.021	-0.035	0.008	0.019	0.269	-0.007	-0.324	-0.232	0.017
0.009	0.023	-0.031	0.002	0.015	0.293	0.033	-0.142	-0.242	0.017
0.018	0.027	-0.027	0.008	0.013	0.264	0.035	0.141	-0.314	0.017
0.025	0.024	-0.018	0.021	0.012	0.111	0.023	0.318	-0.289	0.023
0.023	0.014	-0.009	0.021	0.009	-0.113	0.015	0.202	-0.211	0.022
0.008	0.017	-0.011	0.014	0.023	-0.225	0.013	-0.134	-0.271	0.015
-0.004	0.033	-0.012	0.017	0.05	-0.159	0.028	-0.333	-0.279	0.004
-0.006	0.042	-0.008	0.02	0.04	-0.027	0.009	-0.125	-0.15	-0.004
-0.009	0.038	-0.009	0.018	-0.01	0.069	-0.043	0.198	-0.184	0
-0.019	0.037	-0.006	0.016	-0.047	0.107	-0.046	0.264	-0.277	0.002
-0.027	0.039	-0.003	0.018	-0.05	0.1	-0.021	0.292	-0.148	-0.001
-0.014	0.036	-0.012	0.023	-0.029	0.054	-0.033	0.543	-0.107	-0.001
0.007	0.028	-0.027	0.015	-0.012	0.017	-0.035	0.614	-0.258	0.003
0.011	0.026	-0.029	-0.016	-0.004	0.035	-0.025	0.195	-0.216	0.01
0.008	0.038	-0.018	-0.051	0.005	0.085	-0.031	-0.094	-0.091	0.018
0.01	0.043	-0.013	-0.053	0.001	0.166	-0.028	0.178	-0.118	0.015
0.01	0.028	-0.012	-0.025	-0.015	0.24	-0.048	0.507	-0.033	0.007
-0.001	0.013	-0.006	-0.009	-0.008	0.235	-0.089	0.475	0.143	0.012
-0.019	0.015	-0.004	-0.012	0.02	0.183	-0.064	0.267	0.088	0.024
-0.019	0.024	-0.004	-0.011	0.012	0.161	-0.018	0.214	-0.046	0.027
0.001	0.02	0.007	-0.007	-0.049	0.169	-0.011	0.274	-0.101	0.021
0.007	0.018	0.011	0.002	-0.098	0.175	-0.014	0.239	-0.146	0.026
-0.003	0.028	0	0.008	-0.101	0.175	-0.021	0.095	-0.148	0.037
-0.003	0.034	-0.007	-0.001	-0.097	0.15	-0.028	-0.219	-0.129	0.028
0.003	0.031	-0.017	-0.008	-0.096	0.106	-0.011	-0.591	-0.027	0.012
0.003	0.029	-0.031	-0.01	-0.082	0.091	-0.002	-0.733	0.132	0.008
-0.001	0.033	-0.028	-0.015	-0.063	0.075	-0.016	-0.683	0.127	0.012
-0.004	0.036	-0.013	-0.012	-0.021	0.012	-0.014	-0.597	0.046	0.014
0	0.032	-0.009	-0.009	0.053	-0.04	-0.043	-0.533	-0.065	0.007
0.004	0.026	-0.011	-0.012	0.077	-0.066	-0.087	-0.417	-0.248	0.005
0.003	0.028	-0.01	-0.01	0.037	-0.102	-0.046	-0.152	-0.316	0.009
0.004	0.038	-0.013	-0.004	0.011	-0.116	0.005	0.093	-0.252	-0.007
0.005	0.043	-0.017	-0.004	0.008	-0.065	-0.004	0.151	-0.137	-0.037
0	0.041	-0.018	-0.002	0.002	0.028	0.016	0.263	-0.052	-0.044
0.001	0.042	-0.025	0.001	0.001	0.083	0.038	0.62	-0.072	-0.039
0.007	0.036	-0.03	-0.006	-0.014	0.062	0	0.881	-0.1	-0.045
-0.001	0.024	-0.024	-0.004	-0.04	0.04	-0.008	0.773	-0.112	-0.05
-0.005	0.025	-0.01	0.008	-0.043	0.08	0.031	0.495	-0.12	-0.045
0.004	0.029	-0.008	0.002	-0.031	0.136	0.017	0.131	-0.04	-0.026
0.004	0.027	-0.019	-0.008	-0.017	0.103	-0.008	-0.319	0.052	-0.004
-0.001	0.03	-0.028	0	-0.01	-0.009	0	-0.441	0.003	-0.002
0	0.029	-0.031	0.004	-0.01	-0.041	-0.002	-0.105	-0.067	0.006
0.001	0.025	-0.029	-0.005	0.023	0.064	0.01	0.178	-0.05	0.046
0.001	0.035	-0.021	-0.011	0.087	0.159	0.034	0.248	-0.141	0.073
-0.002	0.042	-0.023	-0.006	0.1	0.178	0.042	0.479	-0.34	0.079
-0.003	0.037	-0.041	0	0.056	0.211	0.038	0.839	-0.398	0.111
0.003	0.03	-0.043	-0.003	0.022	0.224	-0.012	0.8	-0.317	0.128
0.001	0.023	-0.02	-0.006	0.015	0.102	-0.076	0.415	-0.223	0.067
-0.011	0.022	-0.01	0.003	0.006	-0.052	-0.063	0.122	-0.129	-0.02
-0.014	0.032	-0.016	0.002	-0.003	-0.099	0.016	-0.182	-0.061	-0.058
-0.002	0.039	-0.01	-0.018	0	-0.099	0.052	-0.57	-0.066	-0.06
0.001	0.032	-0.006	-0.038	0.009	-0.076	0.005	-0.704	-0.125	-0.058
-0.005	0.028	-0.014	-0.04	0	0.034	-0.032	-0.42	-0.177	-0.055
-0.005	0.032	-0.021	-0.03	-0.025	0.195	-0.019	-0.087	-0.202	-0.053
0	0.03	-0.025	-0.02	-0.041	0.298	-0.008	-0.079	-0.18	-0.057
0.002	0.029	-0.021	-0.014	-0.037	0.286	-0.023	-0.209	-0.131	-0.061
0.001	0.034	-0.008	-0.008	-0.035	0.222	-0.038	-0.282	-0.196	-0.047
0.005	0.026	-0.001	0.002	-0.039	0.179	-0.035	-0.346	-0.264	-0.014
0.005	0.02	-0.014	0.011	-0.022	0.13	-0.033	-0.31	-0.148	-0.016
0	0.027	-0.03	0.023	0.012	0.06	-0.021	-0.264	-0.076	-0.077
0.005	0.031	-0.024	0.037	0.019	0.041	0.061	-0.331	-0.153	-0.1
0.007	0.028	-0.018	0.045	0.007	0.096	0.122	-0.19	-0.175	0.001
-0.005	0.026	-0.023	0.044	0.007	0.104	0.064	0.184	-0.087	0.109
-0.009	0.031	-0.017	0.035	-0.002	-0.009	0.008	0.386	-0.022	0.096
-0.001	0.041	-0.01	0.024	-0.041	-0.168	0.017	0.365	-0.138	0.065
0.006	0.04	-0.017	0.01	-0.074	-0.292	0.028	0.27	-0.29	0.07
0.008	0.032	-0.02	-0.003	-0.055	-0.348	0.035	0.148	-0.182	0.019
0.001	0.025	-0.013	-0.022	0.029	-0.31	0.039	0.044	0.003	-0.029
-0.003	0.023	-0.01	-0.05	0.135	-0.08	0.033	0.001	-0.014	0
0.002	0.023	-0.014	-0.041	0.178	0.255	0.035	0.093	-0.1	0.016
0.002	0.022	-0.025	0.001	0.097	0.403	0.03	0.247	-0.088	0.01
0.001	0.02	-0.034	0.015	-0.041	0.373	-0.001	0.246	0.001	-0.006
0	0.023	-0.028	0.011	-0.107	0.29	-0.006	0.08	0.014	-0.081
0.004	0.024	-0.016	0.027	-0.096	0.204	0.024	-0.117	-0.063	-0.146
0.008	0.025	-0.013	0.042	-0.09	0.226	0.013	-0.265	-0.054	-0.166
0.003	0.031	-0.015	0.035	-0.114	0.27	-0.005	-0.269	-0.023	-0.161
-0.001	0.031	-0.015	0.022	-0.128	0.226	0.052	-0.124	-0.092	-0.09
0.004	0.024	-0.023	0.015	-0.086	0.189	0.106	0.031	-0.218	-0.002
0.005	0.016	-0.031	0.009	-0.011	0.173	0.082	0.13	-0.293	0.07
-0.003	0.014	-0.029	-0.004	0.043	0.163	0.058	0.245	-0.25	0.259
-0.006	0.026	-0.024	-0.013	0.091	0.2	0.037	0.37	-0.249	0.562
-0.006	0.041	-0.018	-0.012	0.132	0.219	-0.001	0.36	-0.295	0.677
-0.002	0.042	-0.011	-0.028	0.098	0.156	-0.022	0.151	-0.212	0.487
0.001	0.034	-0.007	-0.063	0.002	0.074	-0.039	-0.113	-0.152	0.232
-0.003	0.026	-0.002	-0.062	-0.059	0.031	0.004	-0.226	-0.201	0.039
-0.003	0.025	-0.004	-0.02	-0.059	0.006	0.075	-0.153	-0.202	-0.084
0	0.036	-0.01	0.005	-0.046	-0.01	0.03	-0.093	-0.23	-0.077
-0.001	0.038	-0.01	0.002	-0.047	-0.005	-0.017	-0.145	-0.306	-0.01
0.002	0.028	-0.012	0.003	-0.06	0.022	-0.002	-0.164	-0.248	-0.007
0.002	0.027	-0.02	0.01	-0.079	0.029	-0.036	-0.109	-0.113	-0.073
-0.002	0.034	-0.026	0.003	-0.095	-0.042	-0.063	-0.063	-0.055	-0.12
-0.001	0.035	-0.02	-0.023	-0.086	-0.069	-0.02	0.018	-0.068	-0.124
-0.003	0.036	-0.01	-0.048	-0.037	0.051	0.038	0.111	-0.1	-0.144
-0.008	0.039	-0.013	-0.053	0.045	0.144	0.051	0.122	-0.154	-0.137
-0.008	0.035	-0.02	-0.041	0.106	0.115	-0.001	0.094	-0.205	-0.061
-0.004	0.03	-0.017	-0.034	0.101	0.091	-0.029	0.05	-0.172	-0.006
-0.001	0.03	-0.01	-0.036	0.061	0.103	-0.015	-0.02	-0.201	0.012
-0.005	0.03	-0.011	-0.031	0.02	0.114	-0.05	-0.064	-0.28	0.046
-0.008	0.029	-0.022	-0.022	-0.015	0.155	-0.098	-0.063	-0.174	0.092
0.002	0.028	-0.02	-0.024	-0.038	0.187	-0.052	-0.049	-0.073	0.106
0.013	0.025	-0.008	-0.027	-0.033	0.139	0.08	-0.045	-0.104	-0.001
0.011	0.029	-0.01	-0.025	-0.004	0.099	0.134	-0.042	-0.08	-0.158
0.001	0.043	-0.02	-0.022	0.018	0.121	0.044	-0.037	-0.108	-0.132
0.003	0.046	-0.019	-0.02	0.017	0.125	-0.029	-0.014	-0.222	0.041
0.009	0.032	-0.015	-0.027	0.015	0.101	-0.025	0.031	-0.118	0.097
0	0.025	-0.019	-0.027	0.014	0.091	-0.011	0.073	0.064	0
-0.005	0.03	-0.024	-0.014	0.001	0.115	0.023	0.13	-0.024	-0.023
0.007	0.03	-0.027	-0.011	-0.016	0.151	0.062	0.184	-0.103	0.086
0.009	0.024	-0.018	-0.012	-0.014	0.146	0.027	0.19	-0.013	0.128
0.007	0.024	-0.001	-0.005	0.005	0.117	-0.005	0.186	-0.018	0.064
0.01	0.024	-0.003	0.003	0.018	0.102	0.026	0.127	-0.06	0.025
0.007	0.022	-0.014	0.007	0.007	0.099	0.02	-0.04	-0.032	-0.011
0.007	0.02	-0.009	0.007	-0.019	0.093	-0.027	-0.14	-0.055	-0.107
0.007	0.026	-0.004	-0.005	-0.039	0.08	-0.053	-0.075	-0.047	-0.166
0.004	0.032	-0.009	-0.024	-0.048	0.064	-0.028	0.005	0.036	-0.122
0.005	0.026	-0.014	-0.039	-0.059	0.063	0.027	0.026	-0.006	-0.063
-0.002	0.025	-0.009	-0.039	-0.063	0.075	0.054	0.027	-0.118	-0.05
-0.009	0.027	0.005	0.004	-0.046	0.08	0.086	0.021	-0.095	-0.058
-0.005	0.027	0.011	0.077	-0.023	0.094	0.125	0.023	-0.031	-0.068
-0.002	0.037	0.002	0.108	-0.011	0.118	0.084	0.029	-0.085	-0.068
0	0.04	-0.005	0.087	-0.002	0.123	0.014	0.029	-0.236	-0.058
0.004	0.029	0	0.083	0.012	0.115	-0.01	0.031	-0.323	-0.051
-0.002	0.029	0.004	0.094	0.021	0.113	-0.027	0.033	-0.236	-0.047
-0.003	0.034	0.003	0.074	0.012	0.102	-0.023	0.023	-0.133	-0.029
0.006	0.028	0.005	0.038	-0.005	0.085	0.01	0.008	-0.135	-0.004
0.005	0.026	-0.001	0.005	-0.014	0.064	0.015	0.005	-0.123	0.016
-0.001	0.029	-0.01	-0.028	-0.017	0.042	0.003	0.011	-0.092	0.022
0.001	0.028	-0.012	-0.063	-0.016	0.04	-0.002	0.019	-0.145	0.011
-0.001	0.028	-0.012	-0.075	-0.01	0.053	-0.003	0.024	-0.25	0.009
-0.009	0.023	-0.004	-0.041	0.01	0.079	-0.003	0.02	-0.264	0.02
-0.011	0.02	0.002	0.005	0.044	0.099	-0.014	0.021	-0.189	0.02
-0.01	0.03	-0.012	0.024	0.059	0.091	-0.033	0.032	-0.168	0.021
-0.014	0.035	-0.022	0.02	0.027	0.07	-0.044	0.034	-0.154	0.026
-0.015	0.033	-0.014	0.013	-0.017	0.051	-0.033	0.028	-0.066	0.012
-0.009	0.031	-0.013	0.011	-0.031	0.027	-0.011	0.027	-0.054	0.006
-0.004	0.03	-0.017	0.007	-0.025	0.033	0.006	0.03	-0.137	0.002
0.001	0.033	-0.016	-0.004	-0.02	0.111	0.035	0.032	-0.167	-0.042
0.003	0.032	-0.015	-0.018	-0.01	0.181	0.043	0.036	-0.234	-0.068
0.002	0.026	-0.013	-0.034	0.014	0.157	-0.003	0.043	-0.335	-0.018
0.003	0.028	-0.017	-0.039	0.027	0.087	-0.016	0.055	-0.263	0.021
-0.002	0.032	-0.029	-0.025	0.01	0.046	0.009	0.063	-0.132	0.011
-0.006	0.03	-0.035	-0.013	-0.01	0.06	-0.01	0.062	-0.116	0.031
0	0.027	-0.028	-0.013	-0.007	0.094	-0.068	0.058	-0.108	0.082
0.006	0.03	-0.023	-0.013	0.001	0.105	-0.083	0.043	-0.078	0.086
0.007	0.035	-0.029	-0.007	-0.004	0.098	-0.02	0.026	-0.095	0.038
0.009	0.036	-0.028	-0.002	-0.013	0.131	0.039	0.037	-0.131	0.002
0.007	0.036	-0.019	-0.01	-0.016	0.206	0.042	0.075	-0.139	0.031
0.004	0.031	-0.019	-0.023	-0.008	0.196	0.027	0.097	-0.124	0.084
-0.003	0.025	-0.02	-0.017	0.009	0.109	0.034	0.091	-0.063	0.076
-0.008	0.032	-0.014	0.004	0.008	0.07	0.027	0.101	-0.037	0.016
0.003	0.038	-0.016	0.009	-0.003	0.061	-0.015	0.106	-0.13	-0.016
0.007	0.031	-0.024	-0.001	-0.007	0.036	-0.024	0.057	-0.135	-0.009
-0.004	0.031	-0.022	-0.009	-0.042	0.005	-0.007	-0.01	-0.017	0
-0.004	0.031	-0.013	-0.007	-0.086	-0.035	-0.007	-0.054	-0.03	0.011
0.005	0.023	-0.013	-0.003	-0.062	-0.078	0.001	-0.074	-0.141	0.041
0.003	0.023	-0.017	-0.007	-0.01	-0.107	0.023	-0.063	-0.142	0.043
-0.004	0.022	-0.014	-0.013	0.003	-0.119	0.015	-0.033	-0.095	-0.002
0.004	0.02	-0.014	-0.009	-0.02	-0.088	0.001	-0.018	-0.158	-0.019
0.011	0.029	-0.023	-0.004	-0.048	0.049	0.036	-0.01	-0.27	0.009
0.005	0.029	-0.033	-0.001	-0.04	0.233	0.07	0.012	-0.305	0.031
0.001	0.03	-0.031	-0.002	0.008	0.317	0.088	0.048	-0.174	0.076
0.002	0.036	-0.019	-0.008	0.034	0.309	0.084	0.082	0.032	0.139
0.001	0.031	-0.015	-0.006	0.009	0.281	0.023	0.065	0.045	0.136
0.003	0.029	-0.022	0.006	-0.022	0.211	0.001	0.005	-0.11	0.08
0.007	0.029	-0.024	0.001	-0.006	0.142	0.046	-0.025	-0.173	0.005
0.004	0.028	-0.025	-0.009	0.038	0.117	0.048	-0.011	-0.131	-0.087
-0.004	0.031	-0.026	-0.004	0.045	0.083	0.009	0.023	-0.193	-0.128
-0.007	0.027	-0.019	0.001	0.012	0.05	0.013	0.049	-0.341	-0.069
-0.003	0.019	-0.012	-0.007	-0.01	0.071	0.04	0.03	-0.384	0.043
-0.002	0.025	-0.008	-0.017	-0.008	0.115	0.022	0.003	-0.287	0.127
0	0.037	-0.012	-0.021	-0.01	0.131	-0.004	0.045	-0.103	0.151
0.007	0.042	-0.015	-0.018	-0.009	0.115	-0.012	0.096	-0.001	0.139
0.006	0.036	-0.01	-0.011	-0.003	0.079	-0.018	0.032	-0.044	0.098
-0.002	0.028	-0.006	-0.012	-0.006	0.037	-0.007	-0.055	-0.071	0.053
-0.005	0.027	-0.009	-0.019	-0.004	0.032	-0.001	-0.06	-0.089	0.028
-0.005	0.033	-0.012	-0.015	0.008	0.051	0.008	-0.058	-0.18	0.018
-0.003	0.036	-0.011	-0.009	0.016	0.057	0.027	-0.064	-0.214	0.042
0.003	0.03	-0.007	-0.02	0.014	0.062	-0.019	-0.042	-0.112	0.064
0.005	0.023	-0.013	-0.027	0.011	0.068	-0.076	-0.022	-0.036	0.014
0.004	0.031	-0.027	-0.01	0.011	0.077	-0.044	-0.005	-0.061	-0.072
0.003	0.038	-0.024	0.006	-0.017	0.089	-0.021	0.015	-0.059	-0.121
0.003	0.027	-0.016	0.004	-0.059	0.072	-0.041	0.023	-0.064	-0.124
0.004	0.022	-0.018	0.005	-0.044	0.045	0.009	0.026	-0.164	-0.099
0.001	0.03	-0.012	0.009	0.023	0.05	0.057	0.022	-0.216	-0.068
-0.009	0.029	-0.007	0.006	0.041	0.068	0.04	0.007	-0.192	-0.048
-0.004	0.021	-0.013	-0.004	-0.01	0.067	0.043	0.005	-0.217	-0.043
0.004	0.024	-0.017	-0.014	-0.05	0.066	0.038	0.028	-0.221	-0.036
-0.006	0.031	-0.026	-0.018	-0.057	0.093	-0.007	0.051	-0.127	-0.025
-0.008	0.029	-0.034	-0.01	-0.055	0.116	-0.011	0.083	-0.06	-0.024
0.004	0.023	-0.022	-0.004	-0.039	0.095	0.018	0.121	-0.07	-0.018
0.004	0.023	-0.009	-0.01	-0.022	0.069	0.031	0.053	-0.08	-0.002
-0.006	0.031	-0.019	-0.013	-0.02	0.089	0.032	-0.089	-0.084	-0.001
-0.009	0.044	-0.026	-0.005	-0.02	0.125	0.021	-0.103	-0.106	-0.012
-0.006	0.043	-0.022	0.012	-0.023	0.123	-0.013	-0.04	-0.16	-0.014
0.001	0.027	-0.015	0.017	-0.02	0.096	-0.054	-0.056	-0.246	-0.009
0.003	0.018	-0.009	0.004	-0.006	0.091	-0.047	-0.115	-0.294	-0.001
-0.003	0.025	-0.009	-0.002	0.002	0.127	-0.013	-0.211	-0.272	0.002
-0.003	0.037	-0.015	-0.002	0.001	0.153	-0.019	-0.262	-0.218	-0.002
0.001	0.041	-0.018	-0.009	-0.004	0.118	-0.015	-0.137	-0.143	0.002
0	0.034	-0.017	-0.013	0	0.086	0.041	0.025	-0.022	0.008
-0.003	0.032	-0.013	-0.013	0.016	0.096	0.069	0.064	0.05	0.003
0.001	0.027	-0.012	-0.01	0.019	0.097	0.054	0.072	-0.038	0.003
0.006	0.021	-0.019	-0.008	0.003	0.092	0.044	0.117	-0.158	0.008
0.006	0.03	-0.025	-0.007	-0.002	0.093	0.008	0.11	-0.208	0.007
0.011	0.037	-0.016	-0.01	0.009	0.088	-0.044	0.11	-0.26	0.007
0.02	0.029	-0.008	-0.02	0.014	0.096	-0.059	0.283	-0.281	0.012
0.01	0.018	-0.016	-0.014	0.005	0.105	-0.043	0.521	-0.194	0.01
-0.008	0.017	-0.023	0.014	-0.002	0.101	-0.019	0.589	-0.081	0.011
-0.013	0.032	-0.021	0.035	0.002	0.104	0.015	0.524	-0.01	0.024
-0.008	0.034	-0.021	0.047	0.007	0.09	0.048	0.424	0.025	0.022
-0.005	0.018	-0.021	0.054	-0.004	0.068	0.056	0.211	-0.016	0.004
-0.011	0.02	-0.021	0.044	-0.025	0.077	0.056	-0.062	-0.076	-0.003
-0.011	0.032	-0.021	0.02	-0.032	0.085	0.038	-0.235	-0.067	-0.005
-0.005	0.028	-0.021	-0.014	-0.034	0.079	-0.01	-0.255	-0.093	-0.013
-0.005	0.022	-0.022	-0.034	-0.051	0.093	-0.021	-0.15	-0.182	-0.025
0.001	0.024	-0.02	-0.013	-0.05	0.1	-0.003	-0.014	-0.152	-0.027
0.007	0.027	-0.015	0.029	-0.003	0.076	-0.003	0.077	-0.037	-0.007
0.001	0.036	-0.007	0.074	0.03	0.064	0.036	0.105	-0.074	0.011
0.004	0.041	-0.007	0.106	0.017	0.065	0.089	0.028	-0.188	0.013
0.008	0.032	-0.019	0.091	0.004	0.074	0.073	-0.115	-0.179	0.013
-0.001	0.024	-0.021	0.051	0.013	0.106	0.049	-0.083	-0.1	0.017
0	0.023	-0.016	0.035	0.031	0.118	0.055	0.112	-0.048	0.02
0.011	0.024	-0.018	0.01	0.045	0.093	0.043	0.107	-0.044	0.017
0.015	0.033	-0.015	-0.037	0.031	0.091	0.014	-0.091	-0.084	0.012
0.017	0.036	-0.012	-0.068	-0.012	0.105	-0.013	-0.177	-0.125	0.004
0.014	0.022	-0.012	-0.086	-0.043	0.086	-0.018	-0.157	-0.142	0.01
0.006	0.017	-0.004	-0.091	-0.042	0.069	-0.007	-0.145	-0.104	0.043
0.002	0.025	0.007	-0.062	-0.022	0.063	-0.006	-0.128	-0.048	0.064
0.008	0.025	0.006	-0.032	0.007	0.052	0.012	-0.09	-0.073	0.067
0.006	0.024	-0.004	-0.022	0.012	0.064	0.044	0.042	-0.148	0.069
-0.009	0.029	-0.012	-0.014	-0.008	0.079	0.055	0.209	-0.223	0.041
-0.016	0.034	-0.017	-0.018	0.003	0.079	0.05	0.165	-0.271	-0.005
-0.01	0.035	-0.021	-0.035	0.016	0.068	0.036	-0.007	-0.246	-0.015
-0.009	0.032	-0.018	-0.057	-0.027	0.065	0.008	-0.057	-0.196	-0.01
-0.009	0.034	-0.01	-0.071	-0.069	0.103	-0.037	-0.065	-0.157	-0.011
-0.001	0.037	-0.012	-0.056	-0.062	0.13	-0.069	-0.098	-0.125	-0.007
0.007	0.032	-0.017	-0.025	-0.052	0.125	-0.052	-0.042	-0.13	-0.01
0.013	0.026	-0.012	-0.015	-0.028	0.131	-0.032	0.095	-0.127	-0.007
0.012	0.027	-0.014	-0.024	0.026	0.141	0.001	0.213	-0.111	0.035
0.003	0.034	-0.025	-0.027	0.049	0.13	0.055	0.246	-0.221	0.093
-0.007	0.044	-0.028	-0.013	0.016	0.118	0.035	0.192	-0.385	0.124
-0.012	0.042	-0.027	0.001	-0.03	0.111	-0.056	0.091	-0.358	0.109
-0.015	0.029	-0.025	-0.007	-0.045	0.069	-0.114	-0.023	-0.22	0.034
-0.014	0.026	-0.019	-0.015	0.002	0.009	-0.087	-0.09	-0.178	-0.052
-0.017	0.029	-0.019	0	0.072	0.02	-0.015	-0.089	-0.195	-0.065
-0.024	0.026	-0.014	0.013	0.07	0.089	0.027	-0.039	-0.17	-0.025
-0.018	0.03	-0.004	0	0.013	0.13	0.023	0.018	-0.12	-0.011
-0.004	0.036	-0.005	-0.017	-0.006	0.111	0.026	-0.027	-0.078	-0.023
-0.004	0.035	-0.012	-0.021	0.008	0.079	0.045	-0.132	-0.082	-0.029
-0.01	0.026	-0.017	-0.023	0.01	0.089	0.014	-0.124	-0.156	-0.039
-0.008	0.017	-0.023	-0.016	0.003	0.099	-0.04	-0.042	-0.199	-0.052
-0.013	0.023	-0.026	0.003	0	0.07	-0.042	0.049	-0.156	-0.043
-0.016	0.033	-0.025	0.011	-0.001	0.047	-0.02	0.186	-0.103	-0.017
-0.003	0.031	-0.028	0.006	-0.009	0.042	0.001	0.216	-0.077	0.001
-0.002	0.021	-0.035	-0.003	-0.016	0.042	0.026	0.058	-0.051	0.022
-0.022	0.018	-0.03	-0.013	-0.015	0.048	0.031	-0.091	-0.046	0.068
-0.03	0.031	-0.013	-0.014	-0.027	0.061	0.029	-0.086	-0.093	0.104
-0.017	0.045	-0.005	-0.005	-0.061	0.079	0.047	0.014	-0.15	0.083
-0.011	0.035	-0.008	0.004	-0.082	0.103	0.042	0.096	-0.194	0.04
-0.016	0.018	-0.01	0.005	-0.071	0.13	0.013	0.13	-0.213	0.028
-0.012	0.021	-0.009	0	-0.031	0.119	0.017	0.11	-0.162	0.002
-0.009	0.024	-0.009	0.008	0.04	0.072	0.016	0.031	-0.064	-0.065
-0.012	0.008	-0.013	0.029	0.084	0.065	0.003	-0.053	-0.004	-0.078
-0.007	-0.005	-0.018	0.031	0.05	0.074	0.014	-0.097	0.002	-0.014
0.003	0.014	-0.012	0.017	0	0.048	0.011	-0.098	-0.019	0.043
0.003	0.055	-0.011	0.007	-0.008	0.046	0.004	-0.076	-0.067	0.054
0.006	0.078	-0.024	-0.005	-0.005	0.147	0.009	-0.056	-0.141	0.035
0.018	0.065	-0.027	-0.012	-0.014	0.258	0.011	-0.041	-0.187	0.013
0.03	0.048	-0.022	-0.003	-0.024	0.222	0.035	-0.03	-0.179	0.012
0.034	0.041	-0.024	0.001	-0.029	0.145	0.046	-0.023	-0.158	0.016
0.044	0.035	-0.024	0.001	-0.036	0.139	0.016	-0.016	-0.046	0.008
0.054	0.031	-0.013	0.012	-0.043	0.109	0.008	-0.004	0.119	0.005
0.037	0.032	-0.008	0.023	-0.045	0.049	0.026	0.01	0.095	0.013
0.013	0.027	-0.013	0.033	-0.051	0.03	0.029	0.009	-0.025	0
0.015	0.025	-0.016	0.043	-0.061	0.053	0.001	-0.002	-0.021	-0.032
0.018	0.031	-0.02	0.049	-0.078	0.119	-0.033	-0.006	-0.001	-0.029
0.012	0.034	-0.02	0.053	-0.094	0.166	-0.012	-0.01	-0.064	0.023
0.015	0.032	-0.013	0.045	-0.077	0.134	0.021	-0.007	-0.11	0.051
0.023	0.029	-0.014	0.027	-0.028	0.075	-0.001	0.005	-0.087	0.015
0.029	0.022	-0.019	0.026	0.015	0.043	-0.009	0.004	-0.077	-0.037
0.032	0.018	-0.018	0.036	0.033	0.057	0.035	-0.015	-0.109	-0.041
0.03	0.018	-0.019	0.035	0.013	0.084	0.075	-0.035	-0.172	-0.007
0.035	0.02	-0.017	0.03	-0.023	0.079	0.082	-0.048	-0.211	0.032
0.041	0.023	-0.012	0.023	-0.028	0.096	0.04	-0.059	-0.107	0.094
0.035	0.02	-0.009	-0.002	-0.004	0.162	-0.023	-0.078	0.042	0.143
0.026	0.012	0	-0.031	0.031	0.192	-0.021	-0.09	-0.008	0.104
0.024	0.006	0.009	-0.045	0.065	0.143	-0.001	-0.073	-0.234	0.014
0.027	0.014	0.005	-0.051	0.072	0.089	-0.014	-0.055	-0.387	-0.043
0.04	0.033	0.008	-0.05	0.051	0.074	-0.019	-0.079	-0.387	-0.049
0.044	0.041	0.017	-0.046	0.02	0.091	-0.014	-0.13	-0.356	-0.039
0.024	0.033	0.018	-0.044	0.009	0.119	0.005	-0.095	-0.385	-0.03
-0.002	0.032	0.024	-0.049	0.02	0.128	0.003	0.145	-0.367	-0.014
-0.018	0.038	0.016	-0.064	0.019	0.097	-0.037	0.463	-0.178	0.007
-0.026	0.042	-0.023	-0.068	-0.002	0.063	-0.047	0.556	-0.007	0.009
-0.028	0.049	-0.046	-0.041	-0.004	0.065	-0.026	0.4	-0.043	-0.005
-0.023	0.056	-0.046	-0.003	0.041	0.053	-0.006	0.117	-0.122	-0.011
-0.015	0.064	-0.04	0.021	0.09	0.018	0.011	-0.106	-0.155	-0.015
-0.013	0.06	-0.024	0.031	0.075	0.031	0.029	0.092	-0.192	-0.059
-0.022	0.034	-0.009	0.024	0.018	0.039	0.042	0.49	-0.149	-0.138
-0.031	0.014	-0.005	0.007	-0.017	0.014	0.013	0.485	-0.048	-0.171
-0.028	0.016	-0.006	0.003	-0.012	0.037	-0.023	0.217	-0.008	-0.123
-0.02	0.028	-0.015	-0.006	-0.01	0.08	-0.017	0.056	0.007	-0.062
-0.017	0.033	-0.022	-0.038	-0.037	0.088	-0.053	-0.059	0.01	0.015
-0.017	0.024	-0.021	-0.059	-0.053	0.087	-0.103	-0.189	-0.077	0.124
-0.016	0.019	-0.02	-0.056	-0.037	0.102	0.022	-0.256	-0.212	0.185
-0.014	0.028	-0.022	-0.049	-0.018	0.121	0.118	-0.232	-0.288	0.164
-0.015	0.039	-0.032	-0.031	-0.014	0.094	-0.012	-0.188	-0.301	0.089
-0.025	0.04	-0.041	-0.008	-0.012	0.03	0.012	-0.222	-0.267	0.014
-0.028	0.03	-0.033	0.005	-0.003	0.025	0.184	-0.183	-0.215	0.006
-0.019	0.03	-0.023	0.008	0.014	0.098	0.104	0.083	-0.243	0.021
-0.015	0.042	-0.023	0.003	0.028	0.158	-0.1	0.316	-0.349	0.004
-0.016	0.038	-0.022	0.003	0.028	0.173	-0.166	0.362	-0.401	-0.011
-0.015	0.029	-0.018	0.004	0.024	0.171	-0.102	0.477	-0.332	-0.017
-0.015	0.029	-0.021	0.007	0.029	0.155	-0.029	0.656	-0.247	-0.029
-0.014	0.034	-0.029	0.024	0.029	0.116	0.004	0.548	-0.237	-0.033
-0.014	0.039	-0.033	0.04	0.011	0.064	0.018	0.157	-0.229	-0.011
-0.015	0.027	-0.027	0.04	-0.005	0.029	-0.045	-0.216	-0.175	0.043
-0.01	0.015	-0.017	0.021	-0.006	0	-0.064	-0.36	-0.157	0.1
-0.01	0.024	-0.016	0.004	-0.004	-0.017	0.082	-0.224	-0.155	0.1
-0.014	0.032	-0.019	-0.008	-0.002	0.027	0.183	-0.119	-0.064	0.053
-0.01	0.028	-0.017	-0.041	0.012	0.077	0.148	-0.265	0.043	0.021
-0.01	0.027	-0.012	-0.064	0.016	0.08	0.157	-0.351	0.122	-0.01
-0.013	0.031	-0.004	-0.038	-0.002	0.086	0.169	-0.163	0.161	-0.058
-0.003	0.033	-0.008	-0.013	-0.017	0.099	0.064	0.035	0.059	-0.066
0.006	0.033	-0.023	-0.007	-0.038	0.077	-0.006	0.027	-0.058	-0.046
-0.003	0.031	-0.026	-0.003	-0.069	0.057	0.001	-0.063	-0.097	-0.048
-0.015	0.029	-0.021	-0.01	-0.085	0.065	-0.021	-0.086	-0.18	-0.026
-0.011	0.036	-0.024	-0.018	-0.08	0.069	-0.024	-0.082	-0.212	0.012
-0.001	0.044	-0.023	-0.018	-0.079	0.07	0.002	-0.086	-0.116	0.007
0.004	0.036	-0.013	-0.019	-0.092	0.081	-0.002	-0.071	-0.066	0.014
0.005	0.026	-0.008	-0.017	-0.094	0.096	-0.015	-0.052	-0.035	0.05
0.004	0.031	-0.011	-0.017	-0.058	0.1	-0.031	-0.053	0.024	0.06
0.008	0.047	-0.011	-0.014	-0.028	0.072	-0.05	-0.056	-0.042	0.065
0.007	0.049	-0.013	-0.011	-0.056	0.043	-0.013	-0.051	-0.086	0.069
0.003	0.022	-0.012	-0.029	-0.115	0.057	0.038	-0.049	0.003	0.027
0.003	-0.011	-0.002	-0.048	-0.143	0.071	-0.021	-0.048	-0.036	-0.042
-0.002	-0.032	0.003	-0.033	-0.127	0.062	-0.089	-0.039	-0.199	-0.076
0.001	-0.024	-0.003	-0.002	-0.101	0.087	0.014	-0.042	-0.242	-0.041
0.009	0.017	-0.004	0.016	-0.077	0.153	0.114	-0.047	-0.158	0.021
0.011	0.035	0	0.023	-0.037	0.193	0.037	-0.037	-0.12	0.034
0.014	0.006	-0.004	0.029	0.019	0.176	-0.029	-0.068	-0.164	-0.005
0.008	-0.021	0.001	0.025	0.087	0.166	-0.002	-0.183	-0.145	-0.041
0.003	-0.025	0.014	0.009	0.149	0.184	0.03	-0.234	-0.064	-0.032
0.015	-0.013	0.006	0.006	0.175	0.112	0.006	-0.04	-0.086	0.017
0.015	0.004	-0.012	0.009	0.153	0.005	-0.064	0.253	-0.2	0.057
0.002	0.025	-0.017	0.01	0.102	0.029	0.016	0.35	-0.241	0.055
-0.001	0.054	-0.017	0.017	0.056	0.092	0.146	0.266	-0.136	0.047
0.001	0.072	-0.014	0.012	0.033	0.117	0.066	0.163	-0.029	0.072
0	0.062	-0.011	0.003	0.014	0.132	-0.029	0.1	-0.076	0.084
-0.003	0.042	-0.018	0.006	-0.017	0.124	-0.015	0.072	-0.121	0.06
0	0.031	-0.018	0.008	-0.051	0.114	0.001	0.033	-0.039	0.056
0.007	0.024	-0.012	0.009	-0.075	0.087	-0.011	0.001	-0.009	0.084
0.004	0.027	-0.024	0.012	-0.054	0.03	-0.033	0.065	-0.217	0.098
-0.001	0.034	-0.033	0.007	0.03	0.011	0.004	0.219	-0.461	0.102
0.003	0.039	-0.035	0.003	0.084	0.034	0.049	0.392	-0.404	0.118
0.003	0.047	-0.042	0.002	0.053	0.063	0.003	0.458	-0.176	0.082
-0.003	0.046	-0.042	0.002	0.017	0.073	-0.027	0.278	-0.066	-0.053
-0.001	0.037	-0.044	0.002	-0.001	0.068	0.017	0.126	-0.205	-0.147
0.003	0.038	-0.056	-0.004	-0.049	0.098	0.006	0.351	-0.443	-0.047
0.001	0.035	-0.057	-0.004	-0.094	0.172	-0.03	0.536	-0.38	0.158
-0.001	0.029	-0.05	0	-0.112	0.219	0.016	0.169	-0.094	0.219
0.001	0.031	-0.05	-0.006	-0.119	0.185	0.004	-0.43	0.044	0.084
0.007	0.039	-0.047	-0.007	-0.063	0.124	-0.064	-0.624	0.046	-0.025
0.009	0.037	-0.046	-0.003	0.048	0.096	-0.021	-0.463	0.016	-0.033
0.007	0.029	-0.049	-0.005	0.051	0.085	0.019	-0.426	-0.041	-0.088
0.007	0.035	-0.032	-0.005	-0.068	0.072	-0.018	-0.416	-0.003	-0.147
0.003	0.049	-0.002	0.002	-0.118	0.06	-0.017	-0.233	0.064	-0.121
-0.002	0.05	0.026	0.005	-0.036	0.061	0.004	-0.068	-0.063	-0.108
0	0.041	0.041	-0.002	0.078	0.074	0.009	0.097	-0.228	-0.114
0.008	0.038	0.033	-0.014	0.131	0.096	0.046	0.315	-0.211	-0.085
0.007	0.036	0.015	-0.015	0.102	0.118	0.066	0.367	-0.114	-0.056
-0.004	0.031	0.005	-0.006	0.042	0.107	0.027	0.291	-0.06	-0.029
-0.011	0.03	-0.004	-0.003	-0.005	0.091	0.012	0.4	-0.006	-0.006
-0.011	0.033	-0.007	-0.014	-0.035	0.1	0.026	0.497	0.02	-0.005
0.001	0.036	-0.007	-0.015	-0.024	0.093	0.007	0.186	-0.069	0.011
0.019	0.034	-0.011	-0.001	0.018	0.096	0.02	-0.183	-0.129	0.058
0.013	0.013	-0.013	0.001	0.002	0.144	0.072	-0.127	-0.099	0.082
-0.004	-0.021	-0.019	-0.005	-0.064	0.153	0.015	0.082	-0.073	0.07
-0.003	-0.03	-0.023	-0.006	-0.09	0.1	-0.075	-0.019	-0.055	0.071
0.002	-0.01	-0.007	-0.004	-0.072	0.061	-0.016	-0.297	-0.066	0.068
0.001	0.011	0.009	0.003	-0.024	0.039	0.045	-0.362	-0.094	0.044
-0.004	0.031	0.004	0.003	0.05	0.036	0.026	-0.182	-0.075	0.008
-0.008	0.046	0	-0.008	0.112	0.069	0.033	0.005	-0.058	-0.087
-0.005	0.053	-0.002	-0.016	0.143	0.05	0.02	0.039	-0.212	-0.185
-0.004	0.054	-0.011	-0.011	0.135	-0.007	0.013	-0.014	-0.393	-0.162
-0.001	0.047	-0.008	-0.007	0.073	0.028	0.105	0.005	-0.305	-0.058
0.003	0.052	0.001	-0.013	-0.022	0.088	0.146	0.102	-0.213	0.023
-0.006	0.07	-0.008	-0.016	-0.09	0.079	0.065	0.155	-0.285	0.048
-0.012	0.069	-0.017	-0.005	-0.105	0.075	0.025	0.07	-0.25	0.024
-0.001	0.048	-0.014	0.001	-0.084	0.1	0.032	-0.058	-0.228	-0.008
0.005	0.027	-0.017	-0.007	-0.054	0.105	-0.007	-0.011	-0.298	-0.014
0	0.027	-0.026	-0.006	-0.039	0.15	-0.016	0.18	-0.247	-0.014
0.003	0.041	-0.025	0.01	-0.069	0.216	0.024	0.312	-0.292	-0.013
0.007	0.024	-0.022	0.01	-0.148	0.181	-0.042	0.267	-0.538	-0.001
0.001	-0.014	-0.024	-0.01	-0.151	0.11	-0.142	0.029	-0.574	0.005
-0.002	-0.012	-0.023	-0.019	0.011	0.091	-0.093	-0.004	-0.191	-0.01
0.008	0.051	-0.016	-0.004	0.161	0.08	-0.037	0.412	0.17	-0.024
0.014	0.11	-0.014	0.011	0.152	0.068	-0.055	0.622	-0.039	-0.023
0.011	0.112	-0.02	0.003	0.109	0.083	-0.05	0.366	-0.388	-0.058
0	0.077	-0.021	-0.009	0.113	0.091	-0.005	0.08	-0.323	-0.15
-0.011	0.029	-0.013	-0.005	0.086	0.089	0.036	-0.217	-0.118	-0.226
-0.008	-0.015	-0.015	0.003	0.042	0.1	-0.019	-0.436	0.098	-0.221
0.004	-0.023	-0.019	-0.001	0.024	0.087	-0.081	-0.388	0.319	-0.13
0.001	-0.01	-0.02	0	-0.037	0.068	-0.018	-0.317	0.363	0.035
-0.005	0.001	-0.02	0.008	-0.128	0.09	0.008	-0.225	0.14	0.229
-0.001	0.016	-0.017	0.008	-0.108	0.115	-0.038	0.111	-0.306	0.388
0.002	0.043	-0.019	-0.003	-0.008	0.098	0.01	0.409	-0.474	0.467
-0.001	0.065	-0.022	-0.012	0.044	0.057	0.09	0.301	-0.144	0.394
0.001	0.05	-0.011	-0.017	0.077	0.041	0.088	0.023	0.082	0.185
0.005	0.016	-0.009	-0.022	0.082	0.046	0.029	-0.073	-0.017	-0.011
0	0.004	-0.016	-0.028	0.029	0.033	-0.007	-0.208	-0.023	-0.084
-0.006	0.007	-0.01	-0.037	0.012	0.004	0.022	-0.529	0.085	-0.068
0	0.01	-0.004	-0.036	0.042	-0.028	0.064	-0.63	0.091	-0.073
0.01	0.015	-0.004	-0.017	0.02	-0.047	0.071	-0.407	0.146	-0.101
0.01	0.014	0.002	-0.003	-0.084	-0.014	0.04	-0.186	0.164	-0.082
-0.001	0.013	0.002	-0.002	-0.197	0.06	0.052	-0.087	-0.084	-0.043
-0.012	0.027	-0.005	0.002	-0.225	0.106	0.084	-0.097	-0.264	-0.031
-0.011	0.046	-0.012	0.006	-0.146	0.088	-0.043	-0.178	-0.175	-0.032
-0.004	0.054	-0.016	0	-0.031	0.04	-0.164	-0.2	-0.132	-0.038
-0.004	0.044	-0.012	-0.004	0.04	0.041	-0.058	-0.119	-0.205	-0.038
-0.003	0.037	-0.009	-0.002	0.04	0.107	0.055	0.026	-0.234	-0.028
0.005	0.039	-0.023	0.003	0.008	0.151	0.056	0.184	-0.193	-0.031
-0.001	0.038	-0.039	0.011	-0.007	0.111	0.047	0.198	-0.126	-0.037
-0.007	0.037	-0.044	0.016	-0.002	0.008	0.025	0.052	-0.155	-0.031
0.003	0.038	-0.052	0.012	0.009	-0.047	-0.004	-0.091	-0.3	-0.023
0.01	0.035	-0.066	0.006	0.024	0.042	-0.054	-0.234	-0.367	-0.04
0.006	0.029	-0.06	-0.004	0.02	0.149	-0.103	-0.36	-0.29	-0.067
0.006	0.022	-0.032	-0.011	-0.029	0.157	-0.044	-0.317	-0.238	-0.033
0.006	0.018	-0.009	-0.008	-0.094	0.144	0.052	-0.147	-0.339	0.055
0	0.023	-0.003	-0.012	-0.082	0.163	0.067	0.01	-0.39	0.096
0.001	0.024	-0.013	-0.02	-0.004	0.18	0.055	0.144	-0.258	0.094
0.006	0.013	-0.024	-0.012	0.014	0.174	0.044	0.328	-0.178	0.124
-0.005	0.006	-0.021	0.007	0.001	0.162	0.005	0.666	-0.194	0.146
-0.006	0.007	-0.021	0.005	0.067	0.148	-0.018	0.972	-0.186	0.082
0.007	0.007	-0.03	-0.013	0.109	0.121	0.01	0.779	-0.16	0.022
0.002	0.006	-0.029	-0.016	0.027	0.11	-0.004	0.226	-0.146	0.123
-0.009	0.004	-0.03	-0.006	-0.079	0.11	-0.043	-0.094	-0.107	0.241
-0.005	-0.003	-0.045	-0.008	-0.099	0.087	0.006	-0.116	0.01	0.135
0.003	-0.002	-0.052	-0.017	-0.051	0.068	0.026	-0.075	0.03	-0.038
0.002	0.022	-0.039	-0.006	0.01	0.099	0.057	0.003	-0.137	-0.055
-0.007	0.052	-0.008	0.008	0.056	0.138	0.179	0.11	-0.128	-0.022
-0.008	0.059	0.022	-0.003	0.076	0.127	0.081	0.123	0.075	-0.024
-0.001	0.056	0.037	-0.012	0.047	0.072	-0.138	0.056	0.016	-0.01
0	0.053	0.038	-0.004	0.003	0.031	-0.101	0.13	-0.188	0.006
0.001	0.044	0.022	-0.002	-0.006	0.038	-0.016	0.354	-0.203	-0.001
0.008	0.035	0.002	0	0.003	0.039	-0.029	0.563	-0.121	0.002
0.007	0.029	-0.004	-0.001	0.016	0.024	0.017	0.717	0.005	0.016
-0.001	0.025	0.003	-0.007	0.019	0.021	0.05	0.658	0.094	0.011
-0.003	0.028	0.015	-0.001	-0.002	0.013	0.018	0.288	-0.073	-0.008
-0.008	0.032	0.009	0.007	-0.02	0.066	0.024	-0.14	-0.37	-0.012
-0.007	0.026	-0.005	0	-0.017	0.177	0.042	-0.386	-0.439	-0.001
-0.001	0.021	0.001	-0.005	-0.014	0.198	0.025	-0.407	-0.243	-0.008
-0.005	0.024	0.008	-0.001	-0.014	0.152	-0.017	-0.345	-0.049	-0.025
0.001	0.027	-0.008	0.002	-0.013	0.168	-0.033	-0.354	-0.045	-0.011
0.011	0.027	-0.021	-0.002	-0.027	0.229	-0.004	-0.321	-0.123	0.005
0.004	0.021	-0.02	-0.007	-0.089	0.281	0.024	-0.096	-0.078	-0.002
0.006	0.019	-0.025	-0.009	-0.151	0.31	0.015	0.164	-0.002	0.009
0.012	0.03	-0.028	-0.002	-0.114	0.29	-0.046	0.094	-0.084	0.008
0.003	0.032	-0.016	0.004	-0.036	0.256	-0.063	-0.251	-0.172	-0.025
-0.002	0.022	-0.013	-0.004	-0.039	0.257	0.025	-0.326	-0.113	0.044
0.003	0.021	-0.024	-0.012	-0.128	0.217	0.056	-0.125	-0.043	0.187
0.005	0.025	-0.023	-0.013	-0.248	0.081	0.015	-0.069	0.012	0.178
0.003	0.024	-0.018	-0.006	-0.207	-0.052	0.029	-0.031	0.058	0.082
0.005	0.023	-0.023	0.003	0.081	-0.074	0.039	0.147	-0.013	0.092
0.008	0.021	-0.028	-0.001	0.295	0.015	0.005	0.232	-0.152	0.137
0.007	0.013	-0.026	-0.003	0.218	0.144	0.014	0.235	-0.266	0.147
0.006	0.008	-0.03	0.006	0.067	0.24	0.051	0.277	-0.275	0.16
0.006	0.014	-0.034	0.002	0.005	0.284	0.048	0.278	-0.136	0.12
0.006	0.022	-0.034	-0.011	-0.009	0.309	0.033	0.216	-0.043	0.001
0.002	0.026	-0.035	-0.012	0.002	0.25	0	0.148	-0.136	-0.135
-0.002	0.031	-0.034	-0.003	0.03	0.176	-0.021	0.082	-0.261	-0.239
0.001	0.032	-0.027	0.01	0.044	0.293	0.015	0.045	-0.268	-0.24
0.004	0.024	-0.024	0.013	0.044	0.168	0.038	0.029	-0.19	-0.16
0.004	0.014	-0.031	-0.002	0.057	-0.384	0.012	-0.04	-0.103	-0.12
-0.001	0.02	-0.031	-0.006	0.074	-0.576	-0.028	-0.1	-0.048	-0.132
-0.006	0.028	-0.014	0.017	0.079	-0.331	-0.019	-0.044	-0.056	-0.137
0	0.016	-0.005	0.027	0.08	-0.211	0.023	0.02	-0.095	-0.127
0.009	0.008	-0.012	0.012	0.069	-0.174	0.001	-0.014	-0.112	-0.078
0.001	0.024	-0.016	0.003	0.029	-0.094	-0.037	-0.065	-0.149	-0.008
-0.012	0.065	-0.014	0.001	-0.021	-0.068	-0.016	-0.109	-0.233	0.007
-0.01	0.112	-0.017	-0.009	-0.074	-0.071	0.017	-0.193	-0.303	-0.017
-0.003	0.127	-0.016	-0.02	-0.112	-0.025	0.072	-0.255	-0.286	-0.039
-0.003	0.123	-0.005	-0.029	-0.075	0.058	0.113	-0.248	-0.147	-0.079
-0.002	0.132	-0.003	-0.037	-0.014	0.109	0.043	-0.174	0.006	-0.074
0.004	0.13	-0.011	-0.032	-0.039	0.091	-0.031	-0.048	0.074	0.018
0.007	0.105	-0.003	-0.014	-0.091	0.074	-0.028	0.017	0.181	0.078
0.004	0.08	0.015	-0.006	-0.09	0.089	-0.033	-0.04	0.228	0.041
0.005	0.053	0.018	-0.008	-0.06	0.074	-0.04	-0.113	-0.002	-0.007
0.003	0.021	0.011	-0.015	-0.008	0.055	-0.011	-0.096	-0.234	-0.015
-0.008	0.004	0.012	-0.025	0.063	0.089	0.026	-0.032	-0.244	-0.006
-0.016	0.011	0.023	-0.028	0.107	0.129	0.026	-0.004	-0.203	-0.012
-0.011	0.016	0.018	-0.017	0.108	0.117	-0.005	-0.01	-0.136	-0.027
0.003	-0.006	-0.043	0.004	0.085	0.096	-0.015	-0.016	-0.031	-0.022
0.007	-0.031	-0.146	0.015	0.064	0.1	-0.004	-0.026	-0.113	-0.005
0	-0.062	-0.191	0.007	0.055	0.095	-0.013	-0.046	-0.286	-0.013
0	-0.11	-0.138	0.002	0.044	0.14	0.014	-0.058	-0.261	-0.03
0.004	-0.081	-0.068	0.003	0.04	0.214	0.112	-0.068	-0.196	-0.019
0	0.05	-0.061	0.003	0.046	0.204	0.11	-0.123	-0.236	-0.019
-0.005	0.131	-0.084	-0.001	0.045	0.183	-0.01	-0.206	-0.298	-0.071
-0.005	0.111	-0.014	-0.006	0.046	0.172	-0.044	-0.173	-0.343	-0.091
-0.005	0.084	0.124	-0.003	0.045	0.126	-0.002	-0.007	-0.35	-0.023
-0.008	0.065	0.154	0.001	0.005	0.119	-0.002	0.135	-0.394	0.072
-0.006	0.023	0.081	-0.005	-0.037	0.145	-0.044	0.283	-0.42	0.128
0.001	-0.015	0.042	-0.012	-0.072	0.157	-0.052	0.414	-0.282	0.112
-0.001	-0.035	0.039	-0.001	-0.177	0.151	0.037	0.361	-0.121	0.088
-0.007	-0.061	0.034	0.01	-0.305	0.132	0.134	0.305	-0.098	0.133
-0.005	-0.082	0.032	0	-0.385	0.167	0.131	0.226	-0.131	0.224
0.001	-0.084	0.025	-0.011	-0.518	0.208	0.055	-0.086	-0.166	0.259
0.005	-0.068	-0.007	-0.013	-0.672	0.121	-0.018	-0.272	-0.227	0.168
0.007	-0.037	-0.05	-0.026	-0.575	0.025	-0.047	-0.132	-0.166	0.039
0.004	0.026	-0.058	-0.049	-0.178	0.064	-0.033	0.095	0.056	-0.019
0.006	0.114	-0.047	-0.062	0.242	0.122	-0.015	0.294	0.155	-0.015
0.01	0.165	-0.082	-0.059	0.449	0.12	-0.013	0.359	0.077	0.024
0.003	0.142	-0.102	-0.053	0.395	0.116	-0.021	0.252	0.05	0.032
0.001	0.104	-0.011	-0.048	0.2	0.143	-0.021	0.146	0.067	-0.005
0.008	0.098	0.09	-0.023	0.07	0.191	-0.007	0.124	0.023	-0.015
-0.001	0.09	0.074	0.01	0.086	0.195	-0.027	0.075	-0.041	-0.001
-0.023	0.076	-0.007	0.018	0.134	0.118	-0.106	-0.026	-0.216	-0.005
-0.032	0.079	-0.09	0.013	0.115	0.025	-0.136	-0.066	-0.419	-0.007
-0.029	0.084	-0.153	0.01	0.072	-0.033	-0.086	-0.052	-0.333	-0.003
-0.033	0.076	-0.131	0.015	0.058	-0.029	-0.036	-0.049	-0.15	-0.012
-0.041	0.059	-0.034	0.03	0.049	0.005	0.086	-0.045	-0.156	-0.021
-0.037	0.033	0.064	0.038	0.032	0.029	0.207	-0.024	-0.159	-0.009
-0.021	-0.007	0.121	0.043	0.027	0.068	0.135	-0.003	-0.076	-0.001
-0.014	-0.032	0.124	0.058	0.031	0.124	0.03	-0.001	-0.067	-0.012
-0.02	-0.029	0.104	0.066	0.026	0.197	0.019	-0.01	-0.062	-0.015
-0.015	-0.043	0.096	0.061	0.01	0.23	0	-0.002	0.029	-0.002
-0.007	-0.044	0.099	0.056	0.008	0.136	-0.013	0.017	0.047	0.005
-0.005	0.016	0.114	0.043	0.019	0.054	0.015	0.016	-0.044	-0.005
0.003	0.091	0.135	0.022	0.016	0.12	0.012	0.005	-0.115	-0.01
0.008	0.151	0.107	0.01	-0.009	0.179	-0.022	0.029	-0.174	0
0.001	0.189	0.024	-0.004	-0.033	0.143	0.002	0.079	-0.195	0.01
0	0.178	-0.047	-0.015	-0.04	0.092	0.075	0.098	-0.136	0.011
0.003	0.125	-0.097	-0.016	-0.033	0.075	0.101	0.095	-0.258	0.009
-0.011	0.072	-0.132	-0.032	-0.008	0.081	0.055	0.13	-0.505	0.013
-0.027	0.027	-0.12	-0.048	0.028	0.032	-0.009	0.17	-0.399	0.017
-0.024	-0.038	-0.067	-0.037	0.043	-0.047	-0.045	0.14	-0.018	0.014
-0.022	-0.118	-0.021	-0.012	0.017	-0.044	-0.014	0.052	0.171	0.007
-0.023	-0.194	-0.011	0.011	-0.024	0.012	0.038	-0.054	0.04	0.003
-0.013	-0.223	-0.026	0.006	-0.038	0.081	0.023	-0.117	-0.146	0.011
0.002	-0.133	-0.124	-0.022	-0.028	0.153	-0.012	-0.106	-0.155	0.018
0.007	0	-0.364	-0.034	-0.024	0.157	-0.018	-0.085	-0.029	0.013
0.007	0.003	-0.559	-0.029	-0.026	0.1	-0.011	-0.062	0.055	0.012
0.021	-0.135	-0.571	-0.028	-0.022	0.062	0.022	-0.017	0.029	0.019
0.041	-0.235	-0.506	-0.033	-0.004	0.048	0.04	0.007	-0.014	0.023
0.05	-0.148	-0.346	-0.041	0.012	0.046	-0.01	0.005	-0.075	0.021
0.066	0.038	-0.07	-0.038	0.002	0.062	-0.049	-0.006	-0.131	0.01
0.084	0.173	0.176	-0.027	-0.009	0.077	-0.021	-0.032	-0.207	0.004
0.073	0.252	0.341	-0.038	0.005	0.095	0.002	-0.048	-0.315	0.012
0.06	0.254	0.399	-0.065	0.012	0.135	0.007	-0.042	-0.233	0.009
0.07	0.152	0.3	-0.084	0.014	0.163	0.019	-0.039	-0.05	-0.003
0.074	0.053	0.163	-0.06	0.024	0.099	0.013	-0.04	-0.049	0
0.078	0.043	0.108	0.015	0.016	-0.004	0.001	-0.036	-0.137	0.013
0.091	0.069	0.104	0.064	0.006	-0.029	0.041	-0.039	-0.133	0.017
0.082	0.074	0.121	0.063	0.012	0.003	0.07	-0.063	-0.092	0.005
0.072	0.056	0.113	0.086	0.013	0.034	0.023	-0.079	-0.178	-0.007
0.076	0.02	0.014	0.129	0.003	0.021	-0.009	-0.032	-0.367	0.006
0.059	-0.015	-0.09	0.115	-0.002	0.001	0.017	0.072	-0.374	0.019
0.024	-0.02	-0.088	0.068	0.006	0.081	0.021	0.196	-0.165	0.009
-0.004	-0.012	-0.05	0.038	0.011	0.179	-0.042	0.343	-0.077	0.001
-0.036	-0.023	-0.04	0.007	0	0.125	-0.095	0.44	-0.144	0.007
-0.07	-0.04	-0.022	-0.031	-0.016	-0.007	-0.048	0.308	-0.174	0.011
-0.088	-0.038	0.011	-0.052	-0.015	-0.008	0.025	0.027	-0.192	0.011
-0.078	-0.023	0.047	-0.055	-0.003	0.116	0.03	-0.08	-0.248	0.005
-0.045	0	0.071	-0.053	-0.003	0.236	0.01	-0.01	-0.271	-0.005
-0.024	0.036	0.063	-0.045	-0.007	0.292	0.03	0.021	-0.198	-0.005
-0.019	0.063	0.022	-0.032	0.001	0.263	0.062	0.037	-0.087	0.004
-0.004	0.066	-0.027	-0.032	0.004	0.197	0.038	0.085	0.027	0.003
0.011	0.063	-0.062	-0.035	-0.003	0.157	-0.078	0.036	0.116	-0.003
0.006	0.052	-0.062	-0.029	-0.012	0.138	-0.168	-0.11	0.042	0.003
-0.007	0.016	-0.026	-0.023	-0.021	0.138	-0.085	-0.181	-0.123	0.005
-0.013	-0.013	0.016	-0.019	-0.027	0.15	0.028	-0.123	-0.217	-0.007
-0.028	0.001	0.065	-0.018	-0.025	0.124	0.03	-0.045	-0.292	-0.013
-0.074	0.03	0.131	-0.015	-0.029	0.083	0.017	-0.025	-0.318	0
-0.127	0.046	0.145	-0.013	-0.036	0.097	0.041	-0.047	-0.21	0.008
-0.139	0.053	0.069	-0.016	-0.034	0.092	0.051	-0.073	-0.112	-0.004
-0.122	0.056	0.019	-0.012	-0.04	0.065	0.045	-0.078	-0.059	-0.019
-0.11	0.062	0.052	0.001	-0.052	0.142	0.03	-0.067	0.071	-0.014
-0.094	0.071	0.03	0.006	-0.051	0.23	-0.007	-0.07	0.148	-0.005
-0.08	0.075	-0.121	0	-0.04	0.208	0.007	-0.072	0.029	0.003
-0.071	0.065	-0.288	-0.005	-0.02	0.135	0.07	-0.049	-0.157	0.007
-0.033	0.044	-0.353	-0.002	-0.005	0.065	0.076	-0.021	-0.262	0.005
0.007	0.04	-0.301	0.004	-0.002	0.033	0.047	0.003	-0.253	0.006
0.02	0.046	-0.163	0.007	0	0.046	0.035	0.022	-0.115	0.013
0.044	0.04	0.014	0.002	-0.004	0.038	0.022	0.011	0.065	0.016
0.081	0.042	0.122	-0.004	-0.012	0.001	0.002	-0.003	0.064	0.011
0.094	0.042	0.088	-0.001	-0.013	0.057	0.003	0.002	-0.135	0.006
0.089	0.029	0.004	0.007	-0.01	0.187	0.046	0.014	-0.274	0.006
0.061	0.055	-0.007	0.003	-0.007	0.156	0.07	0.035	-0.271	0.011
0.015	0.125	0.029	-0.01	-0.008	-0.044	0.024	0.03	-0.275	0.007
-0.013	0.183	0.044	-0.012	-0.015	-0.167	-0.014	0.028	-0.288	0.005
-0.041	0.193	0.04	0.001	-0.014	-0.107	-0.001	0.144	-0.282	0.016
-0.071	0.159	0.035	0.006	0.001	0.024	0.025	0.253	-0.273	0.017
-0.061	0.122	0.022	-0.004	0.003	0.047	0.021	0.213	-0.211	0.001
-0.03	0.102	0.014	0.002	-0.014	-0.071	-0.007	0.082	-0.126	0.003
-0.005	0.077	0.015	0.027	-0.011	-0.168	0.062	-0.079	-0.066	0.02
0.032	0.038	0.003	0.031	0.015	-0.085	0.141	-0.135	-0.049	0.017
0.061	0.003	-0.011	0.018	0.033	0.117	0.039	-0.07	-0.077	0.004
0.042	-0.027	-0.013	0.009	0.038	0.211	-0.085	-0.08	-0.123	0.003
-0.005	-0.054	-0.01	-0.008	0.036	0.177	-0.085	-0.186	-0.156	0.01
-0.021	-0.064	-0.013	-0.03	0.029	0.17	-0.037	-0.198	-0.171	0.016
0.019	-0.048	-0.025	-0.027	0.02	0.129	0.011	-0.071	-0.218	0.011
0.078	0	-0.028	-0.019	0.011	-0.024	0.001	0.064	-0.233	-0.002
0.094	0.084	-0.012	-0.033	-0.006	-0.12	-0.074	0.13	-0.16	0
0.088	0.119	0.002	-0.052	-0.04	-0.08	-0.075	0.133	-0.118	0.013
0.102	0.005	0.009	-0.057	-0.072	0.013	0.017	0.081	-0.131	0.019
0.115	-0.16	0.017	-0.05	-0.075	0.104	0.04	0.023	-0.129	0.022
0.1	-0.178	0.02	-0.043	-0.066	0.104	-0.002	0.001	-0.081	0.028
0.062	-0.072	0.009	-0.04	-0.057	0.035	0.004	0.015	-0.052	0.024
0.026	0.003	-0.004	-0.023	-0.034	0.068	0.047	0.088	-0.138	0.012
0.012	0.015	-0.009	-0.004	-0.008	0.183	0.036	0.199	-0.236	0.008
0.017	0.009	-0.004	-0.018	0	0.225	-0.048	0.276	-0.227	0.009
0.026	-0.008	0.012	-0.042	-0.007	0.177	-0.094	0.416	-0.159	0.008
0.025	-0.016	0.014	-0.031	-0.027	0.138	-0.052	0.708	-0.177	0.005
0.033	0.011	0.008	0.005	-0.056	0.156	0.021	0.896	-0.266	-0.003
0.057	0.04	0.017	0.027	-0.084	0.209	0.063	0.711	-0.148	-0.012
0.06	0.039	0.042	0.033	-0.112	0.257	0.034	0.243	0.1	-0.007
0.025	0.038	0.089	0.038	-0.143	0.218	0.001	-0.228	0.109	-0.003
-0.022	0.006	0.136	0.046	-0.113	0.137	0.021	-0.43	0.04	-0.019
-0.039	-0.119	0.103	0.064	0.009	0.132	0.019	-0.286	0.081	-0.019
-0.028	-0.221	-0.006	0.068	0.145	0.129	0.017	-0.092	0.052	0.001
-0.036	-0.158	-0.096	0.043	0.217	0.08	0.07	-0.083	-0.012	0.009
-0.055	0.018	-0.212	0.014	0.165	0.051	0.091	-0.133	-0.074	0.013
-0.047	0.188	-0.385	-0.011	0.043	0.059	0.034	-0.179	-0.175	0.022
-0.038	0.25	-0.469	-0.037	0.002	0.096	-0.037	-0.244	-0.182	0.019
-0.047	0.191	-0.479	-0.047	0.032	0.135	-0.003	-0.22	-0.133	0.015
-0.053	0.149	-0.531	-0.039	0.018	0.17	0.069	-0.113	-0.124	0.021
-0.048	0.182	-0.526	-0.015	-0.032	0.202	-0.04	-0.078	-0.103	0.023
-0.047	0.184	-0.44	0.017	-0.043	0.153	-0.14	-0.062	-0.094	0.022
-0.055	0.115	-0.373	0.045	-0.008	0.061	-0.01	0.095	-0.165	0.014
-0.039	0.045	-0.184	0.067	0.016	0.051	0.09	0.257	-0.24	0.001
-0.011	0.021	0.219	0.074	-0.005	0.1	0.003	0.264	-0.15	0.004
-0.016	0.023	0.545	0.052	-0.028	0.116	-0.078	0.137	-0.005	0.013
-0.04	0.031	0.666	0.021	-0.022	0.075	-0.029	-0.105	-0.036	0.013
-0.042	0.031	0.725	-0.007	-0.031	0.056	0.043	-0.323	-0.096	0.01
-0.033	0.018	0.657	-0.025	-0.066	0.109	0.056	-0.338	-0.075	0.01
-0.032	0.004	0.358	-0.027	-0.076	0.127	0.032	-0.184	-0.135	0.005
-0.026	-0.009	0.034	-0.023	-0.045	0.06	0.005	0.007	-0.194	0
-0.019	-0.016	-0.074	-0.017	-0.009	-0.005	0.028	0.108	-0.147	-0.011
-0.023	-0.005	-0.015	-0.004	0.048	0.009	0.061	0.098	-0.215	-0.025
-0.015	-0.007	0.048	0.02	0.121	0.062	0.03	0.074	-0.327	-0.018
0.001	-0.043	0.058	0.047	0.153	0.079	-0.03	0.088	-0.226	-0.002
-0.001	-0.077	0.02	0.037	0.147	0.076	-0.043	0.156	-0.119	-0.016
-0.012	-0.078	-0.101	0.013	0.138	0.092	0.05	0.191	-0.129	-0.026
-0.009	-0.056	-0.279	0.007	0.092	0.123	0.123	0.101	-0.106	-0.003
0.007	-0.042	-0.454	-0.018	-0.013	0.128	0.032	0.05	-0.085	0.016
0.007	-0.041	-0.593	-0.06	-0.099	0.072	-0.057	0.085	-0.116	0.021
-0.01	-0.007	-0.626	-0.078	-0.088	0.027	-0.044	-0.01	-0.249	0.028
-0.013	0.064	-0.607	-0.073	-0.023	0.045	-0.047	-0.236	-0.41	0.027
-0.005	0.106	-0.599	-0.06	0.018	0.035	-0.079	-0.4	-0.412	0.019
-0.001	0.096	-0.42	-0.028	0.031	0.008	-0.071	-0.396	-0.361	0.008
0.002	0.087	-0.024	0.013	0.033	0.054	0.033	-0.257	-0.33	0
0.007	0.088	0.341	0.044	0.028	0.117	0.126	-0.106	-0.248	0.002
0.014	0.076	0.56	0.065	0.044	0.14	0.061	-0.001	-0.208	0.018
0.011	0.06	0.651	0.066	0.078	0.144	-0.027	0.036	-0.24	0.029
-0.003	0.045	0.584	0.051	0.07	0.112	-0.03	-0.024	-0.205	0.021
-0.012	0.036	0.433	0.023	0.018	0.061	-0.021	-0.035	-0.123	0.011
-0.016	0.028	0.29	-0.026	-0.008	0.073	-0.01	0.176	-0.123	0.015
-0.013	0.012	0.16	-0.057	-0.011	0.112	-0.011	0.445	-0.12	0.018
0.004	0.004	0.129	-0.053	-0.05	0.093	-0.036	0.462	-0.072	0.012
0.012	0.001	0.174	-0.053	-0.131	0.05	-0.033	0.271	-0.045	0.006
0.002	-0.007	0.093	-0.055	-0.215	0.037	-0.002	0.051	-0.021	0.004
0.005	0.014	-0.045	-0.04	-0.274	0.065	0.005	-0.184	-0.042	0.01
0.026	0.056	0.012	-0.028	-0.316	0.106	0.02	-0.29	-0.139	0.014
0.024	0.069	0.174	-0.028	-0.355	0.106	0.064	-0.154	-0.187	0.008
0.004	0.061	0.194	-0.031	-0.353	0.097	0.078	0.044	-0.126	0.017
0.007	0.053	0.109	-0.05	-0.233	0.119	0.056	0.193	-0.032	0.035
0.026	0.037	0.049	-0.075	-0.034	0.122	0.058	0.286	0.02	0.033
0.026	0.028	-0.044	-0.063	0.056	0.106	0.067	0.227	0.017	0.006
0.02	0.04	-0.177	-0.037	0.002	0.11	0.031	0.086	0.124	-0.017
0.017	0.047	-0.207	-0.047	-0.017	0.13	-0.014	0.015	0.249	-0.014
0.011	0.037	-0.139	-0.057	0.079	0.131	-0.031	0.005	0.047	-0.009
0.007	0.027	-0.164	-0.04	0.202	0.117	-0.021	0.027	-0.227	-0.008
0.003	0.027	-0.373	-0.025	0.242	0.137	0.005	0.038	-0.239	0.008
0.003	0.019	-0.673	-0.022	0.184	0.157	0.01	-0.002	-0.189	0.012
0.009	0.002	-0.817	-0.019	0.122	0.114	0.009	-0.041	-0.163	0.002
-0.004	-0.006	-0.597	-0.022	0.093	0.07	0.019	-0.055	-0.094	-0.001
-0.014	-0.001	-0.16	-0.036	0.063	0.056	0.008	-0.056	-0.067	-0.006
0.001	0.028	0.216	-0.049	0.043	0.045	-0.006	-0.029	-0.113	-0.006
0.01	0.073	0.462	-0.033	0.032	0.064	0	0.019	-0.125	0.007
0.006	0.097	0.572	0.022	0.01	0.082	0.008	0.062	-0.139	0.01
0.004	0.092	0.497	0.085	-0.018	0.074	0.062	0.074	-0.219	-0.002
0.003	0.076	0.273	0.103	-0.037	0.09	0.112	0.047	-0.214	-0.005
0.01	0.059	0.03	0.1	-0.005	0.114	0.029	0.028	-0.112	0.009
0.014	0.045	-0.161	0.122	0.065	0.096	-0.052	0.041	-0.054	0.01
0.002	0.039	-0.316	0.14	0.104	0.069	-0.016	0.043	-0.051	-0.006
-0.006	0.033	-0.411	0.126	0.087	0.067	0.009	0.01	-0.092	0.016
-0.004	0.018	-0.395	0.098	0.009	0.076	0.021	-0.008	-0.095	0.077
-0.002	0.013	-0.273	0.058	-0.081	0.086	0.056	0	-0.065	0.08
0	0.04	-0.096	0.014	-0.115	0.1	0.076	-0.024	-0.183	0.024
0.011	0.077	0.117	-0.019	-0.13	0.116	0.084	-0.061	-0.303	0.035
0.018	0.091	0.344	-0.047	-0.137	0.124	0.033	-0.048	-0.245	0.114
0.005	0.068	0.5	-0.069	-0.07	0.111	-0.05	-0.013	-0.171	0.129
-0.005	0.003	0.516	-0.072	0.027	0.085	-0.047	-0.001	-0.148	0.031
-0.003	-0.046	0.42	-0.043	0.074	0.053	-0.003	-0.003	-0.108	-0.096
-0.005	-0.025	0.319	-0.011	0.081	0.049	-0.01	0.012	-0.014	-0.129
-0.009	0.001	0.218	-0.015	0.073	0.08	-0.028	0.032	0.072	-0.061
-0.013	-0.018	-0.005	-0.028	0.049	0.039	-0.017	0.015	0.017	0.008
-0.016	-0.026	-0.23	-0.015	0.031	-0.048	-0.002	-0.027	-0.127	0.011
-0.002	-0.005	-0.203	-0.007	0.036	-0.017	0.014	-0.037	-0.21	-0.019
0.009	0.014	-0.014	-0.011	0.033	0.076	0.019	-0.006	-0.244	-0.018
-0.001	0.029	0.024	-0.005	-0.001	0.116	-0.031	0.044	-0.248	0.003
-0.009	0.037	-0.167	-0.003	-0.047	0.122	-0.062	0.09	-0.198	0.009
-0.003	0.021	-0.326	-0.006	-0.076	0.095	-0.006	0.097	-0.247	0.022
-0.003	-0.007	-0.3	0.001	-0.091	0.057	0.025	0.072	-0.359	0.036
-0.008	-0.006	-0.197	-0.001	-0.111	0.106	0.013	0.053	-0.297	0.025
-0.009	0.023	-0.047	-0.013	-0.121	0.174	0.03	0.046	-0.145	0.008
-0.006	0.026	0.102	-0.018	-0.089	0.128	0.015	0.052	-0.068	-0.003
0.002	-0.009	0.037	-0.021	-0.006	0.081	-0.029	0.074	-0.066	-0.009
0.008	-0.022	-0.228	-0.03	0.079	0.109	-0.029	0.095	-0.066	0.004
0.007	0.027	-0.381	-0.043	0.097	0.115	-0.01	0.105	-0.083	0.018
0.004	0.103	-0.321	-0.04	0.039	0.094	0.009	0.1	-0.22	0.013
-0.001	0.133	-0.235	-0.014	-0.028	0.087	0.028	0.069	-0.286	0.009
-0.007	0.129	-0.129	0.006	-0.047	0.092	0.021	0.033	-0.16	0.023
-0.013	0.133	0.053	0.004	-0.033	0.104	0.004	0.015	-0.104	0.021
-0.012	0.11	0.091	0.011	-0.009	0.105	0.004	-0.003	-0.16	-0.005
-0.009	0.047	0.007	0.026	0.017	0.102	0.021	-0.024	-0.16	-0.005
-0.008	0.003	0.106	0.021	0.031	0.121	0.031	-0.027	-0.137	0.016
0.002	-0.001	0.311	0.009	0.036	0.141	0.018	-0.018	-0.146	0.016
0.017	0.007	0.41	0.005	0.024	0.123	0.012	-0.01	-0.138	0.007
0.029	0.006	0.425	0	-0.006	0.102	0.017	0.001	-0.053	0.013
0.03	-0.003	0.382	-0.005	-0.025	0.103	0.008	0.017	0.015	0.023
0.023	-0.004	0.267	-0.016	-0.014	0.099	0	0.027	-0.055	0.027
0.022	0.015	0.089	-0.021	0.008	0.08	0.02	0.025	-0.124	0.017
0.027	0.037	-0.132	-0.007	0.025	0.07	0.064	0.026	-0.126	-0.004
0.04	0.029	-0.322	0	0.048	0.077	0.075	0.032	-0.158	-0.008
0.051	0.008	-0.368	-0.01	0.07	0.085	0.033	0.03	-0.17	-0.003
0.042	0.014	-0.26	-0.015	0.075	0.085	-0.001	0.024	-0.126	-0.019
0.035	0.025	-0.129	-0.01	0.044	0.053	-0.015	0.024	-0.1	-0.028
0.04	0.014	-0.076	-0.004	-0.052	0.032	-0.038	0.022	-0.083	-0.004
0.034	-0.002	-0.09	-0.007	-0.154	0.07	-0.051	0.022	-0.072	0.02
0.014	-0.005	-0.094	-0.009	-0.166	0.082	-0.032	0.028	-0.146	0.024
-0.01	-0.001	-0.038	-0.002	-0.116	0.066	0.03	0.031	-0.219	0.021
-0.021	-0.004	0.051	0	-0.05	0.096	0.11	0.022	-0.149	0.021
-0.019	0	0.119	-0.003	0.014	0.116	0.118	0.013	-0.054	0.018
-0.037	0.014	0.144	-0.001	0.033	0.099	0.049	0.017	-0.087	0.015
-0.06	0.024	0.139	0.005	0.021	0.094	-0.003	0.02	-0.139	0.008
-0.049	0.045	0.107	0.009	0.028	0.086	-0.023	0.014	-0.107	0.001
-0.021	0.068	0.05	0.001	0.044	0.063	-0.037	0.009	-0.097	0.004
-0.01	0.064	0.003	-0.01	0.052	0.07	-0.046	0.009	-0.154	0.008
-0.007	0.051	-0.036	-0.01	0.056	0.087	-0.04	0.005	-0.222	0.008
-0.001	0.05	-0.081	-0.002	0.056	0.08	0.003	0	-0.239	-0.003
-0.006	0.047	-0.088	-0.001	0.035	0.091	0.052	-0.003	-0.175	-0.005
-0.02	0.043	-0.065	-0.005	-0.001	0.114	0.036	0	-0.137	0.015
-0.025	0.045	-0.043	0.003	-0.016	0.104	-0.021	0.015	-0.163	0.017
-0.021	0.039	-0.016	0.007	-0.023	0.074	-0.039	0.022	-0.138	-0.001
-0.016	0.027	-0.014	-0.006	-0.075	0.078	-0.034	0.017	-0.093	0.007
-0.006	0.027	-0.038	-0.011	-0.148	0.108	-0.033	0.017	-0.111	0.031
-0.004	0.034	-0.046	-0.001	-0.178	0.104	-0.008	0.024	-0.129	0.039
-0.008	0.037	-0.037	0.008	-0.181	0.088	0.008	0.023	-0.102	0.029
-0.005	0.043	-0.027	0.009	-0.197	0.104	-0.011	0.013	-0.082	0.013
-0.002	0.045	-0.019	0.005	-0.182	0.108	-0.011	-0.001	-0.083	0.005
0.001	0.04	-0.009	-0.002	-0.077	0.089	-0.003	-0.012	-0.074	-0.007
0.004	0.038	0.008	-0.005	0.08	0.081	0.006	-0.011	-0.057	-0.032
0.002	0.034	0.038	-0.005	0.224	0.08	0.036	-0.001	-0.068	-0.047
0.004	0.02	0.05	-0.015	0.337	0.074	0.04	0.011	-0.103	-0.051
0.013	0	0.009	-0.037	0.388	0.069	0.005	0.022	-0.144	-0.053
0.01	-0.01	-0.059	-0.057	0.301	0.078	-0.009	0.03	-0.21	-0.036
-0.005	-0.009	-0.157	-0.057	0.087	0.107	0.006	0.029	-0.228	-0.004
-0.007	-0.02	-0.271	-0.029	-0.113	0.142	-0.007	0.012	-0.136	0.02
0	-0.02	-0.307	0.002	-0.194	0.147	-0.04	0.001	-0.089	0.027
-0.003	0.014	-0.364	0.007	-0.167	0.115	-0.038	0.018	-0.145	0.014
-0.013	0.047	-0.533	0.005	-0.106	0.099	-0.014	0.034	-0.125	-0.003
-0.012	0.046	-0.564	0.015	-0.069	0.11	0.031	0.029	-0.057	-0.005
-0.001	0.032	-0.364	0.018	-0.056	0.121	0.071	0.019	-0.128	-0.002
0	0.03	-0.108	0.009	-0.042	0.122	0.048	0.016	-0.232	0
-0.001	0.033	0.114	0.003	-0.025	0.096	0.005	0.016	-0.209	0.001
0.003	0.034	0.224	-0.002	-0.024	0.09	-0.005	0.01	-0.182	0.001
-0.004	0.042	0.261	-0.007	-0.011	0.115	-0.011	0.007	-0.177	-0.003
-0.01	0.045	0.393	-0.004	0.021	0.133	-0.025	0.017	-0.091	-0.013
-0.001	0.051	0.531	0.002	0.034	0.129	-0.035	0.019	0.022	-0.021
0.002	0.069	0.439	0.003	0.026	0.04	-0.031	0.009	0.122	-0.018
-0.001	0.065	0.187	0.002	0.017	-0.059	-0.03	0.003	0.044	-0.013
-0.001	0.046	0.024	0.002	-0.002	-0.027	-0.015	0.008	-0.232	-0.007
0	0.038	-0.015	-0.002	-0.032	0.056	0.024	0.021	-0.297	0.001
-0.001	0.035	-0.015	-0.006	-0.042	0.095	0.034	0.022	-0.187	0.013
-0.004	0.027	-0.006	-0.007	-0.017	0.094	0.056	0.003	-0.2	0.031
0.004	0.023	-0.033	-0.007	0.018	0.105	0.079	-0.013	-0.226	0.044
0.01	0.03	-0.112	-0.008	0.022	0.151	0.036	-0.005	-0.14	0.058
0.004	0.035	-0.195	-0.01	-0.031	0.15	0.023	0.01	-0.06	0.068
0.003	0.035	-0.224	-0.007	-0.099	0.066	0.053	0.017	-0.13	0.045
0.009	0.031	-0.193	-0.002	-0.097	-0.018	0.031	0.017	-0.236	0.021
0.003	0.019	-0.151	-0.001	0.02	0.013	0.036	0.013	-0.22	0.045
0.002	0.019	-0.103	0	0.151	0.142	0.123	0.012	-0.11	0.073
0.009	0.03	0.01	0.006	0.198	0.218	0.056	0.007	-0.023	0.047
0.01	0.018	0.134	0.005	0.214	0.169	-0.125	-0.007	-0.093	-0.024
0.013	0.003	0.165	0.002	0.167	0.063	-0.062	-0.012	-0.153	-0.083
0.015	0.014	0.168	-0.003	-0.003	0.052	0.065	-0.018	-0.076	-0.036
0	0.032	0.22	-0.018	-0.139	0.135	0.012	-0.055	-0.173	0.149
-0.01	0.034	0.257	-0.021	-0.144	0.103	-0.036	-0.085	-0.362	0.328
-0.003	0.028	0.242	-0.014	-0.169	-0.042	-0.005	-0.05	-0.264	0.38
-0.005	0.038	0.212	-0.013	-0.241	-0.071	0.036	-0.008	-0.107	0.294
-0.004	0.05	0.154	-0.011	-0.176	0.051	0.067	-0.011	-0.15	0.077
0.007	0.038	0.035	-0.008	-0.013	0.144	0.038	0.044	-0.181	-0.115
0.004	0.024	-0.089	-0.023	0.055	0.119	-0.031	0.151	-0.088	-0.118
-0.008	0.019	-0.16	-0.036	0.026	0.06	-0.023	0.18	0.021	-0.073
-0.011	0.02	-0.236	-0.027	-0.011	0.05	0.028	0.19	0.095	-0.132
-0.009	0.013	-0.3	-0.006	0.047	0.077	0.021	0.236	0.111	-0.179
0.002	-0.004	-0.25	0.008	0.181	0.136	-0.02	0.307	0.015	-0.115
0.014	0.001	-0.204	0.016	0.188	0.175	0.001	0.415	-0.156	-0.059
0.017	0.025	-0.303	0.027	0.035	0.127	0.106	0.48	-0.315	-0.113
0.009	0.033	-0.356	0.031	-0.14	0.093	0.136	0.463	-0.439	-0.112
-0.002	0.026	-0.205	0.03	-0.24	0.096	0.055	0.262	-0.528	0.064
0.001	0.016	-0.029	0.028	-0.236	0.044	0.019	-0.062	-0.456	0.2
0.012	0.021	0.009	0.016	-0.204	-0.054	0.03	-0.071	-0.051	0.138
0.015	0.044	-0.015	0.001	-0.156	-0.116	-0.01	0.22	0.308	-0.043
0.006	0.055	0.064	-0.009	-0.051	-0.044	-0.035	0.421	0.186	-0.25
-0.001	0.048	0.255	-0.019	-0.012	0.093	-0.024	0.48	-0.023	-0.343
0.005	0.045	0.345	-0.031	-0.042	0.136	-0.109	0.434	0.027	-0.253
0.006	0.038	0.266	-0.032	0.038	0.101	-0.121	0.156	0.054	-0.116
-0.007	0.034	0.178	-0.018	0.152	0.084	0.039	-0.396	-0.058	0
-0.01	0.041	0.099	-0.008	0.131	0.09	0.079	-0.826	-0.171	0.12
-0.001	0.04	-0.016	-0.008	0.041	0.083	0.102	-0.833	-0.36	0.142
-0.002	0.038	-0.087	0.004	-0.018	0.102	0.178	-0.642	-0.461	0.06
-0.008	0.04	-0.084	0.015	-0.041	0.14	0.022	-0.382	-0.293	0.032
-0.007	0.034	-0.07	0.005	-0.053	0.122	-0.177	-0.078	-0.24	0.014
-0.005	0.024	-0.08	-0.003	-0.037	0.107	-0.11	0.114	-0.287	-0.132
-0.01	0.026	-0.083	-0.001	0.008	0.152	0.058	0.157	-0.151	-0.246
-0.015	0.033	-0.048	-0.005	0.03	0.195	0.097	0.236	-0.026	-0.14
-0.008	0.03	-0.012	-0.009	0.038	0.223	0.05	0.409	-0.022	0.029
-0.003	0.032	0.005	-0.008	0.117	0.209	0.015	0.274	-0.185	0.051
-0.003	0.04	0.014	-0.012	0.247	0.138	-0.027	-0.168	-0.442	0.148
0.007	0.032	0.004	-0.014	0.231	0.161	-0.045	-0.318	-0.432	0.516
0.007	0.025	-0.007	-0.009	0.044	0.243	-0.033	-0.23	-0.245	0.721
-0.001	0.024	-0.002	-0.004	-0.051	0.198	-0.112	-0.234	-0.17	0.463
-0.002	0.018	0.01	0.002	-0.065	0.109	-0.186	-0.205	-0.074	0.066
-0.002	0.015	0.015	0.001	-0.147	0.079	-0.079	-0.185	0.122	-0.222
0.004	0.01	0.002	-0.007	-0.141	0.074	0.074	-0.305	0.186	-0.334
0.008	0.01	-0.02	-0.009	0.006	0.122	0.1	-0.349	-0.026	-0.234
0	0.029	-0.051	-0.012	0.104	0.184	0.011	-0.158	-0.288	-0.089
-0.006	0.044	-0.085	-0.019	0.08	0.089	-0.063	0.058	-0.322	-0.03
-0.001	0.041	-0.101	-0.01	0.012	-0.06	-0.043	0.103	-0.257	-0.018
0.005	0.047	-0.093	0.005	-0.037	-0.025	0.089	0.076	-0.234	-0.026
0.004	0.053	-0.071	0.002	-0.05	0.088	0.184	0.122	-0.152	-0.037
0	0.04	-0.029	-0.007	-0.026	0.131	0.072	0.21	-0.088	-0.055
-0.001	0.033	0.021	0	0.001	0.111	-0.02	0.161	-0.115	-0.098
-0.001	0.036	0.046	0.015	-0.002	0.068	0.038	-0.042	-0.027	-0.109
0.002	0.033	0.042	0.012	-0.018	0.057	0.087	-0.208	0.095	-0.05
0.002	0.027	0.021	0	-0.015	0.059	0.055	-0.302	0.013	0.016
-0.003	0.02	-0.007	0	-0.011	0.058	-0.035	-0.231	-0.149	0.052
-0.002	0.016	-0.02	0.002	-0.023	0.061	-0.05	0.096	-0.257	0.073
0.004	0.023	-0.025	-0.002	-0.022	0.034	0.011	0.32	-0.249	0.05
0.015	0.029	-0.035	-0.007	-0.007	0.027	0.012	0.276	-0.127	-0.003
0.014	0.028	-0.03	-0.008	-0.007	0.091	-0.001	0.196	-0.08	0.003
-0.011	0.027	-0.022	0	-0.014	0.134	0.019	0.094	-0.125	0.039
-0.026	0.023	-0.024	-0.003	-0.006	0.128	0.012	0.084	-0.162	0.029
-0.013	0.023	-0.019	-0.017	0.001	0.122	0.026	0.383	-0.163	0.017
0.003	0.026	-0.017	-0.014	-0.019	0.126	0.072	0.679	-0.095	0.031
0.003	0.025	-0.025	0.002	-0.042	0.129	0.045	0.599	-0.024	0.027
-0.003	0.026	-0.024	-0.001	-0.026	0.1	-0.019	0.209	0.001	0.01
-0.003	0.032	-0.019	-0.011	0.007	0.048	-0.014	-0.286	-0.046	0.006
0.001	0.039	-0.019	-0.007	0.004	0.026	-0.023	-0.51	-0.152	0.013
0.002	0.036	-0.02	-0.004	-0.026	0.039	-0.053	-0.297	-0.016	0.005
0.002	0.021	-0.019	-0.003	-0.053	0.063	-0.017	-0.009	0.242	-0.009
0.004	0.017	-0.014	0	-0.081	0.078	0.006	0.137	0.13	0.004
0.003	0.024	-0.015	-0.003	-0.072	0.077	-0.02	0.137	-0.158	0.029
0.004	0.032	-0.018	-0.01	-0.008	0.056	-0.069	-0.02	-0.278	0.093
0.004	0.031	-0.014	-0.017	0.017	0.005	-0.095	-0.111	-0.28	0.211
-0.007	0.018	-0.012	-0.022	-0.021	-0.024	-0.024	-0.007	-0.255	0.293
-0.007	0.018	-0.018	-0.015	0.001	0	0.014	0.117	-0.292	0.233
0	0.03	-0.023	-0.007	0.081	0.028	-0.034	0.194	-0.45	0.051
-0.002	0.027	-0.028	-0.006	0.077	0.072	-0.023	0.265	-0.522	-0.067
0.001	0.024	-0.031	-0.004	-0.018	0.129	0.04	0.214	-0.266	-0.056
0.001	0.033	-0.029	-0.005	-0.069	0.134	0.07	-0.006	0.073	-0.054
-0.005	0.033	-0.019	-0.01	-0.06	0.127	0.056	-0.177	0.181	-0.09
0.001	0.023	-0.01	-0.007	-0.064	0.14	0.02	-0.16	0.087	-0.083
0.012	0.022	-0.008	-0.005	-0.065	0.126	-0.001	-0.074	-0.018	0.036
0.01	0.033	-0.007	-0.004	-0.045	0.088	0.02	-0.057	-0.071	0.189
0.002	0.039	-0.011	-0.001	-0.041	0.076	0.033	-0.13	-0.281	0.142
0	0.033	-0.016	-0.002	0.007	0.09	0.022	-0.149	-0.539	-0.023
-0.001	0.028	-0.007	-0.006	0.101	0.111	0.029	0.05	-0.494	-0.063
0.003	0.034	-0.002	0.002	0.132	0.128	0.031	0.396	-0.296	-0.115
0.005	0.044	-0.014	0.007	0.108	0.116	0.035	0.696	-0.149	-0.234
0.003	0.045	-0.017	-0.008	0.051	0.092	0.048	0.654	-0.004	-0.126
0.007	0.033	-0.011	-0.02	-0.057	0.079	0.008	0.189	0.044	0.142
0.01	0.023	-0.014	-0.016	-0.097	0.063	-0.016	-0.161	-0.017	0.12
0.005	0.035	-0.016	-0.007	-0.006	0.068	0.034	-0.007	-0.014	-0.172
0.004	0.048	-0.022	-0.002	0.063	0.09	0.047	0.34	0.022	-0.303
0.009	0.034	-0.031	-0.005	0.001	0.077	0.014	0.349	0.007	-0.21
0.007	0.021	-0.02	-0.015	-0.089	0.044	0.027	-0.038	0	-0.075
-0.001	0.036	-0.007	-0.017	-0.11	0.035	0.086	-0.335	0.032	0.04
-0.007	0.04	-0.017	-0.003	-0.086	0.028	0.098	-0.375	0.067	0.045
-0.006	0.023	-0.026	0.006	-0.037	0.034	0.011	-0.368	0.05	-0.095
-0.003	0.019	-0.017	-0.002	0.014	0.093	-0.051	-0.278	-0.005	-0.254
-0.004	0.026	-0.007	-0.004	0.022	0.137	-0.024	-0.027	-0.085	-0.214
-0.004	0.036	-0.009	0.003	0.044	0.123	0.024	0.257	-0.197	0.105
-0.004	0.038	-0.013	0.008	0.11	0.147	0.036	0.192	-0.233	0.398
-0.005	0.028	-0.012	0.01	0.109	0.19	0.01	-0.257	-0.166	0.366
-0.002	0.02	-0.016	0.005	0.032	0.145	-0.012	-0.453	-0.107	0.174
0.002	0.021	-0.013	0.001	-0.006	0.078	-0.022	-0.247	-0.045	0.136
-0.002	0.026	-0.016	0.001	0.013	0.062	-0.011	-0.108	0.074	0.283
-0.007	0.025	-0.029	0	-0.01	0.072	0.014	-0.144	0.071	0.436
-0.003	0.016	-0.022	0.001	-0.107	0.096	-0.036	-0.055	-0.117	0.371
0.001	0.02	-0.009	0.007	-0.122	0.094	-0.099	0.227	-0.243	0.026
-0.003	0.026	-0.015	0.011	-0.005	0.063	-0.039	0.282	-0.306	-0.323
-0.008	0.026	-0.021	0.005	0.056	0.08	0.046	0.029	-0.317	-0.352
-0.005	0.034	-0.016	-0.011	0.014	0.133	0.046	-0.089	-0.162	-0.105
0.005	0.042	-0.013	-0.015	-0.03	0.131	0.013	-0.038	-0.144	0.059
0.01	0.036	-0.016	-0.002	-0.037	0.095	-0.024	-0.074	-0.318	-0.044
0.008	0.031	-0.012	0.002	-0.019	0.089	-0.039	-0.115	-0.285	-0.186
0.012	0.036	-0.007	-0.012	-0.001	0.088	-0.017	-0.054	-0.038	-0.164
0.01	0.037	-0.016	-0.018	-0.007	0.066	-0.009	-0.086	0.095	-0.082
-0.001	0.028	-0.02	-0.006	-0.035	0.074	0.007	-0.239	-0.059	-0.068
-0.004	0.024	-0.012	0.001	-0.03	0.129	0.024	-0.252	-0.293	-0.067
-0.002	0.029	-0.011	-0.007	0.042	0.158	-0.019	0.02	-0.375	-0.015
0.001	0.032	-0.017	-0.009	0.075	0.095	-0.054	0.294	-0.354	0.025
-0.001	0.027	-0.019	0.002	-0.005	-0.002	-0.026	0.173	-0.285	-0.008
0	0.024	-0.021	0.008	-0.107	-0.001	-0.013	-0.14	-0.251	-0.023
0.003	0.021	-0.026	0.002	-0.11	0.059	-0.015	-0.226	-0.311	-0.006
0	0.017	-0.028	-0.002	0.002	0.053	0.017	-0.138	-0.243	-0.124
-0.001	0.019	-0.015	-0.002	0.095	0.034	0.051	-0.022	0.029	-0.223
-0.001	0.025	-0.004	-0.002	0.064	0.062	0.055	0.12	0.158	-0.051
-0.002	0.03	-0.013	-0.002	0	0.114	0.025	0.27	-0.048	0.152
0.005	0.032	-0.024	-0.007	-0.015	0.169	-0.01	0.438	-0.308	0.194
0.006	0.031	-0.024	-0.008	-0.024	0.189	0.004	0.568	-0.314	0.194
-0.002	0.029	-0.014	-0.003	-0.04	0.17	0.031	0.495	-0.139	0.076
-0.004	0.032	-0.005	-0.006	-0.047	0.181	0.016	0.273	-0.035	-0.14
-0.006	0.037	-0.007	-0.015	-0.047	0.233	-0.003	0.09	-0.083	-0.159
0	0.04	-0.014	-0.017	-0.046	0.242	0.008	-0.028	-0.114	-0.038
0.014	0.039	-0.019	-0.015	-0.048	0.205	0.022	-0.07	-0.017	-0.004
0.014	0.034	-0.026	-0.022	-0.032	0.213	0.02	-0.064	0.045	0.004
0.001	0.033	-0.027	-0.023	0.004	0.288	0.015	-0.047	-0.038	0.033
0	0.041	-0.019	-0.003	0.012	0.269	0.011	0.024	-0.146	0.022
0	0.04	-0.017	0.014	-0.02	0.071	0.016	0.014	-0.163	0.048
-0.008	0.024	-0.021	0.005	-0.047	-0.081	0.025	-0.142	-0.105	0.154
-0.011	0.015	-0.015	-0.004	-0.033	-0.06	0.002	-0.209	-0.065	0.197
-0.006	0.028	-0.005	0.002	0.029	0.016	-0.012	-0.061	-0.089	0.137
-0.004	0.041	-0.007	0.002	0.114	0.026	0.032	0.182	-0.114	0.077
-0.006	0.035	-0.012	-0.003	0.151	-0.074	0.056	0.314	-0.176	0.014
-0.001	0.029	-0.01	-0.004	0.099	-0.125	0.019	0.2	-0.305	-0.054
-0.001	0.024	-0.014	-0.004	0.02	-0.008	-0.005	0.023	-0.296	-0.082
-0.01	0.011	-0.019	-0.003	-0.022	0.104	0.002	-0.007	-0.093	-0.132
-0.007	0.018	-0.017	0.002	-0.04	0.108	0.01	-0.022	-0.029	-0.182
0.004	0.032	-0.009	-0.003	-0.044	0.1	0.022	-0.079	-0.147	-0.071
0.005	0.031	0.004	-0.011	-0.054	0.124	0.022	-0.11	-0.058	0.105
0.007	0.033	0.006	-0.009	-0.101	0.115	0.02	-0.108	0.085	0.114
0.01	0.036	-0.002	-0.008	-0.137	0.034	0.071	0.059	-0.14	0.049
0	0.033	-0.009	-0.017	-0.1	-0.016	0.109	0.371	-0.413	0.126
-0.011	0.037	-0.011	-0.019	-0.021	0.022	0.062	0.499	-0.392	0.3
-0.009	0.038	-0.01	-0.011	-0.012	0.054	0.028	0.364	-0.346	0.326
-0.001	0.027	-0.017	-0.007	-0.044	0.055	0.023	0.198	-0.346	0.143
-0.004	0.022	-0.022	-0.007	0.048	0.068	0.005	0.075	-0.274	-0.007
-0.005	0.018	-0.025	-0.001	0.145	0.041	0.01	-0.062	-0.354	-0.044
0.003	0.016	-0.033	0.005	0.067	-0.05	0.007	-0.206	-0.549	-0.11
0.002	0.019	-0.028	0.001	-0.029	-0.086	-0.015	-0.355	-0.532	-0.16
-0.002	0.014	-0.024	-0.005	-0.019	-0.019	0.001	-0.442	-0.304	-0.155
-0.001	0.024	-0.035	-0.006	0.009	0.05	0.004	-0.283	-0.052	-0.193
-0.004	0.042	-0.029	0.002	0.014	0.098	-0.055	0.034	0.006	-0.211
-0.009	0.03	-0.017	0.004	0.027	0.16	-0.066	0.154	-0.11	-0.123
-0.004	0.024	-0.024	-0.005	0.037	0.199	0.005	0.116	-0.107	0.001
0	0.038	-0.028	-0.005	0.02	0.201	0.034	0.14	0.069	0.087
-0.005	0.034	-0.017	-0.004	-0.004	0.174	0.006	0.009	0.148	0.125
-0.008	0.023	-0.009	-0.01	-0.005	0.126	-0.012	-0.415	0.034	0.106
-0.005	0.026	-0.009	-0.006	0.005	0.102	-0.015	-0.659	-0.025	0.017
-0.011	0.035	-0.017	-0.005	0.017	0.12	0	-0.315	0.05	-0.088
-0.02	0.035	-0.027	-0.015	0.043	0.156	-0.025	0.189	0.108	-0.147
-0.016	0.02	-0.018	-0.016	0.082	0.168	-0.089	0.264	0.119	-0.158
-0.006	0.021	0.004	-0.006	0.084	0.154	-0.071	0.086	0.054	-0.134
0.001	0.044	0.002	0.001	0.036	0.129	0.01	0.028	-0.05	-0.103
0.005	0.047	-0.012	0.005	-0.021	0.104	0.031	0.044	-0.082	-0.106
0.011	0.029	-0.013	0.008	-0.075	0.102	0.017	0.027	-0.098	-0.128
0.024	0.022	-0.013	0.003	-0.113	0.105	0.047	0.03	-0.151	-0.078
0.034	0.031	-0.015	-0.003	-0.114	0.091	0.073	0.093	-0.16	0.018
0.029	0.037	-0.011	0.005	-0.135	0.081	0.051	0.127	-0.154	0.053
0.02	0.032	-0.011	0.011	-0.161	0.077	0.018	0.063	-0.149	0.069
0.015	0.027	-0.019	0.006	-0.054	0.077	0.004	-0.014	-0.055	0.075
0.012	0.027	-0.021	0.002	0.144	0.088	0.011	-0.013	0.031	0.044
0.016	0.032	-0.013	-0.001	0.193	0.082	0.022	0.038	-0.008	0.105
0.021	0.03	-0.01	-0.004	0.09	0.073	0.015	0.055	-0.058	0.212
0.017	0.024	-0.014	-0.004	-0.028	0.092	-0.001	0.016	-0.091	0.123
0.01	0.031	-0.022	-0.007	-0.176	0.091	0.012	0.003	-0.223	0.029
0.01	0.037	-0.023	-0.002	-0.251	0.06	0.038	0.043	-0.328	0.255
0.008	0.035	-0.016	0.009	-0.151	0.065	0.026	0.051	-0.232	0.589
-0.01	0.035	-0.014	0.006	-0.095	0.107	-0.001	0.007	-0.079	0.684
-0.031	0.031	-0.014	-0.009	-0.176	0.114	0.007	-0.017	0.01	0.485
-0.027	0.026	-0.018	-0.017	-0.193	0.099	0.019	-0.006	0.124	0.098
-0.015	0.03	-0.024	-0.008	-0.101	0.109	0.013	-0.001	0.202	-0.237
-0.014	0.034	-0.018	-0.001	-0.017	0.12	0.008	-0.003	0.098	-0.333
-0.012	0.029	-0.007	-0.009	0.049	0.129	0.016	0.011	-0.06	-0.283
-0.008	0.023	-0.008	-0.02	0.116	0.144	0.009	0.019	-0.1	-0.232
-0.009	0.029	-0.018	-0.025	0.129	0.124	-0.024	-0.001	-0.081	-0.169
-0.008	0.03	-0.021	-0.015	0.085	0.077	-0.032	-0.02	-0.073	-0.111
-0.009	0.016	-0.005	0.002	0.051	0.049	-0.027	-0.001	-0.078	-0.118
-0.008	0.018	0.003	-0.004	0.046	0.022	-0.033	0.038	-0.106	-0.133
0.004	0.024	-0.015	-0.006	0.046	0.006	-0.02	0.05	-0.136	-0.098
0.029	0.02	-0.023	0.007	0.033	0.06	-0.015	0.015	-0.177	-0.051
0.049	0.031	-0.011	-0.001	0.03	0.119	-0.006	-0.017	-0.245	-0.031
0.045	0.045	-0.004	-0.014	0.037	0.115	0.059	-0.001	-0.231	-0.031
0.023	0.04	-0.009	-0.012	0.028	0.108	0.059	0.03	-0.105	-0.032
0.008	0.032	-0.017	-0.012	0.008	0.11	-0.036	0.051	-0.018	-0.036
-0.003	0.025	-0.022	-0.01	0.004	0.092	-0.03	0.095	-0.038	-0.038
-0.005	0.028	-0.011	-0.006	0.018	0.078	0.055	0.183	-0.068	-0.031
0.005	0.038	-0.001	-0.014	0.033	0.056	0.057	0.255	-0.103	-0.035
0.005	0.04	-0.008	-0.012	0.014	0.035	0.017	0.182	-0.22	-0.059
-0.002	0.035	-0.011	0.001	-0.037	0.083	0.017	0.063	-0.321	-0.067
0.006	0.031	0	-0.005	-0.073	0.162	0.038	0.101	-0.363	-0.018
0.017	0.033	-0.004	-0.016	-0.099	0.203	0.053	0.168	-0.438	0.09
0.007	0.039	-0.019	-0.009	-0.126	0.244	0.057	0.25	-0.437	0.186
-0.012	0.044	-0.024	0.001	-0.075	0.27	0.015	0.413	-0.347	0.212
-0.021	0.035	-0.025	0.003	0.038	0.192	-0.025	0.275	-0.364	0.26
-0.026	0.016	-0.029	-0.002	0.108	0.074	0.012	-0.304	-0.506	0.399
-0.036	0.013	-0.03	-0.008	0.175	0.066	0.032	-0.81	-0.624	0.463
-0.037	0.025	-0.029	-0.002	0.174	0.131	-0.008	-0.814	-0.618	0.329
-0.024	0.031	-0.019	0.01	0.021	0.105	-0.014	-0.41	-0.453	0.135
-0.009	0.024	-0.013	0.004	-0.081	0.064	0.001	0.063	-0.176	0.012
0.009	0.022	-0.019	-0.009	-0.036	0.139	-0.001	0.328	0.017	-0.031
0.023	0.03	-0.023	-0.005	0.013	0.167	0.02	0.242	0.004	-0.072
0.01	0.034	-0.021	0.004	-0.008	0.065	0.024	0.092	-0.05	-0.235
-0.005	0.024	-0.025	-0.002	-0.078	-0.019	-0.005	0.123	-0.006	-0.418
0.006	0.019	-0.03	-0.01	-0.078	-0.063	0.018	0.032	-0.014	-0.44
0.011	0.031	-0.028	0.001	0.021	-0.117	0.05	-0.094	-0.096	-0.365
-0.006	0.034	-0.021	0.014	0.102	-0.159	0.025	0.064	-0.07	-0.271
-0.024	0.027	-0.019	0.009	0.168	-0.157	0.005	0.254	0.003	-0.07
-0.023	0.027	-0.025	-0.002	0.175	-0.081	0.004	0.333	0.026	0.197
-0.012	0.028	-0.023	-0.009	0.034	0.029	0.004	0.313	0.044	0.353
-0.02	0.026	-0.013	-0.008	-0.096	0.128	0.01	0.097	-0.073	0.363
-0.034	0.027	-0.012	-0.001	-0.099	0.183	-0.001	-0.099	-0.267	0.21
-0.022	0.023	-0.013	-0.005	-0.066	0.155	-0.018	-0.099	-0.245	-0.062
-0.009	0.018	-0.017	-0.003	-0.045	0.097	-0.024	-0.029	-0.107	-0.171
-0.006	0.024	-0.021	0.008	-0.034	0.076	-0.018	0.087	-0.073	-0.053
-0.001	0.032	-0.019	0.003	-0.046	0.049	0.016	0.156	-0.109	0.036
0.002	0.036	-0.013	-0.004	-0.039	-0.053	0.015	-0.027	-0.157	-0.009
0.013	0.042	-0.01	-0.007	0.036	-0.129	-0.018	-0.232	-0.212	-0.082
0.029	0.04	-0.016	-0.015	0.089	-0.042	0.012	-0.101	-0.24	-0.108
0.023	0.025	-0.02	-0.01	0.039	0.088	0.018	0.181	-0.18	-0.139
0	0.017	-0.016	0.003	-0.011	0.109	-0.047	0.297	-0.086	-0.192
-0.005	0.024	-0.014	0.004	0	0.107	-0.049	0.24	-0.039	-0.203
0.008	0.038	-0.014	0.004	-0.003	0.158	-0.005	0.082	-0.04	-0.214
0.013	0.039	-0.008	-0.006	-0.017	0.184	0.001	-0.076	-0.124	-0.256
0.013	0.03	-0.005	-0.019	0.002	0.147	-0.008	-0.117	-0.25	-0.208
0.02	0.03	-0.009	-0.019	0	0.074	-0.014	-0.052	-0.317	-0.03
0.023	0.034	-0.018	-0.024	-0.027	-0.004	-0.01	0.013	-0.312	0.113
0.022	0.032	-0.017	-0.036	-0.05	-0.012	0.005	0.063	-0.189	0.13
0.024	0.032	-0.01	-0.037	-0.098	0.073	0.003	0.092	0.04	0.111
0.018	0.029	-0.013	-0.031	-0.118	0.19	-0.001	-0.017	0.181	0.1
0.008	0.025	-0.014	-0.012	-0.051	0.26	0.002	-0.088	0.146	0.087
0.006	0.025	-0.01	0.015	0.006	0.267	0.002	0.158	0.041	0.076
0.007	0.025	-0.014	0.023	-0.018	0.262	0.01	0.404	-0.028	0.038
-0.001	0.024	-0.019	0.013	-0.065	0.241	0.026	0.394	-0.042	-0.015
-0.017	0.023	-0.019	0.001	-0.053	0.186	0.041	0.373	-0.059	-0.009
-0.026	0.022	-0.015	-0.001	0.031	0.141	0.035	0.303	-0.121	0.108
-0.019	0.023	-0.015	0.008	0.093	0.111	0.009	0.086	-0.186	0.285
-0.019	0.02	-0.024	0.004	0.064	0.082	-0.023	-0.104	-0.174	0.329
-0.028	0.011	-0.026	-0.006	0.024	0.117	-0.044	-0.288	-0.061	0.188
-0.015	0.014	-0.016	-0.002	0.038	0.197	-0.036	-0.434	0.023	0.069
0.009	0.026	-0.008	0.003	0.021	0.24	-0.014	-0.374	-0.005	-0.026
0.003	0.032	-0.005	-0.003	-0.036	0.251	0.023	-0.167	0.052	-0.186
-0.016	0.041	-0.012	-0.008	-0.041	0.225	0.05	-0.001	0.155	-0.237
-0.019	0.044	-0.015	-0.005	-0.008	0.17	0.065	0.028	0.039	-0.129
-0.007	0.032	-0.001	0.001	0.009	0.153	0.096	-0.055	-0.07	-0.034
0.004	0.027	0.01	0.005	0.019	0.162	0.067	-0.115	-0.015	-0.006
0.007	0.036	0	0.009	0.013	0.103	-0.025	-0.049	-0.057	-0.02
0.011	0.038	-0.01	0.015	-0.024	0.006	-0.044	0.054	-0.163	-0.057
0.015	0.034	-0.003	0.018	-0.061	-0.01	0.004	0.087	-0.16	-0.058
0.007	0.037	0.012	0.01	-0.091	0.015	0.004	0.082	-0.18	0.041
0.004	0.045	0.011	0.002	-0.128	0.004	-0.009	0.049	-0.231	0.192
0.009	0.042	-0.005	0.005	-0.172	-0.003	0.038	-0.016	-0.166	0.275
0.004	0.029	-0.009	0.002	-0.128	0.005	0.103	-0.055	-0.192	0.288
0.006	0.028	0	-0.017	0.047	0.022	0.157	-0.087	-0.367	0.236
0.018	0.041	0.003	-0.027	0.137	0.06	0.118	-0.105	-0.366	0.076
0.018	0.045	-0.003	-0.019	0.055	0.08	-0.037	-0.064	-0.345	-0.03
0.01	0.039	-0.006	-0.01	0.026	0.069	-0.089	-0.084	-0.529	0.024
0.004	0.04	-0.006	-0.006	0.047	0.064	-0.009	-0.139	-0.549	0.09
0.003	0.041	-0.017	-0.005	-0.014	0.053	0.004	-0.023	-0.388	0.072
0.003	0.034	-0.036	-0.006	-0.086	0.05	-0.02	0.134	-0.387	-0.084
-0.006	0.033	-0.046	-0.004	-0.17	0.068	0.02	0.121	-0.33	-0.288
-0.019	0.026	-0.051	0	-0.179	0.059	0.048	0.046	-0.167	-0.184
-0.013	0.018	-0.057	-0.005	0.029	0.044	0.035	0.017	-0.119	0.253
0.012	0.029	-0.046	-0.01	0.15	0.062	0.021	0.005	-0.003	0.548
0.01	0.027	-0.027	-0.007	0.018	0.069	-0.003	0.03	0.102	0.464
-0.01	0.007	-0.012	-0.001	-0.045	0.049	0.003	0.057	-0.005	0.23
-0.009	0.008	0.014	0.002	0.035	0.051	0.045	0.025	-0.056	0.075
-0.011	0.017	0.04	-0.002	0.061	0.099	0.058	-0.005	0.03	-0.059
-0.019	0.016	0.047	-0.01	0.018	0.137	0.058	-0.006	-0.003	-0.198
0	0.013	0.046	-0.012	-0.01	0.114	0.065	-0.009	-0.086	-0.18
0.011	0.014	0.037	-0.01	-0.009	0.059	0.05	0.001	0	-0.1
0	0.018	0.004	-0.016	-0.01	0.025	0.027	0.024	0.036	-0.126
0	0.017	-0.047	-0.028	-0.019	0.046	0.019	0.027	-0.136	-0.158
0.005	0.011	-0.082	-0.03	-0.001	0.103	-0.017	0.018	-0.189	-0.145
0.007	0.029	-0.104	-0.018	0.033	0.112	-0.072	0.027	-0.082	-0.127
0.009	0.056	-0.147	-0.002	0.044	0.067	-0.065	0.037	-0.094	-0.099
0.01	0.06	-0.178	0.011	0.039	0.014	-0.031	0.023	-0.105	-0.083
0.01	0.048	-0.142	0.018	0.029	-0.014	-0.04	0.016	-0.001	-0.08
0.007	0.038	-0.062	0.017	0.026	0.017	-0.039	0.036	0.022	-0.065
0.003	0.04	0.015	0.009	0.041	0.061	0.019	0.047	-0.05	-0.071
0.005	0.047	0.078	0.005	0.053	0.072	0.055	0.033	-0.096	-0.093
0.006	0.046	0.12	-0.002	0.038	0.07	0.011	0.025	-0.137	-0.085
0.001	0.042	0.128	-0.019	0	0.079	-0.026	0.029	-0.196	-0.075
0.002	0.043	0.103	-0.031	-0.036	0.147	-0.028	0.036	-0.212	-0.08
0.009	0.041	0.071	-0.021	-0.059	0.208	-0.061	0.038	-0.175	-0.066
-0.003	0.038	0	-0.002	-0.079	0.16	-0.051	0.03	-0.163	-0.044
-0.012	0.035	-0.149	-0.004	-0.08	0.112	0.015	0.025	-0.199	-0.027
0.001	0.032	-0.265	-0.021	-0.049	0.128	-0.009	0.03	-0.208	-0.018
0.007	0.035	-0.267	-0.025	-0.03	0.115	-0.062	0.034	-0.186	-0.026
0.004	0.038	-0.243	-0.015	-0.047	0.109	-0.035	0.027	-0.208	-0.032
0.007	0.042	-0.229	-0.007	-0.054	0.134	0.003	0.022	-0.213	-0.019
0.002	0.042	-0.181	-0.003	-0.017	0.059	0.01	0.029	-0.147	-0.01
-0.012	0.033	-0.113	-0.003	0.027	-0.021	0.005	0.033	-0.083	-0.017
-0.016	0.037	-0.027	-0.001	0.044	0.036	-0.01	0.027	-0.101	-0.032
-0.004	0.049	0.098	0.005	0.043	0.075	-0.032	0.024	-0.203	-0.032
0.004	0.045	0.19	0.007	0.042	0.044	-0.029	0.02	-0.238	-0.025
0.007	0.047	0.201	0.003	0.05	0.066	-0.004	0.018	-0.16	-0.033
0.004	0.058	0.219	0.007	0.054	0.123	0.012	0.025	-0.13	-0.038
-0.006	0.048	0.281	0.009	0.034	0.152	0.024	0.029	-0.103	-0.027
-0.011	0.031	0.346	-0.004	0.019	0.177	0.009	0.018	-0.003	-0.024
-0.01	0.037	0.39	-0.021	0.008	0.193	-0.028	0.016	-0.015	-0.037
-0.015	0.05	0.354	-0.016	-0.042	0.145	0.017	0.029	-0.147	0.003
-0.011	0.044	0.186	-0.002	-0.108	0.092	0.096	0.028	-0.156	0.199
-0.004	0.037	-0.061	-0.002	-0.126	0.093	0.061	0.016	-0.053	0.43
-0.009	0.038	-0.241	-0.006	-0.024	0.077	-0.002	0.01	0.01	0.406
-0.01	0.037	-0.262	0.002	0.174	0.029	0.002	0.008	0.037	0.17
-0.005	0.041	-0.203	0.012	0.239	0.054	-0.016	0.017	0.028	-0.015
-0.007	0.041	-0.198	0.014	0.087	0.142	-0.042	0.04	-0.034	-0.116
-0.007	0.033	-0.266	0.007	-0.111	0.154	-0.016	0.05	-0.145	-0.098
0.004	0.033	-0.323	0.005	-0.247	0.119	0.008	0.034	-0.314	0.167
0.01	0.036	-0.3	0.017	-0.245	0.126	0.002	0.025	-0.457	0.527
0.006	0.019	-0.202	0.019	-0.088	0.091	0.003	0.039	-0.471	0.575
0	-0.051	-0.089	0.01	0.012	0.006	0.051	0.045	-0.293	0.198
-0.01	-0.146	0.049	0.008	-0.045	0.003	0.093	0.026	-0.036	-0.107
-0.014	-0.172	0.285	0.004	-0.043	0.073	0.078	0.011	0.009	0.048
-0.003	-0.179	0.486	-0.011	0.074	0.099	0.089	0.019	-0.125	0.314
0.002	-0.247	0.471	-0.016	0.098	0.107	0.124	0.026	-0.173	0.327
0.002	-0.232	0.375	-0.004	0.027	0.147	0.114	0.013	-0.169	0.186
0.006	-0.063	0.297	0.002	-0.001	0.158	0.098	-0.009	-0.203	0.007
0.003	0.119	-0.017	-0.003	-0.032	0.146	0.089	-0.013	-0.135	-0.193
-0.004	0.215	-0.59	-0.01	-0.119	0.157	0.048	0.008	0.003	-0.35
-0.008	0.206	-0.938	-0.015	-0.164	0.169	-0.013	0.029	0.024	-0.387
-0.006	0.138	-0.897	-0.02	-0.091	0.16	-0.057	0.026	-0.049	-0.313
0.002	0.111	-0.821	-0.028	0.04	0.126	-0.066	0.012	-0.124	-0.247
0.004	0.124	-0.735	-0.03	0.11	0.081	-0.032	0.014	-0.132	-0.211
-0.012	0.111	-0.418	-0.02	0.098	0.06	-0.008	0.028	-0.083	-0.16
-0.02	0.079	-0.031	-0.012	0.057	0.078	-0.038	0.025	-0.09	-0.127
-0.008	0.06	0.23	-0.01	0.012	0.104	-0.055	0.009	-0.147	-0.123
-0.001	0.057	0.431	-0.014	-0.025	0.095	-0.039	0.01	-0.158	-0.11
-0.008	0.038	0.546	-0.013	-0.041	0.075	-0.035	0.024	-0.141	-0.076
-0.01	0.007	0.487	0	-0.037	0.079	-0.034	0.027	-0.162	-0.044
-0.012	0.015	0.363	0.007	-0.046	0.062	-0.041	0.021	-0.182	-0.034
-0.019	0.052	0.284	0.004	-0.083	0.02	-0.062	0.025	-0.114	-0.027
-0.021	0.072	0.238	0.007	-0.094	0.019	-0.033	0.037	-0.026	-0.021
-0.013	0.067	0.202	0.006	-0.046	0.04	0.041	0.043	-0.033	-0.024
0.001	0.048	0.161	0.002	0.012	0.064	0.066	0.035	-0.058	-0.017
0.014	0.03	0.118	0.001	0.056	0.103	0.04	0.018	-0.035	-0.001
0.022	0.021	0.085	-0.01	0.09	0.118	0.012	0.019	-0.053	0.006
0.022	0.023	0.056	-0.018	0.085	0.104	-0.025	0.041	-0.144	0.01
0.024	0.026	0.039	-0.011	0.046	0.112	-0.087	0.058	-0.204	0.011
0.028	0.023	0.03	-0.004	0.016	0.107	-0.117	0.08	-0.163	0.014
0.027	0.024	0.023	-0.007	0.015	0.067	-0.072	0.131	-0.106	0.017
0.014	0.032	0.032	-0.01	0.033	0.065	0.019	0.181	-0.128	0.012
0.002	0.031	0.05	-0.008	0.042	0.087	0.068	0.214	-0.16	0.007
-0.009	0.019	0.064	0.003	0.03	0.091	0.063	0.201	-0.12	0.011
-0.032	0.016	0.075	0.002	0.015	0.122	0.061	0.074	-0.11	0.013
-0.041	0.019	0.048	-0.011	-0.002	0.16	0.045	-0.078	-0.171	0.019
-0.028	0.018	-0.022	-0.012	-0.018	0.118	0.019	-0.077	-0.176	0.055
-0.023	0.028	-0.07	-0.003	-0.021	0.051	-0.006	0.039	-0.158	0.104
-0.011	0.047	-0.082	-0.002	-0.024	0.039	-0.007	0.088	-0.211	0.129
0.012	0.054	-0.094	-0.009	-0.028	0.051	0.02	0.015	-0.265	0.16
0.016	0.048	-0.084	-0.007	0.036	0.063	0.03	-0.062	-0.266	0.207
0.012	0.043	-0.058	0.004	0.13	0.042	0.047	-0.092	-0.292	0.185
0.018	0.034	-0.05	0.002	0.099	-0.01	0.049	-0.113	-0.336	0.106
0.026	0.025	-0.052	-0.004	-0.02	-0.008	0.03	-0.091	-0.283	0.068
0.041	0.032	-0.049	-0.005	-0.076	0.022	0.009	-0.017	-0.184	0.031
0.061	0.044	-0.052	0	-0.096	0.017	-0.013	0.041	-0.129	-0.074
0.079	0.037	-0.061	0.009	-0.135	0.032	0.036	0.035	-0.043	-0.177
0.087	0.028	-0.073	0.01	-0.153	0.08	0.076	-0.012	0.024	-0.224
0.079	0.033	-0.087	-0.003	-0.115	0.119	0.016	-0.031	-0.011	-0.197
0.066	0.034	-0.087	-0.011	-0.025	0.14	-0.034	-0.017	-0.088	-0.075
0.039	0.026	-0.078	-0.001	0.056	0.132	-0.036	-0.005	-0.269	0.022
0.005	0.022	-0.073	-0.001	0.042	0.121	-0.03	-0.008	-0.443	0.058
-0.007	0.024	-0.061	-0.018	-0.036	0.151	-0.014	-0.011	-0.369	0.131
-0.025	0.023	-0.045	-0.021	-0.05	0.171	-0.007	-0.008	-0.233	0.165
-0.056	0.02	-0.038	-0.012	0.012	0.14	0.031	-0.007	-0.175	0.124
-0.053	0.016	-0.026	-0.013	0.049	0.112	0.091	-0.022	-0.131	0.105
-0.03	0.014	-0.013	-0.021	0.032	0.1	0.079	-0.017	-0.16	0.064
-0.028	0.018	-0.01	-0.028	0.013	0.085	0.022	0.02	-0.23	-0.019
-0.04	0.023	0.002	-0.031	0.001	0.091	-0.021	0.052	-0.185	-0.067
-0.044	0.012	0.008	-0.017	-0.015	0.102	-0.039	0.11	-0.076	-0.064
-0.042	0.01	-0.016	0.002	-0.006	0.08	-0.011	0.19	-0.079	-0.035
-0.041	0.038	-0.044	0.014	0.006	0.067	0.012	0.221	-0.135	-0.012
-0.028	0.056	-0.049	0.022	-0.007	0.067	-0.011	0.268	-0.134	-0.017
-0.001	0.039	-0.041	0.018	-0.016	0.027	-0.017	0.344	-0.075	-0.023
0.014	0.018	-0.035	0.003	-0.013	-0.005	0.022	0.297	-0.031	-0.013
0.021	0.012	-0.033	-0.003	-0.004	0.021	0.047	0.144	-0.089	-0.006
0.039	0.022	-0.029	0	0.016	0.044	0.03	0.013	-0.119	-0.018
0.057	0.04	-0.024	0.006	0.021	0.043	-0.001	-0.091	-0.073	-0.026
0.066	0.036	-0.028	0.011	0.007	0.057	0.004	-0.165	-0.074	-0.013
0.066	0.026	-0.029	-0.001	0.01	0.124	0.036	-0.165	-0.059	-0.003
0.056	0.033	-0.02	-0.017	0.026	0.209	-0.008	-0.104	0.005	-0.004
0.041	0.041	-0.017	-0.009	0.018	0.207	-0.071	-0.05	0.044	-0.007
0.026	0.038	-0.018	0.003	0.011	0.138	-0.02	-0.02	0.091	-0.011
0.003	0.037	-0.016	-0.004	0.025	0.123	0.049	-0.007	0.087	-0.017
-0.022	0.037	-0.018	-0.009	0.031	0.118	0.067	-0.024	-0.032	-0.027
-0.045	0.037	-0.026	-0.007	0.028	0.072	0.06	-0.056	-0.116	-0.043
-0.071	0.034	-0.024	-0.011	0.026	0.08	0.033	-0.064	-0.132	-0.046
-0.093	0.028	-0.017	-0.017	0.024	0.112	0.028	-0.038	-0.131	-0.042
-0.09	0.023	-0.025	-0.013	0.033	0.08	0.026	-0.024	-0.064	-0.052
-0.058	0.017	-0.033	-0.007	0.032	0.069	-0.015	-0.041	-0.009	-0.049
-0.024	0.012	-0.023	-0.007	0.005	0.089	-0.053	-0.039	-0.044	-0.021
-0.002	0.017	-0.017	-0.005	-0.006	0.082	-0.042	-0.017	-0.081	-0.007
0.015	0.03	-0.02	-0.001	0.002	0.092	0.003	-0.006	-0.146	-0.016
0.027	0.035	-0.013	0.004	-0.018	0.115	0.038	-0.003	-0.304	-0.029
0.03	0.029	-0.008	0.01	-0.062	0.103	0.052	-0.003	-0.388	-0.016
0.023	0.026	-0.016	0.009	-0.118	0.082	0.051	0.005	-0.31	0.031
0.007	0.026	-0.018	0.003	-0.175	0.078	0.052	0.021	-0.202	0.068
-0.011	0.026	-0.02	0.008	-0.207	0.072	0.054	0.024	-0.104	0.064
-0.018	0.026	-0.024	0.009	-0.204	0.079	0.014	0.013	0.002	0.018
-0.011	0.021	-0.02	-0.003	-0.091	0.111	-0.025	0.01	0.039	-0.014
-0.011	0.021	-0.016	-0.008	0.11	0.126	0.006	0.015	-0.071	0.025
-0.013	0.027	-0.018	0.002	0.158	0.107	0.032	0.013	-0.196	0.067
-0.016	0.029	-0.014	0.013	0.042	0.091	0.013	0.011	-0.172	0.149
-0.033	0.029	0	0.01	0.023	0.117	0.025	0.018	-0.164	0.266
-0.041	0.035	0.007	0.002	0.117	0.144	0.044	0.017	-0.25	0.218
-0.026	0.043	0.01	0.002	0.137	0.128	0.034	0.011	-0.205	0.086
-0.012	0.039	0.009	0.006	0.062	0.116	0.039	0.01	-0.061	0.035
-0.004	0.023	-0.004	0.006	0.003	0.098	0.054	0.013	-0.017	-0.035
0.011	0.023	-0.017	0.003	-0.015	0.047	0.067	0.014	-0.035	-0.102
0.02	0.037	-0.012	-0.005	-0.034	0.034	0.08	0.011	-0.028	-0.084
0.014	0.034	-0.011	-0.006	-0.06	0.051	0.077	0.015	-0.033	-0.029
0.014	0.016	-0.019	0.003	-0.098	0.046	0.074	0.022	-0.093	0.065
0.019	0.016	-0.017	0.001	-0.148	0.051	0.081	0.027	-0.173	0.156
0.016	0.032	-0.017	-0.006	-0.174	0.065	0.074	0.029	-0.26	0.209
0.01	0.034	-0.02	0.001	-0.135	0.073	0.085	0.019	-0.292	0.356
0.002	0.027	-0.005	0.011	-0.031	0.1	0.116	0.014	-0.179	0.446
-0.007	0.03	0.003	0.001	0.044	0.119	0.101	0.031	-0.038	0.222
-0.007	0.037	-0.006	-0.02	0.016	0.105	0.079	0.042	0.011	-0.036
-0.001	0.038	-0.01	-0.026	-0.04	0.089	0.109	0.025	0.036	-0.101
0.008	0.037	-0.007	-0.026	-0.058	0.076	0.131	0.012	0.036	-0.173
0.014	0.038	-0.006	-0.035	-0.067	0.072	0.046	0.023	-0.023	-0.274
0.009	0.035	-0.01	-0.033	-0.066	0.089	-0.098	0.032	-0.106	-0.258
-0.005	0.027	-0.013	-0.013	-0.029	0.077	-0.145	0.027	-0.291	-0.171
-0.015	0.029	-0.007	0.012	0.035	0.018	-0.118	0.023	-0.456	-0.102
-0.011	0.033	-0.006	0.023	0.09	-0.02	-0.116	0.027	-0.33	-0.013
0.003	0.028	-0.012	0.01	0.095	0.008	-0.134	0.039	-0.2	0.072
0.008	0.027	-0.015	-0.001	0.028	0.059	-0.116	0.054	-0.269	0.057
0.003	0.032	-0.015	-0.001	-0.068	0.085	-0.072	0.055	-0.23	-0.02
-0.002	0.031	-0.008	-0.006	-0.122	0.121	-0.065	0.038	-0.133	-0.024
-0.007	0.03	0.003	-0.005	-0.151	0.158	-0.059	0.029	-0.196	0.086
-0.014	0.031	0.002	0.017	-0.165	0.143	-0.024	0.027	-0.213	0.165
-0.014	0.032	-0.002	0.031	-0.088	0.112	-0.015	0.017	-0.12	0.078
-0.007	0.027	0	0.013	0.043	0.127	-0.032	0.017	-0.12	-0.076
-0.005	0.026	0	-0.003	0.166	0.146	-0.051	0.03	-0.17	-0.139
-0.005	0.035	0.002	-0.004	0.27	0.117	-0.098	0.035	-0.139	-0.121
0.003	0.033	0.014	-0.015	0.225	0.085	-0.143	0.027	-0.073	-0.1
0.016	0.028	0.008	-0.031	0.039	0.084	-0.122	0.023	-0.037	-0.121
0.02	0.034	-0.022	-0.029	-0.062	0.109	-0.103	0.033	-0.036	-0.178
0.019	0.033	-0.048	-0.021	-0.051	0.149	-0.118	0.04	-0.136	-0.205
0.02	0.027	-0.075	-0.034	-0.031	0.141	-0.123	0.029	-0.257	-0.145
0.014	0.036	-0.115	-0.061	-0.002	0.089	-0.101	0.02	-0.219	-0.039
0.004	0.04	-0.106	-0.074	0.051	0.096	-0.093	0.024	-0.151	0.022
0.003	0.029	0.009	-0.067	0.081	0.127	-0.153	0.026	-0.197	0.006
0.003	0.035	0.131	-0.041	0.066	0.1	-0.185	0.026	-0.212	-0.027
0.005	0.052	0.141	-0.012	0.042	0.071	-0.075	0.031	-0.158	-0.028
0.012	0.049	0.095	-0.004	0.035	0.078	0.038	0.033	-0.17	-0.026
0.012	0.043	0.09	-0.002	0.035	0.106	0.054	0.029	-0.208	-0.05
0.005	0.048	0.123	0.015	0.022	0.141	0.078	0.031	-0.2	-0.057
0.003	0.053	0.148	0.022	-0.002	0.131	0.102	0.037	-0.247	0.004
0.002	0.046	0.114	0.005	-0.006	0.096	0.076	0.027	-0.325	0.111
-0.006	0.037	0.029	-0.007	0.009	0.108	0.085	0.006	-0.308	0.165
-0.007	0.035	-0.041	-0.003	-0.001	0.12	0.104	0.008	-0.236	0.121
0.005	0.035	-0.071	0.005	-0.025	0.082	0.049	0.029	-0.194	0.071
0.012	0.038	-0.086	0.013	-0.016	0.069	0.009	0.039	-0.12	0.041
0.003	0.043	-0.074	0.011	-0.013	0.093	0.007	0.039	-0.01	-0.047
-0.003	0.048	-0.026	0.005	-0.043	0.092	0	0.035	0	-0.15
-0.002	0.055	-0.009	-0.007	-0.033	0.099	0.05	0.028	-0.039	-0.15
-0.001	0.066	-0.056	-0.023	0.012	0.133	0.107	0.024	0.004	-0.038
0.001	0.078	-0.091	-0.029	-0.009	0.111	0.058	0.025	0.001	0.108
0.004	0.073	-0.053	-0.03	-0.075	0.045	-0.003	0.023	-0.12	0.18
0.008	0.036	0.02	-0.025	-0.107	0.027	0.044	0.024	-0.153	0.104
0.008	-0.001	0.045	-0.016	-0.116	0.051	0.103	0.031	-0.095	0.002
0	-0.008	0.029	-0.02	-0.104	0.093	0.09	0.034	-0.183	0.042
0.001	-0.004	0.051	-0.021	-0.063	0.134	0.094	0.028	-0.295	0.119
0.008	-0.002	-0.008	0.003	-0.058	0.078	0.119	0.025	-0.155	0.079
0.001	0	-0.278	0.028	-0.059	0.02	0.103	0.028	0.007	-0.034
-0.01	0	-0.465	0.031	0.022	0.073	0.102	0.021	-0.082	-0.126
-0.006	0	-0.344	0.026	0.091	0.033	0.1	0.009	-0.174	-0.101
-0.005	-0.005	-0.183	0.031	0.054	-0.079	0.044	0.014	-0.136	0.066
-0.01	-0.006	-0.231	0.031	0.009	-0.038	-0.003	0.02	-0.161	0.231
-0.006	0.011	-0.394	0.008	0.019	0.1	-0.016	0.02	-0.182	0.232
-0.003	0.034	-0.467	-0.007	0.009	0.198	-0.018	0.028	-0.068	0.076
-0.002	0.028	-0.368	0.004	-0.034	0.187	-0.026	0.025	0.046	-0.038
0.006	0.001	-0.157	0.018	-0.012	0.076	-0.027	0.012	0.144	0.034
0.008	-0.014	0.051	0.02	0.043	0.007	0.007	0.014	0.187	0.191
-0.003	-0.043	0.19	0.009	0.004	0.062	0.017	0.029	0.045	0.233
-0.009	-0.14	0.259	-0.008	-0.086	0.107	-0.005	0.036	-0.105	0.106
-0.006	-0.276	0.263	-0.009	-0.11	0.069	0	0.028	-0.154	-0.044
-0.007	-0.335	0.253	-0.008	-0.026	0.05	0.001	0.016	-0.183	-0.09
-0.015	-0.224	0.296	-0.013	0.115	0.117	-0.009	0.009	-0.163	-0.033
-0.018	-0.033	0.341	0	0.18	0.17	-0.005	0.002	-0.143	0.127
-0.011	0.084	0.302	0.022	0.131	0.095	-0.012	0.003	-0.147	0.267
-0.002	0.129	0.184	0.039	0.061	0.014	0.008	0.021	-0.09	0.158
0.004	0.139	0.084	0.066	0.016	0.042	0.066	0.029	-0.059	-0.087
0.007	0.146	0.041	0.083	0.002	0.097	0.069	0.025	-0.131	-0.173
0.004	0.224	-0.062	0.053	0.012	0.122	0.056	0.028	-0.186	-0.129
0	0.324	-0.227	0	0.014	0.126	0.061	0.033	-0.195	-0.068
0.002	0.326	-0.289	-0.035	-0.003	0.119	0.016	0.029	-0.214	0.032
0.012	0.261	-0.239	-0.054	-0.036	0.122	-0.021	0.023	-0.181	0.097
0.023	0.198	-0.157	-0.073	-0.081	0.138	-0.013	0.019	-0.076	0.061
0.021	0.128	-0.07	-0.081	-0.104	0.121	0.015	0.022	-0.004	0.09
0.016	0.068	-0.031	-0.059	-0.073	0.078	0.052	0.032	-0.022	0.232
0.022	0.05	-0.002	-0.016	-0.038	0.072	0.033	0.038	-0.078	0.247
0.022	0.04	0.132	0.059	-0.054	0.103	0.004	0.026	-0.097	0.061
0.008	0	0.306	0.134	-0.064	0.109	0.033	0.006	-0.058	-0.085
0.001	-0.027	0.365	0.122	-0.03	0.099	0.047	-0.003	-0.022	-0.1
0.008	-0.013	0.303	0.056	-0.002	0.116	0.011	0.005	-0.043	-0.147
0.014	-0.002	0.193	0.027	-0.014	0.115	-0.033	0.016	-0.093	-0.242
0.005	-0.011	0.098	0.021	-0.036	0.077	-0.067	0.017	-0.108	-0.246
-0.011	-0.013	0.044	-0.012	-0.011	0.059	-0.072	0.015	-0.059	-0.198
-0.016	-0.003	-0.018	-0.059	0.038	0.067	-0.025	0.019	-0.04	-0.215
-0.013	-0.016	-0.094	-0.091	0.019	0.044	0.009	0.022	-0.109	-0.22
-0.001	-0.053	-0.134	-0.123	-0.058	0.02	-0.028	0.02	-0.183	-0.127
0.004	-0.064	-0.186	-0.162	-0.074	0.052	-0.054	0.024	-0.196	-0.067
-0.011	-0.007	-0.316	-0.162	-0.019	0.05	-0.009	0.026	-0.227	-0.144
-0.019	0.08	-0.477	-0.083	0.008	0.011	0.062	0.024	-0.287	-0.261
-0.005	0.104	-0.639	0.027	0.007	0.06	0.061	0.032	-0.25	-0.248
0.001	0.042	-0.695	0.081	0.03	0.121	-0.022	0.035	-0.177	-0.02
-0.002	-0.02	-0.487	0.081	0.034	0.093	0.05	0.028	-0.169	0.26
0.003	-0.03	-0.286	0.082	-0.01	0.085	0.206	0.025	-0.169	0.319
0.005	-0.004	-0.327	0.073	-0.067	0.145	0.113	0.023	-0.192	0.183
-0.006	0.027	-0.293	0.013	-0.095	0.179	-0.065	0.019	-0.223	0.129
-0.01	0.042	-0.075	-0.067	-0.045	0.145	-0.081	0.02	-0.218	0.24
0	0.053	0.173	-0.118	0.042	0.095	-0.018	0.021	-0.289	0.361
0.002	0.064	0.446	-0.131	0.085	0.09	0.078	0.009	-0.385	0.37
-0.012	0.056	0.597	-0.112	0.101	0.128	0.117	-0.01	-0.339	0.233
-0.014	0.032	0.493	-0.054	0.132	0.152	0.011	-0.008	-0.255	0.024
-0.002	0.012	0.332	0.005	0.157	0.136	-0.046	0.017	-0.234	-0.053
0	0.016	0.271	0.029	0.126	0.102	0.026	0.032	-0.164	-0.001
-0.001	0.037	0.238	0.039	0.038	0.093	0.049	0.024	-0.071	-0.031
0.003	0.055	0.188	0.028	-0.041	0.118	-0.063	0.017	-0.091	-0.143
-0.001	0.059	0.153	-0.01	-0.065	0.13	-0.149	0.02	-0.177	-0.259
0.001	0.04	0.115	-0.031	-0.078	0.107	-0.083	0.016	-0.23	-0.41
0.008	0.008	0.069	-0.025	-0.113	0.088	-0.003	0.014	-0.263	-0.455
0.008	0.006	0.04	-0.025	-0.123	0.085	0.018	0.021	-0.236	-0.231
0.008	0.026	0.012	-0.012	-0.134	0.079	-0.009	0.025	-0.137	0.056
0.002	0.03	-0.029	0.034	-0.167	0.071	-0.047	0.021	-0.087	0.175
-0.003	0.025	-0.04	0.068	-0.067	0.067	0.004	0.014	-0.09	0.2
-0.004	0.027	0.005	0.076	0.145	0.036	0.062	0.01	-0.103	0.175
-0.012	0.024	0.061	0.1	0.167	-0.011	0.063	0.004	-0.18	0.08
-0.011	0.014	0.071	0.126	-0.013	-0.018	0.112	-0.002	-0.252	0.085
0.006	0.009	0.056	0.101	-0.125	0.026	0.137	-0.004	-0.205	0.167
0.018	0.004	0.088	0.035	-0.132	0.089	0.073	0.004	-0.086	0.102
0.016	0.003	0.149	-0.032	-0.1	0.125	0.041	0.018	0.004	0.038
0.01	0.014	0.12	-0.088	-0.007	0.117	0.016	0.032	-0.049	0.081
0.001	0.015	0.029	-0.135	0.11	0.102	-0.074	0.036	-0.166	-0.009
-0.005	0.007	0.013	-0.158	0.157	0.096	-0.118	0.036	-0.126	-0.179
-0.004	0.025	0.028	-0.138	0.104	0.094	-0.081	0.041	-0.044	-0.203
-0.003	0.051	-0.033	-0.081	0.029	0.094	-0.066	0.039	-0.087	-0.143
-0.003	0.044	-0.104	-0.009	0	0.105	-0.052	0.027	-0.128	-0.108
-0.008	0.022	-0.1	0.044	-0.003	0.136	-0.021	0.02	-0.117	-0.08
-0.008	0.02	-0.106	0.069	0.008	0.159	-0.033	0.029	-0.108	-0.054
-0.002	0.032	-0.244	0.088	0.025	0.161	-0.063	0.032	-0.03	-0.046
0.001	0.035	-0.432	0.088	0.016	0.15	-0.068	0.025	0.035	-0.048
0.001	0.031	-0.512	0.05	-0.02	0.123	-0.044	0.032	0.024	-0.041
-0.005	0.038	-0.462	0.017	-0.056	0.101	-0.005	0.039	0.106	-0.037
-0.019	0.04	-0.341	0.016	-0.068	0.096	0.029	0.025	0.134	-0.034
-0.022	0.034	-0.253	0.013	-0.052	0.092	0.066	0.009	-0.011	-0.01
-0.014	0.037	-0.232	-0.008	-0.054	0.091	0.081	0.014	-0.078	0.027
-0.01	0.039	-0.136	-0.02	-0.08	0.075	0.036	0.03	-0.038	0.03
-0.005	0.039	0.062	-0.032	-0.082	0.051	-0.005	0.03	0.016	-0.019
-0.002	0.046	0.2	-0.055	-0.088	0.044	0.016	0.012	0.039	-0.043
-0.008	0.034	0.253	-0.073	-0.121	-0.004	0.019	0.012	-0.033	0.009
-0.011	0.005	0.314	-0.084	-0.122	-0.046	0.008	0.029	-0.089	0.026
0.001	0	0.424	-0.078	-0.066	0.009	0.053	0.032	-0.073	-0.055
0.016	0.003	0.546	-0.041	0.038	0.058	0.081	0.018	-0.128	-0.113
0.011	-0.009	0.526	0.012	0.103	0.07	0.06	0.013	-0.251	-0.042
-0.005	-0.002	0.322	0.045	0.017	0.129	0.036	0.029	-0.312	0.139
-0.009	0.019	0.072	0.05	-0.117	0.17	-0.013	0.037	-0.272	0.273
0.001	0.023	-0.127	0.044	-0.127	0.14	-0.044	0.035	-0.212	0.27
0.011	0.015	-0.214	0.037	-0.065	0.108	-0.03	0.047	-0.221	0.316
0.008	0.021	-0.179	0.022	-0.025	0.093	-0.012	0.051	-0.281	0.428
-0.001	0.048	-0.106	0.001	0.036	0.064	0.025	0.039	-0.355	0.362
0.001	0.061	-0.069	-0.002	0.092	0.068	0.057	0.035	-0.41	0.246
0.002	0.051	-0.079	0.002	0.045	0.124	0.049	0.032	-0.409	0.362
-0.006	0.052	-0.067	-0.014	0.03	0.157	0.034	0.019	-0.334	0.52
-0.011	0.064	-0.049	-0.023	0.153	0.157	0.011	0.012	-0.284	0.388
-0.009	0.064	-0.109	-0.012	0.146	0.166	-0.037	0.018	-0.237	0.085
-0.011	0.054	-0.159	-0.005	-0.076	0.15	-0.055	0.024	-0.022	-0.046
-0.013	0.047	-0.097	-0.008	-0.183	0.108	-0.026	0.025	0.103	-0.056
-0.009	0.051	-0.023	-0.015	-0.043	0.097	0.023	0.028	-0.031	-0.16
-0.01	0.048	-0.026	-0.013	0.122	0.089	0.053	0.032	-0.109	-0.245
-0.015	0.032	-0.083	0.002	0.152	0.064	0.05	0.028	-0.095	-0.175
-0.013	0.032	-0.174	-0.002	0.118	0.064	0.039	0.025	-0.134	-0.105
-0.01	0.044	-0.233	-0.02	0.099	0.071	0.015	0.026	-0.161	-0.206
-0.01	0.044	-0.212	-0.019	0.049	0.05	0.012	0.026	-0.162	-0.391
-0.005	0.033	-0.171	-0.01	-0.029	0.006	0.018	0.017	-0.174	-0.479
0.001	0.023	-0.135	-0.014	-0.06	-0.026	-0.027	0.002	-0.141	-0.434
0.001	0.023	-0.067	-0.018	-0.041	-0.012	-0.035	-0.007	-0.099	-0.287
0.004	0.031	0.024	-0.006	-0.017	0.028	-0.012	-0.004	-0.118	-0.091
0.006	0.041	0.103	0.008	0.003	0.073	-0.029	0.008	-0.147	0.088
0.002	0.054	0.158	0.016	0.035	0.119	-0.028	0.024	-0.143	0.274
0	0.056	0.139	0.013	0.078	0.155	-0.007	0.025	-0.112	0.388
-0.009	0.045	0.045	0.005	0.095	0.167	0.009	0.02	-0.088	0.247
-0.022	0.038	-0.009	0.008	0.058	0.122	0.021	0.02	-0.081	-0.047
-0.022	0.029	0.004	0.004	0.013	0.072	0.012	0.021	-0.113	-0.232
-0.02	0.021	0.016	-0.016	0.008	0.111	0.036	0.022	-0.165	-0.238
-0.002	0.031	0.009	-0.025	0.017	0.166	0.064	0.018	-0.097	-0.165
0.031	0.032	0.004	-0.027	0.007	0.156	0.018	0.003	0.074	-0.12
0.049	0.018	0.002	-0.025	-0.003	0.122	-0.009	-0.001	0.113	-0.105
0.054	0.012	-0.006	-0.015	0.004	0.103	0.019	0.011	-0.19	-0.087
0.061	0.01	-0.026	-0.006	0.002	0.092	0.026	0.019	-0.514	-0.074
0.071	0.01	-0.047	0.02	-0.032	0.063	0.022	0.01	-0.36	-0.076
0.075	0.024	-0.031	0.058	-0.079	0.041	0.031	0	-0.11	-0.076
0.064	0.041	0.015	0.079	-0.1	0.035	0.048	0.01	-0.158	-0.062
0.034	0.043	0.03	0.083	-0.103	0.038	0.051	0.028	-0.128	-0.054
0	0.04	0.044	0.072	-0.129	0.075	0.014	0.029	0.094	-0.066
-0.017	0.036	0.077	0.043	-0.152	0.089	-0.019	0.021	0.173	-0.081
-0.021	0.012	-0.015	0.026	-0.123	0.054	0.005	0.017	0.094	-0.081
-0.019	-0.018	-0.185	0.02	-0.045	0.059	0.035	0.018	-0.051	-0.068
-0.001	-0.02	-0.186	-0.007	0.038	0.09	0.022	0.022	-0.256	-0.057
0.014	-0.013	-0.078	-0.035	0.074	0.08	-0.003	0.022	-0.233	-0.055
0.016	-0.018	-0.037	-0.039	0.067	0.067	-0.007	0.014	0.044	-0.051
0.022	-0.012	-0.012	-0.042	0.051	0.048	-0.003	0.013	0.131	-0.04
0.026	0.009	0.043	-0.039	0.045	0.019	0.002	0.019	-0.034	-0.032
0.023	0.016	0.065	-0.018	0.029	0.042	0.022	0.016	-0.102	0.011
0.017	0.009	0.032	0	-0.022	0.089	0.031	0.003	-0.058	0.127
0.011	0.016	0.014	0.007	-0.088	0.094	0.037	0.001	-0.144	0.227
0.011	0.037	0.038	0.002	-0.12	0.096	0.043	0.02	-0.339	0.247
0.008	0.054	0.03	-0.007	-0.093	0.114	0.016	0.03	-0.467	0.276
-0.007	0.06	-0.037	-0.011	-0.061	0.092	0.004	0.02	-0.461	0.375
-0.019	0.057	-0.09	-0.011	-0.086	0.066	0.019	0.01	-0.354	0.531
-0.02	0.056	-0.075	-0.002	-0.092	0.082	0.019	0.008	-0.283	0.71
-0.019	0.051	-0.05	0	-0.005	0.098	0.037	0.009	-0.365	0.849
-0.014	0.034	-0.096	-0.021	0.066	0.131	0.059	0.019	-0.441	0.853
-0.014	0.028	-0.162	-0.034	0.052	0.177	0.025	0.027	-0.366	0.542
-0.021	0.034	-0.146	-0.041	-0.001	0.159	0.02	0.018	-0.205	-0.025
-0.02	0.031	-0.048	-0.061	-0.092	0.104	0.072	-0.001	-0.008	-0.487
-0.02	0.023	0.054	-0.068	-0.102	0.105	-0.044	-0.013	0.127	-0.673
-0.021	0.018	0.096	-0.065	0.065	0.116	-0.209	-0.014	0.196	-0.588
-0.012	0.014	0.103	-0.083	0.208	0.08	-0.103	0.001	0.18	-0.348
-0.016	0.015	0.126	-0.08	0.203	0.082	0.027	0.021	-0.019	-0.212
-0.024	0.026	0.124	-0.022	0.123	0.11	-0.009	0.022	-0.144	-0.239
-0.009	0.031	0.075	0.028	0.019	0.106	-0.021	0.012	-0.092	-0.238
0.003	0.025	0.025	0.026	-0.037	0.171	0.017	0	-0.16	-0.081
-0.006	0.036	-0.01	0.016	-0.035	0.246	0.021	-0.007	-0.226	0.097
-0.017	0.057	-0.04	0.013	-0.062	0.172	-0.088	-0.005	0.011	0.114
-0.016	0.057	-0.051	0.004	-0.102	0.049	-0.194	-0.016	0.327	0.039
-0.009	0.047	-0.039	-0.003	-0.054	0.01	-0.084	-0.029	0.33	0.05
-0.003	0.046	-0.021	-0.004	0.063	0.029	0.073	-0.012	0.032	0.096
-0.002	0.044	-0.018	0	0.125	0.055	0.076	0.001	-0.314	0.023
-0.002	0.038	-0.022	0.003	0.091	0.08	0.055	-0.004	-0.484	-0.098
-0.001	0.034	-0.012	-0.005	0.021	0.094	0.084	0.016	-0.391	-0.105
-0.009	0.033	-0.01	-0.011	-0.031	0.093	0.088	0.047	-0.259	-0.091
-0.014	0.03	-0.026	-0.003	-0.082	0.132	0.063	0.056	-0.233	-0.198
-0.003	0.025	-0.026	0.001	-0.155	0.187	-0.012	0.056	-0.267	-0.333
0.003	0.025	-0.023	-0.007	-0.178	0.173	-0.096	0.083	-0.281	-0.348
0.001	0.032	-0.031	-0.008	-0.144	0.116	-0.046	0.147	-0.101	-0.279
-0.001	0.032	-0.031	0.011	-0.145	0.097	0.072	0.148	0.033	-0.226
-0.011	0.029	-0.027	0.03	-0.107	0.122	0.08	0.062	-0.097	-0.08
-0.02	0.024	-0.023	0.03	-0.011	0.166	0.048	0.025	-0.122	0.228
-0.012	0.02	-0.018	0.021	0.028	0.195	0.097	0.059	0.044	0.39
-0.005	0.038	-0.026	0.015	0.098	0.177	0.058	0.097	0.041	0.291
-0.01	0.054	-0.032	0.012	0.23	0.148	-0.087	0.138	-0.219	0.259
-0.006	0.036	-0.018	0.012	0.246	0.121	-0.101	0.221	-0.443	0.25
0.007	0.023	-0.003	0.012	0.123	0.044	-0.031	0.369	-0.442	0.024
0.002	0.028	-0.005	0.009	-0.016	-0.072	0.006	0.486	-0.202	-0.166
-0.014	0.02	-0.012	0.013	-0.074	-0.106	0.038	0.497	0.173	-0.202
-0.007	0.019	-0.017	0.027	-0.06	-0.014	0.07	0.357	0.296	-0.278
0.012	0.03	-0.019	0.03	-0.079	0.065	0.098	0.021	0.101	-0.29
0.008	0.031	-0.019	0.008	-0.142	0.065	0.022	-0.274	-0.091	-0.149
-0.003	0.033	-0.019	-0.013	-0.126	0.053	-0.098	-0.34	-0.214	0.019
0.004	0.035	-0.014	-0.01	-0.026	0.032	-0.067	-0.351	-0.281	0.201
0.011	0.026	-0.015	0.003	-0.003	0.005	-0.006	-0.357	-0.238	0.406
0.008	0.026	-0.02	-0.001	-0.058	-0.011	-0.024	-0.268	-0.254	0.475
0.006	0.034	-0.012	-0.017	0.002	-0.032	0.008	-0.149	-0.316	0.278
0.006	0.033	-0.007	-0.024	0.124	-0.048	0.051	-0.052	-0.165	0.012
0.006	0.029	-0.015	-0.016	0.104	-0.068	0.051	0.043	0	-0.093
0.001	0.029	-0.02	-0.007	0.005	-0.073	0.139	0.1	-0.028	-0.146
-0.004	0.029	-0.025	-0.019	-0.048	-0.007	0.196	0.096	-0.068	-0.209
-0.001	0.034	-0.03	-0.035	-0.104	0.065	0.061	0.092	-0.068	-0.186
0.001	0.032	-0.021	-0.031	-0.197	0.053	-0.035	0.108	-0.102	-0.145
0.001	0.016	-0.013	-0.027	-0.245	0.065	-0.015	0.069	-0.261	-0.077
0.006	0.016	-0.023	-0.034	-0.212	0.158	-0.001	-0.032	-0.426	0.195
0.011	0.03	-0.026	-0.024	-0.119	0.167	0.012	-0.083	-0.301	0.577
0.013	0.027	-0.02	0.002	0.029	0.164	0.015	-0.059	-0.058	0.666
0.01	0.021	-0.015	0.001	0.161	0.337	0.035	-0.043	-0.035	0.389
0	0.026	-0.005	-0.023	0.201	0.458	0.072	-0.036	-0.118	0.215
-0.012	0.029	-0.004	-0.034	0.167	0.369	0.043	-0.007	-0.119	0.241
-0.01	0.027	-0.018	-0.034	0.089	0.263	-0.03	0.016	-0.12	0.107
0.003	0.03	-0.024	-0.037	0.023	0.21	-0.064	0.059	-0.132	-0.129
0.01	0.034	-0.024	-0.034	0.036	0.118	-0.045	0.1	-0.046	-0.231
0.007	0.033	-0.029	-0.016	0.096	-0.004	-0.015	0.069	0.032	-0.227
0.003	0.033	-0.027	-0.003	0.115	-0.047	-0.01	0.043	-0.063	-0.182
0	0.031	-0.018	0.001	0.082	0.006	-0.053	0.065	-0.262	-0.179
-0.009	0.025	-0.02	0.01	0.06	0.054	-0.074	0.055	-0.344	-0.25
-0.007	0.018	-0.037	0.021	0.08	0.069	-0.002	0.005	-0.285	-0.281
0.003	0.019	-0.049	0.02	0.099	0.092	0.063	-0.04	-0.267	-0.21
0.004	0.021	-0.039	0.005	0.072	0.104	0.048	-0.073	-0.231	-0.119
0.002	0.024	-0.017	-0.004	0.034	0.081	0.014	-0.086	-0.126	-0.081
-0.002	0.031	-0.014	-0.003	0.024	0.049	0.024	-0.074	-0.125	-0.074
-0.007	0.027	-0.037	-0.005	-0.004	0.045	0.052	-0.053	-0.228	-0.071
-0.004	0.017	-0.04	0.001	-0.06	0.073	-0.005	-0.037	-0.345	-0.053
-0.002	0.025	-0.01	0.006	-0.088	0.067	-0.081	-0.019	-0.357	-0.035
-0.004	0.036	0.005	-0.005	-0.062	0.017	-0.046	0.002	-0.206	-0.095
-0.005	0.034	-0.008	-0.006	-0.008	0.017	-0.01	0.006	-0.111	-0.201
-0.006	0.028	-0.002	0.013	0.022	0.071	-0.017	0.007	-0.134	-0.256
-0.009	0.031	0.017	0.022	-0.002	0.087	0.016	0.027	-0.111	-0.284
-0.003	0.042	0.014	0.01	-0.067	0.085	0.034	0.028	-0.065	-0.151
0.004	0.045	0.007	0.009	-0.135	0.089	0.025	0.013	-0.05	0.272
-0.005	0.036	0.004	0.02	-0.176	0.077	0	0.02	-0.027	0.64
-0.014	0.023	-0.015	0.021	-0.172	0.067	-0.039	0.029	-0.018	0.683
-0.01	0.013	-0.024	0.022	-0.1	0.038	-0.027	0.022	-0.026	0.559
-0.007	0.018	-0.021	0.023	0.021	0.022	0.002	0.01	0.013	0.312
-0.01	0.027	-0.026	0.016	0.108	0.092	-0.008	0.001	0.059	0.047
-0.009	0.02	-0.032	0.013	0.111	0.183	-0.026	0.016	0.018	0.065
-0.001	0.015	-0.033	0.011	0.038	0.204	-0.024	0.038	-0.057	0.228
-0.003	0.036	-0.023	0.005	-0.06	0.154	-0.005	0.04	-0.041	0.159
-0.014	0.047	-0.012	0.001	-0.088	0.09	0.022	0.038	-0.052	-0.1
-0.007	0.027	-0.012	-0.009	-0.034	0.075	0.045	0.034	-0.194	-0.271
0.005	0.014	-0.008	-0.027	0.002	0.086	0.046	0.025	-0.216	-0.268
-0.006	0.018	0.001	-0.031	-0.017	0.073	0.027	0.028	-0.06	-0.206
[truncated: 18,245 more rows]
