# Supplementary material for: Asymmetric and transient properties of reciprocal activity of antagonists during the paw-shake response in the cat
Source: PLoS Comput Biol. 2021 Dec 28;17(12):e1009677. doi: 10.1371/journal.pcbi.1009677 (PMC8759665; doi:10.1371/journal.pcbi.1009677)
Supplement: S1 Data — File name of each file has the following structure: SupplementaryFileNumber_Data_SessionNumber_AnimalCode_EpisodeNumber.txt. Example: S1_Data_7_3-25-0_bo_9F.txt, where S1 is the supplementary data file number 7, 3-25-0 is session number, bo is animal code, 9F is episode number, and txt is file type extension. Each column of each file contains raw EMG signal of a specific muscle in mV sampled at 3000 Hz and band-pass filtered (Butterworth zero-lag filter, 30 Hz– 1000 Hz, 3 dB). First line of each file contains muscle name abbreviations (see Table 3 in the manuscript): MG, medial gastrocnemius; SO, soleus; BFS, biceps femoris anterior; IP, iliopsoas; TA, tibialis anterior; VA, vastus lateralis and vastus medialis. (ZIP) [file pcbi.1009677.s001.zip › S1_Data/S1_Data_11_11-3-0_we_6F.txt]

BFP	MG	SO	BFA	VM	TA	VL	IP	RFmid	RFprox
0.019	-0.027	0.037	-0.018	0.213	-0.054	-0.237	0.001	0.331	-0.143
0.012	0.002	0.264	-0.015	0.213	-0.017	-0.207	-0.006	-0.19	-0.141
0.004	0.015	0.334	-0.011	0.203	0.012	-0.088	-0.01	-0.544	-0.137
0.004	0.004	0.127	-0.007	0.194	0.001	-0.048	-0.007	-0.554	-0.131
0.011	-0.008	-0.014	-0.009	0.19	-0.008	-0.144	-0.003	-0.511	-0.122
0.012	-0.036	-0.019	-0.007	0.185	-0.01	-0.215	0.003	-0.488	-0.12
0.008	-0.078	-0.078	0.007	0.179	-0.035	-0.204	0.006	-0.5	-0.121
0.016	-0.098	-0.131	0.012	0.178	-0.049	-0.193	-0.002	-0.515	-0.112
0.031	-0.089	-0.066	0.01	0.176	-0.021	-0.198	-0.001	-0.494	-0.107
0.032	-0.065	0.022	0.015	0.17	-0.002	-0.188	0.017	-0.499	-0.116
0.011	-0.049	0.013	0.013	0.168	-0.01	-0.129	0.022	-0.504	-0.114
-0.008	-0.048	-0.078	0.006	0.169	0.003	-0.087	0.011	-0.471	-0.098
-0.009	-0.029	-0.116	0.003	0.171	0.041	-0.159	0.01	-0.431	-0.09
-0.004	0.013	-0.026	0.003	0.179	0.058	-0.2	0.014	-0.369	-0.098
0	0.035	0.06	0.009	0.184	0.035	-0.142	0.014	-0.302	-0.107
-0.003	0.051	0.012	0.017	0.169	0.004	-0.185	0.01	-0.29	-0.108
-0.015	0.084	-0.1	0.014	0.137	-0.011	-0.296	0.001	-0.305	-0.099
-0.016	0.095	-0.143	0.002	0.113	-0.014	-0.225	0.002	-0.273	-0.08
-0.005	0.08	-0.119	0.002	0.106	-0.012	-0.08	0.016	-0.238	-0.078
0.003	0.069	-0.105	0.014	0.097	-0.004	-0.144	0.02	-0.285	-0.094
-0.003	0.047	-0.093	0.017	0.077	0.025	-0.247	0.015	-0.358	-0.094
-0.021	0.013	-0.045	0.011	0.071	0.076	-0.173	0.021	-0.36	-0.081
-0.027	-0.01	0	0.007	0.082	0.09	-0.136	0.027	-0.3	-0.079
-0.009	-0.045	0.033	0.013	0.084	0.046	-0.201	0.025	-0.209	-0.08
0.012	-0.095	0.123	0.016	0.106	0.009	-0.21	0.013	-0.085	-0.079
0.009	-0.102	0.226	0.008	0.164	0.005	-0.158	-0.002	-0.085	-0.083
-0.008	-0.069	0.251	0.007	0.197	-0.002	-0.068	0.003	-0.219	-0.084
-0.004	-0.046	0.222	0.015	0.202	-0.024	0.002	0.014	-0.227	-0.085
0.001	-0.028	0.142	0.017	0.214	-0.021	-0.07	0.008	-0.202	-0.097
-0.019	0.004	0.001	0.02	0.198	0.014	-0.249	0.002	-0.26	-0.094
-0.03	0.039	-0.094	0.017	0.157	0.01	-0.342	0.002	-0.227	-0.075
-0.017	0.06	-0.132	0.01	0.135	-0.036	-0.275	0.004	-0.151	-0.074
-0.009	0.062	-0.226	0.011	0.138	-0.048	-0.182	0.006	-0.147	-0.087
-0.005	0.05	-0.326	0.012	0.151	-0.016	-0.151	0.004	-0.219	-0.092
0.002	0.021	-0.303	0.008	0.158	0.009	-0.144	0.005	-0.27	-0.088
-0.002	-0.023	-0.205	0.006	0.143	-0.018	-0.17	0.012	-0.208	-0.085
-0.008	-0.051	-0.106	0.004	0.121	-0.05	-0.211	0.009	-0.169	-0.1
0	-0.051	0.037	-0.001	0.106	-0.022	-0.177	0.006	-0.171	-0.107
0.004	-0.043	0.19	0.003	0.099	0.01	-0.137	0.014	-0.117	-0.093
0.006	-0.041	0.244	0.01	0.104	0.011	-0.197	0.024	-0.088	-0.09
0.021	-0.041	0.226	0.009	0.118	0.008	-0.26	0.024	-0.09	-0.096
0.027	-0.042	0.157	0.008	0.122	-0.006	-0.261	0.008	-0.042	-0.091
0.005	-0.041	0.035	0.011	0.129	-0.026	-0.224	-0.004	-0.042	-0.086
-0.015	-0.017	-0.024	0.004	0.144	-0.042	-0.14	0.005	-0.112	-0.086
-0.015	0.043	-0.011	-0.004	0.154	-0.042	-0.087	0.012	-0.111	-0.089
-0.011	0.113	0.003	0	0.169	-0.017	-0.15	0.003	-0.075	-0.092
-0.007	0.13	0.089	0.009	0.189	-0.002	-0.262	0.002	-0.075	-0.088
-0.012	0.083	0.203	0.006	0.197	-0.015	-0.284	0.012	-0.068	-0.079
-0.021	0.028	0.155	0.004	0.183	-0.029	-0.234	0.003	-0.075	-0.09
-0.013	-0.018	0.012	0.013	0.162	-0.039	-0.257	-0.013	-0.071	-0.115
-0.005	-0.072	-0.03	0.015	0.157	-0.046	-0.287	0.001	-0.042	-0.116
-0.015	-0.114	-0.004	0.003	0.155	-0.035	-0.224	0.018	-0.079	-0.097
-0.021	-0.115	-0.008	-0.001	0.146	-0.029	-0.192	0.017	-0.116	-0.094
-0.014	-0.089	-0.018	0.008	0.14	-0.037	-0.244	0.009	-0.107	-0.103
-0.006	-0.084	-0.058	0.014	0.138	-0.025	-0.27	0.008	-0.124	-0.1
0	-0.089	-0.175	0.013	0.141	-0.012	-0.227	0.02	-0.101	-0.094
-0.005	-0.048	-0.259	0.013	0.159	-0.027	-0.154	0.019	-0.03	-0.097
-0.016	0.035	-0.256	0.015	0.181	-0.019	-0.111	0.004	-0.04	-0.1
-0.02	0.084	-0.253	0.009	0.186	0.012	-0.163	0.006	-0.111	-0.1
-0.016	0.073	-0.256	0.001	0.177	0.004	-0.17	0.018	-0.154	-0.09
-0.015	0.053	-0.21	-0.004	0.159	-0.027	-0.039	0.019	-0.139	-0.081
-0.015	0.055	-0.13	-0.007	0.141	-0.038	0.011	0.013	-0.106	-0.091
-0.011	0.039	-0.083	-0.003	0.128	-0.044	-0.031	0.01	-0.137	-0.098
-0.001	-0.039	-0.04	0.006	0.118	-0.036	-0.043	0.009	-0.162	-0.1
0	-0.141	0.045	0.002	0.114	-0.007	-0.024	0.006	-0.172	-0.108
-0.007	-0.16	0.083	-0.007	0.12	-0.004	-0.007	0.013	-0.226	-0.119
-0.005	-0.093	0.034	-0.001	0.139	-0.032	-0.061	0.017	-0.154	-0.127
0	-0.042	0.01	0.006	0.167	-0.048	-0.107	0.005	-0.017	-0.132
0.001	-0.023	0.109	0.004	0.183	-0.035	-0.087	-0.004	-0.03	-0.13
0.002	0.006	0.316	0.008	0.187	-0.016	-0.073	-0.001	-0.077	-0.123
0.001	0.022	0.462	0.013	0.161	-0.018	-0.054	0.007	-0.048	-0.121
-0.003	0.016	0.411	0.007	0.087	-0.02	-0.038	0.018	-0.026	-0.12
0.003	0.026	0.255	0.011	0.035	0.009	-0.067	0.022	-0.029	-0.103
0.008	0.055	0.113	0.021	0.074	0.037	-0.101	0.019	-0.048	-0.084
0.005	0.056	0.024	0.013	0.163	0.021	-0.123	0.02	-0.148	-0.085
0.003	0.025	-0.013	0.006	0.22	0	-0.259	0.014	-0.205	-0.09
0.005	0.007	-0.043	0.014	0.216	-0.021	-0.397	0.001	-0.128	-0.094
0.006	0.011	-0.076	0.009	0.184	-0.07	-0.282	0.001	-0.133	-0.097
0.008	0.023	-0.061	-0.001	0.168	-0.077	-0.142	0.01	-0.159	-0.088
0.006	0.031	0.047	-0.003	0.17	-0.042	-0.152	0.005	-0.022	-0.086
-0.001	0.02	0.178	-0.002	0.164	-0.06	-0.115	-0.008	0.02	-0.108
0.002	0.013	0.206	0.005	0.152	-0.053	-0.162	-0.005	-0.108	-0.113
0.008	0.011	0.183	0.012	0.151	0.023	-0.382	0.006	-0.095	-0.09
0.001	0.002	0.154	0.011	0.158	0.039	-0.451	0.006	0.004	-0.092
-0.001	0.001	0.101	0.012	0.161	0.018	-0.372	0.003	-0.034	-0.11
0.005	0.004	0.101	0.014	0.154	0.03	-0.381	0.004	-0.093	-0.108
0.004	-0.002	0.107	0.009	0.149	0.048	-0.448	0.012	-0.077	-0.104
-0.001	-0.003	0.034	0.004	0.155	0.054	-0.494	0.022	-0.095	-0.105
0	-0.005	-0.014	-0.001	0.161	0.049	-0.506	0.018	-0.15	-0.095
0.01	-0.007	-0.049	-0.003	0.157	0.036	-0.508	0.003	-0.139	-0.092
0.013	-0.001	-0.134	0.003	0.159	0.003	-0.531	-0.004	-0.111	-0.097
0.006	-0.001	-0.156	0.003	0.162	-0.022	-0.493	-0.001	-0.109	-0.09
0.008	-0.011	-0.076	0.002	0.157	-0.007	-0.491	0.008	-0.1	-0.081
0.011	-0.007	0.016	0.008	0.152	0.005	-0.675	0.013	-0.129	-0.092
0.006	0.003	0.066	0.009	0.151	-0.009	-0.456	0.009	-0.187	-0.097
0	-0.023	0.069	0.004	0.152	-0.003	0.253	0.01	-0.202	-0.083
-0.001	-0.059	0.042	0.011	0.159	0.017	0.233	0.018	-0.167	-0.086
0.002	-0.043	0.007	0.013	0.165	-0.002	-0.477	0.017	-0.102	-0.101
0.001	-0.012	-0.008	0.004	0.165	-0.036	-0.654	0.008	-0.052	-0.107
-0.006	-0.028	-0.006	-0.001	0.154	-0.022	-0.529	0.007	-0.048	-0.105
-0.008	-0.069	-0.014	-0.001	0.138	0.004	-0.659	0.013	-0.062	-0.101
0.001	-0.086	-0.023	-0.001	0.133	0.001	-0.438	0.016	-0.103	-0.104
0.004	-0.077	-0.044	0.002	0.134	-0.013	0.145	0.022	-0.175	-0.115
0.002	-0.057	-0.149	0.01	0.165	-0.039	0.305	0.026	-0.217	-0.119
0.005	-0.037	-0.273	0.016	0.224	-0.059	0.241	0.015	-0.201	-0.11
-0.004	-0.026	-0.25	0.007	0.239	-0.035	0.39	0.001	-0.145	-0.105
-0.011	-0.022	-0.142	-0.005	0.2	-0.003	0.194	-0.001	-0.13	-0.108
-0.001	-0.025	-0.105	0.005	0.162	-0.005	-0.434	0.001	-0.17	-0.103
0.001	-0.034	-0.12	0.02	0.148	-0.017	-0.47	-0.003	-0.155	-0.101
-0.003	-0.034	-0.097	0.011	0.15	-0.018	0.09	0	-0.114	-0.105
-0.005	-0.032	0.01	-0.001	0.154	-0.012	0.316	0.016	-0.126	-0.101
-0.004	-0.027	0.103	0.01	0.148	-0.016	0.273	0.026	-0.169	-0.102
0.004	0.023	0.085	0.02	0.143	-0.026	0.267	0.016	-0.195	-0.105
0.007	0.094	0.049	0.021	0.145	-0.008	0.206	0.005	-0.166	-0.091
-0.003	0.115	0.017	0.032	0.15	0.027	0.08	0.005	-0.12	-0.083
-0.012	0.102	-0.155	0.036	0.152	0.023	-0.176	0.002	-0.125	-0.093
-0.01	0.097	-0.419	0.039	0.149	-0.005	-0.263	-0.005	-0.152	-0.098
-0.001	0.078	-0.491	0.045	0.147	-0.005	0.041	0	-0.132	-0.099
0.004	0.026	-0.323	0	0.149	0.006	0.173	0.014	-0.11	-0.105
-0.004	-0.027	-0.202	-0.07	0.153	-0.008	0.154	0.014	-0.136	-0.11
-0.009	-0.049	-0.211	-0.077	0.158	-0.018	0.331	0.009	-0.174	-0.113
-0.006	-0.06	-0.172	-0.04	0.161	0	0.053	0.01	-0.201	-0.115
-0.008	-0.077	-0.013	-0.013	0.16	0.019	-0.359	0.005	-0.195	-0.105
-0.01	-0.069	0.222	-0.006	0.167	0.026	0.006	0.004	-0.146	-0.094
-0.008	-0.04	0.436	-0.006	0.178	0.016	0.012	0.011	-0.083	-0.098
-0.01	-0.012	0.517	0.003	0.179	-0.007	-0.768	0.01	-0.024	-0.106
-0.004	0.001	0.471	0.019	0.178	-0.021	-0.694	0.004	0.053	-0.109
0.013	-0.005	0.384	0.021	0.18	-0.016	-0.012	0.007	0.097	-0.103
0.01	-0.004	0.283	0.005	0.182	-0.005	-0.153	0.011	0.014	-0.102
-0.008	0.004	0.192	0.001	0.182	-0.012	-0.62	0.007	-0.085	-0.115
-0.008	-0.004	0.142	0.011	0.169	-0.024	-0.699	0	-0.058	-0.122
-0.003	-0.016	0.106	0.012	0.153	-0.007	-0.533	-0.004	-0.048	-0.117
-0.009	-0.022	0.06	0.008	0.142	-0.01	-0.317	-0.001	-0.132	-0.111
-0.005	-0.024	0.01	0	0.133	-0.044	-0.214	0.005	-0.105	-0.105
0.013	-0.029	-0.018	-0.012	0.119	-0.047	-0.044	0.005	0.009	-0.106
0.026	-0.035	-0.023	-0.009	0.097	-0.038	0.016	0.006	0.015	-0.098
0.024	-0.033	-0.171	-0.002	0.079	-0.044	-0.396	0.012	-0.007	-0.079
0.01	-0.017	-0.547	-0.007	0.072	-0.032	-0.782	0.014	-0.004	-0.08
-0.008	-0.006	-0.762	-0.004	0.065	0.003	-0.589	0.012	-0.133	-0.096
-0.014	-0.014	-0.539	0.006	0.06	0.03	-0.047	0.014	-0.285	-0.098
-0.01	-0.024	-0.186	0.005	0.083	0.005	0.169	0.018	-0.25	-0.093
-0.011	-0.019	0.044	0	0.124	-0.042	-0.173	0.024	-0.186	-0.101
-0.009	-0.019	0.186	0.006	0.168	-0.052	-0.369	0.029	-0.165	-0.109
0.004	-0.029	0.245	0.015	0.218	-0.031	-0.001	0.018	-0.095	-0.1
-0.003	-0.035	0.205	0.011	0.247	0.01	0.258	0.002	-0.115	-0.092
-0.035	-0.032	0.117	0.007	0.234	0.023	0.159	0.009	-0.188	-0.097
-0.044	-0.027	0.103	0.013	0.213	0.004	0.122	0.013	-0.15	-0.102
-0.021	-0.027	0.16	0.015	0.189	0.003	0.148	0.003	-0.129	-0.099
0	-0.031	0.14	0.009	0.153	-0.039	0.103	0.003	-0.186	-0.099
0.001	-0.028	0.096	0.003	0.139	-0.098	0.088	0.008	-0.192	-0.103
-0.002	-0.015	0.207	0.006	0.155	-0.071	0.135	0.006	-0.143	-0.099
0.011	-0.013	0.329	0.019	0.167	-0.032	-0.061	0.005	-0.111	-0.096
0.02	-0.029	0.284	0.024	0.16	-0.037	-0.557	0.005	-0.086	-0.096
0.006	-0.035	0.2	0.014	0.157	-0.049	-0.858	0.004	-0.067	-0.091
-0.006	-0.022	0.098	0.002	0.162	-0.072	-0.568	0.002	-0.104	-0.097
0.004	-0.012	-0.052	0.002	0.163	-0.066	0.103	0.006	-0.176	-0.108
0.02	-0.011	-0.043	0.008	0.164	-0.028	0.383	0.01	-0.188	-0.104
0.02	-0.009	0.085	0.009	0.162	-0.027	0.017	0.002	-0.16	-0.096
0.005	0.007	0.03	0.006	0.155	-0.03	-0.197	0.003	-0.164	-0.103
0	0.03	-0.16	0.003	0.158	-0.028	-0.086	0.021	-0.157	-0.118
0.019	0.027	-0.25	0.004	0.16	-0.047	-0.251	0.026	-0.075	-0.116
0.028	0.003	-0.252	0.011	0.154	-0.054	-0.458	0.018	-0.001	-0.102
0.01	-0.007	-0.234	0.009	0.16	-0.046	-0.402	0.023	-0.047	-0.096
-0.005	-0.004	-0.221	-0.002	0.167	-0.036	-0.369	0.023	-0.13	-0.094
-0.003	-0.005	-0.244	0.002	0.151	-0.015	-0.382	0.007	-0.15	-0.097
-0.002	-0.01	-0.229	0.007	0.146	0.016	-0.335	-0.001	-0.139	-0.101
0.001	-0.017	-0.108	0.003	0.168	0.038	-0.279	0.009	-0.11	-0.097
0.007	-0.011	0.017	0.007	0.181	0.019	-0.284	0.013	-0.107	-0.101
0.005	0.007	0.001	0.014	0.182	-0.031	-0.298	0.001	-0.265	-0.118
-0.005	0.018	-0.07	0.008	0.179	-0.06	-0.276	-0.007	-0.424	-0.114
-0.009	0.013	-0.001	-0.001	0.174	-0.019	-0.278	-0.003	-0.312	-0.091
-0.007	0.007	0.178	-0.002	0.174	0.049	-0.281	0.007	-0.148	-0.09
-0.005	0.012	0.324	0.004	0.166	0.064	-0.241	0.013	-0.119	-0.094
-0.004	0.011	0.403	0.005	0.155	0.065	-0.209	0.006	-0.103	-0.095
-0.008	0.002	0.412	0.001	0.161	0.097	-0.231	0.003	-0.076	-0.106
-0.008	0.011	0.333	0.004	0.169	0.106	-0.255	0.015	-0.043	-0.101
0.002	0.027	0.204	0.006	0.167	0.049	-0.246	0.022	-0.059	-0.091
0	0.02	0.137	-0.001	0.171	-0.007	-0.237	0.013	-0.088	-0.102
-0.01	0.005	0.17	0.002	0.166	-0.009	-0.233	0.006	-0.051	-0.098
-0.011	0.012	0.193	0.008	0.149	-0.014	-0.257	0.007	-0.057	-0.086
-0.01	0.019	0.133	-0.001	0.149	-0.027	-0.28	0.005	-0.067	-0.097
-0.006	0.001	0.055	0.003	0.152	0.01	-0.23	0.001	-0.05	-0.109
0.002	-0.016	0.022	0.018	0.144	0.033	-0.166	-0.004	-0.06	-0.104
0	-0.018	0.013	0.013	0.146	0.001	-0.212	-0.001	-0.027	-0.1
0.002	-0.015	-0.017	-0.002	0.154	-0.01	-0.299	0.012	-0.138	-0.111
0.007	-0.006	-0.053	-0.003	0.161	-0.016	-0.183	0.013	-0.375	-0.123
0.001	-0.001	-0.06	0.007	0.15	-0.045	0.174	0.011	-0.284	-0.11
-0.001	-0.004	-0.054	0.012	0.121	-0.042	0.443	0.014	-0.044	-0.096
0	0.002	-0.062	0.005	0.101	-0.023	0.464	0.014	-0.08	-0.098
0	0.007	-0.085	0.001	0.085	0	0.482	0.013	-0.143	-0.098
0.009	0.007	-0.102	0.011	0.066	0.032	0.468	0.011	-0.026	-0.101
0.008	0.018	-0.14	0.017	0.055	0.022	0.372	0.004	0.046	-0.104
-0.003	0.018	-0.228	0.011	0.039	0.007	0.428	0.001	-0.017	-0.097
-0.004	0.008	-0.316	0.002	0.015	0.039	0.269	0.001	-0.087	-0.102
-0.002	0.012	-0.397	0.001	0.016	0.031	-0.265	0.001	-0.138	-0.116
-0.002	0.018	-0.476	0.008	0.091	-0.046	-0.467	-0.001	-0.181	-0.107
0.001	0.011	-0.476	0.007	0.215	-0.076	-0.301	0.001	-0.188	-0.089
-0.001	0.006	-0.345	-0.003	0.283	-0.028	-0.242	0.01	-0.204	-0.095
-0.008	0.027	-0.116	-0.005	0.263	-0.009	-0.287	0.016	-0.181	-0.108
-0.007	0.038	0.077	0.004	0.22	-0.011	-0.274	0.013	-0.057	-0.099
0.002	-0.014	0.123	0.011	0.195	-0.003	-0.193	0.014	-0.019	-0.089
0.002	-0.088	0.081	0.012	0.184	-0.082	-0.248	0.012	-0.12	-0.096
-0.001	-0.105	0.017	0.01	0.182	-0.113	-0.41	0.003	-0.131	-0.107
0	-0.069	-0.045	0.008	0.185	0.019	-0.379	0.002	-0.064	-0.107
0.003	-0.05	-0.013	0.007	0.192	0.081	-0.28	0.013	-0.1	-0.102
0.001	-0.065	0.106	0.007	0.194	-0.017	-0.297	0.019	-0.165	-0.102
-0.01	-0.081	0.182	0.001	0.189	-0.103	-0.302	0.012	-0.148	-0.103
-0.01	-0.071	0.17	0	0.182	-0.035	-0.283	0.012	-0.117	-0.1
0.008	-0.023	0.135	0.004	0.165	0.076	-0.292	0.017	-0.137	-0.093
0.009	0.04	0.107	-0.003	0.157	0.046	-0.26	0.012	-0.166	-0.085
-0.008	0.069	0.042	-0.006	0.163	-0.061	-0.178	0.008	-0.145	-0.089
-0.005	0.049	-0.036	0.004	0.16	-0.128	-0.188	0.009	-0.133	-0.105
0.006	0.012	-0.042	0.008	0.157	-0.127	-0.295	0.009	-0.191	-0.118
-0.001	0.009	0.016	0.006	0.166	-0.075	-0.326	0.008	-0.216	-0.115
-0.008	0.029	0.069	0.004	0.18	-0.04	-0.311	0.008	-0.203	-0.102
-0.006	0.011	0.091	0.001	0.186	-0.045	-0.348	0.007	-0.237	-0.104
-0.001	-0.049	0.09	0.007	0.173	-0.03	-0.363	0.007	-0.179	-0.107
0.002	-0.11	0.084	0.012	0.169	0.009	-0.338	0.006	-0.044	-0.094
-0.001	-0.12	0.083	0.007	0.181	-0.027	-0.265	0.005	-0.053	-0.088
-0.003	-0.07	0.078	0.004	0.187	-0.066	-0.193	0.008	-0.075	-0.101
-0.003	-0.03	0.061	0.005	0.189	-0.005	-0.268	0.012	-0.018	-0.109
-0.009	-0.045	0.05	0.011	0.187	-0.001	-0.346	0.007	-0.035	-0.105
-0.012	-0.072	0.054	0.018	0.176	-0.076	-0.271	0.006	-0.103	-0.107
-0.008	-0.069	0.071	0.005	0.167	-0.076	-0.239	0.01	-0.152	-0.11
0	-0.09	0.094	-0.005	0.144	-0.045	-0.284	0.009	-0.161	-0.111
0.002	-0.147	0.096	0.004	0.097	-0.026	-0.269	0.007	-0.138	-0.108
-0.01	-0.125	0.066	0.004	0.057	0.021	-0.259	0.008	-0.147	-0.093
-0.013	0.005	0.033	0.004	0.065	0.021	-0.249	0.008	-0.149	-0.091
0	0.106	0.027	0.011	0.103	-0.034	-0.169	0.004	-0.064	-0.096
0.005	0.115	0.022	0.008	0.131	-0.035	-0.161	0.002	0.015	-0.088
-0.003	0.11	-0.039	0.002	0.164	-0.002	-0.252	0.01	-0.056	-0.086
-0.01	0.122	-0.169	0.006	0.196	-0.013	-0.233	0.013	-0.158	-0.091
-0.008	0.107	-0.295	0.004	0.175	-0.025	-0.162	0.007	-0.125	-0.1
0.002	0.074	-0.254	0	0.137	0.001	-0.198	0.006	-0.101	-0.109
0.009	0.037	-0.017	0.01	0.128	-0.008	-0.216	0.013	-0.206	-0.101
0.009	-0.009	0.152	0.012	0.125	-0.056	-0.168	0.014	-0.247	-0.091
0.006	-0.042	0.128	0.004	0.126	-0.054	-0.14	0.018	-0.137	-0.097
-0.001	-0.058	0.104	0.006	0.137	-0.015	-0.118	0.017	-0.067	-0.11
0.001	-0.076	0.142	0.011	0.153	0.002	-0.115	0.009	-0.069	-0.117
0.008	-0.087	0.104	0.007	0.172	0.002	-0.151	0.01	-0.05	-0.116
0	-0.077	-0.007	-0.007	0.19	-0.004	-0.186	0.012	-0.095	-0.122
-0.004	-0.053	-0.067	-0.013	0.185	-0.021	-0.169	0.004	-0.202	-0.128
0.007	-0.039	-0.06	0.005	0.156	-0.001	-0.062	0.003	-0.225	-0.115
0.005	-0.053	-0.011	0.014	0.131	0.077	-0.008	0.007	-0.172	-0.094
-0.007	-0.083	0.052	0.002	0.142	0.102	-0.106	0.008	-0.127	-0.088
-0.006	-0.111	0.112	0.001	0.187	0.058	-0.169	0.013	-0.128	-0.096
0.003	-0.122	0.19	0.003	0.217	0.058	-0.154	0.016	-0.153	-0.103
0.006	-0.103	0.216	-0.005	0.198	0.062	-0.172	0.016	-0.132	-0.098
0.003	-0.045	0.103	-0.013	0.171	0.03	-0.222	0.013	-0.042	-0.088
0	0.022	-0.109	-0.018	0.168	0.019	-0.258	0.005	-0.005	-0.093
0.001	0.062	-0.267	-0.014	0.164	0.039	-0.239	0.006	-0.107	-0.1
0.003	0.098	-0.262	-0.002	0.15	0.055	-0.177	0.01	-0.155	-0.094
0.004	0.135	-0.176	0.004	0.144	0.042	-0.146	0.005	-0.101	-0.089
-0.002	0.151	-0.105	0.006	0.149	0.014	-0.167	0.005	-0.124	-0.092
-0.007	0.143	-0.039	0.011	0.157	-0.009	-0.197	0.007	-0.164	-0.095
-0.005	0.097	0.004	0.013	0.153	-0.029	-0.217	-0.002	-0.123	-0.098
-0.009	0.041	0.009	0.008	0.146	-0.046	-0.228	-0.005	-0.089	-0.093
-0.006	0.017	0.024	0.003	0.147	-0.036	-0.204	0.007	-0.08	-0.086
0.006	0.005	0.061	0.002	0.151	0.019	-0.176	0.017	-0.053	-0.095
0.006	-0.012	0.076	0.003	0.154	0.045	-0.178	0.008	-0.047	-0.11
0.001	-0.022	0.073	0.008	0.153	-0.006	-0.134	-0.003	-0.092	-0.108
0.003	-0.025	0.098	0.013	0.154	-0.035	-0.097	0	-0.149	-0.094
0.004	-0.024	0.142	0.014	0.158	-0.012	-0.159	0.007	-0.162	-0.093
0.003	-0.021	0.162	0.011	0.154	-0.019	-0.184	0.012	-0.149	-0.104
0.005	-0.017	0.172	0.011	0.152	-0.032	-0.152	0.012	-0.15	-0.11
0.006	-0.013	0.177	0.019	0.151	-0.018	-0.157	0.002	-0.129	-0.103
-0.008	-0.005	0.138	0.025	0.141	-0.003	-0.174	0.004	-0.088	-0.107
-0.019	0.004	0.067	0.031	0.138	0.003	-0.178	0.02	-0.07	-0.127
-0.006	-0.029	0.01	0.041	0.153	-0.011	-0.177	0.018	-0.036	-0.133
0.007	-0.11	-0.021	0.048	0.179	-0.026	-0.189	0.009	0.019	-0.122
-0.002	-0.139	-0.029	0.051	0.191	-0.024	-0.211	0.011	-0.008	-0.107
-0.011	-0.095	-0.044	0.05	0.18	-0.03	-0.212	0.007	-0.097	-0.098
-0.004	-0.064	-0.091	0.056	0.164	-0.035	-0.196	0.004	-0.092	-0.106
0.002	-0.051	-0.132	0.054	0.154	-0.025	-0.184	0.016	-0.02	-0.1
-0.005	-0.008	-0.138	0.001	0.152	-0.017	-0.188	0.018	-0.026	-0.078
-0.015	0.03	-0.167	-0.075	0.156	-0.021	-0.211	0.008	-0.088	-0.075
-0.014	0.031	-0.223	-0.095	0.158	-0.05	-0.227	0.009	-0.139	-0.082
-0.007	0.033	-0.221	-0.067	0.163	-0.057	-0.219	0.012	-0.16	-0.087
0.002	0.042	-0.17	-0.043	0.171	-0.017	-0.21	0.003	-0.138	-0.092
0	0.029	-0.17	-0.027	0.169	-0.01	-0.22	-0.001	-0.176	-0.096
-0.016	0.005	-0.268	-0.01	0.156	-0.044	-0.216	0.002	-0.263	-0.106
-0.027	-0.009	-0.352	0.005	0.144	-0.057	-0.199	-0.004	-0.22	-0.109
-0.029	-0.017	-0.292	0.014	0.142	-0.043	-0.221	-0.007	-0.124	-0.092
-0.025	-0.022	-0.143	0.015	0.136	-0.021	-0.261	0.007	-0.125	-0.088
-0.013	-0.02	0.021	0.01	0.119	-0.024	-0.277	0.017	-0.139	-0.095
-0.013	-0.013	0.174	0.001	0.1	-0.046	-0.287	0.009	-0.146	-0.097
-0.015	-0.004	0.239	0.003	0.085	-0.05	-0.295	0.007	-0.221	-0.101
0.018	0.007	0.233	0.003	0.083	-0.028	-0.299	0.016	-0.277	-0.102
0.061	0.011	0.258	-0.008	0.113	-0.018	-0.307	0.016	-0.268	-0.104
0.064	0.003	0.332	-0.003	0.165	-0.034	-0.251	0.006	-0.231	-0.108
0.037	0.002	0.362	0.01	0.195	-0.033	-0.142	0.006	-0.154	-0.097
0.024	0.018	0.254	0.008	0.193	-0.02	-0.127	0.013	-0.109	-0.086
0.029	0.048	0.024	0.012	0.177	-0.045	-0.131	0.015	-0.123	-0.097
0.028	0.09	-0.206	0.018	0.158	-0.064	-0.038	0.015	-0.122	-0.109
0.024	0.113	-0.329	0.014	0.143	-0.018	0.014	0.01	-0.15	-0.108
0.01	0.093	-0.393	0.006	0.131	0.035	-0.019	0.006	-0.218	-0.108
-0.016	0.063	-0.474	-0.003	0.114	0.053	-0.03	0.011	-0.207	-0.115
-0.034	0.02	-0.493	0	0.111	0.053	-0.024	0.011	-0.125	-0.125
-0.034	-0.071	-0.322	0.01	0.126	0.045	-0.038	0.004	-0.071	-0.128
-0.019	-0.162	0.021	0.007	0.131	0.044	-0.055	0.008	-0.034	-0.113
-0.01	-0.192	0.337	0.001	0.129	0.027	-0.087	0.014	0	-0.099
-0.011	-0.179	0.449	0.012	0.138	-0.01	-0.113	0.004	-0.033	-0.102
-0.012	-0.168	0.409	0.021	0.146	-0.021	-0.086	-0.003	-0.096	-0.101
-0.014	-0.164	0.36	0.005	0.143	-0.007	-0.061	0.004	-0.114	-0.088
0	-0.128	0.398	-0.005	0.135	-0.005	-0.073	0.009	-0.139	-0.081
0.015	-0.083	0.49	0.011	0.158	-0.014	-0.103	0.013	-0.185	-0.095
0.004	-0.051	0.422	0.018	0.209	-0.011	-0.137	0.019	-0.173	-0.111
-0.007	0.01	0.108	0.003	0.236	-0.013	-0.13	0.015	-0.118	-0.108
-0.006	0.076	-0.172	-0.006	0.223	-0.034	-0.098	0.011	-0.067	-0.098
0.004	0.073	-0.204	0.001	0.211	-0.044	-0.088	0.009	-0.03	-0.099
0.013	0.022	-0.147	0.013	0.221	-0.034	-0.086	0.004	-0.072	-0.1
-0.001	0.005	-0.145	0.017	0.225	-0.027	-0.07	0.006	-0.163	-0.096
-0.016	0.047	-0.143	0.012	0.217	-0.02	-0.07	0.013	-0.083	-0.088
-0.006	0.101	-0.134	0.004	0.215	-0.009	-0.107	0.016	0.004	-0.093
-0.006	0.127	-0.098	-0.001	0.207	-0.001	-0.141	0.011	-0.121	-0.113
-0.023	0.121	0.02	0.004	0.198	0.007	-0.151	0.007	0.047	-0.118
-0.023	0.091	0.109	0.015	0.196	0	-0.159	0.013	0.41	-0.107
-0.005	0.056	0.056	0.011	0.183	-0.016	-0.167	0.008	0.211	-0.103
0.008	0.022	-0.045	0.005	0.163	-0.011	-0.161	-0.001	-0.242	-0.104
0.009	-0.012	-0.078	0.01	0.145	0.002	-0.168	0.006	-0.372	-0.108
0.005	-0.041	-0.089	0.006	0.13	0.001	-0.193	0.014	-0.282	-0.101
0.003	-0.054	-0.037	-0.006	0.13	-0.009	-0.203	0.01	-0.225	-0.087
0.005	-0.048	0.239	-0.006	0.144	-0.017	-0.222	0.013	-0.25	-0.094
0.002	-0.043	0.555	-0.003	0.154	-0.013	-0.238	0.017	-0.192	-0.109
-0.002	-0.042	0.57	-0.004	0.149	0	-0.232	0.012	-0.12	-0.104
0.004	-0.038	0.369	0.004	0.141	-0.003	-0.248	0.008	-0.112	-0.098
0.007	-0.034	0.182	0.012	0.13	-0.032	-0.258	0.009	-0.058	-0.105
-0.005	-0.026	0.028	0.014	0.117	-0.069	-0.263	0.009	-0.163	-0.107
-0.011	-0.019	-0.128	0.02	0.117	-0.079	-0.287	0.008	-0.404	-0.105
-0.004	-0.016	-0.304	0.02	0.129	-0.053	-0.289	0.006	-0.331	-0.107
-0.002	-0.008	-0.416	0.009	0.142	-0.045	-0.335	0.011	-0.105	-0.105
-0.012	-0.001	-0.364	0.008	0.155	-0.057	-0.396	0.011	-0.108	-0.108
-0.009	-0.006	-0.257	0.02	0.164	-0.05	-0.34	0.001	-0.161	-0.112
0.006	-0.013	-0.178	0.018	0.161	-0.036	-0.311	-0.006	-0.13	-0.103
0.013	-0.017	-0.071	0.005	0.146	-0.015	-0.377	-0.007	-0.133	-0.098
0.006	-0.024	0.074	0.005	0.125	0.013	-0.377	0.004	-0.159	-0.101
-0.006	-0.028	0.198	0.008	0.112	0.009	-0.361	0.013	-0.214	-0.105
-0.011	-0.023	0.178	0.011	0.108	-0.008	-0.414	0.005	-0.295	-0.104
-0.009	-0.024	0.036	0.009	0.094	0.013	-0.427	0.007	-0.232	-0.095
-0.006	-0.03	-0.03	-0.009	0.075	0.039	-0.403	0.027	-0.08	-0.094
-0.001	-0.014	-0.02	-0.01	0.067	0.012	-0.42	0.031	-0.032	-0.103
0.007	0.005	-0.088	0.017	0.067	-0.009	-0.422	0.01	-0.025	-0.097
0.011	0.006	-0.222	0.026	0.073	0.014	-0.435	-0.001	-0.021	-0.09
0.002	0.008	-0.272	0.007	0.086	0.017	-0.523	0.013	-0.086	-0.098
0	0.011	-0.171	-0.003	0.121	-0.008	-0.592	0.02	-0.143	-0.102
0.007	-0.001	-0.063	-0.001	0.189	-0.005	-0.59	0.013	-0.112	-0.103
0	-0.02	-0.063	-0.003	0.252	0.023	-0.431	0.009	-0.099	-0.107
-0.004	-0.021	-0.035	-0.001	0.264	0.039	-0.257	0.011	-0.201	-0.098
0.002	-0.011	0.057	0.002	0.234	0.037	-0.342	0.009	-0.238	-0.09
0	-0.015	0.061	-0.001	0.199	0.022	-0.309	0.002	-0.101	-0.095
-0.005	-0.028	-0.001	-0.01	0.185	0.006	0.012	-0.006	-0.034	-0.09
-0.004	-0.025	-0.001	-0.015	0.185	0.005	0.143	-0.003	-0.097	-0.087
-0.001	-0.013	0.076	-0.01	0.175	0.012	0.08	0.006	-0.118	-0.096
0.006	-0.003	0.141	0.001	0.149	0.011	0.086	0.011	-0.108	-0.102
0.01	0.006	0.157	0.009	0.133	-0.005	0.141	0.015	-0.108	-0.102
0.006	0.015	0.171	0.008	0.135	-0.02	0.067	0.016	-0.062	-0.1
0.003	0.018	0.11	0.006	0.141	-0.022	-0.163	0.009	-0.017	-0.099
0.005	0.011	-0.032	0.011	0.149	-0.021	-0.17	0.001	-0.027	-0.102
0.004	0.001	-0.089	0.007	0.15	-0.015	0.089	0.001	-0.045	-0.098
-0.002	-0.003	-0.091	-0.007	0.147	0.001	0.142	0.012	-0.042	-0.091
-0.008	0.003	-0.172	-0.004	0.15	-0.003	0.026	0.014	-0.001	-0.097
-0.008	0.015	-0.247	0.006	0.161	-0.021	0.038	0.007	0.022	-0.105
0	0.021	-0.223	0.007	0.176	-0.018	0.046	0.01	-0.045	-0.098
0.004	0.015	-0.194	0.005	0.189	-0.001	-0.016	0.015	-0.127	-0.088
0.001	0.01	-0.246	0	0.197	0.008	-0.043	0.011	-0.164	-0.096
-0.006	0.017	-0.312	-0.004	0.197	-0.04	-0.01	0.004	-0.159	-0.102
-0.006	0.013	-0.273	0	0.18	-0.086	0.029	-0.003	-0.104	-0.095
0.003	0	-0.125	-0.002	0.166	-0.049	-0.036	-0.002	-0.071	-0.094
0.004	0.005	0.012	-0.007	0.168	-0.025	-0.096	0.001	-0.103	-0.104
-0.004	0.012	0.077	0.004	0.174	-0.052	-0.04	0	-0.09	-0.111
-0.006	0	0.109	0.019	0.17	-0.05	0.006	0.003	-0.035	-0.112
-0.004	-0.01	0.162	0.013	0.157	-0.027	0.016	0	-0.07	-0.11
-0.003	-0.013	0.247	-0.005	0.148	-0.018	0.012	0.002	-0.184	-0.108
-0.007	-0.027	0.292	-0.006	0.147	-0.005	-0.052	0.014	-0.255	-0.108
-0.01	-0.08	0.25	0.012	0.143	0.012	-0.095	0.009	-0.207	-0.11
-0.005	-0.145	0.181	0.017	0.144	-0.001	-0.063	-0.002	-0.083	-0.105
-0.003	-0.148	0.167	0.006	0.152	-0.031	-0.038	0.005	-0.006	-0.103
-0.011	-0.091	0.232	0.001	0.161	-0.045	-0.102	0.017	-0.02	-0.109
-0.014	-0.049	0.263	0.003	0.167	-0.061	-0.227	0.013	-0.077	-0.108
-0.009	-0.054	0.093	0.001	0.161	-0.073	-0.236	0.008	-0.153	-0.104
-0.006	-0.057	-0.132	-0.003	0.156	-0.038	-0.141	0.011	-0.233	-0.096
-0.007	-0.026	-0.13	0.003	0.164	-0.008	-0.148	0.016	-0.297	-0.09
-0.003	0.015	0	0.023	0.167	-0.022	-0.184	0.022	-0.295	-0.1
0.001	0.061	0.054	0.038	0.164	-0.021	-0.168	0.021	-0.184	-0.106
0	0.098	0.018	0.035	0.157	-0.008	-0.201	0.014	-0.079	-0.098
0	0.087	-0.012	0.012	0.15	-0.021	-0.209	0.011	-0.041	-0.098
0.002	0.04	0.076	-0.016	0.153	-0.036	-0.151	0.009	-0.027	-0.109
-0.002	0.014	0.207	-0.028	0.161	-0.031	-0.135	0.004	-0.128	-0.112
-0.005	0	0.27	-0.023	0.159	-0.018	-0.128	0.006	-0.265	-0.1
-0.001	-0.047	0.273	-0.014	0.156	0.016	-0.134	0.014	-0.224	-0.087
0.002	-0.093	0.228	-0.013	0.154	0.038	-0.196	0.013	-0.226	-0.092
0.004	-0.081	0.187	-0.001	0.147	-0.001	-0.192	0.004	-0.347	-0.11
0.007	-0.043	0.155	0.028	0.153	-0.024	-0.169	0.003	-0.249	-0.115
0.008	-0.016	0.094	0.034	0.171	0.002	-0.252	0.012	-0.048	-0.098
0.008	0.012	0.079	0.029	0.172	-0.005	-0.266	0.014	-0.031	-0.095
0.005	0.032	0.089	0.048	0.162	-0.025	-0.204	0.008	-0.087	-0.108
0.002	0.028	0.011	0.061	0.164	0.003	-0.232	0.008	-0.117	-0.099
0.005	0.01	-0.089	0.043	0.162	0.011	-0.233	0.011	-0.14	-0.085
0.002	0.006	-0.115	0.013	0.156	-0.022	-0.193	0.009	-0.148	-0.092
-0.007	0.017	-0.11	-0.005	0.16	-0.018	-0.224	0.015	-0.138	-0.098
0.001	0	-0.098	0	0.163	0.002	-0.266	0.019	-0.129	-0.101
0.013	-0.054	-0.085	0.012	0.155	-0.008	-0.282	0.011	-0.134	-0.103
0.007	-0.09	-0.085	0.009	0.133	-0.024	-0.301	0.007	-0.129	-0.096
-0.006	-0.089	-0.061	0	0.116	-0.028	-0.272	0.006	-0.088	-0.097
-0.007	-0.089	-0.036	-0.003	0.112	-0.027	-0.192	0.002	-0.083	-0.108
0.003	-0.092	-0.097	-0.003	0.11	-0.027	-0.188	0	-0.123	-0.105
0.003	-0.077	-0.171	-0.005	0.109	-0.023	-0.251	0.005	-0.12	-0.099
-0.01	-0.048	-0.152	-0.015	0.111	-0.018	-0.271	0.018	-0.116	-0.1
-0.006	-0.001	-0.134	-0.027	0.106	-0.022	-0.242	0.021	-0.139	-0.106
0.008	0.046	-0.131	-0.025	0.092	-0.01	-0.194	0.013	-0.154	-0.112
0.006	0.075	-0.038	-0.014	0.101	0.017	-0.187	0.006	-0.179	-0.104
-0.001	0.094	0.025	-0.004	0.151	0.003	-0.227	0.003	-0.127	-0.091
-0.002	0.086	-0.069	0.006	0.195	-0.018	-0.247	0.007	-0.034	-0.091
-0.008	0.046	-0.18	0.01	0.201	0.001	-0.265	0.008	-0.068	-0.099
-0.013	0.012	-0.172	0.007	0.192	0.012	-0.271	-0.002	-0.108	-0.098
-0.012	0.002	-0.157	0.006	0.176	-0.001	-0.237	-0.003	-0.104	-0.094
-0.015	-0.001	-0.223	0.005	0.163	0.001	-0.211	0.009	-0.172	-0.103
-0.012	-0.012	-0.24	0.004	0.167	0.009	-0.196	0.011	-0.2	-0.112
-0.005	-0.021	-0.157	0.004	0.166	0.027	-0.177	0.005	-0.141	-0.108
-0.006	-0.016	-0.072	-0.002	0.152	0.065	-0.186	0.008	-0.089	-0.106
-0.004	-0.005	-0.017	-0.003	0.151	0.067	-0.25	0.011	-0.052	-0.108
0.002	0.004	0.024	0.003	0.165	0.027	-0.325	0.011	0.028	-0.108
-0.002	0.008	0.045	0.004	0.172	0	-0.337	0.007	0.093	-0.114
-0.007	0.005	0.034	0.005	0.174	-0.013	-0.307	0.001	0.01	-0.107
-0.003	0.003	0.001	0.007	0.18	-0.033	-0.257	0.008	-0.126	-0.084
0.005	0.014	-0.036	0.003	0.191	-0.039	-0.181	0.02	-0.196	-0.088
0.007	0.03	-0.05	0.008	0.193	-0.015	-0.147	0.011	-0.247	-0.109
0.002	0.029	-0.002	0.019	0.172	0.002	-0.169	-0.002	-0.245	-0.098
0.004	0.013	0.069	0.014	0.15	-0.013	-0.172	0.006	-0.169	-0.083
0.005	0.001	0.086	0.001	0.157	-0.015	-0.164	0.014	-0.097	-0.091
-0.002	-0.004	0.059	-0.002	0.17	-0.001	-0.18	0.011	-0.05	-0.096
-0.001	-0.016	0.05	0	0.162	-0.023	-0.189	0.008	-0.054	-0.1
0.001	-0.044	0.09	0.005	0.146	-0.044	-0.157	0.002	-0.105	-0.102
-0.002	-0.067	0.133	0.008	0.141	-0.026	-0.1	-0.003	-0.11	-0.095
-0.003	-0.07	0.125	0.002	0.147	-0.011	-0.086	0.001	-0.095	-0.096
-0.003	-0.045	0.098	-0.004	0.147	-0.005	-0.114	0.007	-0.126	-0.106
0.002	-0.004	0.096	0.003	0.134	0.001	-0.116	0.008	-0.139	-0.108
0.003	0.023	0.107	0.008	0.134	-0.016	-0.122	0.009	-0.127	-0.1
-0.006	0.022	0.104	0.004	0.141	-0.027	-0.155	0.017	-0.129	-0.1
-0.003	0.012	0.083	0.008	0.142	-0.008	-0.164	0.015	-0.122	-0.114
0.01	0.012	0.054	0.017	0.146	-0.011	-0.146	0.01	-0.119	-0.12
0.01	0.006	0.03	0.019	0.141	-0.029	-0.106	0.014	-0.075	-0.105
0.001	-0.009	0.01	0.014	0.133	-0.023	-0.049	0.016	0.026	-0.097
-0.001	-0.013	-0.009	0.006	0.147	-0.009	-0.033	0.015	0.003	-0.105
0.004	-0.015	-0.023	0.004	0.161	-0.005	-0.064	0.017	-0.116	-0.107
0.007	-0.036	-0.031	0.012	0.152	-0.015	-0.092	0.009	-0.158	-0.101
0.007	-0.07	-0.023	0.012	0.147	-0.026	-0.132	0.001	-0.171	-0.101
0.006	-0.111	0.01	-0.002	0.165	-0.032	-0.199	0.008	-0.186	-0.099
-0.003	-0.12	0.042	-0.008	0.179	-0.058	-0.223	0.016	-0.148	-0.097
-0.011	-0.065	0.05	0.006	0.168	-0.096	-0.17	0.013	-0.097	-0.113
-0.003	-0.011	0.044	0.017	0.156	-0.101	-0.116	0.012	-0.067	-0.124
0.008	-0.008	0.036	0.007	0.161	-0.053	-0.086	0.014	-0.035	-0.108
0.009	-0.021	0.026	-0.006	0.167	-0.018	-0.076	0.009	-0.058	-0.098
0.009	-0.011	0.014	-0.006	0.169	-0.008	-0.119	0.005	-0.135	-0.112
0.009	0.007	0.008	0.004	0.168	0.008	-0.158	0.008	-0.147	-0.115
0	0.01	0.014	0.009	0.161	-0.001	-0.191	0.011	-0.147	-0.099
-0.011	0.01	0.02	0.006	0.156	-0.028	-0.281	0.011	-0.183	-0.088
-0.007	0.009	0.012	0.003	0.161	-0.037	-0.329	0.009	-0.131	-0.088
0.008	-0.005	0.004	0.006	0.163	-0.055	-0.268	-0.001	-0.076	-0.098
0.012	-0.016	0.012	0.013	0.15	-0.051	-0.205	-0.009	-0.149	-0.102
0.002	-0.017	0.023	0.008	0.141	0.002	-0.202	-0.002	-0.195	-0.095
-0.011	-0.008	0.025	-0.003	0.143	0.01	-0.204	0.007	-0.189	-0.096
-0.015	0.004	0.024	0.002	0.139	-0.037	-0.168	0.008	-0.205	-0.102
-0.009	-0.015	0.029	0.016	0.135	-0.043	-0.134	0.01	-0.182	-0.102
-0.009	-0.049	0.023	0.021	0.147	-0.002	-0.167	0.011	-0.191	-0.106
-0.015	-0.026	-0.018	0.011	0.162	0.018	-0.217	0.017	-0.191	-0.1
-0.007	0.046	-0.06	0.004	0.17	0.002	-0.206	0.028	-0.106	-0.091
0.003	0.088	-0.034	0.004	0.164	0.001	-0.185	0.019	-0.094	-0.096
-0.005	0.085	0.021	0.003	0.156	0.024	-0.177	0.008	-0.121	-0.095
-0.017	0.063	0.005	0.005	0.157	0.034	-0.191	0.011	-0.084	-0.088
-0.011	0.049	-0.026	0.009	0.16	0.02	-0.24	0.008	-0.094	-0.093
-0.002	0.046	0.026	0.002	0.162	0.007	-0.232	0.004	-0.123	-0.098
-0.008	0.03	0.118	-0.001	0.162	0.015	-0.181	0.005	-0.064	-0.102
-0.009	-0.005	0.218	0.011	0.157	0.032	-0.215	-0.001	-0.074	-0.104
-0.002	-0.033	0.307	0.01	0.156	0.015	-0.272	0.004	-0.184	-0.096
0.005	-0.033	0.221	-0.005	0.161	-0.032	-0.266	0.022	-0.18	-0.1
0.007	-0.017	-0.017	-0.001	0.157	-0.053	-0.262	0.021	-0.118	-0.104
0.005	-0.016	-0.144	0.008	0.146	-0.03	-0.238	0.008	-0.154	-0.09
0	-0.022	-0.155	0.001	0.144	0.006	-0.198	0.003	-0.204	-0.085
-0.006	-0.021	-0.162	-0.005	0.146	0.027	-0.217	0.004	-0.186	-0.094
-0.01	-0.023	-0.114	-0.002	0.139	0.04	-0.233	0.007	-0.14	-0.099
-0.003	-0.03	0.006	0.005	0.132	0.039	-0.223	0.006	-0.11	-0.103
0.007	-0.038	0.092	0.005	0.137	0.003	-0.223	0.005	-0.095	-0.101
0.009	-0.034	0.082	0.002	0.162	-0.012	-0.243	0.005	-0.076	-0.095
0.007	-0.026	0.061	0.007	0.198	-0.002	-0.28	0.005	-0.102	-0.098
0.012	-0.023	0.054	0.016	0.213	-0.023	-0.292	0.002	-0.185	-0.106
0.014	-0.013	-0.02	0.016	0.21	-0.028	-0.262	-0.002	-0.229	-0.118
0.003	-0.01	-0.114	0.005	0.197	0.009	-0.227	-0.004	-0.169	-0.118
-0.001	-0.021	-0.149	-0.007	0.182	0.033	-0.198	0.004	-0.087	-0.106
-0.001	-0.019	-0.171	-0.005	0.179	0.051	-0.178	0.008	-0.036	-0.112
-0.012	-0.005	-0.179	0.009	0.172	0.044	-0.186	0.006	0.014	-0.122
-0.015	0	-0.122	0.015	0.157	-0.016	-0.175	0.011	0.017	-0.107
-0.007	-0.004	-0.035	0.005	0.146	-0.051	-0.13	0.017	0.026	-0.086
-0.005	-0.013	0.031	-0.006	0.126	-0.031	-0.127	0.017	0.046	-0.087
0.002	-0.023	0.073	0.005	0.105	-0.017	-0.154	0.013	-0.047	-0.101
0.005	-0.024	0.109	0.018	0.1	-0.015	-0.166	0.003	-0.109	-0.104
-0.004	-0.016	0.146	0.015	0.101	-0.002	-0.119	0.001	-0.073	-0.099
0	-0.002	0.14	0.009	0.114	0.017	-0.029	0.004	-0.124	-0.093
0.009	0.01	0.075	0.008	0.137	0.013	-0.047	0.003	-0.179	-0.091
0.005	0.016	0.013	0.011	0.139	-0.038	-0.153	0.009	-0.124	-0.1
-0.001	0.023	-0.012	0.015	0.123	-0.065	-0.214	0.009	-0.092	-0.105
0.005	0.02	-0.042	0.007	0.12	-0.039	-0.206	0.01	-0.122	-0.097
0.01	0.002	-0.095	-0.004	0.14	-0.033	-0.135	0.024	-0.146	-0.097
0.002	-0.006	-0.14	-0.004	0.159	-0.041	-0.061	0.023	-0.156	-0.109
-0.004	-0.006	-0.177	0.001	0.156	-0.023	-0.035	0.012	-0.132	-0.108
-0.002	-0.014	-0.195	0.006	0.153	0.007	-0.052	0.017	-0.084	-0.093
-0.003	-0.016	-0.148	0.009	0.16	0.032	-0.13	0.022	-0.034	-0.079
0	-0.008	-0.096	0	0.163	0.003	-0.187	0.018	-0.008	-0.086
0.006	-0.015	-0.134	-0.005	0.158	-0.048	-0.139	0.008	-0.082	-0.103
-0.001	-0.057	-0.182	0.003	0.156	-0.036	-0.113	-0.002	-0.198	-0.103
-0.012	-0.096	-0.113	0.001	0.156	-0.007	-0.173	-0.001	-0.253	-0.09
-0.01	-0.085	0.048	-0.004	0.168	-0.016	-0.174	0.004	-0.22	-0.094
-0.005	-0.033	0.19	0.007	0.181	-0.039	-0.128	-0.002	-0.13	-0.11
-0.006	0.008	0.254	0.013	0.176	-0.054	-0.122	-0.005	-0.218	-0.118
-0.006	0.007	0.195	0.006	0.164	-0.045	-0.141	0.005	-0.362	-0.114
-0.006	-0.039	-0.017	0.004	0.159	-0.033	-0.208	0.015	-0.199	-0.107
-0.006	-0.108	-0.26	0.008	0.16	-0.032	-0.248	0.014	0.001	-0.11
-0.006	-0.125	-0.369	0.007	0.159	-0.027	-0.147	0.006	-0.017	-0.128
-0.005	-0.067	-0.384	0.004	0.156	-0.03	-0.071	0	-0.084	-0.13
-0.009	-0.025	-0.341	-0.007	0.161	-0.034	-0.125	0.007	-0.131	-0.112
-0.009	-0.018	-0.118	-0.013	0.171	-0.052	-0.153	0.018	-0.149	-0.106
-0.002	0.002	0.131	-0.003	0.172	-0.081	-0.135	0.014	-0.164	-0.109
-0.002	0.01	0.089	0.006	0.169	-0.065	-0.151	0.002	-0.214	-0.098
-0.006	-0.002	-0.135	0.005	0.163	-0.043	-0.167	0	-0.248	-0.088
-0.007	0.01	-0.255	0.006	0.154	-0.051	-0.158	0.001	-0.167	-0.084
-0.014	0.029	-0.212	0.009	0.148	-0.041	-0.151	0	-0.025	-0.082
-0.017	0.011	-0.039	0.008	0.145	-0.03	-0.143	-0.002	-0.06	-0.101
-0.002	-0.023	0.158	0.006	0.143	-0.036	-0.151	0.003	-0.192	-0.119
0.009	-0.02	0.255	0.005	0.158	-0.02	-0.184	0.015	-0.207	-0.103
0	0.033	0.252	0.007	0.191	-0.017	-0.206	0.02	-0.194	-0.089
-0.009	0.108	0.207	0.008	0.205	-0.044	-0.226	0.017	-0.237	-0.099
-0.002	0.164	0.176	0.01	0.19	0.02	-0.241	0.019	-0.293	-0.103
0.013	0.159	0.188	0.011	0.18	0.11	-0.233	0.013	-0.308	-0.093
0.015	0.108	0.227	0.011	0.18	0.061	-0.292	0.001	-0.229	-0.093
0.007	0.058	0.247	0.009	0.167	-0.016	-0.362	0.004	-0.075	-0.109
0.004	0.01	0.204	0.006	0.153	-0.022	-0.307	0.014	-0.035	-0.121
0.005	-0.048	0.142	0.013	0.154	-0.011	-0.242	0.018	-0.14	-0.115
0.005	-0.095	0.138	0.017	0.162	-0.014	-0.245	0.023	-0.073	-0.104
0.006	-0.118	0.168	0.004	0.163	-0.028	-0.252	0.023	0.078	-0.093
0.002	-0.118	0.224	-0.001	0.152	0.011	-0.252	0.017	-0.034	-0.094
0	-0.1	0.309	0.005	0.129	0.089	-0.261	0.011	-0.167	-0.109
0.001	-0.066	0.36	0.014	0.118	0.083	-0.316	0.003	-0.121	-0.111
-0.002	-0.027	0.369	0.018	0.129	0.002	-0.326	0.006	-0.056	-0.098
-0.003	0.008	0.348	0.002	0.144	-0.044	-0.212	0.018	0.011	-0.098
0.001	0.027	0.256	-0.011	0.152	-0.04	-0.164	0.014	0.043	-0.109
0.002	0.027	0.104	-0.003	0.151	-0.036	-0.205	0.001	0.041	-0.103
0.001	0.018	-0.009	0.008	0.141	-0.04	-0.156	0	0.042	-0.097
-0.001	0	-0.04	0.005	0.14	-0.026	-0.134	0.001	-0.062	-0.102
-0.005	-0.019	-0.066	-0.003	0.153	-0.013	-0.193	-0.001	-0.164	-0.105
-0.005	-0.033	-0.121	0.004	0.161	-0.022	-0.104	0.001	-0.141	-0.107
0	-0.054	-0.134	0.013	0.163	-0.01	-0.007	0.008	-0.126	-0.1
0.002	-0.06	-0.097	0.012	0.171	0.026	-0.12	0.01	-0.104	-0.087
0	-0.025	-0.087	0.004	0.177	0.027	-0.192	0.007	-0.032	-0.091
0.007	0.003	-0.13	-0.004	0.177	0.007	-0.124	0.01	-0.079	-0.097
0.015	-0.014	-0.166	-0.005	0.17	0.007	-0.102	0.014	-0.201	-0.094
0.011	-0.034	-0.134	0.004	0.156	0.022	-0.122	0.01	-0.196	-0.094
0.005	-0.032	-0.086	-0.002	0.152	0.034	-0.129	0.006	-0.177	-0.088
0	-0.026	-0.075	-0.014	0.151	0.03	-0.19	0.007	-0.234	-0.084
-0.002	-0.008	-0.04	-0.001	0.138	0.017	-0.245	0.005	-0.22	-0.1
-0.002	0.018	0.038	0.014	0.131	0.007	-0.203	0.007	-0.142	-0.109
-0.001	0.022	0.071	0.007	0.131	-0.002	-0.166	0.014	-0.105	-0.1
-0.001	0.006	0.006	-0.005	0.135	-0.005	-0.17	0.016	-0.079	-0.1
-0.001	-0.007	-0.066	0	0.137	-0.006	-0.157	0.014	-0.032	-0.11
0.001	-0.011	-0.055	0.013	0.112	-0.026	-0.161	0.014	0.007	-0.116
-0.003	-0.014	-0.068	0.011	0.068	-0.038	-0.177	0.014	0.001	-0.107
-0.007	-0.016	-0.117	0.001	0.056	-0.002	-0.143	0.013	-0.057	-0.09
-0.002	-0.014	-0.09	0.001	0.104	0.02	-0.116	0.014	-0.093	-0.094
0.002	-0.005	-0.071	0.003	0.164	-0.015	-0.158	0.011	-0.071	-0.106
0.001	0	-0.111	0.008	0.179	-0.044	-0.183	0.005	-0.045	-0.098
0.001	-0.012	-0.096	0.01	0.169	-0.054	-0.153	0.001	-0.077	-0.09
0.001	-0.025	0.013	0.007	0.173	-0.055	-0.16	0.001	-0.138	-0.101
0.003	-0.018	0.144	0.009	0.188	-0.008	-0.185	0.004	-0.13	-0.109
0	0.001	0.201	0.015	0.2	0.045	-0.161	0.007	-0.086	-0.095
-0.007	-0.002	0.184	0.013	0.207	0.051	-0.192	0.005	-0.083	-0.081
-0.006	-0.017	0.12	0.008	0.216	0.034	-0.262	0.007	-0.121	-0.087
-0.001	-0.013	0.023	0.007	0.218	-0.009	-0.179	0.015	-0.167	-0.101
-0.004	0	-0.028	0.007	0.199	-0.046	-0.081	0.014	-0.174	-0.109
-0.008	-0.002	-0.032	0.009	0.162	-0.044	-0.15	0.005	-0.121	-0.107
-0.007	-0.012	-0.068	0.009	0.13	-0.05	-0.206	0.005	-0.076	-0.092
-0.006	-0.011	-0.174	0.003	0.117	-0.052	-0.174	0.014	-0.093	-0.092
-0.006	-0.004	-0.279	0.001	0.11	-0.024	-0.157	0.013	-0.114	-0.108
-0.007	-0.015	-0.309	0.005	0.101	-0.014	-0.173	0.004	-0.136	-0.097
-0.003	-0.03	-0.352	0.007	0.113	-0.012	-0.202	0.004	-0.18	-0.083
0.001	-0.026	-0.484	0.002	0.156	-0.006	-0.204	0.008	-0.19	-0.1
-0.003	-0.026	-0.621	-0.001	0.19	-0.019	-0.168	0.009	-0.171	-0.116
-0.003	-0.031	-0.655	0.006	0.191	-0.032	-0.143	0.004	-0.147	-0.114
0.001	-0.018	-0.543	0.012	0.198	-0.035	-0.173	-0.001	-0.149	-0.109
0.001	0.016	-0.297	-0.002	0.219	-0.041	-0.208	0.005	-0.18	-0.102
0	0.067	-0.016	-0.016	0.22	-0.041	-0.18	0.015	-0.162	-0.093
0.002	0.111	0.183	-0.001	0.204	-0.031	-0.148	0.018	-0.114	-0.094
0.002	0.108	0.316	0.014	0.192	-0.02	-0.152	0.012	-0.093	-0.104
-0.002	0.071	0.382	0.003	0.185	-0.033	-0.168	0.007	-0.105	-0.106
-0.002	0.042	0.32	-0.007	0.176	-0.057	-0.188	0.017	-0.15	-0.106
0.003	0.017	0.202	-0.004	0.166	-0.044	-0.186	0.017	-0.192	-0.111
0	-0.02	0.084	0.005	0.151	-0.024	-0.153	0	-0.237	-0.111
-0.003	-0.036	-0.007	0.011	0.116	-0.046	-0.134	0.003	-0.28	-0.099
-0.005	-0.012	0.077	0.005	0.074	-0.064	-0.144	0.019	-0.256	-0.09
-0.01	-0.001	0.297	-0.002	0.062	-0.048	-0.163	0.018	-0.211	-0.093
-0.015	-0.02	0.368	0.006	0.062	-0.04	-0.192	0.009	-0.198	-0.102
-0.011	-0.025	0.249	0.014	0.042	-0.056	-0.198	0.002	-0.174	-0.101
-0.001	-0.008	0.075	0.004	0.042	-0.052	-0.169	0.005	-0.155	-0.098
0.004	0.001	-0.166	-0.006	0.083	-0.005	-0.16	0.017	-0.205	-0.113
0.003	-0.009	-0.341	0.002	0.113	0.04	-0.179	0.014	-0.261	-0.127
0.004	-0.041	-0.228	0.009	0.14	0.049	-0.185	-0.001	-0.26	-0.117
0.002	-0.077	0.037	0.002	0.188	0.029	-0.163	-0.01	-0.229	-0.097
-0.006	-0.083	0.176	-0.001	0.226	-0.006	-0.155	-0.009	-0.155	-0.092
-0.006	-0.045	0.204	0.006	0.255	-0.037	-0.2	-0.003	-0.077	-0.097
0.004	0.007	0.322	0.012	0.267	-0.043	-0.232	0.002	-0.062	-0.09
0.001	0.021	0.476	0.01	0.227	-0.016	-0.191	0.007	-0.073	-0.087
-0.011	0.003	0.449	0.004	0.176	0.02	-0.151	0.009	-0.079	-0.094
-0.01	-0.002	0.316	0.007	0.164	0.027	-0.172	0.008	-0.115	-0.094
-0.002	0.003	0.247	0.013	0.168	0.041	-0.202	0.007	-0.182	-0.094
0	-0.032	0.227	0.015	0.165	0.073	-0.206	0.007	-0.18	-0.097
-0.001	-0.105	0.174	0.013	0.163	0.051	-0.217	0.006	-0.085	-0.095
-0.002	-0.125	0.092	0.01	0.164	0.003	-0.229	0.009	0.023	-0.087
0.001	-0.08	0.109	0.016	0.166	-0.018	-0.223	0.011	0.066	-0.093
0.008	-0.057	0.162	0.024	0.17	-0.032	-0.211	0.01	-0.002	-0.103
0.011	-0.062	0.034	0.026	0.162	-0.028	-0.18	0.012	-0.064	-0.096
0.008	-0.053	-0.161	0.027	0.146	-0.001	-0.212	0.015	-0.07	-0.088
0.001	-0.034	-0.243	0.024	0.144	0.003	-0.321	0.014	-0.119	-0.097
-0.001	0.01	-0.31	0.029	0.144	-0.012	-0.318	0.015	-0.165	-0.109
0	0.075	-0.38	0.042	0.118	-0.013	-0.204	0.011	-0.121	-0.11
0	0.101	-0.275	0.044	0.076	-0.004	-0.165	0.006	-0.052	-0.11
0	0.073	-0.026	0.028	0.051	0.001	-0.191	0.011	-0.024	-0.124
0.001	0.026	0.129	0.002	0.058	-0.003	-0.184	0.01	-0.013	-0.14
-0.002	-0.021	0.17	-0.02	0.071	0	-0.172	0.005	0.029	-0.137
-0.006	-0.042	0.116	-0.033	0.06	0.008	-0.172	0.012	0.045	-0.122
-0.002	-0.021	-0.032	-0.039	0.034	0.002	-0.176	0.015	-0.015	-0.123
0.002	-0.01	-0.044	-0.026	0.031	-0.012	-0.191	0.011	-0.072	-0.131
0.003	-0.039	0.068	0.002	0.088	-0.012	-0.178	0.01	-0.105	-0.122
-0.004	-0.07	0.036	0.017	0.204	0.006	-0.162	0.006	-0.11	-0.111
-0.013	-0.076	-0.099	0.017	0.318	0.016	-0.187	0.009	-0.073	-0.108
-0.002	-0.058	-0.11	0.032	0.377	0.005	-0.205	0.016	-0.074	-0.105
0.011	-0.019	0.014	0.05	0.383	-0.01	-0.193	0.014	-0.073	-0.103
0.001	0.019	0.071	0.024	0.355	-0.016	-0.172	0.015	-0.03	-0.103
-0.008	0.028	0.029	-0.039	0.308	-0.014	-0.135	0.02	0.016	-0.1
0.003	0.019	0.019	-0.063	0.258	-0.01	-0.124	0.016	0.023	-0.093
0.006	0.018	0.026	-0.026	0.196	0.003	-0.238	0.01	-0.224	-0.081
-0.002	0.013	0.005	0.015	0.126	0.014	-0.318	0.004	-0.514	-0.07
0	-0.013	0.008	0.027	0.076	-0.011	-0.216	0	-0.348	-0.067
-0.002	-0.037	0.007	0.008	0.07	-0.036	-0.146	0.003	-0.076	-0.078
-0.012	-0.038	-0.078	-0.021	0.1	-0.03	-0.178	0.01	-0.123	-0.095
-0.001	-0.037	-0.216	-0.034	0.131	-0.041	-0.176	0.011	-0.206	-0.101
0.012	-0.045	-0.31	-0.037	0.146	-0.086	-0.164	0.01	-0.158	-0.1
0.004	-0.034	-0.265	-0.032	0.153	-0.094	-0.171	0.014	-0.1	-0.099
-0.007	0.012	-0.111	-0.012	0.158	-0.054	-0.137	0.013	-0.116	-0.095
-0.009	0.049	-0.052	0.009	0.157	-0.029	-0.077	0.008	-0.162	-0.09
-0.004	0.055	-0.125	0.011	0.148	-0.023	-0.097	0.013	-0.135	-0.087
-0.001	0.055	-0.158	0.004	0.146	-0.012	-0.17	0.015	-0.08	-0.092
-0.001	0.052	-0.124	0.005	0.148	0.003	-0.178	0.002	-0.083	-0.102
-0.001	0.043	-0.065	0.001	0.139	0.014	-0.165	-0.002	-0.126	-0.099
-0.004	0.031	0.038	-0.004	0.136	-0.007	-0.187	0.006	-0.157	-0.089
-0.007	0.018	0.129	-0.005	0.149	-0.045	-0.177	0.009	-0.147	-0.09
-0.007	-0.007	0.128	-0.003	0.159	-0.036	-0.137	0.008	-0.142	-0.1
-0.004	-0.078	0.077	0.002	0.154	-0.015	-0.121	0.005	-0.206	-0.102
0.002	-0.173	0.052	0.003	0.141	-0.03	-0.14	0	-0.253	-0.091
0.005	-0.179	0.068	0.002	0.137	-0.026	-0.172	0.004	-0.196	-0.087
0.004	-0.06	0.068	0.011	0.15	-0.006	-0.194	0.008	-0.142	-0.101
0.005	0.052	-0.01	0.017	0.153	-0.022	-0.198	0.005	-0.135	-0.109
0.004	0.074	-0.071	0.01	0.139	-0.035	-0.182	-0.004	-0.126	-0.101
-0.005	0.052	-0.004	0.006	0.138	-0.011	-0.172	-0.005	-0.137	-0.095
-0.015	0.033	0.105	0.006	0.146	0.002	-0.176	0.01	-0.168	-0.098
-0.014	0.048	0.133	0.003	0.157	-0.003	-0.145	0.015	-0.181	-0.1
-0.003	0.081	0.095	0.004	0.169	0.013	-0.116	0.007	-0.135	-0.1
0	0.054	0.107	0.012	0.166	0.024	-0.139	0.012	-0.047	-0.101
0.005	-0.017	0.162	0.009	0.159	0.014	-0.16	0.014	-0.006	-0.101
0.018	-0.062	0.123	0.001	0.168	0.007	-0.182	0.003	-0.054	-0.105
0.009	-0.085	0.026	0.012	0.169	-0.009	-0.208	0.004	-0.116	-0.11
-0.002	-0.087	-0.006	0.019	0.155	-0.034	-0.186	0.012	-0.082	-0.108
0.005	-0.05	-0.011	0.005	0.153	-0.036	-0.165	0.009	-0.037	-0.103
0.004	-0.009	-0.038	-0.001	0.157	-0.02	-0.164	0.011	-0.113	-0.099
-0.008	-0.005	-0.052	0.007	0.155	-0.018	-0.144	0.019	-0.186	-0.096
-0.008	-0.016	-0.05	0.011	0.156	-0.019	-0.116	0.012	-0.156	-0.099
0.001	-0.019	-0.063	0.012	0.15	0	-0.108	0.003	-0.116	-0.101
0.006	-0.013	-0.07	0.011	0.135	0.019	-0.122	0.005	-0.106	-0.095
-0.003	0.008	-0.035	0.006	0.136	0.007	-0.136	0.006	-0.102	-0.099
-0.009	0.027	-0.013	0.015	0.141	-0.02	-0.169	0.003	-0.126	-0.116
0.006	0.019	-0.057	0.028	0.133	-0.024	-0.194	0.006	-0.145	-0.115
0.018	-0.004	-0.096	0.024	0.138	-0.014	-0.192	0.015	-0.123	-0.104
0.01	-0.016	-0.04	0.01	0.153	-0.014	-0.224	0.009	-0.137	-0.118
-0.001	-0.011	0.049	0.006	0.151	-0.016	-0.229	-0.001	-0.179	-0.128
-0.002	-0.015	0.042	0.026	0.149	-0.005	-0.19	0.009	-0.141	-0.117
0.002	-0.03	-0.028	0.049	0.164	0.013	-0.233	0.024	-0.081	-0.109
-0.005	-0.024	-0.029	0.05	0.179	0.023	-0.296	0.021	-0.085	-0.106
-0.017	-0.009	0.039	0.059	0.179	0.023	-0.271	0.013	-0.063	-0.105
-0.008	-0.012	0.098	0.076	0.175	0.019	-0.243	0.01	0.02	-0.105
0.004	-0.02	0.129	0.061	0.168	0.015	-0.253	0.01	0.02	-0.097
-0.001	-0.016	0.128	0.009	0.163	0.006	-0.233	0.014	-0.089	-0.087
-0.006	-0.01	0.096	-0.052	0.16	-0.01	-0.192	0.014	-0.131	-0.093
-0.004	-0.012	0.059	-0.078	0.152	-0.006	-0.17	0.007	-0.105	-0.103
-0.003	-0.017	0.033	-0.065	0.15	0.002	-0.187	0.003	-0.102	-0.098
-0.006	-0.019	0.005	-0.047	0.162	-0.025	-0.216	0.004	-0.087	-0.096
-0.009	-0.016	-0.035	-0.032	0.172	-0.046	-0.163	0.008	-0.122	-0.099
-0.008	-0.01	-0.056	-0.017	0.18	-0.051	-0.102	0.007	-0.208	-0.096
-0.009	-0.012	-0.024	-0.007	0.191	-0.056	-0.161	0.002	-0.223	-0.095
-0.005	-0.019	0.015	-0.002	0.195	-0.036	-0.207	0.006	-0.244	-0.095
-0.002	-0.013	0.029	0.001	0.194	-0.016	-0.163	0.007	-0.305	-0.094
-0.003	-0.004	0.029	0.009	0.187	-0.01	-0.129	0	-0.251	-0.106
0.001	-0.003	0.021	0.017	0.177	0.015	-0.141	0.006	-0.168	-0.115
0.001	-0.004	0.014	0.008	0.172	0.032	-0.192	0.017	-0.17	-0.105
-0.002	-0.008	-0.006	-0.017	0.167	-0.004	-0.21	0.016	-0.037	-0.099
0	-0.013	-0.048	-0.032	0.167	-0.018	-0.178	0.008	0.155	-0.1
-0.006	-0.01	-0.081	-0.018	0.163	0.023	-0.143	0.004	0.074	-0.098
-0.013	-0.007	-0.052	0.003	0.131	-0.052	-0.12	0.008	-0.082	-0.098
-0.009	-0.009	0.033	0.012	0.095	-0.173	-0.186	0.013	-0.095	-0.102
-0.004	-0.019	0.077	0.024	0.091	-0.125	-0.258	0.016	-0.105	-0.113
0.008	-0.024	0.041	0.038	0.091	-0.036	-0.187	0.016	-0.141	-0.109
0.019	0.007	0.003	0.04	0.081	-0.004	-0.131	0.011	-0.102	-0.086
0.011	0.047	0.003	0.043	0.082	0.007	-0.193	0.007	0.047	-0.085
0.001	0.045	0.01	0.044	0.082	-0.021	-0.23	0.012	0.153	-0.103
0	0.023	-0.003	0.018	0.073	-0.023	-0.192	0.014	0.077	-0.106
0.001	0.019	-0.022	-0.01	0.088	0.016	-0.153	0.001	0.008	-0.101
0.003	0.021	-0.036	-0.018	0.143	0.082	-0.145	-0.003	0.029	-0.103
-0.001	0.011	-0.044	-0.025	0.189	0.137	-0.155	0.007	-0.029	-0.107
-0.005	-0.013	-0.037	-0.033	0.184	0.075	-0.172	0.006	-0.12	-0.115
0.002	-0.04	-0.027	-0.022	0.152	-0.028	-0.186	-0.002	-0.125	-0.117
0.01	-0.042	-0.015	-0.001	0.137	-0.06	-0.178	0.005	-0.223	-0.107
0.007	-0.023	0.008	0.015	0.133	-0.04	-0.175	0.017	-0.382	-0.101
-0.004	-0.014	0.014	0.025	0.105	-0.046	-0.215	0.012	-0.307	-0.11
-0.007	-0.024	-0.008	0.049	0.089	-0.086	-0.223	0	-0.153	-0.11
0.005	-0.022	-0.041	0.076	0.129	-0.067	-0.155	0	-0.131	-0.092
0.011	-0.008	-0.062	0.091	0.192	-0.013	-0.137	0.009	-0.158	-0.087
0.009	-0.005	-0.073	0.097	0.229	0.001	-0.165	0.01	-0.205	-0.098
0.01	-0.004	-0.087	0.064	0.231	0.004	-0.159	0.007	-0.232	-0.1
0.008	0.002	-0.081	-0.014	0.207	0.012	-0.171	0.013	-0.255	-0.093
0.005	-0.009	-0.061	-0.07	0.191	-0.008	-0.186	0.012	-0.323	-0.088
0.005	-0.023	-0.043	-0.073	0.189	-0.019	-0.14	0.003	-0.302	-0.091
0.005	-0.022	-0.022	-0.062	0.177	0.022	-0.112	0.007	-0.12	-0.093
0.009	-0.028	0.011	-0.049	0.162	0.037	-0.206	0.013	0.013	-0.085
0.011	-0.037	0.062	-0.029	0.155	-0.015	-0.292	0.015	-0.061	-0.088
0.003	-0.032	0.126	-0.007	0.156	-0.044	-0.23	0.018	-0.15	-0.104
-0.009	-0.027	0.259	0.009	0.167	-0.022	-0.154	0.011	-0.151	-0.111
-0.019	-0.035	0.41	0.007	0.177	0.004	-0.145	0.006	-0.285	-0.108
-0.014	-0.036	0.351	0.002	0.176	0.014	-0.137	0.014	-0.444	-0.099
-0.002	-0.016	0.112	0.003	0.177	0.002	-0.136	0.017	-0.316	-0.091
-0.002	0.011	-0.069	-0.002	0.179	-0.019	-0.167	0.014	-0.065	-0.095
-0.011	0.026	-0.168	-0.003	0.173	-0.005	-0.188	0.015	0.08	-0.096
-0.012	0.027	-0.181	0	0.171	0.026	-0.213	0.016	0.092	-0.092
-0.01	0.027	-0.062	-0.003	0.172	0.007	-0.274	0.011	-0.063	-0.097
-0.015	0.026	0.079	0	0.167	-0.044	-0.261	0.007	-0.226	-0.101
-0.015	0.012	0.107	0.014	0.162	-0.062	-0.176	0.013	-0.222	-0.102
-0.006	0.002	-0.033	0.017	0.16	-0.043	-0.159	0.01	-0.179	-0.104
-0.007	0.008	-0.217	0.002	0.165	-0.024	-0.198	-0.002	-0.182	-0.097
-0.012	0.01	-0.242	-0.001	0.171	-0.028	-0.208	-0.001	-0.114	-0.093
-0.008	-0.002	-0.16	0.006	0.167	-0.023	-0.114	0.002	-0.007	-0.108
-0.005	-0.01	-0.057	0.007	0.154	0.014	0.004	0.004	0.045	-0.11
-0.002	-0.004	0.056	0.008	0.137	0.034	-0.048	0.01	0.02	-0.095
0.001	0.008	0.07	0.01	0.128	0.012	-0.181	0.01	-0.056	-0.101
-0.002	0.007	-0.005	0.007	0.132	-0.02	-0.202	0.006	-0.104	-0.117
-0.006	-0.008	-0.074	0.011	0.134	-0.043	-0.13	0.005	-0.132	-0.109
-0.005	-0.016	-0.12	0.011	0.131	-0.045	-0.082	0.004	-0.177	-0.093
-0.004	-0.016	-0.116	0	0.135	-0.029	-0.093	0.011	-0.191	-0.1
-0.005	-0.028	-0.042	0.001	0.14	-0.01	-0.156	0.013	-0.162	-0.114
-0.007	-0.029	0.049	0.015	0.144	0.012	-0.33	0.008	-0.142	-0.112
0	-0.017	0.009	0.017	0.145	0.001	-0.44	0.013	-0.138	-0.107
0.011	-0.019	-0.106	0.009	0.141	-0.039	-0.272	0.01	-0.092	-0.113
0.006	-0.025	-0.031	-0.002	0.146	-0.047	-0.081	-0.002	0.007	-0.118
-0.002	-0.012	0.154	-0.009	0.164	-0.035	-0.113	0.001	0.03	-0.116
0	0.002	0.213	-0.002	0.189	-0.027	-0.217	0	-0.102	-0.112
0	0.007	0.224	0.003	0.206	-0.012	-0.261	-0.004	-0.201	-0.103
0.002	0.012	0.281	0.001	0.203	-0.008	-0.278	0.011	-0.192	-0.099
0.009	0.005	0.31	0.009	0.188	-0.024	-0.266	0.018	-0.242	-0.103
0.009	-0.045	0.205	0.017	0.168	-0.036	-0.237	0.007	-0.3	-0.099
0.002	-0.096	0.008	0.011	0.135	-0.032	-0.233	0.006	-0.219	-0.088
-0.001	-0.076	-0.097	0	0.106	-0.021	-0.213	0.015	-0.106	-0.089
0	-0.036	-0.103	0.004	0.107	-0.013	-0.161	0.013	-0.057	-0.103
0.001	-0.04	-0.126	0.014	0.125	0.009	-0.108	0.011	-0.033	-0.106
-0.003	-0.041	-0.132	0.012	0.143	0.037	-0.105	0.016	-0.057	-0.088
-0.006	-0.034	-0.069	0.005	0.157	0.038	-0.209	0.012	-0.122	-0.079
-0.005	-0.066	0.004	0.005	0.155	0.019	-0.301	0.007	-0.136	-0.09
-0.004	-0.159	0.064	0.008	0.14	0.002	-0.266	0.01	-0.124	-0.096
-0.007	-0.273	0.191	0.01	0.139	-0.017	-0.208	0.006	-0.158	-0.088
-0.014	-0.282	0.337	0.008	0.152	-0.03	-0.184	-0.002	-0.17	-0.085
-0.018	-0.136	0.289	0.005	0.151	0	-0.18	-0.001	-0.112	-0.09
-0.014	0.05	0.001	0.008	0.136	0.031	-0.201	0.002	-0.091	-0.098
-0.007	0.179	-0.333	0.011	0.136	0.009	-0.182	0.003	-0.095	-0.099
-0.006	0.229	-0.598	0.006	0.156	-0.003	-0.143	0.009	-0.008	-0.093
-0.003	0.192	-0.766	0	0.179	0.006	-0.172	0.013	0.02	-0.099
0.001	0.129	-0.723	0.004	0.201	-0.005	-0.216	0.008	-0.109	-0.119
-0.004	0.09	-0.506	0.009	0.221	0	-0.179	0.004	-0.161	-0.125
-0.006	0.057	-0.275	-0.001	0.234	0.024	-0.111	0.004	-0.122	-0.115
0.003	0.021	-0.023	-0.011	0.235	0.025	-0.129	0.005	-0.145	-0.121
0.013	-0.008	0.207	-0.001	0.216	-0.001	-0.209	0.004	-0.163	-0.128
0.015	-0.031	0.281	0.012	0.179	-0.034	-0.211	0.002	-0.125	-0.119
0.01	-0.038	0.229	0.01	0.138	-0.054	-0.129	0.006	-0.091	-0.11
0.009	-0.027	0.175	0.001	0.112	-0.054	-0.097	0.018	-0.105	-0.108
0.006	-0.007	0.187	-0.004	0.113	-0.036	-0.134	0.028	-0.158	-0.105
-0.002	0.01	0.24	0.001	0.124	-0.014	-0.134	0.026	-0.193	-0.097
0.003	0.008	0.255	0.013	0.123	-0.012	-0.07	0.018	-0.167	-0.089
0.01	-0.008	0.233	0.018	0.123	-0.02	-0.067	0.017	-0.128	-0.088
0.006	-0.016	0.225	0.011	0.132	-0.024	-0.163	0.013	-0.14	-0.093
0.004	-0.011	0.221	0.007	0.134	-0.04	-0.206	-0.002	-0.143	-0.097
0.008	0.007	0.199	0.007	0.129	-0.041	-0.182	-0.007	-0.084	-0.098
0.013	0.01	0.145	0.007	0.134	-0.01	-0.185	0.008	-0.045	-0.099
0.013	-0.01	0.059	0.004	0.147	0.014	-0.172	0.021	-0.079	-0.096
0.002	-0.02	-0.021	0.006	0.151	0.019	-0.11	0.018	-0.103	-0.097
-0.001	-0.014	-0.075	0.012	0.143	0.012	-0.091	0.013	-0.037	-0.103
0.004	-0.01	-0.101	0.012	0.145	-0.009	-0.157	0.013	0.026	-0.101
0.005	-0.016	-0.09	0.003	0.152	-0.024	-0.211	0.015	-0.018	-0.094
0.002	-0.02	-0.065	-0.003	0.151	-0.033	-0.194	0.021	-0.088	-0.093
-0.007	-0.015	-0.059	0.005	0.155	-0.023	-0.148	0.027	-0.109	-0.099
-0.003	-0.016	-0.03	0.012	0.165	0.002	-0.126	0.016	-0.103	-0.1
0.011	-0.012	0.046	0.002	0.165	0.005	-0.115	-0.001	-0.094	-0.095
0.003	0.015	0.097	-0.002	0.16	0.001	-0.109	-0.001	-0.086	-0.1
-0.014	0.032	0.102	0.001	0.169	-0.016	-0.163	0	-0.052	-0.107
-0.006	0.016	0.107	-0.002	0.178	-0.066	-0.173	-0.003	-0.05	-0.101
0.001	0.005	0.109	0.004	0.176	-0.088	-0.114	0.005	-0.151	-0.091
-0.012	0.012	0.086	0.011	0.18	-0.063	-0.177	0.016	-0.228	-0.092
-0.017	0.014	0.056	0.004	0.189	-0.04	-0.225	0.018	-0.179	-0.105
-0.004	0.006	0.045	0.001	0.18	-0.029	-0.142	0.009	-0.141	-0.112
0.003	-0.002	0.046	0.008	0.164	-0.013	-0.165	0.002	-0.199	-0.105
-0.003	0.001	0.027	0.011	0.166	0.025	-0.253	0.009	-0.17	-0.099
-0.008	0.014	-0.01	0.007	0.171	0.047	-0.229	0.006	-0.01	-0.102
-0.003	0.02	-0.017	-0.003	0.162	0.013	-0.214	-0.007	0.027	-0.104
0.002	0.017	0.023	-0.001	0.152	-0.028	-0.246	-0.003	-0.098	-0.103
-0.003	0.009	0.084	0.014	0.158	-0.032	-0.213	0.008	-0.182	-0.094
-0.006	-0.004	0.14	0.015	0.162	-0.024	-0.161	0.009	-0.213	-0.087
-0.004	-0.018	0.177	0.003	0.15	-0.019	-0.156	0.007	-0.241	-0.097
-0.005	-0.04	0.164	0.006	0.138	-0.008	-0.158	0.008	-0.195	-0.106
-0.007	-0.055	0.097	0.016	0.138	-0.004	-0.182	0.007	-0.119	-0.102
0.001	-0.034	0.034	0.005	0.142	-0.008	-0.206	0.007	-0.053	-0.098
0.008	-0.016	0.001	-0.012	0.144	-0.006	-0.176	0.008	-0.005	-0.1
0.001	-0.03	-0.053	-0.01	0.128	-0.002	-0.152	0.004	-0.037	-0.105
-0.006	-0.039	-0.141	0.008	0.112	-0.008	-0.156	-0.001	0.03	-0.108
-0.008	-0.05	-0.23	0.016	0.122	-0.024	-0.142	0.004	0.174	-0.109
-0.007	-0.088	-0.293	0.006	0.134	-0.042	-0.136	0.004	0.014	-0.109
-0.004	-0.092	-0.296	-0.001	0.135	-0.043	-0.165	-0.002	-0.389	-0.11
-0.008	-0.035	-0.226	-0.002	0.132	-0.027	-0.192	0.003	-0.524	-0.115
-0.005	0.016	-0.13	0.001	0.114	-0.017	-0.205	0.014	-0.259	-0.117
0.002	0.028	-0.115	0.008	0.09	-0.006	-0.235	0.015	-0.13	-0.111
0.001	0.028	-0.175	0.002	0.079	0.01	-0.26	0.012	-0.279	-0.105
0.001	0.033	-0.184	-0.005	0.096	0.007	-0.237	0.016	-0.237	-0.107
-0.003	0.041	-0.137	0.005	0.143	-0.008	-0.194	0.021	-0.028	-0.104
-0.003	0.042	-0.093	0.012	0.179	-0.01	-0.188	0.012	0.017	-0.089
0.002	0.027	-0.054	0.008	0.194	-0.017	-0.201	0.005	-0.098	-0.079
-0.002	0.017	-0.033	0.005	0.21	-0.013	-0.173	0.011	-0.258	-0.088
-0.008	0.022	-0.021	0.011	0.211	0	-0.154	0.01	-0.413	-0.102
0.001	0.016	0.026	0.021	0.187	-0.011	-0.192	0.004	-0.383	-0.098
0.008	0.004	0.106	0.017	0.171	-0.013	-0.227	0.012	-0.116	-0.086
0.003	0.014	0.143	0.004	0.171	-0.004	-0.259	0.015	0.054	-0.091
0	0.027	0.132	0.002	0.167	-0.027	-0.273	0.008	-0.016	-0.107
-0.003	-0.019	0.174	0.002	0.158	-0.026	-0.225	0.016	-0.176	-0.11
-0.005	-0.103	0.228	0	0.157	0.012	-0.189	0.02	-0.295	-0.103
-0.003	-0.143	0.15	0.003	0.159	-0.01	-0.207	0.01	-0.266	-0.097
-0.011	-0.116	-0.036	0.004	0.163	-0.044	-0.206	0.011	-0.118	-0.099
-0.015	-0.07	-0.196	0.005	0.166	-0.005	-0.152	0.014	-0.004	-0.108
-0.002	-0.067	-0.197	0.012	0.169	0.026	-0.135	0.002	-0.015	-0.109
-0.003	-0.104	-0.019	0.009	0.175	0.023	-0.205	-0.002	-0.072	-0.102
-0.01	-0.119	0.104	-0.004	0.183	0.022	-0.27	0.007	-0.071	-0.101
-0.002	-0.1	-0.029	-0.005	0.188	0.009	-0.266	0.01	-0.085	-0.103
0.003	-0.06	-0.27	0.003	0.172	-0.005	-0.218	0.005	-0.15	-0.102
0	0.002	-0.37	0.005	0.142	-0.034	-0.2	0.001	-0.172	-0.098
-0.001	0.054	-0.268	-0.003	0.135	-0.061	-0.215	0.003	-0.174	-0.088
0.004	0.06	-0.087	-0.001	0.153	-0.035	-0.211	0.009	-0.178	-0.086
0.005	0.044	0.018	0.013	0.165	-0.007	-0.2	0.014	-0.146	-0.096
-0.004	0.038	0.059	0.014	0.17	-0.005	-0.201	0.016	-0.133	-0.096
-0.004	0.028	0.163	0.009	0.174	0.004	-0.207	0.018	-0.143	-0.09
0.004	0.008	0.341	0.005	0.172	-0.003	-0.197	0.012	-0.116	-0.098
0.007	-0.003	0.461	0	0.171	-0.027	-0.169	-0.002	-0.041	-0.11
0.005	-0.009	0.433	0.006	0.17	-0.031	-0.165	-0.005	0.033	-0.111
0.005	-0.012	0.352	0.013	0.165	-0.025	-0.174	0.003	-0.005	-0.101
0.008	-0.001	0.321	0.006	0.165	-0.018	-0.16	0.005	-0.113	-0.092
0.012	0.014	0.294	0.005	0.163	0.007	-0.167	0.005	-0.124	-0.097
0.009	0.017	0.214	0.01	0.15	0.027	-0.191	0.011	-0.089	-0.108
0.004	0.011	0.097	0.005	0.135	0.022	-0.188	0.017	-0.109	-0.102
0.007	0.007	-0.016	-0.001	0.133	0.023	-0.186	0.018	-0.133	-0.086
0.006	0.005	-0.089	0.002	0.137	0.016	-0.175	0.018	-0.139	-0.089
-0.006	0.009	-0.114	0.006	0.134	-0.008	-0.14	0.019	-0.071	-0.104
-0.009	0.01	-0.102	0.013	0.132	-0.003	-0.149	0.012	0.057	-0.1
0	-0.008	-0.061	0.013	0.148	0.014	-0.172	0.004	0.06	-0.09
0.003	-0.021	-0.033	-0.002	0.163	0.017	-0.135	0.01	-0.053	-0.097
0.001	-0.022	-0.032	-0.003	0.157	0.033	-0.127	0.01	-0.159	-0.113
0.002	-0.03	-0.017	0.013	0.153	0.034	-0.169	0.004	-0.236	-0.121
0.003	-0.03	0.002	0.012	0.162	-0.008	-0.178	0.008	-0.277	-0.11
-0.001	-0.02	0.008	-0.001	0.169	-0.037	-0.165	0.011	-0.282	-0.096
-0.002	-0.016	0.04	-0.005	0.176	-0.068	-0.169	0.01	-0.238	-0.104
0.007	-0.015	0.077	-0.002	0.178	-0.101	-0.163	0.009	-0.142	-0.112
0.007	-0.018	0.042	0.006	0.173	-0.063	-0.126	0.01	-0.038	-0.098
0	-0.016	-0.027	0.01	0.168	0	-0.126	0.01	0.017	-0.085
-0.001	-0.001	-0.06	0	0.165	0.01	-0.134	0.006	-0.012	-0.089
-0.005	0.012	-0.105	-0.007	0.162	0.005	-0.1	0.002	-0.088	-0.094
-0.006	0.009	-0.183	0.004	0.156	0.004	-0.118	0.004	-0.128	-0.105
0.006	-0.015	-0.221	0.017	0.144	-0.017	-0.16	0.001	-0.117	-0.114
0.007	-0.03	-0.197	0.011	0.142	-0.033	-0.145	-0.006	-0.119	-0.102
-0.006	-0.015	-0.163	-0.001	0.153	-0.016	-0.152	0.001	-0.128	-0.096
-0.005	-0.008	-0.124	0.006	0.155	-0.004	-0.192	0.012	-0.12	-0.106
0.002	-0.023	-0.05	0.018	0.145	-0.013	-0.177	0.009	-0.124	-0.106
-0.003	-0.026	0.021	0.013	0.139	-0.007	-0.152	0.006	-0.092	-0.11
-0.006	-0.021	0.032	-0.002	0.146	0.02	-0.161	0.015	-0.015	-0.111
-0.005	-0.037	0.035	-0.01	0.151	0.023	-0.139	0.015	0.04	-0.104
-0.006	-0.06	0.063	-0.003	0.136	-0.015	-0.117	0.007	0.037	-0.111
-0.002	-0.051	0.033	0.007	0.116	-0.048	-0.142	0.003	-0.042	-0.121
0.002	0.003	-0.056	0.004	0.11	-0.056	-0.172	0.006	-0.108	-0.119
-0.001	0.052	-0.123	-0.003	0.111	-0.053	-0.178	0.012	-0.093	-0.117
-0.007	0.069	-0.162	0.003	0.11	-0.049	-0.17	0.015	-0.075	-0.116
-0.013	0.095	-0.206	0.014	0.106	-0.044	-0.16	0.01	-0.084	-0.105
-0.015	0.122	-0.251	0.01	0.114	-0.032	-0.15	0.007	-0.097	-0.09
-0.013	0.092	-0.322	-0.006	0.156	-0.008	-0.151	0.008	-0.117	-0.088
-0.019	0.027	-0.459	-0.013	0.183	-0.008	-0.161	0.004	-0.161	-0.101
-0.016	0.012	-0.538	-0.008	0.163	-0.033	-0.165	0.003	-0.2	-0.11
-0.001	0.055	-0.324	0.005	0.153	-0.052	-0.16	0.009	-0.177	-0.102
0.001	0.04	0.099	0.01	0.161	-0.055	-0.165	0.015	-0.152	-0.092
-0.006	-0.06	0.353	0.002	0.162	-0.044	-0.174	0.018	-0.173	-0.099
-0.002	-0.117	0.382	0	0.166	-0.023	-0.182	0.012	-0.182	-0.107
0.002	-0.101	0.393	0.009	0.163	-0.011	-0.189	0.001	-0.184	-0.104
0.001	-0.077	0.381	0.016	0.157	-0.012	-0.18	-0.003	-0.179	-0.103
0.002	-0.046	0.288	0.01	0.172	0	-0.175	0.003	-0.161	-0.097
-0.001	0.009	0.203	0	0.187	0.013	-0.188	0.006	-0.213	-0.095
-0.006	0.042	0.157	0.004	0.185	-0.005	-0.207	-0.001	-0.262	-0.104
0.001	0.027	0.099	0.014	0.18	-0.019	-0.227	0.003	-0.185	-0.106
0.009	-0.004	0.021	0.012	0.172	-0.013	-0.238	0.012	-0.144	-0.099
0.005	-0.018	-0.054	0.005	0.167	-0.023	-0.238	0.002	-0.179	-0.094
-0.004	-0.012	-0.075	0.008	0.173	-0.041	-0.226	-0.002	-0.151	-0.096
-0.004	-0.01	0.004	0.014	0.175	-0.043	-0.209	0.016	-0.119	-0.102
0.009	-0.028	0.128	0.013	0.168	-0.043	-0.201	0.028	-0.152	-0.101
0.009	-0.03	0.175	0.005	0.166	-0.02	-0.199	0.025	-0.189	-0.091
-0.006	-0.006	0.082	0	0.16	0.027	-0.197	0.019	-0.157	-0.085
-0.012	-0.002	-0.057	0.004	0.145	0.033	-0.198	0.011	-0.112	-0.095
-0.007	-0.021	-0.094	0.007	0.137	0.007	-0.215	0.001	-0.126	-0.1
0	-0.037	-0.049	0	0.143	-0.003	-0.248	0.001	-0.129	-0.093
0.001	-0.041	-0.008	0.002	0.148	-0.02	-0.252	0.009	-0.096	-0.091
0	-0.038	0.062	0.011	0.149	-0.049	-0.216	0.012	-0.088	-0.093
0.003	-0.033	0.157	0.013	0.147	-0.051	-0.2	0.006	-0.099	-0.094
0.007	-0.028	0.228	0.011	0.142	-0.024	-0.204	0.004	-0.125	-0.095
0.004	-0.027	0.285	0.008	0.141	0	-0.22	0.015	-0.153	-0.096
-0.001	-0.025	0.326	0.001	0.139	0.011	-0.236	0.023	-0.172	-0.096
-0.001	-0.022	0.346	-0.005	0.148	0.027	-0.213	0.013	-0.204	-0.098
0.004	-0.025	0.331	0.002	0.17	0.031	-0.199	0.008	-0.195	-0.101
0.004	-0.024	0.216	0.01	0.174	0.01	-0.2	0.017	-0.12	-0.093
-0.004	-0.013	0.055	0.01	0.161	-0.007	-0.182	0.019	-0.053	-0.089
-0.003	-0.001	-0.03	0.012	0.151	-0.006	-0.199	0.007	-0.04	-0.102
-0.002	0.01	-0.075	0.013	0.143	-0.004	-0.223	-0.002	-0.093	-0.108
-0.006	0.016	-0.162	0.001	0.135	-0.011	-0.198	-0.003	-0.151	-0.099
-0.003	0.001	-0.22	-0.003	0.134	-0.019	-0.162	0.007	-0.151	-0.096
0.001	-0.013	-0.156	0.004	0.14	-0.018	-0.134	0.02	-0.145	-0.102
0	-0.013	-0.074	0.004	0.144	-0.004	-0.13	0.021	-0.159	-0.107
-0.001	-0.018	-0.083	0.008	0.142	0.01	-0.148	0.015	-0.13	-0.105
0.002	-0.026	-0.092	0.016	0.148	0.001	-0.156	0.02	-0.053	-0.098
0.005	-0.034	-0.057	0.008	0.165	-0.01	-0.145	0.021	0.048	-0.097
0.005	-0.03	-0.065	-0.002	0.178	0.004	-0.118	0.013	0.101	-0.111
0.004	-0.023	-0.125	0.003	0.18	0.013	-0.125	0.01	0.009	-0.127
0.005	-0.042	-0.11	0.007	0.178	-0.001	-0.168	0.01	-0.079	-0.121
0.005	-0.061	-0.014	0	0.183	0.004	-0.164	0.013	-0.067	-0.112
0.002	-0.056	-0.018	-0.003	0.203	0.025	-0.139	0.018	-0.09	-0.124
-0.001	-0.05	-0.072	0.009	0.223	0.013	-0.161	0.012	-0.131	-0.128
-0.001	-0.039	0.029	0.012	0.227	0.002	-0.191	0.001	-0.119	-0.11
-0.001	-0.015	0.152	-0.001	0.216	-0.003	-0.196	-0.002	-0.116	-0.098
0	-0.007	0.088	-0.006	0.199	-0.015	-0.192	0.004	-0.117	-0.102
-0.004	-0.01	-0.114	0.001	0.179	0.008	-0.178	0.005	-0.06	-0.099
-0.008	-0.003	-0.308	0.007	0.153	0.021	-0.152	-0.006	-0.034	-0.083
-0.002	-0.002	-0.378	0.007	0.12	0	-0.118	-0.01	-0.108	-0.075
-0.005	-0.015	-0.366	0.005	0.099	0.009	-0.111	-0.003	-0.091	-0.077
-0.014	-0.013	-0.364	0.007	0.101	0.026	-0.167	0.003	-0.005	-0.085
-0.007	0.023	-0.322	0.01	0.112	0.009	-0.194	0.005	-0.079	-0.094
0	0.063	-0.198	0.01	0.115	0.012	-0.166	0.003	-0.13	-0.097
0.001	0.069	-0.08	0.006	0.112	0.025	-0.177	0.006	-0.053	-0.099
0.005	0.053	-0.046	-0.002	0.123	0.015	-0.197	0.013	-0.166	-0.104
0.001	0.049	-0.056	-0.004	0.141	0.014	-0.205	0.014	-0.357	-0.105
-0.003	0.047	-0.028	0.005	0.146	0	-0.225	0.014	-0.316	-0.102
-0.001	0.026	0.041	0.015	0.148	-0.026	-0.213	0.015	-0.184	-0.099
-0.006	-0.001	0.092	0.012	0.154	-0.011	-0.248	0.006	-0.083	-0.102
-0.006	-0.02	0.07	0.002	0.155	-0.014	-0.315	0.006	-0.06	-0.111
0.003	-0.031	-0.005	0.006	0.155	-0.04	-0.236	0.017	-0.093	-0.114
-0.001	-0.03	-0.021	0.014	0.158	-0.02	-0.132	0.017	-0.063	-0.102
-0.009	-0.029	0.043	0.008	0.16	0.026	-0.146	0.012	-0.148	-0.088
-0.008	-0.025	0.057	0.002	0.159	0.055	-0.174	0.009	-0.334	-0.092
-0.008	-0.013	0.007	0.005	0.155	-0.003	-0.167	0.007	-0.305	-0.101
-0.006	-0.012	0	0.012	0.15	-0.099	-0.153	0.007	-0.162	-0.099
0.001	-0.014	0.083	0.011	0.15	-0.089	-0.184	0.004	-0.109	-0.1
0.004	-0.013	0.228	0.003	0.16	-0.046	-0.228	0.002	-0.114	-0.105
-0.001	-0.011	0.359	-0.001	0.176	-0.049	-0.203	-0.002	-0.141	-0.102
-0.005	-0.003	0.418	0.002	0.189	-0.035	-0.148	-0.008	-0.139	-0.104
-0.001	-0.001	0.414	0.005	0.193	-0.038	-0.117	0.003	-0.163	-0.102
0.004	-0.003	0.333	0.004	0.19	-0.074	-0.122	0.015	-0.204	-0.095
-0.001	0	0.149	0	0.187	-0.081	-0.125	0.004	-0.162	-0.102
-0.006	-0.001	-0.041	0.002	0.183	-0.084	-0.098	-0.001	-0.137	-0.111
0.001	-0.011	-0.128	0.014	0.179	-0.088	-0.116	0.008	-0.167	-0.111
0.011	-0.025	-0.205	0.011	0.168	-0.055	-0.151	0.01	-0.127	-0.108
0.01	-0.029	-0.345	-0.002	0.147	-0.016	-0.115	0.011	-0.021	-0.102
0.003	-0.018	-0.425	0.003	0.127	0.002	-0.08	0.014	0	-0.105
-0.001	-0.012	-0.355	0.004	0.107	0.006	-0.076	0.013	-0.069	-0.108
-0.008	-0.018	-0.168	-0.006	0.077	-0.001	-0.077	0.012	-0.111	-0.1
-0.01	-0.022	0.043	-0.003	0.067	0.018	-0.124	0.014	-0.128	-0.1
0.002	-0.02	0.15	0.001	0.086	0.037	-0.163	0.011	-0.142	-0.111
0.007	-0.014	0.129	0	0.094	0.005	-0.142	0.003	-0.155	-0.111
-0.006	-0.009	0.129	0.006	0.109	-0.025	-0.108	0.002	-0.162	-0.1
-0.014	-0.008	0.217	0.011	0.154	-0.017	-0.085	0.01	-0.077	-0.1
-0.005	-0.008	0.25	0	0.187	-0.01	-0.085	0.012	0.006	-0.103
0.002	0.002	0.126	-0.009	0.191	-0.012	-0.05	0.009	-0.05	-0.097
0	0.009	-0.044	0.003	0.19	-0.005	0.013	0.012	-0.089	-0.096
-0.001	0.001	-0.13	0.01	0.18	0.001	-0.115	0.017	-0.05	-0.093
-0.001	0	-0.091	-0.001	0.165	-0.006	-0.35	0.013	-0.058	-0.084
0.002	0.01	0.059	-0.003	0.167	-0.015	-0.391	0.005	-0.131	-0.081
0.006	0.006	0.214	0.003	0.171	-0.026	-0.291	0.003	-0.19	-0.086
0.003	-0.006	0.252	0.012	0.154	-0.051	-0.207	0.006	-0.067	-0.095
-0.004	-0.007	0.165	0.014	0.144	-0.061	-0.193	0.008	0.091	-0.104
-0.006	-0.01	0.034	0.004	0.157	-0.045	-0.191	0.011	-0.006	-0.109
-0.007	-0.014	-0.028	0.003	0.176	-0.048	-0.195	0.015	-0.116	-0.117
-0.004	-0.012	0.023	0.012	0.18	-0.067	-0.337	0.007	-0.085	-0.117
0.003	-0.018	0.105	0.007	0.168	-0.056	-0.456	0.002	-0.123	-0.103
0.001	-0.027	0.17	-0.002	0.175	-0.037	-0.396	0.008	-0.222	-0.096
-0.001	-0.022	0.268	0	0.212	-0.025	-0.319	0.015	-0.238	-0.108
0.007	-0.018	0.356	0.005	0.231	-0.019	-0.279	0.019	-0.186	-0.114
0.008	-0.02	0.298	0.014	0.213	-0.029	-0.279	0.008	-0.158	-0.099
0.001	-0.021	0.14	0.017	0.191	-0.019	-0.303	-0.005	-0.162	-0.093
-0.005	-0.021	0.051	0.004	0.177	0.001	-0.232	0.006	-0.17	-0.104
-0.007	-0.022	0.02	0	0.161	-0.008	-0.127	0.021	-0.186	-0.105
-0.008	-0.019	-0.024	0.006	0.145	-0.014	-0.169	0.018	-0.178	-0.099
-0.006	-0.016	-0.043	0	0.13	0.017	-0.296	0.01	-0.172	-0.095
0.004	-0.009	-0.047	-0.005	0.118	0.03	-0.292	0.008	-0.251	-0.088
0.011	0.007	-0.086	0.009	0.13	-0.001	-0.163	0.008	-0.317	-0.093
0.005	0.013	-0.097	0.022	0.142	-0.012	-0.114	0.008	-0.215	-0.103
0.002	0.002	-0.042	0.018	0.137	-0.01	-0.21	0.008	-0.114	-0.095
0.004	-0.011	-0.006	0.002	0.139	-0.036	-0.288	0.002	-0.148	-0.09
0.001	-0.017	-0.024	-0.01	0.141	-0.044	-0.218	0.005	-0.16	-0.103
-0.003	-0.023	-0.04	0.001	0.139	-0.014	-0.132	0.017	-0.09	-0.113
0	-0.028	-0.029	0.018	0.154	-0.002	-0.125	0.013	-0.072	-0.105
0.004	-0.021	0.002	0.013	0.166	0.011	-0.13	0.003	-0.123	-0.095
0.004	-0.014	0.027	-0.001	0.162	0.052	-0.142	0.006	-0.11	-0.097
-0.001	-0.016	-0.012	-0.004	0.169	0.05	-0.167	0.014	-0.051	-0.106
-0.001	-0.017	-0.111	0.002	0.182	0.017	-0.205	0.017	-0.003	-0.109
0.008	-0.018	-0.179	0.012	0.182	0.01	-0.271	0.009	0.007	-0.098
0.004	-0.026	-0.221	0.01	0.18	-0.001	-0.277	0.002	-0.08	-0.09
-0.005	-0.029	-0.275	0.004	0.178	-0.023	-0.199	0.005	-0.113	-0.103
-0.001	-0.017	-0.273	0.006	0.177	-0.022	-0.157	0.002	-0.057	-0.116
0.008	0.001	-0.224	0.012	0.171	-0.004	-0.153	-0.004	-0.084	-0.119
0.008	0.008	-0.211	0.017	0.141	0.008	-0.099	0	-0.111	-0.12
-0.005	0.017	-0.195	0.015	0.114	0.009	-0.055	0.006	-0.052	-0.113
-0.014	0.023	-0.103	0.01	0.112	-0.012	-0.076	0.007	-0.042	-0.111
-0.013	0.014	0.05	0.011	0.096	-0.031	-0.084	0.01	-0.097	-0.119
-0.011	0.01	0.192	0.009	0.077	-0.007	-0.138	0.01	-0.149	-0.113
0	0.014	0.235	0	0.094	-0.005	-0.214	0.005	-0.177	-0.093
0.003	0.014	0.178	-0.005	0.102	-0.04	-0.111	0.008	-0.203	-0.084
-0.007	0.015	0.12	0.003	0.084	-0.029	-0.007	0.012	-0.223	-0.085
-0.004	0.008	0.078	0.009	0.072	-0.013	-0.072	0.01	-0.044	-0.083
0.009	-0.012	-0.042	0.004	0.072	-0.037	-0.122	0.009	0.171	-0.083
0.005	-0.022	-0.168	-0.001	0.08	0.006	-0.106	0.009	0.048	-0.09
-0.007	-0.015	-0.101	-0.002	0.089	0.087	-0.091	0.011	-0.132	-0.096
-0.008	-0.01	0.049	0	0.103	0.066	-0.133	0.006	-0.146	-0.105
-0.007	-0.018	-0.041	0.008	0.153	0.006	-0.195	0	-0.191	-0.103
-0.007	-0.018	-0.328	0.003	0.232	-0.02	-0.141	0.011	-0.296	-0.088
-0.007	0.003	-0.477	-0.008	0.273	-0.021	-0.053	0.021	-0.34	-0.088
-0.007	0.013	-0.435	0.003	0.253	-0.006	-0.083	0.015	-0.155	-0.106
-0.007	0.001	-0.415	0.014	0.22	-0.005	-0.225	0.013	0.06	-0.111
-0.007	-0.011	-0.388	0.006	0.209	0.017	-0.36	0.007	-0.016	-0.096
-0.008	-0.023	-0.208	0.003	0.203	0.052	-0.33	-0.002	-0.117	-0.096
-0.006	-0.026	0.014	0.011	0.191	0.021	-0.132	0.008	-0.121	-0.119
0.002	-0.015	0.204	0.014	0.184	-0.01	-0.019	0.023	-0.216	-0.121
0.001	-0.022	0.404	0.009	0.186	-0.005	-0.097	0.018	-0.272	-0.098
-0.007	-0.05	0.554	0.001	0.18	-0.013	-0.166	0.017	-0.201	-0.093
0.003	-0.074	0.573	0	0.162	-0.026	-0.192	0.022	-0.111	-0.104
0.023	-0.087	0.46	0.007	0.152	-0.035	-0.245	0.017	-0.091	-0.109
0.018	-0.067	0.343	0.009	0.148	0.01	-0.267	0.008	-0.14	-0.106
-0.002	-0.01	0.316	0.006	0.149	0.059	-0.249	-0.003	-0.147	-0.095
-0.003	0.037	0.177	0.007	0.158	0.003	-0.24	-0.003	-0.158	-0.097
0.003	0.047	-0.182	0.015	0.159	-0.062	-0.241	0.012	-0.243	-0.111
0.003	0.02	-0.452	0.016	0.151	-0.06	-0.216	0.011	-0.295	-0.107
-0.003	-0.017	-0.427	0.002	0.155	-0.042	-0.193	0.001	-0.247	-0.099
-0.003	-0.009	-0.279	-0.014	0.166	-0.024	-0.187	0.006	-0.091	-0.105
0.009	0.02	-0.169	-0.011	0.172	-0.009	-0.194	0.009	0.028	-0.11
0.006	0.01	-0.061	0.004	0.178	0.022	-0.206	0.009	0.001	-0.109
-0.009	-0.011	0.09	0.008	0.178	0.047	-0.187	0.019	-0.036	-0.101
-0.01	-0.012	0.2	0.001	0.168	0.014	-0.239	0.025	-0.069	-0.088
-0.012	-0.008	0.205	0	0.152	-0.043	-0.32	0.02	-0.147	-0.09
-0.013	-0.012	0.155	0.007	0.136	-0.068	-0.253	0.016	-0.231	-0.104
-0.009	-0.035	0.099	0.006	0.131	-0.053	-0.189	0.017	-0.281	-0.1
-0.009	-0.058	0.041	0.001	0.136	-0.022	-0.232	0.017	-0.167	-0.09
-0.011	-0.049	-0.023	-0.001	0.151	-0.015	-0.266	0.017	-0.013	-0.101
-0.01	-0.019	-0.108	0.001	0.159	-0.016	-0.265	0.015	-0.047	-0.11
-0.001	-0.001	-0.183	0.012	0.148	-0.006	-0.212	0.008	-0.092	-0.102
0.009	-0.001	-0.179	0.01	0.142	-0.023	-0.198	0.006	-0.044	-0.096
0.008	0.001	-0.089	-0.004	0.146	-0.07	-0.214	0.005	-0.004	-0.098
0	0.015	0.016	0	0.147	-0.083	-0.115	-0.004	-0.004	-0.101
-0.003	0.019	0.088	0.008	0.138	-0.052	-0.067	-0.015	-0.08	-0.101
0.001	0.005	0.122	0.002	0.127	-0.034	-0.12	-0.015	-0.071	-0.088
0.005	-0.005	0.102	-0.003	0.126	-0.036	-0.117	-0.004	0.032	-0.078
0.002	0.001	0.041	-0.003	0.131	-0.02	-0.141	0	-0.026	-0.087
-0.005	-0.027	-0.003	-0.002	0.144	-0.01	-0.203	-0.001	-0.164	-0.101
-0.011	-0.1	-0.012	0.004	0.174	-0.029	-0.185	-0.001	-0.192	-0.096
-0.012	-0.117	-0.004	0.008	0.197	-0.064	-0.149	-0.005	-0.136	-0.084
-0.004	-0.061	0.028	0	0.208	-0.091	-0.112	-0.005	-0.082	-0.089
0.008	-0.024	0.081	-0.002	0.21	-0.057	-0.067	-0.002	-0.085	-0.101
0.016	-0.002	0.108	0.01	0.193	-0.003	-0.102	-0.005	-0.15	-0.105
0.017	0.061	0.09	0.01	0.177	0.001	-0.121	0.003	-0.205	-0.1
0.005	0.134	0.055	0.006	0.17	0	-0.105	0.018	-0.205	-0.097
-0.011	0.159	0.029	0.016	0.16	0.007	-0.174	0.016	-0.19	-0.105
-0.018	0.143	0.061	0.019	0.155	-0.022	-0.215	0.006	-0.168	-0.113
-0.009	0.112	0.173	0.01	0.147	-0.043	-0.188	0.007	-0.122	-0.109
-0.001	0.053	0.287	0.006	0.128	-0.03	-0.194	0.015	-0.092	-0.106
-0.009	-0.033	0.316	0.007	0.125	-0.032	-0.199	0.012	-0.111	-0.108
-0.019	-0.102	0.266	0.006	0.134	-0.033	-0.182	0.011	-0.137	-0.11
-0.012	-0.122	0.165	0.002	0.129	-0.011	-0.184	0.016	-0.163	-0.11
0.005	-0.126	0.037	-0.003	0.117	0.007	-0.199	0.011	-0.157	-0.108
0.012	-0.157	-0.063	-0.001	0.111	0.019	-0.207	0.009	-0.093	-0.116
0.009	-0.19	-0.106	0.005	0.097	0.03	-0.238	0.016	-0.088	-0.126
0.013	-0.185	-0.098	0.008	0.085	0.015	-0.259	0.017	-0.12	-0.118
0.012	-0.138	-0.052	0.001	0.102	-0.007	-0.22	0.019	-0.086	-0.101
0.009	-0.071	-0.037	-0.001	0.131	-0.012	-0.192	0.025	-0.073	-0.097
0.01	-0.005	-0.064	0.009	0.148	0.001	-0.206	0.016	-0.092	-0.105
0.004	0.035	-0.036	0.015	0.165	0.036	-0.193	0.008	-0.084	-0.105
0.008	0.04	0.054	0.009	0.175	0.021	-0.168	0.014	-0.086	-0.098
0.019	0.052	0.127	0.005	0.17	-0.039	-0.161	0.014	-0.112	-0.099
0.005	0.092	0.077	0.005	0.17	-0.022	-0.14	0	-0.118	-0.105
-0.014	0.121	-0.088	0.004	0.178	0.02	-0.144	-0.012	-0.104	-0.102
-0.011	0.121	-0.16	0.003	0.184	0.004	-0.186	-0.008	-0.104	-0.099
-0.002	0.101	-0.082	0.002	0.181	-0.025	-0.189	0.008	-0.126	-0.101
-0.002	0.066	-0.015	0.003	0.172	-0.031	-0.166	0.015	-0.178	-0.103
0.001	0.034	-0.007	0.008	0.171	-0.006	-0.159	0.016	-0.248	-0.101
0.006	0.012	-0.013	0.015	0.179	0.019	-0.164	0.019	-0.247	-0.094
-0.002	-0.008	-0.018	0.013	0.173	0.014	-0.156	0.015	-0.142	-0.096
-0.01	-0.026	0.029	0.004	0.166	0.027	-0.153	0.013	-0.066	-0.101
-0.003	-0.033	0.104	0.004	0.172	0.052	-0.171	0.011	-0.098	-0.1
-0.003	-0.034	0.053	0.008	0.179	0.021	-0.161	0.001	-0.126	-0.094
-0.01	-0.026	-0.11	0.005	0.176	-0.031	-0.154	0.008	-0.091	-0.088
-0.002	-0.011	-0.213	0.008	0.171	-0.032	-0.203	0.022	-0.095	-0.09
0.006	-0.011	-0.238	0.011	0.168	-0.014	-0.229	0.008	-0.161	-0.095
0.001	-0.033	-0.264	0.005	0.166	-0.01	-0.203	-0.002	-0.181	-0.096
-0.006	-0.037	-0.258	0.004	0.168	-0.002	-0.188	0.012	-0.144	-0.095
-0.007	-0.008	-0.124	0.008	0.174	0.031	-0.183	0.018	-0.122	-0.095
-0.008	0.014	0.086	0.007	0.175	0.065	-0.15	0.015	-0.106	-0.102
-0.005	0.009	0.152	0.005	0.169	0.057	-0.137	0.016	-0.098	-0.101
0.002	-0.002	0.029	0.005	0.173	0.002	-0.174	0.012	-0.111	-0.084
0	-0.005	-0.065	0.004	0.175	-0.038	-0.2	0.008	-0.067	-0.088
0	-0.003	-0.025	0.002	0.17	-0.045	-0.202	0.01	-0.038	-0.11
0.005	-0.002	0.069	0.005	0.172	-0.046	-0.193	0.007	-0.135	-0.111
-0.004	-0.011	0.137	0.008	0.165	-0.028	-0.165	0.002	-0.18	-0.092
-0.005	-0.012	0.105	0.005	0.151	0.009	-0.179	0.006	-0.122	-0.093
0.008	0.002	-0.014	0.008	0.16	0.015	-0.203	0.011	-0.127	-0.116
0.007	-0.003	-0.099	0.011	0.177	-0.005	-0.176	0.004	-0.075	-0.114
0.001	-0.027	-0.122	0.007	0.18	-0.009	-0.162	0.003	0.054	-0.098
0.003	-0.033	-0.15	0.003	0.178	-0.006	-0.167	0.014	-0.051	-0.105
0.002	-0.027	-0.157	0.001	0.173	-0.015	-0.139	0.016	-0.225	-0.112
-0.006	-0.03	-0.085	0.004	0.163	-0.028	-0.1	0.014	-0.173	-0.103
-0.009	-0.026	0.01	0.01	0.146	-0.023	-0.093	0.019	-0.128	-0.101
-0.006	-0.005	0.06	0.009	0.115	-0.001	-0.083	0.013	-0.12	-0.104
0.002	0.006	0.111	0.003	0.089	0.013	-0.098	0.003	-0.025	-0.102
0.002	-0.042	0.219	0.007	0.101	0.012	-0.179	0.009	-0.012	-0.107
-0.006	-0.142	0.34	0.007	0.148	0.008	-0.195	0.014	-0.089	-0.113
-0.01	-0.163	0.384	0.002	0.197	0.019	-0.155	0.007	-0.139	-0.105
-0.003	-0.067	0.323	0.001	0.22	0.028	-0.165	0.006	-0.196	-0.101
-0.004	0.015	0.202	0.003	0.21	-0.002	-0.167	0.015	-0.257	-0.115
-0.014	0.027	0.041	0.01	0.185	-0.041	-0.148	0.015	-0.247	-0.107
-0.006	0.026	-0.171	0.009	0.168	-0.059	-0.139	0.006	-0.158	-0.08
0.005	0.032	-0.366	0	0.185	-0.073	-0.123	0.003	-0.068	-0.082
0.001	0.036	-0.388	-0.002	0.213	-0.071	-0.132	0.008	-0.039	-0.106
0.007	0.046	-0.227	-0.001	0.209	-0.048	-0.168	0.011	-0.056	-0.105
0.015	0.048	-0.061	-0.007	0.179	-0.022	-0.168	0.006	-0.114	-0.087
-0.001	0.029	0.028	-0.005	0.147	-0.007	-0.155	0.004	-0.158	-0.09
-0.014	0.008	0.076	0.004	0.115	-0.024	-0.143	0.001	-0.144	-0.105
0	-0.004	0.087	0.007	0.083	-0.051	-0.112	-0.004	-0.147	-0.101
0.011	-0.012	0.062	0.003	0.063	-0.074	-0.116	0.003	-0.167	-0.092
0.004	-0.014	0.031	0.001	0.051	-0.099	-0.141	0.009	-0.142	-0.097
-0.001	-0.011	0.034	0.009	0.033	-0.089	-0.145	-0.003	-0.102	-0.106
0.005	-0.019	0.081	0.011	0.019	-0.062	-0.15	-0.011	-0.117	-0.106
0.009	-0.029	0.134	0.002	-0.005	-0.056	-0.116	-0.007	-0.173	-0.098
0.003	-0.019	0.143	0.003	-0.039	-0.035	-0.059	0	-0.127	-0.099
-0.008	-0.002	0.107	0.002	-0.016	-0.01	-0.074	0.001	-0.039	-0.107
-0.013	-0.001	0.07	-0.001	0.065	-0.019	-0.102	0.001	-0.18	-0.111
0	-0.007	0.016	0.01	0.131	-0.041	-0.102	-0.001	-0.35	-0.111
0.01	-0.009	-0.06	0.013	0.175	-0.052	-0.152	0	-0.261	-0.109
0.001	-0.003	-0.098	0.001	0.206	-0.045	-0.191	0.009	-0.234	-0.106
-0.003	0.012	-0.143	0.005	0.19	-0.026	-0.143	0.02	-0.319	-0.109
-0.001	0.006	-0.268	0.014	0.156	-0.011	-0.128	0.014	-0.23	-0.106
-0.004	-0.006	-0.404	0.004	0.136	0.002	-0.199	0.005	-0.169	-0.093
-0.005	0	-0.47	-0.003	0.106	0.006	-0.232	0.013	-0.201	-0.086
-0.004	0	-0.472	0.008	0.099	-0.001	-0.221	0.017	-0.033	-0.096
-0.004	-0.003	-0.408	0.016	0.151	0.001	-0.237	0.011	0.148	-0.108
-0.007	0.004	-0.278	0.006	0.203	0.005	-0.233	0.01	0.059	-0.103
-0.013	0.006	-0.166	-0.006	0.218	0.009	-0.198	0.011	-0.078	-0.096
-0.006	0.006	-0.072	-0.002	0.23	0.022	-0.237	0.014	-0.138	-0.102
0.005	0.012	0.069	0.008	0.248	0.002	-0.3	0.013	-0.167	-0.105
0.003	0.017	0.166	0.009	0.249	-0.04	-0.267	0.009	-0.148	-0.098
-0.004	0.019	0.146	0.006	0.228	-0.033	-0.232	0.012	-0.139	-0.091
-0.009	0.018	0.051	0.006	0.209	-0.012	-0.261	0.013	-0.025	-0.093
-0.015	0.009	-0.018	0.009	0.199	-0.018	-0.279	0.008	0.134	-0.103
-0.018	-0.02	0.124	0.008	0.185	-0.018	-0.243	0.007	0.05	-0.101
-0.015	-0.052	0.435	0.004	0.174	-0.013	-0.201	0.009	-0.084	-0.088
-0.009	-0.082	0.562	0.002	0.174	-0.014	-0.281	0.017	-0.089	-0.092
-0.006	-0.098	0.379	0.004	0.172	-0.011	-0.362	0.018	-0.133	-0.109
0	-0.077	0.147	0.012	0.168	-0.007	-0.273	0.004	-0.22	-0.114
0.005	-0.065	0.048	0.008	0.17	-0.004	-0.205	0.001	-0.222	-0.097
-0.003	-0.087	0.061	-0.006	0.181	0.014	-0.21	0.011	-0.059	-0.091
-0.012	-0.088	0.187	-0.004	0.193	0.031	-0.205	0.006	0.085	-0.107
-0.005	-0.051	0.344	0.012	0.186	0.003	-0.288	-0.001	-0.001	-0.108
0.005	-0.007	0.404	0.013	0.171	-0.013	-0.354	0.01	-0.07	-0.093
0.005	0.015	0.384	0.002	0.165	0.025	-0.331	0.017	-0.014	-0.102
0.008	0.002	0.306	0.001	0.15	0.03	-0.31	0.014	-0.054	-0.117
0.01	-0.03	0.19	0.011	0.131	-0.001	-0.233	0.013	-0.131	-0.109
-0.001	-0.045	0.04	0.009	0.142	0.014	-0.164	0.013	-0.126	-0.099
-0.008	-0.036	-0.275	-0.002	0.173	0.021	-0.2	0.017	-0.22	-0.099
-0.006	-0.016	-0.648	0.002	0.201	0.001	-0.223	0.018	-0.362	-0.101
-0.005	0.003	-0.72	0.01	0.233	0.042	-0.224	0.01	-0.274	-0.101
-0.008	0.018	-0.47	0.004	0.268	0.087	-0.252	0.005	-0.129	-0.102
-0.006	0.026	-0.167	0.001	0.285	0.065	-0.191	0.012	-0.075	-0.111
0.004	0.022	0.021	0.008	0.287	0.057	-0.125	0.024	0	-0.129
0.009	0.006	0.056	0.013	0.261	0.078	-0.241	0.019	-0.051	-0.135
0.008	-0.011	0.044	0.013	0.192	0.068	-0.329	0.006	-0.177	-0.115
0.009	-0.019	0.157	0.004	0.119	0.036	-0.259	0.011	-0.137	-0.097
0.001	-0.016	0.338	-0.012	0.081	0.011	-0.227	0.019	-0.073	-0.096
-0.004	-0.02	0.353	-0.013	0.064	-0.021	-0.246	0.014	-0.12	-0.099
0.007	-0.032	0.199	0.005	0.063	-0.033	-0.224	0.011	-0.141	-0.097
0.013	-0.032	0.063	0.013	0.093	0.013	-0.259	0.019	-0.113	-0.092
0.011	-0.012	0.001	0.009	0.132	-0.022	-0.288	0.025	-0.096	-0.086
0.011	0.039	-0.035	0.008	0.134	-0.14	-0.172	0.014	-0.097	-0.085
0.008	0.093	-0.065	0.007	0.123	-0.119	-0.182	-0.003	-0.136	-0.088
0.005	0.113	-0.065	0.009	0.135	-0.045	-0.35	-0.004	-0.145	-0.083
0.005	0.105	-0.034	0.011	0.145	-0.049	-0.44	0.001	-0.107	-0.084
0.006	0.073	-0.009	0.012	0.138	-0.036	-0.493	-0.001	-0.121	-0.104
0.006	0.021	0.013	0.008	0.135	-0.043	-0.356	0.002	-0.145	-0.112
0.003	-0.024	0.032	-0.001	0.143	-0.083	-0.142	0.005	-0.099	-0.099
-0.001	-0.049	0.029	0	0.156	-0.057	-0.202	0.005	-0.081	-0.094
-0.001	-0.054	0.024	0.013	0.165	0.004	-0.26	0.005	-0.171	-0.097
0	-0.055	0.02	0.024	0.155	0.009	-0.23	0.002	-0.226	-0.097
0.001	-0.053	0.009	0.015	0.147	-0.005	-0.303	-0.002	-0.124	-0.101
-0.004	-0.035	-0.002	-0.004	0.151	0.07	-0.227	0.002	-0.035	-0.102
-0.005	-0.019	-0.007	-0.003	0.152	0.1	0.05	0.004	-0.088	-0.1
0.007	-0.013	-0.001	0.009	0.149	-0.01	0.154	0.005	-0.148	-0.101
0.008	-0.009	-0.001	0.007	0.139	-0.068	0.039	0.014	-0.132	-0.097
-0.005	-0.011	-0.014	0.001	0.128	-0.061	-0.016	0.019	-0.079	-0.1
-0.009	-0.012	-0.01	0.002	0.133	-0.063	0.029	0.019	-0.053	-0.113
-0.002	-0.009	0	0.001	0.135	-0.027	0.023	0.018	-0.079	-0.11
0.002	-0.014	0.002	-0.001	0.132	-0.01	-0.024	0.005	-0.056	-0.099
-0.006	-0.012	0.005	0.002	0.146	-0.035	-0.021	-0.006	-0.003	-0.098
-0.01	-0.005	0.008	0.003	0.165	0.001	-0.011	-0.001	-0.045	-0.101
-0.005	-0.007	0.022	0.003	0.168	0.063	-0.019	0.005	-0.129	-0.1
-0.005	-0.018	0.031	0.014	0.161	0.035	-0.036	-0.001	-0.163	-0.093
-0.007	-0.03	0.017	0.015	0.147	-0.029	-0.104	-0.006	-0.169	-0.089
-0.005	-0.036	0.025	-0.002	0.135	-0.06	-0.127	0.003	-0.19	-0.099
-0.006	-0.024	0.061	-0.007	0.134	-0.063	-0.053	0.006	-0.177	-0.105
-0.008	-0.005	0.064	0.006	0.12	-0.016	-0.022	-0.002	-0.121	-0.091
0	0.002	0.014	0.011	0.088	0.048	-0.069	0.006	-0.124	-0.081
0.004	-0.004	-0.054	0.005	0.091	0.049	-0.13	0.024	-0.185	-0.086
-0.005	-0.008	-0.095	0.001	0.13	0.016	-0.133	0.028	-0.213	-0.095
-0.005	-0.008	-0.109	0.001	0.154	0.001	-0.094	0.023	-0.259	-0.109
0	-0.008	-0.119	0.001	0.169	-0.011	-0.112	0.017	-0.292	-0.112
-0.001	-0.009	-0.102	-0.001	0.189	-0.038	-0.139	0.01	-0.166	-0.103
0	-0.01	-0.069	-0.002	0.196	-0.067	-0.126	0.012	-0.038	-0.104
-0.004	-0.009	-0.062	0	0.178	-0.074	-0.133	0.014	-0.065	-0.111
-0.008	-0.001	-0.071	0.003	0.149	-0.066	-0.145	0.004	-0.12	-0.108
-0.004	0.008	-0.05	0.002	0.135	-0.048	-0.144	-0.005	-0.154	-0.101
-0.001	0.009	-0.02	0	0.134	-0.016	-0.221	-0.001	-0.192	-0.103
0	0.008	-0.03	0.002	0.132	-0.014	-0.285	0.01	-0.197	-0.109
0.008	0.007	-0.058	0.008	0.134	-0.048	-0.186	0.012	-0.142	-0.105
0.01	-0.004	-0.04	0.01	0.142	-0.053	-0.122	0.006	-0.101	-0.101
-0.005	-0.011	-0.004	0.005	0.159	-0.042	-0.166	0.01	-0.137	-0.106
-0.016	-0.007	-0.059	0	0.171	-0.064	-0.185	0.012	-0.154	-0.113
-0.007	-0.004	-0.183	0.003	0.162	-0.08	-0.21	0.002	-0.123	-0.105
0.003	-0.006	-0.226	0.009	0.145	-0.083	-0.252	0.001	-0.133	-0.097
0.005	-0.004	-0.162	0.01	0.141	-0.101	-0.223	0.013	-0.185	-0.106
0.002	-0.012	-0.083	0.007	0.159	-0.089	-0.02	0.015	-0.203	-0.115
-0.005	-0.019	0.017	0.013	0.183	-0.027	0.124	0.009	-0.187	-0.111
-0.01	-0.014	0.168	0.021	0.195	0.029	-0.056	0.013	-0.216	-0.107
-0.002	-0.016	0.294	0.013	0.214	0.038	-0.223	0.016	-0.247	-0.109
0.005	-0.028	0.346	-0.001	0.241	0.019	-0.181	0.014	-0.219	-0.112
0.001	-0.031	0.342	0.005	0.234	-0.006	-0.176	0.018	-0.194	-0.108
-0.004	-0.027	0.28	0.013	0.188	-0.016	-0.3	0.018	-0.15	-0.094
-0.003	-0.023	0.127	0.003	0.143	-0.026	-0.404	0.012	-0.101	-0.08
-0.001	-0.018	-0.107	-0.002	0.121	-0.058	-0.33	0.005	-0.117	-0.084
0.005	-0.023	-0.321	0.004	0.112	-0.07	-0.167	0	-0.158	-0.105
0.01	-0.044	-0.395	0.011	0.115	-0.04	-0.121	-0.002	-0.233	-0.111
0.004	-0.05	-0.344	0.012	0.137	-0.006	-0.198	-0.005	-0.297	-0.098
-0.009	-0.022	-0.27	0.007	0.162	0.009	-0.26	-0.009	-0.238	-0.1
-0.015	-0.003	-0.156	0.007	0.172	0.014	-0.249	-0.007	-0.08	-0.108
-0.012	-0.001	-0.019	0.008	0.176	0.012	-0.218	-0.001	0.035	-0.099
-0.003	0.014	0.056	0	0.169	0.006	-0.194	0.006	0.083	-0.088
0.006	0.021	0.201	-0.004	0.149	0.008	-0.218	0.004	0.066	-0.088
0.005	0.011	0.433	0.007	0.146	0.004	-0.258	-0.002	-0.068	-0.105
0.001	0.005	0.515	0.017	0.156	-0.019	-0.192	0.007	0.013	-0.114
0.001	0	0.427	0.012	0.158	-0.019	-0.117	0.021	0.249	-0.097
0.001	-0.006	0.271	-0.001	0.165	0.013	-0.171	0.022	0.079	-0.09
0.004	0.001	0.094	-0.001	0.171	0.027	-0.275	0.016	-0.158	-0.108
0.004	0.008	-0.022	0.01	0.163	0.016	-0.321	0.016	-0.067	-0.114
0.001	0.002	-0.067	0.015	0.154	0.015	-0.275	0.02	-0.015	-0.099
0.001	-0.011	-0.064	0.009	0.151	0.012	-0.201	0.017	-0.054	-0.089
-0.003	-0.033	-0.013	0.005	0.151	-0.007	-0.188	0.012	-0.04	-0.096
-0.002	-0.062	0.005	0.007	0.148	-0.007	-0.211	0.002	-0.021	-0.109
0	-0.081	-0.043	0.003	0.146	0.016	-0.172	-0.006	0.002	-0.103
0	-0.081	-0.056	-0.005	0.151	0.008	-0.147	0.003	-0.036	-0.088
0.004	-0.052	-0.019	-0.005	0.156	-0.02	-0.198	0.011	-0.186	-0.089
0	-0.009	-0.015	0	0.156	-0.007	-0.116	0.001	-0.288	-0.104
-0.007	0.005	-0.032	0.005	0.157	0.036	-0.001	-0.005	-0.238	-0.107
-0.003	-0.001	-0.008	0.011	0.158	0.068	-0.095	0.009	-0.127	-0.094
-0.003	-0.005	0.02	0.01	0.158	0.071	-0.182	0.012	-0.035	-0.098
-0.004	-0.008	0.009	0.001	0.163	0.035	-0.161	0.001	-0.082	-0.115
0.001	0.003	-0.018	0.001	0.169	-0.003	-0.139	0.003	-0.188	-0.112
-0.003	0.021	-0.057	0.006	0.162	0.042	-0.15	0.015	-0.126	-0.102
-0.009	0.02	-0.061	0.001	0.146	0.107	-0.188	0.027	-0.033	-0.097
-0.003	0.002	0.021	-0.006	0.141	0.074	-0.087	0.033	-0.048	-0.1
-0.001	-0.011	0.097	0.001	0.14	0.054	-0.024	0.025	-0.116	-0.106
-0.004	-0.012	0.115	0.012	0.13	0.087	-0.251	0.016	-0.168	-0.099
0.004	-0.01	0.08	0.009	0.127	0.061	-0.368	0.023	-0.13	-0.091
0.008	-0.004	-0.081	0.001	0.14	0.015	-0.227	0.024	-0.095	-0.099
-0.001	0.001	-0.257	0.008	0.145	-0.01	-0.189	0.013	-0.124	-0.112
0	0.002	-0.255	0.018	0.137	-0.061	-0.198	0.007	-0.118	-0.112
0.001	0.013	-0.133	0.006	0.136	-0.074	-0.122	0.008	-0.111	-0.102
-0.004	0.053	-0.018	-0.012	0.14	-0.018	-0.186	0.009	-0.207	-0.097
0	0.087	0.069	-0.004	0.135	0.01	-0.276	0.009	-0.263	-0.099
0.003	0.085	0.137	0.014	0.138	-0.002	-0.19	0.006	-0.193	-0.103
0	0.069	0.182	0.014	0.153	-0.01	-0.182	0.002	-0.146	-0.097
0.006	0.05	0.18	0.006	0.158	-0.023	-0.262	0.002	-0.068	-0.085
0.004	0.019	0.138	0.011	0.158	-0.044	-0.228	0.006	0.056	-0.093
-0.012	-0.008	0.107	0.013	0.17	-0.08	-0.16	0.007	0.012	-0.111
-0.011	-0.022	0.109	0.001	0.178	-0.101	-0.117	0.009	-0.152	-0.107
-0.002	-0.04	0.105	-0.007	0.173	-0.066	-0.111	0.018	-0.232	-0.093
-0.003	-0.063	0.043	-0.003	0.172	-0.043	-0.176	0.012	-0.238	-0.099
-0.008	-0.067	-0.057	0.002	0.172	-0.046	-0.228	-0.007	-0.234	-0.115
-0.001	-0.057	-0.137	0.008	0.166	-0.036	-0.222	-0.01	-0.203	-0.108
0.014	-0.048	-0.157	0.007	0.166	-0.047	-0.249	0.004	-0.187	-0.088
0.01	-0.024	-0.131	-0.003	0.163	-0.065	-0.264	0.009	-0.195	-0.092
-0.006	0.009	-0.149	-0.002	0.152	-0.052	-0.194	0	-0.159	-0.104
-0.005	0.012	-0.229	0.012	0.147	-0.024	-0.133	0.007	-0.11	-0.096
0.001	-0.004	-0.291	0.016	0.148	-0.006	-0.117	0.021	-0.113	-0.088
0	-0.002	-0.308	0.014	0.157	-0.021	-0.129	0.019	-0.136	-0.097
-0.004	0.005	-0.259	0.013	0.165	-0.05	-0.166	0.017	-0.131	-0.106
-0.008	-0.005	-0.149	0.009	0.159	-0.045	-0.185	0.018	-0.151	-0.103
-0.005	-0.021	-0.053	0.009	0.153	-0.021	-0.207	0.015	-0.172	-0.096
0.003	-0.031	0.049	0.01	0.155	-0.013	-0.263	0.015	-0.121	-0.092
0.001	-0.04	0.16	0.001	0.161	-0.03	-0.271	0.014	-0.086	-0.104
-0.004	-0.051	0.116	0	0.164	-0.048	-0.212	0.007	-0.121	-0.117
0	-0.084	-0.06	0.006	0.162	-0.047	-0.183	0	-0.129	-0.108
0.002	-0.132	-0.158	-0.001	0.174	-0.048	-0.182	0.001	-0.099	-0.089
-0.007	-0.132	-0.126	-0.015	0.185	-0.055	-0.146	0.005	-0.123	-0.09
-0.011	-0.082	-0.056	-0.011	0.182	-0.039	-0.119	0.002	-0.11	-0.11
-0.006	-0.066	-0.078	0	0.19	-0.005	-0.125	-0.004	-0.059	-0.12
-0.003	-0.081	-0.089	-0.002	0.198	0.009	-0.126	-0.001	-0.159	-0.113
-0.005	-0.047	0.094	-0.01	0.187	0	-0.151	0.009	-0.109	-0.113
-0.006	0.019	0.278	-0.004	0.172	0.004	-0.203	0.016	0.212	-0.125
-0.002	0.056	0.319	0.006	0.156	-0.003	-0.242	0.008	0.21	-0.119
0	0.059	0.315	0.008	0.135	-0.049	-0.254	-0.003	-0.154	-0.102
-0.001	0.049	0.285	-0.001	0.123	-0.076	-0.202	-0.002	-0.347	-0.103
0.002	0.034	0.276	0.003	0.121	-0.054	-0.135	0.004	-0.257	-0.106
0.002	0.01	0.304	0.014	0.131	-0.026	-0.12	0.008	-0.169	-0.1
-0.002	-0.015	0.228	0.008	0.163	0	-0.117	0.017	-0.145	-0.098
-0.002	-0.006	0.052	0.001	0.181	0.002	-0.117	0.021	-0.103	-0.098
-0.004	0.015	-0.097	0.008	0.155	-0.027	-0.153	0.01	-0.24	-0.094
0.002	0.006	-0.223	0.012	0.128	-0.024	-0.201	-0.001	-0.418	-0.086
0.011	-0.017	-0.322	0.008	0.138	-0.004	-0.263	0.001	-0.289	-0.076
0.003	-0.014	-0.296	0.006	0.155	-0.015	-0.283	0.008	-0.02	-0.08
-0.008	0.001	-0.16	0.013	0.155	-0.037	-0.171	0.007	0.106	-0.095
-0.009	-0.002	-0.01	0.017	0.148	-0.044	-0.078	0.002	0.016	-0.101
-0.008	0.001	0.109	0.005	0.144	-0.018	-0.114	0.001	-0.11	-0.1
-0.01	0.02	0.122	-0.001	0.144	0.015	-0.167	0.006	-0.094	-0.1
-0.008	0.014	-0.026	0.005	0.145	0.01	-0.18	0.01	-0.075	-0.102
-0.001	0	-0.16	0.015	0.136	0.01	-0.159	0.001	-0.188	-0.103
0.001	0.003	-0.124	0.017	0.129	0.041	-0.162	-0.004	-0.341	-0.1
-0.002	0.002	-0.053	0.007	0.138	0.038	-0.204	0.005	-0.319	-0.098
0	-0.007	-0.073	0.006	0.149	0.005	-0.21	0.005	-0.104	-0.101
0.011	-0.01	-0.16	0.013	0.153	-0.001	-0.215	-0.004	0.063	-0.105
0.015	-0.007	-0.279	0.016	0.148	-0.009	-0.23	-0.005	0.03	-0.11
0.003	-0.005	-0.309	0.011	0.147	-0.03	-0.176	0.003	-0.121	-0.11
-0.004	-0.004	-0.178	0.004	0.151	-0.026	-0.142	0.015	-0.212	-0.104
-0.001	0.002	-0.019	-0.001	0.145	-0.001	-0.19	0.023	-0.194	-0.104
-0.002	0.006	0.077	0.005	0.14	0.021	-0.214	0.021	-0.159	-0.101
-0.005	0	0.161	0.004	0.152	0.023	-0.183	0.017	-0.145	-0.086
0.003	-0.003	0.229	-0.007	0.163	-0.003	-0.16	0.014	-0.125	-0.089
0.011	-0.001	0.272	-0.001	0.163	-0.022	-0.169	0.012	-0.011	-0.1
0.001	-0.006	0.324	0.015	0.156	-0.007	-0.209	0.011	0.116	-0.09
-0.003	-0.007	0.322	0.007	0.154	0.006	-0.228	0.01	0.056	-0.088
0.005	0	0.223	0	0.16	0	-0.182	0.014	-0.034	-0.105
-0.004	0.004	0.133	0.011	0.162	0.003	-0.154	0.013	-0.051	-0.112
-0.01	-0.001	0.106	0.018	0.154	0.009	-0.177	0.006	-0.129	-0.104
0.003	-0.005	0.081	0.012	0.154	0.008	-0.185	0.016	-0.194	-0.096
0.005	-0.001	0.06	0.005	0.164	0	-0.171	0.03	-0.2	-0.093
0.001	0.002	0.066	0.001	0.166	-0.022	-0.162	0.016	-0.218	-0.098
0.011	0.002	0.067	0.005	0.157	-0.037	-0.175	0.003	-0.144	-0.108
0.009	-0.002	0.046	0.007	0.147	-0.033	-0.191	0.014	0	-0.103
-0.007	-0.005	0.029	0.006	0.148	-0.026	-0.179	0.018	0.019	-0.092
-0.009	-0.003	0.023	0.005	0.16	-0.006	-0.121	0.008	-0.056	-0.109
-0.004	0.005	-0.001	0.004	0.167	0.016	-0.086	0.008	-0.117	-0.125
0.005	0.008	-0.045	0.004	0.162	0.006	-0.14	0.013	-0.197	-0.104
0.02	0.002	-0.082	0.003	0.161	-0.013	-0.146	0.011	-0.243	-0.088
0.012	0.003	-0.092	0.002	0.162	-0.003	-0.086	0.01	-0.183	-0.106
-0.008	0.008	-0.083	0.002	0.15	0.016	-0.115	0.011	-0.116	-0.115
-0.001	0.003	-0.078	0.001	0.138	0.006	-0.177	0.01	-0.153	-0.099
0.007	-0.009	-0.092	0.001	0.138	-0.013	-0.174	0.01	-0.259	-0.091
-0.006	-0.01	-0.118	0	0.14	-0.005	-0.179	0.011	-0.285	-0.093
-0.014	-0.006	-0.125	-0.003	0.129	-0.01	-0.163	0.008	-0.147	-0.097
-0.004	-0.014	-0.105	0.003	0.111	-0.02	-0.101	0.001	-0.011	-0.105
0.001	-0.033	-0.099	0.012	0.103	0.014	-0.15	-0.004	-0.039	-0.104
-0.001	-0.032	-0.095	0.01	0.11	0.032	-0.241	0.003	-0.137	-0.1
0.004	-0.016	-0.036	0.005	0.127	0	-0.191	0.014	-0.165	-0.105
0	-0.013	0.086	0.005	0.14	-0.011	-0.135	0.013	-0.131	-0.108
-0.008	-0.014	0.204	0.004	0.147	0.013	-0.171	0.004	-0.089	-0.102
-0.004	-0.004	0.23	0.008	0.164	-0.005	-0.209	0.001	-0.082	-0.095
0	0.004	0.176	0.008	0.197	-0.078	-0.199	0.006	-0.117	-0.096
0.001	-0.002	0.15	-0.002	0.217	-0.099	-0.179	0.008	-0.135	-0.108
0.005	-0.009	0.163	0.001	0.205	-0.048	-0.243	0.009	-0.14	-0.112
0.006	-0.009	0.136	0.011	0.185	-0.024	-0.271	0.015	-0.144	-0.104
0.001	-0.014	0.071	0.011	0.183	-0.031	-0.174	0.019	-0.131	-0.102
-0.001	-0.028	0.035	0.013	0.186	-0.024	-0.144	0.014	-0.157	-0.105
0	-0.032	0.053	0.014	0.178	-0.024	-0.192	0.01	-0.143	-0.104
-0.004	-0.051	0.094	0.004	0.163	-0.031	-0.239	0.014	-0.068	-0.095
-0.006	-0.109	0.118	-0.004	0.155	0.006	-0.289	0.019	-0.075	-0.085
-0.005	-0.14	0.1	-0.004	0.153	0.043	-0.25	0.013	-0.095	-0.09
-0.01	-0.095	0.045	0.001	0.144	0.026	-0.156	-0.002	-0.068	-0.103
-0.009	-0.027	-0.004	0.011	0.142	0.019	-0.133	-0.005	-0.096	-0.102
0.007	0.012	-0.003	0.009	0.15	0.027	-0.136	0.007	-0.122	-0.097
0.008	0.013	0.028	0.002	0.157	0.01	-0.151	0.013	-0.071	-0.103
-0.008	-0.013	0.041	0.007	0.163	-0.002	-0.214	0.008	-0.033	-0.106
-0.014	-0.042	0.043	0.01	0.166	-0.008	-0.243	0.003	-0.085	-0.096
-0.01	-0.054	0.052	-0.005	0.159	-0.009	-0.27	0.006	-0.17	-0.088
0	-0.04	0.017	-0.019	0.145	0	-0.337	0.017	-0.208	-0.096
0.006	-0.022	-0.101	-0.009	0.136	-0.005	-0.288	0.021	-0.177	-0.11
-0.002	-0.017	-0.181	0.011	0.133	-0.002	-0.204	0.009	-0.108	-0.116
-0.009	-0.015	-0.161	0.007	0.143	0.013	-0.222	0.001	-0.122	-0.115
-0.007	-0.001	-0.181	-0.009	0.164	-0.006	-0.215	0.007	-0.206	-0.115
-0.007	0.019	-0.231	0	0.184	-0.041	-0.16	0.011	-0.126	-0.117
-0.005	0.017	-0.163	0.011	0.2	-0.048	-0.165	0.007	0.043	-0.12
-0.002	0.006	-0.019	0.004	0.215	-0.036	-0.179	0	0.021	-0.111
-0.002	0.004	0.039	0.002	0.225	-0.022	-0.157	-0.003	-0.078	-0.1
-0.002	-0.016	-0.006	0.005	0.216	-0.005	-0.181	0.001	-0.079	-0.098
-0.006	-0.035	-0.058	0.006	0.19	0.002	-0.239	0.004	-0.078	-0.091
-0.006	-0.014	-0.146	0.013	0.169	-0.012	-0.243	0.002	-0.166	-0.083
-0.002	0.012	-0.327	0.011	0.162	-0.027	-0.216	0.004	-0.237	-0.087
-0.005	0.016	-0.429	0.005	0.164	-0.044	-0.232	0.011	-0.18	-0.103
-0.011	0.01	-0.339	0.01	0.153	-0.054	-0.247	0.014	-0.1	-0.11
-0.007	0.004	-0.236	0.011	0.128	-0.033	-0.18	0.012	-0.091	-0.102
0.001	-0.002	-0.169	0.001	0.121	-0.011	-0.129	0.012	-0.113	-0.097
-0.002	-0.007	0.057	0	0.137	-0.001	-0.135	0.014	-0.149	-0.104
-0.004	-0.005	0.326	0.008	0.144	0.015	-0.137	0.007	-0.168	-0.111
0.004	0.003	0.321	0.006	0.146	0.015	-0.22	-0.001	-0.089	-0.1
0.004	0.021	0.121	-0.001	0.152	-0.025	-0.339	0.004	0.019	-0.089
-0.001	0.046	0.03	0.005	0.152	-0.045	-0.308	0.009	-0.005	-0.099
0	0.045	0.089	0.016	0.145	-0.023	-0.162	0.002	-0.144	-0.11
-0.001	0.015	0.196	0.014	0.145	-0.021	-0.058	0	-0.237	-0.102
0.001	0	0.297	0.006	0.152	-0.026	-0.038	0.016	-0.218	-0.09
0.008	0.006	0.306	0	0.153	-0.009	-0.042	0.02	-0.212	-0.097
0.007	0	0.189	0.007	0.151	-0.015	-0.043	0.004	-0.237	-0.108
0.002	-0.011	0.056	0.019	0.154	-0.036	-0.058	-0.003	-0.214	-0.097
0.006	-0.013	-0.011	0.012	0.151	-0.035	-0.109	0.002	-0.207	-0.086
0.01	-0.013	-0.031	0.002	0.153	-0.054	-0.172	0.007	-0.209	-0.093
0.006	-0.011	-0.028	0.011	0.161	-0.078	-0.165	0.013	-0.172	-0.099
0	-0.005	-0.018	0.015	0.155	-0.04	-0.106	0.015	-0.123	-0.093
-0.004	-0.014	0.008	0.006	0.147	0.017	-0.107	0.013	-0.093	-0.094
-0.002	-0.023	0.044	0	0.157	0.028	-0.131	0.016	-0.079	-0.103
0.008	0.001	-0.004	0.005	0.17	0.003	-0.103	0.019	-0.034	-0.104
0.015	0.025	-0.15	0.012	0.17	-0.018	-0.114	0.02	-0.035	-0.098
0.009	0.018	-0.233	0.007	0.163	-0.013	-0.209	0.026	-0.157	-0.092
-0.006	0.006	-0.117	-0.002	0.165	0.004	-0.276	0.031	-0.253	-0.092
-0.012	0.001	0.1	0.002	0.163	0.011	-0.247	0.024	-0.217	-0.103
-0.004	-0.008	0.231	0.007	0.147	0	-0.214	0.011	-0.137	-0.111
0.004	-0.023	0.241	0.001	0.141	-0.013	-0.229	0.006	-0.107	-0.107
-0.002	-0.036	0.135	-0.004	0.145	-0.003	-0.191	0.009	-0.109	-0.103
-0.006	-0.032	-0.09	-0.001	0.13	0.015	-0.125	0.006	-0.058	-0.106
-0.005	-0.017	-0.264	0.004	0.116	0.003	-0.142	-0.001	-0.058	-0.117
-0.005	-0.014	-0.265	0.009	0.117	-0.007	-0.188	-0.004	-0.183	-0.126
-0.004	-0.011	-0.238	0.011	0.116	0.017	-0.195	-0.004	-0.21	-0.116
-0.008	0.003	-0.314	0.009	0.116	0.016	-0.167	-0.001	-0.135	-0.104
-0.012	0.007	-0.349	0.009	0.121	-0.019	-0.141	0.003	-0.134	-0.102
-0.008	0.008	-0.178	0.011	0.112	-0.032	-0.144	-0.002	-0.124	-0.096
-0.005	0.014	0.071	0.004	0.092	-0.013	-0.169	-0.004	-0.061	-0.085
-0.007	0.007	0.219	-0.009	0.09	0.004	-0.21	0.004	-0.046	-0.086
-0.005	-0.002	0.236	-0.004	0.132	0.005	-0.222	0.007	-0.043	-0.098
0.002	0.007	0.133	0.015	0.182	0.008	-0.186	0.004	-0.026	-0.103
0.004	0.016	0.005	0.017	0.196	-0.006	-0.166	0.006	-0.104	-0.093
0.004	0.01	-0.01	0.003	0.188	-0.03	-0.171	0.014	-0.216	-0.083
0	0.004	0.064	-0.003	0.17	-0.034	-0.141	0.015	-0.191	-0.085
-0.005	0.003	0.115	0.001	0.145	-0.036	-0.115	0.004	-0.061	-0.095
0.002	0	0.138	0.004	0.129	-0.03	-0.133	-0.008	0.041	-0.093
0.01	-0.003	0.177	0.003	0.126	-0.018	-0.141	0	0.095	-0.09
0.006	0.001	0.191	-0.002	0.13	-0.016	-0.155	0.015	0.103	-0.105
-0.003	0.002	0.07	-0.005	0.138	0.008	-0.208	0.013	-0.004	-0.117
-0.002	-0.001	-0.159	0.006	0.14	0.03	-0.251	0.004	-0.15	-0.109
0.006	-0.007	-0.299	0.014	0.136	0.008	-0.219	0	-0.205	-0.098
0.005	-0.003	-0.29	0.003	0.166	-0.015	-0.168	0.007	-0.198	-0.102
-0.001	0.013	-0.231	-0.004	0.236	-0.038	-0.178	0.018	-0.189	-0.107
0.004	0.017	-0.154	0.012	0.271	-0.073	-0.165	0.017	-0.161	-0.103
0.006	0.019	-0.054	0.019	0.238	-0.06	-0.131	0.017	-0.107	-0.101
-0.003	-0.004	0.057	0.005	0.2	-0.021	-0.159	0.031	-0.139	-0.1
-0.004	-0.104	0.176	-0.003	0.189	-0.008	-0.156	0.028	-0.223	-0.095
0.004	-0.207	0.275	0.004	0.184	0.007	-0.115	0.004	-0.189	-0.093
0.008	-0.212	0.314	0.004	0.182	0.022	-0.175	0.005	-0.134	-0.093
0.001	-0.159	0.263	-0.008	0.18	0.003	-0.248	0.023	-0.168	-0.096
-0.01	-0.134	0.133	-0.002	0.167	-0.025	-0.218	0.02	-0.17	-0.105
-0.009	-0.154	0.034	0.016	0.149	-0.024	-0.171	0.014	-0.144	-0.105
-0.002	-0.176	0.051	0.013	0.129	-0.017	-0.164	0.016	-0.17	-0.097
0	-0.144	0.108	0.003	0.107	-0.003	-0.177	0.015	-0.172	-0.099
0	-0.074	0.103	0.006	0.092	0.014	-0.191	0.005	-0.175	-0.104
-0.003	0.01	0.087	0.012	0.089	-0.023	-0.169	-0.006	-0.195	-0.102
-0.01	0.1	0.138	0.007	0.088	-0.064	-0.162	-0.005	-0.108	-0.109
-0.011	0.153	0.183	-0.004	0.085	-0.04	-0.26	0.007	-0.046	-0.119
-0.003	0.167	0.1	0.003	0.075	-0.029	-0.308	0.009	-0.093	-0.111
0	0.169	-0.071	0.019	0.061	-0.046	-0.197	0.002	-0.1	-0.105
-0.002	0.16	-0.188	0.01	0.089	-0.026	-0.143	0.006	-0.103	-0.107
-0.003	0.149	-0.204	-0.004	0.151	0.001	-0.192	0.011	-0.21	-0.108
0	0.121	-0.132	0	0.19	0.021	-0.183	0.006	-0.289	-0.112
0.004	0.037	0.005	0.008	0.212	0.03	-0.163	0.001	-0.199	-0.114
0	-0.055	0.113	0.009	0.219	0.001	-0.185	0.005	-0.076	-0.107
-0.004	-0.075	0.112	0.004	0.197	-0.014	-0.15	0.009	0.021	-0.105
-0.003	-0.048	0.029	0.003	0.174	0	-0.129	0.008	0.107	-0.109
-0.004	-0.049	-0.087	0.006	0.171	-0.006	-0.211	0.006	0.027	-0.104
-0.002	-0.084	-0.187	0.006	0.18	-0.014	-0.22	0.009	-0.103	-0.092
0.006	-0.093	-0.185	0.004	0.201	-0.001	-0.154	0.016	-0.053	-0.087
0.004	-0.04	-0.091	0	0.218	0.011	-0.171	0.014	-0.024	-0.09
-0.002	0.042	-0.018	-0.001	0.219	0.023	-0.194	0.011	-0.136	-0.103
0.007	0.09	-0.012	0.003	0.203	0.021	-0.177	0.012	-0.145	-0.109
0.01	0.09	-0.063	0.002	0.184	-0.023	-0.216	0.006	-0.059	-0.092
0	0.074	-0.118	-0.002	0.176	-0.058	-0.26	0	-0.048	-0.089
0.004	0.044	-0.11	0.002	0.168	-0.044	-0.222	-0.003	-0.083	-0.107
0.01	-0.007	-0.073	0.009	0.167	-0.041	-0.188	-0.006	-0.128	-0.11
-0.002	-0.04	-0.057	0.003	0.175	-0.046	-0.164	0	-0.132	-0.104
-0.008	-0.045	0.006	-0.002	0.168	-0.007	-0.142	0.003	-0.082	-0.108
-0.008	-0.049	0.126	0.004	0.152	0	-0.228	0.001	-0.091	-0.118
-0.016	-0.054	0.138	0.008	0.144	-0.065	-0.305	0.005	-0.149	-0.118
-0.016	-0.053	-0.06	0.007	0.137	-0.078	-0.228	0.012	-0.144	-0.108
-0.008	-0.041	-0.332	-0.002	0.135	-0.039	-0.169	0.018	-0.106	-0.105
-0.008	-0.025	-0.464	-0.007	0.142	-0.044	-0.216	0.015	-0.141	-0.105
-0.006	-0.024	-0.366	0.003	0.144	-0.06	-0.244	0.014	-0.208	-0.096
0.001	-0.033	-0.158	0.011	0.133	-0.044	-0.25	0.022	-0.185	-0.094
-0.001	-0.024	-0.055	0.002	0.143	-0.012	-0.224	0.02	-0.124	-0.099
-0.002	-0.007	0.008	0	0.181	0.003	-0.177	0.006	-0.108	-0.099
0.002	-0.005	0.219	0.012	0.203	-0.006	-0.247	-0.001	-0.115	-0.094
-0.001	-0.004	0.379	0.014	0.2	-0.02	-0.305	0.002	-0.134	-0.081
-0.006	-0.001	0.244	0.006	0.181	-0.042	-0.232	0.014	-0.128	-0.076
-0.007	-0.001	-0.042	0.009	0.152	-0.061	-0.217	0.017	-0.125	-0.089
0	-0.005	-0.192	0.017	0.14	-0.038	-0.237	0.002	-0.173	-0.092
0.006	-0.013	-0.062	0.013	0.147	-0.02	-0.182	0.004	-0.13	-0.089
0.002	-0.011	0.186	0.001	0.159	-0.029	-0.148	0.025	-0.043	-0.101
-0.002	0.002	0.319	-0.002	0.167	0.019	-0.172	0.022	-0.105	-0.107
-0.006	0.009	0.355	0.009	0.16	0.075	-0.186	0	-0.187	-0.096
-0.003	0.002	0.389	0.02	0.144	0.038	-0.147	-0.002	-0.169	-0.09
0.006	-0.026	0.41	0.011	0.14	-0.01	-0.104	0.012	-0.16	-0.094
0.008	-0.056	0.372	-0.003	0.148	-0.017	-0.118	0.015	-0.192	-0.094
0.01	-0.058	0.304	0.006	0.152	-0.028	-0.145	0.002	-0.204	-0.094
0.012	-0.037	0.272	0.015	0.14	-0.024	-0.125	-0.002	-0.237	-0.096
0.002	-0.031	0.24	0.004	0.127	0.009	-0.08	0.006	-0.266	-0.095
-0.01	-0.038	0.177	-0.002	0.123	0.028	-0.093	0.009	-0.197	-0.098
-0.007	-0.027	0.156	0.009	0.116	0.048	-0.151	0.007	-0.136	-0.107
0.007	-0.018	0.133	0.016	0.11	0.077	-0.125	0.006	-0.151	-0.109
0.015	-0.025	-0.026	0.01	0.118	0.062	-0.063	0.01	-0.138	-0.096
0.002	-0.004	-0.235	0.002	0.129	0.018	-0.091	0.013	-0.096	-0.096
-0.013	0.036	-0.351	0.002	0.136	-0.008	-0.165	0.008	-0.098	-0.113
-0.004	0.035	-0.424	0.01	0.136	-0.018	-0.212	0.007	-0.156	-0.116
0.007	0.007	-0.41	0.009	0.132	-0.019	-0.206	0.012	-0.21	-0.11
0.002	0.007	-0.27	0	0.15	-0.025	-0.179	0.008	-0.201	-0.114
-0.005	0.018	-0.236	-0.001	0.191	-0.029	-0.178	0.004	-0.121	-0.119
-0.011	0.006	-0.36	0.007	0.226	0.015	-0.174	0.004	-0.053	-0.122
-0.011	-0.009	-0.422	0.01	0.218	0.062	-0.15	0.006	-0.051	-0.113
-0.007	-0.01	-0.298	0.002	0.181	0.039	-0.136	0.013	-0.068	-0.097
-0.009	-0.009	-0.089	0.002	0.166	0.006	-0.143	0.013	-0.031	-0.099
-0.007	-0.011	-0.004	0.012	0.166	0.005	-0.187	0.005	0.058	-0.099
0.001	-0.012	0.006	0.002	0.152	-0.007	-0.211	0.004	0.068	-0.088
-0.001	-0.012	0.07	-0.007	0.141	-0.037	-0.152	0.01	-0.032	-0.089
-0.006	-0.014	0.096	0.005	0.14	-0.043	-0.108	0.008	-0.096	-0.097
-0.003	-0.024	0.077	0.009	0.136	-0.023	-0.149	0.005	-0.113	-0.104
0.001	-0.037	0.093	0.002	0.129	-0.014	-0.193	0.012	-0.144	-0.107
0	-0.032	0.119	0	0.134	-0.013	-0.175	0.023	-0.162	-0.103
-0.001	-0.01	0.138	0.005	0.136	-0.017	-0.148	0.018	-0.162	-0.104
-0.002	0.003	0.166	0.018	0.127	-0.038	-0.151	0.01	-0.13	-0.11
0.001	0.003	0.177	0.022	0.135	-0.038	-0.145	0.011	-0.085	-0.104
0.003	-0.002	0.149	0.01	0.151	-0.008	-0.131	0.011	-0.122	-0.097
0.003	-0.009	0.163	-0.001	0.15	0.006	-0.092	0.012	-0.183	-0.102
0.004	-0.011	0.223	0	0.147	-0.011	-0.006	0.01	-0.168	-0.109
-0.003	-0.005	0.181	0.007	0.145	-0.011	-0.017	0	-0.131	-0.106
-0.008	0.021	0.067	0.01	0.145	-0.003	-0.118	0.002	-0.169	-0.094
0	0.047	0.029	0.006	0.158	-0.01	-0.132	0.02	-0.207	-0.096
0.003	0.016	0.044	-0.004	0.161	0.031	-0.118	0.015	-0.028	-0.109
0.001	-0.043	0.036	0	0.154	0.058	-0.146	-0.002	0.13	-0.108
0.001	-0.055	-0.006	0.012	0.168	0.02	-0.121	0.004	-0.052	-0.094
0	-0.046	-0.067	0.006	0.178	-0.01	-0.119	0.009	-0.267	-0.084
-0.001	-0.046	-0.09	-0.003	0.164	-0.056	-0.262	0.002	-0.28	-0.092
0.003	-0.039	-0.033	0.003	0.154	-0.115	-0.371	0.005	-0.203	-0.1
0.003	-0.044	0.022	0.003	0.159	-0.103	-0.306	0.01	-0.167	-0.095
-0.002	-0.066	-0.011	-0.005	0.163	-0.051	-0.243	0.009	-0.202	-0.095
0.001	-0.064	-0.09	0.001	0.167	-0.024	-0.257	0.007	-0.126	-0.101
0.005	-0.034	-0.138	0.013	0.168	-0.004	-0.258	0.01	0.014	-0.098
0.005	-0.001	-0.135	0.009	0.168	0.031	-0.237	0.017	-0.022	-0.093
0	0.022	-0.083	-0.006	0.171	0.047	-0.215	0.017	-0.096	-0.099
-0.003	0.029	0.009	-0.003	0.182	0.031	-0.236	0.008	-0.067	-0.105
0	0.021	0.099	0.014	0.19	0.002	-0.256	0.007	-0.056	-0.097
0.003	0.004	0.092	0.013	0.188	-0.019	-0.219	0.018	-0.036	-0.09
0.005	0.006	-0.031	-0.005	0.182	-0.028	-0.242	0.026	0.009	-0.099
0.008	0.017	-0.135	-0.005	0.169	-0.042	-0.252	0.017	-0.123	-0.108
0.005	0.002	-0.117	0.008	0.156	-0.043	-0.138	0.007	-0.289	-0.103
0.002	-0.014	-0.069	0.008	0.152	-0.04	-0.189	0.009	-0.208	-0.097
-0.002	-0.008	-0.086	0.004	0.157	-0.051	-0.416	0	-0.162	-0.105
-0.003	-0.004	-0.128	0.011	0.157	-0.035	-0.428	-0.015	-0.274	-0.121
0.008	-0.004	-0.183	0.019	0.147	-0.003	-0.233	-0.011	-0.219	-0.121
0.009	-0.012	-0.24	0.009	0.131	0.004	-0.11	0	-0.091	-0.106
-0.003	-0.021	-0.195	-0.008	0.121	0.002	-0.104	0.003	-0.078	-0.105
-0.007	-0.003	-0.066	-0.007	0.12	-0.018	-0.111	0.009	-0.019	-0.109
-0.001	0.034	0.032	0.006	0.139	-0.041	-0.11	0.011	0.052	-0.105
0.002	0.06	0.11	0.006	0.16	0.016	-0.078	0.011	-0.013	-0.096
-0.005	0.06	0.254	0	0.148	0.09	-0.031	0.011	-0.075	-0.083
-0.011	0.041	0.389	0.007	0.12	0.057	-0.142	0.007	-0.074	-0.086
-0.013	0.022	0.338	0.01	0.108	-0.005	-0.293	0.007	-0.104	-0.095
-0.018	0.005	0.161	0.005	0.107	-0.011	-0.176	0.009	-0.124	-0.092
-0.013	-0.014	0.089	0.003	0.131	-0.015	-0.029	0.012	-0.122	-0.097
-0.002	-0.03	0.135	0.003	0.175	-0.013	-0.171	0.018	-0.106	-0.111
0	-0.04	0.11	0.007	0.189	-0.003	-0.29	0.018	-0.041	-0.107
-0.005	-0.045	-0.067	0.006	0.177	-0.082	-0.171	0.013	-0.007	-0.095
-0.009	-0.036	-0.287	-0.001	0.176	-0.174	-0.166	0.015	-0.088	-0.097
-0.005	-0.015	-0.427	0.005	0.18	-0.124	-0.27	0.013	-0.184	-0.108
-0.002	-0.014	-0.457	0.017	0.181	-0.028	-0.172	0.003	-0.166	-0.105
-0.004	-0.024	-0.425	0.012	0.18	0.008	-0.076	0.007	-0.129	-0.09
-0.002	-0.02	-0.392	-0.001	0.175	0.017	-0.188	0.02	-0.164	-0.091
0.006	-0.016	-0.329	0	0.173	-0.001	-0.242	0.016	-0.17	-0.105
0.007	-0.017	-0.147	0.004	0.177	-0.025	-0.236	0.002	-0.117	-0.105
-0.005	-0.006	0.083	0.005	0.179	0.014	-0.307	0.007	-0.088	-0.094
-0.013	0.001	0.166	0.008	0.175	0.065	-0.243	0.019	-0.067	-0.101
-0.006	-0.005	0.121	0.006	0.179	0.04	-0.217	0.015	-0.024	-0.121
0.004	-0.008	0.18	-0.003	0.184	-0.01	-0.301	0.004	-0.12	-0.122
0.007	-0.007	0.379	-0.007	0.167	-0.024	-0.129	0.001	-0.241	-0.105
0.001	-0.009	0.504	0	0.147	-0.019	0.002	0.005	-0.175	-0.102
-0.003	-0.002	0.431	0.005	0.142	0	-0.102	0.011	-0.203	-0.108
0.002	0.006	0.299	0.004	0.132	0.013	-0.103	0.013	-0.317	-0.097
0.004	-0.002	0.222	0.003	0.125	-0.016	-0.081	0.015	-0.222	-0.087
-0.008	-0.01	0.125	-0.001	0.136	-0.047	-0.116	0.019	-0.14	-0.095
-0.016	-0.008	-0.016	-0.003	0.146	-0.035	-0.037	0.016	-0.2	-0.105
-0.008	-0.005	-0.103	0.004	0.148	0.001	0.031	0.008	-0.192	-0.103
0.001	-0.01	-0.085	0.005	0.154	0.04	-0.045	0.006	-0.137	-0.099
0.003	-0.016	-0.004	0.006	0.164	0.054	-0.099	0.009	-0.153	-0.101
0.001	-0.005	0.065	0.012	0.171	0.026	-0.126	0.002	-0.25	-0.107
0	0.007	0.112	0.012	0.174	0.005	-0.26	-0.006	-0.311	-0.1
0.006	-0.004	0.133	0.007	0.173	0.017	-0.379	0	-0.208	-0.093
0.012	-0.008	0.11	0.004	0.171	0.023	-0.341	0.011	-0.07	-0.098
0.012	0	0.062	0.011	0.16	0.005	-0.19	0.014	-0.056	-0.103
0.009	-0.008	-0.04	0.021	0.139	0.005	-0.087	0.005	-0.089	-0.103
-0.001	-0.016	-0.181	0.016	0.12	0.031	-0.136	-0.002	-0.105	-0.101
-0.007	-0.012	-0.294	0.007	0.111	0.039	-0.214	0.004	-0.128	-0.094
-0.006	-0.007	-0.388	0.01	0.113	-0.004	-0.218	0.004	-0.075	-0.096
-0.006	-0.025	-0.408	0.017	0.112	-0.038	-0.217	-0.003	0.083	-0.102
-0.005	-0.091	-0.282	0.02	0.096	-0.003	-0.241	0.005	0.113	-0.097
-0.009	-0.154	-0.054	0.014	0.084	0.02	-0.236	0.012	-0.02	-0.096
-0.014	-0.129	0.197	0.01	0.099	-0.032	-0.255	0.005	-0.079	-0.108
-0.008	-0.049	0.369	0.015	0.133	-0.077	-0.297	0.009	-0.076	-0.111
0.002	0.015	0.389	0.014	0.183	-0.071	-0.219	0.014	-0.137	-0.108
0.003	0.042	0.339	-0.003	0.247	-0.064	-0.112	0.006	-0.177	-0.106
0.002	0.035	0.319	-0.008	0.28	-0.085	-0.148	0.003	-0.133	-0.101
0.002	0.028	0.292	0.006	0.252	-0.094	-0.244	0.001	-0.071	-0.1
0.001	0.024	0.174	0.009	0.201	-0.049	-0.268	-0.005	-0.027	-0.098
0.004	0.003	0.026	-0.006	0.174	-0.016	-0.233	0.003	-0.023	-0.094
0.005	-0.019	-0.042	-0.006	0.161	-0.056	-0.202	0.01	-0.073	-0.099
0.008	-0.026	-0.052	0.006	0.135	-0.087	-0.169	0.004	-0.116	-0.104
0.014	-0.031	-0.07	0.005	0.106	-0.069	-0.139	0.003	-0.098	-0.1
0.004	-0.03	-0.094	0	0.084	-0.071	-0.141	0.008	-0.07	-0.097
-0.011	-0.002	-0.075	-0.004	0.066	-0.086	-0.169	0.006	-0.126	-0.099
-0.008	0.028	0.008	-0.006	0.058	-0.071	-0.177	0.007	-0.21	-0.101
0.007	0.019	0.057	0.005	0.065	-0.089	-0.152	0.015	-0.194	-0.098
0.015	0.002	-0.011	0.008	0.079	-0.148	-0.154	0.015	-0.161	-0.093
0.001	0.006	-0.076	-0.002	0.089	-0.127	-0.127	0.005	-0.2	-0.101
-0.011	0.008	-0.023	-0.004	0.085	-0.042	-0.095	0.005	-0.258	-0.112
0.002	-0.002	0.059	0.006	0.103	-0.026	-0.17	0.015	-0.254	-0.112
0.01	-0.013	0.091	0.004	0.182	-0.051	-0.209	0.021	-0.154	-0.105
0.001	-0.025	0.124	-0.006	0.255	-0.043	-0.192	0.018	-0.125	-0.101
-0.003	-0.032	0.132	-0.003	0.252	-0.032	-0.208	0.008	-0.188	-0.109
-0.005	-0.018	0.012	0.007	0.228	0.008	-0.185	-0.004	-0.141	-0.111
-0.003	0.011	-0.175	0.01	0.222	0.072	-0.159	0.004	-0.046	-0.095
-0.004	0.016	-0.27	0.004	0.199	0.067	-0.148	0.018	-0.061	-0.093
-0.013	-0.018	-0.279	-0.005	0.169	0.023	-0.126	0.016	-0.141	-0.108
-0.006	-0.053	-0.355	0	0.159	0.007	-0.154	0.009	-0.148	-0.103
0.006	-0.05	-0.461	0.008	0.156	0.018	-0.206	0.013	-0.093	-0.089
-0.001	-0.025	-0.409	-0.002	0.164	0.021	-0.225	0.021	-0.17	-0.084
-0.002	-0.012	-0.29	-0.008	0.189	-0.001	-0.222	0.02	-0.274	-0.088
0.003	-0.015	-0.266	0.003	0.199	0.018	-0.209	0.012	-0.168	-0.09
0.002	-0.012	-0.241	0.009	0.185	0.066	-0.188	0.012	-0.03	-0.089
0.002	0.003	-0.181	0.006	0.172	0.065	-0.195	0.016	-0.039	-0.099
-0.001	0.016	-0.177	0.004	0.159	0.047	-0.216	0.016	-0.08	-0.109
-0.005	0.025	-0.154	0.006	0.15	0.044	-0.197	0.014	-0.123	-0.11
-0.004	0.023	0.001	0.013	0.157	0.044	-0.176	0.013	-0.181	-0.107
-0.003	0.005	0.221	0.012	0.171	0.061	-0.195	0.019	-0.179	-0.098
-0.005	-0.006	0.342	0.003	0.181	0.076	-0.222	0.016	-0.191	-0.096
-0.005	0.002	0.293	0.002	0.182	0.059	-0.211	0.001	-0.235	-0.102
-0.001	0.003	0.175	0.01	0.171	0.035	-0.192	-0.002	-0.148	-0.101
-0.002	-0.009	0.104	0.008	0.157	0.027	-0.262	0.007	-0.05	-0.092
-0.006	-0.004	0.092	0.001	0.141	0.009	-0.319	0.01	-0.087	-0.093
-0.005	0.008	0.12	0.008	0.116	-0.017	-0.22	0.006	-0.135	-0.105
0.003	0.001	0.166	0.015	0.098	-0.013	-0.133	-0.002	-0.162	-0.11
0.007	-0.003	0.222	0.008	0.102	0.007	-0.173	-0.003	-0.175	-0.112
-0.001	0.003	0.283	0.007	0.115	0.02	-0.196	0.009	-0.142	-0.118
-0.008	-0.005	0.287	0.012	0.129	0.044	-0.175	0.012	-0.116	-0.124
-0.006	-0.01	0.214	0.008	0.152	0.042	-0.193	0.002	-0.086	-0.121
-0.006	-0.001	0.139	0.003	0.178	0.004	-0.209	0.003	0.044	-0.101
-0.008	-0.002	0.116	0.002	0.191	-0.016	-0.221	0.006	0.16	-0.089
-0.005	-0.008	0.143	0.005	0.197	-0.033	-0.234	0.008	0.065	-0.099
0.002	-0.005	0.156	0.009	0.197	-0.054	-0.182	0.013	-0.098	-0.11
0.001	0	0.098	0.004	0.181	-0.037	-0.136	0.017	-0.126	-0.111
-0.002	0.008	0.014	-0.003	0.161	-0.02	-0.144	0.013	-0.14	-0.111
-0.006	0.017	-0.046	0.005	0.148	-0.046	-0.133	0.006	-0.204	-0.114
-0.009	0.016	-0.1	0.011	0.147	-0.068	-0.133	0.003	-0.167	-0.112
-0.005	0.004	-0.17	0.005	0.159	-0.057	-0.196	0.004	-0.055	-0.095
-0.006	-0.034	-0.218	0.004	0.166	-0.056	-0.22	0.005	0.018	-0.083
-0.009	-0.094	-0.204	0.007	0.175	-0.061	-0.162	0	0.044	-0.091
0.001	-0.118	-0.124	0.008	0.197	-0.036	-0.127	-0.002	-0.017	-0.097
0.01	-0.084	-0.005	0.013	0.205	-0.007	-0.034	0.01	-0.13	-0.087
0.011	-0.032	0.089	0.016	0.18	0	0.091	0.015	-0.18	-0.091
0.011	-0.009	0.109	0.014	0.149	0.017	0.031	0.002	-0.19	-0.102
0.008	-0.022	0.073	0.012	0.133	0.03	-0.072	-0.006	-0.186	-0.099
0.001	-0.037	0.061	0.006	0.126	0.02	-0.114	0.003	-0.107	-0.089
0.003	-0.028	0.09	-0.004	0.131	0.009	-0.201	0.009	-0.012	-0.095
0	0.009	0.075	0	0.146	-0.014	-0.249	0.006	-0.017	-0.108
-0.007	0.045	0.026	0.011	0.148	-0.036	-0.23	0.008	-0.079	-0.104
-0.006	0.049	0.003	0.005	0.146	-0.024	-0.208	0.014	-0.162	-0.096
-0.009	0.027	-0.036	0	0.155	-0.015	-0.165	0.018	-0.235	-0.101
-0.012	0.004	-0.07	0.004	0.159	-0.026	-0.15	0.022	-0.194	-0.108
-0.003	-0.01	-0.054	0.003	0.146	-0.03	-0.2	0.03	-0.119	-0.112
0.01	-0.02	-0.033	0.004	0.132	-0.026	-0.207	0.031	-0.108	-0.112
0.015	-0.032	-0.013	0.008	0.129	-0.025	-0.192	0.017	-0.08	-0.099
0.01	-0.027	-0.001	0.006	0.131	-0.018	-0.24	0.004	-0.039	-0.09
0.006	-0.006	-0.033	0.005	0.132	-0.019	-0.246	0.004	-0.054	-0.097
0.01	0.001	-0.052	0.006	0.134	-0.047	-0.166	0.002	-0.137	-0.1
0.002	-0.006	-0.021	0.001	0.13	-0.064	-0.138	-0.003	-0.203	-0.091
-0.018	0.002	-0.017	-0.003	0.131	-0.027	-0.213	-0.001	-0.177	-0.091
-0.015	0.021	-0.089	0	0.139	0.012	-0.268	-0.001	-0.188	-0.105
0.005	0.019	-0.172	0.003	0.14	-0.006	-0.234	-0.005	-0.265	-0.105
0.007	0.004	-0.21	0.002	0.136	-0.023	-0.187	0.005	-0.253	-0.094
-0.003	-0.004	-0.234	-0.001	0.136	-0.008	-0.178	0.018	-0.196	-0.095
-0.006	-0.008	-0.208	0.002	0.139	-0.035	-0.185	0.015	-0.189	-0.101
0	-0.015	0.005	0.009	0.149	-0.049	-0.181	0.014	-0.191	-0.103
0	-0.018	0.353	0.007	0.158	0.015	-0.154	0.015	-0.166	-0.109
-0.009	-0.02	0.5	0.001	0.16	-0.045	-0.128	0.01	-0.117	-0.115
-0.009	-0.016	0.272	0.007	0.162	-0.166	-0.129	0.003	-0.098	-0.122
0	-0.013	-0.022	0.015	0.159	-0.066	-0.159	-0.004	-0.123	-0.124
-0.002	-0.021	-0.092	0.01	0.15	0.084	-0.218	-0.001	-0.124	-0.113
-0.007	-0.016	-0.054	-0.001	0.162	0.082	-0.231	0.012	-0.104	-0.108
-0.004	0.004	-0.026	0.003	0.178	0.039	-0.196	0.017	-0.149	-0.114
-0.001	-0.012	0.052	0.018	0.168	0.028	-0.238	0.016	-0.232	-0.105
0.003	-0.052	0.157	0.013	0.153	0.033	-0.277	0.012	-0.233	-0.081
0.002	-0.053	0.185	0	0.151	0.017	-0.186	0.009	-0.157	-0.075
-0.006	-0.027	0.122	0	0.153	-0.023	-0.114	0.01	-0.108	-0.081
-0.003	-0.029	0.014	0.005	0.155	-0.033	-0.141	0.006	-0.113	-0.086
0.006	-0.051	-0.086	0.007	0.159	0.002	-0.156	0.005	-0.125	-0.094
0.001	-0.055	-0.149	0.001	0.174	0.061	-0.167	0.012	-0.101	-0.097
-0.004	-0.041	-0.234	-0.009	0.189	0.108	-0.206	0.015	-0.014	-0.091
-0.003	-0.026	-0.354	-0.007	0.188	0.074	-0.232	0.014	0.053	-0.096
0	-0.016	-0.367	0.007	0.178	-0.006	-0.229	0.01	-0.013	-0.107
0.004	-0.003	-0.241	0.015	0.172	-0.036	-0.196	0.007	-0.089	-0.095
0.001	0.008	-0.084	0.009	0.169	-0.021	-0.178	0.008	-0.096	-0.087
-0.007	0.006	0.049	0.005	0.157	0.005	-0.197	0.005	-0.124	-0.101
-0.011	-0.003	0.178	0.002	0.15	0.017	-0.196	0.003	-0.151	-0.106
-0.002	-0.006	0.31	0.001	0.149	-0.014	-0.172	0.008	-0.129	-0.097
0	-0.017	0.333	0.006	0.145	-0.069	-0.18	0.019	-0.094	-0.096
-0.005	-0.027	0.187	0.009	0.146	-0.089	-0.178	0.022	-0.077	-0.094
0.001	-0.005	0.028	0.008	0.145	-0.071	-0.154	0.011	-0.1	-0.093
0.006	0.026	-0.031	0.004	0.138	-0.06	-0.171	0.004	-0.135	-0.091
0.01	0.023	-0.046	-0.002	0.142	-0.052	-0.146	0.006	-0.127	-0.083
0.021	0	-0.062	0.004	0.147	-0.041	-0.081	0.007	-0.11	-0.09
0.019	-0.014	-0.07	0.014	0.161	-0.046	-0.13	0.004	-0.11	-0.105
0.005	-0.01	-0.036	0.012	0.172	-0.041	-0.226	-0.004	-0.109	-0.106
-0.003	0.018	0.052	0.006	0.162	-0.026	-0.238	-0.004	-0.072	-0.107
-0.008	0.042	0.157	0.007	0.15	-0.053	-0.178	0.004	0.002	-0.114
-0.01	0.038	0.218	0.006	0.146	-0.088	-0.106	0.003	0.004	-0.121
-0.01	0.035	0.202	0.005	0.147	-0.079	-0.089	0.01	-0.083	-0.123
-0.011	0.051	0.156	0.005	0.156	-0.055	-0.105	0.028	-0.131	-0.113
-0.006	0.046	0.112	0.001	0.169	-0.042	-0.119	0.038	-0.146	-0.104
0.004	0.004	0.081	-0.003	0.178	-0.035	-0.193	0.035	-0.17	-0.106
0.006	-0.017	0.059	-0.003	0.189	-0.021	-0.262	0.019	-0.164	-0.101
0.002	0.021	-0.018	-0.003	0.215	0.001	-0.234	0	-0.149	-0.091
-0.001	0.056	-0.141	-0.005	0.235	0.002	-0.201	-0.001	-0.152	-0.093
-0.002	0.044	-0.296	-0.007	0.219	-0.004	-0.247	0.003	-0.119	-0.097
0.002	0.024	-0.47	-0.001	0.168	-0.03	-0.278	0.007	-0.089	-0.097
0.008	0.027	-0.485	0.005	0.106	-0.1	-0.112	0.017	-0.141	-0.099
-0.005	0.002	-0.332	0.001	0.077	-0.112	0.071	0.018	-0.192	-0.095
-0.013	-0.077	-0.207	-0.007	0.093	-0.039	-0.04	0.007	-0.197	-0.094
0	-0.167	-0.205	-0.012	0.117	-0.007	-0.193	-0.001	-0.253	-0.105
0.003	-0.227	-0.34	-0.006	0.131	-0.025	-0.17	-0.007	-0.288	-0.113
-0.002	-0.227	-0.398	0.003	0.144	-0.012	-0.132	-0.007	-0.209	-0.11
-0.004	-0.159	-0.194	0.003	0.156	0.009	-0.102	-0.001	-0.144	-0.112
-0.01	-0.053	-0.002	0.003	0.163	0.001	-0.103	0.002	-0.12	-0.122
-0.011	0.042	0.023	0.011	0.17	-0.007	-0.177	0.001	-0.048	-0.123
-0.006	0.075	0.089	0.01	0.176	-0.004	-0.213	0	-0.036	-0.111
-0.007	0.071	0.166	-0.001	0.166	0.001	-0.154	0.002	-0.139	-0.109
-0.008	0.093	0.121	0.004	0.154	0.025	-0.117	0.009	-0.205	-0.121
-0.009	0.103	0.105	0.021	0.155	0.04	-0.293	0.011	-0.222	-0.117
-0.005	0.052	0.26	0.025	0.154	0.008	-0.478	0.008	-0.216	-0.098
-0.001	-0.01	0.382	0.021	0.151	-0.027	-0.348	0.012	-0.103	-0.083
-0.007	-0.037	0.246	0.02	0.153	-0.024	-0.161	0.016	0.001	-0.083
-0.008	-0.041	0.101	0.034	0.155	0.001	-0.157	0.011	-0.043	-0.095
0	-0.035	0.204	0.055	0.153	0.031	-0.178	0.008	-0.147	-0.101
0.001	-0.028	0.382	0.063	0.148	0.056	-0.151	0.009	-0.217	-0.099
0.003	-0.021	0.435	0.066	0.144	0.078	-0.133	0.005	-0.232	-0.105
0.01	-0.012	0.364	0.06	0.14	0.091	-0.123	0.003	-0.184	-0.104
0.008	-0.014	0.264	0.024	0.134	0.074	-0.144	0.01	-0.103	-0.093
0.008	-0.019	0.217	-0.04	0.133	0.025	-0.194	0.013	-0.039	-0.093
0.013	-0.019	0.163	-0.091	0.137	-0.015	-0.202	0.012	-0.004	-0.102
0.005	-0.021	0.047	-0.084	0.131	-0.021	-0.278	0.01	-0.007	-0.107
0.001	-0.028	-0.042	-0.038	0.122	-0.021	-0.377	0.002	-0.055	-0.102
0.006	-0.035	-0.068	-0.016	0.133	-0.029	-0.287	0.002	-0.118	-0.09
0.003	-0.027	-0.095	-0.014	0.154	-0.037	-0.162	0.009	-0.186	-0.094
-0.002	0.005	-0.111	0	0.159	-0.031	-0.15	0.01	-0.241	-0.113
0	0.027	-0.071	0.013	0.164	-0.014	-0.161	0.012	-0.206	-0.108
-0.001	0.017	-0.011	0.008	0.185	-0.01	-0.185	0.016	-0.103	-0.091
-0.001	0.004	0.033	0.005	0.197	0.004	-0.184	0.012	-0.052	-0.101
0.001	0.008	0.075	0.013	0.188	0.037	-0.149	0.007	-0.055	-0.115
-0.007	0.01	0.098	0.016	0.166	0.028	-0.206	0.011	-0.044	-0.098
-0.011	-0.001	0.073	0.01	0.155	-0.005	-0.269	0.015	-0.007	-0.077
-0.003	-0.011	0.013	0.006	0.163	0.005	-0.225	0.011	0.01	-0.077
-0.003	-0.014	-0.035	0.01	0.168	0.019	-0.192	0.003	-0.032	-0.089
-0.008	-0.021	-0.056	0.012	0.154	0	-0.178	0.002	-0.081	-0.096
-0.007	-0.018	-0.08	0.011	0.141	-0.004	-0.157	0.012	-0.101	-0.095
-0.008	0.015	-0.131	0.01	0.147	0.007	-0.19	0.021	-0.139	-0.093
-0.006	0.053	-0.17	0.007	0.159	0.008	-0.228	0.021	-0.148	-0.101
0.002	0.048	-0.159	0.014	0.161	0.009	-0.229	0.022	-0.083	-0.111
0.002	0.001	-0.139	0.034	0.162	-0.01	-0.216	0.02	-0.031	-0.1
-0.009	-0.044	-0.108	0.038	0.171	-0.028	-0.208	0.007	0.064	-0.088
-0.007	-0.044	-0.009	0.04	0.177	-0.026	-0.218	-0.002	0.17	-0.097
0.013	-0.022	0.111	0.046	0.168	-0.038	-0.2	-0.001	0.039	-0.109
0.016	-0.031	0.109	0.01	0.154	-0.043	-0.13	-0.001	-0.121	-0.111
-0.001	-0.066	-0.059	-0.047	0.149	-0.034	-0.094	0.001	-0.083	-0.107
-0.007	-0.065	-0.229	-0.059	0.141	-0.035	-0.115	0.004	-0.203	-0.105
-0.001	-0.021	-0.209	-0.039	0.138	-0.03	-0.117	0.004	-0.409	-0.107
0.002	0.011	-0.059	-0.021	0.149	-0.033	-0.114	0.002	-0.272	-0.106
-0.002	0.025	0.017	-0.004	0.148	-0.053	-0.148	0.003	-0.071	-0.1
-0.007	0.038	0.026	0.004	0.145	-0.064	-0.172	0.014	-0.06	-0.096
-0.003	0.031	0.046	0.012	0.159	-0.053	-0.163	0.018	-0.047	-0.092
0.003	0	0.012	0.018	0.163	-0.032	-0.151	0.005	-0.078	-0.096
0.005	-0.018	-0.051	0.009	0.154	-0.004	-0.113	0.001	-0.181	-0.106
0.004	-0.013	-0.047	0.004	0.159	0.022	-0.081	0.008	-0.214	-0.112
0.003	-0.008	-0.042	0.012	0.169	0.022	-0.148	0.014	-0.179	-0.112
0.005	-0.014	-0.079	0.01	0.166	0.006	-0.218	0.02	-0.148	-0.112
0.013	-0.016	-0.056	0.01	0.16	0	-0.199	0.016	-0.156	-0.103
0.013	-0.006	0.005	0.01	0.157	-0.02	-0.161	0.008	-0.179	-0.093
0.004	0.004	-0.006	0.001	0.153	-0.04	-0.148	0	-0.167	-0.107
0.004	0.003	-0.031	0.005	0.15	-0.026	-0.159	-0.014	-0.156	-0.121
0.01	-0.004	-0.005	0.011	0.144	-0.004	-0.186	-0.012	-0.201	-0.106
0.006	-0.01	-0.029	-0.003	0.141	0.008	-0.177	0.006	-0.207	-0.091
-0.002	-0.003	-0.118	-0.008	0.15	0.013	-0.154	0.01	-0.143	-0.098
-0.003	0.012	-0.131	0.004	0.159	0.012	-0.23	0.006	-0.141	-0.106
-0.002	0.011	-0.048	0.008	0.155	0	-0.291	0.01	-0.158	-0.11
-0.008	-0.004	0.01	0.006	0.151	-0.022	-0.199	0.013	-0.116	-0.105
-0.004	-0.008	0.003	0.006	0.158	-0.011	-0.137	0.012	-0.095	-0.092
0.004	-0.018	-0.02	0.001	0.16	0.021	-0.184	0.011	-0.129	-0.087
-0.004	-0.051	-0.066	0.001	0.151	0.03	-0.17	0.011	-0.183	-0.093
-0.012	-0.059	-0.11	0.015	0.147	0.034	-0.111	0.013	-0.233	-0.098
-0.009	-0.016	-0.044	0.022	0.145	0.031	-0.146	0.017	-0.225	-0.092
-0.013	0.018	0.124	0.012	0.147	-0.019	-0.218	0.017	-0.155	-0.094
-0.014	0.005	0.26	0.002	0.155	-0.071	-0.235	0.012	-0.111	-0.101
-0.011	-0.021	0.303	0.003	0.155	-0.069	-0.249	0.008	-0.141	-0.089
-0.012	-0.024	0.275	0.007	0.155	-0.06	-0.253	0.013	-0.199	-0.083
-0.006	-0.006	0.182	0.005	0.172	-0.065	-0.203	0.014	-0.143	-0.104
-0.003	0.022	0.032	0.003	0.188	-0.04	-0.137	0.005	-0.019	-0.112
-0.008	0.028	-0.108	0.006	0.197	0.007	-0.108	0.004	0.018	-0.099
-0.008	0.002	-0.137	0.009	0.197	0.032	-0.12	0.012	0.022	-0.094
-0.01	-0.007	-0.081	0.005	0.191	0.038	-0.14	0.016	-0.177	-0.097
-0.017	0.017	-0.102	0	0.191	0.034	-0.175	0.011	-0.401	-0.096
-0.01	0.029	-0.229	0.001	0.189	0.001	-0.205	0.004	-0.258	-0.101
-0.001	0.024	-0.354	0.013	0.176	-0.039	-0.156	0.005	-0.309	-0.102
0.001	0.024	-0.482	0.016	0.163	-0.046	-0.127	0.009	-0.557	-0.096
-0.001	0.012	-0.61	0.001	0.146	-0.034	-0.207	0.007	-0.347	-0.103
-0.002	-0.016	-0.565	-0.009	0.126	-0.013	-0.216	0.01	0.038	-0.116
0.001	-0.044	-0.273	-0.006	0.119	0.02	-0.147	0.013	0.226	-0.113
0.003	-0.096	0.05	-0.009	0.137	0.041	-0.21	0.011	0.199	-0.1
0.001	-0.161	0.262	-0.016	0.163	0.015	-0.275	0.014	0.017	-0.104
0.004	-0.16	0.43	-0.01	0.176	-0.027	-0.181	0.019	-0.175	-0.119
0.008	-0.091	0.571	0.003	0.177	-0.034	-0.116	0.014	-0.266	-0.115
0.003	-0.029	0.7	0.006	0.181	-0.03	-0.156	0.01	-0.108	-0.1
-0.002	-0.001	0.749	0.006	0.173	-0.027	-0.173	0.012	0.078	-0.101
-0.001	0.011	0.546	0.013	0.157	-0.004	-0.161	0.008	-0.021	-0.105
0	0.013	0.254	0.013	0.156	0.016	-0.176	0.005	-0.063	-0.095
-0.005	0.005	0.202	0.004	0.155	0.026	-0.199	0.007	0.118	-0.089
-0.009	-0.023	0.352	0.004	0.14	0.032	-0.216	0.002	0.151	-0.089
-0.006	-0.066	0.426	0.009	0.127	0.012	-0.232	0.001	-0.086	-0.097
-0.004	-0.091	0.289	0.015	0.119	-0.013	-0.234	0.011	-0.325	-0.108
0	-0.084	0.009	0.021	0.109	-0.022	-0.223	0.006	-0.254	-0.104
-0.001	-0.056	-0.278	0.017	0.102	-0.035	-0.21	-0.004	-0.004	-0.095
-0.012	-0.029	-0.436	0.017	0.09	-0.046	-0.193	0.006	0.06	-0.104
-0.004	-0.009	-0.418	0.035	0.052	-0.05	-0.173	0.012	-0.048	-0.114
0.008	0.028	-0.306	0.04	0.011	-0.059	-0.142	0.008	-0.108	-0.106
-0.013	0.058	-0.194	0.032	0.018	-0.051	-0.118	0.016	-0.045	-0.095
-0.028	0.051	-0.094	0.034	0.055	-0.022	-0.135	0.02	-0.004	-0.101
-0.007	0.03	0.017	0.045	0.077	-0.007	-0.149	0.009	-0.079	-0.111
0.019	0.013	0.106	0.04	0.115	-0.015	-0.139	0.017	-0.095	-0.103
0.024	0.005	0.117	0.015	0.193	-0.024	-0.133	0.027	-0.032	-0.096
0.017	0.007	0.04	-0.018	0.254	-0.031	-0.156	0.014	-0.074	-0.101
0.014	0.017	-0.05	-0.041	0.263	-0.033	-0.184	0.006	-0.116	-0.109
0.016	0.026	-0.058	-0.043	0.241	-0.027	-0.133	0.011	-0.099	-0.112
0.01	0.021	0.014	-0.027	0.204	-0.017	-0.089	0.006	-0.148	-0.109
-0.002	0.011	0.083	-0.012	0.177	-0.017	-0.17	0.002	-0.127	-0.103
0	0.017	0.131	-0.006	0.19	-0.03	-0.229	0.008	-0.057	-0.103
0.004	0.031	0.159	-0.006	0.194	-0.03	-0.208	0.004	-0.263	-0.101
-0.001	0.036	0.066	-0.004	0.149	-0.011	-0.241	-0.004	-0.51	-0.086
-0.002	0.029	-0.153	0.004	0.105	-0.022	-0.262	0.003	-0.368	-0.072
0.002	0.029	-0.279	0.01	0.096	-0.055	-0.186	0.011	-0.203	-0.078
0.001	0.034	-0.217	0.021	0.118	-0.031	-0.147	0.009	-0.242	-0.093
0.003	0.031	-0.102	0.034	0.167	0.011	-0.203	0.005	-0.169	-0.098
0.003	0.025	-0.027	0.027	0.207	-0.002	-0.259	0.002	-0.027	-0.096
-0.001	0.017	0.026	0.02	0.204	-0.017	-0.252	0.005	0.012	-0.1
-0.001	0.009	0.109	0.032	0.186	-0.018	-0.216	0.01	-0.053	-0.104
-0.001	0.005	0.193	0.028	0.181	-0.032	-0.218	0.006	-0.205	-0.104
0.001	0.008	0.187	-0.008	0.174	-0.011	-0.211	-0.002	-0.281	-0.106
0.005	0.018	0.112	-0.041	0.168	0.032	-0.17	-0.002	-0.192	-0.099
0.001	0.025	0.022	-0.05	0.171	0.019	-0.145	0.005	-0.127	-0.096
-0.007	0.03	-0.075	-0.045	0.171	-0.009	-0.129	0.009	-0.179	-0.106
-0.005	0.037	-0.139	-0.028	0.161	-0.003	-0.116	0.015	-0.161	-0.105
-0.002	0.035	-0.123	-0.006	0.151	-0.003	-0.114	0.018	-0.004	-0.094
-0.004	0.033	-0.064	-0.003	0.156	-0.013	-0.128	0.013	0.052	-0.091
0	0.034	-0.025	-0.011	0.168	-0.01	-0.167	0.01	-0.063	-0.099
0	-0.003	-0.018	-0.01	0.178	-0.014	-0.171	0.011	-0.163	-0.109
-0.005	-0.051	-0.039	0	0.206	-0.029	-0.097	0.01	-0.205	-0.111
-0.002	-0.047	-0.065	0.009	0.243	-0.025	-0.068	0.002	-0.192	-0.112
0.002	-0.051	-0.109	0.015	0.26	-0.009	-0.164	-0.004	-0.129	-0.122
0.001	-0.129	-0.143	0.023	0.258	-0.011	-0.203	0.006	-0.104	-0.134
-0.003	-0.197	-0.027	0.029	0.237	-0.015	-0.117	0.012	-0.105	-0.131
-0.005	-0.18	0.167	0.024	0.211	0	-0.12	-0.009	-0.056	-0.117
-0.004	-0.116	0.22	0.009	0.196	-0.008	-0.225	-0.016	-0.005	-0.114
-0.007	-0.056	0.137	-0.012	0.15	-0.038	-0.211	0	-0.014	-0.117
-0.011	-0.033	0.039	-0.026	0.076	-0.043	-0.122	0.003	-0.036	-0.094
-0.011	-0.042	-0.055	-0.03	0.04	-0.035	-0.189	0.009	-0.066	-0.059
-0.01	-0.033	-0.195	-0.035	0.02	-0.037	-0.259	0.023	-0.12	-0.058
-0.011	0.005	-0.324	-0.029	0.006	-0.043	-0.173	0.021	-0.123	-0.089
-0.012	0.034	-0.331	-0.011	0.042	-0.033	-0.145	0.017	-0.079	-0.104
-0.009	0.038	-0.283	0.004	0.098	-0.025	-0.184	0.014	-0.121	-0.101
-0.003	0.032	-0.257	0.012	0.144	-0.037	-0.163	0.01	-0.207	-0.098
0	0.024	-0.166	0.029	0.188	-0.031	-0.149	0.017	-0.187	-0.093
-0.001	0.015	0.043	0.045	0.202	-0.025	-0.138	0.021	-0.127	-0.094
-0.003	0.009	0.255	0.037	0.184	-0.044	-0.152	0.013	-0.123	-0.098
-0.001	0.005	0.376	0.018	0.178	-0.03	-0.224	0.009	-0.15	-0.1
0.009	-0.021	0.389	0.012	0.179	-0.007	-0.229	0.01	-0.218	-0.11
0.014	-0.087	0.255	0.018	0.164	-0.006	-0.179	0.011	-0.266	-0.117
0.013	-0.127	0.05	0.032	0.153	0.014	-0.187	0.008	-0.177	-0.116
0.015	-0.096	-0.08	0.035	0.154	0.015	-0.215	0.001	-0.088	-0.106
0.008	-0.054	-0.105	0.019	0.157	-0.009	-0.207	0	-0.119	-0.096
0	-0.036	-0.057	0.008	0.154	-0.006	-0.174	0.006	-0.137	-0.103
0.006	-0.026	0	0.015	0.152	0.001	-0.14	0.012	-0.104	-0.11
0.008	-0.02	0.033	0.015	0.145	-0.006	-0.119	0.014	-0.119	-0.099
-0.001	-0.042	0.09	0.008	0.132	0.022	-0.137	0.011	-0.157	-0.092
-0.001	-0.089	0.148	0.02	0.134	0.048	-0.19	0.016	-0.181	-0.097
0.005	-0.104	0.199	0.051	0.149	0.012	-0.228	0.019	-0.194	-0.105
0.011	-0.092	0.291	0.065	0.145	-0.023	-0.264	0.003	-0.16	-0.109
0.018	-0.087	0.314	0.049	0.139	-0.005	-0.328	-0.005	-0.131	-0.105
0.015	-0.045	0.102	0.041	0.152	0.003	-0.33	0.008	-0.138	-0.102
0.005	0.034	-0.167	0.058	0.16	-0.016	-0.224	0.011	-0.133	-0.106
0.004	0.108	-0.207	0.076	0.156	-0.017	-0.159	0.005	-0.142	-0.1
0	0.153	-0.08	0.066	0.164	-0.007	-0.204	0.005	-0.185	-0.082
-0.01	0.16	0.032	0	0.178	0.013	-0.218	0.007	-0.189	-0.078
-0.004	0.156	0.051	-0.08	0.174	0.024	-0.184	0.016	-0.135	-0.096
0.015	0.143	-0.028	-0.107	0.165	-0.011	-0.214	0.023	-0.1	-0.108
0.021	0.094	-0.147	-0.102	0.166	-0.026	-0.278	0.017	-0.039	-0.095
0.009	0.038	-0.277	-0.103	0.163	-0.008	-0.306	0.013	0.043	-0.084
0.002	0.01	-0.372	-0.089	0.155	-0.031	-0.263	0.016	-0.019	-0.095
0.005	-0.003	-0.41	-0.062	0.152	-0.046	-0.151	0.013	-0.125	-0.1
0.007	-0.02	-0.416	-0.042	0.147	-0.014	-0.096	0.004	-0.113	-0.092
0	-0.023	-0.244	-0.037	0.148	0.007	-0.158	0.009	-0.108	-0.087
-0.007	-0.008	0.057	-0.046	0.158	-0.001	-0.205	0.016	-0.138	-0.095
-0.014	0.001	0.103	-0.049	0.158	-0.014	-0.191	0.002	-0.103	-0.111
-0.029	0	0.028	-0.05	0.155	-0.023	-0.227	-0.015	-0.031	-0.108
-0.024	-0.004	0.257	-0.043	0.158	-0.019	-0.308	-0.009	-0.007	-0.089
-0.007	-0.009	0.551	0.013	0.157	-0.007	-0.294	0.006	-0.068	-0.088
-0.017	0.001	0.551	0.085	0.156	-0.005	-0.226	0.005	-0.139	-0.098
-0.027	0.008	0.374	0.109	0.154	-0.009	-0.2	0.006	-0.18	-0.101
-0.014	-0.03	0.232	0.1	0.152	0.009	-0.153	0.016	-0.215	-0.098
-0.007	-0.068	0.14	0.102	0.165	0.034	-0.136	0.016	-0.17	-0.104
-0.01	-0.034	-0.006	0.117	0.187	0.02	-0.203	0.011	-0.123	-0.118
-0.011	0.043	-0.183	0.108	0.185	-0.001	-0.218	0.01	-0.157	-0.123
-0.008	0.093	-0.242	0.068	0.161	0.007	-0.172	0.002	-0.045	-0.112
-0.002	0.094	-0.167	0.029	0.154	0.009	-0.145	0.001	0.117	-0.101
0.001	0.06	-0.014	-0.008	0.157	0.019	-0.109	0.009	0.027	-0.108
0	0.023	0.141	-0.041	0.148	0.038	-0.088	0.012	-0.018	-0.118
0	-0.005	0.097	-0.044	0.164	0.015	-0.057	0.009	0.098	-0.108
-0.002	-0.035	-0.142	-0.029	0.219	-0.002	-0.002	0.011	0.008	-0.094
0.004	-0.03	-0.306	-0.02	0.253	0.013	-0.04	0.02	-0.114	-0.094
0.014	0.025	-0.325	-0.012	0.237	0.009	-0.112	0.017	-0.065	-0.096
0.012	0.086	-0.303	0	0.204	-0.002	-0.113	0.001	-0.161	-0.097
0.009	0.115	-0.308	0.008	0.193	-0.002	-0.097	0.001	-0.316	-0.094
0.008	0.073	-0.408	0.007	0.194	-0.022	-0.18	0.017	-0.237	-0.091
-0.015	-0.042	-0.516	0	0.183	-0.064	-0.274	0.019	-0.172	-0.094
-0.036	-0.123	-0.404	-0.009	0.165	-0.077	-0.18	0.01	-0.216	-0.101
-0.027	-0.134	-0.042	-0.006	0.147	-0.036	-0.082	0.007	-0.163	-0.108
-0.01	-0.133	0.341	0.009	0.124	0.003	-0.143	0.007	-0.139	-0.108
-0.005	-0.141	0.586	0.02	0.108	-0.004	-0.157	0.012	-0.199	-0.102
-0.001	-0.15	0.692	0.024	0.095	-0.018	-0.107	0.012	-0.152	-0.1
0.005	-0.14	0.634	0.024	0.084	-0.017	-0.1	0.002	-0.066	-0.092
0.004	-0.098	0.418	0.015	0.082	-0.024	-0.118	0.007	-0.088	-0.079
0	-0.047	0.131	0.003	0.111	-0.036	-0.153	0.026	-0.128	-0.091
-0.001	0.013	-0.186	0.005	0.165	-0.034	-0.165	0.029	-0.114	-0.111
-0.001	0.057	-0.506	0.013	0.175	-0.028	-0.161	0.016	-0.103	-0.103
0.002	0.017	-0.701	0.01	0.132	-0.012	-0.184	0.007	-0.119	-0.091
0.003	-0.077	-0.652	-0.001	0.105	0.004	-0.173	0.008	-0.19	-0.094
-0.005	-0.129	-0.435	-0.007	0.089	-0.001	-0.144	0.002	-0.256	-0.099
-0.008	-0.122	-0.135	-0.009	0.064	-0.009	-0.149	-0.009	-0.204	-0.102
-0.008	-0.082	0.219	-0.009	0.063	0.01	-0.181	-0.008	-0.159	-0.1
-0.01	-0.041	0.466	-0.009	0.078	0.015	-0.221	-0.004	-0.183	-0.105
-0.004	-0.009	0.525	-0.011	0.078	-0.02	-0.22	-0.004	-0.149	-0.12
0.002	0.03	0.536	-0.009	0.08	-0.037	-0.2	-0.004	-0.09	-0.136
-0.001	0.055	0.584	-0.001	0.097	-0.015	-0.197	-0.01	-0.096	-0.143
0.004	0.056	0.603	-0.003	0.129	-0.002	-0.176	-0.006	-0.125	-0.136
0.012	0.058	0.505	-0.01	0.176	-0.011	-0.178	0.015	-0.084	-0.124
0.007	0.023	0.285	0	0.199	-0.025	-0.217	0.02	-0.027	-0.12
-0.002	-0.064	0.05	0.014	0.172	-0.027	-0.21	0.012	-0.118	-0.111
-0.002	-0.113	-0.109	0.008	0.133	-0.027	-0.215	0.014	-0.23	-0.094
0.006	-0.089	-0.173	-0.001	0.102	-0.04	-0.252	0.025	-0.19	-0.084
0.008	-0.042	-0.149	0.002	0.095	-0.06	-0.206	0.031	-0.161	-0.083
0.002	-0.023	-0.091	0.012	0.126	-0.065	-0.161	0.025	-0.184	-0.088
0.003	-0.047	-0.082	0.018	0.165	-0.043	-0.191	0.011	-0.145	-0.095
0.002	-0.074	-0.143	0.011	0.187	-0.044	-0.179	0.005	-0.095	-0.096
-0.002	-0.076	-0.197	-0.001	0.197	-0.058	-0.15	0.012	-0.084	-0.101
0.001	-0.03	-0.176	-0.003	0.194	-0.017	-0.213	0.01	-0.094	-0.114
0.002	0.061	-0.11	0.001	0.181	0.02	-0.271	-0.007	-0.109	-0.111
-0.003	0.132	-0.029	0.002	0.171	-0.012	-0.201	-0.007	-0.142	-0.091
-0.006	0.154	0.032	0.004	0.183	-0.045	-0.121	0.008	-0.172	-0.078
-0.009	0.152	-0.004	0.01	0.205	-0.036	-0.164	0.013	-0.128	-0.087
-0.009	0.131	-0.08	0.01	0.202	-0.033	-0.24	0.01	-0.099	-0.107
-0.012	0.104	-0.111	0.002	0.19	-0.036	-0.226	0.01	-0.159	-0.107
-0.007	0.08	-0.146	-0.002	0.205	-0.022	-0.184	0.012	-0.16	-0.09
0.006	0.04	-0.175	0.002	0.221	-0.012	-0.221	0.01	-0.096	-0.089
0.009	-0.003	-0.141	0.005	0.218	-0.002	-0.273	-0.002	-0.06	-0.102
-0.002	-0.032	-0.115	0.002	0.209	0.014	-0.242	-0.006	-0.017	-0.098
-0.002	-0.048	-0.139	0.004	0.204	0	-0.181	0.004	-0.013	-0.087
0.007	-0.046	-0.128	0.01	0.195	-0.017	-0.154	0.013	-0.012	-0.099
[truncated: 29,879 more rows]
