# Supplementary material for: Asymmetric and transient properties of reciprocal activity of antagonists during the paw-shake response in the cat
Source: PLoS Comput Biol. 2021 Dec 28;17(12):e1009677. doi: 10.1371/journal.pcbi.1009677 (PMC8759665; doi:10.1371/journal.pcbi.1009677)
Supplement: S1 Data — File name of each file has the following structure: SupplementaryFileNumber_Data_SessionNumber_AnimalCode_EpisodeNumber.txt. Example: S1_Data_7_3-25-0_bo_9F.txt, where S1 is the supplementary data file number 7, 3-25-0 is session number, bo is animal code, 9F is episode number, and txt is file type extension. Each column of each file contains raw EMG signal of a specific muscle in mV sampled at 3000 Hz and band-pass filtered (Butterworth zero-lag filter, 30 Hz– 1000 Hz, 3 dB). First line of each file contains muscle name abbreviations (see Table 3 in the manuscript): MG, medial gastrocnemius; SO, soleus; BFS, biceps femoris anterior; IP, iliopsoas; TA, tibialis anterior; VA, vastus lateralis and vastus medialis. (ZIP) [file pcbi.1009677.s001.zip › S1_Data/S1_Data_12_9-27-0_BL_29F.txt]

SO	LG	MG	PL
-0.048	-0.187	37.893	-0.01
-0.033	-0.189	31.03	-0.012
-0.032	-0.212	22.474	0
-0.065	-0.114	16.237	0.032
-0.062	0.017	10.768	0.042
-0.027	0.015	5.851	0.017
-0.027	-0.021	1.62	0.018
-0.021	0.006	-1.939	0.039
0.034	-0.025	-4.865	0.013
0.04	-0.128	-7.598	-0.009
0.015	-0.072	-9.672	0.003
0.062	0.001	-11.327	-0.005
0.069	-0.094	-13.136	-0.01
0.028	-0.049	-14.586	-0.004
0.071	0.017	-15.647	-0.017
0.09	-0.087	-16.471	-0.013
0.046	-0.034	-17.025	-0.002
0.073	0.039	-17.609	-0.029
0.088	-0.091	-18.14	-0.046
0.04	-0.149	-18.273	-0.025
0.038	-0.1	-17.88	-0.007
0.059	-0.089	-17.637	-0.007
0.05	-0.071	-17.816	-0.022
0.045	-0.055	-16.537	-0.035
0.079	-0.099	-13.929	-0.011
0.107	-0.097	-12.968	0.002
0.075	-0.011	-13.483	-0.023
0.051	-0.016	-13.522	-0.034
0.069	-0.031	-13.161	-0.032
0.076	0.035	-12.783	-0.034
0.084	-0.051	-12.276	-0.025
0.095	-0.138	-11.645	-0.026
0.101	-0.054	-11.098	-0.034
0.096	-0.049	-10.656	-0.024
0.05	-0.032	-10.095	-0.025
0.044	-0.003	-9.577	-0.041
0.079	-0.153	-8.987	-0.029
0.056	-0.112	-8.231	-0.014
0.051	0.054	-7.832	-0.037
0.078	-0.088	-7.555	-0.049
0.047	-0.206	-6.881	-0.023
0.006	-0.097	-5.987	-0.012
0.009	-0.011	-5.262	-0.03
0.054	0.022	-4.931	-0.042
0.1	-0.031	-4.634	-0.035
0.068	-0.152	-4.08	-0.027
0.005	-0.18	-3.456	-0.025
0.014	-0.109	-2.757	-0.025
0.06	0.023	-2.104	-0.031
0.061	0.17	-1.808	-0.049
0.063	0.155	-1.743	-0.079
0.093	-0.031	-1.517	-0.087
0.082	-0.146	-1.059	-0.052
0.052	-0.135	-0.622	-0.027
0.053	-0.155	-0.261	-0.031
0.066	-0.186	-0.028	-0.032
0.065	-0.128	0.181	-0.035
0.048	-0.055	0.437	-0.041
0.034	-0.088	0.498	-0.025
0.033	-0.12	0.849	-0.01
0.067	-0.09	1.314	-0.04
0.063	-0.125	1.148	-0.059
0	-0.085	1.319	-0.036
0.037	0.023	1.833	-0.034
0.085	-0.054	1.643	-0.044
0.028	-0.15	1.648	-0.033
0.037	-0.08	2.022	-0.032
0.094	-0.049	1.757	-0.036
0.07	-0.133	1.519	-0.036
0.013	-0.182	1.777	-0.03
-0.048	-0.156	1.891	-0.018
-0.071	-0.108	1.999	-0.021
-0.01	-0.076	2.286	-0.026
0.028	-0.085	2.353	-0.014
0.005	-0.121	2.321	-0.014
-0.004	-0.104	2.435	-0.029
0.005	-0.028	2.345	-0.029
0.021	-0.046	2.068	-0.032
0.028	-0.089	1.984	-0.047
0.004	-0.037	1.938	-0.037
0.012	-0.04	1.846	-0.022
0.045	-0.054	1.953	-0.034
0.039	-0.018	1.961	-0.039
0.025	-0.067	1.757	-0.029
0.025	-0.065	1.881	-0.03
0.055	-0.013	1.979	-0.037
0.081	-0.139	1.647	-0.021
0.041	-0.14	1.695	-0.014
0.042	0.009	1.814	-0.042
0.102	-0.09	0.853	-0.044
0.071	-0.174	0.161	-0.012
0.004	-0.082	1.068	-0.007
0.025	-0.038	1.76	-0.021
0.076	-0.007	1.356	-0.023
0.081	-0.047	1.082	-0.025
0.045	-0.17	1.13	-0.029
0.004	-0.161	1.214	-0.008
0.009	-0.081	1.416	0.002
0.04	-0.051	1.453	-0.032
0.034	0.043	1.173	-0.061
0.044	0.124	0.851	-0.061
0.094	-0.003	0.684	-0.044
0.077	-0.143	0.727	-0.018
0.04	-0.139	0.901	-0.011
0.062	-0.126	0.906	-0.028
0.064	-0.139	0.684	-0.036
0.043	-0.117	0.847	-0.022
0.058	-0.05	1.061	-0.01
0.048	-0.063	0.545	-0.012
0.012	-0.054	0.404	-0.02
0.054	0.004	0.732	-0.037
0.066	-0.311	0.442	-0.043
-0.002	-0.516	0.368	-0.034
0.022	-0.179	0.623	-0.039
0.059	-0.051	0.37	-0.037
0.014	-0.105	0.213	-0.025
0.04	-0.012	0.261	-0.029
0.09	-0.075	-0.004	-0.032
0.041	-0.164	-0.145	-0.024
-0.006	-0.127	-0.022	-0.015
-0.003	-0.109	-0.03	-0.01
0.002	-0.084	0.086	-0.01
0.019	-0.064	0.335	-0.013
0.034	-0.057	0.146	-0.018
0.016	-0.063	-0.076	-0.022
0.001	-0.099	0.147	-0.019
0.014	-0.071	0.122	-0.009
0.039	-0.039	-0.214	-0.01
0.027	-0.044	-0.261	-0.034
-0.014	0.017	-0.237	-0.038
0.009	0.031	-0.286	-0.012
0.045	-0.024	-0.135	-0.009
0.021	-0.046	-0.103	-0.025
0.01	-0.08	-0.245	-0.022
0.012	-0.052	-0.051	-0.016
0.034	0.002	-0.042	-0.024
0.06	-0.084	-0.358	-0.026
0.026	-0.084	-0.198	-0.026
0.037	0.005	-0.135	-0.039
0.096	-0.109	-0.497	-0.045
0.056	-0.197	-0.441	-0.034
-0.009	-0.129	-0.064	-0.018
0.013	-0.063	0.128	-0.02
0.055	0.053	0.033	-0.036
0.08	0.046	-0.259	-0.033
0.07	-0.176	-0.366	-0.018
0.014	-0.229	-0.136	-0.013
0.011	-0.105	0.134	-0.012
0.044	-0.088	0.245	-0.016
0.019	-0.011	0.18	-0.024
0.075	0.122	-0.071	-0.038
0.193	0.01	-0.255	-0.042
0.133	-0.133	-0.166	-0.035
0.036	-0.106	-0.102	-0.034
0.067	-0.11	-0.123	-0.035
0.082	-0.142	-0.113	-0.039
0.044	-0.143	-0.156	-0.042
0.019	-0.081	-0.214	-0.038
0.025	0	-0.341	-0.035
0.041	-0.064	-0.282	-0.025
0.06	-0.086	-0.107	-0.025
0.06	-0.037	-0.284	-0.03
0.022	-0.104	-0.168	-0.017
0.029	-0.082	0.174	-0.025
0.05	-0.023	-0.104	-0.04
0.03	-0.107	-0.236	-0.022
0.035	-0.074	0.022	-0.02
0.038	0.043	-0.213	-0.039
0.042	-0.044	-0.513	-0.038
0.061	-0.192	-0.351	-0.032
0.023	-0.193	-0.257	-0.025
-0.017	-0.161	-0.314	-0.015
-0.016	-0.161	-0.32	-0.018
-0.029	-0.124	-0.383	-0.032
-0.027	-0.117	-0.371	-0.04
-0.01	-0.151	-0.277	-0.039
-0.009	-0.105	-0.209	-0.019
0.027	-0.063	-0.051	-0.015
0.084	-0.119	0.021	-0.034
0.079	-0.154	-0.086	-0.029
0.042	-0.111	0.003	-0.019
0.023	-0.09	0.118	-0.035
0.027	-0.114	-0.019	-0.035
0.065	-0.142	-0.056	-0.015
0.069	-0.159	-0.021	-0.012
0.015	-0.07	-0.085	-0.028
0.027	-0.02	-0.198	-0.035
0.053	-0.15	-0.332	-0.023
0.01	-0.122	-0.243	-0.019
0.025	0.028	-0.09	-0.031
0.084	-0.011	-0.217	-0.039
0.087	-0.006	-0.345	-0.04
0.044	0.049	-0.15	-0.029
-0.005	-0.066	0.213	-0.016
0.002	-0.063	0.327	-0.017
0.07	0.066	0.101	-0.033
0.105	0.003	-0.139	-0.043
0.089	-0.126	-0.222	-0.037
0.047	-0.156	-0.167	-0.027
-0.021	-0.147	-0.123	-0.015
-0.042	-0.116	-0.079	-0.002
0.015	-0.075	0.124	-0.008
0.056	-0.089	0.173	-0.021
0.059	-0.127	0.037	-0.028
0.067	-0.158	0.036	-0.041
0.05	-0.162	0.115	-0.039
0.049	-0.118	0.082	-0.019
0.061	-0.112	-0.09	-0.016
0.013	-0.025	-0.075	-0.025
0.014	0.069	-0.003	-0.03
0.053	-0.088	-0.093	-0.015
0.018	-0.127	-0.058	0.006
0.032	-0.036	-0.078	-0.012
0.065	-0.15	-0.114	-0.028
0.013	-0.153	0.081	-0.019
0.016	-0.046	0.065	-0.03
0.062	-0.129	-0.211	-0.03
0.019	-0.183	-0.209	0
-0.012	-0.095	0.087	0.007
0.026	-0.008	0.229	-0.015
0.028	0.037	0.025	-0.041
0.021	0.03	-0.265	-0.053
0.052	0.009	-0.409	-0.045
0.06	0.005	-0.458	-0.034
0.032	0.007	-0.348	-0.041
0.021	0.064	-0.236	-0.05
0.033	0.079	-0.403	-0.037
0.045	-0.079	-0.427	-0.02
0.04	-0.193	-0.18	-0.022
0.026	-0.134	-0.167	-0.028
0.088	-0.125	-0.091	-0.023
0.16	-0.129	0.123	-0.029
0.085	-0.09	-0.501	-0.034
0.013	-0.158	-1.028	-0.026
0.061	-0.127	-0.358	-0.032
0.069	-0.022	-0.063	-0.035
0.013	-0.11	-0.183	-0.023
0.026	-0.127	0.04	-0.028
0.065	-0.053	-0.189	-0.039
0.033	-0.152	-0.389	-0.027
-0.002	-0.203	-0.027	-0.003
0.004	-0.058	0.2	-0.01
0.042	0.019	0.135	-0.041
0.092	-0.076	-0.063	-0.044
0.065	-0.167	-0.239	-0.03
0.003	-0.183	-0.035	-0.023
0.012	-0.11	0.326	-0.017
0.023	0.034	0.292	-0.02
0.007	0.073	0.054	-0.027
0.037	0.05	-0.071	-0.035
0.086	0.006	-0.213	-0.043
0.07	-0.139	-0.256	-0.027
0.022	-0.151	-0.069	-0.009
0.024	-0.049	0.032	-0.019
0.049	-0.066	-0.033	-0.039
0.05	-0.114	-0.122	-0.032
0.053	-0.144	-0.062	-0.021
0.068	-0.163	0.065	-0.033
0.042	-0.133	-0.167	-0.028
0.003	-0.027	-0.282	-0.016
0.047	-0.004	-0.056	-0.04
0.061	-0.154	-0.109	-0.042
0.008	-0.132	-0.108	-0.018
0.049	-0.03	0.04	-0.027
0.08	-0.147	-0.072	-0.033
0.022	-0.151	-0.059	-0.018
0.048	-0.021	-0.056	-0.026
0.107	-0.099	-0.4	-0.035
0.059	-0.182	-0.524	-0.019
-0.006	-0.14	-0.316	-0.006
-0.019	-0.15	-0.153	0.001
-0.005	-0.06	0.001	0.01
0.027	0.075	0.104	0.007
0.033	-0.033	0.012	-0.021
0.011	-0.173	-0.072	-0.041
0.011	-0.136	0.025	-0.027
0.03	-0.048	0.024	-0.022
0.046	-0.047	-0.199	-0.042
0.045	-0.076	-0.305	-0.045
0.013	-0.041	-0.249	-0.03
0.009	-0.057	-0.249	-0.02
0.031	-0.083	-0.228	-0.023
0.019	-0.025	-0.231	-0.033
-0.001	-0.029	-0.251	-0.034
0	-0.056	-0.025	-0.036
0.042	-0.06	-0.005	-0.044
0.077	-0.146	-0.318	-0.034
0.023	-0.112	-0.213	-0.025
0.004	0.002	-0.084	-0.027
0.09	-0.135	-0.378	-0.03
0.102	-0.245	-0.486	-0.07
0.018	-0.139	-0.229	-0.077
-0.004	-0.06	0.161	-0.015
0.055	0.045	0.204	-0.015
0.108	0.06	-0.185	-0.048
0.093	-0.149	-0.314	-0.032
0.02	-0.191	-0.125	-0.026
-0.003	-0.065	0.074	-0.025
0.039	-0.084	0.282	-0.006
0.048	-0.037	0.315	-0.017
0.033	0.116	0.054	-0.04
0.06	0.032	-0.206	-0.04
0.079	-0.126	-0.194	-0.025
0.066	-0.117	-0.066	-0.022
0.059	-0.111	0.008	-0.022
0.062	-0.106	-0.038	-0.015
0.064	-0.073	-0.124	-0.015
0.039	-0.069	-0.064	-0.011
0.057	-0.071	-0.096	-0.008
0.104	-0.104	-0.07	-0.022
0.007	-0.067	0.079	-0.034
-0.113	-0.024	-0.132	-0.031
-0.047	-0.097	-0.101	-0.014
0.073	-0.074	0.195	-0.012
0.072	-0.023	-0.093	-0.025
0.005	-0.103	-0.206	-0.025
0.015	-0.104	0.087	-0.031
0.083	-0.055	-0.159	-0.042
0.091	-0.123	-0.481	-0.035
0.043	-0.182	-0.364	-0.024
0.002	-0.161	-0.35	-0.013
-0.008	-0.134	-0.366	-0.005
-0.002	-0.129	-0.122	-0.011
-0.01	-0.105	-0.076	-0.021
-0.014	-0.086	-0.297	-0.023
-0.018	-0.109	-0.239	-0.017
-0.02	-0.096	-0.008	-0.012
0.072	-0.076	-0.046	-0.026
0.147	-0.09	-0.114	-0.042
0.086	-0.086	-0.009	-0.035
0.058	-0.084	-0.02	-0.036
0.068	-0.091	-0.136	-0.049
0.03	-0.062	-0.15	-0.04
0.047	-0.069	-0.088	-0.019
0.076	-0.137	-0.015	-0.015
0.044	-0.075	-0.113	-0.032
0.042	-0.012	-0.321	-0.042
0.047	-0.116	-0.248	-0.023
0.012	-0.094	-0.19	-0.016
0.046	-0.005	-0.333	-0.036
0.112	-0.101	-0.308	-0.046
0.074	-0.187	-0.329	-0.027
0.013	-0.168	-0.205	0.003
0.014	-0.08	0.246	0.003
0.031	0.037	0.196	-0.027
0.064	-0.023	-0.156	-0.037
0.072	-0.166	-0.149	-0.028
0.014	-0.178	-0.148	-0.026
-0.011	-0.134	-0.064	-0.02
0.003	-0.129	0.321	-0.003
0.005	-0.126	0.466	-0.009
0.024	0.088	0.186	-0.033
0.03	0.306	-0.102	-0.027
0.017	0.112	-0.175	-0.052
0.017	-0.121	-0.135	-0.102
0.016	-0.039	-0.057	-0.066
0.04	0.001	-0.056	-0.015
0.06	-0.147	-0.003	-0.022
0.041	-0.115	0.093	-0.029
0.03	0.007	-0.09	-0.03
0.027	-0.043	-0.083	-0.032
0.048	-0.057	0.063	-0.024
0.056	-0.07	-0.135	-0.017
0.011	-0.146	0.056	-0.017
0.02	-0.106	0.347	-0.021
0.058	-0.086	-0.039	-0.021
0.027	-0.148	-0.2	-0.016
0.004	-0.08	-0.003	-0.013
0.048	-0.007	-0.184	-0.032
0.095	-0.088	-0.432	-0.06
0.092	-0.138	-0.467	-0.043
0.08	-0.149	-0.412	-0.008
0.084	-0.218	-0.331	-0.017
0.076	-0.237	-0.364	-0.028
0.079	-0.188	-0.379	-0.026
0.089	-0.196	-0.319	-0.037
0.043	-0.205	-0.354	-0.031
-0.013	-0.102	-0.271	-0.015
-0.007	-0.02	-0.154	-0.017
0.022	-0.022	-0.329	-0.017
0.028	-0.015	-0.304	-0.018
0.043	-0.03	-0.068	-0.028
0.049	-0.047	-0.15	-0.016
0.01	-0.007	-0.173	-0.011
0.002	-0.021	-0.077	-0.032
0.024	-0.075	-0.093	-0.017
0.032	-0.019	-0.027	0.005
0.05	-0.012	-0.175	-0.028
0.032	-0.129	-0.385	-0.044
-0.01	-0.114	-0.116	-0.017
0.003	0.024	0.24	-0.018
0.062	0.03	0.052	-0.04
0.086	-0.118	-0.853	-0.042
0.032	-0.199	-1.294	-0.028
-0.002	-0.144	-0.354	-0.017
0.024	-0.066	0.41	-0.026
0.05	0.022	0.133	-0.033
0.086	0.018	-0.218	-0.025
0.116	-0.158	-0.155	-0.031
0.088	-0.256	-0.008	-0.041
0.021	-0.193	-0.104	-0.029
-0.006	-0.155	-0.063	-0.014
0.028	-0.104	0.167	-0.015
0.057	-0.032	0.18	-0.022
0.057	-0.06	0.116	-0.026
0.027	-0.082	0.076	-0.022
0	-0.014	-0.026	-0.016
0.022	-0.024	-0.119	-0.03
0.023	-0.113	0.036	-0.04
0.037	-0.125	0.304	-0.032
0.058	-0.133	0.24	-0.025
0.005	-0.082	0.162	-0.023
0.032	-0.01	0.254	-0.032
0.078	-0.127	0.21	-0.031
-0.002	-0.145	0.171	-0.014
0.004	-0.022	-0.002	-0.029
0.071	-0.107	-0.35	-0.05
0.008	-0.198	-0.296	-0.024
-0.02	-0.114	0.076	-0.002
0.042	-0.036	0.168	-0.023
0.035	0.017	-0.07	-0.044
0.023	0.05	-0.307	-0.041
0.082	0.013	-0.383	-0.038
0.093	-0.027	-0.373	-0.043
0.054	-0.017	-0.331	-0.045
0.059	0.005	-0.389	-0.032
0.071	-0.037	-0.509	-0.015
0.053	-0.162	-0.337	-0.014
0.052	-0.207	-0.163	-0.03
0.058	-0.12	-0.278	-0.039
0.027	-0.089	-0.223	-0.027
0.019	-0.026	-0.094	-0.026
0.047	0.086	-0.191	-0.032
0.053	-0.037	-0.135	-0.017
0.064	-0.182	-0.113	-0.012
0.053	-0.137	-0.388	-0.023
0.01	-0.091	-0.163	-0.028
0.044	-0.084	0.135	-0.038
0.065	-0.099	-0.403	-0.035
-0.009	-0.133	-0.5	-0.008
-0.025	-0.088	0.165	-0.008
0.041	0.034	0.19	-0.036
0.09	0.01	-0.171	-0.04
0.079	-0.15	-0.262	-0.029
0.036	-0.177	-0.204	-0.021
0.025	-0.111	0.217	-0.016
0.031	-0.028	0.457	-0.025
0.041	0.086	-0.001	-0.034
0.084	-0.005	-0.247	-0.035
0.12	-0.235	-0.13	-0.04
0.096	-0.28	-0.216	-0.032
0.06	-0.212	-0.149	-0.013
0.042	-0.115	0.016	-0.01
-0.093	-0.035	-0.075	-0.026
-0.206	-0.08	-0.077	-0.034
-0.081	-0.099	-0.03	-0.02
0.042	-0.004	-0.135	-0.018
0.053	-0.026	-0.144	-0.033
0.067	-0.151	0.044	-0.021
0.08	-0.099	0.079	-0.013
0.076	-0.063	-0.12	-0.035
0.029	-0.14	-0.036	-0.026
0.041	-0.05	0.066	-0.004
0.081	-0.03	-0.096	-0.013
0.025	-0.156	0.076	-0.022
0.042	-0.108	0.175	-0.033
0.09	-0.066	-0.18	-0.05
-0.004	-0.16	-0.225	-0.04
-0.032	-0.17	0.04	-0.013
0.056	-0.098	0.179	-0.01
0.053	-0.02	0.116	-0.029
0.022	0.04	-0.144	-0.042
0.061	0.039	-0.177	-0.039
0.071	0.001	-0.032	-0.031
0.035	0.011	-0.174	-0.032
0.026	0.05	-0.397	-0.034
0.046	-0.024	-0.487	-0.029
0.062	-0.163	-0.369	-0.024
0.05	-0.185	-0.17	-0.033
0.024	-0.139	-0.206	-0.038
0.027	-0.138	-0.241	-0.033
0.058	-0.114	-0.149	-0.036
0.055	-0.093	-0.199	-0.028
0.042	-0.16	-0.211	-0.008
0.075	-0.176	-0.184	-0.015
0.056	-0.128	-0.398	-0.023
0.002	-0.107	-0.309	-0.015
0.043	-0.087	-0.042	-0.024
0.059	-0.128	-0.382	-0.029
-0.017	-0.199	-0.522	-0.011
-0.027	-0.125	-0.003	-0.013
0.034	0.074	0.1	-0.032
0.081	-0.01	-0.27	-0.034
0.064	-0.296	-0.379	-0.031
-0.002	-0.016	-0.142	-0.018
-0.01	0.41	0.243	-0.005
0.04	0.209	0.285	-0.022
0.061	-0.044	-0.103	-0.044
0.07	-0.107	-0.239	-0.042
0.1	-0.208	-0.182	-0.036
0.076	-0.208	-0.223	-0.038
0.005	-0.187	-0.031	-0.028
0	-0.123	0.093	-0.004
0.038	-0.001	-0.055	-0.004
0.056	-0.046	0.018	-0.028
0.045	-0.105	0.118	-0.035
0.015	-0.012	-0.031	-0.027
0.019	-0.034	-0.12	-0.033
0.032	-0.148	-0.002	-0.03
0.049	-0.121	0.016	-0.021
0.046	-0.129	-0.144	-0.028
0.002	-0.184	-0.071	-0.033
0.039	-0.144	0.048	-0.029
0.065	-0.154	-0.004	-0.021
-0.002	-0.121	0.071	-0.019
0.027	-0.036	0.033	-0.024
0.066	-0.144	-0.189	-0.021
-0.004	-0.235	-0.095	-0.011
-0.016	-0.103	0.259	-0.018
0.021	0.014	0.304	-0.032
0.035	0.013	-0.118	-0.034
0.07	0.023	-0.461	-0.028
0.09	0.027	-0.419	-0.026
0.079	-0.017	-0.4	-0.035
0.087	-0.013	-0.446	-0.05
0.096	0.034	-0.394	-0.046
0.084	-0.038	-0.427	-0.03
0.069	-0.179	-0.246	-0.021
0.052	-0.144	0.092	-0.019
0.027	-0.003	-0.067	-0.024
0.014	-0.01	-0.29	-0.026
0.012	-0.074	-0.208	-0.013
-0.014	-0.081	-0.228	-0.003
0.019	-0.08	-0.166	-0.01
0.113	-0.094	-0.033	-0.03
0.077	-0.139	-0.087	-0.041
-0.003	-0.084	-0.103	-0.034
0.041	-0.019	-0.26	-0.037
0.063	-0.142	-0.443	-0.03
0.012	-0.172	-0.139	-0.007
0.003	0.012	0.08	-0.02
0.042	0.064	-0.225	-0.054
0.066	-0.117	-0.368	-0.057
0.034	-0.198	-0.077	-0.033
-0.007	-0.077	0.231	-0.018
0.009	-0.006	0.231	-0.024
0.063	-0.047	-0.082	-0.034
0.102	-0.124	-0.28	-0.039
0.078	-0.182	-0.147	-0.04
0.002	-0.148	-0.076	-0.039
-0.052	-0.092	-0.177	-0.035
-0.03	-0.105	-0.033	-0.02
0.037	-0.093	0.329	-0.007
0.058	-0.055	0.366	-0.008
0.042	-0.139	0.098	-0.017
0.044	-0.182	0.05	-0.03
0.057	-0.07	0.104	-0.037
0.042	-0.071	-0.003	-0.028
-0.005	-0.063	-0.078	-0.021
0.016	0.003	-0.146	-0.022
0.065	-0.136	-0.03	-0.004
0.038	-0.132	0.115	-0.005
0.018	0.029	-0.093	-0.041
0.019	-0.058	0.032	-0.042
0.016	-0.07	0.279	-0.024
0.036	0.015	-0.067	-0.027
0.027	-0.132	-0.174	-0.016
-0.011	-0.138	0.111	-0.001
0.009	0.083	-0.022	-0.015
0.069	0.055	-0.482	-0.037
0.093	-0.128	-0.732	-0.041
0.099	-0.174	-0.608	-0.032
0.1	-0.185	-0.464	-0.027
0.076	-0.184	-0.558	-0.028
0.075	-0.179	-0.598	-0.028
0.093	-0.258	-0.494	-0.033
0.054	-0.235	-0.488	-0.031
0.002	-0.045	-0.441	-0.028
0.003	0.008	-0.295	-0.036
0.028	-0.082	-0.368	-0.025
0.047	-0.065	-0.359	-0.007
0.056	-0.025	-0.084	-0.027
0.042	-0.051	0.015	-0.038
0.012	-0.02	-0.054	-0.019
0.011	-0.027	-0.174	-0.024
0.023	-0.124	-0.206	-0.034
0.045	-0.074	-0.033	-0.026
0.06	-0.007	-0.074	-0.029
0.014	-0.122	-0.253	-0.018
-0.009	-0.113	-0.122	-0.008
0.046	0.071	-0.044	-0.034
0.094	0.034	-0.299	-0.038
0.075	-0.176	-0.342	-0.024
0.023	-0.19	0.019	-0.044
0.013	-0.046	0.276	-0.055
0.034	0.035	0.22	-0.045
0.06	0.006	0.007	-0.048
0.098	-0.104	-0.227	-0.04
0.089	-0.193	-0.221	-0.027
0.021	-0.164	-0.086	-0.029
-0.027	-0.096	-0.112	-0.019
-0.008	-0.103	0.03	-0.003
0.045	-0.116	0.262	-0.011
0.07	-0.087	0.131	-0.025
0.073	-0.132	-0.008	-0.022
0.059	-0.163	0.193	-0.013
0.043	-0.061	0.293	-0.02
0.044	-0.028	0.076	-0.026
0.014	-0.011	-0.023	-0.019
0.023	0.008	0.014	-0.024
0.041	-0.13	0.113	-0.021
0.039	-0.09	0.222	-0.012
0.108	0.011	-0.013	-0.016
-0.045	-0.148	0.149	-0.01
-0.288	-0.122	0.564	-0.02
-0.103	0.013	-0.423	-0.042
0.109	-0.116	-1.269	-0.022
0.028	-0.124	-0.241	-0.005
-0.006	0.059	0.37	-0.021
0.057	0.081	-0.214	-0.036
0.092	0.012	-0.45	-0.04
0.103	-0.045	-0.388	-0.042
0.102	-0.159	-0.461	-0.048
0.082	-0.213	-0.501	-0.046
0.084	-0.135	-0.448	-0.028
0.111	-0.115	-0.39	-0.028
0.074	-0.158	-0.391	-0.041
0.024	-0.086	-0.287	-0.034
0.025	-0.034	-0.173	-0.019
0.01	-0.086	-0.281	-0.016
0.045	-0.076	-0.253	-0.018
0.118	-0.054	-0.096	-0.015
0.06	-0.066	-0.087	-0.014
-0.026	-0.016	0.026	-0.025
0.014	-0.042	0.069	-0.043
0.05	-0.172	-0.017	-0.029
0.044	-0.112	0.043	-0.007
0.073	-0.018	-0.109	-0.021
0.054	-0.135	-0.322	-0.018
-0.01	-0.143	0.013	-0.004
0.006	0.009	0.261	-0.029
0.075	0.005	-0.168	-0.049
0.07	-0.138	-0.405	-0.036
0.002	-0.208	-0.008	-0.029
-0.018	-0.122	0.36	-0.032
0.032	0.011	0.367	-0.034
0.088	0.006	0.097	-0.033
0.088	-0.122	-0.185	-0.019
0.04	-0.199	-0.113	-0.017
0.004	-0.178	-0.014	-0.035
-0.023	-0.15	-0.124	-0.028
-0.021	-0.145	0.102	-0.019
0.036	-0.158	0.374	-0.038
0.062	-0.155	0.192	-0.032
0.051	-0.034	0.102	-0.02
0.058	0.093	0.298	-0.032
0.064	0.043	0.242	-0.012
0.05	-0.075	-0.023	0.012
0.017	-0.067	0.068	-0.017
0.033	-0.053	0.153	-0.042
0.062	-0.158	-0.038	-0.024
0.019	-0.078	-0.024	-0.01
0.022	0.023	-0.034	-0.019
0.058	-0.163	-0.016	-0.017
0.021	-0.134	0.193	-0.016
0.026	0.011	0.027	-0.037
0.056	-0.159	-0.186	-0.049
0.01	-0.173	0.046	-0.037
-0.01	0.035	0.121	-0.032
0.022	0.07	-0.208	-0.047
0.037	0.06	-0.436	-0.051
0.066	0.011	-0.438	-0.042
0.107	-0.165	-0.455	-0.041
0.101	-0.197	-0.494	-0.012
0.082	-0.046	-0.439	0.012
0.099	0.031	-0.44	-0.029
0.09	-0.026	-0.484	-0.048
0.038	-0.113	-0.21	-0.023
0.032	-0.163	0.033	-0.031
0.05	-0.116	-0.216	-0.049
0.025	-0.033	-0.42	-0.035
0.016	-0.048	-0.459	-0.02
0.011	-0.081	-0.565	-0.019
-0.009	-0.045	-0.311	-0.02
0.04	-0.077	-0.09	-0.029
0.057	-0.154	-0.339	-0.027
0.006	-0.085	-0.332	-0.017
0.039	-0.055	-0.285	-0.024
0.064	-0.174	-0.572	-0.019
0.005	-0.161	-0.371	-0.004
-0.011	-0.025	0.001	-0.022
0.028	0.02	-0.304	-0.043
0.072	-0.069	-0.539	-0.043
0.081	-0.183	-0.314	-0.042
0.026	-0.182	-0.123	-0.029
-0.02	-0.07	0.193	-0.017
0.013	0.047	0.235	-0.034
0.089	0.011	-0.378	-0.045
0.113	-0.155	-0.558	-0.039
0.056	-0.221	-0.246	-0.037
-0.018	-0.185	-0.34	-0.023
-0.029	-0.163	-0.34	-0.003
0.02	-0.092	-0.071	-0.007
0.044	-0.014	-0.154	-0.015
0.047	-0.075	-0.254	-0.016
0.054	-0.139	-0.084	-0.024
0.037	-0.074	-0.13	-0.03
0.005	-0.067	-0.289	-0.029
-0.023	-0.095	-0.102	-0.022
0.021	-0.069	-0.104	-0.021
0.066	-0.129	-0.283	-0.023
-0.001	-0.099	0.016	-0.023
0.01	-0.029	0.149	-0.036
0.075	-0.161	0.112	-0.033
0.021	-0.137	0.5	-0.018
0.023	-0.025	0.519	-0.023
0.077	-0.167	0.145	-0.028
0.018	-0.215	0.267	-0.019
-0.017	-0.05	0.524	-0.014
0.028	0.031	0.333	-0.022
0.043	0.038	0.04	-0.038
0.064	0.015	-0.043	-0.043
0.101	-0.092	-0.079	-0.044
0.086	-0.133	-0.165	-0.041
0.073	-0.038	-0.196	-0.019
0.106	-0.003	-0.22	-0.016
0.105	-0.065	-0.228	-0.035
0.056	-0.102	-0.021	-0.036
0.054	-0.128	0.11	-0.02
0.071	-0.113	-0.024	-0.014
0.032	-0.047	-0.067	-0.022
0.013	-0.018	-0.143	-0.034
0.021	-0.047	-0.277	-0.035
0.015	-0.082	-0.118	-0.028
0.049	0.009	-0.016	-0.04
0.041	0.103	-0.077	-0.046
-0.018	0.039	0.072	-0.012
0.014	-0.078	-0.053	0.004
0.058	-0.171	-0.402	-0.018
0.021	-0.141	-0.107	-0.016
0.014	-0.011	0.207	-0.01
0.057	0.009	-0.184	-0.03
0.06	-0.119	-0.426	-0.041
0.013	-0.216	-0.189	-0.023
-0.015	-0.12	0.106	-0.009
0.001	0.048	0.3	-0.03
0.045	0.046	0.014	-0.052
0.088	-0.083	-0.467	-0.044
0.071	-0.187	-0.336	-0.035
0.01	-0.215	-0.069	-0.035
-0.03	-0.158	-0.118	-0.019
-0.026	-0.128	0.079	-0.007
0.011	-0.159	0.276	-0.022
0.037	-0.121	0.095	-0.03
0.037	-0.091	0.062	-0.012
0.038	-0.112	0.168	-0.002
0.055	-0.07	0.015	-0.026
0.046	-0.063	-0.117	-0.038
0.003	-0.055	-0.131	-0.019
0.016	-0.025	-0.295	-0.027
0.042	-0.109	-0.134	-0.033
0.033	-0.071	0.099	-0.012
0.043	0.019	-0.237	-0.025
0.025	-0.102	-0.07	-0.035
0.023	-0.084	0.371	-0.02
0.065	0.025	-0.108	-0.028
0.032	-0.095	-0.318	-0.027
-0.009	-0.101	0.065	-0.011
0.049	0.072	-0.173	-0.027
0.107	0.037	-0.546	-0.046
0.089	-0.111	-0.451	-0.04
0.079	-0.168	-0.407	-0.043
0.09	-0.217	-0.438	-0.052
0.086	-0.221	-0.426	-0.04
0.111	-0.169	-0.491	-0.029
0.116	-0.205	-0.253	-0.042
0.038	-0.225	0.081	-0.041
-0.013	-0.078	-0.131	-0.022
0.012	0.009	-0.381	-0.022
0.032	-0.049	-0.279	-0.025
0.045	-0.044	-0.19	-0.021
0.059	-0.054	-0.193	-0.023
0.042	-0.112	-0.179	-0.022
0.046	-0.07	-0.238	-0.013
0.058	-0.049	-0.398	-0.01
0.008	-0.053	-0.253	-0.011
0.014	-0.022	-0.06	-0.021
0.059	-0.102	-0.319	-0.021
0.009	-0.129	-0.437	-0.006
0.01	0.011	-0.318	-0.018
0.084	0.017	-0.456	-0.048
0.055	-0.127	-0.626	-0.046
-0.008	-0.191	-0.471	-0.022
0.011	-0.104	-0.13	-0.018
0.047	0.047	-0.146	-0.032
0.069	0.031	-0.466	-0.036
0.077	-0.13	-0.548	-0.033
0.02	-0.144	-0.517	-0.024
-0.034	-0.099	-0.417	-0.018
-0.002	-0.147	-0.14	-0.015
0.032	-0.108	-0.048	-0.01
0.025	-0.009	-0.257	-0.026
0.023	-0.026	-0.532	-0.039
0.019	-0.051	-0.657	-0.031
0.015	-0.043	-0.583	-0.04
0.022	-0.023	-0.61	-0.046
0.031	0.016	-0.693	-0.023
0.056	-0.06	-0.401	-0.021
0.106	-0.163	-0.162	-0.045
0.094	-0.127	-0.239	-0.031
0.027	-0.01	-0.109	-0.008
0.047	-0.03	-0.088	-0.029
0.081	-0.108	-0.103	-0.031
0.042	0.01	0.312	-0.026
0.049	-0.164	0.355	-0.044
0.079	-0.519	0.11	-0.026
0.049	-0.244	0.283	-0.024
0.053	0.093	0.263	-0.056
0.09	-0.067	-0.005	-0.042
0.057	-0.208	0.114	-0.022
0.002	-0.152	0.325	-0.029
0.001	-0.093	0.397	-0.015
0.022	-0.105	0.647	0.001
0.027	-0.104	0.861	-0.007
0.024	-0.068	0.778	-0.016
0.018	-0.076	0.772	-0.014
0.018	-0.062	0.876	-0.014
0.064	-0.052	0.749	-0.03
0.096	-0.075	0.594	-0.042
0.052	-0.058	0.502	-0.028
0.022	-0.052	0.334	-0.02
0.022	0.046	0.367	-0.039
0.016	0.167	0.392	-0.043
0.009	0.044	0.198	-0.022
0.036	-0.076	0.319	-0.015
0.103	-0.067	0.422	-0.023
-0.048	-0.136	0.167	-0.021
-0.259	-0.104	0.119	-0.024
-0.08	-0.004	-0.072	-0.038
0.126	-0.103	-0.559	-0.028
0.044	-0.194	-0.469	-0.014
-0.008	-0.122	0.013	-0.018
0.058	-0.026	0.055	-0.018
0.09	-0.026	-0.306	-0.025
0.052	-0.137	-0.578	-0.033
0.022	-0.203	-0.433	-0.025
0.036	-0.137	-0.006	-0.028
0.03	-0.033	0.133	-0.035
0.032	-0.01	-0.135	-0.038
0.089	-0.061	-0.363	-0.047
0.123	-0.124	-0.45	-0.04
0.086	-0.179	-0.448	-0.021
0.038	-0.127	-0.234	-0.022
0.032	-0.051	-0.151	-0.028
0.047	-0.08	-0.307	-0.025
0.052	-0.069	-0.058	-0.032
0.039	-0.032	0.249	-0.035
0.039	-0.105	-0.1	-0.016
0.062	-0.156	-0.421	-0.014
0.05	-0.05	-0.386	-0.03
0.006	-0.051	-0.416	-0.023
0	-0.177	-0.305	-0.01
0.05	-0.079	-0.218	-0.018
0.065	-0.021	-0.303	-0.026
0.012	-0.145	-0.072	-0.012
0.034	-0.092	0.053	-0.008
0.081	-0.069	-0.265	-0.025
0.016	-0.183	-0.318	-0.022
-0.02	-0.116	-0.002	-0.005
0.032	0.002	0.108	-0.02
0.033	0.031	-0.091	-0.047
0.016	0.053	-0.293	-0.043
0.067	0.017	-0.492	-0.033
0.109	-0.011	-0.684	-0.033
0.101	0.036	-0.592	-0.027
0.102	0.036	-0.473	-0.042
0.099	-0.06	-0.586	-0.061
0.06	-0.189	-0.389	-0.038
0.055	-0.256	0.002	-0.018
0.077	-0.161	-0.079	-0.025
0.04	-0.042	-0.24	-0.033
-0.003	-0.071	-0.222	-0.045
-0.009	-0.097	-0.325	-0.041
-0.004	-0.02	-0.282	-0.021
0.047	-0.037	-0.178	-0.026
0.066	-0.146	-0.323	-0.024
0.021	-0.087	-0.349	-0.015
0.041	-0.034	-0.339	-0.033
0.058	-0.161	-0.44	-0.032
0.005	-0.131	-0.164	-0.014
0.005	0.044	0.114	-0.021
0.055	0.029	-0.242	-0.039
0.051	-0.132	-0.534	-0.044
-0.003	-0.204	-0.214	-0.028
-0.024	-0.104	0.099	-0.023
0.026	0.044	0.023	-0.045
0.082	0.031	-0.163	-0.024
0.091	-0.116	-0.248	0.025
0.054	-0.187	-0.187	0.013
0.003	-0.173	-0.092	-0.019
-0.017	-0.156	0.003	-0.014
0.014	-0.113	0.213	-0.011
0.057	-0.068	0.227	-0.025
0.052	-0.086	-0.028	-0.027
0.043	-0.154	-0.039	-0.025
0.065	-0.151	0.134	-0.033
0.062	-0.077	0.008	-0.035
0.042	-0.07	-0.196	-0.029
0.032	-0.021	-0.2	-0.028
0.032	0.016	-0.285	-0.033
0.037	-0.105	-0.141	-0.031
0.06	-0.088	0.089	-0.024
0.07	-0.011	-0.159	-0.017
0.026	-0.09	-0.061	-0.01
0.024	-0.054	0.232	-0.027
0.056	-0.006	-0.091	-0.034
-0.015	-0.107	-0.138	-0.019
-0.068	-0.036	0.107	-0.03
0.021	0.084	-0.157	-0.044
0.105	-0.065	-0.385	-0.038
0.1	-0.193	-0.314	-0.034
0.054	-0.139	-0.291	-0.034
0.004	-0.137	-0.248	-0.034
-0.005	-0.167	-0.175	-0.023
0.02	-0.15	-0.172	-0.016
0.005	-0.182	-0.166	-0.022
-0.018	-0.171	-0.101	-0.019
0.028	-0.025	-0.046	-0.016
0.061	0.021	-0.005	-0.03
0.044	-0.06	0.013	-0.039
0.06	-0.064	0.007	-0.037
0.053	-0.108	0.012	-0.031
0.011	-0.168	-0.027	-0.029
0.082	-0.118	-0.104	-0.032
0.141	-0.111	-0.095	-0.027
0.05	-0.053	0.099	-0.026
0.03	0.003	0.18	-0.041
0.075	-0.133	0.043	-0.039
0.012	-0.105	-0.091	-0.019
0.01	0.056	-0.25	-0.023
0.101	-0.047	-0.324	-0.042
0.073	-0.181	-0.354	-0.032
-0.01	-0.122	-0.205	-0.005
0	-0.033	0.199	-0.005
0.047	0.001	0.068	-0.025
0.083	-0.052	-0.422	-0.031
0.074	-0.162	-0.429	-0.026
0.008	-0.173	-0.243	-0.022
0.003	-0.104	-0.113	-0.017
0.04	-0.083	0.061	-0.016
0.03	-0.024	0.049	-0.023
0.04	0.071	-0.137	-0.036
0.065	0.032	-0.387	-0.032
0.045	-0.051	-0.639	-0.02
0.029	-0.074	-0.495	-0.027
0.022	-0.034	-0.207	-0.033
0	0.022	-0.333	-0.024
0.002	-0.176	-0.314	-0.033
0.044	-0.403	-0.11	-0.047
0.055	-0.254	-0.213	-0.032
0.038	-0.029	-0.243	-0.03
0.054	-0.034	-0.239	-0.047
0.052	-0.126	-0.225	-0.032
0.046	-0.075	-0.012	-0.02
0.048	0	-0.058	-0.033
0.013	-0.064	-0.192	-0.032
0.023	-0.056	-0.12	-0.032
0.083	-0.007	-0.23	-0.045
0.075	-0.117	-0.444	-0.04
0.021	-0.2	-0.427	-0.018
-0.01	-0.118	-0.223	-0.015
-0.009	-0.051	-0.048	-0.025
0.016	-0.08	0.045	-0.015
0.016	-0.07	0.144	-0.002
0.015	-0.09	0.172	-0.011
0.038	-0.178	0.138	-0.02
0.03	-0.088	0.052	0.001
0.038	0.017	-0.172	0
0.072	-0.057	-0.294	-0.041
0.029	-0.045	-0.283	-0.052
-0.009	0.015	-0.358	-0.03
0.021	-0.044	-0.311	-0.02
0.03	-0.067	-0.218	-0.018
0.032	-0.039	-0.263	-0.012
0.05	-0.045	-0.142	-0.009
0.056	-0.076	-0.007	-0.025
0.042	-0.138	0.061	-0.031
0.029	-0.096	0.166	-0.022
0.045	-0.014	-0.131	-0.029
0.046	-0.102	-0.449	-0.034
0.013	-0.197	-0.133	-0.028
-0.016	-0.117	0.278	-0.015
0.01	0.018	0.325	-0.014
0.084	-0.016	0.136	-0.042
0.072	-0.164	-0.141	-0.048
-0.006	-0.184	0.066	-0.021
0.049	-0.108	0.433	-0.011
0.132	-0.013	0.189	-0.024
0.082	0.069	0.83	-0.041
0.058	0.007	1.718	-0.05
0.096	-0.144	0.484	-0.034
0.067	-0.192	-0.555	-0.019
0.018	-0.121	0.034	-0.036
0.01	-0.068	0.162	-0.051
0.025	-0.07	-0.15	-0.046
0.048	-0.102	-0.062	-0.044
0.053	-0.14	0.043	-0.035
0.043	-0.163	0.014	-0.024
0.033	-0.164	0.024	-0.016
0.018	-0.056	-0.043	-0.011
0.022	-0.025	-0.147	-0.02
0.037	-0.166	0.065	-0.024
0.061	-0.112	0.136	-0.018
0.055	-0.017	-0.007	-0.027
-0.006	-0.133	0.245	-0.023
0.003	-0.151	0.035	-0.009
0.042	-0.112	-0.578	-0.028
0.001	-0.169	-0.275	-0.037
-0.015	-0.127	0.199	-0.007
0.022	-0.008	0.102	-0.004
0.034	0.054	-0.049	-0.027
0.053	0.065	-0.285	-0.031
0.089	0.049	-0.528	-0.028
0.083	0.047	-0.539	-0.034
0.067	0.057	-0.508	-0.035
0.099	0.03	-0.482	-0.032
0.109	-0.039	-0.507	-0.032
0.06	-0.133	-0.604	-0.026
0.053	-0.194	-0.516	-0.021
0.064	-0.14	-0.219	-0.024
0.016	-0.078	-0.136	-0.019
0.01	-0.106	-0.346	-0.022
0.032	-0.113	-0.173	-0.039
0.016	-0.079	0.31	-0.044
0.057	-0.095	0.197	-0.038
0.078	-0.153	-0.163	-0.026
0.024	-0.102	-0.097	-0.014
0.043	0.033	-0.207	-0.023
0.058	0.015	-0.54	-0.032
0.006	-0.079	-0.347	-0.03
0.011	-0.036	-0.082	-0.03
0.047	0.004	-0.329	-0.029
0.056	-0.105	-0.536	-0.03
0.031	-0.196	-0.343	-0.029
-0.012	-0.108	0.005	-0.022
-0.001	0.038	0.081	-0.022
0.061	0.027	-0.289	-0.033
0.089	-0.102	-0.549	-0.034
0.055	-0.184	-0.418	-0.03
0.009	-0.195	-0.446	-0.039
-0.039	-0.145	-0.538	-0.031
-0.054	-0.097	-0.186	-0.017
0.017	-0.114	0.014	-0.031
0.068	-0.107	-0.237	-0.023
0.04	-0.126	-0.243	-0.001
0.038	-0.188	-0.018	-0.011
0.062	-0.106	-0.068	-0.01
0.029	-0.033	-0.219	0.011
-0.008	-0.052	-0.242	0.002
0.029	-0.066	-0.282	-0.037
0.057	-0.147	-0.053	-0.038
0.046	-0.1	0.091	-0.012
0.044	0.01	-0.263	-0.026
0.03	-0.085	0.053	-0.032
0.043	-0.085	0.523	-0.013
0.053	-0.002	-0.017	-0.03
0.002	-0.101	-0.065	-0.041
-0.012	-0.073	0.452	-0.023
0.044	0.106	0.119	-0.033
0.086	0.04	-0.253	-0.057
0.095	-0.16	-0.128	-0.052
0.095	-0.21	-0.219	-0.032
0.061	-0.194	-0.291	-0.032
0.004	-0.172	-0.124	-0.044
-0.021	-0.122	-0.122	-0.049
-0.027	-0.144	-0.137	-0.049
0.03	-0.155	0.004	-0.03
0.106	-0.032	-0.039	-0.013
0.052	0.008	-0.261	-0.016
-0.005	-0.072	-0.337	-0.019
0.05	-0.061	-0.247	-0.023
0.071	-0.079	-0.202	-0.022
0.036	-0.139	-0.17	-0.009
0.055	-0.068	-0.139	-0.018
0.077	-0.027	-0.241	-0.033
0.032	-0.029	-0.175	-0.031
0.059	0.008	-0.109	-0.033
0.097	-0.088	-0.36	-0.021
0.017	-0.142	-0.384	0.002
0.027	0.015	-0.258	-0.016
0.125	0.04	-0.401	-0.047
0.095	-0.118	-0.528	-0.036
0.023	-0.179	-0.372	-0.008
-0.008	-0.13	0.022	-0.007
-0.032	-0.045	0.149	-0.034
0.02	-0.008	-0.215	-0.049
0.106	-0.117	-0.429	-0.038
0.079	-0.207	-0.337	-0.021
-0.003	-0.138	-0.241	-0.017
-0.013	-0.074	-0.012	-0.018
0.005	-0.075	0.25	-0.008
0.008	-0.03	0.149	-0.014
0.052	-0.005	-0.144	-0.052
0.081	-0.025	-0.252	-0.064
0.042	-0.025	-0.22	-0.038
0.03	-0.019	-0.114	-0.029
0.058	-0.051	-0.088	-0.037
0.054	-0.132	-0.105	-0.025
0.049	-0.097	-0.207	-0.023
0.029	-0.007	-0.443	-0.029
0.008	-0.032	0.059	-0.013
0.07	-0.053	0.409	-0.024
0.067	-0.051	-0.3	-0.036
-0.016	-0.018	0.013	-0.017
0.026	-0.007	0.878	-0.037
0.065	-0.026	0.492	-0.043
0.01	0.002	0.241	-0.006
0.028	-0.29	0.445	-0.015
0.079	-0.61	0.11	-0.039
0.087	-0.34	-0.14	-0.034
0.085	-0.073	-0.006	-0.03
0.052	-0.131	0.051	-0.022
0.01	-0.149	0.153	-0.014
0.003	-0.115	0.151	-0.019
-0.003	-0.088	-0.109	-0.05
-0.018	-0.138	0.172	-0.078
-0.008	-0.166	0.666	-0.045
-0.003	-0.022	0.212	-0.012
-0.013	0.006	-0.396	-0.019
0.012	-0.083	-0.275	-0.017
0.05	-0.022	0.067	-0.009
0.061	-0.029	0.442	-0.011
0.058	-0.136	0.853	-0.005
0.057	-0.074	0.835	0.001
0.054	0.074	0.37	-0.017
0.025	0.161	0.17	-0.027
0.036	0.115	0.15	-0.008
0.069	-0.073	-0.184	0.003
0.022	-0.161	-0.384	-0.01
-0.011	-0.025	-0.331	-0.027
0.044	0.05	-0.417	-0.037
0.092	-0.078	-0.563	-0.041
0.068	-0.165	-0.536	-0.044
0.013	-0.139	-0.235	-0.032
-0.003	-0.055	-0.006	-0.025
0.046	0.063	-0.239	-0.044
0.105	0.012	-0.539	-0.046
0.09	-0.165	-0.56	-0.03
0.032	-0.185	-0.456	-0.029
-0.003	-0.124	-0.337	-0.027
-0.024	-0.122	-0.225	-0.004
-0.01	-0.112	-0.107	0.001
0.04	-0.099	-0.103	-0.028
0.052	-0.104	-0.257	-0.043
0.034	-0.109	-0.371	-0.029
0.042	-0.094	-0.312	-0.021
0.093	-0.062	-0.349	-0.023
0.112	-0.087	-0.513	-0.017
0.044	-0.07	-0.256	-0.025
0.012	-0.044	-0.094	-0.042
0.04	-0.138	-0.358	-0.033
0.05	-0.094	-0.402	-0.024
0.054	-0.029	-0.443	-0.03
0.042	-0.157	-0.247	-0.017
0.015	-0.094	0.073	-0.012
0.005	0.034	-0.343	-0.031
0.013	-0.108	-0.491	-0.031
0.014	-0.114	0.043	-0.025
0.02	0.078	-0.004	-0.032
0.067	0.043	-0.426	-0.033
0.105	-0.107	-0.458	-0.031
0.096	-0.165	-0.408	-0.029
0.081	-0.211	-0.437	-0.026
0.047	-0.177	-0.414	-0.032
0.041	-0.11	-0.442	-0.036
0.099	-0.19	-0.533	-0.031
0.082	-0.209	-0.476	-0.04
-0.005	-0.047	-0.149	-0.039
-0.013	-0.009	0.077	-0.018
0.011	-0.066	-0.061	-0.028
0.004	-0.022	-0.194	-0.048
0.013	-0.032	-0.187	-0.036
0.01	-0.064	-0.223	-0.017
-0.002	-0.002	-0.244	-0.015
0.038	-0.056	-0.187	-0.026
0.051	-0.178	0.024	-0.028
0.03	-0.072	0.193	-0.034
0.05	0.009	-0.032	-0.057
0.023	-0.124	-0.217	-0.048
-0.015	-0.095	-0.02	-0.015
0.042	0.053	0.055	-0.028
0.095	0.004	-0.163	-0.061
0.06	-0.139	-0.267	-0.056
0.001	-0.193	-0.065	-0.023
-0.007	-0.096	0.28	-0.003
0.026	0.055	0.383	-0.027
0.069	0.017	0.069	-0.052
0.091	-0.115	-0.297	-0.052
0.057	-0.135	-0.284	-0.046
0	-0.156	-0.071	0.028
-0.033	-0.173	-0.016	0.098
-0.023	-0.108	0.072	0.029
0.034	-0.097	0.183	-0.041
0.047	-0.12	0.058	-0.027
0.011	-0.095	-0.078	-0.024
0.021	-0.081	-0.05	-0.029
0.043	-0.05	-0.15	-0.019
0.025	-0.044	-0.318	-0.015
0.004	-0.081	-0.107	-0.02
0.038	-0.084	0.04	-0.035
0.047	-0.109	-0.088	-0.031
-0.016	-0.065	-0.013	-0.013
0	-0.015	-0.093	-0.021
0.049	-0.132	-0.118	-0.026
0.009	-0.126	0.202	-0.011
0.001	-0.036	0.05	-0.016
0.057	-0.132	-0.216	-0.04
0.009	-0.145	0.058	-0.043
-0.064	0.011	0.139	-0.021
0.179	0.068	-0.096	-0.024
0.417	0.047	-0.181	-0.045
0.208	0.013	-0.266	-0.043
0.027	-0.107	-0.277	-0.041
0.083	-0.201	-0.141	-0.038
0.071	-0.158	-0.153	-0.024
0.06	-0.107	-0.21	-0.028
0.079	-0.111	-0.119	-0.044
0.025	-0.126	0.048	-0.038
0.016	-0.139	0.126	-0.03
0.061	-0.082	0.096	-0.042
0.02	-0.013	0.076	-0.043
-0.013	-0.043	-0.05	-0.039
0.027	-0.066	-0.203	-0.043
0.035	-0.045	-0.103	-0.014
0.05	-0.1	-0.042	0.011
0.047	-0.168	-0.129	-0.004
-0.002	-0.087	-0.08	-0.011
0.023	-0.032	-0.176	-0.023
0.033	-0.118	-0.211	-0.035
-0.024	-0.124	0.163	-0.019
-0.02	-0.024	0.163	-0.018
0.028	0.05	-0.276	-0.035
0.077	-0.024	-0.456	-0.039
0.076	-0.179	-0.389	-0.037
0.006	-0.171	-0.126	-0.025
-0.008	-0.045	0.16	-0.013
0.04	0.039	0.007	-0.028
0.063	0.028	-0.288	-0.049
0.08	-0.104	-0.234	-0.046
0.083	-0.226	-0.157	-0.033
0.022	-0.21	-0.23	-0.031
-0.021	-0.133	-0.102	-0.025
0.004	-0.077	-0.021	-0.014
0.011	-0.056	-0.191	-0.009
0.011	-0.077	-0.186	-0.017
0.024	-0.111	-0.158	-0.027
0.016	-0.063	-0.325	-0.022
0.035	-0.053	-0.274	-0.023
0.06	-0.181	0.038	-0.032
0.055	-0.141	0.051	-0.016
0.039	-0.018	-0.111	-0.002
-0.008	-0.069	0.147	-0.016
0.009	-0.094	0.273	-0.033
0.054	-0.109	0.082	-0.027
0.017	-0.143	0.274	-0.015
0.027	-0.103	0.313	-0.024
0.056	-0.139	-0.076	-0.025
0.002	-0.199	-0.085	-0.006
0.002	-0.116	0.188	0
0.048	-0.002	0.282	-0.022
0.022	0.052	0.141	-0.046
0.008	0.062	-0.206	-0.047
0.06	0.033	-0.363	-0.035
0.091	0	-0.276	-0.033
0.083	0.016	-0.31	-0.04
0.074	0.025	-0.347	-0.041
0.068	-0.066	-0.27	-0.036
0.052	-0.111	-0.225	-0.027
0.047	-0.038	-0.135	-0.023
0.056	-0.043	-0.015	-0.022
0.059	-0.134	-0.049	-0.021
0.062	-0.169	-0.047	-0.028
0.046	-0.156	0.034	-0.031
0.012	-0.132	-0.025	-0.013
0.028	-0.054	-0.126	-0.012
0.045	-0.02	-0.247	-0.031
0.016	-0.109	-0.184	-0.021
0.041	-0.112	-0.035	-0.015
0.065	-0.043	-0.387	-0.035
0.013	-0.089	-0.614	-0.031
-0.006	-0.126	-0.161	-0.019
0.001	-0.019	0.036	-0.025
0.033	0.066	-0.298	-0.028
0.097	-0.046	-0.443	-0.038
0.057	-0.213	-0.319	-0.039
-0.019	-0.232	-0.144	-0.016
0.019	-0.126	0.048	-0.021
0.054	-0.01	-0.01	-0.042
0.041	0.03	-0.31	-0.038
0.085	-0.054	-0.472	-0.043
0.123	-0.192	-0.499	-0.044
0.058	-0.21	-0.452	-0.022
0.001	-0.097	-0.276	-0.02
0.025	-0.048	-0.207	-0.026
0.052	-0.086	-0.221	-0.021
0.053	-0.121	-0.164	-0.033
0.04	-0.134	-0.101	-0.036
0.034	-0.129	-0.068	-0.022
0.035	-0.124	-0.127	-0.022
0.01	-0.048	-0.148	-0.025
0.017	-0.05	-0.099	-0.034
0.037	-0.165	-0.051	-0.032
0.006	-0.046	0	-0.014
0.021	0.012	-0.009	-0.021
0.06	-0.18	0.042	-0.028
0.039	-0.117	0.008	-0.028
0.04	-0.022	-0.077	-0.047
0.057	-0.193	-0.108	-0.041
0.021	-0.211	-0.638	-0.008
0.005	-0.099	-0.915	-0.006
0.033	-0.064	-0.151	-0.018
0.042	0.005	0.266	-0.019
0.029	0.05	-0.038	-0.024
0.022	0.043	-0.191	-0.035
0.028	0.053	-0.154	-0.041
0.044	0.05	-0.005	-0.043
0.07	0.041	-0.092	-0.038
0.072	-0.012	-0.508	-0.027
0.036	-0.101	-0.52	-0.02
0.007	-0.087	-0.278	-0.02
0.019	-0.047	-0.271	-0.019
0.038	-0.084	-0.061	-0.028
0.047	-0.074	0.152	-0.036
0.043	-0.016	-0.146	-0.021
0.015	0	-0.227	-0.017
0.028	-0.026	0.142	-0.044
0.062	-0.092	0.282	-0.046
0.037	-0.121	0.164	-0.031
0.029	-0.024	-0.143	-0.035
0.05	-0.006	-0.472	-0.031
0.027	-0.423	-0.216	-0.017
-0.007	-0.697	0.31	-0.015
0.012	-0.212	0.245	-0.02
0.071	0.1	-0.17	-0.036
0.074	-0.137	-0.288	-0.036
0.015	-0.191	-0.162	-0.012
0.001	-0.105	0.093	-0.003
0.029	-0.091	0.409	-0.003
0.05	-0.021	0.408	-0.007
0.066	0.037	0.102	-0.027
0.076	0.045	-0.154	-0.042
0.091	-0.006	-0.237	-0.036
0.079	-0.11	-0.167	-0.028
0.038	-0.161	-0.101	-0.026
0.039	-0.143	0.002	-0.018
0.07	-0.11	0.162	-0.013
0.05	-0.092	0.138	-0.018
0.01	-0.015	-0.006	-0.031
0.018	0.034	-0.103	-0.042
0.023	-0.072	0.017	-0.021
0.038	-0.106	0.107	-0.007
0.062	-0.061	-0.172	-0.034
0.021	-0.068	-0.113	-0.04
0.021	-0.039	0.246	-0.022
0.062	-0.064	0.029	-0.024
0.026	-0.096	-0.156	-0.03
0.023	0.003	0.046	-0.035
0.07	0.002	-0.151	-0.043
0.025	-0.146	-0.483	-0.036
-0.033	-0.186	-0.314	-0.012
-0.006	-0.112	0.008	-0.007
0.014	-0.08	0.092	-0.016
0.007	-0.104	0.116	-0.017
0.021	-0.072	0.139	-0.032
0.022	-0.071	0.086	-0.031
0.005	-0.149	0.147	0.001
0.032	-0.069	0.131	-0.014
0.064	0.024	-0.164	-0.058
0.059	-0.089	-0.211	-0.043
0.126	-0.129	-0.005	-0.018
0.189	-0.044	-0.153	-0.029
0.077	-0.07	-0.603	-0.033
-0.008	-0.084	-0.806	-0.032
0.049	-0.05	-0.528	-0.042
0.071	-0.137	-0.115	-0.036
0.058	-0.091	-0.147	-0.027
0.053	0.028	-0.48	-0.03
0.021	-0.082	-0.364	-0.024
0.035	-0.076	-0.232	-0.027
0.093	0.023	-0.574	-0.037
0.068	-0.129	-0.632	-0.034
-0.002	-0.219	-0.299	-0.02
0.002	-0.07	0.014	-0.009
0.049	0.03	0.038	-0.026
0.086	-0.023	-0.351	-0.046
0.086	-0.117	-0.552	-0.034
0.001	-0.18	-0.288	-0.023
-0.074	-0.171	-0.003	-0.017
-0.014	-0.094	0.227	-0.008
0.047	-0.018	0.425	-0.016
0.03	0.057	0.205	-0.024
0.054	0.053	-0.269	-0.026
0.074	-0.098	-0.409	-0.033
0.022	-0.138	-0.368	-0.024
0	-0.03	-0.277	-0.012
0.022	-0.029	-0.077	-0.022
0.012	-0.1	-0.085	-0.036
0.007	-0.083	-0.063	-0.038
0.059	-0.058	0.081	-0.042
0.067	-0.112	-0.013	-0.031
0.017	-0.066	-0.098	-0.019
0.045	-0.032	-0.143	-0.031
0.073	-0.151	-0.104	-0.028
0.036	-0.098	0.159	-0.019
0.063	-0.027	0.127	-0.038
0.079	-0.155	-0.092	-0.034
0.024	-0.107	-0.054	-0.022
0.04	0.006	-0.118	-0.046
0.065	-0.085	-0.344	-0.05
0.008	-0.157	-0.374	-0.023
-0.022	-0.233	-0.265	-0.017
-0.01	-0.306	-0.137	-0.023
0.001	-0.176	0.043	-0.019
0.003	-0.043	0.153	-0.019
-0.011	-0.05	0.043	-0.016
-0.015	-0.082	0.003	-0.004
0.003	-0.071	0.183	-0.008
0.039	-0.046	0.133	-0.027
0.07	-0.098	-0.006	-0.032
0.065	-0.147	0.075	-0.031
0.061	-0.105	0.027	-0.035
0.07	-0.102	-0.058	-0.025
0.063	-0.1	0.024	-0.028
0.068	-0.071	-0.016	-0.053
0.077	-0.117	-0.061	-0.051
0.051	-0.059	-0.08	-0.038
0.047	0.008	-0.27	-0.038
0.056	-0.051	-0.158	-0.028
0.037	0.061	-0.009	-0.027
0.056	0.11	-0.366	-0.028
0.076	-0.116	-0.515	-0.012
0.026	-0.201	-0.245	-0.001
-0.01	-0.127	0.048	0.001
0.018	-0.078	0.181	-0.014
0.059	-0.018	-0.06	-0.041
0.09	-0.065	-0.347	-0.049
0.056	-0.189	-0.314	-0.036
-0.024	-0.158	-0.103	-0.012
-0.021	-0.071	0.12	0
0.032	-0.089	0.272	-0.001
0.039	-0.021	0.28	-0.009
0.053	0.103	0.067	-0.033
0.065	0.003	-0.237	-0.045
0.039	-0.105	-0.366	-0.027
0.019	-0.03	-0.265	-0.012
0.02	-0.02	-0.128	-0.017
0.049	-0.111	-0.148	-0.031
0.056	-0.14	-0.033	-0.024
0.045	-0.086	0.029	-0.018
0.1	-0.061	-0.276	-0.03
0.121	-0.039	-0.155	-0.027
0.083	-0.036	-0.181	-0.029
0.047	-0.134	-0.752	-0.029
0.002	-0.093	-0.29	-0.008
0.039	-0.006	0.326	-0.01
0.077	-0.14	-0.088	-0.018
0.01	-0.151	-0.048	-0.021
0.016	0.046	0.246	-0.042
0.099	0.05	-0.239	-0.048
0.105	-0.126	-0.503	-0.042
0.057	-0.222	-0.255	-0.047
0.018	-0.223	-0.271	-0.035
-0.001	-0.19	-0.33	-0.02
-0.006	-0.157	-0.246	-0.031
-0.005	-0.146	-0.328	-0.04
-0.01	-0.17	-0.329	-0.035
-0.031	-0.176	-0.166	-0.033
-0.043	-0.062	-0.201	-0.031
-0.014	0.011	-0.287	-0.031
0.037	-0.037	-0.241	-0.03
0.059	-0.028	-0.239	-0.007
0.056	-0.033	-0.215	-0.001
0.05	-0.07	-0.068	-0.026
0.041	-0.034	-0.099	-0.031
0.031	-0.06	-0.238	-0.017
0.007	-0.085	-0.027	-0.014
0.028	-0.03	0.039	-0.023
0.077	-0.111	-0.283	-0.036
0.028	-0.152	-0.228	-0.04
-0.001	0	-0.075	-0.035
0.088	0.013	-0.255	-0.034
0.103	-0.092	-0.33	-0.036
0.018	-0.119	-0.282	-0.026
-0.001	-0.142	-0.056	-0.005
0.026	-0.061	0.213	-0.006
0.055	0.06	-0.083	-0.026
0.11	-0.054	-0.457	-0.036
0.076	-0.173	-0.334	-0.032
-0.018	-0.137	-0.21	-0.033
-0.017	-0.147	-0.168	-0.031
0.002	-0.051	0.116	0.004
0.001	0.126	0.321	0.017
0.064	0.026	0.128	-0.071
0.094	-0.13	-0.103	-0.128
0.054	-0.121	-0.132	-0.062
0.056	-0.141	-0.07	-0.005
0.078	-0.146	0.003	-0.002
0.049	-0.097	-0.032	-0.006
0.018	-0.047	-0.122	-0.023
0.04	-0.028	-0.2	-0.036
0.056	-0.1	-0.075	-0.023
0.057	-0.072	0.107	-0.023
0.056	0.001	-0.028	-0.041
0.021	-0.09	0.124	-0.019
0.025	-0.086	0.371	0
0.047	0.002	-0.024	-0.021
0.006	-0.106	-0.13	-0.027
-0.003	-0.167	0.212	-0.009
0.039	-0.013	0.014	-0.01
0.069	0.021	-0.277	-0.053
0.09	-0.142	-0.234	-0.083
0.091	-0.214	-0.281	-0.049
0.07	-0.188	-0.241	-0.019
0.049	-0.182	-0.122	-0.023
0.054	-0.167	-0.178	-0.032
0.082	-0.201	-0.14	-0.036
0.065	-0.216	-0.083	-0.023
0.006	-0.092	-0.066	-0.017
0.001	-0.044	0.109	-0.027
0.033	-0.086	0.056	-0.03
0.019	-0.022	-0.229	-0.024
-0.002	-0.004	-0.253	-0.014
0.014	-0.064	-0.199	-0.006
0.024	-0.019	-0.29	-0.017
0.045	-0.026	-0.206	-0.04
0.055	-0.145	0.051	-0.035
0.036	-0.087	-0.04	0
0.055	-0.018	-0.346	0
0.051	-0.137	-0.246	-0.027
-0.049	-0.104	-0.072	-0.029
-0.068	0.059	-0.205	-0.019
0.064	0.036	-0.231	-0.023
0.101	-0.093	-0.183	-0.026
0.011	-0.167	-0.088	-0.02
-0.01	-0.111	0.249	-0.017
0.041	0.051	0.21	-0.021
0.083	0.054	-0.239	-0.031
0.083	-0.117	-0.339	-0.032
0.047	-0.166	-0.241	-0.019
0	-0.118	-0.262	-0.015
-0.039	-0.113	-0.119	-0.019
-0.019	-0.086	0.116	-0.014
0.05	-0.037	0.102	-0.02
0.073	-0.023	-0.011	-0.035
0.051	-0.072	-0.13	-0.037
0.029	-0.111	-0.209	-0.038
0.055	-0.061	-0.172	-0.038
0.107	-0.05	-0.179	-0.027
0.062	-0.083	0.012	-0.027
0.018	-0.089	0.159	-0.032
0.041	-0.127	-0.047	-0.021
0.028	-0.068	-0.11	-0.028
0.031	-0.028	-0.109	-0.044
0.047	-0.154	0.009	-0.023
0.026	-0.1	0.225	-0.014
0.023	0.008	-0.072	-0.035
0.019	-0.132	-0.254	-0.024
0.008	-0.161	0.113	-0.015
0.04	0.017	0.091	-0.03
0.087	0.039	-0.298	-0.029
0.095	-0.106	-0.337	-0.034
0.089	-0.194	-0.229	-0.047
0.089	-0.214	-0.214	-0.032
0.05	-0.199	-0.186	-0.019
0.023	-0.157	-0.215	-0.03
0.076	-0.215	-0.288	-0.027
0.083	-0.275	-0.278	-0.018
0.004	-0.116	-0.078	-0.024
0	-0.031	0.118	-0.019
0.047	-0.11	0.006	-0.025
0.019	0.073	-0.169	-0.032
-0.002	0.248	-0.183	-0.011
0.015	0.071	-0.185	-0.049
0.003	-0.013	-0.211	-0.107
0.032	-0.02	-0.161	-0.06
0.068	-0.159	-0.02	0.003
0.032	-0.089	-0.047	-0.011
0.03	0.002	-0.336	-0.037
0.037	-0.118	-0.446	-0.021
0.004	-0.064	-0.245	-0.006
0.044	0.08	-0.14	-0.023
0.102	0.005	-0.314	-0.037
0.056	-0.121	-0.486	-0.037
-0.005	-0.163	-0.219	-0.025
0.005	-0.09	0.274	-0.012
0.04	0.075	0.264	-0.019
0.084	0.032	-0.129	-0.033
0.124	-0.242	-0.299	-0.029
0.098	-0.336	-0.239	-0.022
0.02	-0.217	-0.141	-0.016
-0.017	-0.13	0.001	0.008
0.015	-0.085	0.189	0.013
0.021	-0.069	0.232	-0.02
-0.021	-0.089	0.088	-0.035
0.003	-0.105	0.007	-0.027
0.053	-0.107	0.084	-0.035
0.049	-0.052	0	-0.032
0.034	-0.014	-0.254	-0.014
0.018	-0.039	-0.174	-0.026
0.038	-0.085	-0.061	-0.042
0.069	-0.142	-0.125	-0.027
0.043	-0.075	-0.102	-0.022
0.042	-0.031	-0.261	-0.036
0.069	-0.147	-0.154	-0.024
0.049	-0.07	0.17	-0.019
0.018	0.057	-0.16	-0.043
0.009	-0.079	-0.313	-0.04
0.014	-0.097	0.066	-0.023
0.042	0.066	-0.229	-0.03
0.09	0.016	-0.579	-0.038
0.111	-0.163	-0.312	-0.036
0.085	-0.21	-1.001	-0.026
0.05	-0.192	-1.837	-0.021
0.02	-0.175	-0.978	-0.033
-0.004	-0.137	-0.22	-0.043
0.001	-0.165	-0.432	-0.038
0.007	-0.193	-0.341	-0.031
-0.009	-0.077	-0.077	-0.038
-0.007	0.005	-0.072	-0.038
0.01	-0.03	-0.127	-0.018
0.011	-0.036	-0.028	-0.013
0.03	-0.038	0.128	-0.025
0.049	-0.03	0.143	-0.026
0.03	0.014	0.007	-0.023
0.021	-0.032	-0.11	-0.022
0.027	-0.089	0.154	-0.02
0.054	-0.065	0.278	-0.022
0.075	-0.119	-0.117	-0.024
0.034	-0.131	0.001	-0.02
0.032	0.015	0.355	-0.023
0.11	0.016	0.006	-0.038
0.111	-0.107	-0.309	-0.037
0.028	-0.135	-0.17	-0.018
0.002	-0.133	0.222	-0.015
0.02	-0.033	0.595	-0.033
0.046	0.049	0.393	-0.04
0.099	-0.134	0.022	-0.035
0.083	-0.235	-0.008	-0.026
0.004	-0.108	0.039	-0.008
-0.009	-0.116	0.159	-0.002
0.014	-0.152	0.448	-0.017
0.023	-0.02	0.576	-0.032
0.046	-0.01	0.326	-0.025
0.063	-0.118	0.156	-0.004
0.068	-0.116	0.298	-0.001
0.073	-0.107	0.278	-0.023
0.066	-0.117	0.019	-0.03
0.051	-0.07	-0.037	-0.021
0.036	-0.029	0.032	-0.028
0.029	-0.056	-0.14	-0.036
0.033	-0.047	-0.097	-0.02
0.07	0.041	0.057	-0.015
0.072	-0.006	-0.233	-0.027
0.026	-0.103	-0.086	-0.02
0.061	-0.08	0.297	-0.017
0.082	-0.094	-0.096	-0.022
0.004	-0.091	-0.232	-0.017
0.004	0.017	0.036	-0.028
0.085	0.018	-0.333	-0.04
0.113	-0.113	-0.588	-0.033
0.068	-0.19	-0.301	-0.039
0.003	-0.174	-0.327	-0.042
-0.009	-0.144	-0.502	-0.017
0.009	-0.15	-0.376	-0.008
0.002	-0.16	-0.358	-0.022
-0.001	-0.152	-0.439	-0.03
0.008	-0.13	-0.27	-0.029
0.014	-0.086	-0.133	-0.023
0.017	-0.068	-0.217	-0.03
0.013	-0.049	-0.309	-0.051
0.029	0.001	-0.316	-0.047
0.072	-0.036	-0.213	-0.028
0.025	-0.086	-0.027	-0.033
-0.065	-0.024	-0.103	-0.046
-0.021	-0.013	-0.381	-0.043
0.033	-0.058	-0.218	-0.028
0.039	-0.043	-0.029	-0.025
0.072	-0.111	-0.297	-0.036
0.031	-0.164	-0.314	-0.029
-0.01	-0.025	-0.172	-0.023
0.071	0.014	-0.326	-0.037
0.125	-0.108	-0.43	-0.045
0.062	-0.161	-0.364	-0.029
0.011	-0.165	-0.103	-0.017
0.016	-0.056	0.119	-0.027
0.053	0.063	-0.115	-0.035
0.119	-0.108	-0.367	-0.037
0.099	-0.267	-0.291	-0.032
0.002	-0.174	-0.184	-0.013
-0.03	-0.131	-0.146	-0.01
-0.021	-0.13	0.037	-0.017
0.007	-0.042	0.383	-0.013
0.069	-0.042	0.348	-0.017
0.073	-0.101	-0.001	-0.022
0.045	-0.135	-0.004	-0.021
0.05	-0.188	0.133	-0.026
0.033	-0.092	0.012	-0.029
0.006	0.027	-0.153	-0.02
0.007	-0.052	-0.026	-0.022
0.032	-0.12	0.082	-0.034
0.045	-0.135	0.001	-0.023
0.026	-0.114	0.041	-0.011
0.037	-0.072	-0.048	-0.016
0.053	-0.127	-0.02	-0.011
0.033	-0.114	0.298	-0.013
0.052	-0.064	0.091	-0.035
0.064	-0.158	-0.233	-0.03
0.013	-0.18	0.038	-0.017
-0.012	-0.046	0.025	-0.032
0.022	0.031	-0.459	-0.037
0.066	0.056	-0.579	-0.029
0.078	-0.101	-0.531	-0.03
0.069	-0.333	-0.617	-0.032
0.08	0.211	-0.589	-0.036
0.086	0.819	-0.557	-0.039
0.08	0.267	-0.588	-0.038
0.092	-0.299	-0.486	-0.041
0.071	-0.204	-0.252	-0.022
0.034	-0.151	-0.014	0
0.045	-0.152	0.074	-0.019
0.05	-0.125	-0.056	-0.034
0.043	-0.129	-0.076	-0.027
0.049	-0.147	0.067	-0.034
0.03	-0.173	0.037	-0.03
0.03	-0.094	-0.085	-0.015
0.033	-0.033	-0.239	-0.025
-0.01	-0.063	-0.222	-0.033
0.004	-0.06	-0.044	-0.032
0.041	-0.103	-0.315	-0.038
-0.004	-0.177	-0.543	-0.021
-0.024	-0.135	-0.042	-0.004
0.017	-0.006	0.228	-0.031
0.058	0.003	-0.263	-0.047
0.057	-0.153	-0.545	-0.031
0	-0.192	-0.253	-0.022
-0.016	-0.108	0.071	-0.02
0.018	-0.055	0.185	-0.033
0.03	0.036	0.088	-0.046
0.063	0.045	-0.155	-0.03
0.102	-0.111	-0.242	-0.025
0.089	-0.215	-0.156	-0.036
0.047	-0.2	-0.13	-0.022
0.01	-0.151	-0.006	-0.014
0.009	-0.09	0.147	-0.03
0.052	-0.066	0.107	-0.041
0.078	-0.154	0.087	-0.045
0.047	-0.198	0.18	-0.037
0.04	-0.066	0.137	-0.02
0.048	-0.019	-0.073	-0.023
0.009	-0.042	-0.121	-0.037
0.029	-0.056	-0.069	-0.03
0.063	-0.183	-0.032	-0.014
0.075	-0.122	0.06	-0.022
0.15	-0.009	0.028	-0.035
0.118	-0.166	-0.056	-0.019
-0.003	-0.167	-0.072	-0.008
0.025	-0.053	-0.098	-0.026
0.081	-0.163	-0.151	-0.025
0.018	-0.207	-0.124	-0.005
-0.017	-0.092	0.155	-0.01
0.032	-0.016	0.349	-0.023
0.039	0.015	0.095	-0.03
0.008	0.02	-0.234	-0.031
0.028	0.014	-0.373	-0.03
0.035	-0.006	-0.458	-0.034
0.004	-0.009	-0.381	-0.033
0.036	0.028	-0.303	-0.028
0.073	-0.016	-0.506	-0.026
0.026	-0.093	-0.487	-0.022
-0.025	-0.088	-0.238	-0.024
-0.009	-0.098	-0.291	-0.023
0.027	-0.112	-0.086	-0.017
0.047	-0.069	0.255	-0.02
0.048	-0.045	-0.03	-0.021
0.018	-0.025	-0.202	-0.018
0.022	-0.055	-0.111	-0.024
0.048	-0.159	-0.158	-0.024
0.026	-0.121	-0.007	-0.02
0.039	-0.063	-0.121	-0.029
0.069	-0.18	-0.533	-0.02
0.029	-0.238	-0.264	-0.002
-0.018	-0.1	0.286	-0.021
0.026	0.065	0.173	-0.048
0.105	0.015	-0.115	-0.047
0.068	-0.15	-0.091	-0.035
-0.017	-0.158	0.001	-0.017
-0.01	-0.088	0.342	-0.01
0.008	-0.01	0.577	-0.03
0.022	0.067	0.013	-0.045
0.083	0	-0.463	-0.039
0.109	-0.13	-0.286	-0.031
0.077	-0.176	-0.208	-0.029
0.04	-0.182	-0.145	-0.022
0.033	-0.132	0.05	-0.012
0.063	-0.062	-0.02	-0.017
0.076	-0.131	-0.092	-0.026
0.038	-0.182	0.052	-0.026
0.026	-0.061	0.036	-0.024
0.03	-0.017	-0.187	-0.019
-0.008	-0.035	-0.302	-0.023
0.031	-0.031	-0.37	-0.042
0.079	-0.132	-0.311	-0.037
0.011	-0.1	-0.135	-0.021
0.016	-0.025	-0.215	-0.035
0.069	-0.157	-0.157	-0.033
0.018	-0.122	0.092	-0.019
0.022	-0.02	-0.093	-0.036
0.069	-0.167	-0.328	-0.036
0.014	-0.219	-0.105	-0.002
-0.015	-0.083	0.185	-0.004
0.028	-0.011	0.124	-0.029
0.041	0.01	-0.174	-0.028
0.054	0.028	-0.364	-0.052
0.1	0.002	-0.405	-0.087
0.096	-0.008	-0.362	-0.051
0.076	0.016	-0.251	-0.021
0.096	-0.034	-0.268	-0.048
0.06	-0.123	-0.321	-0.049
0.02	-0.117	-0.174	-0.025
0.062	-0.086	-0.023	-0.022
0.066	-0.115	-0.066	-0.018
0.038	-0.119	-0.073	-0.014
0.055	-0.12	-0.025	-0.03
0.053	-0.126	-0.023	-0.025
0.045	-0.082	-0.005	-0.015
0.049	-0.075	-0.202	-0.028
0.013	-0.075	-0.236	-0.018
0.024	-0.074	0.027	-0.009
0.077	-0.157	-0.222	-0.033
0.02	-0.182	-0.417	-0.031
0.004	-0.072	0.021	-0.013
0.105	0.05	0.002	-0.023
-0.016	0.011	-0.328	-0.034
-0.229	-0.174	-0.085	-0.032
-0.111	-0.201	-0.207	-0.019
0.063	-0.033	-0.713	-0.007
0.064	0.048	-0.35	-0.017
0.074	-0.034	0.085	-0.029
0.089	-0.146	-0.12	-0.028
0.058	-0.192	-0.177	-0.027
0.009	-0.158	-0.087	-0.012
-0.005	-0.105	-0.061	0.009
0.035	-0.084	0.072	-0.006
0.031	-0.049	0.041	-0.026
0.012	0	-0.214	-0.019
0.026	-0.034	-0.235	-0.02
0.027	-0.061	-0.078	-0.031
0.029	-0.032	-0.107	-0.024
0.025	-0.079	-0.032	-0.018
0.084	-0.138	0.062	-0.038
0.151	-0.122	-0.09	-0.045
0.079	-0.047	0.017	-0.028
0.034	-0.034	0.172	-0.028
0.063	-0.131	0.144	-0.022
0.038	-0.082	0.225	-0.02
0.029	-0.007	0.062	-0.042
0.041	-0.129	-0.063	-0.032
0.022	-0.119	0.186	-0.015
0.042	0.066	0.073	-0.029
0.105	0.058	-0.348	-0.038
0.118	-0.113	-0.404	-0.043
0.074	-0.186	-0.268	-0.045
0.044	-0.171	-0.235	-0.038
0.024	-0.171	-0.197	-0.04
0.004	-0.183	-0.181	-0.043
0.035	-0.22	-0.271	-0.042
0.038	-0.223	-0.297	-0.036
-0.022	-0.106	-0.153	-0.021
-0.003	-0.039	-0.113	-0.022
0.052	-0.083	-0.246	-0.048
0.021	-0.035	-0.265	-0.041
-0.003	-0.037	-0.229	-0.009
0.017	-0.141	-0.212	-0.013
0.01	0.085	-0.195	-0.035
0.015	0.289	-0.246	-0.04
0.04	-0.001	-0.111	-0.01
0.06	-0.126	-0.03	0.019
0.075	-0.029	-0.305	-0.006
0.036	-0.11	-0.324	-0.031
0.005	-0.05	-0.141	-0.026
0.066	0.026	-0.227	-0.022
0.1	-0.104	-0.34	-0.029
0.024	-0.156	-0.308	-0.045
-0.02	-0.138	0	-0.031
0.022	-0.066	0.279	-0.008
0.064	0.034	0.032	-0.028
0.089	-0.087	-0.132	-0.041
0.064	-0.224	0.015	-0.021
-0.005	-0.125	0.016	-0.011
-0.015	-0.087	0.15	-0.009
0.009	-0.187	0.431	-0.009
0.017	-0.147	0.447	-0.018
0.045	-0.052	0.304	-0.022
0.064	-0.065	0.137	-0.017
0.052	-0.081	-0.021	-0.024
0.056	-0.109	0.011	-0.038
0.078	-0.125	0.029	-0.035
0.073	-0.07	-0.068	-0.022
0.044	-0.019	-0.024	-0.03
0.044	-0.038	-0.094	-0.04
0.058	-0.103	-0.059	-0.027
0.066	-0.089	0.138	-0.03
0.059	-0.064	-0.1	-0.042
0.032	-0.104	-0.077	-0.029
0.052	-0.051	0.201	-0.028
0.071	-0.017	-0.158	-0.037
0.039	-0.101	-0.24	-0.025
0.027	-0.065	0.118	-0.027
0.057	0.011	-0.174	-0.036
0.113	-0.091	-0.554	-0.033
0.115	-0.201	-0.394	-0.038
0.025	-0.183	-0.327	-0.035
-0.027	-0.125	-0.356	-0.023
-0.008	-0.108	-0.208	-0.022
-0.002	-0.13	-0.467	-0.022
-0.004	-0.174	-0.822	-0.025
0.003	-0.183	-0.444	-0.032
-0.003	-0.075	-0.115	-0.03
0.006	0.021	-0.387	-0.019
0.027	-0.012	-0.501	-0.023
0.016	-0.033	-0.296	-0.033
0.029	-0.023	-0.242	-0.025
0.057	-0.039	-0.271	-0.014
0.037	-0.04	-0.246	-0.015
0.015	-0.068	-0.242	-0.021
0.009	-0.096	-0.029	-0.024
0.03	-0.045	0.069	-0.026
0.069	-0.084	-0.234	-0.027
0.037	-0.138	-0.244	-0.024
0.002	-0.015	-0.07	-0.027
0.065	0.004	-0.198	-0.039
0.098	-0.13	-0.21	-0.047
0.022	-0.156	-0.01	-0.034
-0.02	-0.116	0.194	-0.013
0.026	-0.044	0.237	-0.022
0.071	-0.005	-0.048	-0.035
0.102	-0.129	-0.23	-0.032
0.076	-0.186	-0.147	-0.032
-0.002	-0.109	-0.081	-0.019
-0.008	-0.126	0.113	-0.001
0.029	-0.12	0.389	-0.012
0.027	-0.002	0.419	-0.028
0.049	-0.013	0.248	-0.029
0.082	-0.1	0.126	-0.03
0.063	-0.104	0.063	-0.033
0.046	-0.125	0.038	-0.027
0.074	-0.124	-0.02	-0.024
0.084	-0.087	-0.139	-0.028
0.047	-0.077	-0.087	-0.039
0.021	-0.053	-0.027	-0.043
0.018	-0.049	0.02	-0.031
0.053	-0.104	0.028	-0.033
0.068	-0.138	-0.213	-0.039
0.018	0.031	-0.029	-0.027
0.039	0.197	0.248	-0.029
0.069	0.04	-0.163	-0.013
0.007	-0.082	-0.24	0.015
0.03	0.007	0.039	-0.021
0.115	-0.011	-0.245	-0.049
0.096	-0.128	-0.467	-0.031
0.03	-0.187	-0.363	-0.023
-0.005	-0.167	-0.458	-0.014
-0.013	-0.117	-0.435	-0.013
0.005	-0.132	-0.143	-0.033
0.008	-0.16	-0.157	-0.032
-0.014	-0.151	-0.339	-0.01
-0.003	-0.156	-0.165	-0.013
0.019	-0.09	-0.023	-0.034
0.02	-0.01	-0.143	-0.038
0.038	-0.083	-0.154	-0.028
0.057	-0.165	-0.15	-0.029
0.056	-0.165	-0.192	-0.032
0.055	-0.152	-0.101	-0.018
0.07	-0.09	-0.151	-0.007
0.07	-0.049	-0.283	-0.016
0.009	-0.045	-0.118	-0.024
-0.002	-0.045	-0.119	-0.03
0.045	-0.104	-0.31	-0.038
0.02	-0.068	-0.238	-0.032
0.029	0.023	-0.322	-0.038
0.104	-0.084	-0.515	-0.056
0.08	-0.195	-0.431	-0.044
-0.001	-0.138	-0.211	-0.015
-0.013	-0.039	0.063	-0.018
0.034	0.055	0.04	-0.032
0.085	0.016	-0.323	-0.02
0.08	-0.153	-0.376	-0.013
0.019	-0.174	-0.124	-0.014
-0.005	-0.091	0.026	-0.005
[truncated: 26,075 more rows]
