# Supplementary material for: Asymmetric and transient properties of reciprocal activity of antagonists during the paw-shake response in the cat
Source: PLoS Comput Biol. 2021 Dec 28;17(12):e1009677. doi: 10.1371/journal.pcbi.1009677 (PMC8759665; doi:10.1371/journal.pcbi.1009677)
Supplement: S1 Data — File name of each file has the following structure: SupplementaryFileNumber_Data_SessionNumber_AnimalCode_EpisodeNumber.txt. Example: S1_Data_7_3-25-0_bo_9F.txt, where S1 is the supplementary data file number 7, 3-25-0 is session number, bo is animal code, 9F is episode number, and txt is file type extension. Each column of each file contains raw EMG signal of a specific muscle in mV sampled at 3000 Hz and band-pass filtered (Butterworth zero-lag filter, 30 Hz– 1000 Hz, 3 dB). First line of each file contains muscle name abbreviations (see Table 3 in the manuscript): MG, medial gastrocnemius; SO, soleus; BFS, biceps femoris anterior; IP, iliopsoas; TA, tibialis anterior; VA, vastus lateralis and vastus medialis. (ZIP) [file pcbi.1009677.s001.zip › S1_Data/S1_Data_13_9-27-0_BL_23F.txt]

SO	LG	MG	PL
-0.067	-0.013	28.759	0.084
-0.045	0.081	23.717	-0.086
-0.008	0.057	17.296	-0.131
0.039	0.025	12.589	-0.091
0.034	0.029	8.334	-0.091
-0.005	0.114	4.525	-0.091
0.036	0.151	1.439	-0.097
0.063	0.038	-1.173	-0.099
0.033	0.098	-3.394	-0.078
0.055	0.187	-5.565	-0.088
0.052	0.049	-7.374	-0.098
0.013	0.065	-8.701	-0.081
0.057	0.213	-10.08	-0.081
0.119	0.125	-11.37	-0.087
0.11	-0.042	-12.202	-0.074
0.056	-0.067	-12.771	-0.075
0.042	-0.007	-13.314	-0.106
0.001	0.047	-13.677	-0.115
-0.066	0.068	-13.809	-0.075
0.198	0.049	-13.899	-0.052
0.484	0.034	-13.778	-0.061
0.216	0.118	-13.49	-0.071
-0.061	0.181	-13.48	-0.074
0.031	0.126	-13.484	-0.049
0.096	0.11	-13.058	-0.022
0.059	0.096	-12.512	-0.027
0.059	0.042	-12.11	-0.039
0.078	0.047	-11.804	-0.046
0.068	0.071	-11.408	-0.043
0.041	0.118	-10.83	-0.04
0.046	0.138	-10.387	-0.052
0.054	0.068	-9.917	-0.056
0.054	0.093	-9.274	-0.054
0.078	0.167	-8.907	-0.054
0.05	0.077	-8.563	-0.043
-0.012	-0.018	-7.72	-0.028
0.027	0.108	-6.944	-0.019
0.11	0.239	-6.733	-0.029
0.106	0.104	-6.228	-0.059
0.047	-0.02	-5.254	-0.061
0.008	0.063	-4.67	-0.031
0.019	0.128	-4.362	-0.023
0.061	0.175	-4.101	-0.038
0.103	0.209	-3.921	-0.037
0.13	0.09	-3.608	-0.037
0.088	-0.002	-3.224	-0.052
0.004	0.043	-2.759	-0.042
0.019	0.018	-2.227	-0.019
0.087	-0.004	-1.849	-0.024
0.089	0.047	-1.578	-0.027
0.067	0.007	-1.298	-0.018
0.057	-0.022	-1.095	-0.022
0.046	0.044	-0.882	-0.028
0.048	0.091	-0.597	-0.033
0.04	0.084	-0.477	-0.035
0.015	0.06	-0.233	-0.018
0.047	0.037	0.091	-0.02
0.062	-0.017	0.098	-0.043
0.009	0.031	0.473	-0.031
0.03	0.098	0.968	-0.017
0.06	-0.099	0.784	-0.023
0.009	-0.181	0.817	-0.016
0.012	0.08	1.149	-0.021
0.071	0.178	0.957	-0.041
0.104	0.034	0.833	-0.043
0.11	-0.049	1.061	-0.031
0.065	-0.043	1.054	-0.025
0	-0.014	1.038	-0.035
0	-0.013	1.225	-0.048
0.014	-0.043	1.202	-0.043
-0.025	-0.023	1.189	-0.03
-0.039	0.052	1.479	-0.027
0.002	0.075	1.478	-0.029
0.026	0.065	1.246	-0.026
0.027	0.101	1.398	-0.016
0.04	0.087	1.506	-0.005
0.055	0.044	1.451	-0.005
0.064	0.102	1.547	-0.023
0.046	0.15	1.427	-0.035
0.006	0.144	1.246	-0.025
0.034	0.105	1.336	-0.016
0.071	0.013	1.417	-0.01
0.034	0.055	1.362	-0.013
0.036	0.142	1.181	-0.031
0.063	0.033	0.969	-0.038
0.012	-0.061	1.127	-0.04
-0.023	0.056	1.588	-0.041
0.038	0.222	1.515	-0.021
0.108	0.19	1.014	-0.021
0.067	0.028	0.909	-0.041
-0.01	-0.017	1.092	-0.029
0.012	0.034	1.31	-0.008
0.042	0.141	1.313	-0.012
0.044	0.249	0.829	-0.026
0.097	0.123	0.411	-0.049
0.112	-0.069	0.43	-0.058
0.061	-0.045	0.572	-0.037
0.046	0.017	0.635	-0.031
0.048	0.041	0.648	-0.038
0.084	0.027	0.591	-0.033
0.13	-0.034	0.518	-0.025
0.077	0.062	0.462	-0.017
0.01	0.156	0.335	-0.016
0.009	0.109	0.272	-0.025
0.015	0.083	0.272	-0.025
0.029	0.028	0.305	-0.016
0.078	0.044	0.313	-0.021
0.069	0.119	0.195	-0.036
0.005	0.044	0.333	-0.021
0.044	-0.033	0.417	-0.01
0.073	-0.006	0.045	-0.037
-0.004	0.065	-0.03	-0.039
-0.001	0.163	0.13	-0.02
0.054	0.205	-0.131	-0.037
0.071	0.117	-0.391	-0.051
0.096	-0.033	-0.426	-0.033
0.068	-0.084	-0.401	-0.025
0.02	-0.032	-0.3	-0.034
0.042	-0.012	-0.69	-0.045
0.035	-0.049	-1.23	-0.047
-0.013	-0.053	-0.829	-0.035
-0.004	0.03	-0.153	-0.025
0.01	0.082	-0.106	-0.023
-0.001	0.068	-0.248	-0.028
0.014	0.1	-0.222	-0.031
0.038	0.097	-0.244	-0.017
0.043	0.056	-0.182	-0.005
0.053	0.085	-0.062	-0.024
0.036	0.105	-0.267	-0.043
-0.011	0.104	-0.381	-0.02
0.029	0.075	-0.308	-0.013
0.062	-0.006	-0.376	-0.032
0.009	0.031	-0.314	-0.025
0.039	0.088	-0.442	-0.029
0.081	-0.013	-0.824	-0.045
0.017	-0.071	-0.381	-0.022
-0.012	0.049	0.386	0.004
0.05	0.186	0.069	-0.016
0.109	0.159	-0.524	-0.048
0.076	0.043	-0.546	-0.043
0.004	-0.131	-0.416	-0.015
0.007	-0.243	-0.122	-0.008
0.029	0.01	-0.08	-0.023
0.04	0.292	-0.547	-0.036
0.095	0.18	-0.744	-0.049
0.119	-0.012	-0.612	-0.053
0.066	-0.009	-0.516	-0.036
0.037	0.03	-0.42	-0.023
0.049	0.048	-0.431	-0.027
0.057	0.056	-0.516	-0.04
0.062	0.005	-0.393	-0.045
0.06	0.029	-0.332	-0.028
0.042	0.116	-0.612	-0.012
0.013	0.142	-0.757	-0.024
0.025	0.113	-0.685	-0.036
0.059	0.04	-0.541	-0.027
0.065	0.059	-0.418	-0.031
0.042	0.135	-0.608	-0.046
0.013	0.108	-0.58	-0.033
0.044	0.045	-0.307	-0.014
0.072	-0.002	-0.485	-0.018
0.023	0.014	-0.539	-0.025
-0.002	0.115	-0.301	-0.034
0.026	0.186	-0.559	-0.04
0.081	0.133	-0.933	-0.036
0.12	-0.011	-0.86	-0.038
0.082	-0.086	-0.752	-0.033
0.031	-0.053	-0.768	-0.023
0.027	-0.026	-0.662	-0.026
0.015	-0.05	-0.557	-0.035
-0.004	-0.04	-0.479	-0.041
0.002	0.072	-0.268	-0.032
0.009	0.132	-0.259	-0.014
0.034	0.1	-0.438	-0.017
0.05	0.099	-0.309	-0.028
0.016	0.045	-0.191	-0.021
0.02	0.002	-0.229	-0.023
0.04	0.081	-0.131	-0.039
-0.005	0.109	-0.205	-0.033
0.063	0.1	-0.253	-0.021
0.215	0.105	-0.144	-0.034
0.13	0.032	-0.61	-0.032
-0.024	0.049	-1.064	-0.022
0.03	0.122	-0.691	-0.043
0.08	0.023	-0.423	-0.048
0.02	-0.063	-0.381	-0.022
-0.003	0.063	0.014	-0.01
0.046	0.212	0.094	-0.014
0.102	0.137	-0.224	-0.025
0.079	-0.003	-0.231	-0.032
-0.001	0.01	0.021	-0.018
-0.008	0.067	0.274	-0.003
0.033	0.156	0.239	-0.016
0.052	0.216	-0.171	-0.034
0.103	0.081	-0.451	-0.043
0.117	-0.017	-0.402	-0.051
0.009	0.033	-0.245	-0.038
-0.038	0.006	-0.142	-0.022
0.042	0.02	-0.085	-0.029
0.067	0.098	-0.038	-0.032
0.048	0.029	-0.043	-0.031
0.071	-0.018	-0.118	-0.034
0.069	0.042	-0.187	-0.028
0.038	0.095	-0.269	-0.036
0.014	0.13	-0.42	-0.052
0.009	0.102	-0.301	-0.037
0.056	0.018	-0.163	-0.018
0.056	0.004	-0.388	-0.033
-0.009	0.11	-0.277	-0.045
0.028	0.108	-0.061	-0.036
0.074	-0.016	-0.297	-0.016
0.025	0.051	-0.245	-0.003
0.038	0.208	-0.125	-0.023
0.107	0.19	-0.549	-0.045
0.124	0.051	-0.773	-0.043
0.091	-0.065	-0.622	-0.037
0.029	-0.051	-0.665	-0.031
-0.013	0.003	-0.686	-0.025
-0.012	0.05	-0.567	-0.027
-0.017	0.078	-0.59	-0.034
-0.014	-0.226	-0.472	-0.034
0.021	-0.444	-0.205	-0.029
0.024	-0.068	-0.3	-0.039
0.018	0.169	-0.444	-0.047
0.056	0.038	-0.26	-0.032
0.071	0.013	-0.201	-0.017
0.058	0.051	-0.265	-0.014
0.066	0.027	-0.184	-0.018
0.052	0.006	-0.16	-0.023
0.032	0.105	-0.231	-0.026
0.033	0.157	-0.349	-0.041
0.008	0.055	-0.394	-0.039
0.034	0.082	-0.317	-0.015
0.091	0.128	-0.417	-0.026
0.039	0.016	-0.599	-0.047
-0.021	-0.035	-0.385	-0.031
0.004	0.068	-0.021	-0.021
0.067	0.245	-0.215	-0.028
0.096	0.253	-0.565	-0.034
0.034	0.06	-0.398	-0.03
-0.022	0.016	-0.14	-0.007
0.01	0.129	-0.134	-0.011
0.058	0.192	-0.264	-0.048
0.089	0.151	-0.466	-0.05
0.111	0	-0.55	-0.032
0.068	-0.062	-0.48	-0.04
0.006	0.02	-0.396	-0.035
0.036	0.023	-0.307	-0.016
0.067	0.034	-0.276	-0.021
0.043	0.122	-0.411	-0.04
0.047	0.093	-0.498	-0.045
0.057	0.022	-0.433	-0.032
0.048	0.029	-0.404	-0.019
0.057	0.08	-0.44	-0.026
0.041	0.112	-0.533	-0.031
0.008	0.108	-0.495	-0.012
0.066	0.076	-0.388	-0.012
0.087	0.024	-0.402	-0.026
0.015	0.081	-0.324	-0.022
0.087	0.119	-0.342	-0.026
0.158	0.005	-0.459	-0.032
0.056	0.024	-0.425	-0.019
0.036	0.169	-0.494	-0.012
0.099	0.16	-0.652	-0.021
0.101	0.018	-0.698	-0.036
0.078	-0.087	-0.676	-0.045
0.02	-0.082	-0.604	-0.035
-0.02	-0.033	-0.535	-0.032
-0.003	-0.017	-0.568	-0.052
-0.009	-0.007	-0.645	-0.042
-0.015	0.019	-0.548	-0.003
0.022	0.064	-0.384	-0.013
0.026	0.096	-0.421	-0.039
0.008	0.075	-0.492	-0.027
0.04	0.05	-0.444	-0.024
0.061	0.034	-0.403	-0.035
0.03	0.014	-0.348	-0.024
0.022	0.003	-0.325	-0.018
0.04	0	-0.379	-0.028
0.031	0.064	-0.371	-0.032
0.028	0.088	-0.412	-0.03
0.024	0.022	-0.379	-0.02
0.029	0.077	-0.229	-0.022
0.065	0.129	-0.415	-0.04
0.038	0.02	-0.655	-0.036
-0.018	-0.041	-0.335	-0.019
-0.002	0.061	0.009	-0.025
0.044	0.196	-0.265	-0.044
0.069	0.147	-0.526	-0.049
0.052	0.008	-0.384	-0.024
0.009	0.011	-0.167	0.006
-0.008	0.076	0.077	-0.003
0.016	0.163	-0.012	-0.027
0.071	0.235	-0.407	-0.036
0.119	0.109	-0.487	-0.035
0.099	-0.05	-0.454	-0.031
0.025	-0.023	-0.406	-0.028
0.01	0.01	-0.145	-0.026
0.056	-0.007	-0.107	-0.019
0.066	0.021	-0.319	-0.021
0.051	0.095	-0.326	-0.02
0.069	0.175	-0.345	-0.008
0.068	0.131	-0.488	-0.07
0.028	0.071	-0.422	-0.142
0.037	0.082	-0.408	-0.088
0.068	0.038	-0.409	-0.015
0.07	0.057	-0.269	-0.018
0.053	0.111	-0.361	-0.033
0.018	0.056	-0.31	-0.023
0.032	0.013	-0.116	-0.023
0.06	0.015	-0.37	-0.044
0.019	0.014	-0.462	-0.033
-0.005	0.068	-0.148	-0.009
0.033	0.175	-0.237	-0.016
0.085	0.178	-0.586	-0.022
0.102	0.043	-0.612	-0.018
0.079	-0.055	-0.55	-0.02
0.076	-0.094	-0.542	-0.019
0.1	-0.131	-0.431	-0.022
0.108	-0.135	-0.469	-0.063
0.074	-0.088	-0.561	-0.09
0.02	-0.004	-0.221	-0.046
0.018	0.036	-0.029	-0.016
0.038	0.051	-0.393	-0.028
0.009	0.102	-0.56	-0.029
-0.006	0.117	-0.512	-0.028
0.033	0.104	-0.51	-0.034
0.046	0.102	-0.456	-0.031
0.014	0.066	-0.569	-0.024
0.005	0.046	-0.506	-0.019
0.058	0.055	-0.253	-0.019
0.082	0.017	-0.368	-0.019
0.035	0.052	-0.444	-0.022
0.036	0.136	-0.361	-0.024
0.077	0.064	-0.592	-0.036
0.052	-0.044	-0.702	-0.048
-0.008	-0.019	-0.357	-0.02
-0.011	0.097	-0.233	0.004
0.057	0.133	-0.484	-0.036
0.037	0.036	-0.621	-0.068
-0.076	-0.018	-0.531	-0.039
-0.053	0.003	-0.008	-0.008
0.033	0.066	0.463	-0.003
0.025	0.176	0.052	-0.021
0.049	0.207	-0.48	-0.048
0.094	0.124	-0.424	-0.034
0.051	0.037	-0.282	-0.008
0.029	0.031	-0.272	-0.014
0.056	0.08	-0.197	-0.024
0.052	0.059	-0.135	-0.026
0.054	0.012	-0.114	-0.022
0.064	0.091	-0.154	-0.011
0.035	0.12	-0.35	-0.016
0.014	0.033	-0.273	-0.028
0.045	0.022	-0.038	-0.033
0.048	0.011	-0.105	-0.03
0.06	0.034	-0.172	-0.037
0.117	0.104	-0.186	-0.057
0.089	0.036	-0.138	-0.035
0.05	0.023	-0.012	-0.01
0.062	0.11	-0.142	-0.038
0.015	0.043	-0.187	-0.047
-0.002	-0.014	0.093	-0.014
0.033	0.124	0.08	-0.002
0.05	0.232	-0.308	-0.02
0.092	0.143	-0.586	-0.039
0.11	0.036	-0.697	-0.039
0.087	0.009	-0.611	-0.031
0.097	-0.04	-0.349	-0.031
0.108	-0.078	-0.324	-0.03
0.072	-0.059	-0.43	-0.035
0.039	-0.039	-0.249	-0.037
0.053	-0.024	-0.116	-0.02
0.048	0.008	-0.25	-0.018
-0.004	0.043	-0.386	-0.038
-0.018	0.081	-0.577	-0.036
0.005	0.097	-0.61	-0.01
0.019	0.085	-0.475	-0.008
0.02	0.049	-0.588	-0.029
0.007	0.019	-0.48	-0.037
0.036	0.14	-0.25	-0.032
0.058	0.22	-0.543	-0.026
0.01	0.103	-0.589	-0.054
0.022	0.091	-0.32	-0.095
0.087	0.108	-0.574	-0.07
0.055	-0.024	-0.772	-0.027
-0.013	-0.061	-0.464	-0.017
0.002	0.083	-0.278	-0.018
0.068	0.14	-0.362	-0.026
0.085	0.015	-0.507	-0.033
0.033	-0.042	-0.607	-0.023
0.005	-0.017	-0.355	-0.005
0.028	0.009	0.024	0
0.034	0.129	-0.071	-0.02
0.043	0.202	-0.418	-0.044
0.09	0.11	-0.569	-0.043
0.092	0.019	-0.535	-0.03
0.056	-0.022	-0.358	-0.031
0.06	-0.018	-0.209	-0.027
0.061	0.041	-0.263	-0.011
0.061	0.04	-0.159	-0.015
0.074	0.036	0.025	-0.028
-0.03	0.082	-0.173	-0.023
-0.14	0.079	-0.194	-0.015
-0.017	0.048	0.004	-0.016
0.092	0.02	-0.146	-0.019
0.027	0.071	-0.22	-0.033
0.023	0.109	-0.135	-0.045
0.053	0.016	-0.138	-0.027
0.034	0.042	-0.169	-0.014
0.04	0.114	-0.371	-0.036
0.038	0.013	-0.401	-0.042
0.022	-0.008	-0.039	-0.024
0.033	0.133	-0.016	-0.015
0.069	0.233	-0.523	-0.027
0.106	0.21	-0.812	-0.046
0.099	0.094	-0.743	-0.05
0.09	0.002	-0.732	-0.046
0.108	-0.022	-0.803	-0.041
0.083	-0.037	-0.675	-0.03
0.041	-0.037	-0.499	-0.029
0.028	-0.012	-1.03	-0.036
0.036	-0.004	-1.632	-0.024
0.061	0.022	-1.139	-0.015
0.056	0.078	-0.593	-0.031
0.018	0.089	-0.694	-0.039
0.018	0.079	-0.637	-0.04
0.04	0.082	-0.49	-0.054
0.018	0.056	-0.525	-0.054
-0.004	0.056	-0.379	-0.024
0.047	0.074	-0.232	-0.011
0.067	0.003	-0.382	-0.027
0.021	0.017	-0.501	-0.032
0.037	0.121	-0.545	-0.029
0.058	0.033	-0.66	-0.043
0.015	-0.103	-0.532	-0.049
-0.01	-0.007	-0.217	-0.027
0.004	0.175	-0.214	-0.012
0.046	0.136	-0.285	-0.025
0.053	-0.034	-0.294	-0.041
-0.002	-0.041	-0.433	-0.038
-0.007	0.041	-0.323	-0.015
0.033	0.119	-0.258	-0.008
0.041	0.216	-0.38	-0.028
0.081	0.165	-0.177	-0.039
0.127	0.016	-0.04	-0.031
0.085	-0.008	-0.028	-0.027
0.039	-0.005	0.163	-0.032
0.046	0.002	0.145	-0.039
0.056	0.039	-0.087	-0.03
0.066	-0.012	-0.087	-0.01
0.085	-0.033	-0.019	-0.012
0.064	0.046	-0.158	-0.029
0.017	0.108	-0.28	-0.034
0.018	0.116	-0.381	-0.04
0.042	0.053	-0.369	-0.037
0.064	0.006	-0.204	-0.023
0.063	0.05	-0.189	-0.028
0.017	0.098	-0.05	-0.031
0.034	0.06	0.057	-0.022
0.061	0.056	-0.24	-0.023
0.002	0.135	-0.212	-0.021
-0.008	0.153	0.075	-0.029
0.053	0.196	-0.203	-0.041
0.102	0.221	-0.581	-0.028
0.117	0.031	-0.566	-0.022
0.093	-0.088	-0.556	-0.028
0.05	0.001	-0.622	-0.022
0.026	0.007	-0.586	-0.027
0.033	-0.068	-0.567	-0.04
0.026	-0.02	-0.517	-0.036
-0.002	0.084	-0.334	-0.028
0.004	0.088	-0.374	-0.025
0.043	0.071	-0.585	-0.03
0.062	0.081	-0.466	-0.035
0.056	0.039	-0.31	-0.033
0.052	0.044	-0.292	-0.038
0.051	0.068	-0.245	-0.038
0.032	0.014	-0.407	-0.018
0.011	0.058	-0.482	-0.015
0.045	0.086	-0.331	-0.031
0.059	-0.038	-0.373	-0.027
0.015	0.018	-0.489	-0.012
0.047	0.138	-0.591	-0.018
0.093	0.004	-0.765	-0.038
0.034	-0.104	-0.672	-0.041
-0.022	-0.022	-0.27	-0.022
0.014	0.108	-0.211	-0.01
0.083	0.135	-0.517	-0.022
0.084	0.001	-0.558	-0.038
0.016	-0.073	-0.4	-0.034
-0.006	-0.008	-0.198	-0.015
0.026	0.059	0.032	-0.011
0.027	0.152	-0.101	-0.026
0.035	0.224	-0.45	-0.036
0.074	0.136	-0.547	-0.032
0.061	0.003	-0.535	-0.028
0.038	0.005	-0.478	-0.033
0.064	0.059	-0.253	-0.034
0.048	0.057	-0.291	-0.026
0.001	0.023	-0.49	-0.026
0.004	0.033	-0.294	-0.029
0.018	0.05	-0.188	-0.024
0.018	0.031	-0.252	-0.018
0.042	0.028	-0.174	-0.03
0.044	-0.001	-0.305	-0.038
0.023	0.027	-0.422	-0.036
0.052	0.081	-0.302	-0.033
0.062	-0.02	-0.166	-0.019
0.034	-0.034	-0.129	-0.026
0.044	0.074	-0.361	-0.052
0.046	0.022	-0.487	-0.036
0.031	-0.029	-0.161	-0.012
0.015	0.081	0.036	-0.02
0.012	0.158	-0.219	-0.027
0.062	0.142	-0.523	-0.032
0.103	0.117	-0.642	-0.046
0.101	0.055	-0.633	-0.052
0.11	-0.028	-0.63	-0.046
0.111	-0.034	-0.723	-0.051
0.093	0.048	-0.677	-0.062
0.065	-0.048	-0.386	-0.046
0.044	-0.2	-0.291	-0.023
0.057	0.361	-0.409	-0.02
0.051	0.91	-0.373	-0.023
0.019	0.388	-0.355	-0.029
0.005	-0.103	-0.36	-0.03
0.017	0.033	-0.298	-0.031
0.045	0.072	-0.362	-0.035
0.06	-0.048	-0.278	-0.018
0.074	-0.01	-0.163	-0.013
0.068	0.068	-0.428	-0.042
0.003	-0.014	-0.509	-0.045
-0.002	0.002	-0.37	-0.025
0.076	0.132	-0.554	-0.031
0.083	0.039	-0.653	-0.043
0.022	-0.112	-0.454	-0.035
-0.009	-0.033	-0.217	-0.023
0.013	0.099	-0.074	-0.018
0.074	0.07	-0.238	-0.015
0.074	-0.014	-0.447	-0.022
0.005	-0.035	-0.318	-0.033
-0.01	-0.045	-0.115	-0.032
0.003	-0.029	-0.006	-0.028
0.013	0.052	0.197	-0.027
0.05	0.133	0.095	-0.025
0.047	0.119	-0.41	-0.021
0.018	0.039	-0.449	-0.025
0.02	0.019	-0.185	-0.034
0.018	0.073	-0.362	-0.04
0.01	0.069	-0.457	-0.045
0.017	0.026	-0.22	-0.037
0.047	0.022	-0.251	-0.019
0.07	-0.035	-0.295	-0.019
0.057	0.016	-0.258	-0.035
0.02	0.108	-0.563	-0.047
0.005	-0.019	-0.47	-0.036
0.055	0.019	-0.112	-0.019
0.079	0.179	-0.373	-0.019
0.041	0.063	-0.367	-0.023
0.048	0.008	-0.094	-0.026
0.059	0.072	-0.517	-0.04
0.079	-0.008	-0.65	-0.051
0.117	-0.039	-0.165	-0.033
0.059	0.035	-0.398	-0.011
0.006	0.058	-0.761	-0.009
0.033	0.102	-0.332	-0.01
0.051	0.182	-0.17	-0.014
0.042	0.175	-0.348	-0.031
0.022	0.186	-0.352	-0.038
0.046	0.245	-0.55	-0.031
0.082	0.125	-0.676	-0.029
0.044	0.022	-0.524	-0.033
0.008	0.1	-0.438	-0.035
0.034	0.018	-0.42	-0.032
0.062	-0.099	-0.401	-0.016
0.08	-0.038	-0.404	-0.008
0.091	-0.02	-0.301	-0.025
0.071	0.023	-0.277	-0.023
0.032	0.091	-0.541	-0.016
0.001	0.065	-0.443	-0.034
0.029	0.053	-0.106	-0.04
0.076	0.001	-0.364	-0.032
0.049	-0.049	-0.518	-0.022
0.009	0.062	-0.24	-0.015
0.052	0.159	-0.33	-0.037
0.098	0.048	-0.577	-0.057
0.047	-0.09	-0.52	-0.031
-0.003	-0.03	-0.27	-0.008
0.024	0.125	-0.172	-0.03
0.058	0.148	-0.481	-0.048
0.094	0.035	-0.659	-0.041
0.092	-0.029	-0.47	-0.037
0.017	-0.002	-0.491	-0.034
-0.021	0.007	-0.48	-0.029
0.011	0.012	-0.181	-0.03
0.034	0.052	-0.23	-0.037
0.037	0.071	-0.456	-0.033
0.051	0.049	-0.496	-0.022
0.06	0.038	-0.57	-0.026
0.062	0.052	-0.498	-0.033
0.05	0.056	-0.35	-0.026
0.015	0.081	-0.484	-0.023
0.01	0.152	-0.657	-0.033
0.025	0.182	-0.489	-0.032
0.055	0.085	-0.43	-0.023
0.07	-0.041	-0.661	-0.03
0.024	0.037	-0.454	-0.035
0.037	0.129	-0.258	-0.035
0.083	-0.012	-0.492	-0.032
0.032	0.008	-0.413	-0.021
0.037	0.179	-0.369	-0.025
0.114	0.071	-0.687	-0.036
0.086	-0.058	-0.787	-0.038
0.017	-0.014	-0.688	-0.03
0.017	-0.022	-0.48	-0.017
0.024	-0.001	-0.188	-0.02
0.022	0.071	-0.135	-0.024
0.042	0.023	-0.241	-0.016
0.033	0.019	-0.193	-0.021
0.008	0.12	-0.13	-0.013
0.053	0.08	-0.309	0.002
0.088	0.032	-0.366	-0.042
0.035	0.108	-0.214	-0.085
0.007	0.099	-0.367	-0.05
0.016	0.083	-0.582	-0.015
0.019	0.121	-0.53	-0.027
0.027	0.056	-0.447	-0.042
0.022	0.048	-0.306	-0.034
0.053	0.098	-0.212	-0.023
0.077	0.005	-0.271	-0.029
0.024	0.037	-0.282	-0.034
0.035	0.134	-0.42	-0.029
0.079	-0.017	-0.634	-0.029
0.035	-0.083	-0.436	-0.02
0.012	0.087	0.003	-0.007
0.064	0.202	0.029	-0.018
0.111	0.137	-0.321	-0.045
0.098	-0.01	-0.373	-0.051
0.021	-0.065	-0.014	-0.021
0.015	0.036	0.21	0.004
0.084	0.172	0.049	-0.012
-0.027	0.146	-0.183	-0.038
-0.142	0.018	-0.326	-0.044
0.02	-0.057	-0.573	-0.035
0.118	-0.073	-0.656	-0.027
0.03	0.027	-0.382	-0.025
0.014	0.131	-0.228	-0.022
0.037	0.108	-0.349	-0.027
0.02	0.081	-0.443	-0.029
0.023	0.091	-0.292	-0.025
0.057	0.066	-0.107	-0.032
0.065	0.029	-0.148	-0.032
0.064	0.045	-0.262	-0.029
0.055	0.075	-0.357	-0.031
0.024	0.121	-0.42	-0.03
0.067	0.102	-0.385	-0.035
0.079	-0.002	-0.226	-0.028
0	0.079	-0.184	-0.016
0.07	0.156	-0.432	-0.029
0.162	0.007	-0.491	-0.034
0.067	0.015	-0.258	-0.025
0.024	0.187	-0.251	-0.026
0.09	0.174	-0.481	-0.027
0.115	0.014	-0.641	-0.029
0.099	-0.082	-0.623	-0.036
0.043	-0.064	-0.542	-0.037
0.006	-0.039	-0.594	-0.041
0.03	-0.06	-0.666	-0.055
0.027	-0.071	-0.538	-0.051
0.003	-0.033	-0.361	-0.034
0.02	0.069	-0.343	-0.033
0.02	0.121	-0.406	-0.037
0.024	0.048	-0.391	-0.032
0.069	-0.003	-0.252	-0.023
0.065	0.016	-0.162	-0.013
0.022	0.044	-0.206	-0.018
0.035	0.033	-0.231	-0.04
0.045	-0.009	-0.212	-0.043
0.013	0.063	-0.22	-0.03
0.037	0.138	-0.296	-0.037
0.054	0.012	-0.315	-0.032
0.018	-0.014	-0.334	-0.01
0.065	0.263	-0.556	-0.029
0.087	0.345	-0.734	-0.052
0.004	0.055	-0.537	-0.039
-0.022	-0.014	-0.108	-0.022
0.017	0.175	-0.071	-0.026
0.065	0.119	-0.441	-0.043
0.079	-0.052	-0.541	-0.044
0.009	-0.034	-0.375	-0.027
-0.017	0.037	-0.183	-0.017
0.038	0.07	-0.001	-0.023
0.049	0.143	-0.079	-0.036
0.063	0.198	-0.375	-0.046
0.108	0.13	-0.476	-0.047
0.068	0.018	-0.316	-0.036
0.021	-0.029	-0.172	-0.022
0.045	0.011	-0.156	-0.013
0.044	0.054	-0.231	-0.019
0.028	-0.044	-0.207	-0.031
0.047	-0.095	-0.132	-0.03
0.035	0.035	-0.255	-0.006
0.006	0.105	-0.223	0.009
0.044	0.061	-0.111	-0.021
0.062	0.009	-0.221	-0.042
0.015	0.049	-0.181	-0.023
0.037	0.077	-0.075	-0.024
0.064	-0.002	-0.001	-0.032
0.042	0.036	0.061	-0.024
0.055	0.108	-0.218	-0.027
0.04	0.024	-0.417	-0.024
0.002	-0.007	-0.126	-0.011
0.015	0.117	-0.037	-0.018
0.041	0.227	-0.414	-0.037
0.064	0.194	-0.645	-0.042
0.086	0.08	-0.682	-0.038
0.1	0.029	-0.76	-0.035
0.113	0.03	-0.76	-0.037
0.114	0.009	-0.785	-0.052
0.09	-0.012	-0.784	-0.062
0.049	-0.038	-0.548	-0.049
0.042	-0.033	-0.325	-0.03
0.065	0.055	-0.343	-0.025
0.04	0.09	-0.949	-0.025
0.007	0.069	-1.606	-0.021
0.012	0.105	-1.135	-0.024
0.01	0.112	-0.487	-0.036
0.003	0.076	-0.584	-0.041
0.015	0.036	-0.453	-0.03
0.053	-0.025	-0.208	-0.023
0.052	-0.061	-0.522	-0.021
0.003	0.001	-0.636	-0.021
0.029	0.118	-0.4	-0.031
0.095	0.112	-0.562	-0.039
0.074	-0.011	-0.75	-0.039
0.016	-0.078	-0.426	-0.026
-0.006	0.014	-0.061	-0.006
0.028	0.159	-0.084	-0.021
0.083	0.095	-0.378	-0.054
0.066	-0.069	-0.614	-0.046
0.007	-0.062	-0.343	-0.02
0.001	-0.017	0.185	-0.004
0.017	0.009	0.239	0.004
0.025	0.134	0.026	-0.018
0.051	0.176	-0.187	-0.044
0.062	0.057	-0.554	-0.034
0.034	0.014	-0.637	-0.019
0.018	0.064	-0.313	-0.019
0.026	0.084	-0.309	-0.023
0.023	0.095	-0.538	-0.022
0.021	0.119	-0.452	-0.015
0.049	0.08	-0.41	-0.021
0.069	-0.025	-0.354	-0.023
0.068	-0.034	-0.195	-0.012
0.04	0.024	-0.433	-0.013
0.003	0.078	-0.487	-0.025
0.051	0.101	-0.144	-0.036
0.08	0.012	-0.123	-0.041
0.023	0.011	-0.225	-0.04
0.037	0.109	-0.293	-0.044
0.064	0.01	-0.529	-0.046
0.015	-0.111	-0.461	-0.03
0.007	0.101	-0.073	-0.009
0.041	0.36	-0.092	-0.012
0.042	0.266	-0.394	-0.031
0.043	0.125	-0.489	-0.034
0.075	0.144	-0.542	-0.037
0.098	0.149	-0.56	-0.042
0.097	0.171	-0.536	-0.031
0.108	0.134	-0.598	-0.029
0.095	-0.032	-0.457	-0.035
0.048	-0.051	-0.282	-0.029
0.041	0.061	-0.342	-0.036
0.066	0.043	-0.323	-0.055
0.073	0.018	-0.36	-0.059
0.051	0.058	-0.518	-0.048
0.034	0.044	-0.407	-0.034
0.044	0.038	-0.298	-0.03
0.05	0.015	-0.394	-0.019
0.046	-0.008	-0.388	-0.014
0.054	0.022	-0.487	-0.041
0.035	-0.013	-0.645	-0.041
0.018	0.018	-0.499	-0.015
0.061	0.173	-0.433	-0.023
0.023	0.135	-0.624	-0.04
-0.084	-0.073	-0.705	-0.037
-0.06	-0.092	-0.504	-0.019
0.018	0.077	-0.213	-0.003
0.064	0.152	-0.233	-0.016
0.094	0.05	-0.444	-0.031
0.062	-0.067	-0.409	-0.03
0.016	-0.05	-0.227	-0.034
0.012	0.017	-0.09	-0.025
0.027	0.025	0.066	0.002
0.034	0.047	0.046	-0.001
0.031	0.083	-0.276	-0.036
0.047	0.046	-0.423	-0.047
0.044	0.005	-0.251	-0.034
0.012	0.045	-0.234	-0.047
0.043	0.067	-0.359	-0.065
0.085	0.029	-0.327	-0.051
0.072	0.02	-0.388	-0.032
0.052	-0.015	-0.425	-0.028
0.034	0.008	-0.073	-0.029
0.034	0.079	0.033	-0.043
0.042	0.006	-0.083	-0.041
0.05	0.024	0.004	-0.019
0.069	0.103	-0.184	-0.021
0.047	0.034	-0.221	-0.031
0.044	0.069	-0.038	-0.031
0.09	0.116	-0.377	-0.041
0.068	-0.014	-0.599	-0.048
0.005	-0.033	-0.362	-0.04
-0.004	0.065	-0.213	-0.02
0.013	0.067	-0.088	-0.012
0.016	0.096	-0.02	-0.013
0.029	0.185	-0.158	-0.006
0.051	0.143	-0.169	-0.007
0.037	0.123	-0.088	-0.026
0.025	0.222	-0.308	-0.035
0.048	0.134	-0.657	-0.033
0.043	0.021	-0.744	-0.032
0.028	0.109	-0.629	-0.025
0.053	0.077	-0.501	-0.017
0.057	-0.001	-0.357	-0.013
0.049	0.038	-0.38	-0.018
0.068	0.004	-0.506	-0.032
0.057	0.052	-0.554	-0.033
0.021	0.144	-0.69	-0.023
0.016	0.047	-0.528	-0.019
0.057	0.035	-0.302	-0.023
0.083	0.092	-0.706	-0.039
0.034	-0.019	-0.79	-0.04
-0.008	-0.006	-0.237	-0.021
0.035	0.186	-0.136	-0.03
0.11	0.164	-0.477	-0.06
0.107	-0.013	-0.664	-0.062
0.039	-0.03	-0.455	-0.032
0.013	0.086	-0.042	-0.014
0.042	0.18	-0.107	-0.027
0.082	0.169	-0.42	-0.035
0.089	0.038	-0.347	-0.03
0.043	-0.181	-0.316	-0.03
-0.003	-0.27	-0.385	-0.022
0.001	-0.093	-0.162	-0.022
0.047	0.069	-0.133	-0.039
0.073	0.089	-0.338	-0.038
0.075	0.052	-0.29	-0.022
0.072	0.011	-0.183	-0.021
0.053	0.067	-0.177	-0.036
0.035	0.133	-0.26	-0.048
0.025	0.151	-0.439	-0.041
0.044	0.111	-0.475	-0.035
0.059	-0.002	-0.223	-0.028
0.051	0.047	-0.198	-0.018
0.052	0.11	-0.483	-0.038
0.029	0.02	-0.236	-0.04
0.041	0.058	-0.006	-0.01
0.077	0.089	-0.409	-0.023
0.033	0.087	-0.424	-0.047
0.01	0.234	-0.259	-0.035
0.081	0.181	-0.576	-0.021
0.12	-0.027	-0.739	-0.015
0.076	-0.047	-0.708	-0.026
-0.006	-0.019	-0.731	-0.048
-0.067	0.004	-0.666	-0.038
-0.051	0.039	-0.665	-0.021
0.008	-0.002	-0.676	-0.036
0.001	-0.01	-0.53	-0.04
-0.023	0.05	-0.361	-0.016
0.047	0.095	-0.291	-0.013
0.094	0.119	-0.287	-0.021
0.052	0.068	-0.275	-0.016
0.052	0.001	-0.285	-0.02
0.068	0.038	-0.329	-0.025
0.054	0.075	-0.314	-0.022
0.075	-0.055	-0.246	-0.026
0.081	-0.142	-0.183	-0.017
0.041	0.061	-0.255	-0.012
0.029	0.168	-0.492	-0.037
0.008	0.049	-0.445	-0.04
0.002	0.083	-0.361	-0.021
0.084	0.11	-0.695	-0.034
0.103	-0.003	-0.593	-0.039
0.01	-0.028	0.012	-0.018
-0.015	0.039	0.142	-0.018
0.047	0.16	-0.175	-0.034
0.099	0.164	-0.493	-0.044
0.081	-0.029	-0.639	-0.048
0.001	-0.075	-0.516	-0.034
-0.016	0.049	-0.185	-0.026
0.028	0.093	-0.019	-0.033
0.016	0.152	-0.224	-0.031
0.031	0.25	-0.496	-0.036
0.107	0.157	-0.595	-0.045
0.096	-0.015	-0.497	-0.024
0.047	-0.025	-0.284	-0.01
0.058	0.014	-0.184	-0.024
0.05	0.012	-0.229	-0.033
0.028	0.017	-0.148	-0.032
0.037	0.042	-0.207	-0.033
0.023	0.075	-0.551	-0.041
-0.005	0.09	-0.367	-0.045
0.047	0.108	-0.039	-0.039
0.08	0.089	-0.266	-0.037
0.023	-0.059	-0.313	-0.034
0.033	-0.197	-0.193	-0.028
0.05	-0.094	-0.239	-0.027
0.006	0.108	-0.153	-0.027
0.039	0.121	-0.232	-0.033
0.059	0.006	-0.505	-0.034
-0.003	-0.031	-0.344	-0.016
0.001	0.038	-0.016	-0.006
0.041	0.136	-0.155	-0.021
0.042	0.183	-0.439	-0.03
0.053	0.18	-0.607	-0.02
0.072	0.174	-0.793	-0.028
0.076	0.168	-0.723	-0.047
0.081	0.184	-0.603	-0.047
0.096	0.146	-0.756	-0.049
0.076	0.026	-0.665	-0.05
0.046	0.005	-0.427	-0.018
0.06	0.051	-0.478	0
0.07	0.004	-0.468	-0.029
0.066	0.018	-0.385	-0.033
0.082	0.088	-0.466	-0.006
0.079	0.032	-0.433	-0.015
0.067	-0.032	-0.324	-0.034
0.068	-0.023	-0.376	-0.032
0.039	0.052	-0.305	-0.027
0.03	0.111	-0.326	-0.025
0.052	0.011	-0.605	-0.023
0.021	-0.02	-0.445	-0.015
0.002	0.13	-0.18	-0.018
0.079	0.152	-0.482	-0.039
0.112	-0.005	-0.674	-0.04
0.018	-0.078	-0.355	-0.022
-0.022	0.035	-0.012	-0.013
0.053	0.176	-0.047	-0.019
0.101	0.15	-0.399	-0.033
0.099	0.007	-0.547	-0.049
0.043	-0.037	-0.37	-0.059
0.01	-0.009	-0.257	-0.046
0.043	0.004	-0.156	-0.02
-0.138	0.073	0.042	-0.018
-0.307	0.092	-0.045	-0.025
-0.054	0.007	-0.442	-0.021
0.148	0.002	-0.652	-0.026
0.07	0.062	-0.569	-0.034
0.056	0.027	-0.451	-0.04
0.085	-0.036	-0.306	-0.037
0.066	0.035	-0.278	-0.022
0.053	0.099	-0.489	-0.02
0.033	0.103	-0.463	-0.022
0.053	0.102	-0.339	-0.026
0.074	0.011	-0.377	-0.034
0.032	0.051	-0.258	-0.039
0.041	0.151	-0.295	-0.036
0.078	0.011	-0.369	-0.011
0.039	0.008	-0.248	0.001
0.035	0.141	-0.458	-0.032
0.125	0.018	-0.736	-0.058
0.13	-0.072	-0.728	-0.051
0.02	0.016	-0.524	-0.045
-0.012	0.024	-0.188	-0.045
0.018	0.026	-0.135	-0.036
0.016	0.071	-0.3	-0.014
0.038	0.008	-0.243	-0.007
0.053	-0.005	-0.142	-0.014
0.028	0.128	-0.223	-0.018
0.048	0.122	-0.393	-0.029
0.062	0.07	-0.551	-0.047
0.015	0.139	-0.669	-0.053
0.021	0.091	-0.72	-0.048
0.073	0.038	-0.675	-0.048
0.076	0.127	-0.653	-0.045
0.052	0.119	-0.639	-0.024
0.029	0.103	-0.595	-0.013
0.027	0.122	-0.64	-0.026
0.035	-0.001	-0.483	-0.028
0.047	0.018	-0.394	-0.025
0.068	0.145	-0.814	-0.043
0.047	0.016	-0.819	-0.045
0.003	-0.045	-0.272	-0.018
0.018	0.14	-0.138	-0.009
0.08	0.2	-0.344	-0.026
0.08	0.08	-0.49	-0.044
0.012	-0.011	-0.328	-0.045
-0.003	0.01	0.136	-0.031
0.035	0.138	0.11	-0.019
0.075	0.194	-0.344	-0.037
0.106	0.03	-0.339	-0.059
0.076	-0.106	-0.207	-0.041
0.002	-0.055	-0.264	-0.017
-0.02	0.007	-0.129	-0.018
0.026	0.056	-0.131	-0.018
0.069	0.095	-0.254	-0.015
0.079	0.027	-0.127	-0.018
0.071	-0.001	-0.119	-0.015
0.068	0.081	-0.256	-0.023
0.059	0.079	-0.281	-0.04
0.031	0.056	-0.366	-0.028
0.04	0.023	-0.443	-0.027
0.059	-0.074	-0.206	-0.045
0.063	-0.023	-0.151	-0.012
0.046	0.065	-0.423	0.013
0.001	0.065	-0.173	-0.016
0.033	0.087	0.015	-0.023
0.079	0.031	-0.314	-0.017
0.029	0.023	-0.173	-0.031
0.029	0.14	-0.059	-0.04
0.105	0.079	-0.433	-0.043
0.093	-0.067	-0.487	-0.034
0.009	-0.044	-0.445	-0.021
-0.01	0.02	-0.441	-0.029
0.012	0.05	-0.146	-0.031
0.007	0.067	-0.047	-0.023
0.013	0.019	-0.158	-0.028
0.013	0.024	-0.074	-0.024
-0.002	0.107	-0.07	-0.008
0.05	0.073	-0.245	-0.028
0.088	0.029	-0.365	-0.055
0.033	0.088	-0.548	-0.044
0.021	0.085	-0.618	-0.035
0.078	0.065	-0.58	-0.035
0.095	0.08	-0.75	-0.028
0.059	0.052	-0.037	-0.039
0.014	0.095	0.891	-0.049
0.031	0.114	-0.024	-0.04
0.058	-0.016	-0.876	-0.027
0.035	0.035	-0.504	-0.02
0.056	0.147	-0.732	-0.026
0.08	-0.01	-1.092	-0.035
0.016	-0.069	-0.66	-0.02
-0.008	0.113	-0.369	-0.004
0.069	0.178	-0.593	-0.031
0.104	0.084	-0.805	-0.063
0.046	0.006	-0.7	-0.05
0.004	0	-0.377	-0.023
0.01	0.109	-0.284	-0.017
0.051	0.238	-0.58	-0.023
0.104	0.158	-0.769	-0.034
0.103	-0.014	-0.729	-0.042
0.063	-0.083	-0.695	-0.035
0.029	-0.076	-0.537	-0.03
-0.002	0.042	-0.362	-0.029
0.001	0.134	-0.325	-0.027
0.052	0.064	-0.295	-0.03
0.063	0.054	-0.269	-0.026
0.035	0.118	-0.281	-0.021
0.04	0.088	-0.315	-0.031
0.03	0.077	-0.238	-0.029
0.036	0.048	-0.115	-0.02
0.076	-0.064	-0.086	-0.019
0.06	0.031	-0.167	-0.02
0.029	0.13	-0.296	-0.03
0.022	-0.011	-0.083	-0.021
0.038	0.043	0.051	-0.011
0.066	0.161	-0.332	-0.032
0.047	0.037	-0.409	-0.032
0.027	0.048	-0.144	-0.023
0.066	0.115	-0.222	-0.044
0.106	-0.008	-0.518	-0.05
0.083	-0.084	-0.661	-0.038
0.022	-0.075	-0.578	-0.043
-0.017	0.079	-0.532	-0.036
-0.03	0.273	-0.578	-0.011
-0.028	0.131	-0.475	-0.033
-0.028	-0.037	-0.333	-0.073
-0.019	0.047	-0.26	-0.04
0.048	0.072	-0.198	-0.01
0.096	0.012	-0.17	-0.025
0.068	0.015	-0.202	-0.013
0.056	0.059	-0.26	-0.014
0.044	0.087	-0.285	-0.041
0.025	0.087	-0.333	-0.04
0.052	0.048	-0.3	-0.04
0.06	0.02	-0.178	-0.039
0.054	0.045	-0.297	-0.024
0.052	0.003	-0.426	-0.028
0.02	0.023	-0.283	-0.023
0.046	0.135	-0.387	-0.016
0.086	0.008	-0.674	-0.042
0.035	-0.138	-0.493	-0.037
0.009	0.017	-0.058	0.008
0.057	0.173	0.029	0.006
0.083	0.126	-0.318	-0.035
0.058	0.02	-0.581	-0.045
0.024	-0.036	-0.322	-0.029
0.02	0.012	0.014	-0.012
0.041	0.146	-0.099	-0.012
0.061	0.206	-0.402	-0.04
0.083	0.13	-0.611	-0.051
0.112	-0.016	-0.713	-0.034
0.086	-0.104	-0.595	-0.03
0.011	-0.009	-0.418	-0.031
0.006	0.105	-0.428	-0.025
0.049	0.092	-0.46	-0.027
0.03	0.069	-0.427	-0.027
0.011	0.086	-0.429	-0.03
0.04	0.08	-0.385	-0.041
0.038	0.054	-0.32	-0.045
0.036	0.066	-0.404	-0.045
0.051	0.082	-0.433	-0.034
0.054	0.132	-0.431	-0.025
0.103	0.143	-0.557	-0.038
0.103	0.024	-0.153	-0.036
0.024	0.055	0.266	-0.017
0.021	0.138	-0.247	-0.026
0.038	0.02	-0.496	-0.031
0.002	0.015	-0.16	-0.011
0.022	0.164	-0.301	-0.01
0.082	0.147	-0.641	-0.03
0.098	-0.008	-0.694	-0.043
0.079	-0.098	-0.636	-0.046
0.026	-0.056	-0.597	-0.038
-0.022	0.012	-0.604	-0.026
-0.006	-0.013	-0.589	-0.032
0.002	-0.043	-0.489	-0.049
-0.023	-0.01	-0.346	-0.036
0.02	0.056	-0.272	-0.008
0.051	0.101	-0.222	-0.011
0.013	0.042	-0.188	-0.027
0.038	0.002	-0.259	-0.037
0.058	0.085	-0.272	-0.04
0.028	0.142	-0.225	-0.03
0.056	0.068	-0.25	-0.026
0.072	0.01	-0.183	-0.029
0.059	0.084	-0.227	-0.022
0.069	0.089	-0.495	-0.029
0.032	0.071	-0.449	-0.031
0.027	0.147	-0.392	-0.015
0.07	0.071	-0.747	-0.023
0.026	-0.034	-0.797	-0.027
-0.014	0.043	-0.383	-0.008
0.034	0.139	-0.18	-0.02
0.066	0.161	-0.413	-0.042
0.052	0.075	-0.632	-0.034
0.042	-0.028	-0.411	-0.021
0.049	0.034	-0.003	-0.012
0.057	0.172	0.007	-0.016
0.085	0.223	-0.388	-0.037
0.113	0.141	-0.583	-0.034
0.108	0.046	-0.452	-0.024
0.082	0.047	-0.392	-0.051
0.03	-0.174	-0.374	-0.051
0.006	-0.418	-0.239	-0.007
0.03	-0.131	-0.231	-0.021
0.018	0.165	-0.314	-0.054
0.002	0.111	-0.245	-0.035
0.05	0.047	-0.243	-0.035
0.069	0.018	-0.294	-0.042
0.063	0.023	-0.249	-0.021
0.074	0.037	-0.312	-0.022
0.038	0.094	-0.381	-0.024
0.03	0.12	-0.308	-0.02
0.049	-0.007	-0.14	-0.024
0.02	0.027	-0.047	-0.021
0.041	0.118	-0.24	-0.03
0.067	0.006	-0.364	-0.033
0.02	0.026	-0.242	-0.014
0.03	0.18	-0.28	-0.024
0.093	0.26	-0.547	-0.053
0.099	0.232	-0.723	-0.052
0.07	0.038	-0.639	-0.034
0.049	-0.082	-0.568	-0.025
0.022	-0.017	-0.652	-0.029
-0.042	0.014	-0.651	-0.047
-0.096	-0.027	-0.578	-0.049
-0.049	-0.021	-0.497	-0.024
0.037	0.089	-0.329	-0.017
0.059	0.141	-0.236	-0.026
0.05	0.054	-0.283	-0.02
0.063	0.015	-0.238	-0.028
0.061	0.041	-0.18	-0.038
0.046	0.071	-0.317	-0.029
0.058	0.051	-0.352	-0.02
0.061	-0.015	-0.204	-0.013
0.062	0.074	-0.347	-0.018
0.059	0.096	-0.592	-0.039
0.012	-0.029	-0.414	-0.033
0.026	0.082	-0.395	-0.024
0.097	0.166	-0.743	-0.048
0.062	0.009	-0.692	-0.053
0.007	-0.02	-0.46	-0.024
0.035	0.11	-0.37	-0.006
0.074	0.169	-0.022	-0.015
0.076	0.086	0.127	-0.033
0.023	-0.009	-0.229	-0.049
-0.015	0.015	-0.245	-0.037
0.027	0.094	-0.053	-0.019
0.066	0.152	-0.269	-0.029
0.075	0.166	-0.468	-0.043
0.101	0.083	-0.5	-0.042
0.081	-0.02	-0.522	-0.036
0.016	0.013	-0.33	-0.031
0.01	0.089	-0.141	-0.032
0.034	0.09	-0.287	-0.04
0.008	0.072	-0.422	-0.037
0.007	0.08	-0.328	-0.028
0.06	0.056	-0.299	-0.027
0.045	-0.019	-0.236	-0.018
0.022	0.016	-0.208	-0.01
0.039	0.088	-0.589	-0.029
0.004	0.084	-0.735	-0.047
0.033	0.064	-0.406	-0.035
0.085	-0.001	-0.286	-0.021
0.02	0.031	-0.329	-0.032
0.028	0.089	-0.42	-0.052
0.09	-0.011	-0.468	-0.042
0.031	0.002	-0.217	-0.016
0.008	0.149	-0.138	-0.019
0.085	0.184	-0.494	-0.038
0.101	0.11	-0.729	-0.043
0.074	-0.018	-0.615	-0.03
0.08	-0.085	-0.499	-0.022
0.052	-0.048	-0.539	-0.032
0.006	-0.026	-0.588	-0.039
0.014	-0.037	-0.578	-0.041
0.024	-0.013	-0.483	-0.048
0.021	0.063	-0.324	-0.04
0.03	0.118	-0.26	-0.018
0.034	0.076	-0.299	-0.01
0.05	0	-0.254	-0.038
0.052	-0.015	-0.209	-0.046
0.031	0.065	-0.295	-0.027
0.043	0.083	-0.333	-0.039
0.057	0.014	-0.284	0.031
0.051	0.088	-0.375	0.118
0.058	0.096	-0.523	0.02
0.034	-0.03	-0.372	-0.064
0.022	0.06	-0.28	-0.023
0.078	0.116	-0.56	-0.027
0.078	-0.023	-0.673	-0.049
-0.001	-0.033	-0.408	-0.033
-0.018	0.063	-0.051	-0.023
0.041	0.141	-0.052	-0.027
0.071	0.135	-0.397	-0.043
0.03	0.011	-0.443	-0.056
-0.013	-0.019	-0.103	-0.03
0.001	0.096	0.2	-0.002
0.03	0.173	0.107	-0.03
0.053	0.178	-0.317	-0.049
0.087	0.094	-0.545	-0.025
0.088	-0.038	-0.465	-0.049
0.019	-0.002	-0.313	-0.086
-0.021	0.116	-0.216	-0.049
0.137	0.101	-0.324	-0.023
0.253	0.071	-0.484	-0.043
0.088	0.113	-0.347	-0.049
-0.016	0.063	-0.178	-0.045
0.041	-0.03	-0.259	-0.036
0.05	0.057	-0.388	-0.018
0.024	0.121	-0.508	-0.015
-0.008	0.069	-0.472	-0.017
0.021	0.079	-0.327	-0.02
0.055	0.045	-0.29	-0.03
-0.002	0.069	-0.237	-0.035
0.011	0.131	-0.275	-0.032
0.063	0.005	-0.319	-0.028
0.009	0.006	-0.139	-0.01
0.001	0.195	-0.112	0.007
0.071	0.18	-0.432	-0.014
0.077	0.047	-0.687	-0.043
0.094	-0.001	-0.66	-0.038
0.119	-0.045	-0.572	-0.034
0.044	-0.071	-0.449	-0.039
-0.002	-0.041	-0.322	-0.038
0.016	-0.048	-0.446	-0.042
0.002	-0.046	-0.599	-0.039
0.016	0.085	-0.488	-0.029
0.044	0.183	-0.355	-0.02
0.039	0.104	-0.437	-0.013
0.049	0.031	-0.422	-0.022
0.056	0.025	-0.193	-0.028
0.049	0.032	-0.218	-0.028
0.056	0.047	-0.336	-0.045
0.044	0.028	-0.205	-0.044
0.035	0.082	-0.279	-0.033
0.053	0.112	-0.501	-0.044
0.025	0.02	-0.313	-0.032
0.015	0.071	-0.258	-0.01
0.089	0.133	-0.615	-0.034
0.09	0.014	-0.687	-0.052
0.009	-0.017	-0.415	-0.023
-0.002	0.058	-0.117	-0.003
0.046	0.188	-0.123	-0.017
0.075	0.236	-0.463	-0.026
0.045	-0.188	-0.507	-0.022
-0.004	-0.503	-0.137	-0.018
0.006	-0.102	0.077	-0.021
0.033	0.244	-0.051	-0.037
0.045	0.227	-0.268	-0.045
0.093	0.181	-0.484	-0.032
0.102	0.055	-0.575	-0.029
0.024	0.023	-0.388	-0.032
0.002	0.113	-0.267	-0.025
0.049	0.085	-0.406	-0.031
0.024	0.049	-0.449	-0.038
-0.012	0.109	-0.36	-0.033
0.04	0.101	-0.387	-0.045
0.061	0.016	-0.385	-0.04
0.052	0.051	-0.379	-0.015
0.059	0.104	-0.557	-0.025
0.015	0.101	-0.568	-0.028
0.035	0.1	-0.415	-0.013
0.09	0.025	-0.324	-0.025
0.022	0.066	-0.232	-0.008
0.001	0.144	-0.352	0.012
0.058	0.007	-0.492	-0.026
0.016	-0.003	-0.351	-0.053
-0.007	0.157	-0.316	-0.041
0.078	0.14	-0.516	-0.039
0.114	0.023	-0.661	-0.043
0.09	-0.032	-0.655	-0.033
0.068	-0.037	-0.604	-0.024
0.023	-0.008	-0.591	-0.029
0.001	-0.023	-0.576	-0.037
0.017	-0.074	-0.544	-0.034
0	-0.036	-0.477	-0.023
-0.002	0.084	-0.351	-0.027
0.043	0.122	-0.285	-0.037
0.061	0.018	-0.337	-0.026
0.052	-0.052	-0.311	-0.021
0.048	0.012	-0.236	-0.035
0.028	0.114	-0.32	-0.043
0.024	0.087	-0.325	-0.043
0.101	-0.003	-0.267	-0.037
0.16	0.088	-0.501	-0.034
0.076	0.138	-0.489	-0.034
0.001	0.081	0.002	-0.023
0.059	0.15	-0.031	-0.025
0.086	0.085	-0.467	-0.039
0.023	-0.08	-0.384	-0.027
-0.001	0.007	-0.048	-0.005
0.045	0.137	0.078	-0.019
0.089	0.093	-0.106	-0.046
0.067	0.005	-0.407	-0.048
0.012	-0.044	-0.248	-0.028
0.005	0.049	0.182	-0.006
0.039	0.222	0.126	-0.019
0.08	0.154	-0.246	-0.044
0.114	-0.016	-0.438	-0.031
0.112	-0.024	-0.51	-0.02
0.058	-0.018	-0.347	-0.029
-0.004	0.045	-0.159	-0.027
-0.013	0.161	-0.578	-0.029
0.023	0.118	-0.938	-0.037
0.036	0.078	-0.561	-0.031
0.027	0.139	-0.35	-0.033
0.026	0.101	-0.531	-0.044
0.023	0.057	-0.481	-0.038
0.046	0.077	-0.392	-0.029
0.06	0.002	-0.342	-0.02
0.036	0.035	-0.373	-0.011
0.032	0.129	-0.579	-0.026
0.032	0.012	-0.321	-0.042
0.047	-0.012	-0.055	-0.04
0.065	0.077	-0.397	-0.032
0.022	0.04	-0.371	-0.015
0.014	0.087	-0.173	-0.008
0.087	0.143	-0.566	-0.025
0.126	-0.001	-0.782	-0.038
0.076	-0.09	-0.468	-0.032
0.015	-0.03	-0.247	-0.027
0.005	0	-0.328	-0.031
-0.002	0.001	-0.38	-0.03
-0.007	0.004	-0.301	-0.024
0.008	-0.019	-0.246	-0.024
0.009	0.009	-0.279	-0.032
0.042	0.055	-0.394	-0.046
0.082	0.054	-0.423	-0.043
0.044	0.073	-0.464	-0.026
0.018	0.104	-0.63	-0.028
0.033	0.124	-0.577	-0.03
0.03	0.12	-0.494	-0.025
0.03	0.076	-0.523	-0.039
0.023	0.114	-0.427	-0.049
0.024	0.139	-0.497	-0.045
0.053	0.016	-0.444	-0.031
0.061	0.055	-0.272	-0.019
0.051	0.16	-0.685	-0.036
0.028	0.009	-0.804	-0.042
-0.005	-0.019	-0.185	-0.014
-0.004	0.158	-0.062	-0.01
0.06	0.117	-0.429	-0.036
0.088	-0.016	-0.492	-0.044
0.021	-0.013	-0.294	-0.013
-0.008	0.051	-0.048	0.006
0.046	0.175	-0.053	-0.017
0.098	0.191	-0.342	-0.032
0.113	-0.002	-0.433	-0.029
0.064	-0.075	-0.43	-0.032
-0.005	0.014	-0.478	-0.028
-0.002	0.026	-0.272	-0.019
0.053	0.025	-0.106	-0.018
0.079	0.047	-0.193	-0.02
0.067	-0.01	-0.224	-0.024
0.046	-0.012	-0.233	-0.03
0.061	0.028	-0.324	-0.036
0.083	-0.013	-0.311	-0.039
0.07	0.052	-0.313	-0.026
0.055	0.124	-0.449	-0.018
0.045	0.07	-0.348	-0.035
0.064	0.073	-0.226	-0.049
0.052	0.051	-0.247	-0.041
-0.012	0.059	-0.158	-0.037
0.102	0.124	-0.244	-0.043
0.226	0.032	-0.236	-0.032
0.094	0.025	-0.344	-0.025
0.015	0.142	-0.924	-0.044
0.07	0.061	-0.903	-0.047
0.033	-0.054	-0.556	-0.032
-0.026	-0.003	-0.68	-0.026
-0.017	0.044	-0.506	-0.026
0.01	0.024	-0.093	-0.019
0.015	0.035	-0.089	-0.004
0.003	0.031	-0.094	-0.002
0.013	-0.001	0.03	-0.013
0.034	0.088	-0.147	-0.027
0.032	0.155	-0.434	-0.048
0.021	0.111	-0.515	-0.053
0.027	0.142	-0.487	-0.036
0.047	0.111	-0.372	-0.025
0.035	0.005	-0.304	-0.027
0.007	0.013	-0.445	-0.027
0.036	0.021	-0.377	-0.022
0.074	0.043	-0.189	-0.026
0.05	0.103	-0.416	-0.034
0.013	0.087	-0.32	-0.021
0.04	0.093	-0.055	-0.017
0.067	0.117	-0.577	-0.042
0.022	0.042	-0.684	-0.036
-0.003	0.054	-0.074	-0.013
0.049	0.217	-0.146	-0.029
0.102	0.191	-0.528	-0.046
0.072	0.003	-0.507	-0.031
0.018	0	-0.341	-0.012
0.028	0.123	-0.161	-0.02
0.069	0.192	-0.297	-0.04
0.106	0.131	-0.65	-0.044
0.097	-0.023	-0.591	-0.044
0.033	-0.073	-0.421	-0.048
-0.007	0.022	-0.433	-0.037
0.007	0.109	-0.248	-0.024
0.033	0.046	-0.135	-0.028
0.059	0.06	-0.295	-0.044
0.067	0.177	-0.314	-0.05
0.055	-0.209	-0.256	-0.028
0.056	-0.63	-0.333	-0.017
0.061	-0.259	-0.321	-0.024
0.058	0.167	-0.307	-0.01
0.053	0.131	-0.478	-0.01
0.029	0.091	-0.418	-0.039
0.036	0.081	-0.286	-0.047
0.057	-0.01	-0.306	-0.035
0.03	0.055	-0.146	-0.034
0.029	0.143	-0.211	-0.036
0.054	0.048	-0.408	-0.021
0.049	0.063	-0.319	-0.018
0.057	0.122	-0.448	-0.043
0.068	-0.011	-0.719	-0.047
0.025	-0.054	-0.721	-0.035
-0.017	0.018	-0.589	-0.033
0.006	0.012	-0.374	-0.026
0.029	0.147	-0.171	-0.023
0.01	0.302	-0.178	-0.024
0.004	0.124	-0.172	0.006
0.025	-0.022	-0.006	0.033
0.032	0.084	-0.108	0.002
0.034	0.104	-0.51	-0.037
0.044	0.096	-0.641	-0.042
0.042	0.162	-0.417	-0.036
0.042	0.087	-0.259	-0.029
0.057	0.013	-0.284	-0.028
0.062	0.038	-0.36	-0.032
0.06	0	-0.334	-0.028
0.066	0.039	-0.321	-0.028
0.04	0.119	-0.53	-0.038
0.009	0.077	-0.408	-0.039
0.047	0.087	-0.191	-0.032
0.073	0.096	-0.61	-0.034
0.024	-0.028	-0.638	-0.037
0	0.008	-0.088	-0.035
0.042	0.209	-0.224	-0.03
0.083	0.159	-0.681	-0.037
0.054	-0.015	-0.551	-0.047
0.047	0.029	-0.18	-0.025
0.1	0.123	-0.141	-0.009
0.091	0.134	-0.331	-0.024
0.063	0.066	-0.426	-0.03
0.055	-0.067	-0.454	-0.037
0.009	-0.084	-0.465	-0.045
-0.011	0.022	-0.295	-0.023
0.021	0.068	-0.066	-0.014
0.058	0.056	-0.167	-0.041
0.077	0.058	-0.354	-0.053
0.051	0.027	-0.273	-0.041
0.017	0.038	-0.248	-0.038
0.032	0.082	-0.363	-0.041
0.057	-0.005	-0.361	-0.027
0.072	-0.04	-0.385	-0.021
0.064	0.047	-0.438	-0.026
0.026	0.082	-0.397	-0.024
0.023	0.051	-0.527	-0.029
0.037	0.001	-0.462	-0.031
0.043	0.028	-0.179	-0.022
0.047	0.047	-0.393	-0.026
0.017	0.031	-0.481	-0.028
0.028	0.115	-0.266	-0.03
0.091	0.11	-0.576	-0.043
0.073	-0.018	-0.833	-0.04
0.006	-0.052	-0.569	-0.027
0.003	-0.015	-0.412	-0.014
0.03	0.053	-0.36	-0.009
0.034	0.134	-0.204	-0.01
0.032	0.179	-0.257	-0.006
0.028	0.207	-0.337	-0.021
0.026	0.193	-0.29	-0.035
0.052	0.12	-0.523	-0.029
0.069	0.021	-0.703	-0.034
0.061	-0.043	-0.546	-0.035
0.062	-0.006	-0.519	-0.022
0.052	0.043	-0.551	-0.028
0.038	0.033	-0.476	-0.049
0.051	0.032	-0.479	-0.056
0.053	0.032	-0.437	-0.044
0.045	-0.011	-0.413	-0.028
0.038	0.017	-0.519	-0.023
0.023	0.162	-0.428	-0.037
0.049	0.136	-0.405	-0.04
0.065	-0.053	-0.61	-0.003
0.018	-0.007	-0.405	0.012
0.033	0.185	-0.14	-0.023
0.109	0.15	-0.47	-0.042
0.093	-0.031	-0.643	-0.027
0.003	-0.049	-0.218	-0.017
-0.021	0.083	-0.068	-0.022
0.058	0.11	-0.366	-0.037
0.094	-0.001	-0.494	-0.048
0.024	-0.039	-0.507	-0.041
-0.021	0.003	-0.392	-0.031
-0.009	0.019	-0.022	-0.025
0.016	0.074	0.12	-0.014
0.074	0.135	-0.107	-0.012
0.085	0.092	-0.324	-0.011
0.036	0.043	-0.39	-0.008
0.037	0.055	-0.258	-0.055
0.052	0.078	-0.161	-0.095
0.033	0.086	-0.337	-0.055
0.062	0.079	-0.393	-0.021
0.09	0.068	-0.248	-0.032
0.032	0.026	-0.133	-0.034
0.028	-0.028	-0.097	-0.038
0.049	-0.021	-0.228	-0.038
-0.007	0.071	-0.252	-0.028
0.019	0.088	-0.1	-0.048
0.06	-0.004	-0.065	-0.056
0.026	0.047	-0.139	-0.025
0.064	0.101	-0.324	-0.022
0.068	-0.014	-0.534	-0.036
-0.009	-0.055	-0.437	-0.018
0.014	0.031	-0.091	-0.005
0.05	0.134	-0.045	-0.012
0.037	0.189	-0.395	-0.011
0.09	0.159	-0.685	-0.013
0.117	0.133	-0.697	-0.028
0.056	0.163	-0.622	-0.033
0.054	0.167	-0.702	-0.035
0.103	0.086	-0.569	-0.043
0.08	-0.019	-0.018	-0.036
0.042	-0.047	0	-0.018
0.033	0.026	-0.56	-0.02
0.011	0.075	-0.63	-0.027
0.016	0.046	-0.454	-0.018
0.018	0.06	-0.55	-0.011
-0.005	0.091	-0.578	-0.024
0.004	0.046	-0.6	-0.043
0.01	0.03	-0.592	-0.034
0.04	0.034	-0.423	-0.013
0.069	-0.044	-0.524	-0.023
0.01	-0.025	-0.655	-0.035
0.001	0.127	-0.474	-0.039
0.076	0.13	-0.548	-0.051
0.1	-0.005	-0.804	-0.047
0.057	-0.078	-0.52	-0.033
0.009	0.009	-0.066	-0.03
0.037	0.153	-0.207	-0.031
0.109	0.073	-0.507	-0.027
0.085	-0.092	-0.539	-0.029
0.004	-0.045	-0.499	-0.035
0.002	0.003	-0.134	-0.024
0.033	0.03	0.347	-0.002
0.045	0.175	0.22	-0.016
0.077	0.155	-0.173	-0.047
0.076	-0.006	-0.256	-0.034
0.044	-0.004	-0.235	-0.011
0.045	0.024	-0.187	-0.019
0.046	-0.039	-0.126	-0.032
0.044	-0.037	-0.173	-0.028
0.044	0.042	-0.235	-0.024
-0.004	0.082	-0.358	-0.036
-0.036	0.107	-0.362	-0.046
0.029	0.068	-0.211	-0.04
0.056	-0.037	-0.196	-0.027
0.017	0.063	-0.269	-0.031
0.054	0.122	-0.318	-0.04
0.076	-0.052	-0.192	-0.017
0.05	0.094	-0.125	0
0.067	0.295	-0.375	-0.022
0.043	0.071	-0.477	-0.052
0.002	-0.036	-0.263	-0.065
0.02	0.096	-0.072	-0.044
0.015	0.133	-0.218	-0.023
0.031	0.166	-0.634	-0.034
0.106	0.18	-0.829	-0.042
0.118	0.095	-0.781	-0.027
0.096	0.077	-0.763	-0.029
0.116	0.093	-0.751	-0.048
0.086	-0.001	-0.727	-0.042
0.02	-0.024	-0.543	-0.028
0.015	0.046	-0.315	-0.029
0.04	0.052	-0.416	-0.029
0.046	0.068	-0.492	-0.029
0.039	0.062	-0.363	-0.022
0.031	-0.04	-0.302	-0.009
0.045	-0.063	-0.311	-0.01
0.038	0.028	-0.41	-0.027
0.018	0.09	-0.369	-0.033
0.074	0.084	-0.256	-0.032
0.047	0.001	-0.371	-0.035
-0.077	-0.007	-0.372	-0.031
0.002	0.134	-0.27	-0.021
0.141	0.156	-0.426	-0.033
0.062	0.013	-0.589	-0.046
-0.025	-0.046	-0.33	-0.024
0.024	0.08	-0.008	-0.007
0.068	0.16	-0.182	-0.023
0.061	0.012	-0.384	-0.032
0.015	-0.063	-0.288	-0.028
-0.032	0.015	-0.172	-0.024
-0.004	0.022	0.054	-0.015
0.028	0.138	0.211	-0.017
0.022	0.3	-0.095	-0.037
0.047	0.161	-0.416	-0.049
0.057	-0.009	-0.3	-0.037
0.035	0.013	-0.278	-0.026
0.045	0.009	-0.313	-0.027
0.053	-0.007	-0.138	-0.027
0.048	0.022	-0.678	-0.023
0.073	0.025	-1.347	-0.022
0.071	0.049	-0.865	-0.028
0.038	0.123	-0.329	-0.035
0.056	0.08	-0.422	-0.047
0.055	-0.032	-0.329	-0.039
0.034	0.061	-0.164	-0.016
0.061	0.11	-0.284	-0.027
0.035	0.007	-0.224	-0.027
0.024	0.041	-0.124	-0.008
0.068	0.013	-0.42	-0.02
0.026	-0.074	-0.508	-0.021
-0.018	0.069	-0.125	-0.005
0.017	0.205	-0.042	-0.023
0.044	0.198	-0.403	-0.046
0.067	0.181	-0.669	-0.048
0.099	0.088	-0.748	-0.05
0.102	0.003	-0.582	-0.044
0.102	0.044	-0.297	-0.037
0.105	-0.004	-0.42	-0.049
0.056	-0.041	-0.688	-0.053
-0.004	0.124	-0.554	-0.035
0	-0.023	-0.422	-0.028
0.028	-0.313	-0.611	-0.031
0.035	-0.081	-0.588	-0.027
0.04	0.11	-0.375	-0.019
0.054	-0.003	-0.368	-0.013
0.057	0.049	-0.322	-0.015
0.035	0.093	-0.276	-0.026
0.004	0.083	-0.409	-0.032
0.034	0.108	-0.464	-0.039
0.061	-0.003	-0.376	-0.042
0.014	0.004	-0.391	-0.038
0.025	0.168	-0.504	-0.039
0.087	0.111	-0.609	-0.037
0.06	-0.034	-0.639	-0.03
-0.01	-0.006	-0.274	-0.019
-0.004	0.099	0.035	-0.007
0.06	0.105	-0.293	-0.016
0.066	0.031	-0.49	-0.027
0.002	0.027	-0.239	-0.023
-0.016	0.054	-0.103	-0.018
0.021	0.071	0.003	-0.024
0.036	0.168	0.022	-0.034
0.064	0.245	-0.369	-0.038
0.103	0.155	-0.553	-0.04
0.065	0.031	-0.222	-0.036
0.025	0.012	-0.1	-0.021
0.051	0.055	-0.198	-0.025
0.052	0.064	-0.174	-0.037
0.032	0.008	-0.204	-0.026
0.054	-0.031	-0.206	-0.016
0.053	0.001	-0.135	-0.017
0.012	0.103	-0.252	-0.016
0.024	0.122	-0.44	-0.036
0.047	0.017	-0.281	-0.036
0.049	0.02	-0.121	-0.008
0.053	0.033	-0.276	-0.023
0.024	-0.011	-0.167	-0.04
0.024	0.06	-0.111	-0.028
0.047	0.06	-0.506	-0.041
0.07	-0.04	-0.513	-0.036
0.112	0.02	-0.113	-0.004
0.077	0.152	-0.092	-0.013
0.023	0.197	-0.451	-0.04
0.067	0.18	-0.753	-0.042
0.121	0.077	-0.781	-0.03
0.101	-0.026	-0.671	-0.022
0.083	-0.005	-0.676	-0.028
0.108	-0.006	-0.742	-0.036
0.076	-0.06	-0.69	-0.039
0.012	0.007	-0.535	-0.04
0.01	0.095	-0.517	-0.038
0.012	0.102	-0.652	-0.027
0.016	0.101	-0.56	-0.022
0.047	0.042	-0.359	-0.036
0.051	0.009	-0.34	-0.031
0.039	0.088	-0.388	-0.015
0	0.104	-0.504	-0.036
-0.059	0.069	-0.433	-0.049
0.002	0.054	-0.167	-0.037
0.076	-0.012	-0.243	-0.036
0.005	0.034	-0.527	-0.03
0	0.152	-0.59	-0.027
0.108	0.074	-0.619	-0.034
0.09	-0.046	-0.692	-0.033
-0.009	-0.039	-0.411	-0.028
0	0.066	-0.121	-0.029
0.063	0.154	-0.365	-0.041
0.07	0.018	-0.533	-0.047
0.015	-0.123	-0.396	-0.04
-0.032	-0.036	-0.345	-0.027
0.002	0.041	-0.145	-0.008
0.039	0.098	0.06	-0.008
0.032	0.215	-0.238	-0.043
0.058	0.154	-0.551	-0.07
0.073	-0.003	-0.424	-0.051
0.044	-0.021	-0.356	-0.021
0.052	-0.032	-0.387	-0.018
0.065	-0.044	-0.272	-0.023
0.035	-0.013	-0.227	-0.014
0.028	-0.016	-0.229	-0.01
0.033	0.163	-0.225	-0.018
0.014	0.408	-0.268	-0.022
0.042	0.211	-0.298	-0.029
0.065	-0.075	-0.219	-0.028
0.039	0.05	-0.155	-0.016
0.065	0.094	-0.196	-0.035
0.073	-0.077	-0.041	-0.043
0.042	0.014	0.047	-0.017
0.063	0.102	-0.221	-0.021
0.05	-0.048	-0.335	-0.037
0.013	-0.065	-0.128	-0.02
0.03	0.038	0.094	-0.012
0.028	0.09	0.012	-0.03
0.024	0.137	-0.332	-0.041
0.076	0.146	-0.504	-0.041
0.102	0.109	-0.553	-0.035
0.102	0.125	-0.606	-0.03
0.117	0.186	-0.579	-0.033
0.085	0.139	-0.615	-0.037
0.026	0.031	-0.454	-0.03
0.015	0.014	-0.231	-0.027
0.012	0.035	-0.516	-0.028
0.002	0.044	-0.674	-0.017
0.027	0.046	-0.366	-0.018
0.037	0.044	-0.254	-0.035
0.009	0.085	-0.417	-0.033
-0.003	0.088	-0.538	-0.026
-0.001	0.022	-0.386	-0.024
0.043	0.007	-0.255	-0.027
0.068	-0.004	-0.499	-0.036
0.003	0.011	-0.591	-0.03
0.007	0.132	-0.394	-0.025
0.086	0.134	-0.449	-0.038
0.072	-0.034	-0.639	-0.047
0.014	-0.086	-0.415	-0.034
0.003	0.055	-0.027	-0.014
0.044	0.187	-0.13	-0.015
0.087	0.099	-0.362	-0.039
0.043	-0.071	-0.351	-0.053
0.039	-0.059	-0.2	-0.035
0.134	-0.004	0.12	-0.013
0.103	0.028	-0.199	-0.013
0.016	0.151	-0.908	-0.025
0.047	0.171	-0.61	-0.041
0.07	0.058	-0.109	-0.041
0.04	0.009	-0.254	-0.026
0.051	0.006	-0.219	-0.029
0.063	0.027	-0.055	-0.039
0.034	0.06	-0.177	-0.027
0.025	0.078	-0.298	-0.017
0.025	0.09	-0.347	-0.032
0.008	0.057	-0.223	-0.038
0.049	-0.012	-0.069	-0.028
0.065	-0.014	-0.19	-0.023
0.012	0.088	-0.265	-0.028
0.044	0.073	-0.215	-0.04
0.054	-0.047	-0.171	-0.026
-0.005	0.024	-0.165	-0.006
0.048	0.068	-0.311	-0.028
0.08	-0.049	-0.436	-0.045
0.012	-0.064	-0.362	-0.026
0.012	-0.027	-0.146	-0.007
0.042	0.039	-0.004	-0.007
0.044	0.153	-0.144	-0.023
0.056	0.152	-0.438	-0.034
0.048	0.126	-0.599	-0.03
0.038	0.171	-0.576	-0.023
0.071	0.161	-0.658	-0.027
0.088	0.102	-0.809	-0.03
0.058	0.022	-0.572	-0.024
0.065	-0.063	-0.311	-0.029
0.082	-0.006	-0.507	-0.042
0.032	0.114	-0.65	-0.039
0.004	0.089	-0.635	-0.032
0.01	0.043	-0.707	-0.026
0.014	0.099	-0.713	-0.022
0.054	0.073	-0.723	-0.034
0.06	-0.014	-0.617	-0.032
0.037	0.037	-0.39	-0.014
0.053	0.048	-0.534	-0.032
0.028	0.049	-0.7	-0.039
-0.007	0.22	-0.45	-0.012
0.039	0.227	-0.421	-0.044
0.085	0.036	-0.759	-0.102
0.052	-0.074	-0.719	-0.069
0.007	-0.06	-0.324	-0.008
0.021	0.082	-0.289	-0.005
0.069	0.137	-0.53	-0.023
0.082	-0.017	-0.635	-0.043
0.025	-0.087	-0.676	-0.054
-0.02	-0.043	-0.518	-0.027
0.006	-0.046	-0.209	-0.003
0.047	0.036	-0.155	-0.017
0.06	0.146	-0.297	-0.031
0.043	0.1	-0.544	-0.029
0.035	0.077	-0.804	-0.025
0.044	0.111	-0.703	-0.028
0.042	0.051	-0.549	-0.026
0.039	0.022	-0.754	-0.014
0.034	0.091	-0.813	-0.045
0.048	0.087	-0.72	-0.09
0.074	-0.004	-0.715	-0.048
0.08	0.01	-0.643	0
0.063	0.084	-0.775	-0.026
0.029	0.095	-0.777	-0.044
0.05	0.072	-0.505	-0.042
0.065	0.02	-0.69	-0.037
0.018	0.065	-0.881	-0.022
0.042	0.129	-0.738	-0.038
0.088	0.028	-0.964	-0.065
0.041	-0.043	-1.249	-0.052
-0.004	-0.001	-1.135	-0.028
0.015	0.014	-0.893	-0.012
0.066	0.044	-0.144	0.003
0.081	0.119	0.928	-0.006
0.048	0.158	1.12	-0.021
0.024	0.156	0.701	-0.009
0.053	0.172	0.454	-0.011
0.087	0.156	0.154	-0.031
-0.024	0.05	0.022	-0.019
-0.127	-0.042	0.261	-0.012
-0.001	-0.027	0.335	-0.026
0.092	0.036	0.22	-0.027
0.049	0.08	0.285	-0.03
0.051	0.066	0.483	-0.03
0.077	0.018	0.62	-0.022
0.09	-0.006	0.553	-0.022
0.076	-0.024	0.381	-0.019
0.038	0.041	0.39	-0.021
0.058	0.081	0.293	-0.041
0.077	-0.049	0.03	-0.039
0.036	-0.033	0.182	-0.015
0.021	0.159	0.437	-0.02
0.063	0.151	0.187	-0.034
0.077	-0.033	-0.084	-0.021
0.021	-0.095	0.074	-0.016
0.036	0.036	0.185	-0.034
0.139	0.161	-0.072	-0.043
0.131	0.111	-0.3	-0.035
0.039	-0.028	-0.277	-0.028
0.004	-0.085	-0.218	-0.033
0.012	-0.047	-0.189	-0.039
0.021	-0.001	-0.185	-0.021
0.036	0.047	-0.285	-0.007
0.045	0.087	-0.447	-0.026
0.038	0.081	-0.516	-0.039
0.027	0.064	-0.36	-0.03
0.021	0.085	-0.258	-0.024
0.024	0.088	-0.436	-0.026
0.049	0.047	-0.448	-0.033
0.063	0.02	-0.305	-0.046
0.047	-0.01	-0.264	-0.042
0.066	-0.003	-0.255	-0.034
0.054	0.057	-0.421	-0.036
-0.014	0.091	-0.506	-0.024
0.034	0.049	-0.516	-0.018
0.083	-0.024	-0.763	-0.029
0.022	0.056	-0.855	-0.029
0.037	0.079	-0.833	-0.031
0.071	-0.056	-0.935	-0.039
0.01	0.128	-0.888	-0.018
-0.018	0.345	-0.75	0.012
0.018	0.184	-0.735	-0.039
0.05	0.119	-0.799	-0.105
0.054	0.207	-0.966	-0.068
0.034	0.204	-1.145	-0.021
0.024	0.216	-1.077	-0.033
0.055	0.18	-1.013	-0.038
0.097	0.053	-1.159	-0.022
0.089	-0.019	-1.009	-0.01
0.059	-0.042	-0.745	-0.017
0.053	-0.025	-0.908	-0.041
0.033	0.055	-1	-0.05
0.025	0.089	-0.885	-0.033
0.027	0.083	-0.907	-0.009
0.018	0.123	-0.866	-0.005
0.024	0.088	-0.752	-0.029
0.016	-0.047	-0.58	-0.043
0.028	-0.079	-0.43	-0.038
0.049	-0.028	-0.634	-0.016
0.004	0.037	-0.786	0.012
0.011	0.152	-0.591	0.005
0.09	0.12	-0.605	-0.027
0.075	-0.06	-0.836	-0.042
-0.01	-0.11	-0.656	-0.03
-0.014	0.018	-0.367	-0.02
0.054	0.13	-0.629	-0.036
0.085	0.05	-0.866	-0.051
0.044	-0.078	-0.746	-0.045
-0.013	-0.044	-0.697	-0.03
-0.015	0.01	-0.467	-0.019
0.017	0.047	-0.196	-0.025
0.041	0.142	-0.539	-0.049
0.059	0.124	-0.821	-0.064
0.054	0.009	-0.372	-0.04
0.043	0.003	-0.037	-0.012
0.055	0.052	-0.035	-0.023
0.054	0.047	0.056	-0.04
0.052	0.031	-0.145	-0.026
0.08	0.025	-0.19	-0.02
0.066	0.006	0.17	-0.036
0.015	0.073	-0.506	-0.044
0.021	0.113	-1.266	-0.05
0.036	0.021	-0.218	-0.044
0.059	0.056	0.593	-0.03
0.075	0.117	0.196	-0.044
0.008	0.063	0.426	-0.045
0.013	0.073	0.682	-0.022
0.074	0.043	0.177	-0.027
0.022	-0.015	0.126	-0.038
-0.006	0.058	0.428	-0.033
0.048	0.144	0.227	-0.041
0.07	0.18	-0.128	-0.04
0.094	0.147	-0.303	-0.026
0.126	0.02	-0.335	-0.044
0.102	-0.036	-0.239	-0.061
0.082	0.004	-0.305	-0.049
0.098	-0.038	-0.402	-0.046
0.069	-0.068	-0.044	-0.042
0.03	0.08	0.227	0.002
0.038	0.16	-0.025	0.063
0.044	0.025	-0.004	0.08
0.062	-0.033	0.438	0.043
0.077	0.022	0.515	0.004
0.05	0.04	0.162	-0.021
0.045	0.021	-0.084	-0.052
0.06	-0.017	-0.02	-0.05
0.047	0.065	0.001	-0.007
0.032	0.129	-0.25	-0.005
0.006	0.009	-0.288	-0.039
0.012	0.018	-0.211	-0.04
0.088	0.094	-0.468	-0.047
0.092	0.007	-0.542	-0.065
0	-0.005	-0.174	-0.047
-0.017	0.113	0.101	-0.028
0.065	0.135	-0.086	-0.045
0.069	0.038	-0.441	-0.045
-0.006	-0.009	-0.401	-0.025
-0.01	0.019	-0.116	-0.018
0.019	0.093	-0.124	-0.018
0.031	0.27	-0.358	-0.023
0.078	0.339	-0.536	-0.039
0.108	0.126	-0.631	-0.045
0.077	-0.053	-0.634	-0.033
0.03	0.026	-0.612	-0.027
0.005	0.125	-0.61	-0.039
0.027	0.076	-0.582	-0.042
[truncated: 27,203 more rows]
