# Supplementary material for: Asymmetric and transient properties of reciprocal activity of antagonists during the paw-shake response in the cat
Source: PLoS Comput Biol. 2021 Dec 28;17(12):e1009677. doi: 10.1371/journal.pcbi.1009677 (PMC8759665; doi:10.1371/journal.pcbi.1009677)
Supplement: S1 Data — File name of each file has the following structure: SupplementaryFileNumber_Data_SessionNumber_AnimalCode_EpisodeNumber.txt. Example: S1_Data_7_3-25-0_bo_9F.txt, where S1 is the supplementary data file number 7, 3-25-0 is session number, bo is animal code, 9F is episode number, and txt is file type extension. Each column of each file contains raw EMG signal of a specific muscle in mV sampled at 3000 Hz and band-pass filtered (Butterworth zero-lag filter, 30 Hz– 1000 Hz, 3 dB). First line of each file contains muscle name abbreviations (see Table 3 in the manuscript): MG, medial gastrocnemius; SO, soleus; BFS, biceps femoris anterior; IP, iliopsoas; TA, tibialis anterior; VA, vastus lateralis and vastus medialis. (ZIP) [file pcbi.1009677.s001.zip › S1_Data/S1_Data_14_7-25-0_SQ_36F.txt]

BFP	MG	SO	BFA	VL	TA	SAM	IP	RF	EDL	FDL
0.211	-0.25	-2.145	-0.483	1.411	2.648	-0.233	-1.756	-2.585	0.561	-1.686
-0.215	0.199	-3.598	0.514	-1.451	-2.776	0.284	1.86	2.501	-0.586	1.652
-0.373	0.371	-1.838	0.896	-2.532	-4.834	0.476	3.223	4.428	-1.005	2.918
-0.3	0.291	1.096	0.69	-1.946	-3.742	0.369	2.493	3.407	-0.773	2.245
-0.298	0.278	1.908	0.648	-1.852	-3.549	0.361	2.372	3.229	-0.751	2.141
-0.287	0.273	1.922	0.657	-1.878	-3.573	0.37	2.395	3.251	-0.752	2.17
-0.261	0.256	2.416	0.595	-1.709	-3.25	0.333	2.181	2.967	-0.675	1.973
-0.266	0.258	2.893	0.559	-1.638	-3.093	0.319	2.074	2.847	-0.65	1.883
-0.246	0.241	2.98	0.542	-1.552	-2.931	0.301	1.967	2.7	-0.61	1.792
-0.209	0.22	2.182	0.523	-1.441	-2.749	0.27	1.846	2.517	-0.566	1.679
-0.188	0.211	1.213	0.484	-1.365	-2.588	0.253	1.736	2.364	-0.547	1.567
-0.189	0.197	1.33	0.433	-1.274	-2.427	0.249	1.625	2.204	-0.515	1.461
-0.186	0.179	1.072	0.403	-1.176	-2.269	0.232	1.522	2.044	-0.469	1.382
-0.173	0.166	-0.211	0.382	-1.117	-2.108	0.219	1.419	1.907	-0.438	1.275
-0.16	0.154	0.165	0.35	-1.049	-1.953	0.211	1.309	1.774	-0.417	1.148
-0.15	0.144	1.95	0.338	-0.959	-1.811	0.191	1.215	1.63	-0.39	1.072
-0.143	0.132	2.215	0.334	-0.887	-1.677	0.175	1.134	1.497	-0.358	1.004
-0.126	0.132	0.92	0.299	-0.816	-1.548	0.168	1.043	1.379	-0.327	0.911
-0.094	0.129	-0.819	0.269	-0.742	-1.416	0.158	0.946	1.258	-0.292	0.845
-0.084	0.101	-1.708	0.257	-0.693	-1.294	0.149	0.865	1.133	-0.259	0.785
-0.098	0.077	-0.743	0.226	-0.637	-1.182	0.13	0.793	1.019	-0.236	0.711
-0.102	0.079	0.437	0.196	-0.55	-1.069	0.111	0.715	0.913	-0.208	0.641
-0.083	0.099	0.932	0.182	-0.478	-0.956	0.105	0.643	0.81	-0.175	0.563
-0.051	0.114	1.282	0.162	-0.443	-0.852	0.094	0.579	0.717	-0.162	0.489
-0.046	0.099	1.572	0.14	-0.416	-0.752	0.082	0.506	0.629	-0.145	0.443
-0.065	0.088	1.748	0.13	-0.358	-0.653	0.078	0.442	0.54	-0.112	0.408
-0.055	0.088	0.171	0.119	-0.297	-0.563	0.065	0.396	0.461	-0.091	0.375
-0.037	0.039	-2.088	0.096	-0.278	-0.48	0.048	0.352	0.389	-0.074	0.341
-0.041	-0.032	-1.658	0.068	-0.236	-0.406	0.043	0.303	0.321	-0.053	0.3
-0.016	-0.046	0.1	0.058	-0.169	-0.343	0.044	0.242	0.262	-0.05	0.27
0.016	-0.039	0.935	0.061	-0.155	-0.277	0.048	0.191	0.204	-0.049	0.236
-0.006	-0.052	1.416	0.056	-0.144	-0.211	0.04	0.158	0.142	-0.04	0.19
-0.026	-0.037	2.407	0.05	-0.094	-0.156	0.02	0.115	0.09	-0.041	0.146
-0.004	-0.011	2.771	0.04	-0.062	-0.103	0.018	0.072	0.04	-0.048	0.084
0.002	-0.014	1.088	0.021	-0.051	-0.053	0.025	0.046	-0.015	-0.055	0.015
-0.01	-0.018	-0.688	0.005	-0.034	-0.015	0.014	0.018	-0.062	-0.054	-0.022
-0.009	-0.011	-0.67	-0.007	-0.013	0.02	0.003	-0.01	-0.101	-0.025	-0.054
0.008	0.004	-0.221	-0.009	0.013	0.058	0.006	-0.032	-0.14	-0.003	-0.083
0.018	0.019	-0.569	0	0.037	0.091	0.01	-0.059	-0.169	-0.002	-0.081
0.008	0.004	-0.571	-0.012	0.044	0.129	0.006	-0.077	-0.188	0.018	-0.084
0.007	-0.019	0.369	-0.032	0.063	0.172	-0.009	-0.082	-0.205	0.04	-0.106
0.02	-0.024	0.885	-0.029	0.093	0.205	-0.019	-0.098	-0.232	0.044	-0.108
0.03	-0.028	0.687	-0.022	0.104	0.23	-0.015	-0.123	-0.264	0.044	-0.117
0.038	-0.028	0.38	-0.029	0.113	0.242	-0.014	-0.137	-0.29	0.04	-0.15
0.039	-0.027	-0.181	-0.038	0.129	0.25	-0.006	-0.145	-0.308	0.027	-0.166
0.041	-0.052	-0.688	-0.04	0.135	0.264	0.005	-0.158	-0.317	0.029	-0.177
0.032	-0.076	-0.694	-0.04	0.13	0.273	0.001	-0.166	-0.318	0.046	-0.191
0.02	-0.063	-0.521	-0.042	0.118	0.271	-0.006	-0.166	-0.325	0.049	-0.186
0.033	-0.045	-0.265	-0.048	0.129	0.269	-0.008	-0.173	-0.334	0.043	-0.193
0.043	-0.05	0.193	-0.054	0.154	0.266	-0.013	-0.188	-0.338	0.044	-0.206
0.04	-0.054	0.442	-0.056	0.152	0.263	-0.019	-0.193	-0.334	0.052	-0.205
0.042	-0.047	0.413	-0.05	0.144	0.263	-0.017	-0.19	-0.331	0.069	-0.203
0.037	-0.037	0.385	-0.047	0.155	0.27	-0.012	-0.187	-0.344	0.082	-0.188
0.013	-0.036	0.188	-0.057	0.177	0.287	-0.012	-0.184	-0.353	0.084	-0.182
0.005	-0.031	0.109	-0.062	0.194	0.298	-0.007	-0.184	-0.348	0.075	-0.194
0.021	-0.016	0.244	-0.053	0.167	0.298	-0.003	-0.183	-0.348	0.069	-0.178
0.015	-0.017	0.143	-0.049	0.119	0.295	-0.012	-0.175	-0.353	0.081	-0.169
0.012	-0.027	0.171	-0.06	0.138	0.29	-0.02	-0.174	-0.347	0.089	-0.195
0.037	-0.02	0.241	-0.06	0.171	0.279	-0.019	-0.181	-0.341	0.092	-0.213
0.027	-0.018	0.008	-0.048	0.144	0.272	-0.017	-0.182	-0.34	0.108	-0.224
-0.002	-0.039	0.082	-0.049	0.134	0.272	-0.016	-0.176	-0.335	0.113	-0.223
0.009	-0.054	0.347	-0.055	0.161	0.266	-0.011	-0.171	-0.322	0.103	-0.197
0.036	-0.052	0.246	-0.048	0.147	0.254	-0.005	-0.167	-0.309	0.091	-0.184
0.03	-0.041	-0.096	-0.04	0.098	0.241	-0.005	-0.157	-0.298	0.067	-0.184
0.007	-0.04	-0.366	-0.037	0.067	0.23	-0.009	-0.152	-0.294	0.049	-0.164
0.008	-0.054	-0.766	-0.041	0.092	0.222	-0.018	-0.15	-0.294	0.052	-0.145
0.016	-0.062	-1.321	-0.047	0.134	0.209	-0.015	-0.132	-0.283	0.049	-0.141
0.024	-0.046	-0.488	-0.042	0.122	0.19	-0.002	-0.119	-0.276	0.031	-0.13
0.038	-0.033	1.269	-0.039	0.097	0.188	-0.001	-0.122	-0.28	0.022	-0.131
0.015	-0.034	1.494	-0.039	0.11	0.185	-0.002	-0.117	-0.271	0.023	-0.139
-0.012	-0.027	0.979	-0.022	0.108	0.171	0.006	-0.103	-0.25	0.029	-0.137
0.013	-0.02	0.862	-0.01	0.092	0.169	0.005	-0.094	-0.24	0.037	-0.135
0.036	-0.02	0.563	-0.006	0.096	0.169	-0.002	-0.087	-0.234	0.043	-0.125
0.02	-0.018	0.512	0	0.086	0.165	0.003	-0.087	-0.222	0.056	-0.124
0.007	-0.024	0.855	0.001	0.079	0.153	0.009	-0.089	-0.211	0.064	-0.137
0.007	-0.031	0.953	-0.002	0.086	0.136	0.006	-0.081	-0.2	0.048	-0.12
0.018	-0.014	0.662	-0.003	0.076	0.13	0.009	-0.072	-0.191	0.037	-0.101
0.028	0.02	0.184	-0.009	0.067	0.125	0.01	-0.067	-0.19	0.048	-0.096
0.015	0.049	-0.176	-0.013	0.066	0.111	-0.001	-0.059	-0.19	0.051	-0.073
0.004	0.061	0.006	-0.014	0.047	0.103	-0.006	-0.058	-0.178	0.048	-0.069
0.009	0.051	0.308	-0.021	0.043	0.095	-0.002	-0.06	-0.163	0.044	-0.091
-0.002	0.013	-0.084	-0.021	0.064	0.082	0.003	-0.047	-0.157	0.031	-0.08
-0.015	-0.042	-0.174	-0.01	0.057	0.076	0.008	-0.038	-0.153	0.027	-0.077
-0.004	-0.077	0.307	-0.007	0.034	0.064	0.005	-0.04	-0.151	0.031	-0.097
0.006	-0.082	0.146	-0.009	0.038	0.047	0.007	-0.039	-0.154	0.024	-0.079
0.003	-0.066	-0.062	-0.005	0.044	0.048	0.013	-0.037	-0.144	0.013	-0.057
0.002	-0.045	0.235	-0.004	0.037	0.05	0.012	-0.031	-0.125	0.001	-0.063
-0.002	-0.038	0.255	-0.008	0.021	0.031	0.008	-0.019	-0.126	-0.002	-0.057
0.009	-0.033	-0.469	-0.012	-0.001	0.027	0.012	-0.013	-0.13	0.018	-0.053
0.024	-0.018	-1.093	-0.008	-0.006	0.036	0.015	-0.021	-0.111	0.025	-0.059
-0.001	-0.013	-0.779	0	-0.005	0.027	0.009	-0.028	-0.104	0.017	-0.043
-0.023	-0.025	-0.54	-0.005	-0.005	0.017	0.004	-0.019	-0.117	0.015	-0.028
-0.006	-0.035	-0.657	-0.011	0.004	0.022	0.009	-0.012	-0.115	0.015	-0.028
-0.008	-0.037	-0.348	-0.002	0.01	0.024	0.016	-0.012	-0.102	0.016	-0.02
-0.018	-0.039	-0.146	0.001	0.007	0.018	0.014	-0.003	-0.095	0.019	-0.015
0.012	-0.025	-0.51	-0.007	0.007	0.006	0.004	0.006	-0.086	0.015	-0.019
0.036	-0.008	-0.956	0.001	0.008	-0.002	0.002	0.011	-0.076	0.017	-0.015
0.02	-0.02	-1.148	0.009	0.002	-0.002	0.013	0.014	-0.078	0.025	-0.019
-0.002	-0.036	-1.065	-0.003	-0.003	-0.004	0.025	0.011	-0.077	0.017	-0.034
0	-0.03	-0.6	-0.001	-0.008	-0.007	0.028	0.003	-0.065	0.003	-0.029
0.012	-0.019	0.417	0.016	-0.015	-0.004	0.024	-0.001	-0.063	0	-0.017
0.014	-0.016	1.635	0.01	-0.011	-0.006	0.023	0.003	-0.067	0.001	-0.017
-0.001	-0.017	2.286	-0.005	-0.004	-0.008	0.024	0.014	-0.062	0.003	-0.01
-0.014	-0.023	2.131	0.003	0	-0.002	0.013	0.025	-0.06	0.003	0.004
0.01	-0.015	1.831	0.014	0.001	0.001	0.002	0.027	-0.065	0.005	0.008
0.023	0	1.474	0.012	-0.006	0.001	0.002	0.024	-0.065	0.013	0.007
-0.003	-0.006	0.531	0.004	-0.009	-0.004	0.002	0.025	-0.068	0.007	0.015
-0.012	-0.012	-0.262	-0.002	-0.008	-0.015	0.007	0.027	-0.07	-0.013	0.023
-0.005	-0.002	-0.468	-0.003	-0.03	-0.015	0.023	0.028	-0.06	-0.026	0.002
-0.016	0.002	-0.578	-0.002	-0.041	-0.002	0.027	0.029	-0.063	-0.036	-0.015
-0.027	-0.013	-0.381	0.005	-0.013	0.003	0.016	0.026	-0.07	-0.048	-0.002
-0.028	-0.038	0.011	0.007	0.004	-0.008	0.01	0.025	-0.066	-0.053	-0.015
-0.019	-0.052	0.043	-0.004	0	-0.015	0.013	0.031	-0.063	-0.056	-0.034
-0.001	-0.045	-0.227	-0.002	-0.003	-0.017	0.019	0.032	-0.053	-0.05	-0.008
0.007	-0.036	-0.611	0.013	-0.023	-0.023	0.019	0.022	-0.049	-0.025	-0.003
0.002	-0.03	-1.111	0.008	-0.026	-0.033	0.012	0.014	-0.058	-0.014	-0.023
0.004	-0.027	-0.976	0.005	-0.009	-0.041	0.014	0.022	-0.056	-0.013	-0.002
0.006	-0.022	0.039	0.013	-0.022	-0.038	0.016	0.031	-0.047	0.009	0.015
-0.008	-0.009	0.562	0.006	-0.034	-0.029	0.014	0.024	-0.045	0.022	0.007
-0.007	0	0.476	0.005	-0.019	-0.025	0.011	0.02	-0.051	0.01	0.015
0.007	-0.004	0.458	0.018	-0.009	-0.022	0.008	0.028	-0.054	0.005	0.011
-0.007	0.003	0.582	0.023	-0.009	-0.013	0.014	0.028	-0.046	-0.001	-0.001
-0.012	0.013	0.606	0.021	-0.019	-0.008	0.024	0.021	-0.047	-0.012	0.012
0.011	0.006	0.102	0.013	-0.019	-0.01	0.031	0.027	-0.053	-0.01	0.022
0.02	-0.001	0.104	0.005	-0.007	-0.011	0.031	0.039	-0.05	-0.013	0.017
0.013	-0.01	0.465	0.018	-0.012	-0.008	0.025	0.038	-0.045	-0.023	0.008
0.016	-0.027	-0.001	0.035	-0.014	-0.004	0.023	0.024	-0.048	-0.017	-0.003
0.018	-0.035	-0.067	0.028	0.012	-0.004	0.023	0.014	-0.051	-0.008	0.001
0.003	-0.032	0.744	0.015	0.007	-0.008	0.016	0.012	-0.04	-0.007	-0.004
0.006	-0.028	1.419	0.011	-0.025	-0.019	0.014	0.024	-0.035	-0.008	-0.031
0.021	-0.022	1.73	0.013	-0.013	-0.036	0.018	0.045	-0.051	-0.014	-0.032
-0.003	-0.018	2.001	0.014	0.012	-0.039	0.022	0.043	-0.062	-0.012	-0.025
-0.014	-0.016	2.072	0.008	-0.003	-0.034	0.024	0.026	-0.06	0.008	-0.032
0.004	-0.009	1.062	0.008	-0.034	-0.046	0.019	0.023	-0.055	0.037	-0.016
-0.01	0.001	-0.267	0.011	-0.045	-0.063	0.008	0.029	-0.061	0.062	-0.004
-0.016	-0.003	-0.418	0.001	-0.019	-0.063	0.012	0.029	-0.067	0.053	-0.018
0.012	0.007	0.148	0.002	-0.005	-0.06	0.026	0.019	-0.058	0.029	-0.012
0.009	0.103	0.512	0.014	-0.029	-0.054	0.023	0.017	-0.049	0.033	-0.004
-0.012	0.269	0.15	0.008	-0.035	-0.036	0.009	0.032	-0.048	0.035	-0.009
0.013	0.371	-0.602	-0.002	-0.013	-0.019	0.004	0.035	-0.05	0.022	0.003
0.038	0.317	-0.54	-0.001	-0.013	-0.021	0.009	0.023	-0.053	0.024	-0.004
0.012	0.134	-0.025	-0.001	-0.019	-0.034	0.016	0.015	-0.056	0.018	-0.029
-0.006	-0.065	-0.344	0.002	-0.01	-0.034	0.018	0.016	-0.061	0.006	-0.025
-0.008	-0.167	-0.945	0.014	-0.007	-0.017	0.021	0.022	-0.063	0.013	-0.016
-0.029	-0.189	-0.9	0.007	-0.022	-0.014	0.027	0.024	-0.055	0.006	-0.025
-0.032	-0.189	-0.756	-0.009	-0.041	-0.029	0.022	0.021	-0.052	-0.01	-0.025
-0.007	-0.151	-0.756	0.002	-0.026	-0.025	0.008	0.024	-0.062	0.003	-0.016
0	-0.099	-0.889	0.017	0.001	-0.009	0.007	0.026	-0.064	0.012	-0.009
-0.008	-0.031	-1.274	0.008	0	-0.007	0.016	0.016	-0.056	-0.004	-0.008
0.004	0.101	-1.111	0.001	0.002	-0.012	0.018	0.011	-0.056	-0.018	-0.007
0.016	0.183	-0.781	0.009	0.006	-0.016	0.022	0.021	-0.064	-0.03	0.011
0.003	0.13	-0.957	0.01	-0.009	-0.014	0.024	0.031	-0.074	-0.047	0.014
-0.008	0.063	-0.198	0.005	-0.008	0	0.013	0.03	-0.077	-0.059	-0.002
-0.005	0.016	1.049	0.011	-0.004	0.007	0.011	0.019	-0.073	-0.067	0.004
-0.004	-0.075	0.7	0.015	-0.023	0.001	0.018	0.006	-0.074	-0.061	0.004
-0.006	-0.151	-0.153	0.015	-0.03	-0.011	0.015	0.002	-0.076	-0.035	-0.016
-0.004	-0.171	-0.146	0.018	-0.029	-0.023	0.009	0.009	-0.076	-0.004	-0.006
-0.006	-0.172	-0.268	0.015	-0.026	-0.025	0.015	0.017	-0.067	0.043	-0.004
-0.009	-0.144	-0.49	0.002	-0.001	-0.018	0.025	0.021	-0.053	0.074	-0.02
0.005	-0.096	-0.024	-0.013	0.021	-0.022	0.019	0.022	-0.06	0.052	-0.006
0.006	-0.069	0.567	-0.017	0.015	-0.031	0.013	0.025	-0.07	0.031	-0.009
-0.018	-0.06	0.739	0.002	-0.003	-0.026	0.03	0.024	-0.062	0.044	-0.038
-0.017	-0.061	0.674	0.024	-0.017	-0.021	0.039	0.018	-0.059	0.055	-0.023
-0.003	-0.067	0.732	0.021	-0.014	-0.025	0.026	0.021	-0.063	0.053	-0.006
-0.008	-0.067	0.685	0.011	-0.003	-0.029	0.02	0.03	-0.057	0.043	-0.025
-0.004	-0.06	0.129	0.012	-0.013	-0.029	0.025	0.024	-0.052	0.026	-0.026
0.019	-0.053	0.126	0.008	-0.018	-0.023	0.022	0.013	-0.05	0.026	-0.011
0.028	-0.038	0.819	0.003	-0.009	-0.014	0.019	0.022	-0.049	0.024	-0.006
0.015	-0.023	0.841	0.002	-0.006	-0.009	0.02	0.031	-0.061	0.002	-0.003
0.005	-0.018	0.495	0	0.008	-0.007	0.021	0.017	-0.071	-0.007	0.009
0.007	-0.008	0.327	0.004	0.018	-0.006	0.024	0.009	-0.068	0.004	0.018
0.008	-0.001	0.239	0.009	-0.001	0	0.016	0.026	-0.072	0.019	0.008
0.008	-0.011	0.571	0.011	-0.021	0.01	0.003	0.034	-0.078	0.015	0.004
0.006	-0.012	0.899	0.017	-0.017	0.011	0.005	0.016	-0.072	-0.01	0.022
0.008	0.001	0.624	0.02	-0.008	0.011	0.01	0.005	-0.065	-0.021	0.017
0.01	0.001	0.494	0.007	-0.007	0.012	0.012	0.014	-0.067	-0.021	-0.011
-0.004	-0.007	1.083	0.007	-0.013	0.006	0.018	0.02	-0.073	-0.037	-0.014
-0.005	-0.014	1.383	0.021	-0.024	0.003	0.016	0.019	-0.072	-0.063	-0.014
0.02	-0.012	0.824	0.012	-0.014	0.005	0.005	0.024	-0.069	-0.072	-0.021
0.019	-0.009	-0.03	0.001	0.01	0.002	0.003	0.02	-0.072	-0.049	-0.01
0	-0.013	-0.556	0.007	0.003	0.001	0.012	0.008	-0.071	-0.02	-0.011
0.014	-0.014	0.168	0.002	-0.005	-0.006	0.014	0.009	-0.06	-0.009	-0.027
0.031	-0.01	1.345	-0.002	0.001	-0.019	0.009	0.012	-0.062	0.003	-0.016
0.006	-0.012	0.97	0.002	-0.003	-0.024	0.008	0.012	-0.07	0.014	-0.018
-0.014	-0.012	-0.25	0.002	-0.016	-0.022	0.017	0.011	-0.071	0	-0.045
-0.006	-0.004	-0.688	0.004	-0.029	-0.02	0.026	0.005	-0.079	-0.012	-0.041
-0.014	0.007	-0.588	0.004	-0.015	-0.014	0.015	0.01	-0.083	-0.007	-0.027
-0.029	0.006	-0.882	0.005	0.009	-0.008	0.004	0.023	-0.068	-0.005	-0.029
-0.018	-0.017	-1.085	0.009	-0.008	-0.004	0.014	0.026	-0.062	-0.002	-0.024
0.003	-0.034	-0.349	0.013	-0.023	-0.003	0.021	0.027	-0.072	-0.005	-0.019
0.008	-0.022	0.287	0.005	-0.004	-0.013	0.019	0.028	-0.065	-0.019	-0.016
0.008	-0.019	0.616	-0.008	-0.003	-0.02	0.022	0.019	-0.054	-0.028	-0.018
0.009	-0.031	0.725	-0.01	-0.001	-0.015	0.017	0.014	-0.063	-0.024	-0.032
-0.004	-0.024	-0.174	0.003	0.02	-0.012	0.005	0.024	-0.073	-0.006	-0.027
-0.002	-0.007	-0.832	0.01	0.005	-0.018	0.01	0.021	-0.068	0.022	-0.013
0.01	0.001	-0.747	0.008	-0.023	-0.03	0.024	0.004	-0.065	0.041	-0.009
0.002	0.008	-0.484	0.011	-0.014	-0.038	0.02	0.004	-0.065	0.052	0.014
-0.009	0.01	0.09	0.009	-0.014	-0.027	0.008	0.016	-0.064	0.058	0.031
-0.019	0.005	0.278	0.002	-0.023	-0.012	0.011	0.017	-0.068	0.046	0.021
-0.017	0.001	0.437	0.004	-0.006	-0.013	0.017	0.01	-0.074	0.032	0.022
-0.004	0.001	0.972	0.011	-0.008	-0.013	0.013	0.014	-0.072	0.033	0.018
-0.017	0.001	0.884	0.007	-0.024	-0.009	0.01	0.016	-0.062	0.024	-0.017
-0.022	0	0.471	0.004	-0.011	-0.013	0.011	0.014	-0.061	0.008	-0.038
0.001	-0.001	0.35	0.011	0.001	-0.014	0.013	0.018	-0.065	0.012	-0.041
0.01	-0.001	0.045	0.011	0.004	-0.015	0.012	0.024	-0.057	0.01	-0.054
0.005	-0.001	-0.595	0.006	0.011	-0.029	0.012	0.026	-0.057	-0.005	-0.056
0.005	-0.005	-0.757	0.015	-0.002	-0.031	0.017	0.025	-0.07	-0.01	-0.034
0.009	-0.01	0.158	0.022	-0.019	-0.022	0.018	0.02	-0.073	-0.014	-0.015
0.001	-0.006	1.122	0.013	-0.026	-0.025	0.009	0.019	-0.069	-0.015	-0.011
-0.022	-0.003	1.101	0.001	-0.025	-0.019	0.012	0.022	-0.069	0.005	-0.013
-0.022	-0.004	0.337	-0.005	-0.015	-0.009	0.026	0.024	-0.064	0.025	-0.013
0.002	-0.005	-0.406	-0.006	-0.02	-0.01	0.026	0.025	-0.057	0.032	-0.001
0.009	-0.007	-0.027	-0.005	-0.021	-0.01	0.015	0.029	-0.062	0.03	0.008
0.001	-0.001	1.325	-0.003	0.001	-0.012	0.01	0.025	-0.071	0.005	0.006
0.013	0.009	1.883	0.008	0.002	-0.017	0.011	0.014	-0.072	-0.011	0.015
0.025	0.007	0.737	0.017	-0.009	-0.01	0.015	0.01	-0.064	-0.004	0.017
0.013	0.003	-0.867	0.009	-0.008	-0.002	0.022	0.015	-0.062	-0.015	0.007
0.001	0.003	-1.197	0.002	-0.011	-0.005	0.022	0.014	-0.072	-0.028	0.006
0.005	0	-0.427	0.008	-0.015	-0.006	0.018	0.008	-0.074	-0.019	0.005
0.008	0.019	0.01	0.013	-0.019	-0.009	0.019	0.008	-0.063	-0.015	0.003
-0.003	0.046	-0.167	0.014	-0.026	-0.017	0.023	0.01	-0.059	-0.014	0.008
-0.015	0.041	-0.109	0.012	-0.016	-0.011	0.017	0.011	-0.059	0.005	-0.001
-0.006	0.043	0.209	0.007	-0.004	-0.003	0.002	0.017	-0.056	0.012	-0.012
0.014	0.049	0.279	0.005	-0.018	-0.015	0.005	0.02	-0.055	0.008	-0.012
0.024	-0.004	0.103	0.006	-0.021	-0.018	0.013	0.013	-0.053	0.014	-0.015
0.014	-0.074	-0.335	0.01	-0.002	-0.014	0.011	0.014	-0.05	0.002	-0.017
-0.006	-0.097	-0.773	0.006	-0.001	-0.021	0.017	0.022	-0.056	-0.017	-0.024
-0.018	-0.094	-0.707	-0.012	-0.001	-0.023	0.025	0.022	-0.069	-0.018	-0.033
-0.003	-0.079	0.101	-0.014	0.009	-0.018	0.024	0.011	-0.079	-0.005	-0.008
0.009	-0.065	0.9	0.006	0.001	-0.01	0.024	0.01	-0.073	0.012	-0.003
-0.008	-0.05	0.955	0.013	0.004	-0.013	0.022	0.022	-0.051	0.007	-0.046
-0.01	-0.027	1.248	0.018	0.013	-0.028	0.021	0.03	-0.052	-0.004	-0.049
0.016	-0.018	1.487	0.028	-0.005	-0.028	0.019	0.032	-0.076	0.008	-0.023
0.013	-0.016	0.802	0.015	-0.008	-0.017	0.011	0.027	-0.082	0.013	-0.029
-0.001	-0.006	0.008	0.003	0.011	-0.008	0.015	0.017	-0.074	0.007	-0.022
0.006	-0.008	-0.433	0.006	0.001	-0.003	0.028	0.015	-0.068	0.012	0
-0.002	-0.009	-0.073	0.006	-0.014	-0.004	0.028	0.012	-0.06	0.003	0.004
-0.025	-0.002	0.676	0.018	-0.006	-0.004	0.018	0.005	-0.057	-0.004	0.011
-0.022	-0.013	0.905	0.025	-0.005	-0.003	0.02	0.014	-0.065	0.015	0.012
-0.015	-0.024	0.88	0.008	-0.021	-0.006	0.029	0.025	-0.072	0.019	0.002
-0.005	-0.02	0.772	-0.003	-0.029	-0.006	0.03	0.019	-0.076	0.004	0.008
0.015	-0.016	0.6	0.004	-0.023	-0.006	0.022	0.007	-0.076	0.002	0.001
0.002	-0.014	0.075	0.015	-0.012	-0.003	0.019	0.006	-0.063	0.003	-0.017
-0.01	-0.015	-0.563	0.02	-0.011	0.005	0.025	0.003	-0.053	0.001	-0.017
0.004	-0.026	-0.636	0.012	-0.025	0.003	0.027	0.006	-0.062	0.005	-0.021
-0.005	-0.042	-0.424	0	-0.025	-0.007	0.018	0.025	-0.066	0.002	-0.013
-0.01	-0.044	-0.001	-0.007	-0.008	-0.014	0.01	0.034	-0.058	-0.008	0.008
0	-0.02	0.185	-0.005	0.011	-0.019	0.004	0.023	-0.07	-0.013	-0.006
0.011	0	-0.341	-0.002	0.018	-0.021	0.005	0.015	-0.087	-0.013	-0.018
0.019	-0.007	-0.552	0.006	0.002	-0.009	0.017	0.015	-0.077	0.007	-0.015
0.006	-0.021	-0.025	0.014	-0.003	0.001	0.02	0.021	-0.073	0.023	-0.031
0.006	-0.016	0.384	0.007	0.007	-0.004	0.016	0.028	-0.085	0.01	-0.032
0.02	-0.005	0.025	0.003	-0.018	-0.008	0.017	0.022	-0.084	0.009	-0.025
0.01	-0.006	-0.6	0	-0.032	-0.003	0.015	0.011	-0.073	0.02	-0.032
-0.003	-0.013	-0.689	-0.01	-0.003	-0.002	0.014	0.018	-0.067	0.01	-0.024
0.001	-0.029	-0.823	-0.008	0	-0.002	0.009	0.032	-0.063	-0.005	-0.032
0.001	-0.044	-0.986	-0.002	-0.01	-0.003	-0.001	0.028	-0.061	-0.011	-0.045
0.001	-0.033	-0.389	-0.004	0.001	-0.012	0.001	0.021	-0.065	-0.008	-0.008
0.001	-0.015	0.281	0.003	0	-0.017	0.007	0.028	-0.065	0.006	0.009
-0.003	-0.017	0.339	0.014	-0.005	-0.019	0.013	0.033	-0.06	0.008	-0.023
0.008	-0.026	0.287	0.014	-0.005	-0.018	0.022	0.025	-0.069	-0.002	-0.022
0.02	-0.029	0.571	0.011	-0.023	-0.013	0.015	0.012	-0.079	0.008	-0.01
0.008	-0.023	0.533	0.008	-0.034	-0.015	0.001	0.012	-0.07	0.024	-0.019
-0.002	-0.013	0.025	0.01	-0.028	-0.024	0.006	0.023	-0.061	0.015	-0.01
-0.001	-0.011	0.281	0.019	-0.027	-0.029	0.015	0.023	-0.059	0.001	-0.009
0.002	-0.014	1.09	0.016	-0.016	-0.03	0.014	0.009	-0.063	-0.003	-0.019
0.002	-0.011	1.378	0.01	0.012	-0.031	0.011	0.005	-0.078	-0.011	-0.003
-0.011	-0.003	1.301	0.012	0.021	-0.026	0.008	0.013	-0.082	-0.006	0.003
-0.008	-0.004	1.175	0.011	0.015	-0.012	0.011	0.014	-0.076	0.012	-0.008
0.004	-0.01	1.085	0.009	0.01	-0.003	0.019	0.012	-0.073	0.014	-0.001
-0.011	-0.013	0.413	0.009	-0.007	-0.004	0.022	0.015	-0.062	0.003	0.002
-0.003	-0.018	-0.584	0.001	-0.015	-0.007	0.018	0.013	-0.057	-0.008	-0.01
0.024	-0.001	-0.422	0.004	-0.016	-0.009	0.016	0.013	-0.061	-0.009	-0.007
0.009	0.054	-0.232	0.022	-0.019	-0.012	0.016	0.022	-0.059	0.006	-0.011
-0.008	0.102	-0.906	0.022	0.015	-0.009	0.017	0.027	-0.056	0.014	-0.031
0.012	0.103	-0.796	0.009	0.047	-0.011	0.019	0.026	-0.06	0.005	-0.03
0.013	0.074	-0.567	0.003	0.009	-0.021	0.015	0.019	-0.059	0.011	-0.027
-0.013	0.037	-1.135	-0.005	-0.027	-0.022	0.012	0.007	-0.048	0.025	-0.034
-0.01	-0.014	-0.446	-0.007	-0.014	-0.022	0.018	0.005	-0.051	0.014	-0.027
0.007	-0.083	1.538	0.004	-0.017	-0.032	0.015	0.019	-0.068	-0.003	-0.033
-0.01	-0.141	2.139	0.012	-0.027	-0.035	0.006	0.027	-0.073	-0.01	-0.042
-0.013	-0.145	0.653	0.013	-0.023	-0.028	0.014	0.023	-0.063	-0.015	-0.015
0.012	-0.091	-0.914	0.006	-0.028	-0.03	0.023	0.02	-0.062	-0.004	0.012
0.011	-0.029	-0.814	-0.001	-0.022	-0.029	0.021	0.016	-0.071	0.006	0.015
-0.003	0.006	-0.41	0.011	-0.008	-0.017	0.02	0.01	-0.063	-0.003	0.013
-0.002	0.022	-0.801	0.014	-0.01	-0.001	0.022	0.015	-0.055	-0.007	0.003
0.001	0.013	-0.292	-0.003	-0.016	0.008	0.021	0.028	-0.07	-0.004	-0.004
0.003	-0.001	1.07	-0.001	-0.011	0.003	0.022	0.029	-0.075	-0.003	0.01
-0.009	0.004	1.831	0.014	-0.005	-0.001	0.025	0.023	-0.065	0.008	0.017
-0.02	0.006	1.646	0.009	-0.012	0.006	0.018	0.02	-0.06	0.008	0.021
-0.005	-0.009	0.857	0.004	-0.015	0.004	0.01	0.016	-0.059	-0.009	0.04
-0.005	-0.024	0.467	0.015	-0.002	-0.007	0.019	0.012	-0.063	-0.007	0.029
-0.021	-0.035	0.439	0.015	-0.005	-0.009	0.026	0.012	-0.07	0	-0.002
-0.009	-0.048	0.425	0.001	-0.023	-0.002	0.014	0.011	-0.064	-0.003	-0.003
0.001	-0.007	0.656	-0.005	-0.027	-0.004	0.006	0.007	-0.056	0.005	-0.01
0	0.112	0.683	0.004	-0.012	-0.016	0.017	0.016	-0.062	0.005	-0.029
0.001	0.194	0.49	0.016	-0.008	-0.026	0.022	0.026	-0.072	-0.007	-0.022
-0.012	0.181	0.449	0.015	-0.015	-0.032	0.009	0.02	-0.068	0.004	-0.01
-0.014	0.118	0.88	0.011	-0.014	-0.041	0.007	0.009	-0.062	0.025	-0.016
0.01	0.003	1.362	0.018	-0.01	-0.045	0.014	0.012	-0.064	0.03	-0.03
0.009	-0.106	0.862	0.016	0.003	-0.033	0.01	0.023	-0.065	0.023	-0.033
-0.006	-0.123	-0.042	0.007	0.019	-0.024	0.008	0.022	-0.067	0.006	-0.028
-0.003	-0.09	-0.66	0.006	0.015	-0.023	0.017	0.01	-0.067	-0.013	-0.036
0	-0.051	-0.923	0.006	0.008	-0.016	0.021	0.001	-0.064	-0.019	-0.039
-0.007	-0.011	-0.72	0.003	-0.006	-0.004	0.016	0.007	-0.07	-0.012	-0.023
0.002	0.009	-1.003	0.004	-0.034	0.009	0.013	0.019	-0.073	0	-0.028
0.028	-0.004	-1.682	0.006	-0.03	0.015	0.017	0.022	-0.064	0.007	-0.039
0.017	-0.041	-1.336	0.009	-0.012	0.007	0.022	0.014	-0.058	0.009	-0.017
-0.021	-0.083	-0.265	0.004	-0.025	0.006	0.019	0.007	-0.059	0.017	-0.006
-0.01	-0.101	0.069	-0.009	-0.01	0.005	0.011	0.018	-0.067	0.027	-0.018
0.025	-0.102	-0.365	-0.01	0.016	-0.001	0.013	0.028	-0.074	0.035	-0.009
0.032	-0.079	-0.591	-0.002	-0.012	-0.001	0.022	0.017	-0.074	0.041	-0.009
0.016	-0.011	-0.533	0.004	-0.027	-0.008	0.02	0.014	-0.075	0.028	-0.029
0.008	0.049	-0.392	0.012	-0.005	-0.02	0.018	0.022	-0.078	0.003	-0.021
0.013	0.053	-0.157	0.013	-0.011	-0.024	0.029	0.022	-0.073	0.002	-0.003
0.007	0.035	0.133	0.004	-0.017	-0.023	0.038	0.022	-0.065	0.003	0.003
-0.017	0.023	0.431	0.009	0.003	-0.017	0.031	0.026	-0.068	-0.017	0.019
-0.025	0.01	0.44	0.024	0.002	-0.006	0.018	0.024	-0.077	-0.018	0.019
-0.009	0.007	0.473	0.016	-0.003	-0.002	0.014	0.018	-0.065	-0.011	-0.006
-0.013	0.002	1.046	0.003	0.011	-0.01	0.016	0.019	-0.055	-0.025	-0.005
-0.02	-0.031	1.772	0.007	0.009	-0.013	0.018	0.017	-0.068	-0.025	0.011
0.01	-0.056	1.795	0.005	0.006	-0.006	0.015	0.013	-0.066	-0.018	0.004
0.03	-0.071	0.865	0.002	0.001	-0.005	0.008	0.021	-0.046	-0.02	-0.005
0.025	-0.103	-0.004	0.008	-0.014	-0.012	0.009	0.035	-0.047	-0.013	-0.017
0.017	-0.109	-0.312	0.005	-0.002	-0.003	0.017	0.033	-0.065	-0.014	-0.047
0.003	-0.085	-0.134	0.005	-0.008	0.011	0.021	0.018	-0.072	-0.025	-0.06
-0.018	-0.072	0.357	0.01	-0.041	0.001	0.018	0.007	-0.062	-0.024	-0.048
-0.026	-0.064	-0.229	0.001	-0.03	-0.016	0.012	0.008	-0.062	-0.029	-0.022
-0.014	-0.043	-1.435	-0.01	-0.002	-0.014	0.009	0.012	-0.075	-0.029	-0.007
-0.005	-0.02	-1.493	-0.004	0.004	-0.013	0.014	0.019	-0.081	-0.009	-0.01
-0.007	-0.007	-0.804	0.008	-0.007	-0.024	0.017	0.027	-0.074	0.006	0.009
-0.008	-0.004	-0.237	0.007	-0.015	-0.026	0.018	0.028	-0.065	0.032	0.024
-0.01	-0.01	-0.096	0.003	0.004	-0.017	0.018	0.022	-0.064	0.064	0.011
-0.003	-0.025	0.034	0.008	0.008	-0.012	0.016	0.02	-0.07	0.061	0.013
0.016	-0.035	0.358	0.012	-0.015	-0.005	0.014	0.024	-0.071	0.041	0.006
0.028	-0.03	0.272	0.013	-0.017	0.002	0.012	0.024	-0.069	0.021	-0.025
0.016	-0.019	-0.294	0.011	-0.009	-0.002	0.008	0.015	-0.067	-0.007	-0.024
-0.003	-0.008	-0.701	0.006	-0.019	-0.002	0.013	0.009	-0.065	-0.026	-0.02
-0.011	0.019	-0.113	0.002	-0.018	-0.003	0.017	0.017	-0.067	-0.038	-0.031
-0.012	0.059	0.975	0.008	-0.001	-0.024	0.015	0.019	-0.069	-0.031	-0.011
0	0.073	1.309	0.013	0.002	-0.043	0.019	0.012	-0.066	0.014	0.004
0.01	0.06	0.966	0.009	0	-0.038	0.026	0.015	-0.068	0.046	-0.008
-0.003	0.044	0.778	0.008	0.002	-0.029	0.016	0.017	-0.07	0.043	0.003
-0.005	0.036	0.707	0.008	-0.006	-0.025	0.001	0.015	-0.068	0.046	0.007
0.008	0.032	0.374	-0.002	0.005	-0.027	0.008	0.017	-0.066	0.042	-0.024
0.007	0.012	0.53	-0.005	0.017	-0.028	0.017	0.015	-0.067	0.021	-0.036
0.003	-0.012	0.992	0.005	-0.015	-0.016	0.013	0.016	-0.061	0.024	-0.035
0.007	-0.019	1.055	0.006	-0.034	-0.007	0.018	0.021	-0.054	0.031	-0.034
0.008	-0.037	1.201	-0.002	-0.017	-0.015	0.022	0.021	-0.063	0.015	-0.019
-0.006	-0.066	0.593	-0.005	-0.016	-0.018	0.007	0.016	-0.074	0.008	-0.017
-0.004	-0.064	-0.491	0.003	-0.023	-0.012	0	0.008	-0.064	0.011	-0.012
0.009	-0.043	-0.307	0.014	-0.018	-0.01	0.014	0.003	-0.052	0.016	0.025
-0.001	-0.032	0.163	0.016	-0.015	-0.002	0.017	0.009	-0.058	0.027	0.036
-0.013	-0.021	0.066	0.004	-0.003	0.002	0.013	0.014	-0.074	0.021	0.025
-0.013	-0.007	-0.064	-0.003	0.008	-0.002	0.023	0.015	-0.08	0	0.036
-0.004	-0.009	-0.292	0.009	-0.012	0	0.026	0.016	-0.066	-0.012	0.023
0.014	-0.019	-0.408	0.012	-0.025	0.002	0.009	0.016	-0.056	-0.023	-0.005
0.023	-0.014	-0.155	-0.006	-0.015	0	0.005	0.02	-0.063	-0.043	-0.008
0.022	0.004	0.014	-0.013	-0.01	-0.001	0.025	0.028	-0.072	-0.053	-0.027
0.015	0.01	-0.218	-0.001	-0.011	-0.006	0.034	0.022	-0.07	-0.047	-0.045
-0.004	-0.01	-0.228	0.011	-0.015	-0.012	0.021	0.011	-0.063	-0.035	-0.026
-0.016	-0.03	0.244	0.023	-0.026	-0.007	0.009	0.019	-0.052	-0.025	-0.026
-0.005	-0.026	0.451	0.029	-0.021	-0.011	0.009	0.025	-0.046	-0.032	-0.046
0.018	-0.02	0.409	0.027	-0.01	-0.025	0.012	0.016	-0.058	-0.044	-0.033
0.018	-0.03	0.82	0.032	-0.014	-0.024	0.014	0.011	-0.07	-0.039	-0.019
-0.008	-0.031	1.445	0.035	0.005	-0.023	0.026	0.009	-0.068	-0.038	-0.031
-0.009	-0.024	1.652	0.023	0.025	-0.033	0.027	0.013	-0.064	-0.032	-0.027
0.018	-0.019	1.675	0.011	0	-0.034	0.012	0.029	-0.071	0.002	-0.01
0.018	-0.014	1.323	-0.002	-0.02	-0.029	0.01	0.032	-0.075	0.014	-0.013
-0.006	-0.012	0.319	-0.014	-0.012	-0.027	0.016	0.016	-0.072	-0.001	-0.008
-0.013	-0.012	-0.297	-0.009	-0.011	-0.018	0.015	0.013	-0.075	0.016	0.006
-0.009	-0.006	-0.396	0.004	-0.008	-0.007	0.02	0.028	-0.071	0.034	0.001
-0.009	0	-0.418	0.005	0.001	-0.003	0.02	0.037	-0.06	0.022	-0.01
-0.013	-0.001	-0.335	0.004	0.002	-0.007	0.012	0.027	-0.067	0.013	-0.017
-0.006	0.003	-0.304	0.01	0.004	-0.004	0.017	0.013	-0.075	0.011	-0.013
0.018	0.009	-0.097	0.011	0.002	0.016	0.023	0.02	-0.064	0.011	-0.009
0.018	-0.007	-0.397	0.003	-0.003	0.021	0.015	0.034	-0.058	0.012	-0.015
-0.009	-0.018	-1.327	0.003	-0.005	0.003	0.015	0.031	-0.065	-0.002	-0.013
-0.005	-0.003	-1.266	0.015	-0.019	-0.005	0.018	0.021	-0.067	-0.015	-0.012
0.011	-0.007	-0.195	0.014	-0.02	-0.002	0.014	0.022	-0.066	-0.008	-0.016
-0.005	-0.021	0.452	-0.005	0	-0.008	0.015	0.022	-0.06	0.003	-0.006
-0.009	-0.016	0.132	-0.01	-0.008	-0.013	0.016	0.015	-0.057	0.011	-0.015
0.019	-0.016	-0.08	0.004	-0.016	-0.013	0.015	0.016	-0.069	0.011	-0.038
0.018	-0.015	0.415	0.008	-0.001	-0.015	0.019	0.017	-0.077	-0.006	-0.024
-0.009	-0.017	0.196	0.002	0.002	-0.026	0.023	0.006	-0.074	-0.003	-0.017
-0.004	-0.034	-0.845	0.007	-0.004	-0.039	0.02	0.003	-0.072	0.029	-0.03
0.01	-0.03	-1.166	0.011	-0.009	-0.037	0.018	0.018	-0.068	0.048	-0.008
-0.004	-0.004	-0.321	0.011	-0.013	-0.025	0.015	0.022	-0.07	0.048	0.001
-0.007	0	0.865	0.013	0.005	-0.018	0.011	0.013	-0.073	0.038	-0.023
0.006	-0.011	1.171	0.01	0.016	-0.022	0.02	0.02	-0.067	0.015	-0.011
0.009	-0.013	0.783	-0.002	-0.014	-0.016	0.024	0.027	-0.056	0.007	-0.003
-0.002	-0.014	0.492	-0.011	-0.033	-0.009	0.016	0.017	-0.054	0.009	-0.026
-0.024	-0.009	0.06	-0.008	-0.014	-0.022	0.016	0.012	-0.07	0.002	-0.015
-0.02	-0.009	-0.11	-0.002	-0.004	-0.023	0.023	0.012	-0.081	0.013	-0.004
-0.005	-0.021	0.375	0.002	-0.016	-0.002	0.02	0.011	-0.078	0.017	-0.022
-0.022	-0.023	0.778	0.017	-0.018	0.002	0.009	0.012	-0.073	-0.001	-0.015
-0.025	-0.02	0.851	0.022	-0.013	-0.01	0.008	0.013	-0.067	0.002	-0.01
0.001	-0.032	1.123	0.005	-0.003	-0.016	0.013	0.016	-0.062	0.011	-0.02
-0.001	-0.035	1.559	0.006	0.011	-0.01	0.01	0.014	-0.062	0.005	-0.006
-0.016	-0.02	1.255	0.022	0.007	-0.012	0.009	0.007	-0.065	0.004	-0.006
-0.012	-0.013	0.326	0.018	-0.023	-0.026	0.013	0.009	-0.062	-0.001	-0.02
-0.012	-0.021	-0.213	0.005	-0.041	-0.028	0.018	0.019	-0.059	0.001	-0.003
-0.016	-0.025	-0.159	0.012	-0.026	-0.018	0.016	0.016	-0.069	0.012	-0.005
-0.004	-0.018	0.214	0.022	-0.008	-0.017	0.012	0.01	-0.071	0.009	-0.028
0.003	-0.012	0.605	0.013	-0.011	-0.021	0.022	0.012	-0.064	0.006	-0.012
-0.001	-0.015	0.721	0.01	-0.016	-0.024	0.023	0.013	-0.066	0.015	-0.002
0.012	-0.012	0.201	0.021	0.006	-0.019	0.01	0.02	-0.07	0.011	-0.021
0.01	-0.009	-0.201	0.019	0.028	-0.014	0.015	0.027	-0.069	0	-0.017
-0.007	-0.01	0.332	0.009	0.004	-0.018	0.025	0.028	-0.064	0.006	-0.013
0.018	-0.011	0.402	0.004	-0.013	-0.018	0.02	0.028	-0.057	0.01	-0.03
0.03	-0.012	-0.413	0.004	0.007	-0.012	0.014	0.018	-0.065	0.003	-0.023
0.002	-0.008	-1.001	0.006	-0.003	-0.013	0.009	0.004	-0.071	0.003	-0.016
0.005	-0.006	-1.403	0.001	-0.031	-0.016	0.007	0.009	-0.06	0.006	-0.034
0.012	-0.017	-1.532	-0.008	-0.022	-0.013	0.011	0.026	-0.058	0.003	-0.027
-0.01	-0.025	-0.86	-0.01	-0.003	-0.015	0.015	0.03	-0.068	0.01	-0.009
-0.02	-0.02	-0.122	-0.006	0.004	-0.022	0.014	0.02	-0.069	0.015	-0.006
-0.02	-0.012	-0.137	0.004	0.008	-0.021	0.013	0.012	-0.071	0.003	0.005
-0.011	-0.015	0.024	0.013	-0.001	-0.017	0.017	0.01	-0.068	-0.004	0.001
0.01	-0.019	0.701	0.005	-0.005	-0.012	0.021	0.018	-0.055	-0.001	-0.011
0.004	-0.014	0.736	-0.002	0.001	-0.002	0.018	0.03	-0.054	-0.006	0.001
-0.001	-0.014	-0.405	0.004	-0.012	0.007	0.014	0.027	-0.064	-0.008	-0.002
0.023	-0.019	-1.579	0.006	-0.025	0	0.015	0.018	-0.069	-0.01	-0.015
0.023	-0.015	-0.87	0.013	-0.023	-0.013	0.02	0.014	-0.078	-0.022	-0.003
0.008	-0.014	0.337	0.024	-0.009	-0.013	0.02	0.013	-0.081	-0.022	-0.003
0.01	-0.018	-0.025	0.008	0.002	-0.009	0.015	0.016	-0.066	-0.015	-0.021
0.013	-0.018	-0.073	-0.002	-0.017	-0.017	0.009	0.014	-0.054	-0.018	-0.024
0.008	-0.017	0.953	0.013	-0.027	-0.019	0.003	0.007	-0.058	-0.013	-0.027
0.01	-0.014	1.503	0.014	-0.008	-0.011	0.006	0.009	-0.065	-0.006	-0.024
0.017	-0.011	0.956	0.006	-0.009	-0.008	0.016	0.017	-0.065	-0.009	0
-0.006	-0.01	0.254	0.007	-0.028	-0.004	0.022	0.02	-0.064	-0.007	0.013
-0.033	-0.011	0.658	-0.001	-0.016	-0.001	0.023	0.025	-0.062	-0.011	0.009
0.002	-0.011	1.04	-0.009	0.001	-0.004	0.024	0.023	-0.06	-0.031	0.001
0.036	-0.005	0.602	-0.002	-0.005	0	0.025	0.011	-0.063	-0.037	-0.013
0.018	-0.007	0.269	0.002	-0.015	0.005	0.021	0.01	-0.065	-0.016	-0.011
0.004	-0.01	0.106	-0.001	-0.02	0.005	0.01	0.012	-0.062	0.002	0.007
0.01	0.019	0.138	-0.004	-0.02	0.008	0.008	0.012	-0.064	0.004	-0.01
0.013	0.051	0.218	-0.004	-0.027	0.009	0.014	0.022	-0.067	-0.001	-0.027
0.004	0.056	0.057	0.001	-0.036	0.011	0.014	0.029	-0.065	0.005	-0.001
-0.018	0.058	-0.135	0.015	-0.013	0.01	0.009	0.032	-0.063	0.028	0.021
-0.019	0.037	-0.536	0.025	0.01	0.002	0.012	0.034	-0.064	0.042	0.031
0.005	-0.023	-1	0.014	0	-0.002	0.019	0.026	-0.068	0.038	0.036
0.015	-0.07	-0.95	-0.005	-0.005	-0.005	0.026	0.017	-0.074	0.034	0.028
0	-0.065	-0.569	0.003	-0.002	-0.011	0.026	0.017	-0.076	0.032	0.028
-0.007	-0.015	-0.352	0.016	-0.013	-0.01	0.016	0.019	-0.07	0.026	0.008
-0.006	0.048	-0.135	0.006	-0.011	-0.011	0.01	0.021	-0.068	0.02	-0.021
-0.011	0.072	0.142	0.006	0	-0.026	0.014	0.019	-0.074	0.015	-0.012
0.009	0.065	0.162	0.017	-0.005	-0.042	0.009	0.013	-0.076	0.008	-0.016
0.035	0.051	0.195	0.008	-0.002	-0.037	0.009	0.014	-0.073	-0.003	-0.031
0.009	0	0.446	0.008	0.004	-0.029	0.018	0.02	-0.073	-0.009	-0.015
-0.013	-0.067	0.664	0.019	-0.004	-0.029	0.016	0.019	-0.071	0.007	-0.027
0.004	-0.113	0.596	0.012	0.002	-0.017	0.013	0.011	-0.069	0.019	-0.054
0.006	-0.148	0.362	0.005	0.01	-0.007	0.017	0.01	-0.074	0.008	-0.038
-0.004	-0.089	0.531	0.005	0	-0.019	0.007	0.018	-0.069	0.007	-0.027
-0.015	0.089	0.924	0.002	-0.003	-0.025	-0.005	0.014	-0.057	0.015	-0.028
-0.026	0.214	0.992	0.006	0.004	-0.017	0.005	0.008	-0.062	0.014	-0.009
-0.003	0.227	0.691	0.01	-0.001	-0.015	0.021	0.015	-0.061	0.015	-0.018
0.008	0.191	0.469	0.009	-0.012	-0.021	0.033	0.013	-0.054	0.008	-0.043
-0.009	0.095	0.657	0.011	-0.017	-0.015	0.035	0.006	-0.064	-0.001	-0.027
0	-0.013	0.467	0.01	-0.02	-0.006	0.025	0.019	-0.065	0.009	-0.014
0.014	-0.066	-0.161	0.002	-0.017	-0.01	0.02	0.03	-0.061	0.018	-0.015
0.014	-0.1	-0.52	0.004	0.004	-0.013	0.019	0.02	-0.07	0.02	0.013
0	-0.139	-0.5	0.01	0.009	-0.006	0.014	0.013	-0.064	0.022	0.021
-0.008	-0.162	-0.061	0.004	-0.007	-0.007	0.023	0.025	-0.054	0.009	-0.004
0.005	-0.162	0.311	-0.004	-0.005	-0.016	0.029	0.026	-0.062	-0.007	-0.001
0.002	-0.145	0.233	0.002	0.005	-0.021	0.015	0.016	-0.063	0.001	0
0.001	-0.116	0.106	0.008	0.001	-0.019	0.013	0.015	-0.061	0.006	-0.016
0.017	-0.081	0.817	0.002	-0.015	-0.01	0.024	0.013	-0.076	-0.007	-0.014
-0.003	-0.059	1.43	0.001	-0.013	-0.006	0.018	0.017	-0.075	-0.012	-0.025
-0.028	-0.054	0.394	0.012	0.004	-0.013	0.014	0.028	-0.06	-0.002	-0.038
-0.012	-0.05	-0.136	0.019	-0.007	-0.014	0.022	0.019	-0.06	-0.002	-0.026
-0.002	-0.043	0.438	0.019	-0.021	-0.011	0.023	0.007	-0.068	-0.012	-0.024
-0.005	-0.038	0.349	0.015	-0.008	-0.014	0.022	0.012	-0.067	-0.022	-0.023
-0.002	-0.034	0.468	0.003	-0.007	-0.011	0.023	0.025	-0.058	-0.035	-0.027
-0.015	-0.031	0.624	-0.003	-0.019	-0.013	0.023	0.032	-0.052	-0.05	-0.038
-0.018	-0.042	0.373	0.001	-0.016	-0.019	0.018	0.026	-0.058	-0.048	-0.021
0.008	-0.054	0.516	0.012	-0.01	-0.016	0.001	0.017	-0.07	-0.027	-0.013
0.009	-0.041	0.214	0.018	-0.007	-0.017	-0.003	0.017	-0.073	-0.007	-0.026
-0.019	-0.02	0.077	0.016	-0.01	-0.025	0.014	0.018	-0.071	0.012	-0.021
-0.018	-0.014	0.991	0.01	-0.027	-0.018	0.02	0.018	-0.069	0.026	-0.018
0.005	-0.013	1.094	0.005	-0.028	-0.011	0.017	0.026	-0.066	0.02	-0.016
0.012	-0.012	0.066	0.004	-0.008	-0.02	0.018	0.021	-0.074	0.011	0.011
0.009	-0.016	-0.308	0.003	-0.003	-0.02	0.02	0.004	-0.078	0.013	0.015
0.009	-0.01	0.094	-0.005	-0.006	-0.008	0.017	0.006	-0.059	0.013	-0.009
0.009	0.006	-0.389	-0.003	-0.014	-0.004	0.01	0.019	-0.058	0.008	-0.009
0.009	0.001	-1.552	0.005	-0.02	-0.004	0.013	0.022	-0.074	0.007	-0.011
0.009	-0.018	-1.347	0.003	-0.008	-0.006	0.014	0.022	-0.067	-0.001	-0.031
0.009	-0.018	-0.099	0.006	0.005	-0.009	0.008	0.02	-0.059	-0.008	-0.023
0.009	-0.017	0.658	0.018	0.005	-0.011	0.017	0.019	-0.068	0	-0.015
0.008	-0.02	0.68	0.016	-0.003	-0.015	0.023	0.021	-0.069	-0.009	-0.033
0.008	-0.011	-0.354	0.006	-0.017	-0.015	0.01	0.019	-0.067	-0.034	-0.041
0.01	-0.002	-1.701	-0.002	-0.033	-0.02	0.006	0.017	-0.067	-0.026	-0.032
0.003	0.001	-1.638	-0.008	-0.021	-0.03	0.019	0.018	-0.061	-0.017	-0.021
-0.017	0.005	-0.817	0	-0.005	-0.025	0.023	0.02	-0.061	-0.031	-0.014
-0.029	0.02	-0.856	0.011	-0.014	-0.016	0.016	0.022	-0.063	-0.024	-0.023
-0.018	0.059	-1.333	0.012	-0.009	-0.013	0.008	0.019	-0.059	0	-0.027
0.005	0.092	-0.41	0.013	0.007	-0.013	0.01	0.015	-0.067	0.007	-0.015
0.004	0.091	1.457	0.012	0.013	-0.015	0.023	0.025	-0.08	0.012	-0.02
-0.019	0.075	1.503	0.003	0.013	-0.013	0.019	0.032	-0.076	0.02	-0.028
-0.026	0.043	0.469	-0.005	-0.009	-0.011	0.007	0.018	-0.074	0.025	-0.008
-0.024	-0.014	0.517	-0.005	-0.025	-0.017	0.013	0.01	-0.079	0.028	0.005
-0.027	-0.053	0.416	-0.008	-0.01	-0.019	0.016	0.015	-0.07	0.02	-0.002
-0.017	-0.059	-0.248	-0.01	-0.005	-0.017	0.01	0.012	-0.063	0.011	0.01
-0.007	-0.055	0.136	0.005	-0.022	-0.017	0.01	0.011	-0.073	0.019	0.031
-0.012	-0.044	1.224	0.013	-0.014	-0.01	0.019	0.021	-0.08	0.026	0.036
-0.006	-0.033	1.596	0.016	0.017	-0.004	0.022	0.022	-0.077	0.031	0.035
0.016	-0.033	0.991	0.031	0.013	-0.009	0.014	0.015	-0.059	0.046	0.029
0.022	-0.032	0.409	0.033	-0.019	-0.009	0.016	0.017	-0.042	0.055	0.026
0.016	-0.027	1.113	0.018	-0.033	-0.001	0.017	0.023	-0.048	0.037	0.028
0.026	-0.023	2.045	0.01	-0.022	0.007	0.014	0.021	-0.06	0.015	-0.001
0.039	-0.013	1.174	0.01	-0.008	0.009	0.025	0.017	-0.07	0.008	-0.028
0.028	-0.01	-0.55	0.013	-0.019	0.001	0.034	0.007	-0.075	-0.002	-0.023
0.008	-0.022	-0.588	0.007	-0.029	-0.013	0.025	0.005	-0.065	-0.017	-0.037
0	-0.027	0.488	0	-0.008	-0.01	0.019	0.019	-0.062	-0.023	-0.056
0.003	-0.021	0.263	0.005	0.011	0.002	0.021	0.019	-0.07	-0.023	-0.041
0.006	-0.022	-0.329	0.01	0.006	-0.004	0.022	0.013	-0.073	-0.016	-0.031
-0.005	-0.037	-0.195	0.011	-0.001	-0.019	0.023	0.016	-0.065	-0.01	-0.03
-0.016	-0.05	-0.34	0.006	-0.009	-0.016	0.017	0.009	-0.053	-0.017	-0.012
-0.009	-0.047	-0.296	-0.005	-0.015	-0.015	0.011	0.012	-0.054	-0.023	0.007
0.011	-0.036	0.19	-0.003	-0.006	-0.03	0.014	0.031	-0.068	-0.019	0.019
0.03	-0.032	0.341	0.006	-0.012	-0.03	0.011	0.023	-0.074	-0.004	0.022
0.025	-0.033	-0.179	0.005	-0.013	-0.02	0.007	0.013	-0.065	0.015	0.01
0.015	-0.028	-0.725	0.005	0.016	-0.024	0.013	0.028	-0.063	0.024	0.004
0.022	-0.016	-0.315	0.009	0.006	-0.024	0.013	0.034	-0.075	0.033	-0.012
0.002	-0.011	0.168	0.009	-0.025	-0.017	0.008	0.022	-0.074	0.043	-0.036
-0.02	-0.014	-0.041	0.013	-0.008	-0.021	0.015	0.017	-0.061	0.04	-0.034
-0.007	-0.016	-0.097	0.013	-0.002	-0.019	0.012	0.022	-0.058	0.03	-0.029
0.003	-0.012	0.48	0.012	-0.026	-0.017	0.003	0.022	-0.058	0.016	-0.027
0.009	-0.007	0.976	0.022	-0.012	-0.021	0.011	0.012	-0.058	0.015	-0.009
0.021	-0.018	0.537	0.02	0.009	-0.016	0.019	0.005	-0.067	0.033	-0.016
0.013	-0.03	-0.278	0.007	0.005	-0.01	0.017	0.016	-0.072	0.042	-0.035
-0.009	-0.024	-0.613	0.002	0.01	-0.016	0.018	0.022	-0.067	0.037	-0.012
-0.019	-0.009	0.141	0.004	0.013	-0.018	0.015	0.01	-0.062	0.03	0.014
-0.005	0.006	1.603	0.008	-0.005	-0.016	0.013	0.007	-0.059	0.017	0.023
0.007	0.02	1.941	0.012	-0.019	-0.016	0.012	0.018	-0.068	-0.003	0.045
-0.006	0.023	1.324	0.009	-0.02	-0.01	0.005	0.02	-0.083	-0.01	0.047
-0.015	0.024	0.433	0.008	-0.015	0.001	0.006	0.013	-0.073	-0.004	0.025
-0.013	0.022	-0.768	0.004	-0.009	0.008	0.011	0.007	-0.058	-0.008	0.023
-0.014	0.008	-0.826	-0.009	0	0.008	0.007	0.01	-0.067	-0.01	0.019
-0.006	0.003	0.142	-0.01	0.007	0.004	0.016	0.014	-0.074	-0.012	-0.003
0.005	0.01	0.12	-0.004	-0.008	0.01	0.033	0.014	-0.067	-0.029	-0.007
0.003	0.001	-1.12	-0.005	-0.023	0.017	0.025	0.02	-0.064	-0.031	-0.018
0.002	0.007	-1.57	-0.003	-0.018	0.008	0.009	0.018	-0.07	-0.037	-0.054
0.002	0.059	-0.473	0.004	-0.016	-0.003	0.013	0.008	-0.077	-0.07	-0.062
0.002	0.124	0.264	0.012	-0.014	-0.008	0.019	0.01	-0.075	-0.087	-0.052
0.005	0.155	-0.165	0.014	-0.004	-0.013	0.014	0.017	-0.062	-0.081	-0.053
-0.002	0.12	-0.444	0.001	0	-0.02	0.011	0.014	-0.063	-0.059	-0.047
-0.022	0.035	0.036	-0.01	-0.011	-0.027	0.013	0.016	-0.068	-0.006	-0.038
-0.033	-0.031	0.336	-0.003	-0.017	-0.032	0.014	0.03	-0.059	0.052	-0.027
-0.021	-0.064	0.595	0.014	-0.004	-0.027	0.01	0.031	-0.056	0.069	-0.008
-0.002	-0.088	1.016	0.017	0.006	-0.019	0.018	0.017	-0.064	0.054	0
0.002	-0.088	0.431	0.011	-0.007	-0.015	0.04	0.015	-0.067	0.041	0.003
0.011	-0.074	-0.504	0.022	-0.027	-0.012	0.044	0.021	-0.068	0.023	0.008
0.019	-0.075	-0.895	0.024	-0.014	-0.009	0.027	0.025	-0.071	-0.001	-0.007
0.015	-0.069	-0.947	0.006	0.011	0	0.022	0.029	-0.069	-0.013	-0.022
0.027	-0.048	-0.493	0.004	-0.012	0.004	0.029	0.026	-0.065	-0.022	-0.02
0.034	-0.039	0.3	0.009	-0.036	0.001	0.019	0.024	-0.066	-0.034	-0.022
0	-0.042	1.012	0.006	-0.011	0.003	0.004	0.024	-0.069	-0.033	-0.021
-0.02	-0.042	1.089	0	0.007	0.004	0.01	0.018	-0.073	-0.016	-0.015
-0.004	-0.04	0.942	-0.005	-0.004	-0.004	0.019	0.016	-0.068	-0.005	-0.018
0.006	-0.041	0.822	-0.004	-0.019	-0.013	0.017	0.019	-0.054	-0.007	-0.02
0.003	-0.04	0.116	-0.003	-0.019	-0.012	0.016	0.019	-0.061	-0.006	-0.02
0.003	-0.038	0.23	-0.001	0.003	-0.008	0.02	0.02	-0.072	-0.008	-0.018
0	-0.044	1.05	0.005	-0.003	-0.016	0.025	0.023	-0.067	-0.026	-0.001
0.011	-0.054	0.764	0.014	-0.034	-0.023	0.022	0.017	-0.069	-0.028	0.004
0.026	-0.051	0.612	0.01	-0.023	-0.026	0.014	0.01	-0.072	-0.004	-0.017
0.003	-0.04	1.177	0	0.001	-0.032	0.016	0.018	-0.069	0.007	-0.012
-0.019	-0.022	1.227	0.003	-0.006	-0.026	0.02	0.027	-0.072	0.012	-0.002
-0.006	-0.005	0.428	0.005	-0.008	-0.02	0.019	0.027	-0.074	0.029	-0.025
0.007	-0.009	-0.727	-0.002	-0.005	-0.024	0.014	0.022	-0.059	0.042	-0.03
0.006	-0.025	-1.174	-0.004	-0.01	-0.021	0	0.014	-0.048	0.039	-0.02
-0.006	-0.009	-0.95	-0.003	0.003	-0.021	-0.002	0.012	-0.051	0.017	-0.02
-0.015	0.061	-0.576	-0.001	0.014	-0.032	0.013	0.014	-0.06	0	-0.012
-0.005	0.125	0.056	0.008	-0.012	-0.032	0.015	0.018	-0.068	0.009	-0.016
0.002	0.119	0.714	0.018	-0.027	-0.015	0.014	0.019	-0.064	0.009	-0.025
0.015	0.089	1.056	0.02	-0.013	-0.007	0.018	0.015	-0.064	-0.008	-0.007
0.017	0.058	0.73	0.02	-0.008	-0.014	0.006	0.01	-0.077	0.001	-0.006
-0.016	-0.012	0.08	0.02	-0.013	-0.019	0.003	0.004	-0.08	0.023	-0.021
-0.025	-0.09	0.032	0.022	-0.016	-0.02	0.023	0.006	-0.083	0.022	-0.007
-0.01	-0.135	0.346	0.021	-0.02	-0.018	0.034	0.011	-0.082	0.025	0.001
-0.013	-0.138	0.512	0.012	-0.004	-0.016	0.024	0.011	-0.059	0.037	-0.007
-0.006	-0.1	0.759	0.003	0.01	-0.019	0.018	0.015	-0.049	0.031	0.004
0.006	-0.049	0.84	0.004	-0.004	-0.02	0.02	0.016	-0.059	0.023	0.003
0.002	-0.013	0.405	0.012	-0.013	-0.01	0.021	0.012	-0.056	0.027	-0.018
0.002	-0.007	-0.141	0.018	-0.013	-0.003	0.022	0.016	-0.057	0.016	-0.01
0.005	-0.017	-0.352	0.01	-0.015	-0.016	0.017	0.022	-0.062	0.006	-0.002
-0.006	-0.016	-0.198	-0.001	-0.018	-0.03	0.009	0.022	-0.059	0.009	-0.019
-0.014	-0.012	-0.057	0.006	-0.011	-0.023	0.003	0.019	-0.069	0.001	-0.029
-0.014	-0.022	-0.298	0.014	-0.016	-0.013	0	0.017	-0.072	-0.002	-0.029
-0.014	-0.031	-0.666	0.009	-0.037	-0.014	0.008	0.019	-0.057	0.012	-0.022
-0.007	-0.032	-0.536	0.01	-0.03	-0.017	0.013	0.017	-0.06	0.018	-0.023
0.002	-0.03	0.108	0.013	-0.005	-0.014	0.014	0.014	-0.069	0.016	-0.037
0.01	-0.032	0.6	0.003	0.003	-0.013	0.024	0.016	-0.062	0.02	-0.022
0.017	-0.032	0.337	0	0.002	-0.016	0.028	0.016	-0.057	0.032	-0.003
0.018	-0.017	-0.393	0.006	0.009	-0.012	0.024	0.02	-0.059	0.033	-0.002
0.016	-0.005	-0.899	0.007	0.015	-0.006	0.022	0.025	-0.064	0.021	0.013
0.008	-0.019	-1.107	0.005	0.006	0.001	0.014	0.02	-0.07	0.02	0.003
0.002	-0.025	-0.888	0.006	-0.001	0.01	0.007	0.021	-0.069	0.019	-0.036
-0.009	-0.005	-0.177	0.012	-0.001	0.003	0.01	0.031	-0.059	0.006	-0.028
-0.018	0.004	0.498	0.01	-0.013	-0.005	0.011	0.027	-0.059	-0.001	-0.004
-0.005	0	0.693	-0.003	-0.019	0.006	0.008	0.02	-0.065	-0.011	-0.007
-0.008	0.003	0.456	0.005	-0.006	0.011	0.004	0.026	-0.065	-0.026	0.003
-0.012	-0.001	0.134	0.022	0.005	0.007	0.007	0.029	-0.07	-0.031	0.008
0.01	-0.015	-0.01	0.018	0.009	0.006	0.016	0.022	-0.076	-0.044	-0.008
0.011	-0.019	0.065	0.007	0.006	0.003	0.015	0.015	-0.07	-0.066	-0.007
-0.005	-0.006	0.132	0.004	0	-0.005	0.006	0.019	-0.067	-0.065	-0.01
-0.002	0.024	0.295	0	0	-0.009	0.011	0.025	-0.073	-0.05	-0.027
0	0.065	0.72	-0.006	-0.006	-0.011	0.02	0.018	-0.078	-0.044	-0.026
-0.005	0.093	0.849	-0.006	-0.015	-0.018	0.014	0.012	-0.081	-0.042	-0.022
0.002	0.087	0.866	0.002	-0.021	-0.027	0.011	0.015	-0.072	-0.035	-0.019
0.025	0.056	0.983	0.007	-0.023	-0.029	0.025	0.013	-0.064	-0.014	-0.008
0.029	0.01	0.356	0.002	-0.005	-0.029	0.029	0.011	-0.071	0.016	-0.014
-0.006	-0.048	-0.316	-0.002	0.001	-0.038	0.016	0.01	-0.075	0.032	-0.015
-0.03	-0.056	-0.02	0.008	-0.017	-0.044	0.014	0.004	-0.068	0.023	-0.002
-0.002	0.034	0.34	0.01	-0.006	-0.036	0.022	0.004	-0.058	0.019	-0.007
0.02	0.125	0.159	-0.004	0	-0.025	0.015	0.013	-0.047	0.024	-0.011
0.001	0.139	-0.162	-0.01	-0.037	-0.015	0.005	0.016	-0.049	0.02	-0.004
-0.004	0.103	-0.447	-0.006	-0.05	-0.015	0.013	0.016	-0.061	0.017	-0.014
0.024	0.016	-0.827	-0.003	-0.019	-0.022	0.025	0.017	-0.067	0.009	-0.02
0.024	-0.069	-1.112	-0.013	-0.005	-0.021	0.023	0.017	-0.071	0.005	-0.017
-0.004	-0.093	-1.157	-0.015	0.003	-0.013	0.017	0.019	-0.084	0.017	-0.025
-0.001	-0.089	-0.75	0.006	0.01	-0.018	0.025	0.02	-0.092	0.017	-0.02
0.019	-0.062	0.512	0.023	0.003	-0.022	0.034	0.015	-0.077	0.004	-0.014
-0.001	-0.061	1.567	0.023	0.012	-0.009	0.028	0.019	-0.056	0.002	-0.025
-0.037	-0.114	1.459	0.02	0.012	-0.002	0.015	0.032	-0.054	0.001	-0.018
-0.033	-0.129	1.108	0.015	-0.018	-0.004	0.006	0.029	-0.062	-0.005	-0.001
-0.007	-0.107	1.735	0.011	-0.017	0.001	0.008	0.021	-0.064	-0.004	-0.009
-0.011	-0.099	2.572	0.007	0.022	0.003	0.015	0.024	-0.058	0.006	-0.01
-0.026	-0.091	1.475	-0.001	0.038	0	0.018	0.026	-0.056	0.024	0.002
-0.017	-0.075	-0.285	0.003	0.003	0	0.016	0.023	-0.064	0.046	0.003
0.001	-0.043	-0.766	0.017	-0.036	-0.005	0.02	0.02	-0.076	0.05	-0.001
0.018	-0.015	-0.91	0.021	-0.029	-0.01	0.027	0.011	-0.082	0.037	-0.005
0.028	0.009	-0.256	0.024	-0.015	-0.008	0.027	0.005	-0.073	0.032	-0.012
0.015	0.064	1.161	0.031	-0.025	-0.005	0.024	0.013	-0.06	0.032	-0.006
0.001	0.097	1.307	0.02	-0.028	-0.007	0.022	0.021	-0.064	0.021	-0.001
0.015	0.086	0.285	0	-0.004	-0.01	0.017	0.024	-0.075	0.004	-0.017
0.028	0.073	-0.406	-0.005	0.005	-0.008	0.015	0.023	-0.074	-0.014	-0.026
0.013	0.024	-0.398	0.005	-0.013	-0.002	0.012	0.022	-0.076	-0.025	-0.005
0.005	-0.044	-0.622	0.016	-0.013	-0.003	0.01	0.025	-0.081	-0.013	0.018
0.009	-0.066	-1.364	0.011	0.003	-0.013	0.011	0.018	-0.07	0.012	0.032
-0.003	-0.065	-1.506	0.005	-0.011	-0.016	0.009	0.003	-0.059	0.015	0.053
-0.003	-0.066	-0.474	0.006	-0.029	-0.016	0.003	0.005	-0.061	0.003	0.054
0.011	-0.054	0.71	0.006	-0.016	-0.02	0.011	0.017	-0.059	-0.004	0.032
0.001	-0.067	0.626	0.014	-0.006	-0.016	0.024	0.013	-0.063	-0.013	0.017
-0.012	-0.097	0.015	0.021	-0.011	-0.001	0.018	0.001	-0.074	-0.03	-0.006
-0.012	-0.081	0.266	0.005	0.002	-0.005	0.009	0.008	-0.071	-0.048	-0.031
-0.001	-0.053	0.819	-0.003	0.014	-0.017	0.019	0.026	-0.063	-0.053	-0.035
0.011	-0.05	0.892	0.013	-0.001	-0.006	0.024	0.034	-0.063	-0.03	-0.049
0	-0.045	0.449	0.016	-0.02	0.002	0.016	0.028	-0.063	-0.016	-0.063
-0.019	-0.034	0.066	0.007	-0.023	-0.012	0.013	0.01	-0.062	-0.025	-0.049
0.003	-0.035	0.169	0.01	-0.014	-0.022	0.014	0.01	-0.064	-0.01	-0.039
0.039	-0.033	0.499	0.011	-0.009	-0.027	0.017	0.024	-0.064	0.01	-0.038
0.026	-0.017	0.647	0.009	-0.02	-0.033	0.022	0.02	-0.063	-0.004	-0.018
-0.007	-0.006	0.144	0.009	-0.01	-0.028	0.018	0.016	-0.058	-0.017	-0.002
-0.014	-0.006	-0.262	-0.006	0.013	-0.017	0.014	0.018	-0.059	-0.014	-0.002
-0.008	-0.007	0.142	-0.01	-0.01	-0.012	0.018	0.016	-0.069	-0.002	0.003
-0.006	-0.007	0.34	0.013	-0.033	-0.013	0.026	0.02	-0.071	0.016	0.002
-0.02	-0.008	-0.134	0.014	-0.01	-0.023	0.026	0.023	-0.068	0.02	-0.01
-0.025	-0.008	-0.576	-0.007	-0.003	-0.029	0.019	0.016	-0.068	0.013	-0.015
0.007	-0.01	-0.6	-0.006	-0.019	-0.016	0.016	0.012	-0.068	0.016	-0.024
0.028	-0.015	-0.323	-0.003	-0.02	-0.007	0.018	0.008	-0.064	0.017	-0.038
0.014	-0.026	0.251	-0.009	-0.017	-0.011	0.02	0.003	-0.06	0.012	-0.041
-0.002	-0.031	0.545	-0.001	-0.008	-0.013	0.015	0.014	-0.06	0.011	-0.033
-0.02	-0.019	0.132	0.009	-0.011	-0.014	0.002	0.03	-0.058	0.013	-0.011
-0.033	-0.002	-0.022	0.001	-0.03	-0.015	-0.002	0.025	-0.062	0.012	0.005
-0.009	0.002	0.155	-0.008	-0.016	-0.016	-0.002	0.017	-0.074	0.008	-0.007
0.012	-0.006	0.313	-0.001	0.003	-0.019	0.002	0.023	-0.07	0.015	-0.001
-0.005	-0.012	0.625	0.007	-0.012	-0.014	0.009	0.028	-0.052	0.037	0.01
-0.006	-0.013	0.329	0.004	-0.011	-0.005	0.007	0.028	-0.05	0.047	0.001
0.005	-0.019	-0.488	0.005	0.003	-0.008	0.009	0.027	-0.071	0.046	0.014
0.006	-0.022	-0.64	0.012	-0.006	-0.01	0.023	0.021	-0.075	0.042	0.006
0.009	-0.02	0.163	0.011	-0.01	-0.008	0.025	0.019	-0.06	0.03	-0.032
-0.015	-0.019	0.95	0.016	-0.005	-0.01	0.023	0.023	-0.06	0.034	-0.035
-0.028	-0.014	1.014	0.018	-0.018	-0.008	0.028	0.017	-0.069	0.048	-0.034
0.007	0.01	1.088	0.002	-0.018	-0.007	0.024	0.009	-0.062	0.034	-0.041
0.017	0.038	0.683	0.004	-0.012	-0.006	0.025	0.018	-0.06	0.016	-0.019
0.001	0.107	-0.555	0.014	-0.009	-0.001	0.029	0.029	-0.068	0.006	-0.016
0.001	0.305	-1.097	0.008	0.014	0.002	0.017	0.02	-0.067	-0.015	-0.034
0.002	0.493	-1.178	0.011	0.017	-0.004	0.002	0.013	-0.071	-0.028	-0.019
0.013	0.468	-0.992	0.02	0.003	-0.009	0.003	0.022	-0.082	-0.021	-0.012
0.016	0.326	-0.004	0.016	0.019	-0.007	0.017	0.021	-0.077	-0.019	-0.021
-0.01	0.151	0.556	0.013	0.022	-0.002	0.019	0.005	-0.068	-0.018	0
-0.011	-0.094	0.223	0.013	-0.013	0.003	0.01	0.008	-0.069	-0.01	0.003
0.016	-0.289	-0.22	0.006	-0.036	0.003	0.013	0.019	-0.068	-0.013	-0.009
0.016	-0.353	-0.35	0.005	-0.029	-0.008	0.025	0.012	-0.069	-0.027	0.01
-0.008	-0.329	-0.211	0.007	-0.027	-0.018	0.026	0.008	-0.073	-0.032	0.011
-0.018	-0.236	-0.277	0.003	-0.032	-0.021	0.025	0.014	-0.068	-0.033	-0.016
-0.008	-0.126	-0.438	0.004	-0.022	-0.021	0.027	0.016	-0.062	-0.038	-0.02
0.013	-0.05	-0.095	0.007	-0.008	-0.022	0.025	0.015	-0.067	-0.045	-0.011
0.022	0.002	0.747	0.008	0.005	-0.026	0.019	0.015	-0.07	-0.053	-0.009
0.008	0.004	1.266	0.011	0.011	-0.031	0.014	0.022	-0.064	-0.037	-0.017
0	-0.048	0.697	0	0.006	-0.032	0.009	0.033	-0.063	0	-0.025
0.004	-0.06	-0.16	-0.01	0.003	-0.029	0.007	0.034	-0.065	0.02	-0.019
-0.008	-0.018	-0.194	0	0.006	-0.028	0.007	0.028	-0.068	0.025	-0.025
-0.007	-0.012	0.28	0.003	0.011	-0.028	0.008	0.023	-0.071	0.027	-0.041
0.002	-0.044	0.721	0.002	0.007	-0.021	0.01	0.02	-0.062	0.02	-0.028
0	-0.06	0.673	0.009	-0.013	-0.012	0.006	0.026	-0.057	0.014	-0.024
0.011	-0.058	-0.04	-0.002	-0.003	-0.012	0.002	0.03	-0.065	0.012	-0.038
0.012	-0.062	-0.158	-0.011	0.014	-0.017	0.009	0.017	-0.065	0.006	-0.015
-0.003	-0.065	0.705	0.005	-0.008	-0.007	0.015	0.003	-0.057	-0.008	0.016
0.006	-0.049	1.099	0.014	-0.021	0.002	0.018	0.012	-0.053	-0.02	0.03
0.023	-0.028	1.014	0.018	-0.007	-0.007	0.021	0.021	-0.05	-0.019	0.049
0.011	-0.029	1.049	0.026	-0.006	-0.006	0.014	0.012	-0.06	-0.02	0.039
-0.013	-0.033	0.826	0.018	-0.005	0.006	0.012	0.013	-0.07	-0.03	0.01
-0.009	-0.021	0.538	0.005	-0.007	0.001	0.014	0.022	-0.058	-0.001	0.024
0.007	-0.015	0.451	-0.002	-0.02	-0.012	0.007	0.022	-0.059	0.048	0.041
-0.006	-0.017	0.274	-0.003	-0.019	-0.014	0.009	0.024	-0.073	0.057	0.018
-0.021	-0.014	0.035	0.001	-0.012	-0.004	0.02	0.018	-0.074	0.049	0.004
-0.007	-0.023	0.322	0.002	-0.017	0.006	0.025	0.001	-0.074	0.045	-0.006
0.007	-0.038	0.651	0	-0.009	0	0.028	-0.001	-0.073	0.021	-0.039
-0.007	-0.046	-0.072	0.002	0.004	-0.014	0.026	0.012	-0.073	0.007	-0.056
-0.02	-0.052	-0.635	0.005	-0.001	-0.019	0.018	0.019	-0.072	0.02	-0.062
-0.009	-0.048	-0.278	-0.005	0.003	-0.026	0.018	0.017	-0.063	0.022	-0.066
0.01	-0.041	-0.295	-0.006	0.01	-0.032	0.03	0.018	-0.066	0.002	-0.047
0.021	-0.047	-0.616	0.014	0	-0.032	0.033	0.019	-0.074	-0.004	-0.038
0.011	-0.036	-0.692	0.019	-0.022	-0.038	0.028	0.021	-0.067	0.002	-0.042
-0.013	-0.013	-0.339	0.013	-0.028	-0.034	0.03	0.02	-0.065	0.01	-0.027
-0.012	-0.009	0.302	0.018	-0.027	-0.021	0.027	0.012	-0.073	0.034	-0.024
0.014	-0.006	0.315	0.019	-0.034	-0.023	0.014	0.013	-0.07	0.041	-0.031
0.011	0.006	0.298	0.015	-0.026	-0.021	0.005	0.023	-0.068	0.018	-0.017
-0.006	-0.003	0.769	0.017	-0.012	-0.008	0.007	0.023	-0.073	0.006	-0.016
0.007	-0.012	1.169	0.015	-0.015	-0.006	0.015	0.017	-0.067	-0.001	-0.017
0.022	-0.003	1.514	0.01	-0.015	-0.005	0.016	0.017	-0.064	-0.025	0.006
0.008	-0.005	1.314	0.015	-0.003	0.001	0.016	0.012	-0.073	-0.03	0.001
-0.006	-0.005	0.596	0.019	-0.006	-0.004	0.028	0.004	-0.071	-0.02	-0.029
0.007	0.006	-0.004	0.009	-0.014	0	0.034	0.012	-0.063	-0.024	-0.029
0.024	0.003	-0.027	-0.003	-0.006	0.007	0.02	0.025	-0.074	-0.027	-0.018
0.003	0.003	0.547	0.004	-0.003	-0.018	0.007	0.024	-0.08	-0.026	-0.015
-0.034	0.016	0.782	0.013	-0.019	-0.032	0.008	0.016	-0.071	-0.013	-0.014
-0.021	0.013	0.606	0.006	-0.025	-0.007	0.006	0.016	-0.069	0.001	-0.017
0.015	-0.003	0.435	0	-0.013	-0.003	0.002	0.016	-0.06	0	0
0.013	-0.01	0.369	0	-0.015	-0.012	0.006	0.008	-0.048	0.007	0.011
-0.012	-0.002	0.114	-0.004	-0.014	-0.005	0.012	0.009	-0.051	0.02	-0.007
-0.02	0.01	-0.402	-0.003	0.002	-0.009	0.006	0.022	-0.06	0.01	-0.005
-0.008	0.006	-0.328	0.011	-0.006	-0.014	0.005	0.021	-0.067	-0.001	0.008
0.002	-0.002	-0.574	0.014	-0.005	-0.014	0.016	0.014	-0.068	0.001	0.002
0	0.005	-1.749	0.002	0.009	-0.021	0.023	0.017	-0.067	0.002	0.009
-0.003	0.01	-2.194	-0.008	-0.01	-0.01	0.019	0.012	-0.066	0.01	0.018
0.001	0.031	-1.554	-0.018	-0.025	0.007	0.013	0.006	-0.063	0.026	0.011
0.001	0.087	-0.754	-0.018	-0.021	0.003	0.01	0.018	-0.067	0.016	0.01
-0.011	0.117	-0.413	0	-0.028	-0.004	0.013	0.031	-0.07	-0.007	0.002
-0.011	0.108	-0.096	0.008	-0.015	-0.004	0.02	0.026	-0.061	-0.01	-0.008
0	0.072	0.557	0.01	0.026	-0.002	0.024	0.015	-0.058	0.002	0.001
0	0.002	0.613	0.025	0.037	0.004	0.021	0.017	-0.069	0.024	-0.001
-0.003	-0.053	0.154	0.03	0.014	0.003	0.015	0.026	-0.072	0.046	-0.014
-0.004	-0.062	0.131	0.018	-0.01	-0.006	0.01	0.027	-0.066	0.054	-0.004
0.004	-0.056	0.347	0.01	-0.021	-0.007	0.007	0.02	-0.057	0.048	-0.003
0.019	-0.045	0.169	0.009	-0.012	-0.013	0.011	0.016	-0.061	0.036	-0.03
0.007	-0.038	0.229	0.011	-0.013	-0.027	0.016	0.021	-0.067	0.039	-0.029
-0.016	-0.053	1.276	0.013	-0.036	-0.022	0.012	0.03	-0.064	0.046	-0.014
-0.012	-0.041	1.999	0.008	-0.017	-0.013	0.008	0.027	-0.063	0.018	-0.013
-0.001	-0.004	1.47	-0.002	0.021	-0.025	0.011	0.017	-0.074	-0.019	0.012
-0.004	0.001	0.84	-0.001	0.008	-0.031	0.018	0.017	-0.08	-0.026	0.025
0.002	0.013	0.882	0.007	-0.012	-0.017	0.024	0.015	-0.069	-0.022	-0.001
0.014	0.017	0.826	0.012	-0.005	-0.02	0.027	0.013	-0.064	-0.027	-0.01
0.015	-0.044	0.036	0.018	0.001	-0.032	0.024	0.014	-0.073	-0.028	-0.015
0.002	-0.085	-0.541	0.023	0.003	-0.022	0.019	0.013	-0.07	-0.035	-0.034
-0.008	-0.073	-0.222	0.018	-0.001	-0.01	0.013	0.02	-0.066	-0.056	-0.038
0.006	-0.069	0.252	0.005	-0.013	-0.007	0.01	0.029	-0.077	-0.063	-0.037
0.006	-0.069	0.065	-0.002	-0.005	-0.004	0.015	0.025	-0.078	-0.054	-0.032
-0.009	-0.054	-0.151	0.007	0.01	-0.013	0.018	0.018	-0.074	-0.051	-0.012
0.002	-0.037	0.677	0.02	0	-0.019	0.016	0.018	-0.08	-0.055	-0.012
0.013	-0.023	1.087	0.015	-0.012	-0.008	0.021	0.02	-0.081	-0.065	-0.021
0.01	-0.02	0.187	0.014	-0.01	-0.005	0.025	0.015	-0.072	-0.055	0.003
0.013	-0.021	-0.483	0.033	-0.015	-0.015	0.008	0.018	-0.064	-0.003	0.007
0.002	-0.007	-0.453	0.017	-0.012	-0.019	0.003	0.022	-0.064	0.047	-0.027
-0.01	0.005	-0.255	-0.019	-0.005	-0.02	0.024	0.007	-0.069	0.055	-0.035
0.004	-0.008	-0.618	-0.013	-0.014	-0.014	0.032	0	-0.071	0.053	-0.029
0.004	-0.02	-1.003	0	-0.009	-0.008	0.02	0.016	-0.069	0.056	-0.035
-0.006	-0.013	-0.483	-0.007	0.007	-0.015	0.008	0.015	-0.067	0.04	-0.024
-0.007	0	-0.108	-0.006	-0.014	-0.017	0.013	0.005	-0.066	0.023	-0.016
-0.01	0.009	0.084	0.006	-0.035	-0.011	0.029	0.015	-0.066	0.009	-0.022
0.009	0.005	0.893	0.016	-0.018	-0.009	0.028	0.02	-0.062	-0.008	-0.016
0.031	-0.009	1.047	0.022	-0.008	-0.01	0.018	0.01	-0.054	-0.002	-0.006
0.016	-0.013	-0.042	0.027	-0.013	-0.015	0.012	0.016	-0.049	0.004	0
0.005	-0.013	-0.415	0.013	-0.011	-0.02	0.011	0.022	-0.052	-0.013	0.007
0.012	-0.024	0.184	-0.018	-0.002	-0.014	0.014	0.013	-0.056	-0.029	-0.006
0.001	-0.021	0.012	-0.019	0.015	-0.01	0.017	0.017	-0.057	-0.034	-0.027
-0.011	-0.004	-0.363	0	0.011	-0.01	0.021	0.025	-0.058	-0.017	-0.03
0	-0.009	0.014	0.013	-0.015	-0.005	0.023	0.025	-0.059	0.002	-0.04
0.012	-0.026	0.504	0.019	-0.02	-0.003	0.015	0.026	-0.057	-0.006	-0.046
0.011	-0.02	0.479	0.009	-0.015	-0.004	0.001	0.022	-0.057	-0.005	-0.017
0	-0.017	-0.616	-0.002	-0.024	-0.009	0.006	0.011	-0.06	0.028	-0.001
-0.008	-0.021	-1.902	0.004	-0.031	-0.013	0.025	0.013	-0.059	0.041	0.001
-0.008	-0.01	-1.926	0.01	-0.024	-0.011	0.017	0.02	-0.052	0.026	0.016
-0.008	-0.007	-1.322	0.007	-0.013	-0.008	-0.005	0.015	-0.049	0.029	0.001
-0.001	-0.023	-0.964	0	-0.007	-0.01	0.008	0.013	-0.058	0.032	-0.027
0.01	-0.033	-0.293	-0.001	-0.002	-0.015	0.029	0.015	-0.062	0.009	-0.024
0.012	-0.031	0.789	0.001	0.009	-0.016	0.024	0.01	-0.05	0.002	-0.024
-0.003	-0.027	1.152	-0.002	0.01	-0.013	0.02	0.018	-0.043	0.012	-0.019
-0.012	-0.022	1.062	0.006	-0.012	-0.016	0.023	0.031	-0.054	0.009	0.011
0.005	-0.016	1.197	0.018	-0.01	-0.025	0.019	0.02	-0.061	0.012	0.027
-0.005	-0.017	0.853	0.01	0.015	-0.03	0.019	0.009	-0.053	0.02	0.024
-0.03	-0.014	0.762	0	-0.011	-0.023	0.024	0.012	-0.053	0.016	0.019
-0.018	0.005	1.332	0.002	-0.041	-0.017	0.022	0.016	-0.057	0.016	0.017
-0.003	0.007	1.52	0.004	-0.011	-0.026	0.017	0.022	-0.06	0.024	0.028
-0.009	-0.011	1.447	0.007	0.003	-0.026	0.007	0.027	-0.068	0.036	0.023
-0.012	-0.011	0.973	0.007	-0.011	-0.009	0.004	0.024	-0.064	0.044	0.01
0	-0.001	0.296	0.004	-0.012	-0.003	0.016	0.018	-0.06	0.04	0.018
0.008	-0.003	0.13	0.006	-0.003	-0.006	0.019	0.015	-0.065	0.029	-0.006
0.006	-0.02	-0.003	0.003	0.019	0.004	0.014	0.021	-0.068	0.015	-0.054
0.008	-0.039	-0.188	0.001	0.009	0.008	0.016	0.025	-0.071	-0.003	-0.056
-0.001	-0.042	-0.443	0.003	-0.04	-0.004	0.014	0.022	-0.073	-0.01	-0.045
-0.015	-0.032	-0.819	-0.005	-0.035	-0.016	0.009	0.02	-0.066	-0.013	-0.043
-0.003	-0.02	-0.91	-0.005	-0.006	-0.019	0.014	0.019	-0.062	-0.025	-0.024
0.013	-0.016	-0.874	0.009	-0.02	-0.015	0.018	0.012	-0.071	-0.035	-0.023
-0.004	-0.018	-0.574	0.012	-0.01	-0.016	0.017	0.014	-0.075	-0.04	-0.035
-0.019	-0.019	0.087	0.012	0.014	-0.025	0.017	0.02	-0.071	-0.032	-0.013
0.008	-0.017	0.646	0.01	-0.002	-0.026	0.018	0.015	-0.069	-0.013	-0.006
0.019	-0.023	0.926	-0.001	0.002	-0.021	0.018	0.015	-0.067	-0.006	-0.025
-0.009	-0.025	0.629	0.003	0.022	-0.019	0.019	0.024	-0.077	-0.009	-0.011
-0.008	-0.014	-0.143	0.013	0.004	-0.007	0.019	0.024	-0.094	-0.007	-0.006
0.01	-0.01	-0.396	0.008	-0.014	-0.001	0.016	0.021	-0.084	-0.017	-0.019
-0.004	-0.019	0.101	0.003	-0.012	-0.015	0.016	0.023	-0.062	-0.021	-0.011
-0.018	-0.024	0.227	0.01	-0.021	-0.02	0.009	0.022	-0.065	0.001	-0.018
-0.005	-0.018	-0.268	0.013	-0.024	-0.017	0	0.019	-0.078	0.011	-0.027
0.005	-0.014	-0.144	0.009	-0.008	-0.015	0.014	0.016	-0.073	-0.002	0
0.003	-0.022	0.711	0.01	0	-0.012	0.021	0.018	-0.061	-0.002	0.005
0.001	-0.03	1.058	0.011	0.003	-0.011	0.009	0.024	-0.067	0.004	-0.022
-0.001	-0.023	1.068	0.007	0.004	-0.006	0.017	0.017	-0.079	-0.001	-0.017
0.01	-0.012	1.653	0.012	0	-0.001	0.031	0.012	-0.077	-0.007	-0.005
0.02	-0.01	1.99	0.011	-0.006	-0.007	0.021	0.026	-0.078	-0.003	-0.019
0.009	-0.013	1.411	0.01	-0.026	-0.009	0.016	0.032	-0.079	0.004	-0.019
0	-0.019	0.643	0.019	-0.037	-0.009	0.024	0.017	-0.065	0.003	-0.01
-0.007	-0.024	-0.034	0.017	-0.025	-0.013	0.02	0.008	-0.061	0.004	-0.022
-0.018	-0.027	-0.46	0.007	-0.021	-0.015	0.006	0.016	-0.077	0.027	-0.028
-0.011	-0.026	-0.636	0.004	-0.026	-0.019	-0.003	0.018	-0.079	0.045	-0.015
0.007	-0.014	-0.545	0.006	-0.028	-0.021	0.003	0.009	-0.062	0.04	-0.003
0.029	0.025	0.581	0.014	-0.021	-0.018	0.01	0.012	-0.061	0.039	-0.01
0.026	0.089	1.564	0.014	-0.004	-0.019	0.007	0.029	-0.076	0.03	-0.019
0.001	0.134	1.158	0.005	-0.002	-0.022	0.011	0.032	-0.076	0.013	-0.003
0.008	0.128	0.216	0.002	-0.019	-0.023	0.026	0.025	-0.069	0.016	-0.001
0.012	0.093	-0.915	0.003	-0.015	-0.021	0.032	0.021	-0.067	0.007	-0.024
-0.015	0.033	-1.297	0.009	0.001	-0.022	0.025	0.017	-0.069	-0.012	-0.028
-0.004	-0.058	-0.815	0.017	-0.007	-0.018	0.016	0.015	-0.078	-0.003	-0.022
0.022	-0.087	-0.657	0.013	-0.014	-0.007	0.011	0.015	-0.08	0.004	-0.022
0.008	0	-0.543	0.007	-0.003	-0.003	0.009	0.019	-0.071	0	-0.007
-0.006	0.09	-0.249	0.006	-0.001	-0.003	0.011	0.027	-0.066	0.01	-0.002
-0.003	0.129	0.366	0.004	0.003	0	0.009	0.027	-0.066	0	-0.008
0.007	0.125	1.004	0.001	0.025	-0.005	0.011	0.021	-0.069	-0.017	0.002
0.018	0.035	0.957	0.005	0.028	-0.01	0.023	0.021	-0.069	-0.016	-0.012
0.01	-0.085	0.789	0.008	0.007	-0.01	0.026	0.016	-0.069	-0.024	-0.046
-0.012	-0.142	0.501	0.01	-0.003	-0.011	0.017	0.011	-0.08	-0.036	-0.038
-0.022	-0.146	-0.124	0.007	0	-0.015	0.02	0.013	-0.083	-0.033	-0.028
-0.008	-0.118	-0.466	-0.001	0.001	-0.021	0.019	0.011	-0.067	-0.023	-0.052
0.001	-0.075	-0.494	0.004	-0.017	-0.028	0.006	0.012	-0.068	0.007	-0.056
-0.004	-0.026	-0.359	0.014	-0.039	-0.033	0.009	0.014	-0.078	0.047	-0.049
0.006	0.052	0.513	0.006	-0.031	-0.04	0.025	0.008	-0.063	0.052	-0.054
0.019	0.14	1.723	-0.003	-0.014	-0.038	0.03	0.005	-0.06	0.03	-0.035
0.007	0.159	1.607	0.007	-0.012	-0.016	0.026	0.009	-0.069	0.025	-0.007
-0.005	0.123	0.935	0.014	-0.01	0	0.022	0.007	-0.059	0.022	0.02
0	0.073	0.874	0.01	-0.004	-0.002	0.011	0	-0.06	0.008	0.06
0	-0.014	0.205	0.007	-0.001	0.002	0.008	0.002	-0.071	0.006	0.083
-0.005	-0.096	-0.792	0.006	-0.006	0.005	0.02	0.007	-0.067	0.007	0.095
0.007	-0.121	-1.082	0.005	-0.022	0.011	0.025	0.005	-0.061	0.004	0.106
0.018	-0.127	-1.007	-0.001	-0.03	0.028	0.017	0.012	-0.059	0.005	0.084
0.007	-0.12	-0.607	-0.01	-0.008	0.036	0.01	0.021	-0.057	-0.004	0.048
-0.001	-0.089	0.135	-0.009	0.011	0.034	0.012	0.014	-0.062	-0.014	0.028
-0.009	-0.061	0.502	-0.003	0.001	0.029	0.019	0.015	-0.069	-0.013	0.012
-0.019	-0.042	-0.035	0.005	0.001	0.011	0.018	0.036	-0.068	-0.012	-0.01
-0.009	-0.029	-0.672	0.018	0.002	0	0.018	0.04	-0.057	-0.011	-0.039
-0.001	-0.047	-0.914	0.023	-0.011	0.01	0.02	0.024	-0.049	-0.017	-0.056
0.007	-0.08	-0.783	0.021	-0.007	0.013	0.014	0.02	-0.052	-0.031	-0.046
0.018	-0.085	-0.063	0.024	0.007	0.006	0.01	0.021	-0.063	-0.024	-0.038
0.008	-0.078	-0.381	0.021	0.003	-0.002	0.012	0.017	-0.064	-0.003	-0.044
-0.004	-0.074	-1.348	0.003	-0.014	-0.02	0.014	0.019	-0.055	-0.01	-0.037
-0.001	-0.061	-0.324	-0.003	-0.021	-0.035	0.021	0.021	-0.053	-0.026	-0.035
0.001	-0.046	1.3	0.009	0.001	-0.039	0.026	0.017	-0.061	-0.009	-0.05
-0.002	-0.035	1.466	0.02	0.019	-0.045	0.018	0.015	-0.065	0.011	-0.042
0	-0.031	0.647	0.02	-0.007	-0.044	0.01	0.017	-0.067	0.015	-0.039
0.003	-0.033	-0.006	0.007	-0.031	-0.045	0.018	0.015	-0.067	0.008	-0.043
-0.008	-0.028	0.221	-0.005	-0.022	-0.052	0.029	0.012	-0.061	-0.001	-0.018
-0.019	-0.019	0.575	-0.005	-0.024	-0.041	0.032	0.013	-0.06	0.004	-0.005
-0.009	-0.014	0.399	-0.003	-0.027	-0.035	0.025	0.013	-0.069	0.003	-0.009
0.003	-0.009	-0.137	-0.006	-0.005	-0.046	0.017	0.016	-0.072	-0.001	0.009
0.003	-0.009	-0.493	-0.009	0.008	-0.035	0.015	0.023	-0.078	0.015	0.02
-0.008	-0.005	-0.527	-0.008	0.006	-0.013	0.012	0.028	-0.081	0.024	0.018
-0.019	0.01	-0.621	-0.007	-0.008	-0.014	0.014	0.024	-0.071	0.032	0.02
-0.011	0.009	-0.542	-0.008	-0.018	-0.024	0.018	0.018	-0.062	0.051	0.007
0.011	-0.005	-0.162	-0.007	-0.003	-0.014	0.013	0.02	-0.063	0.045	-0.017
0.021	-0.002	0.257	0.003	-0.008	0.002	0.016	0.022	-0.068	0.029	-0.014
0.007	-0.002	0.376	0.015	-0.027	0.001	0.026	0.016	-0.063	0.036	-0.007
-0.006	-0.01	0.424	0.008	-0.014	-0.002	0.018	0.013	-0.055	0.026	-0.015
0.007	0	0.601	0.002	0.002	0.004	0.012	0.014	-0.058	-0.003	-0.013
0.021	0.012	0.337	0.018	0.009	0.006	0.012	0.022	-0.061	-0.006	-0.011
0.007	0.003	-0.051	0.027	0.012	0.007	0.006	0.026	-0.061	-0.003	-0.016
-0.006	-0.01	-0.25	0.015	-0.004	0.009	0.003	0.019	-0.065	-0.007	-0.006
0.008	-0.012	-0.258	0.004	-0.012	0.008	0.005	0.016	-0.072	-0.006	-0.003
0.016	-0.008	0.486	0.007	0.001	0.007	0.004	0.019	-0.075	-0.015	-0.019
0.015	-0.008	1.309	0.015	-0.011	0.004	0.008	0.019	-0.065	-0.025	-0.027
0.02	-0.015	1.287	0.014	-0.031	-0.002	0.011	0.018	-0.062	-0.033	-0.028
-0.001	-0.023	0.973	0.012	-0.022	-0.009	0.01	0.023	-0.07	-0.059	-0.035
-0.023	-0.026	1.179	0.01	-0.015	-0.015	0.014	0.028	-0.064	-0.074	-0.045
-0.006	-0.023	1.646	-0.001	-0.006	-0.018	0.015	0.024	-0.062	-0.057	-0.049
-0.004	-0.021	1.304	0.001	0.011	-0.02	0.011	0.022	-0.07	-0.026	-0.04
-0.021	-0.021	0.599	0.009	0.005	-0.028	0.011	0.022	-0.066	0.013	-0.037
-0.01	-0.019	0.491	0.006	-0.006	-0.044	0.012	0.013	-0.059	0.029	-0.03
0.007	-0.005	0.239	0.013	-0.009	-0.049	0.013	0.006	-0.062	0.02	-0.005
-0.007	0.004	-0.255	0.019	-0.025	-0.034	0.01	0.011	-0.072	0.034	-0.011
-0.029	-0.011	-0.272	0.009	-0.036	-0.026	0.006	0.021	-0.076	0.047	-0.033
-0.025	-0.015	-0.193	-0.001	-0.039	-0.033	0.009	0.02	-0.074	0.029	-0.016
-0.018	-0.004	-0.465	-0.003	-0.048	-0.025	0.017	0.012	-0.076	0.022	-0.008
-0.01	-0.017	-0.52	0.002	-0.027	-0.009	0.019	0.017	-0.075	0.018	-0.022
0.009	-0.028	-0.163	0.007	0.005	-0.007	0.017	0.025	-0.073	0.006	-0.014
0.006	-0.015	-0.059	0	-0.003	-0.008	0.024	0.024	-0.071	0.014	-0.016
0.003	-0.009	-0.47	-0.01	-0.014	-0.002	0.03	0.029	-0.056	0.02	-0.03
0.016	-0.014	-0.868	0	0.005	0	0.028	0.026	-0.052	0.007	-0.015
0.007	-0.012	-0.47	0.021	0.017	-0.005	0.035	0.009	-0.063	-0.005	-0.014
-0.007	-0.006	0.112	0.019	0.012	-0.01	0.04	0.004	-0.063	-0.018	-0.029
-0.005	-0.004	0.015	0.002	0.002	-0.02	0.034	0.011	-0.067	-0.019	-0.014
0.006	-0.004	-0.217	0.004	-0.014	-0.032	0.026	0.014	-0.077	-0.002	-0.01
0.012	-0.01	-0.48	0.017	-0.021	-0.029	0.014	0.013	-0.063	-0.005	-0.032
0.013	-0.023	-0.421	0.015	-0.013	-0.019	0.011	0.017	-0.055	-0.014	-0.029
0.012	-0.031	0.509	0.014	-0.012	-0.019	0.02	0.022	-0.065	0.002	-0.009
0	-0.026	1.249	0.016	-0.009	-0.022	0.023	0.022	-0.06	0.021	-0.003
0.004	-0.009	1.138	0.01	-0.001	-0.023	0.02	0.019	-0.053	0.028	-0.009
0.007	-0.001	0.85	0.008	0.001	-0.023	0.015	0.018	-0.064	0.026	-0.024
-0.016	-0.009	0.673	0.004	0.012	-0.025	0.009	0.019	-0.069	0.018	-0.027
-0.019	-0.006	0.372	-0.002	0.015	-0.027	0.006	0.016	-0.068	0.019	0
0.006	0.004	0.004	-0.001	-0.015	-0.026	0.01	0.017	-0.073	0.035	0.017
0.012	0.002	-0.013	-0.002	-0.031	-0.022	0.014	0.022	-0.077	0.039	0.002
0.008	0.002	0.469	0.004	-0.021	-0.018	0.014	0.02	-0.075	0.022	-0.003
0.011	0.001	0.582	0.015	-0.019	-0.013	0.012	0.017	-0.071	0.013	0.001
0.001	-0.001	0.069	0.014	-0.014	-0.012	0.016	0.015	-0.069	0.018	0.003
-0.009	0.013	-0.108	0.011	-0.005	-0.015	0.024	0.013	-0.065	0.021	0.03
-0.007	0.019	-0.333	0.009	0.005	-0.013	0.02	0.014	-0.058	0.025	0.05
-0.01	0.014	-0.883	0.003	0.021	0.001	0.014	0.015	-0.057	0.023	0.039
0.001	0.014	-0.506	0.004	0.016	0.016	0.013	0.018	-0.061	0.007	0.034
0.012	0	0.325	0.009	0.002	0.016	0.008	0.023	-0.07	-0.003	0.028
-0.003	-0.017	0.093	0.007	-0.005	0.004	0.004	0.023	-0.079	-0.012	0.008
-0.004	-0.024	-0.58	0.011	-0.017	-0.005	0.005	0.018	-0.073	-0.027	-0.018
0.011	-0.029	-0.338	0.015	-0.025	-0.011	0.011	0.021	-0.068	-0.034	-0.041
0	-0.025	0.538	0.012	-0.021	-0.016	0.016	0.028	-0.074	-0.032	-0.038
-0.013	-0.019	0.727	0.009	-0.016	-0.015	0.02	0.017	-0.067	-0.028	-0.019
-0.009	-0.015	0.228	0.009	-0.011	-0.006	0.02	0.009	-0.056	-0.029	-0.003
-0.008	0	0.475	0.013	-0.011	0.001	0.013	0.023	-0.066	-0.025	0.019
-0.013	0.011	1.314	0.02	0	0.003	0.013	0.029	-0.072	0.004	0.025
-0.005	0.008	1.364	0.019	0.022	0.009	0.018	0.017	-0.053	0.026	0.02
0.017	0.007	0.785	0.016	0.012	0.011	0.018	0.009	-0.047	0.026	0.03
0.018	0.016	0.591	0.019	0.001	0.004	0.018	0.021	-0.066	0.033	0.013
-0.005	0.03	0.486	0.013	0.011	0.006	0.015	0.027	-0.076	0.033	-0.017
-0.017	0.057	-0.159	0.004	-0.008	0.013	0.011	0.012	-0.065	0.009	-0.022
-0.005	0.095	-0.628	0.005	-0.036	0.008	0.015	0.003	-0.058	-0.014	-0.049
0.017	0.094	-1.017	-0.002	-0.028	0.004	0.02	0.01	-0.058	-0.045	-0.082
0.014	0.034	-1.489	-0.006	-0.017	-0.001	0.016	0.012	-0.059	-0.073	-0.074
-0.002	0.016	-0.857	0.006	-0.021	-0.01	0.011	0.017	-0.058	-0.069	-0.068
0.011	0.059	0.46	0.01	-0.011	-0.02	0.016	0.03	-0.052	-0.063	-0.06
0.024	0.049	1.13	0.006	-0.003	-0.028	0.022	0.027	-0.055	-0.06	-0.02
0.011	0.001	0.499	0.003	-0.009	-0.032	0.014	0.015	-0.063	-0.038	0.004
0	-0.029	-0.481	0.001	-0.006	-0.034	0.007	0.018	-0.067	-0.016	-0.002
0.002	-0.077	-0.401	0.004	-0.009	-0.029	0.012	0.024	-0.075	0.008	0.01
0.004	-0.117	-0.544	0.008	-0.01	-0.017	0.015	0.021	-0.076	0.042	0.018
0.005	-0.109	-1.14	0.008	0.003	-0.013	0.016	0.015	-0.071	0.05	-0.002
-0.005	-0.1	-0.926	0.009	-0.011	-0.016	0.023	0.009	-0.074	0.036	-0.016
-0.014	-0.104	-0.501	0.008	-0.034	-0.015	0.029	0.013	-0.073	0.032	-0.023
-0.014	-0.093	0.107	-0.001	-0.029	-0.01	0.018	0.012	-0.073	0.023	-0.032
-0.011	-0.084	1.195	-0.009	-0.021	-0.004	0.006	-0.001	-0.074	0.012	-0.041
0.018	-0.082	2.121	-0.014	-0.011	-0.005	0.004	-0.005	-0.062	0.018	-0.039
0.06	-0.062	1.912	-0.015	0.003	-0.015	0.005	0.004	-0.056	0.024	-0.012
0.05	-0.042	0.721	-0.014	-0.012	-0.015	0.009	0.014	-0.066	0.029	-0.004
0	-0.027	0.463	-0.017	-0.021	-0.009	0.02	0.019	-0.076	0.029	-0.019
-0.022	-0.01	0.686	-0.009	-0.007	-0.019	0.024	0.019	-0.076	0.014	-0.009
-0.006	-0.016	0.257	0.011	-0.005	-0.025	0.016	0.02	-0.071	0.011	-0.003
0.017	-0.035	0.137	0.019	-0.001	-0.013	0.018	0.018	-0.071	0.011	-0.016
0.015	-0.04	0.163	0.016	0.001	-0.013	0.027	0.014	-0.074	0.011	-0.011
-0.009	-0.032	0.387	0.018	-0.007	-0.014	0.02	0.019	-0.071	0.016	-0.015
-0.008	-0.02	1.039	0.015	-0.004	-0.002	0.01	0.024	-0.067	0.004	-0.032
0.01	-0.021	1.16	0.011	-0.008	-0.007	0.01	0.02	-0.061	-0.007	-0.021
-0.001	-0.031	0.686	0.015	-0.011	-0.02	0.013	0.017	-0.054	-0.002	-0.014
-0.025	-0.027	-0.074	0.008	-0.001	-0.019	0.016	0.019	-0.051	-0.013	-0.021
-0.023	-0.016	-0.777	-0.001	-0.001	-0.015	0.011	0.019	-0.06	-0.025	-0.009
-0.002	-0.018	-0.983	-0.001	-0.009	-0.018	0.011	0.022	-0.075	-0.008	-0.005
0.008	-0.02	-0.656	-0.007	-0.011	-0.019	0.022	0.028	-0.079	0.01	-0.013
0.006	-0.015	0.058	-0.013	-0.008	-0.02	0.023	0.024	-0.078	0.007	-0.01
-0.007	-0.017	0.225	0.001	-0.017	-0.02	0.025	0.02	-0.071	-0.005	-0.017
-0.006	-0.015	-0.298	0.015	-0.031	-0.024	0.04	0.025	-0.06	-0.022	-0.02
0.009	-0.008	0.278	0.017	-0.027	-0.032	0.038	0.029	-0.062	-0.031	0.001
-0.002	-0.007	1.731	0.011	-0.026	-0.034	0.014	0.029	-0.063	-0.006	0.004
-0.017	-0.007	1.826	0.007	-0.022	-0.025	0.01	0.03	-0.052	0.03	-0.011
-0.003	-0.006	0.632	0.017	-0.001	-0.017	0.026	0.026	-0.059	0.033	-0.003
0.01	-0.014	-0.593	0.018	0.022	-0.017	0.018	0.029	-0.07	0.015	-0.001
-0.003	-0.019	-0.923	0.002	0.029	-0.02	0.006	0.032	-0.063	0.006	-0.012
-0.014	-0.007	-0.271	0.005	0.01	-0.018	0.011	0.018	-0.061	0.009	0
-0.01	-0.004	-0.695	0.011	-0.01	-0.014	0.015	0.012	-0.076	0.008	0.011
-0.01	-0.013	-2.481	0.001	-0.009	-0.009	0.02	0.022	-0.085	0.002	-0.004
-0.013	-0.016	-2.558	0.004	-0.015	-0.007	0.016	0.025	-0.068	0.01	-0.017
-0.003	-0.016	0.367	0.016	-0.021	-0.011	0.004	0.028	-0.05	0.014	-0.016
0.007	-0.015	3.404	0.018	-0.017	-0.02	0.013	0.028	-0.055	0.003	-0.016
0.005	-0.005	3.428	0.017	-0.006	-0.021	0.023	0.019	-0.063	0.004	-0.021
0.003	-0.002	1.593	0.015	0.011	-0.015	0.011	0.004	-0.063	0.02	-0.032
0.005	-0.008	0.603	0.01	0.009	-0.014	0.004	-0.012	-0.064	0.021	-0.033
0.007	-0.007	0.567	0.005	-0.012	-0.015	0.009	-0.007	-0.065	0.01	-0.024
-0.004	-0.009	-0.399	-0.002	-0.004	-0.008	0.004	0.012	-0.063	0.013	-0.03
-0.016	-0.015	-2.486	0.001	0.007	0.001	0	0.015	-0.062	0.023	-0.027
-0.003	-0.023	-2.407	0.015	-0.019	0.003	0.017	0.019	-0.064	0.019	-0.012
0.006	-0.024	0.355	0.02	-0.027	-0.005	0.036	0.033	-0.066	0.006	-0.005
0.005	-0.009	1.713	0.02	-0.018	-0.016	0.03	0.029	-0.065	0.003	0.012
0.005	-0.002	0.736	0.018	-0.031	-0.02	0.016	0.019	-0.065	0.005	0.018
-0.007	-0.015	-0.094	0.01	-0.016	-0.018	0.024	0.019	-0.061	-0.016	0.005
-0.006	-0.019	0.039	0.011	0.008	-0.011	0.031	0.017	-0.066	-0.035	0.013
0.007	-0.012	0.49	0.02	-0.005	-0.002	0.012	0.015	-0.083	-0.019	0.01
-0.002	-0.012	0.128	0.016	0.007	-0.001	0.003	0.018	-0.075	-0.015	-0.011
-0.015	-0.019	-0.921	0.012	0.025	-0.008	0.011	0.011	-0.049	-0.029	-0.012
-0.016	-0.017	-1.213	0.008	-0.008	-0.008	0.008	0.006	-0.057	-0.029	-0.007
-0.002	0.002	-0.489	-0.009	-0.028	-0.006	0.003	0.02	-0.077	-0.025	-0.003
0.007	0.008	0.456	-0.01	-0.009	-0.007	0.005	0.024	-0.075	-0.014	0.015
-0.007	-0.002	0.704	-0.003	-0.001	-0.008	0.007	0.015	-0.062	0.015	0.011
-0.007	-0.003	0.492	-0.011	-0.001	-0.013	0.013	0.015	-0.062	0.028	-0.008
0.004	0.009	0.381	-0.012	-0.002	-0.015	0.03	0.014	-0.078	0.02	-0.002
0.001	0.008	0.169	-0.005	-0.009	-0.009	0.04	0.006	-0.08	0.021	-0.003
0.009	-0.014	-0.195	-0.007	0.002	-0.007	0.031	0.013	-0.065	0.008	-0.017
0.019	-0.006	-0.623	-0.007	0.011	-0.009	0.024	0.018	-0.06	-0.021	-0.009
0.017	0.079	-0.279	0.006	-0.008	-0.011	0.028	0.006	-0.053	-0.022	-0.013
0.018	0.205	1.036	0.022	-0.006	-0.011	0.027	0.007	-0.05	-0.008	-0.027
0.013	0.306	1.779	0.026	0.02	-0.012	0.016	0.015	-0.069	0.001	-0.022
-0.008	0.303	1.577	0.026	-0.001	-0.016	0.009	0.019	-0.074	0.026	-0.031
-0.02	0.168	1.159	0.025	-0.033	-0.02	0.018	0.022	-0.052	0.043	-0.035
-0.004	0.007	-0.148	0.016	-0.025	-0.021	0.027	0.015	-0.056	0.028	-0.01
0.005	-0.096	-1.887	0.007	-0.034	-0.021	0.019	0.012	-0.077	0.015	-0.002
-0.008	-0.15	-1.954	0.005	-0.048	-0.023	0.01	0.021	-0.069	0.017	-0.018
-0.009	-0.192	-1.556	0.007	-0.035	-0.026	0.008	0.021	-0.058	0.01	-0.017
-0.001	-0.228	-1.854	0.01	-0.027	-0.019	0.009	0.02	-0.071	0.004	-0.011
0.009	-0.211	-0.461	0.001	-0.017	-0.004	0.012	0.025	-0.074	0.006	-0.019
0.034	-0.147	1.541	-0.013	-0.003	0.001	0.016	0.022	-0.07	0.001	-0.016
0.032	-0.087	1.302	-0.008	0.003	-0.003	0.016	0.021	-0.064	0.001	-0.014
0.004	-0.039	0.726	0	0.013	-0.006	0.013	0.019	-0.051	0.017	-0.015
-0.002	-0.016	1.164	0.002	0.018	0.001	0.009	0.002	-0.058	0.031	0.004
0.002	-0.023	0.903	0.004	0.007	0.006	0.012	-0.007	-0.073	0.04	0.008
-0.003	-0.03	-0.387	0.005	-0.009	0.002	0.022	0.002	-0.069	0.047	-0.007
0.008	-0.032	-1.559	0.007	-0.019	0.006	0.018	0.011	-0.066	0.042	0.005
0.021	-0.028	-1.702	0.011	-0.016	0.018	0.007	0.02	-0.074	0.027	0.016
0.007	-0.019	-0.163	0.014	-0.005	0.015	0.009	0.025	-0.077	0.01	0.009
-0.002	-0.017	1.967	0.016	-0.005	0.005	0.011	0.024	-0.073	0	0
0.002	-0.012	2.214	0.019	0	0.008	0.007	0.028	-0.066	-0.004	-0.011
-0.009	-0.003	1.334	0.025	0.014	0.006	0.007	0.03	-0.062	-0.006	-0.01
-0.01	-0.008	1.473	0.017	0.007	-0.009	0.007	0.023	-0.066	-0.007	-0.018
0.001	-0.023	1.541	-0.001	-0.001	-0.016	0.01	0.021	-0.072	-0.015	-0.048
0.003	-0.038	-0.027	-0.002	0.008	-0.012	0.017	0.024	-0.072	-0.029	-0.056
0.001	-0.055	-1.886	0.011	0.001	-0.018	0.016	0.021	-0.078	-0.042	-0.051
-0.01	-0.063	-1.655	0.012	-0.007	-0.033	0.013	0.016	-0.087	-0.056	-0.06
-0.01	-0.058	-0.058	0.01	-0.015	-0.04	0.014	0.015	-0.078	-0.055	-0.05
0.005	-0.054	0.593	0.008	-0.036	-0.032	0.012	0.011	-0.068	-0.036	-0.046
-0.007	-0.045	0.184	-0.002	-0.026	-0.025	0.008	0.012	-0.079	-0.034	-0.059
-0.021	-0.036	-0.086	0	-0.002	-0.034	0.009	0.02	-0.082	-0.037	-0.038
-0.007	-0.037	0.669	0.005	-0.012	-0.042	0.008	0.021	-0.06	-0.015	-0.014
0.001	-0.03	1.654	-0.004	-0.018	-0.041	0.011	0.016	-0.048	-0.005	-0.019
0.002	-0.014	1.468	0.003	0.002	-0.043	0.018	0.018	-0.06	-0.009	-0.002
0.001	-0.01	0.598	0.013	-0.002	-0.039	0.019	0.02	-0.078	0.01	0.002
-0.014	-0.01	0.024	0.003	-0.026	-0.03	0.024	0.019	-0.081	0.026	-0.03
0.001	-0.004	-0.212	0.004	-0.031	-0.029	0.034	0.019	-0.073	0.023	-0.03
0.026	0.002	-0.68	0.008	-0.016	-0.029	0.038	0.024	-0.073	0.019	-0.003
0.012	0.003	-1.274	-0.001	-0.003	-0.026	0.034	0.027	-0.073	0.01	0.007
-0.004	0.003	-0.806	-0.001	-0.005	-0.016	0.025	0.026	-0.076	0.007	0.023
-0.01	0.002	0.954	0.009	-0.01	-0.001	0.019	0.031	-0.084	0.013	0.04
-0.009	0.001	2.633	0.005	0.005	0.002	0.022	0.033	-0.077	0.008	0.036
-0.002	0.005	2.718	-0.003	0.012	-0.001	0.019	0.027	-0.069	0.006	0.031
0.002	0.025	1.556	0.002	-0.014	0.001	0.015	0.025	-0.07	0.015	0.011
0.001	0.063	0.525	0.006	-0.017	-0.008	0.018	0.024	-0.072	0.013	-0.017
-0.016	0.088	0.156	0.008	0.008	-0.018	0.015	0.022	-0.078	0.009	-0.005
-0.003	0.072	0.247	0.011	-0.007	-0.006	0.01	0.02	-0.086	0.022	0.002
0.036	0.047	-0.112	0.01	-0.03	-0.001	0.015	0.016	-0.081	0.026	-0.018
0.02	0.02	-0.795	0.014	-0.018	-0.008	0.019	0.013	-0.081	0.012	-0.005
-0.009	-0.029	-0.821	0.019	-0.024	-0.005	0.015	0.013	-0.094	0.01	0.015
-0.003	-0.068	-0.527	0.011	-0.025	-0.004	0.011	0.022	-0.087	0.026	0.002
0.001	-0.079	-0.17	0.007	-0.005	-0.013	0.015	0.026	-0.07	0.032	0.01
-0.003	-0.084	0.076	0.006	-0.008	-0.019	0.023	0.019	-0.079	0.027	0.021
-0.005	-0.07	-0.249	-0.004	-0.014	-0.023	0.021	0.017	-0.086	0.019	0.005
0.004	-0.04	-0.502	-0.004	-0.023	-0.032	0.018	0.016	-0.086	0.016	0.007
0.018	-0.033	-0.293	0.005	-0.017	-0.034	0.021	0.014	-0.091	0.025	0.002
0.007	-0.04	-0.147	0.005	0.017	-0.022	0.014	0.016	-0.084	0.026	-0.022
-0.017	-0.032	-0.503	0.003	0.005	-0.021	0.007	0.014	-0.073	0.02	-0.021
-0.012	-0.015	-0.756	0.006	-0.028	-0.03	0.013	0.01	-0.085	0.032	-0.03
-0.002	0.007	-0.598	0.004	-0.015	-0.022	0.016	0.017	-0.096	0.025	-0.051
-0.006	0.033	-0.902	-0.009	-0.002	-0.006	0.005	0.017	-0.086	0.002	-0.041
0.006	0.074	-0.767	-0.015	-0.024	-0.001	-0.005	0.012	-0.08	0.01	-0.034
0.008	0.117	0.102	-0.009	-0.032	0.001	0.007	0.021	-0.075	0.015	-0.031
-0.016	0.135	0.16	0.004	-0.005	0.008	0.026	0.026	-0.074	-0.007	-0.01
-0.017	0.124	-0.256	0.017	0.02	0.019	0.023	0.019	-0.087	-0.016	-0.006
-0.001	0.076	-0.36	0.026	0.022	0.026	0.011	0.017	-0.078	-0.018	-0.006
-0.003	0.001	-0.18	0.029	0.017	0.027	0.012	0.016	-0.059	-0.024	0.009
-0.012	-0.054	-0.154	0.023	0.014	0.024	0.017	0.017	-0.069	-0.025	-0.001
0.003	-0.073	-0.323	0.013	-0.001	0.026	0.02	0.019	-0.085	-0.036	-0.017
0.031	-0.067	-0.148	0.011	-0.022	0.033	0.021	0.023	-0.078	-0.052	-0.006
0.014	-0.061	-0.067	0.018	-0.012	0.033	0.016	0.041	-0.07	-0.058	-0.01
-0.015	-0.068	0.125	0.014	0.015	0.023	0.008	0.05	-0.078	-0.065	-0.028
-0.001	-0.087	0.766	0.008	0.012	0.009	0.006	0.024	-0.081	-0.066	-0.028
0.016	-0.096	1.053	0.008	-0.011	-0.006	0.013	-0.006	-0.074	-0.045	-0.036
0.002	-0.072	0.904	0.01	-0.006	-0.024	0.019	-0.016	-0.083	-0.032	-0.048
-0.021	-0.044	0.733	0.012	0.02	-0.038	0.022	-0.018	-0.091	-0.034	-0.033
-0.02	-0.036	0.104	0.005	-0.001	-0.041	0.022	-0.009	-0.068	-0.009	-0.017
0.002	-0.022	-0.953	-0.003	-0.039	-0.047	0.017	0.01	-0.051	0.042	-0.013
0.01	-0.011	-0.266	0.007	-0.026	-0.056	0.012	0.021	-0.066	0.065	0.006
0.005	-0.02	1.863	0.013	-0.015	-0.049	0.005	0.025	-0.079	0.06	0.007
0.006	-0.027	2.303	0.011	-0.04	-0.043	0.007	0.03	-0.061	0.049	-0.015
0.009	-0.025	1.109	0.02	-0.059	-0.046	0.021	0.025	-0.039	0.024	-0.007
-0.003	-0.024	0.176	0.017	-0.057	-0.035	0.028	0.014	-0.041	0.01	0.002
-0.014	-0.025	0.142	0.005	-0.031	-0.018	0.023	0.004	-0.045	0.01	-0.019
-0.003	-0.025	0.255	0.012	0.001	-0.02	0.018	0.004	-0.038	0.003	-0.021
0.003	-0.025	0.256	0.013	0.015	-0.023	0.024	0.02	-0.032	0.004	-0.009
0.015	-0.026	0.391	-0.003	0.015	-0.017	0.029	0.03	-0.025	0.001	-0.016
0.028	-0.022	0.043	-0.006	0.007	-0.015	0.021	0.021	-0.027	-0.009	-0.022
0.015	-0.019	0.068	-0.006	-0.001	-0.013	0.018	0.018	-0.029	0	-0.025
0.001	-0.023	0.845	-0.015	-0.01	-0.014	0.021	0.013	-0.014	0.011	-0.027
-0.005	-0.024	0.958	-0.008	-0.011	-0.018	0.016	-0.008	-0.002	0.016	-0.008
-0.014	-0.021	0.451	0.008	0.003	-0.02	0.008	-0.011	-0.006	0.03	-0.002
-0.014	-0.019	0.049	0.006	0.008	-0.022	0.006	0.006	-0.005	0.029	-0.013
-0.01	-0.013	0.08	0	-0.001	-0.013	0.015	0.019	-0.001	0.01	-0.013
-0.019	-0.002	0.196	0.004	0.006	-0.003	0.015	0.035	0.01	0.014	-0.015
-0.01	-0.003	-0.021	0.013	0.013	-0.013	0.007	0.049	0.032	0.018	-0.013
0.033	-0.022	0.091	0.025	0.005	-0.02	0.012	0.043	0.04	-0.003	-0.011
0.032	0.002	0.478	0.03	0.009	-0.019	0.012	0.019	0.044	-0.017	-0.028
-0.013	0.073	0.699	0.03	0.002	-0.023	0.013	-0.012	0.05	-0.017	-0.031
-0.013	0.103	0.753	0.03	-0.019	-0.015	0.026	-0.022	0.054	-0.009	-0.024
0.005	0.098	0.725	0.016	-0.007	0.001	0.031	0.004	0.068	0.008	-0.017
-0.001	0.067	0.608	-0.001	0.001	-0.003	0.035	0.031	0.076	0.016	0.005
-0.003	-0.001	-0.222	-0.007	-0.032	0.003	0.034	0.03	0.079	0.014	0.003
0.004	-0.038	-1.091	-0.014	-0.041	0.025	0.018	0.018	0.087	0.006	-0.013
-0.01	-0.042	-1.009	-0.007	-0.03	0.02	0.01	0.016	0.094	-0.005	0
-0.026	-0.055	-0.719	0.007	-0.034	0.001	0.012	0.019	0.108	0.001	0.015
0	-0.057	-0.66	0.008	-0.027	0.002	0.011	0.02	0.135	0.003	0
0.026	-0.041	-0.578	0.01	-0.012	0.01	0.02	0.016	0.152	-0.017	-0.01
0.009	-0.038	0.001	0.015	0.012	0.011	0.021	0.011	0.16	-0.032	-0.001
-0.01	-0.048	0.824	0.012	0.024	0.006	0.007	0.02	0.181	-0.052	0.005
-0.006	-0.051	0.747	0.007	-0.006	0	0.003	0.027	0.145	-0.074	0
0.011	-0.049	0.247	0.001	-0.015	-0.004	0.011	0.023	0.002	-0.071	-0.018
0.009	-0.039	0.028	-0.015	0.009	-0.017	0.014	0.021	-0.12	-0.059	-0.032
-0.003	-0.03	-0.139	-0.024	0.003	-0.033	0	0.015	-0.15	-0.027	-0.013
0.012	-0.034	0.344	-0.016	-0.018	-0.037	-0.008	0.009	-0.152	0.032	0.003
0.002	-0.032	1.174	-0.006	-0.019	-0.04	0.015	0.016	-0.175	0.066	-0.006
-0.028	-0.02	1.097	0.003	-0.007	-0.047	0.028	0.01	-0.203	0.062	-0.025
-0.017	-0.025	0.723	0.005	-0.008	-0.04	0.021	0.008	-0.187	0.044	-0.048
0.009	-0.034	0.818	-0.001	-0.011	-0.026	0.021	0.027	-0.161	0.027	-0.042
0.017	-0.032	0.117	-0.005	0	-0.015	0.018	0.029	-0.169	0.022	-0.021
0.015	-0.021	-1.228	-0.005	0.018	-0.012	0.013	0.024	-0.162	0.02	-0.02
0.012	-0.012	-1.219	0.003	0.019	-0.018	0.016	0.03	-0.153	0.018	-0.007
0.015	-0.018	-0.234	0.008	-0.019	-0.019	0.023	0.024	-0.181	0.022	0.002
0.017	-0.024	0.077	-0.004	-0.029	-0.019	0.022	0.02	-0.19	0.019	-0.018
0	-0.021	-0.219	-0.008	-0.001	-0.025	0.01	0.026	-0.18	0.011	-0.02
-0.004	-0.034	-0.244	0.004	-0.02	-0.022	0.017	0.022	-0.189	0.008	-0.014
0.025	-0.034	-0.047	0.009	-0.034	-0.02	0.033	0.022	-0.185	0.011	-0.018
0.041	-0.017	0.139	0.012	-0.005	-0.024	0.027	0.028	-0.165	0.015	-0.013
0.025	-0.027	0.609	0.023	-0.004	-0.019	0.025	0.022	-0.156	0.012	-0.017
-0.001	-0.034	0.975	0.025	-0.014	-0.011	0.032	0.026	-0.148	0	-0.025
-0.011	-0.022	0.798	0.024	-0.006	-0.011	0.03	0.036	-0.151	-0.004	-0.014
-0.005	-0.016	0.154	0.026	-0.017	-0.01	0.021	0.026	-0.162	0.009	-0.019
-0.011	-0.011	-0.595	0.021	-0.03	-0.011	0.011	0.015	-0.157	0.008	-0.027
-0.037	-0.011	-0.827	0.009	-0.022	-0.016	0.004	0.018	-0.161	-0.003	-0.003
-0.039	-0.018	-0.909	0.004	-0.019	-0.017	-0.003	0.021	-0.197	0.004	0.005
-0.002	-0.011	-1.043	0.004	-0.012	-0.019	-0.003	0.02	-0.219	0.015	-0.012
0.017	0	-0.678	0.012	-0.001	-0.018	0.009	0.018	-0.207	0.016	-0.004
0.012	-0.001	-0.101	0.019	-0.011	-0.013	0.012	0.017	-0.192	0.013	0
0.012	-0.006	0.654	0.012	-0.021	-0.01	0.006	0.014	-0.175	0.006	-0.021
0.004	-0.013	1.578	0.015	-0.004	-0.017	0.009	0.009	-0.143	0.002	-0.019
-0.013	-0.016	2.103	0.028	0.019	-0.021	0.019	0.02	-0.133	0.008	-0.005
-0.014	0.004	2.063	0.023	0.017	-0.011	0.014	0.023	-0.16	0.011	-0.011
0.006	0.027	1.486	0.017	-0.003	-0.004	0.005	0.003	-0.183	0.004	-0.009
0.007	0.036	0.789	0.018	-0.023	-0.015	0.014	0	-0.203	0.01	0
-0.018	0.049	0.258	0.006	-0.031	-0.025	0.022	0.02	-0.215	0.026	0
-0.018	0.024	-0.03	-0.006	-0.023	-0.016	0.017	0.018	-0.207	0.02	0.001
-0.021	-0.032	-0.291	0.004	-0.022	-0.012	0.014	0.009	-0.207	0.014	-0.005
-0.017	0.013	-0.593	0.015	-0.033	-0.029	0.015	0.015	-0.195	0.012	-0.01
0.009	0.128	-0.005	0.014	-0.034	-0.028	0.014	0.018	-0.172	-0.004	-0.005
-0.008	0.191	0.632	0.011	-0.005	-0.006	0.018	0.024	-0.174	-0.013	-0.016
-0.024	0.253	0.197	0.009	0.02	-0.004	0.023	0.032	-0.179	-0.01	-0.026
0.001	0.305	-0.285	0.005	0.001	-0.013	0.018	0.029	-0.17	-0.012	-0.002
0.015	0.26	-0.579	-0.001	-0.008	-0.008	0.015	0.024	-0.172	-0.003	0.015
0.011	0.14	-0.812	-0.018	0.008	-0.009	0.019	0.029	-0.183	0.007	0.01
-0.006	-0.019	-0.779	-0.025	-0.005	-0.017	0.009	0.027	-0.167	0.016	0.018
-0.009	-0.161	-0.458	-0.007	-0.014	-0.01	-0.003	0.017	-0.132	0.037	0.021
0.024	-0.199	0.088	-0.002	0.003	-0.005	0.007	0.016	-0.095	0.041	0.012
0.025	-0.171	0.03	-0.008	0.007	-0.008	0.013	0.02	-0.035	0.022	0.006
-0.012	-0.162	-0.115	0.009	0.003	0.004	0.013	0.023	0.021	0.014	0.005
-0.008	-0.162	0.479	0.027	0.007	0.014	0.021	0.031	0.038	0.013	0.012
0.014	-0.16	0.509	0.014	0.002	0.007	0.023	0.03	0.027	0.015	0.022
-0.003	-0.152	-0.15	-0.005	-0.003	0.001	0.02	0.019	0.01	0.018	0.026
-0.022	-0.126	-0.328	0.001	-0.008	0.005	0.03	0.017	0.005	0.011	0.03
-0.008	-0.109	-0.168	0.008	-0.017	0.007	0.031	0.024	-0.017	0.011	0.017
0.019	-0.093	-0.294	-0.004	0.002	0.004	0.016	0.025	-0.045	0.009	0
0.031	-0.06	-0.533	-0.008	0.031	0.006	0.014	0.018	-0.021	-0.013	0.004
0.018	-0.037	-0.337	0.002	0.02	0.011	0.017	0.016	0.012	-0.028	-0.014
-0.009	-0.03	0.185	0.004	-0.001	0.014	0.013	0.018	0.012	-0.021	-0.047
-0.023	-0.017	0.598	0.004	-0.01	0.01	0.013	0.019	0.002	-0.009	-0.045
-0.005	-0.021	0.416	0.015	-0.023	0.001	0.014	0.018	0.006	-0.016	-0.043
0.011	-0.052	-0.07	0.023	-0.023	-0.008	0.016	0.013	0.014	-0.052	-0.054
-0.006	-0.082	-0.13	0.025	-0.013	-0.015	0.02	0.007	0.003	-0.067	-0.039
-0.024	-0.079	-0.193	0.031	-0.016	-0.018	0.021	0.005	0.002	-0.04	-0.02
-0.011	-0.049	-0.23	0.025	-0.004	-0.013	0.016	0.01	0.026	-0.014	-0.02
0.017	-0.034	-0.011	0.011	0.013	-0.017	0.013	0.004	0.034	-0.009	-0.016
0.032	-0.03	0.009	0.006	-0.008	-0.026	0.019	-0.009	0.006	-0.016	-0.013
0.008	-0.015	-0.133	-0.01	-0.025	-0.021	0.015	0	-0.015	-0.018	-0.021
-0.03	-0.001	-0.31	-0.016	-0.021	-0.02	0.01	0.018	-0.003	-0.006	-0.017
-0.034	-0.001	-0.126	0.001	-0.028	-0.018	0.019	0.019	0.003	0.007	-0.015
-0.007	-0.003	0.713	0.002	-0.018	-0.002	0.019	0.018	0.02	0.018	-0.022
0.018	0.002	1.458	0.004	-0.006	0.006	0.013	0.02	0.055	0.026	-0.008
0.015	0.008	1.339	0.024	-0.014	0.002	0.02	0.015	0.044	0.023	0.002
-0.002	0.011	0.726	0.034	0.003	0.004	0.018	0.013	0.018	0.013	-0.014
-0.003	0.03	0.267	0.043	0.028	0.008	0.002	0.009	0.032	0.006	-0.028
0.011	0.067	-0.145	0.047	0.012	0.008	0.005	0.003	0.043	-0.006	-0.043
0.016	0.079	-0.195	0.032	-0.018	0.002	0.012	0.003	0.013	-0.025	-0.063
0.014	0.079	0.339	0.033	-0.035	-0.012	0.003	0.006	-0.011	-0.04	-0.052
0.026	0.084	0.712	0.025	-0.046	-0.016	0.004	0.008	-0.018	-0.029	-0.037
0.032	0.053	0.831	-0.023	-0.042	-0.016	0.016	-0.001	-0.04	-0.006	-0.042
0.021	0.06	1.025	-0.038	-0.023	-0.029	0.031	-0.013	-0.062	-0.003	-0.027
0.009	0.141	1.102	-0.013	-0.029	-0.042	0.043	-0.004	-0.066	-0.009	-0.019
-0.001	0.149	0.854	-0.006	-0.038	-0.045	0.04	0.019	-0.052	-0.012	-0.024
-0.004	0.079	0.538	-0.002	-0.014	-0.043	0.027	0.027	-0.033	-0.016	0
0.005	0.005	0.123	0.01	-0.005	-0.032	0.019	0.017	-0.038	-0.011	0.005
0.029	-0.089	-0.632	0.013	-0.003	-0.019	0.016	0.014	-0.049	-0.005	-0.011
0.035	-0.152	-0.86	0.009	0.01	-0.022	0.022	0.021	-0.054	0.006	0.009
0.01	-0.138	-0.435	-0.004	0.002	-0.029	0.027	0.027	-0.06	0.022	0.008
-0.015	-0.108	-0.194	-0.015	0.006	-0.025	0.016	0.037	-0.053	0.018	-0.018
-0.022	-0.1	-0.077	-0.014	0.024	-0.022	0.007	0.038	-0.043	0.01	-0.003
-0.021	-0.091	-0.259	-0.028	0.007	-0.025	0.011	0.027	-0.049	0.025	0.008
-0.019	-0.066	-0.473	-0.044	-0.018	-0.024	0.006	0.025	-0.057	0.031	-0.007
-0.02	-0.028	0.277	-0.012	-0.025	-0.016	-0.003	0.027	-0.055	0.022	-0.005
-0.025	0.018	1.351	0.022	-0.027	-0.017	0.001	0.029	-0.043	0.018	-0.014
-0.014	0.043	1.341	0.019	-0.01	-0.027	0.011	0.034	-0.032	0.006	-0.037
0.015	0.039	0.609	0.022	0.012	-0.027	0.02	0.034	-0.043	-0.009	-0.029
0.017	0.007	0.626	0.035	0.015	-0.023	0.023	0.031	-0.052	-0.002	-0.017
-0.014	-0.043	1.127	0.023	0.02	-0.026	0.019	0.029	-0.051	0.001	-0.025
-0.029	-0.073	1.114	0	0.024	-0.024	0.015	0.027	-0.075	-0.005	-0.017
-0.009	-0.077	1.076	-0.01	0.003	-0.021	0.02	0.024	-0.106	0.01	-0.009
0.006	-0.075	0.851	-0.01	-0.019	-0.025	0.024	0.018	-0.102	0.028	-0.019
-0.012	-0.067	-0.148	-0.008	-0.023	-0.024	0.023	0.01	-0.086	0.023	-0.012
-0.023	-0.062	-0.968	-0.01	-0.035	-0.015	0.023	0.018	-0.09	0.016	-0.015
-0.022	-0.06	-0.745	-0.011	-0.036	-0.01	0.025	0.034	-0.097	0.025	-0.029
-0.027	-0.048	0.053	0.007	-0.008	-0.015	0.023	0.029	-0.085	0.027	-0.013
-0.003	-0.039	0.488	0.024	0.006	-0.012	0.015	0.022	-0.078	0.022	-0.002
0.021	-0.041	0.409	0.013	0.008	-0.008	0.015	0.024	-0.09	0.025	-0.012
0.004	-0.038	0.011	0.006	0.028	-0.016	0.025	0.012	-0.07	0.024	0
0.004	-0.021	-0.491	0.012	0.031	-0.018	0.025	-0.001	-0.043	0.028	0.006
0.022	-0.013	-0.56	0.009	0.012	-0.008	0.016	0.003	-0.071	0.032	-0.011
0.02	-0.02	-0.483	0.011	0.004	-0.007	0.018	0.006	-0.09	0.022	-0.01
0.016	-0.019	-0.619	0.016	-0.014	-0.013	0.023	0.01	-0.064	0.015	-0.001
0.018	-0.022	-0.651	0.011	-0.04	-0.014	0.021	0.024	-0.051	0.013	-0.002
0.021	-0.032	-0.396	0.012	-0.038	-0.014	0.015	0.031	-0.072	0.01	-0.001
0.011	-0.035	0.055	0.01	-0.011	-0.016	0.004	0.027	-0.092	0.014	-0.01
-0.016	-0.029	0.18	0.004	0.011	-0.019	0.005	0.021	-0.072	0.013	-0.023
-0.029	-0.014	-0.036	0.009	0.007	-0.027	0.021	0.018	-0.03	0.011	-0.011
-0.017	-0.004	-0.117	0.015	-0.01	-0.033	0.022	0.023	-0.021	0.021	0.002
0.008	-0.007	-0.003	0.006	-0.01	-0.028	0.01	0.029	-0.056	0.015	-0.005
0.032	-0.005	0.229	0	-0.009	-0.016	0.004	0.022	-0.099	-0.002	-0.019
0.025	-0.006	0.19	0.015	-0.017	-0.012	0.006	0.015	-0.121	0.001	-0.03
0.002	-0.007	-0.255	0.015	-0.019	-0.017	0.013	0.019	-0.122	0.009	-0.019
-0.003	-0.004	-0.372	-0.002	-0.013	-0.014	0.014	0.018	-0.101	-0.003	-0.009
-0.016	-0.006	-0.277	0.003	-0.016	0	0.009	0.011	-0.073	-0.007	-0.019
-0.019	-0.002	-0.259	0.015	-0.027	0.013	0.008	0.008	-0.075	0.007	-0.008
0.008	0.017	1.011	0.014	-0.028	0.017	0.007	0.012	-0.087	0.004	0.009
0.022	0.063	2.464	0.011	-0.014	0.012	0.001	0.019	-0.086	-0.012	-0.009
0.018	0.129	1.597	0.009	-0.009	0.012	0.005	0.025	-0.084	-0.011	-0.014
0.006	0.149	0.406	0.014	-0.016	0.026	0.019	0.015	-0.09	-0.008	-0.007
-0.006	0.123	0.676	0.014	-0.014	0.034	0.017	0.003	-0.11	-0.013	-0.019
-0.005	0.088	0.336	0.003	-0.008	0.024	0.016	0.015	-0.117	-0.017	-0.013
-0.001	0.015	-1.04	0.005	-0.014	0.019	0.022	0.03	-0.096	-0.016	-0.011
-0.005	-0.068	-1.689	0.005	-0.024	0.011	0.013	0.031	-0.08	-0.012	-0.029
-0.007	-0.112	-1.225	-0.006	-0.026	-0.008	0.007	0.027	-0.092	-0.017	-0.017
0.007	-0.116	-0.932	-0.009	-0.028	-0.006	0.004	0.026	-0.106	-0.03	-0.014
0.018	-0.068	-1.163	-0.007	-0.028	0.001	0.005	0.014	-0.093	-0.052	-0.04
0.017	-0.001	-0.651	-0.006	-0.014	-0.015	0.023	-0.013	-0.071	-0.079	-0.031
0.019	0.077	0.565	0.001	-0.002	-0.026	0.03	-0.019	-0.068	-0.092	-0.023
0.006	0.17	1.594	0.017	0.009	-0.022	0.018	0.002	-0.07	-0.084	-0.036
-0.007	0.203	1.61	0.029	0.014	-0.027	0.013	0.014	-0.064	-0.06	-0.016
-0.001	0.139	0.28	0.017	-0.006	-0.033	0.012	0.015	-0.067	-0.026	-0.007
-0.012	0.036	-0.515	0.002	-0.033	-0.029	0.008	0.013	-0.073	-0.005	-0.03
-0.033	-0.052	-0.244	0.007	-0.038	-0.027	0.012	0.004	-0.063	-0.004	-0.022
-0.018	-0.112	0.054	0.008	-0.041	-0.029	0.016	0.009	-0.056	0.001	-0.017
0.014	-0.148	0.39	-0.002	-0.043	-0.027	0.014	0.033	-0.061	0.018	-0.039
0.008	-0.147	0.345	0.005	-0.025	-0.025	0.016	0.035	-0.057	0.035	-0.03
-0.012	-0.123	0.318	0.019	0.003	-0.024	0.024	0.021	-0.056	0.042	-0.016
0.003	-0.104	0.826	0.01	0.028	-0.02	0.027	0.025	-0.058	0.029	-0.015
0.024	-0.09	1.2	0.001	0.036	-0.015	0.025	0.026	-0.056	0	0.013
0.009	-0.08	0.998	0.007	0.025	-0.009	0.025	0.022	-0.068	-0.007	0.047
-0.024	-0.063	0.348	0.01	0.014	-0.01	0.028	0.027	-0.076	0.012	0.057
-0.022	-0.032	0.354	0.012	-0.003	-0.018	0.024	0.027	-0.068	0.023	0.048
0.012	-0.016	0.697	0.017	-0.013	-0.023	0.018	0.014	-0.068	0.022	0.041
0.011	-0.016	0.471	0.023	0.003	-0.02	0.029	0.004	-0.072	0.029	0.059
-0.019	-0.007	0.594	0.029	0.002	-0.014	0.041	0.006	-0.061	0.054	0.054
-0.031	0.001	0.964	0.032	-0.009	-0.012	0.035	0.017	-0.058	0.073	0.025
-0.029	0.008	1.009	0.03	-0.003	-0.015	0.019	0.022	-0.072	0.064	0.018
-0.015	0.019	0.924	0.022	0.001	-0.015	0.006	0.024	-0.064	0.046	-0.012
-0.005	0.017	1.014	0.009	0.012	-0.012	0.001	0.029	-0.049	0.025	-0.052
-0.01	0.002	1.065	0.005	0.021	-0.023	0.005	0.024	-0.052	0.01	-0.041
0.002	-0.016	0.292	0.01	0.002	-0.028	0.013	0.013	-0.059	0.015	-0.025
0.014	-0.026	-0.192	0.01	-0.016	-0.002	0.022	0.002	-0.07	0.011	-0.034
0.013	-0.025	0.236	0.008	-0.011	0.011	0.028	-0.005	-0.078	0.001	-0.025
0.015	-0.019	0.282	0.005	-0.013	-0.007	0.028	0.003	-0.077	0.012	-0.019
-0.002	-0.011	-0.323	-0.012	-0.017	-0.009	0.022	0.016	-0.076	0.02	-0.028
-0.008	-0.003	-0.922	-0.02	-0.012	0.009	0.018	0.01	-0.071	0.022	-0.011
0.021	0.002	-0.759	-0.015	-0.025	0.007	0.009	0.002	-0.065	0.034	0.012
0.022	-0.005	-0.178	-0.023	-0.029	-0.006	0.003	0.01	-0.061	0.04	0.017
0.003	-0.02	0.029	-0.026	-0.007	-0.01	0.008	0.017	-0.063	0.039	0.031
0.021	-0.021	-0.657	-0.018	-0.003	-0.004	0.014	0.018	-0.066	0.034	0.037
0.025	-0.004	-1.575	-0.018	-0.015	0.009	0.008	0.025	-0.061	0.018	0.02
-0.02	0	-1.027	-0.01	-0.014	0.01	-0.006	0.029	-0.063	0.019	0.026
-0.032	-0.009	0.115	0.017	0.006	0.004	-0.011	0.026	-0.072	0.036	0.029
0.004	0.003	0.292	0.029	0.021	0.005	0.005	0.029	-0.078	0.019	0.005
0.013	0.003	-0.559	0.023	0.006	0.003	0.019	0.038	-0.081	-0.013	-0.011
0.002	-0.031	-1.452	0.014	-0.018	-0.006	0.01	0.039	-0.075	-0.022	-0.029
0.02	-0.038	-1.11	0.004	-0.02	-0.018	0.008	0.028	-0.065	-0.046	-0.055
0.022	-0.03	-0.185	0.009	-0.012	-0.028	0.027	0.023	-0.061	-0.077	-0.058
-0.023	-0.046	0.534	0.017	-0.015	-0.026	0.023	0.026	-0.056	-0.082	-0.064
-0.033	-0.053	1.074	0.014	-0.012	-0.022	0.005	0.023	-0.05	-0.087	-0.071
0.005	-0.04	1.19	0.007	-0.011	-0.028	0.012	0.02	-0.058	-0.078	-0.057
0.001	-0.034	0.663	0.002	-0.016	-0.029	0.022	0.024	-0.067	-0.038	-0.057
-0.022	-0.028	-0.414	-0.002	0.004	-0.024	0.015	0.017	-0.064	-0.007	-0.051
-0.003	-0.015	-1.122	0.004	0.018	-0.03	0.016	0.008	-0.068	0.014	-0.022
0.01	-0.014	-0.942	0.006	-0.007	-0.032	0.018	0.019	-0.07	0.042	-0.024
0.003	-0.021	-0.223	-0.006	-0.024	-0.024	0.01	0.035	-0.054	0.051	-0.042
0.015	-0.015	0.455	-0.009	-0.021	-0.027	0.013	0.033	-0.053	0.031	-0.019
0.015	-0.009	0.709	-0.001	-0.027	-0.028	0.022	0.027	-0.066	0.015	-0.003
-0.01	-0.01	0.759	0.001	-0.029	-0.012	0.021	0.022	-0.067	0.003	-0.018
-0.02	-0.014	0.218	0.004	-0.006	-0.004	0.02	0.008	-0.062	-0.014	-0.019
-0.018	-0.022	-0.479	0.007	0.011	-0.003	0.02	-0.008	-0.061	-0.012	-0.016
-0.006	-0.021	-0.312	0.006	0.008	-0.006	0.022	-0.008	-0.053	-0.002	-0.02
0.008	-0.019	0.004	0.009	0.006	-0.02	0.032	-0.002	-0.048	-0.014	-0.013
0.003	-0.029	0.509	0.011	-0.01	-0.024	0.029	0.006	-0.052	-0.013	-0.017
-0.001	-0.03	1.198	0.014	-0.02	-0.02	0.013	0.024	-0.037	0.006	-0.026
0.016	-0.021	1.236	0.022	0.005	-0.017	0.006	0.028	-0.036	0.005	-0.011
0.012	-0.025	1.014	0.018	0.019	-0.019	0.002	0.01	-0.069	0.005	-0.009
-0.016	-0.028	0.408	0.01	0.009	-0.024	0.007	0.012	-0.079	0.012	-0.027
-0.01	-0.017	-0.131	0.015	-0.003	-0.019	0.029	0.024	-0.069	0.011	-0.019
0.007	-0.014	0.53	0.016	-0.021	-0.014	0.031	0.016	-0.074	0.014	-0.005
0.001	-0.023	1.422	0.011	-0.029	-0.013	0.021	0.007	-0.073	0.01	-0.011
0.006	-0.028	1.402	0.014	-0.018	-0.008	0.026	0.017	-0.069	0.001	-0.013
0.027	-0.025	0.899	0.012	-0.008	-0.008	0.03	0.026	-0.073	0.009	-0.016
0.038	-0.018	0.67	0.003	-0.001	-0.014	0.031	0.018	-0.058	0.002	-0.017
0.025	-0.016	0.471	0.006	0.004	-0.014	0.037	0.01	-0.041	-0.014	-0.006
0.007	-0.024	0.218	0.02	-0.009	-0.015	0.032	0.015	-0.059	0.001	0
0.004	-0.02	0.28	0.015	-0.022	-0.014	0.02	0.024	-0.077	0.017	-0.001
-0.008	-0.008	-0.287	0.004	-0.01	-0.011	0.013	0.023	-0.081	0.007	0.003
-0.024	-0.016	-1.535	0.007	0	-0.011	0.007	0.017	-0.091	0.005	-0.011
-0.01	-0.019	-1.87	0.008	-0.016	-0.018	0.008	0.016	-0.088	0.017	-0.026
0.007	0.007	-1.201	0.003	-0.043	-0.02	0.016	0.013	-0.071	0.018	-0.009
0.001	0.029	-0.75	0.007	-0.051	-0.009	0.016	0.014	-0.07	0.015	-0.008
-0.002	0.029	-0.518	0.012	-0.022	-0.009	0.011	0.022	-0.075	0.01	-0.028
0.011	0.029	0.092	0.011	-0.011	-0.014	0.015	0.02	-0.06	0.002	-0.017
0.018	0.027	0.576	0.008	-0.024	0	0.019	0.022	-0.046	0.012	0.004
0.015	-0.001	1.044	0.006	-0.002	0.007	0.02	0.035	-0.058	0.012	-0.001
0.026	-0.038	1.743	0.006	0.008	-0.006	0.017	0.032	-0.073	-0.007	-0.014
0.028	-0.017	1.432	0.007	-0.013	-0.015	0.011	0.021	-0.074	-0.007	-0.017
0.013	0.039	0.139	0.01	-0.011	-0.012	0.01	0.02	-0.079	-0.001	-0.004
-0.009	0.051	-0.382	0.004	-0.017	-0.012	0.008	0.021	-0.077	-0.004	0.005
-0.038	0.035	0.25	-0.009	-0.018	-0.019	0.003	0.026	-0.056	0.001	-0.001
-0.023	0.017	0.502	-0.001	0.013	-0.02	0.007	0.028	-0.056	0.003	0.003
0.004	-0.019	0.037	0.016	0.016	-0.012	0.015	0.017	-0.074	0.009	-0.005
-0.012	-0.052	0.136	0.01	0.006	-0.006	0.014	0.012	-0.065	0.013	-0.017
-0.014	-0.067	0.808	0	0.007	-0.008	0.011	0.026	-0.049	0.001	0.004
0.007	-0.076	1.309	0.01	-0.009	-0.014	0.011	0.033	-0.057	-0.005	0.001
0.003	-0.069	1.012	0.017	-0.005	-0.014	0.011	0.026	-0.074	-0.004	-0.029
-0.005	-0.056	-0.149	0.016	0.009	-0.007	0.016	0.032	-0.079	-0.006	-0.014
0.016	-0.066	-0.792	0.018	-0.013	-0.013	0.017	0.038	-0.077	0	0
0.015	-0.057	-0.575	0.009	-0.018	-0.019	0.008	0.027	-0.078	0.006	-0.016
-0.032	-0.008	-0.609	-0.002	-0.006	-0.011	0.01	0.013	-0.068	0.002	-0.008
-0.026	0.037	-0.852	0.007	-0.018	-0.012	0.015	-0.01	-0.057	0.008	-0.002
0.009	0.063	-0.65	0.015	-0.026	-0.019	0.01	-0.028	-0.06	0.014	-0.012
-0.025	0.046	0.115	0.013	-0.028	-0.017	0.009	-0.011	-0.054	0.012	-0.002
-0.036	-0.004	1.106	0.012	-0.035	-0.01	0.017	0.021	-0.044	0.014	-0.005
0.021	-0.041	1.651	0.005	-0.022	-0.007	0.021	0.031	-0.05	0.008	-0.019
0.039	-0.051	1.5	0.002	-0.009	-0.016	0.02	0.023	-0.052	-0.006	-0.006
-0.002	-0.015	0.859	0.008	-0.008	-0.015	0.005	0.02	-0.047	-0.008	-0.007
-0.04	0.092	0.127	0.008	0.005	0.004	-0.004	0.037	-0.055	-0.008	-0.029
-0.033	0.253	-0.372	0.004	0.006	0.001	0.007	0.059	-0.07	0.002	-0.019
-0.007	0.412	-0.539	0.01	-0.016	-0.013	0.007	0.066	-0.076	0.017	-0.016
0.001	0.46	-0.274	0.007	-0.015	-0.009	-0.003	0.058	-0.081	0.003	-0.038
0.011	0.362	-0.019	-0.001	-0.005	-0.007	0.005	0.018	-0.078	-0.01	-0.028
0.01	0.176	-0.023	0.004	-0.015	-0.013	0.013	-0.046	-0.067	0.006	-0.007
-0.018	-0.046	0.093	0.006	-0.01	-0.019	0.009	-0.088	-0.06	0.001	-0.01
-0.016	-0.232	0.386	0.002	0.004	-0.015	0.013	-0.085	-0.059	-0.012	-0.014
0.012	-0.322	0.571	0	0.009	-0.008	0.018	-0.035	-0.06	0.004	-0.012
0.017	-0.31	0.414	0.007	0.013	-0.017	0.011	0.027	-0.061	0.014	-0.003
0.013	-0.239	-0.047	0.011	-0.003	-0.023	0.015	0.045	-0.07	0	-0.003
0.017	-0.175	-0.559	-0.001	-0.019	-0.015	0.036	0.035	-0.076	-0.013	-0.018
0.007	-0.113	-0.819	-0.004	-0.011	-0.014	0.046	0.032	-0.078	-0.008	-0.014
-0.006	-0.046	-1.085	0.009	-0.013	-0.014	0.038	0.025	-0.084	0.005	-0.014
0.003	-0.027	-1.145	0.006	-0.009	-0.006	0.032	0.015	-0.074	-0.001	-0.024
0.024	-0.04	-0.493	-0.001	0.014	-0.012	0.046	0.017	-0.064	-0.014	-0.008
0.034	-0.031	0.003	-0.003	0.009	-0.022	0.056	0.021	-0.063	0.003	-0.001
0.023	-0.025	0.175	-0.007	-0.01	-0.014	0.035	0.022	-0.05	0.016	-0.011
0.003	-0.064	0.143	0.001	0.001	-0.011	0.016	0.029	-0.048	0.004	-0.002
-0.004	-0.106	-0.225	0.006	0.017	-0.017	0.015	0.034	-0.056	0.005	-0.004
-0.001	-0.097	-0.072	-0.004	0	-0.016	0.009	0.029	-0.058	0.009	-0.016
-0.006	-0.078	0.303	-0.001	-0.016	-0.011	0.009	0.025	-0.064	-0.01	-0.009
0.005	-0.075	0.354	0.009	-0.013	-0.002	0.015	0.032	-0.079	-0.017	-0.013
0.022	-0.035	0.151	0.004	-0.004	0.001	0.01	0.03	-0.08	-0.012	-0.015
-0.006	0.021	0.025	-0.002	0.005	-0.013	0.009	0.017	-0.075	-0.009	0.003
-0.032	0.035	0.72	0.006	-0.008	-0.014	0.018	0.011	-0.083	0.006	-0.001
-0.009	0.03	1.424	0.016	-0.017	-0.002	0.017	0.012	-0.078	0.015	-0.017
-0.008	0.023	1.61	0.016	-0.014	-0.006	0.013	0.019	-0.064	0.011	-0.012
-0.03	-0.016	1.74	0.012	-0.03	-0.008	0.015	0.027	-0.06	0.013	-0.015
-0.018	-0.067	1.539	0.007	-0.03	-0.003	0.013	0.021	-0.058	0.016	-0.022
0.01	-0.089	0.945	0.012	-0.007	-0.01	0.008	0.007	-0.063	0.017	-0.004
0.014	-0.09	0.16	0.021	-0.008	-0.019	0.012	0.005	-0.068	0.024	0
0.007	-0.085	-0.119	0.01	-0.01	-0.016	0.017	0.003	-0.071	0.022	-0.018
0.018	-0.074	0.099	-0.002	0.001	-0.01	0.015	-0.005	-0.085	0.017	-0.012
0.036	-0.053	-0.168	0.004	-0.008	-0.005	0.015	0.002	-0.086	0.024	-0.003
0.01	-0.025	-0.495	0.012	-0.032	-0.007	0.019	0.014	-0.068	0.018	-0.008
-0.026	-0.016	-0.494	0.012	-0.036	-0.012	0.013	0.022	-0.063	0	-0.004
-0.017	-0.025	-0.635	0.003	-0.018	-0.012	-0.002	0.031	-0.081	0.009	-0.005
0	-0.024	-0.923	-0.007	-0.004	-0.014	0.002	0.031	-0.078	0.022	-0.012
-0.005	-0.011	-0.827	-0.008	-0.004	-0.021	0.008	0.025	-0.048	0.011	-0.012
-0.006	-0.004	0.015	0.002	0.012	-0.03	-0.006	0.031	-0.051	-0.002	-0.01
-0.005	-0.001	0.698	0.013	0.031	-0.028	-0.002	0.033	-0.082	-0.011	-0.006
-0.006	0	0.651	0.012	0.014	-0.014	0.024	0.022	-0.076	-0.014	-0.018
-0.005	-0.001	0.463	0.003	-0.007	-0.012	0.032	0.017	-0.053	-0.003	-0.029
-0.006	-0.001	0.457	0.004	-0.007	-0.023	0.026	0.02	-0.056	-0.003	-0.012
-0.009	-0.007	0.596	0.011	-0.021	-0.025	0.02	0.018	-0.071	-0.012	-0.012
0.002	-0.009	0.923	0.013	-0.019	-0.013	0.018	0.014	-0.074	-0.012	-0.032
0.013	0.004	1.429	0.017	0.006	-0.011	0.02	0.013	-0.076	-0.008	-0.014
0.001	-0.002	1.368	0.016	-0.004	-0.02	0.02	0.02	-0.077	-0.003	0
-0.009	-0.021	0.814	0.01	-0.016	-0.025	0.016	0.032	-0.069	-0.002	-0.022
-0.011	-0.012	0.56	0.02	0.006	-0.023	0.017	0.027	-0.069	0.001	-0.023
-0.001	-0.002	0.185	0.022	0.005	-0.014	0.021	0.009	-0.075	0.006	-0.017
0.019	-0.012	-0.214	0.002	-0.022	-0.009	0.019	0.003	-0.07	-0.004	-0.021
0.017	-0.006	-0.165	-0.001	-0.025	-0.013	0.016	0.012	-0.064	-0.009	-0.002
0.005	0.003	-0.443	0.013	-0.02	-0.011	0.01	0.022	-0.074	0.005	0.005
0.008	-0.004	-1.366	0.009	-0.031	-0.006	0.006	0.025	-0.087	0.003	-0.02
0.001	-0.002	-1.613	0.003	-0.036	-0.012	0.016	0.02	-0.089	-0.009	-0.023
-0.011	-0.002	-0.738	-0.003	-0.013	-0.018	0.026	0.018	-0.076	0.004	-0.009
-0.013	-0.012	-0.176	-0.01	0.009	-0.013	0.031	0.023	-0.053	0.012	-0.003
-0.003	-0.007	-0.275	0	-0.001	-0.011	0.031	0.023	-0.047	-0.001	0
0.017	-0.002	-0.546	0.011	-0.025	-0.017	0.024	0.02	-0.063	0.006	-0.006
0.016	0.003	-0.589	0.008	-0.026	-0.016	0.022	0.021	-0.071	0.017	-0.013
0.003	0.006	-0.168	0.006	-0.005	-0.008	0.023	0.018	-0.063	0.012	-0.007
0.003	-0.01	-0.277	0.011	0.01	-0.001	0.024	0.018	-0.05	0.01	-0.005
0.007	-0.016	-0.32	0.013	0.007	-0.002	0.025	0.024	-0.044	0.001	-0.013
0.006	-0.004	0.422	0.014	0.004	-0.018	0.019	0.021	-0.049	-0.011	-0.013
-0.003	-0.003	0.581	0.014	0.007	-0.023	0.013	0.016	-0.06	-0.003	-0.017
-0.012	-0.004	0.527	0.008	-0.008	-0.009	0.015	0.022	-0.076	0.005	-0.018
-0.015	-0.009	0.572	0.003	-0.021	0	0.013	0.026	-0.083	0.002	-0.003
-0.006	-0.019	0.157	0	-0.007	-0.001	0.008	0.023	-0.079	0.001	-0.006
0.016	0.008	0.066	-0.005	-0.001	-0.006	0.012	0.021	-0.078	0.001	-0.027
0.016	0.064	0.384	0.007	-0.022	-0.006	0.02	0.017	-0.066	0.002	-0.02
-0.007	0.073	0.963	0.015	-0.016	-0.003	0.019	0.018	-0.053	0.01	-0.007
-0.015	0.03	1.459	0.001	0.027	-0.007	0.017	0.028	-0.054	0.01	-0.013
-0.01	-0.004	0.903	0.001	0.032	-0.012	0.016	0.021	-0.055	-0.001	-0.009
-0.012	0.002	0.081	0.012	-0.001	-0.012	0.004	0.009	-0.06	0.004	-0.007
-0.015	0.021	0.301	0.003	-0.013	-0.012	0.005	0.019	-0.064	0.013	-0.015
-0.005	0.02	0.852	-0.003	-0.01	-0.013	0.019	0.027	-0.058	0.003	-0.011
0.004	0.014	0.4	0.008	-0.014	-0.018	0.012	0.024	-0.06	-0.001	-0.007
0.004	0.018	-0.42	0.02	-0.029	-0.019	-0.001	0.027	-0.07	0.004	-0.013
0.001	0.008	-0.446	0.018	-0.033	-0.013	0.005	0.023	-0.065	0.003	-0.022
-0.003	-0.014	-0.106	0.005	0.007	-0.011	0.013	0.009	-0.055	0.004	-0.018
0.017	-0.041	0.154	0.007	0.036	-0.011	0.014	0.008	-0.053	0.008	0
0.039	-0.063	0.334	0.018	0.003	-0.008	0.014	0.014	-0.049	0.008	-0.003
0.029	-0.066	0.274	0.007	-0.01	-0.009	0.014	0.012	-0.05	0.004	-0.023
0.004	-0.066	0.014	-0.007	0.012	-0.011	0.013	0.006	-0.064	-0.001	-0.019
-0.003	-0.065	-0.105	0.007	-0.013	-0.01	0.018	-0.009	-0.069	0.002	-0.01
0.012	-0.049	-0.187	0.018	-0.051	-0.014	0.019	-0.034	-0.063	0.01	-0.016
0.014	-0.044	-0.642	0.009	-0.053	-0.022	0.012	-0.032	-0.071	0.009	-0.009
-0.007	-0.037	-1.012	0.002	-0.034	-0.021	0.008	0.002	-0.081	0.002	-0.008
-0.018	-0.013	-0.818	0.001	-0.029	-0.019	0.011	0.039	-0.066	-0.002	-0.025
-0.015	-0.006	0.07	-0.001	-0.059	-0.018	0.009	0.057	-0.047	-0.002	-0.014
-0.006	-0.021	1.391	-0.001	-0.054	-0.012	0.001	0.041	-0.054	0.003	-0.003
0.003	-0.029	2.016	-0.004	-0.001	-0.013	0.001	0.019	-0.06	0.002	-0.022
0.002	-0.019	1.757	0.007	0.007	-0.019	0.012	0.017	-0.058	-0.006	-0.027
0	-0.014	1.019	0.019	-0.018	-0.016	0.018	0.016	-0.062	-0.005	-0.027
0.001	-0.016	-0.008	0.005	-0.003	-0.013	0.016	0.015	-0.056	-0.002	-0.021
0.001	-0.013	-0.573	0.001	0.025	-0.017	0.015	0.024	-0.052	-0.004	0.011
0.002	-0.01	-0.564	0.014	0.017	-0.012	0.017	0.025	-0.073	0.002	0.032
0	-0.011	-0.311	0.014	-0.003	-0.002	0.017	0.017	-0.083	0.004	0.033
0.002	-0.008	-0.171	0.01	-0.007	-0.002	0.013	0.018	-0.071	0	0.04
0.004	-0.016	-0.645	0.004	-0.007	-0.002	0.013	0.022	-0.069	0.013	0.03
-0.009	-0.035	-0.943	-0.002	-0.003	-0.005	0.019	0.024	-0.069	0.014	0.004
-0.011	-0.043	-0.163	0.011	0	-0.017	0.024	0.021	-0.057	-0.005	-0.002
0.01	-0.043	0.747	0.027	-0.011	-0.019	0.03	0.013	-0.052	-0.002	-0.019
0.019	-0.037	0.785	0.021	-0.001	-0.014	0.033	0.018	-0.063	0.007	-0.043
0.018	-0.023	0.68	0.01	0.024	-0.02	0.03	0.027	-0.07	-0.005	-0.027
0.01	-0.022	0.922	0.012	0.006	-0.02	0.025	0.022	-0.072	-0.001	-0.024
-0.007	-0.025	0.733	0.003	-0.02	-0.009	0.019	0.018	-0.081	0.012	-0.05
-0.017	-0.015	-0.105	-0.012	-0.011	-0.008	0.016	0.024	-0.097	0	-0.039
-0.02	-0.015	-0.972	-0.003	-0.013	-0.011	0.022	0.025	-0.104	0.002	-0.027
0.003	-0.027	-1.046	0.008	-0.024	-0.01	0.021	0.019	-0.093	0.016	-0.034
0.026	-0.014	-0.568	0.005	-0.015	-0.013	0.017	0.016	-0.072	0.004	-0.014
-0.001	0.021	-0.625	0.008	-0.008	-0.012	0.022	0.017	-0.077	-0.008	-0.005
-0.016	0.072	-0.465	0.01	0.006	0	0.021	0.023	-0.095	-0.005	-0.026
0.015	0.158	0.349	0.002	0.019	-0.001	0.02	0.019	-0.086	-0.008	-0.015
0.013	0.223	0.503	-0.002	0.006	-0.018	0.028	0.012	-0.067	0.001	0
-0.009	0.192	0.22	0.004	0.008	-0.018	0.025	0.017	-0.066	0.016	-0.017
0.016	0.099	0.224	0.008	0.014	-0.009	0.018	0.022	-0.069	0.005	-0.021
0.041	0.002	0.11	0.001	-0.016	-0.011	0.019	0.021	-0.073	0	-0.022
0.018	-0.096	-0.333	0.004	-0.032	-0.014	0.007	0.019	-0.083	0.011	-0.032
-0.008	-0.177	-0.755	0.016	-0.012	-0.014	-0.004	0.017	-0.091	0.001	-0.01
-0.027	-0.212	-0.776	0.012	-0.008	-0.012	0.002	0.013	-0.088	-0.014	-0.003
-0.041	-0.193	-0.535	0.004	-0.021	-0.01	0.01	0.015	-0.067	-0.006	-0.026
-0.017	-0.127	0.084	0.006	-0.024	-0.011	0.009	0.021	-0.053	0.009	-0.014
0.007	-0.057	0.885	0.007	-0.006	-0.011	0.015	0.014	-0.055	0.011	-0.006
0.003	-0.023	0.693	0.006	0.009	-0.014	0.026	0.007	-0.05	-0.003	-0.018
-0.002	-0.014	0.01	0.004	-0.006	-0.022	0.026	0.011	-0.054	-0.008	0.011
-0.001	-0.002	0.863	0.003	-0.022	-0.027	0.018	0.008	-0.066	0.009	0.022
0.011	-0.01	2.108	-0.005	-0.003	-0.019	0.013	0.004	-0.069	0.012	-0.015
0.009	-0.041	1.269	-0.009	0.011	-0.015	0.014	0.009	-0.078	-0.001	-0.017
-0.004	0.009	0.197	0.006	-0.018	-0.017	0.018	0.013	-0.077	-0.005	-0.009
0.009	0.15	0.42	0.01	-0.035	-0.014	0.019	0.01	-0.074	-0.004	-0.027
0.013	0.214	0.953	0.011	-0.021	-0.017	0.016	0.016	-0.097	0.003	-0.031
-0.01	0.175	1.887	0.021	-0.016	-0.026	0.009	0.029	-0.103	0.005	-0.036
-0.019	0.115	1.757	0.01	-0.013	-0.025	0.01	0.026	-0.069	-0.012	-0.047
-0.017	0.003	0.316	-0.004	-0.001	-0.016	0.014	0.011	-0.058	-0.016	-0.04
-0.011	-0.111	0.404	0.01	0.008	-0.015	0.012	0.01	-0.068	-0.005	-0.032
0.009	-0.135	1.415	0.021	0.001	-0.023	0.019	0.016	-0.063	-0.007	-0.019
0.02	-0.112	1.554	0.015	-0.015	-0.02	0.027	0.012	-0.079	-0.015	0.003
0.005	-0.108	1.367	0.012	0.004	-0.01	0.023	0.012	-0.108	-0.004	0.02
-0.005	-0.103	0.596	0.011	0.018	-0.013	0.016	0.016	-0.097	0.009	0.035
0.001	-0.06	-0.688	0.007	-0.015	-0.014	0.015	0.019	-0.073	0.007	0.028
-0.009	0.003	-0.721	0.008	-0.019	-0.002	0.017	0.026	-0.077	0.003	0
-0.024	0.044	0.935	0.01	0.01	0.007	0.013	0.027	-0.083	0.008	0
-0.01	0.056	2.215	0.006	-0.002	0.007	0.009	0.02	-0.071	0.021	0
0.003	0.044	1.72	0.002	-0.009	0.002	0.014	0.015	-0.069	0.031	-0.013
-0.015	-0.003	0.033	0.006	0.022	0.001	0.018	0.013	-0.094	0.02	0.003
-0.018	-0.056	-1.507	0.01	0.02	0.005	0.014	0.015	-0.102	0.017	0.012
0.01	-0.07	-1.569	0.01	-0.005	0.001	0.011	0.026	-0.08	0.036	-0.001
0.005	-0.071	-1.137	0.008	-0.002	-0.008	0.012	0.034	-0.077	0.043	0
-0.014	-0.06	-1.543	0.001	-0.011	-0.01	0.012	0.026	-0.09	0.032	-0.006
0.011	0.011	-1.804	0.001	-0.027	-0.009	0.015	0.019	-0.086	0.019	-0.024
0.024	0.07	-1.293	0.008	-0.017	-0.014	0.019	0.022	-0.074	0.011	-0.019
-0.001	0.054	-0.61	0.011	-0.018	-0.018	0.018	0.024	-0.072	0.015	-0.018
-0.012	0.029	-0.619	0.012	-0.023	-0.018	0.02	0.022	-0.074	0.011	-0.026
-0.01	-0.003	-1.175	0.008	-0.006	-0.021	0.016	0.015	-0.069	0.003	-0.015
-0.001	-0.048	-1.021	0.004	-0.011	-0.016	0.012	0.012	-0.065	0.01	-0.018
0.012	-0.066	0.471	0.01	-0.027	-0.006	0.018	0.02	-0.064	0.006	-0.032
-0.003	-0.087	1.777	0.01	-0.013	-0.008	0.019	0.028	-0.065	-0.016	-0.005
-0.016	-0.107	1.199	0.002	-0.007	-0.013	0.01	0.024	-0.058	-0.02	0.017
0	-0.081	0.566	0.007	-0.026	-0.016	0.014	0.02	-0.045	-0.015	0.005
-0.001	-0.045	1.123	0.011	-0.032	-0.023	0.024	0.023	-0.053	-0.013	0.001
-0.016	-0.028	1.19	0.007	-0.016	-0.028	0.018	0.025	-0.068	-0.004	-0.001
-0.007	-0.026	0.74	0.011	-0.016	-0.025	0.014	0.017	-0.039	-0.001	-0.015
0.005	-0.031	0.828	0.009	-0.038	-0.019	0.021	0.014	-0.017	-0.004	-0.013
0.005	-0.027	0.833	0.001	-0.04	-0.02	0.02	0.024	-0.042	-0.009	-0.015
-0.008	-0.022	0.236	0.005	-0.017	-0.016	0.013	0.025	-0.034	-0.024	-0.039
-0.023	-0.027	0.067	0.011	-0.011	-0.007	0.016	0.017	0.002	-0.021	-0.032
0	-0.032	-0.212	0.01	-0.018	-0.004	0.013	0.015	0.003	-0.003	-0.015
0.022	-0.026	-1.537	-0.005	0.002	-0.011	0.004	0.02	0.002	-0.008	-0.023
0.003	-0.024	-1.687	-0.015	0.027	-0.018	0.015	0.023	0.017	-0.022	-0.015
0.002	-0.028	-0.009	-0.003	0.003	-0.017	0.026	0.025	0.018	-0.017	-0.008
0.018	-0.017	0.604	0.007	-0.032	-0.02	0.024	0.033	0.005	-0.006	-0.024
0.003	-0.009	-0.852	0.01	-0.023	-0.022	0.023	0.039	-0.004	0.006	-0.024
-0.002	-0.023	-2.186	0.009	-0.009	-0.012	0.024	0.028	0.008	0.015	-0.013
0.021	-0.025	-1.613	0.002	-0.018	-0.013	0.025	0.017	0.035	0.008	-0.015
0.028	-0.013	-0.496	0.005	-0.025	-0.023	0.024	0.018	0.053	0.007	-0.013
0.027	-0.01	-0.403	0.014	-0.017	-0.021	0.015	0.011	0.066	0.02	-0.016
0.019	-0.004	0.24	0.01	0.002	-0.025	0.005	0.012	0.086	0.016	-0.022
-0.004	-0.001	1.962	0.005	0.02	-0.031	0.01	0.022	0.104	0.007	-0.008
-0.001	-0.01	2.754	0.008	0.022	-0.018	0.017	0.015	0.1	0.011	0
0.012	-0.002	1.715	0.01	0.006	-0.005	0.017	0.01	0.056	0.008	-0.016
0.002	0.01	0.162	0.003	-0.005	-0.012	0.015	0.018	0.009	0.002	-0.017
-0.009	-0.005	0.117	-0.005	-0.001	-0.02	0.005	0.025	-0.018	0.01	-0.01
-0.019	-0.01	1.036	0.003	-0.003	-0.024	0.001	0.022	-0.055	0.017	-0.018
-0.018	0.005	1.093	0.011	-0.028	-0.025	0.011	-0.001	-0.084	0.012	-0.015
-0.005	-0.001	0.329	0.009	-0.041	-0.016	0.012	-0.029	-0.092	0.013	-0.01
-0.015	-0.008	-0.45	0.009	-0.012	-0.015	0.003	-0.034	-0.094	0.012	-0.01
-0.032	0.002	-0.408	0.01	0.009	-0.019	0.004	-0.019	-0.087	0.011	-0.005
-0.019	0.001	0.245	0.01	0.005	-0.013	0.013	0.011	-0.072	0.022	-0.012
-0.001	-0.005	0.194	0.01	0.008	-0.012	0.011	0.038	-0.067	0.014	-0.015
0	-0.003	-0.13	0.011	0.01	-0.012	0.008	0.044	-0.083	0	-0.008
0.019	-0.005	0.555	0.011	0.009	-0.008	0.019	0.04	-0.106	0.015	-0.013
0.039	-0.014	1.57	0.011	-0.006	-0.011	0.029	0.033	-0.122	0.031	-0.014
0.026	-0.013	1.528	0.015	-0.025	-0.024	0.017	0.02	-0.14	0.023	-0.003
0.016	-0.009	0.411	0.015	-0.013	-0.029	0.001	0.019	-0.158	0.01	-0.007
0.01	-0.011	-0.473	0.013	-0.008	-0.019	0.013	0.037	-0.152	0.009	-0.015
-0.002	-0.008	-0.513	0.01	-0.029	-0.008	0.022	0.05	-0.137	0.019	-0.019
0.007	-0.005	-0.275	0.004	-0.01	-0.015	0.006	0.05	-0.139	0.02	-0.03
0.02	-0.004	-0.194	0.008	0.026	-0.028	0.009	0.039	-0.128	0.004	-0.023
0.019	0.002	-0.418	0.015	0.01	-0.025	0.03	0.021	-0.113	0.002	-0.013
0.007	0.014	-0.351	0.015	-0.005	-0.015	0.027	0.009	-0.133	0.01	-0.03
-0.001	0.045	-0.184	0.016	0.021	-0.014	0.021	0.012	-0.137	0.002	-0.029
-0.001	0.094	-0.603	0.009	0.032	-0.008	0.026	0.021	-0.112	-0.016	-0.015
0.001	0.122	-0.675	0.004	0.003	0.005	0.028	0.019	-0.109	-0.023	-0.021
0.003	0.1	-0.432	0.007	-0.018	0.008	0.026	0.017	-0.117	-0.011	-0.017
-0.008	0.025	-0.676	0.001	-0.011	0.006	0.015	0.026	-0.129	0.004	-0.013
-0.02	-0.067	-0.97	-0.004	0.003	0.017	0.001	0.026	-0.134	0.004	-0.017
-0.008	-0.111	-1.095	0.004	-0.006	0.022	0.004	0.021	-0.113	0.016	0.002
0.002	-0.105	-0.774	0.011	-0.026	0.015	0.022	0.022	-0.097	0.032	0.013
0	-0.084	-0.076	0.013	-0.013	0.017	0.032	0.024	-0.095	0.02	0.002
0.001	-0.058	0.217	0.011	0.009	0.026	0.028	0.019	-0.081	0.006	0.007
-0.01	-0.034	0.576	0.005	-0.009	0.03	0.016	0.019	-0.063	0.003	0.015
-0.014	-0.014	1.228	0	-0.03	0.026	0.016	0.024	-0.067	-0.011	0.012
0.008	-0.008	1.367	-0.002	-0.02	0.011	0.022	0.021	-0.089	-0.029	0.023
0.021	-0.013	0.807	-0.002	-0.01	0.006	0.015	0.014	-0.104	-0.039	0.022
0.008	-0.001	-0.169	0.001	-0.006	0.014	0.01	0.009	-0.105	-0.055	0
-0.015	0.009	-0.672	0.006	-0.017	0	0.018	0.004	-0.105	-0.077	0.001
-0.011	-0.009	-0.584	0.003	-0.036	-0.014	0.025	0.009	-0.102	-0.073	0.005
0.004	-0.025	-0.602	-0.004	-0.032	-0.011	0.027	0.017	-0.088	-0.053	-0.002
-0.008	-0.028	-0.287	-0.007	-0.016	-0.012	0.025	0.008	-0.087	-0.042	0.003
-0.022	-0.03	0.399	-0.004	-0.012	-0.017	0.02	-0.001	-0.078	-0.034	-0.008
-0.013	-0.017	1.063	0.005	-0.007	-0.019	0.014	0	-0.047	-0.024	-0.027
0.01	-0.001	1.629	0.005	-0.002	-0.023	0.011	-0.006	-0.046	-0.014	-0.015
0.018	-0.009	1.335	-0.007	0.015	-0.021	0.018	-0.001	-0.069	-0.007	-0.004
0.002	-0.027	-0.12	-0.008	0.021	-0.025	0.028	0.015	-0.086	0.004	-0.015
0.004	-0.031	-1.609	-0.003	-0.019	-0.031	0.029	0.007	-0.099	0.025	-0.022
0.016	-0.028	-1.458	-0.006	-0.032	-0.02	0.022	0	-0.1	0.047	-0.023
0.008	-0.027	-0.322	0.001	0.004	-0.011	0.015	0.012	-0.101	0.058	-0.017
-0.004	-0.023	-0.473	0.02	0.007	-0.015	0.021	0.014	-0.1	0.054	-0.012
-0.012	-0.013	-1.034	0.023	-0.019	-0.01	0.027	0.007	-0.077	0.034	-0.012
-0.011	-0.007	-0.579	0.011	-0.02	-0.001	0.015	0.008	-0.042	0.017	-0.001
-0.002	-0.012	0.056	0.002	-0.009	-0.007	0.012	0.004	-0.031	0.007	-0.006
-0.001	-0.014	0.481	0.002	-0.005	-0.021	0.019	-0.01	-0.038	-0.004	-0.029
-0.001	-0.014	0.783	0.013	0	-0.03	0.017	-0.035	-0.034	-0.012	-0.03
-0.009	-0.026	0.963	0.021	0	-0.028	0.008	-0.048	-0.072	-0.019	-0.032
-0.022	-0.03	0.769	0.011	0.003	-0.022	0.009	-0.051	-0.127	-0.041	-0.046
-0.014	-0.018	0.191	-0.003	0	-0.033	0.018	-0.075	-0.102	-0.057	-0.032
0.008	-0.013	0.234	-0.003	-0.026	-0.043	0.019	-0.032	-0.058	-0.018	-0.01
0.018	-0.016	1.479	0.007	-0.028	-0.043	0.011	0.1	-0.047	0.034	-0.005
0.004	-0.011	2.811	0.02	-0.012	-0.04	0.008	0.164	-0.04	0.043	-0.008
-0.009	-0.014	2.505	0.023	-0.028	-0.031	0.013	0.132	-0.032	0.049	-0.018
0.005	-0.026	1.43	0.015	-0.041	-0.028	0.017	0.065	-0.027	0.047	-0.02
0.015	-0.022	1.003	0.008	-0.02	-0.025	0.015	-0.042	-0.046	0.026	-0.009
0.008	-0.014	0.489	0.011	0.012	-0.011	0.019	-0.149	-0.054	0.021	-0.014
0.022	-0.019	0.092	0.015	0.001	-0.008	0.023	-0.194	-0.021	0.016	-0.021
0.027	-0.022	0.198	0.009	-0.04	-0.022	0.02	-0.192	0.012	0.009	-0.002
-0.009	-0.026	0.491	0.002	-0.032	-0.025	0.016	-0.185	0.021	0.024	0.003
-0.019	-0.028	1.032	0.002	-0.009	-0.018	0.007	-0.152	0.016	0.027	-0.015
0.009	-0.014	1.251	0.009	-0.026	-0.014	-0.003	-0.078	0.018	0.014	-0.011
0.007	-0.008	0.961	0.018	-0.023	-0.017	0.001	-0.037	0.037	0.011	-0.005
-0.006	-0.014	0.408	0.018	-0.007	-0.024	0.013	-0.052	0.052	0.009	-0.011
-0.005	-0.014	-0.157	0.012	-0.011	-0.017	0.016	0.033	0.043	0.008	-0.013
-0.005	-0.015	-0.133	0.006	0.017	-0.003	0	0.239	0.008	0.011	-0.022
0.006	-0.013	0.364	0.003	0.035	-0.01	-0.024	0.352	-0.022	0.007	-0.024
0.006	-0.003	0.445	0.007	0.001	-0.015	-0.024	0.328	-0.034	0.003	-0.013
-0.008	-0.012	-0.257	0.011	-0.007	-0.011	-0.01	0.283	-0.048	0.003	-0.015
0.003	-0.027	-0.673	0.008	-0.002	-0.012	-0.014	0.209	-0.076	0.002	-0.017
0.014	-0.012	-0.356	0.005	-0.027	-0.011	-0.023	0.077	-0.097	0.005	-0.023
0.011	0.003	-0.066	0.003	-0.017	-0.008	-0.023	-0.038	-0.088	0.008	-0.036
0.012	-0.005	0.142	0.001	0.01	-0.01	-0.016	-0.052	-0.093	0.004	-0.015
0.007	-0.008	0.094	0.001	-0.001	-0.011	0.004	0.004	-0.116	0	-0.004
-0.014	0.001	-0.143	-0.001	0.005	-0.012	0.032	0.066	-0.108	0	-0.02
-0.025	0.005	-0.341	0.006	0.021	-0.013	0.061	0.136	-0.101	-0.001	-0.011
-0.014	-0.004	-0.566	0.015	-0.009	-0.011	0.073	0.182	-0.125	0.003	-0.001
0.006	-0.013	-0.163	0.006	-0.021	-0.01	0.058	0.158	-0.127	0.002	-0.012
0.013	-0.014	0.272	-0.002	-0.01	-0.008	0.04	0.101	-0.117	-0.005	-0.008
0.01	-0.022	0.158	0.008	-0.023	-0.004	0.029	0.039	-0.147	0.004	-0.011
0.012	-0.023	0.359	0.011	-0.009	-0.01	0.02	-0.029	-0.175	0.01	-0.034
0.006	-0.009	0.452	0.006	0.019	-0.025	0.017	-0.044	-0.179	-0.008	-0.03
-0.014	-0.005	-0.059	0.01	0	-0.022	0.025	0.019	-0.187	-0.015	-0.02
-0.026	-0.003	-0.359	0.01	-0.015	-0.003	0.032	0.072	-0.197	-0.002	-0.021
-0.012	-0.001	0.254	0.01	-0.014	-0.005	0.03	0.062	-0.216	-0.001	-0.001
0.001	-0.016	0.965	0.014	-0.025	-0.013	0.019	0.027	-0.195	-0.004	-0.002
-0.015	-0.024	0.625	0.01	-0.015	-0.001	0.01	0.008	-0.099	0.005	-0.023
-0.022	-0.012	0.248	0.011	-0.002	0	0.012	0.013	-0.005	0.011	-0.009
0.013	-0.006	0.567	0.013	0.006	-0.016	0.016	0.018	0.057	0.015	-0.002
0.032	-0.008	0.443	0.005	0.046	-0.013	0.017	0	0.075	0.008	-0.011
0.016	-0.012	-0.192	0.006	0.041	-0.001	0.025	-0.021	0.044	-0.01	0.009
0.009	-0.016	-0.268	0.01	-0.024	-0.004	0.027	-0.03	-0.01	-0.007	0.004
0.004	-0.011	-0.661	-0.002	-0.034	-0.01	0.014	-0.021	-0.05	-0.005	-0.028
-0.018	-0.009	-1.455	-0.006	-0.021	-0.01	0.011	0	0.041	-0.015	-0.021
-0.016	-0.022	-0.707	0.006	-0.037	-0.011	0.023	0.004	0.271	-0.007	-0.016
-0.004	-0.028	-0.13	0.013	-0.031	-0.008	0.026	0.003	0.426	-0.003	-0.035
-0.005	-0.012	-0.772	0.009	-0.024	-0.009	0.022	0.008	0.446	-0.012	-0.025
-0.004	-0.002	-0.38	0	-0.029	-0.017	0.022	0.005	0.446	-0.001	-0.008
-0.017	-0.009	0.397	-0.009	-0.007	-0.018	0.023	0.005	0.4	0.009	-0.003
-0.022	-0.01	0.501	-0.008	0.012	-0.016	0.026	0.01	0.277	0.003	0.013
0.01	-0.006	0.561	0	-0.005	-0.014	0.028	0.007	0.203	0.015	0.007
0.031	-0.005	0.695	0.003	-0.016	-0.011	0.02	0.006	0.208	0.019	-0.017
0.015	-0.008	0.744	0	-0.011	-0.017	0.017	0	0.212	0	-0.012
0.003	-0.019	0.664	0.002	-0.021	-0.019	0.024	-0.006	0.207	0.009	-0.006
0.007	-0.022	0.573	0.014	-0.035	-0.012	0.023	0.001	0.189	0.021	-0.014
0.011	-0.014	0.276	0.017	-0.038	-0.012	0.018	0.005	0.116	0.007	-0.001
-0.002	-0.015	-0.049	0.008	-0.037	-0.01	0.027	0.005	0.001	0.008	0.004
-0.013	-0.006	-0.062	0.008	-0.025	-0.007	0.031	0.005	-0.056	0.01	-0.013
-0.002	0.007	-0.143	0.015	-0.016	-0.013	0.024	-0.002	-0.033	0.001	-0.008
0.009	-0.008	0.004	0.012	-0.022	-0.015	0.021	-0.001	-0.045	0.007	-0.008
0.006	-0.023	0.329	0.003	-0.016	-0.008	0.021	0.001	-0.087	0.004	-0.029
0.004	-0.019	-0.053	0.004	-0.006	-0.01	0.019	-0.018	-0.079	-0.006	-0.022
0.005	-0.019	-0.594	0.013	-0.021	-0.014	0.014	-0.049	-0.066	0.003	-0.008
0.009	-0.017	-0.414	0.012	-0.022	-0.015	0.016	-0.089	-0.083	0.007	-0.021
-0.001	-0.014	-0.021	0.007	0.01	-0.02	0.024	-0.141	-0.127	0.001	-0.016
-0.023	-0.015	-0.322	0.012	0.01	-0.018	0.02	-0.184	-0.161	0.002	0.007
-0.02	-0.015	-1.015	0.014	-0.013	-0.012	0.015	-0.201	-0.159	0.009	0.009
-0.008	-0.015	-1.161	0.006	-0.009	-0.017	0.023	-0.159	-0.182	0.017	0.015
-0.013	-0.017	-0.921	0.002	-0.001	-0.018	0.028	-0.05	-0.24	0.011	0.03
-0.005	-0.011	-0.424	0.006	-0.006	-0.02	0.028	0.032	-0.281	-0.008	0.03
0.007	-0.01	0.357	0.017	-0.009	-0.019	0.022	0.002	-0.302	-0.01	0.024
0.004	-0.023	0.607	0.02	0.017	-0.007	0.015	-0.082	-0.304	0.01	0.015
-0.001	-0.023	0.208	0.01	0.058	-0.005	0.019	-0.117	-0.323	0.019	0
0.011	-0.012	0.072	0.002	0.038	-0.01	0.025	-0.133	-0.381	0.009	-0.016
0.022	-0.012	0.749	-0.004	0.003	-0.016	0.022	-0.116	-0.44	0.004	-0.032
0.01	-0.005	1.421	-0.003	0.024	-0.017	0.013	0.066	-0.488	0.001	-0.038
-0.001	-0.001	0.853	0.006	0.045	-0.007	0.007	0.259	-0.541	-0.003	-0.041
0.001	-0.014	-0.384	0.013	0.037	-0.004	0.009	0.209	-0.609	0.004	-0.042
0.002	-0.013	-0.657	0.023	0.034	-0.016	0.011	0.091	-0.678	0.009	-0.025
0.005	-0.006	0.126	0.028	0.048	-0.017	0.003	0.137	-0.734	0.001	-0.022
-0.007	-0.016	0.42	0.013	0.064	-0.007	-0.004	0.2	-0.793	-0.006	-0.035
-0.019	-0.027	0.083	0.004	0.015	-0.014	0.003	0.164	-0.868	0	-0.029
-0.004	-0.03	0.457	0.007	-0.069	-0.025	0.011	0.122	-0.96	0.02	-0.028
-0.004	-0.02	0.983	0.006	-0.074	-0.013	0.012	0.112	-1.066	0.017	-0.033
-0.022	-0.007	0.685	0.011	-0.035	-0.006	0.001	0.138	-1.169	-0.001	-0.023
-0.003	-0.009	0.357	0.021	-0.024	-0.017	-0.01	0.22	-1.247	0.012	-0.025
0.026	-0.016	0.528	0.015	-0.017	-0.019	-0.001	0.265	-1.325	0.019	-0.036
0.01	-0.02	0.591	0	-0.004	-0.012	0.004	0.182	-1.434	0.009	-0.027
-0.021	-0.028	0.352	-0.002	-0.012	-0.009	-0.005	0.076	-1.537	0.015	-0.017
0.003	-0.027	0.511	-0.003	-0.03	-0.014	-0.012	0.061	-1.611	0.007	-0.016
0.049	-0.018	0.904	-0.014	-0.021	-0.023	-0.011	0.081	-1.665	-0.012	-0.01
0.032	-0.023	1.113	-0.014	-0.006	-0.022	-0.016	0.064	-1.719	0.002	-0.014
0.006	-0.032	1.173	-0.004	-0.01	-0.019	-0.023	0.033	-1.812	0.012	-0.023
0.017	-0.025	0.642	-0.008	-0.022	-0.024	-0.012	-0.006	-1.908	0.003	-0.008
0.009	-0.016	-0.177	-0.015	-0.03	-0.025	0.001	-0.052	-1.915	0.008	-0.007
-0.015	-0.009	-0.72	-0.008	-0.032	-0.026	-0.013	-0.065	-1.932	0.01	-0.026
-0.009	-0.011	-0.868	0.006	-0.031	-0.029	-0.015	-0.052	-2.043	-0.005	-0.012
-0.008	-0.019	-0.6	0.009	-0.026	-0.018	0.015	-0.043	-1.977	-0.009	0.012
-0.021	-0.004	-0.197	0.01	-0.01	-0.006	0.025	-0.03	-2.053	-0.017	0.018
-0.012	0.011	0.307	0.017	0.003	-0.003	0.014	-0.016	-2.197	-0.029	0.035
-0.002	-0.002	0.711	0.018	0.023	-0.004	0.02	0.001	-0.485	-0.023	0.033
0.005	-0.013	0.49	0.009	0.044	-0.003	0.036	0.021	2.337	-0.023	-0.005
0.016	-0.01	-0.717	0.008	0.018	0.007	0.05	0.026	3.171	-0.03	-0.014
0.006	-0.008	-1.632	0.011	-0.025	0.009	0.033	0.025	2.777	-0.026	0.003
-0.007	-0.001	-0.811	0.002	-0.033	-0.007	-0.019	0.028	2.854	-0.026	-0.002
-0.004	0	0.012	-0.002	-0.02	-0.017	-0.042	0.028	2.812	-0.031	-0.002
0.001	-0.012	-0.118	0.01	-0.018	-0.006	-0.03	0.022	2.566	-0.032	0.003
-0.012	-0.004	-0.203	0.011	-0.031	0.01	-0.031	0.012	2.474	-0.033	-0.004
-0.026	0.014	-0.452	0.01	-0.034	0.01	-0.038	0.004	2.422	-0.03	0.001
-0.007	0.003	-0.507	0.015	-0.029	0.004	-0.018	0.008	2.378	-0.03	-0.006
0.023	-0.019	0.254	0.008	-0.032	0.005	0.026	0.015	2.381	-0.039	-0.029
0.032	-0.019	0.942	0.003	-0.03	0.001	0.063	0.01	2.361	-0.04	-0.019
0.019	-0.013	0.682	0.011	-0.016	-0.003	0.079	0.001	2.338	-0.035	-0.012
0.001	-0.013	0.269	0.013	-0.009	-0.002	0.084	0	2.496	-0.029	-0.029
-0.004	-0.018	0.585	0.005	-0.014	-0.005	0.058	0.006	2.277	-0.009	-0.024
-0.012	-0.021	0.603	-0.002	0.001	-0.011	0.019	0.011	1.268	0.03	-0.013
-0.024	-0.016	-0.081	-0.001	0.015	-0.017	0.02	0.008	0.953	0.059	-0.011
-0.013	-0.016	-0.357	0.005	-0.014	-0.023	0.036	0.006	1.881	0.063	0
-0.002	-0.021	0.229	0.008	-0.041	-0.026	0.047	0.009	2.442	0.067	-0.004
-0.005	-0.015	1.37	0.009	-0.031	-0.028	0.067	0.007	2.095	0.074	-0.011
-0.006	-0.014	2.082	0.002	-0.015	-0.022	0.064	0.002	1.394	0.053	0
-0.004	-0.023	1.744	-0.008	0.005	-0.011	0.038	-0.001	0.73	0.03	-0.006
-0.008	-0.022	0.76	0.004	0.017	-0.018	0.028	-0.009	0.35	0.036	-0.013
0	-0.005	-0.116	0.015	-0.001	-0.022	0.023	-0.015	0.15	0.046	-0.008
0.02	0.01	-0.152	0.008	-0.005	-0.007	0.013	-0.012	-0.07	0.052	-0.01
0.027	0.013	0.271	0.009	0.007	-0.001	0.008	-0.003	-0.301	0.045	-0.014
0.024	0.014	0.393	0.009	-0.021	-0.006	0.014	0.01	-0.112	0.027	-0.038
0.026	0.011	-0.14	0.003	-0.032	-0.005	0.026	0.016	0.451	0.012	-0.059
0.019	-0.006	-0.78	0.014	-0.014	0.006	0.034	0.01	0.399	0.002	-0.031
0.002	-0.025	-0.57	0.023	-0.026	0.014	0.035	0.009	-0.302	-0.003	-0.019
-0.017	-0.029	-0.394	0.01	-0.022	0.001	0.034	0.008	-0.752	-0.016	-0.042
-0.026	-0.023	-0.636	0.004	0	-0.011	0.036	-0.003	-0.921	-0.034	-0.036
-0.013	-0.019	-0.387	0.004	-0.001	0.001	0.03	-0.006	-1.148	-0.03	-0.026
-0.003	-0.023	0.227	-0.005	-0.005	-0.001	0.019	-0.001	-1.31	-0.025	-0.022
-0.009	-0.027	0.506	-0.002	-0.005	-0.021	0.019	-0.005	-1.259	-0.039	0.009
0.001	-0.023	0.472	0.009	-0.019	-0.022	0.028	-0.01	-1.13	-0.036	0.011
0.014	-0.017	0.844	0.01	-0.023	-0.019	0.032	-0.009	-1.074	-0.024	-0.013
0.001	-0.01	0.899	0.013	-0.011	-0.026	0.023	-0.011	-1.015	-0.02	0.002
-0.01	-0.01	0.1	0.014	-0.015	-0.032	0.017	-0.011	-0.899	-0.001	0.014
-0.007	-0.018	-0.638	0.005	-0.028	-0.039	0.023	-0.012	-0.813	0.017	-0.003
-0.005	-0.017	-0.787	0.006	-0.031	-0.041	0.02	-0.027	-0.791	0.028	-0.006
-0.008	-0.012	-0.004	0.011	-0.025	-0.03	0.014	-0.043	-0.791	0.047	-0.008
-0.009	-0.014	0.765	0.006	0.001	-0.024	0.014	-0.035	-0.765	0.046	-0.02
0.001	-0.021	0.7	0.005	0.011	-0.032	0.005	-0.033	-0.714	0.031	-0.014
0.009	-0.026	0.292	0.011	-0.003	-0.03	-0.003	-0.056	-0.679	0.027	-0.005
0.008	-0.017	-0.025	0.018	0.01	-0.016	0.003	-0.061	-0.646	0.018	-0.009
0.01	-0.007	0.526	0.02	0.039	-0.013	0.019	-0.027	-0.6	0.012	0
0	-0.011	1.306	0.016	0.038	-0.013	0.033	0.012	-0.532	0.025	0.006
-0.012	-0.007	1.201	0.014	0.011	-0.007	0.029	0.016	-0.476	0.029	-0.007
0	0.003	0.71	0.012	-0.019	-0.005	0.012	-0.025	-0.485	0.017	-0.006
0.01	-0.012	0.325	0.005	-0.028	-0.006	0.014	-0.069	-0.502	0.012	0.004
0.008	-0.023	0.263	0.002	-0.009	-0.006	0.03	-0.107	-0.498	0.009	0.001
0.009	-0.012	0.23	0.006	-0.008	-0.01	0.022	-0.093	-0.483	0.008	-0.001
0.001	-0.013	0.135	0	-0.029	-0.013	0.006	0.096	-0.465	0.021	-0.009
-0.009	-0.022	0.411	-0.015	-0.018	-0.014	0.01	0.325	-0.471	0.018	-0.017
-0.012	-0.024	0.64	-0.013	-0.001	-0.018	0.016	0.353	-0.434	0	-0.013
-0.001	-0.022	0.624	-0.005	-0.008	-0.017	0.011	0.245	-0.36	-0.003	-0.02
0.019	-0.019	0.37	-0.008	0	-0.018	0.01	0.121	-0.333	-0.008	-0.024
0.018	-0.023	0.154	-0.001	0.007	-0.024	0.017	0.019	-0.322	-0.014	-0.011
0.003	-0.023	0.306	0.014	-0.011	-0.017	0.024	-0.05	-0.285	-0.002	-0.009
0.007	-0.008	-0.103	0.016	-0.029	-0.013	0.028	-0.188	-0.261	0.002	-0.008
0.012	0.001	-0.75	0.008	-0.036	-0.022	0.021	-0.314	-0.26	-0.007	-0.005
-0.005	-0.012	-0.728	0.011	-0.024	-0.024	0.012	-0.261	-0.248	-0.008	-0.02
-0.004	-0.026	-0.852	0.028	-0.011	-0.02	0.01	-0.098	-0.219	-0.013	-0.032
0.021	-0.019	-1.389	0.024	-0.021	-0.009	0.012	0.156	-0.199	-0.011	-0.03
0.011	-0.015	-1.594	0.003	-0.013	0.008	0.012	0.403	-0.194	0.005	-0.027
-0.014	-0.021	-0.954	0.007	0.024	0.003	0.009	0.392	-0.181	0	-0.013
-0.009	-0.015	-0.04	0.017	0.027	-0.013	0.015	0.206	-0.155	-0.014	-0.007
-0.006	-0.007	0.247	0.008	0.006	-0.018	0.029	0.041	-0.132	-0.013	-0.015
-0.009	-0.008	0.3	0.014	0.009	-0.01	0.031	-0.088	-0.123	-0.022	-0.014
-0.007	-0.012	0.494	0.029	0.021	0.002	0.026	-0.124	-0.117	-0.031	-0.025
-0.008	-0.014	0.447	0.017	0.028	0	0.024	-0.058	-0.105	-0.03	-0.041
-0.012	-0.014	0.04	0.003	0.027	-0.008	0.023	-0.001	-0.107	-0.035	-0.027
0	-0.015	-0.372	0.004	0.026	-0.009	0.019	-0.013	-0.112	-0.027	-0.016
0.012	-0.012	-0.415	0.002	0.034	-0.01	0.013	-0.062	-0.071	-0.022	-0.021
-0.003	-0.007	0.137	-0.003	0.029	-0.005	0.014	-0.07	-0.029	-0.03	-0.01
-0.007	-0.01	0.977	0	0.012	0.002	0.013	0.009	-0.033	-0.016	-0.003
0.016	-0.018	1.129	0.006	0.001	-0.002	0.011	0.126	-0.033	0.005	-0.01
0.028	-0.018	0.745	0.014	-0.007	-0.011	0.021	0.191	-0.013	0.014	-0.009
0.016	-0.011	0.564	0.011	-0.008	-0.013	0.026	0.123	-0.013	0.036	-0.023
-0.003	-0.007	0.377	-0.002	-0.001	-0.014	0.014	-0.021	-0.04	0.041	-0.034
-0.014	-0.011	0.201	0.002	-0.005	-0.016	0.004	0.018	-0.055	0.028	-0.002
0	-0.019	0.124	0.016	-0.02	-0.009	0.002	0.241	-0.039	0.019	0.011
0.012	-0.018	-0.054	0.012	-0.022	-0.006	0.001	0.343	-0.027	-0.004	-0.006
-0.001	-0.011	-0.256	-0.005	-0.024	-0.016	0.003	0.27	-0.031	-0.016	0.001
-0.012	-0.009	-0.236	-0.003	-0.038	-0.015	0.008	0.167	-0.016	0.006	0.001
-0.009	-0.005	0.024	0.01	-0.026	-0.015	0.01	0.054	0.007	0.01	-0.012
-0.008	-0.006	0.162	0.009	-0.005	-0.02	0.009	-0.047	0.017	0.003	-0.004
-0.009	-0.011	0.17	0.005	-0.014	-0.018	0.005	-0.093	0.02	0.016	-0.007
-0.009	-0.004	0.264	0.001	-0.034	-0.016	-0.003	-0.124	0.019	0.02	-0.015
-0.009	0.001	0.524	0.001	-0.037	-0.015	-0.003	-0.137	-0.002	0.006	-0.007
-0.009	-0.007	0.693	0.01	-0.033	-0.009	-0.004	-0.1	-0.033	0.005	-0.016
-0.009	-0.01	0.108	0.017	-0.035	-0.01	-0.009	-0.072	-0.017	0.008	-0.022
-0.009	-0.008	-0.578	0.016	-0.042	-0.015	-0.009	-0.101	0.019	-0.003	0.002
-0.009	-0.011	-0.619	0.013	-0.045	-0.015	-0.009	-0.127	-0.018	-0.011	-0.002
-0.012	-0.015	-0.517	0.006	-0.026	-0.018	0	-0.114	-0.071	-0.005	-0.026
-0.005	-0.014	-0.197	0.007	-0.014	-0.024	-0.003	-0.099	-0.052	-0.003	-0.011
0.018	-0.013	0.294	0.013	-0.028	-0.024	-0.043	-0.087	-0.013	-0.003	0.005
0.019	-0.016	0.477	0.007	-0.031	-0.01	-0.075	-0.102	-0.006	0.005	-0.005
-0.009	-0.023	0.106	-0.005	-0.02	0.001	-0.076	-0.156	0.001	0.014	-0.006
-0.008	-0.022	-0.221	-0.015	-0.012	-0.013	-0.061	-0.19	0.014	0.02	-0.01
0.018	-0.021	0.512	-0.015	-0.007	-0.028	-0.053	-0.232	0.014	0.019	-0.023
0.016	-0.026	1.153	0	-0.012	-0.015	-0.044	-0.195	0.021	0.012	-0.011
0.001	-0.023	0.721	0.009	-0.016	-0.002	0.016	0.121	0.018	0.01	0
0.004	-0.017	0.362	0.002	-0.016	-0.019	0.063	0.459	-0.015	0.007	-0.014
0.007	-0.013	0.393	0.003	-0.02	-0.028	0.015	0.501	-0.031	0.002	-0.019
-0.001	-0.004	0.066	0.006	-0.011	-0.012	-0.022	0.36	-0.026	0.008	-0.008
0.01	-0.006	-0.578	-0.003	-0.003	-0.008	0.022	0.155	-0.024	0.005	0.008
0.034	-0.026	-0.481	-0.014	-0.034	-0.013	0.011	-0.042	-0.017	-0.007	0.008
0.022	-0.029	0.499	-0.016	-0.043	-0.007	-0.074	-0.133	-0.003	-0.004	-0.014
-0.001	-0.012	1.163	0.001	-0.006	-0.008	-0.092	-0.184	0.006	0.008	-0.02
0.002	-0.01	1.012	0.02	0.003	-0.009	-0.023	-0.236	-0.008	0.009	-0.018
0.006	-0.016	0.691	0.017	0.01	-0.009	0.061	-0.222	-0.029	0.007	-0.021
0.005	-0.015	0.691	0.01	0.031	-0.018	0.126	-0.204	-0.04	0.007	-0.014
-0.003	-0.017	0.312	0.008	0.01	-0.018	0.117	-0.209	-0.061	0.012	-0.024
-0.017	-0.01	-0.407	0.001	-0.008	-0.015	0.044	-0.045	-0.077	0.009	-0.042
-0.007	-0.002	-0.301	0.007	0.008	-0.018	0.013	0.247	-0.057	0.007	-0.02
0.015	-0.011	0.086	0.018	0.011	-0.014	0.045	0.392	-0.025	0.02	-0.006
0.016	-0.014	-0.105	0.016	0.005	-0.007	0.083	0.358	-0.018	0.018	-0.019
-0.005	-0.009	-0.396	0.017	0.013	-0.012	0.106	0.253	-0.024	0	-0.012
-0.026	-0.013	-0.268	0.011	0.024	-0.021	0.099	0.164	-0.02	-0.005	-0.014
-0.023	-0.014	-0.026	0.003	0.029	-0.023	0.07	0.169	-0.011	-0.006	-0.029
-0.003	-0.011	-0.298	0.009	0.012	-0.024	0.064	0.202	-0.012	-0.005	-0.01
0.006	-0.009	-0.213	0.011	-0.003	-0.026	0.073	0.158	-0.04	-0.005	-0.005
0.005	-0.001	0.52	0.011	0.021	-0.023	0.061	0.057	-0.073	-0.014	-0.028
-0.006	-0.003	0.712	0.024	0.041	-0.021	0.041	-0.019	-0.087	-0.008	-0.009
-0.018	-0.019	0.598	0.023	0.018	-0.026	0.037	-0.005	-0.091	0.005	0.018
-0.006	-0.019	0.571	0.011	0.024	-0.016	0.039	0.049	-0.063	-0.002	-0.004
0.008	-0.014	0.506	0.013	0.059	-0.007	0.02	0.038	-0.02	-0.014	-0.021
-0.006	-0.021	0.749	0.016	0.022	-0.016	-0.011	-0.035	0.003	-0.015	-0.018
-0.02	-0.015	1.254	0.009	-0.045	-0.011	-0.029	-0.117	0.012	-0.011	-0.014
-0.005	-0.01	0.847	0.003	-0.031	-0.001	-0.051	-0.182	-0.001	-0.011	-0.003
0.004	-0.024	-0.418	-0.002	0.016	-0.004	-0.066	-0.189	-0.025	-0.004	-0.006
-0.002	-0.021	-0.201	0.006	0.012	-0.005	-0.036	-0.052	-0.042	0.005	-0.018
0.011	-0.006	0.897	0.02	-0.014	-0.011	-0.02	0.169	-0.055	0.002	-0.013
0.013	-0.018	0.444	0.008	-0.006	-0.02	-0.058	0.233	-0.048	0.008	-0.01
-0.012	-0.031	-0.693	-0.011	0.004	-0.019	-0.055	0.131	-0.031	0.017	-0.016
-0.01	-0.025	-0.725	-0.002	-0.047	-0.009	0.008	0.05	-0.051	0.019	-0.026
0.003	-0.016	0.054	0.01	-0.1	-0.001	0.049	0.034	-0.087	0.024	-0.031
-0.002	-0.019	-0.009	0.009	-0.085	-0.003	0.084	0.039	-0.094	0.022	-0.024
0.007	-0.023	-0.757	0.005	-0.049	-0.012	0.13	0.042	-0.081	0.018	-0.029
0.017	-0.018	-0.667	-0.002	-0.023	-0.015	0.123	0.028	-0.074	0.018	-0.037
0.014	-0.019	0.233	0.002	-0.008	-0.015	0.101	-0.006	-0.081	0.016	-0.026
0.017	-0.021	0.86	0.014	-0.015	-0.016	0.104	-0.042	-0.089	0.02	-0.029
0.009	-0.014	0.381	0.009	-0.011	-0.014	0.072	-0.032	-0.082	0.005	-0.032
-0.013	-0.008	-0.218	0.004	0.008	-0.014	0.031	0.003	-0.086	-0.018	-0.009
-0.01	-0.006	0.027	0.011	0.006	-0.008	0.047	0	-0.103	-0.007	-0.007
0	0.005	0.167	0.015	-0.006	-0.002	0.067	-0.025	-0.095	0.005	-0.009
0.001	0.011	-0.011	0.017	-0.012	-0.01	0.053	-0.034	-0.079	0.001	0.017
0.001	0.003	-0.043	0.009	-0.025	-0.005	0.043	-0.036	-0.066	0.004	0.012
-0.014	0	-0.105	-0.011	-0.033	0.008	0.047	-0.054	-0.057	0.006	-0.007
-0.006	0.003	-0.373	-0.003	-0.025	0.008	0.051	-0.085	-0.06	0.008	0.009
0.028	-0.005	-0.508	0.02	-0.018	0.009	0.049	-0.084	-0.065	0.03	0.012
0.025	-0.005	-0.263	0.019	-0.016	0.012	0.03	-0.028	-0.075	0.039	0.002
0.009	0	-0.206	0.017	-0.006	0.009	0.007	0.051	-0.08	0.024	0.025
0.015	0	-0.419	0.021	-0.005	0.013	0.001	0.112	-0.072	0.026	0.028
0.01	-0.003	-0.291	0.011	-0.021	0.012	0.009	0.126	-0.063	0.032	0.008
-0.011	-0.007	0.359	0.003	-0.031	0.005	0.016	0.091	-0.054	0.014	0.014
-0.023	-0.015	0.786	0.009	-0.02	0.004	0.01	0.032	-0.051	-0.007	0.001
-0.011	-0.028	0.297	0.014	-0.014	-0.004	-0.007	-0.01	-0.056	-0.022	-0.031
0.011	-0.031	0.05	0.01	-0.028	-0.02	-0.03	-0.005	-0.065	-0.031	-0.021
0.006	-0.029	0.481	0.003	-0.025	-0.027	-0.041	0.032	-0.066	-0.033	-0.024
-0.004	-0.035	0.206	0.004	0.001	-0.035	-0.023	0.05	-0.065	-0.035	-0.046
-0.001	-0.03	-0.388	0.01	0.001	-0.042	0.006	0.033	-0.079	-0.026	-0.028
-0.012	-0.01	0.008	0.006	-0.005	-0.041	0.027	-0.011	-0.089	-0.011	-0.009
-0.011	-0.012	0.889	-0.002	0.009	-0.043	0.036	-0.047	-0.082	-0.005	-0.007
0.001	-0.023	1.444	0	0.002	-0.038	0.032	-0.054	-0.082	0.004	0.001
-0.01	-0.015	1.882	0.005	-0.012	-0.028	0.031	-0.051	-0.094	0.007	-0.007
-0.014	-0.004	1.921	0.002	0	-0.03	0.04	-0.047	-0.085	-0.005	-0.017
-0.005	-0.003	1.376	-0.001	-0.001	-0.027	0.028	-0.046	-0.06	0.003	-0.016
0.011	-0.004	1.052	-0.005	-0.009	-0.008	-0.003	-0.069	-0.067	0.019	-0.01
0.011	-0.004	0.816	-0.004	-0.009	-0.007	-0.013	-0.094	-0.088	0.01	0
-0.025	0	0.17	0.003	-0.025	-0.021	-0.007	-0.107	-0.079	-0.001	-0.01
-0.025	0.001	-0.177	0.002	-0.021	-0.016	-0.004	-0.112	-0.068	-0.001	-0.017
0.009	-0.003	0.01	0.003	-0.011	-0.014	0.009	-0.027	-0.087	-0.008	0.01
0.014	-0.013	-0.2	0.004	-0.032	-0.014	0.016	0.153	-0.093	-0.007	0.026
0.02	-0.023	-0.82	-0.007	-0.032	0	0.003	0.237	-0.072	-0.006	0.021
0.025	-0.016	-0.796	-0.007	-0.01	-0.002	0.005	0.169	-0.077	-0.015	0.03
0.003	-0.013	-0.095	0.003	-0.017	-0.01	0.023	0.073	-0.092	-0.013	0.023
-0.006	-0.02	0.279	-0.002	-0.034	0.002	0.018	0.002	-0.074	-0.002	-0.001
-0.001	-0.007	0.008	-0.006	-0.044	0.005	0	-0.031	-0.062	0.001	0.001
-0.006	-0.003	-0.307	-0.003	-0.055	-0.001	0.002	-0.029	-0.08	-0.002	-0.006
0.003	-0.016	-0.372	-0.006	-0.038	-0.001	0.01	-0.04	-0.099	-0.017	-0.033
0.024	-0.012	-0.667	-0.003	-0.017	-0.001	0.006	-0.076	-0.095	-0.025	-0.033
0.022	-0.005	-1.064	0.018	-0.025	0	0.008	-0.079	-0.069	-0.011	-0.022
0.012	-0.012	-0.957	0.03	-0.009	0.006	0.015	-0.053	-0.051	-0.009	-0.021
0.007	-0.02	-0.899	0.024	0.029	0.01	0.013	-0.125	-0.057	-0.019	-0.012
-0.014	-0.02	-0.912	0.021	0.031	0.004	0.01	-0.264	-0.051	-0.007	-0.015
-0.016	-0.007	-0.319	0.016	0.023	-0.01	0.012	-0.29	-0.047	0.016	-0.024
0.008	-0.004	0.273	0.011	0.044	-0.017	0.017	-0.2	-0.07	0.02	-0.019
0.016	-0.025	0.581	0.011	0.061	-0.011	0.011	-0.025	-0.074	0.021	-0.036
0.011	-0.041	0.93	0.007	0.049	-0.01	0	0.177	-0.043	0.023	-0.063
0.012	-0.038	1.091	0.013	0.036	-0.022	0.009	0.209	-0.022	0.011	-0.046
0.016	-0.032	0.953	0.013	0.029	-0.026	0.024	0.135	-0.024	-0.005	-0.021
0.004	-0.024	0.727	0	0.019	-0.03	0.016	0.173	-0.014	-0.013	-0.014
-0.004	-0.013	0.733	0.008	-0.004	-0.034	-0.005	0.229	0.001	-0.004	-0.01
0	-0.005	0.797	0.021	-0.031	-0.027	-0.014	0.171	-0.005	0.018	-0.019
-0.009	0.002	0.499	0.014	-0.027	-0.024	-0.009	0.119	-0.017	0.017	-0.03
-0.02	-0.001	0.465	0.011	-0.014	-0.03	-0.01	0.162	-0.028	0.001	-0.022
-0.018	-0.016	0.956	0.012	-0.009	-0.027	-0.01	0.186	-0.036	0.012	-0.01
-0.016	-0.017	0.636	0.002	0.016	-0.025	-0.002	0.119	-0.038	0.028	-0.005
-0.019	-0.013	-0.672	-0.007	0.038	-0.024	-0.002	0.024	-0.071	0.018	-0.016
-0.017	-0.022	-1.114	0.001	0.054	-0.017	-0.007	-0.033	-0.117	0.009	-0.029
-0.014	-0.024	-0.326	0.013	0.044	-0.021	0.007	-0.051	-0.097	0.009	-0.021
-0.027	-0.011	0.116	0.01	-0.008	-0.019	0.025	-0.029	-0.043	0.019	-0.017
-0.032	-0.007	-0.239	0.005	-0.019	-0.008	0.022	0.128	-0.032	0.02	-0.023
-0.004	-0.019	-0.535	0.01	0	-0.012	0.022	0.354	-0.032	-0.005	-0.013
0.029	-0.027	0.036	0.012	-0.02	-0.024	0.04	0.373	-0.032	-0.009	-0.012
0.029	-0.018	1.247	0.005	-0.038	-0.018	0.036	0.216	-0.053	0.017	-0.022
-0.008	-0.009	1.667	-0.001	-0.019	-0.004	0.005	0.078	-0.071	0.014	-0.011
-0.021	-0.019	0.883	-0.003	0.008	0.002	-0.003	-0.032	-0.104	-0.001	-0.009
0.019	-0.027	0.007	0	0.013	-0.007	0.021	-0.102	-0.142	0.005	-0.026
0.032	-0.014	-0.243	0.003	-0.006	-0.021	0.037	-0.102	-0.148	0.005	-0.02
-0.009	-0.02	-0.444	0.007	-0.017	-0.014	0.019	-0.082	-0.146	0.007	-0.012
-0.017	-0.035	-0.958	0.004	-0.011	0.001	-0.004	-0.07	-0.13	0.01	-0.017
0.009	-0.016	-0.781	0.003	-0.04	-0.001	0.001	-0.066	-0.104	0.002	-0.008
0.013	-0.001	-0.189	0.015	-0.097	-0.01	0.02	-0.087	-0.09	0.002	-0.012
0.02	-0.011	0.088	0.017	-0.091	-0.017	0.029	-0.136	-0.071	0.005	-0.022
0.032	-0.007	0.365	0.001	-0.035	-0.018	0.025	-0.147	-0.053	-0.004	-0.001
0.021	-0.001	-0.11	-0.005	-0.001	-0.012	-0.031	-0.121	-0.053	-0.005	-0.009
0.012	-0.008	-0.954	0	0	-0.007	-0.14	-0.134	-0.085	0.002	-0.032
0.008	-0.007	-0.985	0.007	-0.012	-0.016	-0.176	-0.054	-0.124	0.006	-0.008
-0.01	-0.003	-0.66	0.011	-0.019	-0.029	-0.098	0.198	-0.125	0.013	0.001
-0.023	-0.006	-0.167	0.001	-0.027	-0.024	0.002	0.359	-0.094	0.013	-0.02
-0.012	-0.01	0.445	-0.001	-0.05	-0.016	0.055	0.305	-0.069	0.001	-0.009
0.012	-0.012	0.552	0.02	-0.066	-0.024	0.022	0.165	-0.078	-0.001	-0.003
0.011	-0.015	0.066	0.02	-0.052	-0.024	-0.022	0.034	-0.086	0.003	-0.015
-0.014	-0.015	0.29	0.001	-0.028	-0.01	0.014	-0.067	-0.062	0.001	-0.004
-0.015	-0.017	1.544	0.006	-0.015	-0.006	0.056	-0.153	-0.038	0.007	0.006
0.01	-0.009	1.804	0.02	0.005	-0.009	0.066	-0.212	-0.029	0.014	-0.001
0.016	-0.003	0.888	0.016	0.032	-0.01	0.069	-0.222	-0.047	0.008	-0.009
0.012	-0.008	0.513	0.004	0.02	-0.011	0.044	-0.17	-0.067	0.008	-0.024
0.016	-0.008	0.916	0	-0.025	-0.009	0.001	-0.039	-0.055	0.011	-0.02
0.009	-0.007	1.122	0.011	-0.039	-0.006	-0.025	0.036	-0.059	0.01	0.003
-0.011	-0.014	0.556	0.015	-0.012	-0.011	-0.018	-0.05	-0.079	0.017	0.002
-0.018	-0.013	-0.021	-0.001	0.014	-0.017	0.002	-0.114	-0.078	0.007	-0.003
-0.015	-0.012	0.248	-0.006	0.014	-0.013	-0.007	-0.064	-0.072	-0.015	0.016
-0.018	-0.017	0.852	0.001	0.012	-0.009	-0.031	0.049	-0.063	0.002	0.024
-0.012	-0.013	0.695	-0.004	0.033	-0.016	-0.017	0.172	-0.037	0.023	0.017
0.01	-0.012	0.026	-0.005	0.033	-0.019	0.042	0.199	-0.022	0.004	0.007
0.02	-0.018	0.096	0.003	0.017	-0.007	0.095	0.184	-0.023	-0.006	-0.011
0.002	-0.013	0.33	0.001	0.034	-0.004	0.11	0.193	-0.009	-0.002	-0.018
0.005	-0.011	-0.109	0.003	0.047	-0.02	0.111	0.132	-0.003	-0.008	-0.015
0.022	-0.025	-0.282	0.013	0.029	-0.018	0.106	0.05	-0.024	-0.01	-0.019
0	-0.023	-0.062	0.016	-0.025	-0.001	0.087	0.028	-0.042	-0.009	-0.013
-0.02	-0.011	-0.166	0.016	-0.078	0.003	0.073	-0.031	-0.05	-0.008	-0.012
-0.016	-0.016	-0.275	0.019	-0.044	-0.001	0.063	-0.12	-0.065	-0.009	-0.027
-0.016	-0.02	0.063	0.024	-0.003	-0.001	0.053	-0.129	-0.09	-0.014	-0.019
-0.008	-0.019	0.146	0.022	-0.035	-0.001	0.052	-0.094	-0.105	-0.005	-0.019
0.002	-0.023	-0.299	0.006	-0.04	-0.005	0.062	-0.092	-0.109	0.005	-0.033
-0.002	-0.016	-0.367	-0.002	0.004	-0.009	0.062	-0.096	-0.112	0.003	-0.015
0.006	-0.013	0.01	-0.002	0.021	-0.012	0.037	-0.052	-0.108	0.003	-0.01
0.018	-0.018	-0.008	-0.005	0.012	-0.016	0.017	0.016	-0.097	0	-0.029
0.015	-0.014	-0.306	-0.006	-0.009	-0.018	0.034	-0.007	-0.086	-0.005	-0.018
0.013	-0.014	-0.052	-0.003	-0.027	-0.015	0.066	-0.17	-0.065	0.001	-0.012
0.019	-0.019	0.231	0.006	-0.008	-0.008	0.065	-0.303	-0.03	-0.001	-0.024
0.011	-0.012	0.22	0.013	0.013	-0.015	0.033	-0.267	0.001	-0.009	-0.023
-0.017	-0.007	0.451	0.021	0.026	-0.021	0.013	-0.186	0.008	0.009	-0.022
-0.004	-0.005	-0.033	0.032	0.065	-0.01	0.014	-0.113	-0.004	0.015	-0.021
0.033	0.003	-0.866	0.027	0.088	-0.008	0.017	0.098	-0.026	-0.004	-0.005
0.018	-0.002	-0.623	0.016	0.076	-0.015	0.017	0.315	-0.049	0.004	-0.008
-0.006	-0.01	-0.077	0.02	0.038	-0.011	0.011	0.197	-0.04	0.016	-0.012
0.002	-0.002	0.204	0.019	-0.031	-0.011	0.007	-0.046	-0.02	0.006	0.009
-0.006	-0.009	0.501	0.008	-0.073	-0.016	0.015	0.077	-0.024	0.009	0.012
-0.019	-0.022	1.06	0.004	-0.069	-0.016	0.021	0.481	-0.048	0	-0.002
-0.016	-0.012	1.527	0.01	-0.066	-0.021	0.016	0.79	-0.075	-0.017	0.002
-0.015	-0.006	1.313	0.018	-0.057	-0.022	0	0.859	-0.079	-0.004	0.004
-0.015	-0.018	0.831	0.013	-0.031	-0.016	-0.02	0.676	-0.076	0.005	-0.011
-0.015	-0.014	-0.34	0.006	-0.004	-0.016	-0.032	0.343	-0.097	-0.005	-0.029
-0.019	-0.002	-1.556	0.009	0.009	-0.012	-0.036	0.044	-0.108	-0.001	-0.031
-0.008	-0.003	-1.084	0.004	-0.005	-0.002	-0.035	-0.111	-0.098	0.015	-0.01
0.004	-0.009	-0.138	-0.004	-0.022	-0.004	-0.028	-0.145	-0.09	0.021	-0.004
-0.011	-0.019	0.153	0	-0.008	-0.011	-0.031	-0.163	-0.083	0.01	-0.02
-0.016	-0.022	0.395	0.006	-0.004	-0.008	-0.033	-0.2	-0.068	0.006	-0.02
0.011	-0.011	0.698	0.016	-0.033	-0.002	-0.005	-0.211	-0.055	0.017	-0.022
0.015	-0.006	0.789	0.019	-0.037	-0.009	0.027	-0.177	-0.069	0.01	-0.028
-0.02	-0.015	0.64	0.009	-0.011	-0.026	0.027	-0.126	-0.105	-0.007	-0.011
-0.043	-0.021	0.536	0.004	-0.008	-0.028	0.01	-0.092	-0.127	0	-0.008
-0.02	-0.01	0.281	-0.002	-0.014	-0.01	0.016	-0.068	-0.12	0.007	-0.019
0.014	-0.003	0.027	-0.004	-0.004	0	0.041	-0.073	-0.105	0.003	-0.005
0.01	-0.015	0.105	0.006	0.004	-0.01	0.026	-0.101	-0.093	0.011	0
-0.017	-0.02	-0.013	-0.005	0.001	-0.023	-0.012	-0.147	-0.08	0.012	-0.014
-0.016	-0.018	0.065	-0.018	-0.011	-0.018	-0.018	-0.25	-0.074	-0.001	-0.008
0.007	-0.024	0.588	-0.004	-0.012	-0.01	-0.004	-0.27	-0.08	0.001	-0.004
0.015	-0.015	0.641	0	0.014	-0.018	0.011	-0.067	-0.085	0.001	-0.01
0.009	0	0.241	-0.008	0.001	-0.021	0.03	0.174	-0.072	-0.005	0
0.01	-0.001	-0.096	-0.001	-0.038	-0.009	0.049	0.257	-0.053	0.006	-0.001
0.014	-0.009	0.079	0.008	-0.021	-0.008	0.058	0.211	-0.063	0.002	-0.017
0.003	-0.014	0.949	0.002	-0.009	-0.015	0.049	0.12	-0.082	-0.016	-0.012
-0.01	-0.016	1.758	-0.002	-0.035	-0.011	0.039	0.077	-0.081	-0.003	-0.003
0	-0.016	1.233	0.002	-0.025	-0.012	0.029	0.09	-0.075	0.005	-0.004
0.02	-0.018	-1.07	-0.003	0	-0.014	0.009	0.074	-0.057	-0.005	-0.004
0.027	-0.018	-2.462	-0.009	0.016	-0.011	-0.003	0.024	-0.038	-0.001	-0.006
0.024	-0.019	-1.342	0.003	0.012	-0.015	0.013	-0.015	-0.047	-0.002	-0.006
0.024	-0.017	-0.801	0.01	-0.024	-0.021	0.039	-0.029	-0.06	-0.002	-0.012
0.024	-0.016	-1.504	-0.001	-0.035	-0.017	0.042	-0.017	-0.072	0.014	-0.025
0.026	-0.028	-1.036	0	-0.023	-0.015	0.014	-0.005	-0.083	0.014	-0.021
0.02	-0.027	0.518	0.005	-0.039	-0.017	-0.007	-0.016	-0.08	-0.004	-0.017
-0.002	-0.007	1.82	0	-0.041	-0.015	-0.002	-0.017	-0.083	-0.002	-0.024
-0.011	-0.003	1.841	0.011	-0.02	-0.014	0.002	-0.002	-0.076	0.006	-0.01
0.004	-0.016	0.191	0.022	-0.025	-0.013	-0.01	0.002	-0.058	0.005	-0.007
[truncated: 42,939 more rows]
