# Supplementary material for: Asymmetric and transient properties of reciprocal activity of antagonists during the paw-shake response in the cat
Source: PLoS Comput Biol. 2021 Dec 28;17(12):e1009677. doi: 10.1371/journal.pcbi.1009677 (PMC8759665; doi:10.1371/journal.pcbi.1009677)
Supplement: S1 Data — File name of each file has the following structure: SupplementaryFileNumber_Data_SessionNumber_AnimalCode_EpisodeNumber.txt. Example: S1_Data_7_3-25-0_bo_9F.txt, where S1 is the supplementary data file number 7, 3-25-0 is session number, bo is animal code, 9F is episode number, and txt is file type extension. Each column of each file contains raw EMG signal of a specific muscle in mV sampled at 3000 Hz and band-pass filtered (Butterworth zero-lag filter, 30 Hz– 1000 Hz, 3 dB). First line of each file contains muscle name abbreviations (see Table 3 in the manuscript): MG, medial gastrocnemius; SO, soleus; BFS, biceps femoris anterior; IP, iliopsoas; TA, tibialis anterior; VA, vastus lateralis and vastus medialis. (ZIP) [file pcbi.1009677.s001.zip › S1_Data/S1_Data_15_7-25-0_CR_38F.txt]

BFP	MG	SO	BFA	VL	TA	SAM	IP	RF	EDL	FDL
-1.997	0.361	-0.353	0.814	-0.652	2.502	0.612	1.699	-1.825	-2.248	-0.372
2.072	-0.317	-0.24	-0.854	0.591	-2.962	-0.593	-1.956	1.886	2.732	0.49
3.597	-0.581	-0.136	-1.492	1.067	-4.969	-1.048	-3.316	3.282	4.54	0.818
2.772	-0.445	-0.062	-1.15	0.814	-3.795	-0.812	-2.529	2.526	3.448	0.636
2.633	-0.43	0.067	-1.089	0.755	-3.594	-0.775	-2.373	2.408	3.234	0.603
2.66	-0.445	0.166	-1.101	0.731	-3.633	-0.77	-2.403	2.431	3.244	0.622
2.434	-0.402	0.107	-1.003	0.651	-3.298	-0.694	-2.188	2.206	2.937	0.578
2.306	-0.377	0.004	-0.957	0.652	-3.127	-0.663	-2.074	2.107	2.763	0.552
2.173	-0.347	0.03	-0.91	0.635	-2.953	-0.616	-1.964	2.003	2.583	0.522
2.043	-0.321	0.137	-0.855	0.589	-2.757	-0.567	-1.831	1.872	2.405	0.48
1.918	-0.321	0.229	-0.804	0.564	-2.597	-0.544	-1.727	1.759	2.256	0.454
1.79	-0.316	0.268	-0.745	0.534	-2.427	-0.509	-1.628	1.643	2.121	0.43
1.678	-0.296	0.222	-0.692	0.491	-2.249	-0.465	-1.509	1.52	2.017	0.4
1.56	-0.282	0.106	-0.647	0.452	-2.081	-0.443	-1.394	1.412	1.89	0.378
1.445	-0.281	-0.035	-0.601	0.413	-1.914	-0.428	-1.293	1.322	1.724	0.339
1.331	-0.285	-0.104	-0.563	0.375	-1.761	-0.389	-1.184	1.221	1.568	0.296
1.222	-0.281	-0.048	-0.528	0.333	-1.634	-0.341	-1.083	1.115	1.441	0.285
1.141	-0.259	0.021	-0.486	0.292	-1.509	-0.309	-0.992	1.03	1.329	0.265
1.043	-0.209	0.005	-0.449	0.277	-1.374	-0.285	-0.902	0.948	1.188	0.231
0.923	-0.143	-0.083	-0.408	0.264	-1.238	-0.256	-0.828	0.863	1.033	0.229
0.832	-0.102	-0.251	-0.358	0.225	-1.112	-0.223	-0.754	0.789	0.932	0.217
0.758	-0.084	-0.421	-0.323	0.191	-1.003	-0.2	-0.675	0.713	0.856	0.192
0.681	-0.077	-0.372	-0.305	0.172	-0.899	-0.185	-0.629	0.63	0.765	0.193
0.609	-0.06	-0.131	-0.286	0.147	-0.789	-0.167	-0.58	0.556	0.684	0.165
0.541	-0.012	0.074	-0.254	0.125	-0.692	-0.142	-0.494	0.495	0.611	0.111
0.478	0.009	0.221	-0.205	0.102	-0.612	-0.118	-0.42	0.432	0.551	0.092
0.421	-0.053	0.335	-0.172	0.069	-0.531	-0.108	-0.366	0.366	0.487	0.08
0.353	-0.134	0.362	-0.156	0.052	-0.453	-0.099	-0.304	0.316	0.397	0.06
0.293	-0.165	0.299	-0.125	0.054	-0.376	-0.076	-0.249	0.274	0.32	0.064
0.247	-0.165	0.193	-0.101	0.038	-0.302	-0.062	-0.206	0.224	0.28	0.062
0.189	-0.129	0.109	-0.095	0.012	-0.244	-0.055	-0.173	0.168	0.245	0.039
0.147	-0.051	0.086	-0.075	0	-0.195	-0.033	-0.147	0.123	0.205	0.026
0.125	0.007	0.078	-0.05	-0.015	-0.138	-0.017	-0.111	0.097	0.159	0.023
0.072	0.019	0.027	-0.042	-0.048	-0.081	-0.017	-0.06	0.071	0.096	0.028
0.006	0.03	-0.043	-0.04	-0.079	-0.032	-0.005	-0.017	0.035	0.035	0.046
-0.03	0.044	-0.083	-0.022	-0.072	0.002	0.018	0.014	0.008	-0.014	0.042
-0.043	0.044	-0.091	0.005	-0.046	0.041	0.032	0.052	-0.011	-0.083	0.014
-0.06	0.04	-0.093	0.018	-0.047	0.096	0.047	0.094	-0.039	-0.136	0.007
-0.082	0.044	-0.114	0.021	-0.054	0.137	0.065	0.113	-0.07	-0.143	0.013
-0.1	0.056	-0.143	0.025	-0.046	0.159	0.076	0.109	-0.098	-0.155	0.004
-0.127	0.059	-0.149	0.028	-0.059	0.179	0.084	0.111	-0.127	-0.163	-0.006
-0.152	0.053	-0.14	0.03	-0.085	0.193	0.077	0.129	-0.138	-0.159	-0.012
-0.159	0.053	-0.15	0.043	-0.093	0.208	0.056	0.149	-0.141	-0.172	-0.022
-0.176	0.056	-0.191	0.063	-0.103	0.231	0.06	0.154	-0.159	-0.183	-0.022
-0.21	0.056	-0.229	0.067	-0.113	0.259	0.082	0.165	-0.172	-0.2	-0.015
-0.216	0.057	-0.247	0.072	-0.107	0.281	0.09	0.188	-0.171	-0.235	-0.002
-0.196	0.061	-0.293	0.09	-0.113	0.286	0.097	0.186	-0.182	-0.277	0.016
-0.2	0.063	-0.372	0.083	-0.114	0.291	0.112	0.186	-0.197	-0.306	0.007
-0.225	0.067	-0.49	0.063	-0.079	0.304	0.121	0.201	-0.211	-0.301	-0.002
-0.235	0.06	-0.66	0.065	-0.066	0.308	0.111	0.198	-0.231	-0.298	0.009
-0.23	0.033	-0.762	0.069	-0.102	0.3	0.093	0.192	-0.237	-0.316	-0.002
-0.227	0.009	-0.796	0.068	-0.119	0.289	0.083	0.187	-0.223	-0.33	-0.016
-0.237	-0.021	-0.852	0.072	-0.11	0.276	0.078	0.187	-0.215	-0.313	-0.004
-0.242	-0.058	-0.713	0.071	-0.112	0.269	0.074	0.213	-0.218	-0.268	-0.005
-0.233	-0.058	-0.358	0.071	-0.115	0.27	0.079	0.222	-0.217	-0.266	-0.013
-0.238	-0.011	-0.135	0.078	-0.111	0.266	0.075	0.201	-0.211	-0.303	0.001
-0.243	0.047	-0.048	0.083	-0.113	0.268	0.062	0.198	-0.208	-0.334	0.004
-0.231	0.071	-0.002	0.08	-0.111	0.283	0.073	0.221	-0.209	-0.356	-0.014
-0.234	0.057	-0.096	0.078	-0.111	0.277	0.096	0.223	-0.209	-0.326	-0.032
-0.24	0.084	-0.186	0.077	-0.119	0.261	0.099	0.191	-0.191	-0.272	-0.052
-0.22	0.14	-0.131	0.07	-0.113	0.256	0.085	0.176	-0.169	-0.248	-0.058
-0.197	0.123	-0.078	0.059	-0.11	0.243	0.072	0.173	-0.17	-0.223	-0.037
-0.2	0.072	-0.125	0.057	-0.109	0.225	0.071	0.157	-0.175	-0.195	-0.027
-0.212	0.05	-0.236	0.064	-0.084	0.221	0.078	0.15	-0.172	-0.205	-0.026
-0.209	0.036	-0.373	0.069	-0.086	0.231	0.084	0.15	-0.177	-0.2	0.005
-0.197	0.058	-0.542	0.064	-0.106	0.239	0.086	0.146	-0.172	-0.16	0.031
-0.188	0.073	-0.563	0.056	-0.081	0.237	0.087	0.152	-0.152	-0.17	0.014
-0.179	-0.052	-0.25	0.055	-0.074	0.229	0.081	0.161	-0.149	-0.195	-0.001
-0.17	-0.244	0.086	0.057	-0.111	0.217	0.072	0.149	-0.161	-0.179	-0.003
-0.159	-0.283	0.191	0.046	-0.107	0.202	0.066	0.129	-0.159	-0.176	-0.007
-0.147	-0.165	0.247	0.037	-0.068	0.186	0.055	0.122	-0.15	-0.181	-0.003
-0.148	-0.066	0.296	0.038	-0.064	0.167	0.042	0.114	-0.145	-0.163	-0.011
-0.147	-0.008	0.269	0.027	-0.073	0.146	0.042	0.109	-0.137	-0.147	-0.015
-0.134	0.079	0.228	0.019	-0.056	0.131	0.052	0.104	-0.127	-0.142	0.015
-0.133	0.138	0.178	0.027	-0.06	0.127	0.061	0.092	-0.119	-0.139	0.034
-0.135	0.119	0.08	0.029	-0.082	0.124	0.065	0.084	-0.111	-0.147	0.016
-0.123	0.073	-0.009	0.03	-0.092	0.111	0.055	0.076	-0.101	-0.165	0.008
-0.112	0.04	-0.047	0.037	-0.1	0.095	0.044	0.069	-0.097	-0.16	0
-0.105	0.015	-0.09	0.034	-0.092	0.093	0.046	0.071	-0.102	-0.143	-0.019
-0.096	0.014	-0.173	0.027	-0.068	0.091	0.051	0.074	-0.115	-0.137	-0.009
-0.087	0.043	-0.233	0.022	-0.056	0.081	0.047	0.058	-0.113	-0.145	0.017
-0.079	0.064	-0.164	0.016	-0.055	0.086	0.041	0.034	-0.089	-0.143	0.014
-0.071	0.078	0.001	0.015	-0.061	0.082	0.039	0.04	-0.066	-0.101	0.001
-0.059	0.1	0.099	0.023	-0.064	0.064	0.037	0.05	-0.054	-0.069	0.012
-0.059	0.075	0.107	0.027	-0.063	0.073	0.038	0.031	-0.052	-0.076	0.035
-0.071	0.013	0.118	0.02	-0.059	0.081	0.038	0.015	-0.053	-0.084	0.037
-0.072	-0.029	0.122	0.014	-0.056	0.062	0.039	0.017	-0.05	-0.084	0.015
-0.061	-0.07	0.087	0.012	-0.057	0.049	0.039	0.025	-0.047	-0.074	-0.013
-0.054	-0.093	0.035	0.004	-0.063	0.051	0.037	0.026	-0.036	-0.061	-0.016
-0.048	-0.07	-0.006	-0.007	-0.078	0.044	0.038	0.02	-0.024	-0.046	0.018
-0.041	-0.028	-0.025	-0.004	-0.075	0.027	0.036	0.027	-0.032	-0.021	0.034
-0.035	0.041	-0.049	0.005	-0.055	0.025	0.034	0.034	-0.04	-0.002	0.025
-0.029	0.098	-0.086	0.001	-0.056	0.036	0.035	0.032	-0.035	0.009	0.041
-0.023	0.074	-0.121	-0.002	-0.068	0.025	0.034	0.038	-0.028	0.019	0.057
-0.014	0.059	-0.158	0.003	-0.067	0.009	0.033	0.035	-0.023	0.002	0.059
-0.016	0.116	-0.196	-0.004	-0.055	0.006	0.025	0.009	-0.023	-0.021	0.069
-0.029	0.133	-0.213	-0.017	-0.053	-0.007	0.019	-0.01	-0.018	0.006	0.056
-0.037	0.09	-0.205	-0.02	-0.055	-0.023	0.026	-0.001	-0.017	0.038	0.021
-0.02	0.061	-0.2	-0.005	-0.046	-0.022	0.028	0.007	-0.032	0.025	0.013
0.01	0.053	-0.209	0.003	-0.047	-0.019	0.024	-0.008	-0.031	0.016	0.015
0.003	0.056	-0.212	-0.01	-0.041	-0.016	0.025	-0.004	-0.009	-0.002	0.013
-0.024	0.06	-0.175	-0.007	-0.028	-0.018	0.03	0.026	-0.008	-0.037	0.036
-0.022	0.05	-0.117	0.006	-0.043	-0.025	0.033	0.027	-0.011	-0.037	0.042
-0.024	0.032	-0.09	-0.006	-0.041	-0.023	0.029	0.01	0.003	-0.032	0.02
-0.033	0.021	-0.082	-0.017	-0.025	-0.016	0.017	0.009	0.013	-0.021	0.033
-0.017	0.017	-0.062	-0.018	-0.038	-0.01	0.012	0.001	0.017	0.017	0.047
-0.003	0.006	-0.05	-0.024	-0.035	-0.014	0.023	-0.02	0.011	0.023	0.028
-0.001	-0.01	-0.059	-0.017	-0.028	-0.039	0.028	-0.024	-0.003	0.041	0.025
0.002	-0.025	-0.073	-0.009	-0.059	-0.043	0.025	-0.025	0	0.098	0.029
-0.002	-0.025	-0.095	-0.02	-0.08	-0.018	0.024	-0.032	0.008	0.093	0.025
-0.006	-0.019	-0.123	-0.021	-0.061	-0.008	0.025	-0.025	-0.004	0.055	0.04
-0.013	-0.043	-0.147	-0.009	-0.04	-0.011	0.02	-0.014	-0.013	0.047	0.042
-0.016	-0.084	-0.172	-0.012	-0.033	-0.018	0.016	-0.012	-0.001	0.027	0.026
-0.01	-0.085	-0.195	-0.012	-0.034	-0.029	0.019	-0.005	0.008	-0.002	0.029
-0.02	-0.044	-0.23	-0.01	-0.036	-0.036	0.022	-0.013	0.008	-0.023	0.023
-0.019	0.003	-0.323	-0.023	-0.033	-0.058	0.021	-0.038	0.013	-0.035	0.009
0.007	0.014	-0.474	-0.023	-0.036	-0.083	0.017	-0.042	0.008	-0.033	0.02
0.009	0.013	-0.611	-0.01	-0.04	-0.062	0.012	-0.024	-0.009	-0.031	0.025
-0.002	0.051	-0.682	-0.015	-0.031	-0.024	0.014	-0.014	-0.019	-0.046	0.025
0.001	0.029	-0.698	-0.02	-0.035	-0.019	0.024	-0.014	-0.016	-0.068	0.043
0.008	-0.084	-0.593	-0.015	-0.057	-0.02	0.018	-0.015	-0.014	-0.061	0.043
0.009	-0.128	-0.328	-0.016	-0.058	-0.021	0.005	-0.019	-0.015	-0.019	0.033
0.002	-0.094	-0.115	-0.015	-0.042	-0.048	0.013	-0.022	-0.006	0.01	0.046
-0.001	-0.065	-0.082	-0.005	-0.045	-0.062	0.023	-0.014	0.017	0.01	0.049
-0.01	-0.012	-0.103	-0.01	-0.047	-0.044	0.019	-0.01	0.025	0.004	0.033
-0.021	0.054	-0.127	-0.021	-0.034	-0.042	0.021	-0.024	0.011	-0.013	0.037
0.007	0.071	-0.203	-0.015	-0.03	-0.051	0.025	-0.03	0	-0.034	0.048
0.02	0.044	-0.323	-0.014	-0.038	-0.029	0.023	-0.015	0.003	-0.056	0.041
-0.004	0.014	-0.452	-0.021	-0.041	0.007	0.024	-0.005	0.003	-0.081	0.038
0	0.011	-0.553	-0.021	-0.036	0.012	0.02	-0.01	-0.004	-0.078	0.033
0.006	0.023	-0.537	-0.024	-0.038	-0.016	0.014	-0.022	-0.002	-0.051	0.015
-0.003	0.025	-0.3	-0.019	-0.049	-0.044	0.021	-0.025	0.009	-0.022	0.012
0.001	0.023	0.005	-0.015	-0.049	-0.044	0.03	-0.017	0.006	0.028	0.015
-0.005	0.017	0.182	-0.024	-0.034	-0.022	0.023	-0.015	-0.003	0.08	0.013
-0.014	0.009	0.317	-0.02	-0.027	-0.006	0.017	-0.02	0.006	0.089	0.03
-0.007	0.009	0.445	-0.011	-0.03	-0.003	0.027	-0.021	0.023	0.068	0.034
-0.015	0.014	0.449	-0.017	-0.027	-0.011	0.03	-0.019	0.014	0.055	0.02
-0.026	0.013	0.348	-0.017	-0.027	-0.026	0.018	-0.012	-0.01	0.053	0.032
-0.012	0.006	0.224	-0.012	-0.042	-0.03	0.015	-0.007	-0.011	0.043	0.039
0.001	0.001	0.12	-0.016	-0.044	-0.022	0.015	-0.019	0.004	0.052	0.023
-0.001	0.002	0.056	-0.018	-0.03	-0.021	0.015	-0.029	0.012	0.07	0.027
0	0.005	0.016	-0.02	-0.033	-0.025	0.022	-0.018	0.009	0.058	0.03
0.003	0.004	-0.019	-0.028	-0.041	-0.019	0.016	-0.005	-0.003	0.033	0.019
0.005	0.001	-0.044	-0.024	-0.041	-0.015	0.015	-0.001	-0.004	0.012	0.035
0.007	-0.001	-0.058	-0.013	-0.032	-0.013	0.027	-0.005	0.004	0.007	0.052
0.007	-0.001	-0.068	-0.012	-0.019	-0.01	0.021	-0.004	0.002	0.008	0.041
0.01	0.003	-0.08	-0.009	-0.031	-0.02	0.019	0.001	-0.003	-0.004	0.03
0.015	0.002	-0.091	-0.008	-0.054	-0.023	0.028	-0.007	-0.008	-0.001	0.023
0.005	-0.003	-0.096	-0.017	-0.057	-0.018	0.02	-0.015	-0.006	0.016	0.008
-0.001	0.001	-0.111	-0.013	-0.054	-0.035	0.013	-0.017	0.005	0.022	0.015
0.007	0.003	-0.128	-0.003	-0.047	-0.056	0.022	-0.038	0.002	0.019	0.037
-0.01	0.002	-0.124	-0.009	-0.043	-0.048	0.026	-0.042	-0.007	0.016	0.038
-0.032	0.014	-0.118	-0.021	-0.046	-0.022	0.021	-0.007	-0.006	0.023	0.029
-0.016	0.018	-0.125	-0.023	-0.048	-0.004	0.015	0.003	-0.007	0.013	0.037
0.002	0.003	-0.131	-0.015	-0.051	0.001	0.011	-0.011	-0.008	-0.009	0.038
-0.008	0.003	-0.132	-0.01	-0.048	0	0.014	-0.005	-0.005	-0.015	0.028
-0.029	0.017	-0.132	-0.007	-0.037	-0.005	0.021	0.005	-0.012	-0.019	0.034
-0.027	0.011	-0.125	-0.002	-0.041	-0.012	0.021	0.011	-0.011	-0.009	0.025
-0.003	0	-0.115	-0.012	-0.052	-0.009	0.021	0.013	0.006	0.016	0.008
0.012	0.01	-0.12	-0.024	-0.047	-0.016	0.033	-0.008	0.007	0.013	0.027
0.001	0.017	-0.136	-0.014	-0.036	-0.031	0.043	-0.026	0	0	0.039
-0.019	0.009	-0.14	-0.005	-0.032	-0.026	0.039	-0.017	0.001	0.01	0.027
-0.014	0.011	-0.142	-0.015	-0.033	-0.025	0.029	-0.014	-0.004	0.017	0.037
0.002	0.023	-0.15	-0.019	-0.046	-0.022	0.017	-0.019	-0.014	0.001	0.043
-0.005	0.024	-0.151	-0.01	-0.054	-0.005	0.012	-0.01	-0.015	-0.025	0.029
-0.017	0.011	-0.149	-0.01	-0.046	-0.006	0.023	0.001	-0.006	-0.028	0.04
-0.014	0.004	-0.146	-0.014	-0.051	-0.016	0.033	-0.002	0.002	-0.003	0.047
0.004	0.012	-0.144	-0.014	-0.049	-0.017	0.028	-0.007	0.004	0.005	0.029
0.004	0.018	-0.149	-0.014	-0.03	-0.023	0.028	-0.006	0.002	-0.014	0.034
-0.016	0.008	-0.152	-0.01	-0.028	-0.029	0.033	-0.005	-0.006	-0.014	0.05
-0.01	-0.02	-0.145	-0.008	-0.03	-0.023	0.026	-0.001	-0.006	-0.001	0.04
-0.006	-0.045	-0.14	-0.018	-0.022	-0.011	0.019	0.003	-0.001	0.008	0.037
-0.017	-0.066	-0.148	-0.027	-0.029	-0.006	0.016	-0.006	-0.01	0.015	0.048
-0.001	-0.088	-0.162	-0.018	-0.047	-0.007	0.012	-0.01	-0.014	-0.002	0.035
0.001	-0.076	-0.168	-0.007	-0.05	-0.011	0.018	-0.001	-0.003	-0.019	0.016
-0.011	-0.02	-0.168	-0.009	-0.041	-0.019	0.025	-0.005	0.003	-0.009	0.027
0.005	0.039	-0.168	-0.013	-0.046	-0.019	0.024	-0.01	-0.004	0.003	0.031
0.007	0.079	-0.159	-0.013	-0.05	-0.013	0.019	0.003	-0.008	0	0.014
-0.002	0.086	-0.142	-0.012	-0.037	-0.019	0.013	0.008	-0.005	-0.009	0.017
0.008	0.061	-0.128	-0.01	-0.036	-0.023	0.014	-0.006	-0.004	-0.017	0.028
-0.012	0.033	-0.129	-0.017	-0.04	-0.017	0.013	-0.014	-0.007	-0.018	0.029
-0.036	0.025	-0.138	-0.025	-0.039	-0.023	0.008	-0.011	-0.02	-0.005	0.041
-0.018	0.028	-0.142	-0.017	-0.051	-0.029	0.014	-0.016	-0.024	0.012	0.042
0.002	0.024	-0.144	-0.01	-0.057	-0.015	0.018	-0.018	-0.013	0.014	0.028
0.005	0.023	-0.153	-0.009	-0.048	-0.009	0.024	-0.004	-0.011	-0.001	0.033
-0.018	0.016	-0.158	-0.006	-0.05	-0.012	0.031	0.001	-0.016	-0.014	0.026
-0.042	-0.002	-0.154	-0.008	-0.054	-0.011	0.021	-0.001	-0.01	-0.032	0.01
-0.014	-0.017	-0.156	-0.013	-0.043	-0.02	0.019	0	-0.003	-0.066	0.024
0.02	-0.024	-0.175	-0.012	-0.036	-0.03	0.031	-0.007	-0.007	-0.074	0.035
0.003	-0.025	-0.19	-0.007	-0.031	-0.033	0.029	-0.01	-0.008	-0.046	0.021
-0.028	-0.028	-0.191	-0.008	-0.031	-0.032	0.023	0.002	-0.004	-0.027	0.018
-0.014	-0.027	-0.182	-0.012	-0.044	-0.018	0.027	0.008	-0.007	-0.019	0.029
-0.001	0.019	-0.18	-0.008	-0.04	-0.008	0.03	0.005	-0.01	-0.017	0.032
-0.037	0.086	-0.184	-0.008	-0.041	-0.021	0.028	-0.003	-0.002	-0.026	0.028
-0.052	0.084	-0.164	-0.01	-0.064	-0.027	0.028	-0.029	0	-0.03	0.029
-0.022	0.02	-0.131	-0.013	-0.062	-0.028	0.025	-0.052	-0.008	-0.012	0.024
-0.007	0.003	-0.132	-0.019	-0.046	-0.037	0.022	-0.033	-0.004	0.017	0.023
-0.02	0.054	-0.154	-0.019	-0.049	-0.029	0.018	0.007	0.001	0.022	0.042
-0.035	0.049	-0.143	-0.015	-0.054	-0.015	0.014	0.024	-0.011	0.005	0.042
-0.01	-0.052	-0.108	-0.015	-0.043	-0.013	0.017	0.016	-0.021	0.011	0.021
0.037	-0.132	-0.086	-0.016	-0.04	-0.009	0.019	-0.008	-0.023	0.021	0.03
0.028	-0.145	-0.071	-0.015	-0.057	-0.002	0.02	-0.023	-0.026	0.021	0.037
-0.021	-0.125	-0.066	-0.016	-0.056	0	0.027	-0.012	-0.019	0.012	0.022
-0.036	-0.052	-0.088	-0.015	-0.041	-0.002	0.027	-0.01	-0.005	-0.005	0.024
-0.026	0.041	-0.11	-0.014	-0.044	0	0.017	-0.02	0.002	-0.007	0.014
-0.025	0.054	-0.115	-0.019	-0.045	-0.003	0.016	-0.01	0.002	-0.004	0.003
-0.024	0.01	-0.121	-0.019	-0.032	-0.015	0.025	0.018	0.001	-0.013	0.037
-0.021	-0.013	-0.128	-0.011	-0.041	-0.016	0.023	0.034	-0.004	-0.008	0.057
-0.019	-0.004	-0.117	-0.013	-0.054	-0.01	0.016	0.018	-0.004	-0.007	0.037
-0.017	0.021	-0.112	-0.013	-0.035	-0.019	0.024	-0.007	-0.005	0.002	0.032
-0.015	0.04	-0.118	-0.009	-0.027	-0.019	0.029	-0.016	-0.008	0.03	0.036
-0.013	0.028	-0.118	-0.013	-0.042	-0.011	0.014	-0.01	-0.002	0.022	0.027
-0.011	0.015	-0.122	-0.014	-0.045	-0.016	0.012	-0.014	0.005	-0.008	0.024
-0.009	0.02	-0.129	-0.008	-0.053	-0.017	0.03	-0.026	-0.002	-0.012	0.035
-0.006	0.023	-0.122	-0.012	-0.058	-0.013	0.039	-0.008	-0.008	-0.008	0.036
-0.007	0.02	-0.12	-0.017	-0.041	-0.013	0.033	0.013	-0.001	-0.005	0.033
-0.003	0.02	-0.127	-0.012	-0.035	-0.013	0.025	0	0.003	0.001	0.051
0.004	0.016	-0.124	-0.009	-0.049	-0.017	0.021	-0.017	-0.006	-0.003	0.054
-0.015	0.01	-0.124	-0.011	-0.05	-0.017	0.026	-0.021	-0.016	-0.009	0.032
-0.034	0.013	-0.133	-0.008	-0.043	-0.009	0.026	-0.021	-0.021	0.005	0.028
-0.019	0.018	-0.136	-0.002	-0.049	-0.009	0.017	-0.01	-0.027	0.022	0.023
-0.008	0.01	-0.135	-0.01	-0.047	-0.016	0.017	-0.003	-0.023	0.017	0.016
0	-0.002	-0.125	-0.017	-0.031	-0.02	0.02	-0.01	-0.008	-0.007	0.041
0.015	-0.002	-0.113	-0.011	-0.027	-0.025	0.02	-0.006	-0.001	-0.012	0.053
0.007	0.003	-0.115	-0.012	-0.034	-0.03	0.029	0.012	-0.001	0.003	0.03
-0.011	-0.001	-0.126	-0.013	-0.039	-0.024	0.036	0.021	-0.004	-0.001	0.034
-0.017	-0.013	-0.134	-0.007	-0.045	-0.011	0.019	0.008	-0.003	0.002	0.043
-0.015	-0.011	-0.129	-0.014	-0.039	-0.003	0.003	-0.016	-0.005	0.021	0.029
-0.002	0.015	-0.13	-0.021	-0.037	-0.011	0.014	-0.024	-0.011	0.012	0.024
0.011	0.034	-0.146	-0.019	-0.047	-0.022	0.023	-0.011	-0.006	0.002	0.02
0.001	0.022	-0.141	-0.019	-0.049	-0.017	0.015	-0.002	0.004	-0.013	0.018
-0.007	0.006	-0.125	-0.018	-0.047	-0.007	0.02	0.001	0.001	-0.031	0.028
-0.003	0.007	-0.128	-0.01	-0.043	-0.004	0.03	0	-0.002	-0.014	0.024
0	0.011	-0.125	-0.007	-0.029	-0.004	0.028	-0.006	-0.002	-0.02	0.018
0.003	0.009	-0.119	-0.013	-0.02	-0.009	0.029	-0.005	-0.004	-0.04	0.032
-0.003	0.003	-0.126	-0.012	-0.031	-0.018	0.03	-0.014	-0.003	-0.013	0.035
-0.019	0.001	-0.128	-0.006	-0.044	-0.021	0.026	-0.031	0.002	0.005	0.03
-0.026	0.009	-0.119	-0.013	-0.051	-0.017	0.023	-0.015	-0.003	-0.003	0.035
-0.024	0.007	-0.112	-0.021	-0.058	-0.019	0.014	0.006	-0.015	-0.001	0.028
-0.011	-0.012	-0.116	-0.015	-0.05	-0.03	0.018	-0.006	-0.005	-0.018	0.02
0.002	-0.044	-0.122	-0.011	-0.033	-0.031	0.027	-0.014	0.01	-0.033	0.033
-0.008	-0.09	-0.121	-0.015	-0.044	-0.014	0.017	-0.015	0.001	-0.01	0.034
-0.017	-0.133	-0.12	-0.007	-0.048	-0.007	0.01	-0.024	-0.016	-0.009	0.017
-0.012	-0.141	-0.117	0	-0.032	-0.016	0.021	-0.021	-0.018	-0.026	0.025
-0.008	-0.14	-0.115	-0.007	-0.039	-0.011	0.031	-0.013	-0.01	-0.029	0.031
-0.01	-0.137	-0.121	-0.003	-0.051	0.003	0.028	0.014	-0.01	-0.047	0.017
-0.006	-0.042	-0.127	0.008	-0.044	-0.007	0.023	0.061	-0.012	-0.051	0.018
0.001	0.132	-0.129	-0.002	-0.041	-0.021	0.025	0.048	-0.011	-0.035	0.012
-0.018	0.195	-0.128	-0.018	-0.046	-0.019	0.032	-0.004	-0.009	-0.023	-0.007
-0.038	0.118	-0.126	-0.015	-0.056	-0.015	0.035	-0.023	-0.005	0.003	0.01
-0.022	0.067	-0.132	-0.006	-0.063	-0.004	0.027	-0.029	-0.001	0.02	0.043
-0.008	0.079	-0.142	-0.006	-0.05	0.001	0.02	-0.038	0.003	0.004	0.04
-0.012	0.086	-0.141	-0.014	-0.038	-0.011	0.02	-0.037	0.01	-0.019	0.029
-0.009	0.064	-0.134	-0.015	-0.05	-0.014	0.024	-0.007	0.004	-0.008	0.043
-0.004	0.028	-0.129	-0.014	-0.047	-0.001	0.025	0.03	-0.005	0.023	0.05
-0.013	0.024	-0.122	-0.016	-0.028	-0.006	0.024	0.021	-0.002	0.007	0.045
-0.021	0.046	-0.121	-0.01	-0.036	-0.025	0.027	-0.005	-0.006	-0.019	0.046
-0.017	0.033	-0.132	-0.007	-0.049	-0.025	0.027	-0.014	-0.016	0.034	0.045
-0.014	-0.002	-0.139	-0.023	-0.039	-0.015	0.022	-0.014	-0.011	0.09	0.043
-0.013	-0.008	-0.132	-0.03	-0.04	-0.014	0.022	-0.028	-0.009	0.061	0.042
-0.011	0.013	-0.131	-0.016	-0.057	-0.02	0.021	-0.053	-0.016	0.033	0.036
-0.012	0.032	-0.141	-0.011	-0.053	-0.03	0.024	-0.041	-0.011	0.031	0.033
-0.001	0.032	-0.137	-0.011	-0.042	-0.027	0.026	-0.026	-0.002	0.011	0.039
0.014	0.02	-0.124	-0.002	-0.054	-0.019	0.024	-0.049	-0.003	0.011	0.031
0.006	0.013	-0.126	-0.005	-0.05	-0.022	0.028	-0.039	0.003	0.01	0.021
-0.014	0.016	-0.132	-0.016	-0.033	-0.02	0.028	-0.001	0.004	-0.003	0.031
-0.018	0.014	-0.127	-0.014	-0.04	-0.013	0.019	-0.014	-0.01	0.011	0.028
-0.012	0.002	-0.123	-0.01	-0.039	-0.015	0.019	-0.056	-0.014	0	0.01
-0.019	-0.002	-0.125	-0.009	-0.031	-0.021	0.026	-0.056	-0.008	-0.009	0.018
-0.028	0.006	-0.124	-0.011	-0.048	-0.028	0.015	-0.043	-0.012	0.026	0.019
-0.027	0.01	-0.123	-0.021	-0.047	-0.031	0.002	-0.026	-0.014	0.036	0.009
-0.014	0.005	-0.127	-0.025	-0.039	-0.029	-0.004	0.027	-0.005	0.013	0.029
-0.001	-0.002	-0.13	-0.012	-0.058	-0.022	-0.005	0.049	-0.011	0.015	0.036
-0.011	0	-0.125	-0.009	-0.048	-0.017	0.006	0.021	-0.022	0.026	0.026
-0.024	-0.001	-0.125	-0.014	-0.029	-0.012	0.021	0.031	-0.009	-0.001	0.034
-0.008	-0.002	-0.13	-0.013	-0.053	-0.007	0.029	0.062	0.001	-0.026	0.029
0.007	0.006	-0.127	-0.013	-0.05	-0.017	0.025	0.025	-0.005	-0.001	0.014
-0.006	0.003	-0.119	-0.021	-0.024	-0.024	0.022	-0.053	-0.003	0.027	0.031
-0.013	-0.009	-0.116	-0.025	-0.031	-0.012	0.031	-0.075	0.002	0.032	0.048
-0.006	-0.008	-0.12	-0.017	-0.033	-0.012	0.042	-0.043	-0.003	-0.006	0.036
-0.019	-0.001	-0.125	-0.007	-0.027	-0.028	0.041	0.002	-0.014	-0.058	0.033
-0.015	-0.008	-0.118	-0.007	-0.041	-0.031	0.03	0.033	-0.02	-0.044	0.042
0.003	-0.019	-0.109	-0.013	-0.046	-0.024	0.021	0.03	-0.012	-0.02	0.035
-0.019	-0.023	-0.111	-0.02	-0.044	-0.027	0.017	0.034	0.004	-0.044	0.027
-0.032	-0.013	-0.124	-0.019	-0.053	-0.021	0.011	0.034	0.009	-0.066	0.035
-0.004	0.002	-0.137	-0.011	-0.051	-0.004	0.006	0.012	-0.002	-0.026	0.036
0.006	0.008	-0.134	-0.01	-0.031	0.004	0.011	0.005	-0.006	0.036	0.028
0.002	0.005	-0.121	-0.018	-0.026	0.001	0.023	-0.002	-0.002	0.036	0.03
0.009	-0.008	-0.105	-0.021	-0.042	-0.01	0.03	-0.014	-0.004	-0.018	0.034
0.002	-0.019	-0.098	-0.017	-0.05	-0.023	0.035	-0.018	-0.005	-0.066	0.036
-0.019	-0.023	-0.109	-0.01	-0.049	-0.019	0.034	-0.025	-0.008	-0.053	0.047
-0.015	-0.018	-0.13	-0.01	-0.05	-0.011	0.028	-0.017	-0.016	0.01	0.041
-0.001	0	-0.148	-0.014	-0.047	-0.02	0.031	0.006	-0.018	0.035	0.023
0	0.008	-0.147	-0.015	-0.044	-0.023	0.038	0.012	-0.016	0.016	0.026
0.001	-0.01	-0.131	-0.008	-0.057	-0.011	0.03	0.001	-0.008	-0.017	0.023
-0.005	-0.016	-0.112	-0.007	-0.058	-0.004	0.015	0	0	-0.053	0.016
-0.014	0.003	-0.104	-0.023	-0.034	-0.003	0.016	0.008	-0.002	-0.044	0.037
-0.011	0.015	-0.11	-0.021	-0.031	-0.007	0.024	-0.001	-0.007	-0.002	0.047
-0.004	0.014	-0.119	-0.01	-0.041	-0.018	0.021	-0.013	-0.012	0.006	0.024
-0.013	0.014	-0.127	-0.012	-0.041	-0.024	0.024	-0.016	-0.011	-0.025	0.026
-0.032	0.014	-0.13	-0.005	-0.044	-0.017	0.026	-0.011	-0.003	-0.032	0.034
-0.029	0.013	-0.13	-0.004	-0.051	-0.011	0.016	0.003	0.005	-0.014	0.017
-0.014	0.018	-0.142	-0.012	-0.052	-0.017	0.014	0.006	0.007	-0.008	0.022
-0.015	0.019	-0.141	-0.008	-0.05	-0.026	0.025	0.002	0.01	-0.009	0.027
-0.015	0.008	-0.118	-0.007	-0.041	-0.027	0.033	0.003	0.02	-0.027	0.012
-0.008	0.004	-0.109	-0.007	-0.036	-0.023	0.025	0.003	0.017	-0.028	0.031
-0.019	0.001	-0.113	-0.007	-0.046	-0.017	0.01	0.004	0	0.004	0.049
-0.032	-0.003	-0.111	-0.01	-0.047	-0.005	0.01	0.002	-0.015	0.001	0.041
-0.009	0.006	-0.12	-0.006	-0.037	-0.002	0.025	-0.002	-0.026	-0.024	0.05
0.018	0.005	-0.156	-0.008	-0.043	-0.008	0.029	-0.004	-0.032	-0.028	0.048
0.005	-0.002	-0.181	-0.014	-0.042	-0.007	0.025	-0.006	-0.024	-0.015	0.025
-0.017	0.01	-0.167	-0.016	-0.031	-0.014	0.029	-0.001	-0.008	0.004	0.028
-0.01	0.015	-0.147	-0.021	-0.044	-0.027	0.033	0.005	-0.004	0.003	0.027
0.003	0.006	-0.124	-0.022	-0.048	-0.021	0.028	-0.002	-0.013	-0.003	0.006
0.002	0.011	-0.093	-0.015	-0.032	-0.011	0.024	-0.014	-0.021	-0.002	0.012
0.005	0.03	-0.085	-0.009	-0.038	-0.012	0.025	-0.022	-0.023	-0.007	0.03
0.001	0.037	-0.097	-0.007	-0.052	-0.01	0.023	-0.019	-0.015	0.021	0.027
-0.02	0.021	-0.107	-0.005	-0.052	-0.011	0.027	-0.01	-0.003	0.046	0.022
-0.023	0.009	-0.117	-0.01	-0.051	-0.016	0.03	-0.013	-0.003	0.011	0.026
-0.017	0.009	-0.123	-0.023	-0.046	-0.018	0.025	-0.015	-0.011	-0.013	0.024
-0.033	0.009	-0.118	-0.029	-0.035	-0.024	0.026	-0.012	-0.008	0.01	0.017
-0.022	0.011	-0.113	-0.023	-0.033	-0.026	0.026	-0.026	-0.001	0.037	0.017
0.016	0.018	-0.113	-0.017	-0.033	-0.015	0.017	-0.033	-0.007	0.041	0.027
0.005	0.022	-0.116	-0.016	-0.032	-0.016	0.022	-0.017	-0.013	0.023	0.037
-0.02	0.017	-0.118	-0.01	-0.042	-0.02	0.028	-0.004	-0.009	-0.003	0.043
-0.013	0.013	-0.118	-0.003	-0.053	-0.004	0.014	0.001	-0.011	-0.026	0.032
-0.004	0.018	-0.118	-0.006	-0.043	0.001	0.01	0.007	-0.016	-0.031	0.015
-0.015	0.021	-0.112	-0.01	-0.04	-0.005	0.021	0.006	-0.007	-0.011	0.023
-0.033	0.019	-0.115	-0.014	-0.061	-0.008	0.017	0.006	0.004	0.009	0.019
-0.03	0.023	-0.125	-0.01	-0.056	-0.019	0.014	-0.002	-0.004	0.002	0.005
-0.019	0.028	-0.114	0.002	-0.034	-0.022	0.028	-0.014	-0.012	-0.001	0.03
-0.012	0.019	-0.1	-0.001	-0.041	-0.01	0.035	-0.007	-0.001	0.018	0.039
0.01	0.017	-0.1	-0.013	-0.046	-0.007	0.036	-0.003	0.005	0.009	0.025
0.018	0.033	-0.1	-0.013	-0.036	-0.019	0.042	-0.01	-0.004	-0.016	0.046
-0.016	0.036	-0.099	-0.014	-0.037	-0.02	0.029	-0.013	-0.012	-0.02	0.052
-0.038	0.017	-0.113	-0.022	-0.035	-0.009	0	-0.01	-0.007	-0.015	0.032
-0.009	-0.008	-0.124	-0.022	-0.036	-0.007	-0.009	-0.003	0.009	-0.005	0.042
0.015	-0.021	-0.115	-0.014	-0.052	-0.012	0.005	-0.01	0.014	0.01	0.044
0	-0.017	-0.106	-0.01	-0.045	-0.017	0.016	-0.02	0.001	0.017	0.028
-0.006	-0.026	-0.11	-0.013	-0.023	-0.019	0.015	-0.011	-0.008	0.011	0.046
-0.008	-0.057	-0.123	-0.022	-0.018	-0.01	0.019	-0.001	-0.009	0.001	0.048
-0.03	-0.072	-0.135	-0.028	-0.017	-0.003	0.026	-0.002	-0.009	-0.002	0.01
-0.03	-0.071	-0.147	-0.026	-0.025	-0.001	0.025	-0.017	-0.015	-0.015	0.017
-0.001	-0.096	-0.166	-0.017	-0.051	0	0.022	-0.025	-0.02	-0.015	0.045
0	-0.119	-0.182	0.001	-0.062	-0.015	0.025	-0.009	-0.015	0.001	0.033
-0.023	-0.099	-0.194	0.003	-0.052	-0.038	0.032	-0.009	-0.011	-0.011	0.037
-0.028	-0.088	-0.209	-0.011	-0.052	-0.046	0.032	-0.03	-0.007	0.003	0.064
-0.023	-0.088	-0.227	-0.016	-0.059	-0.045	0.021	-0.026	-0.002	0.046	0.056
-0.022	-0.031	-0.253	-0.018	-0.057	-0.042	0.014	-0.004	-0.007	0.013	0.036
-0.021	0.036	-0.296	-0.018	-0.057	-0.034	0.017	0.003	-0.014	-0.041	0.038
-0.022	0.072	-0.339	-0.01	-0.054	-0.026	0.021	-0.008	-0.012	-0.036	0.043
-0.014	0.094	-0.34	-0.011	-0.043	-0.024	0.033	-0.011	-0.004	-0.039	0.034
0.008	0.088	-0.287	-0.016	-0.045	-0.019	0.033	0.004	-0.005	-0.061	0.019
0.02	0.062	-0.213	-0.01	-0.041	-0.012	0.012	0.006	-0.014	-0.054	0.003
0.01	0.044	-0.111	-0.01	-0.036	-0.021	0.009	-0.009	-0.002	-0.028	-0.002
-0.008	0.052	0.045	-0.015	-0.044	-0.022	0.025	-0.019	0.016	0.005	0.015
-0.014	0.076	0.165	-0.01	-0.043	-0.001	0.016	-0.03	0.004	0.031	0.023
-0.009	0.078	0.157	-0.008	-0.027	0.007	-0.002	-0.029	-0.006	0.054	0.009
-0.009	0.061	0.102	-0.016	-0.027	-0.002	0.017	-0.012	-0.002	0.085	0.003
-0.007	0.054	0.077	-0.019	-0.054	-0.002	0.043	-0.014	0	0.089	0.001
-0.002	0.054	0.043	-0.015	-0.067	0	0.033	-0.014	0.001	0.067	0.006
-0.012	0.062	-0.016	-0.008	-0.054	-0.007	0.021	-0.008	0	0.043	0.027
-0.022	0.036	-0.068	-0.005	-0.057	-0.018	0.024	-0.006	-0.005	0.027	0.036
-0.009	-0.076	-0.104	-0.01	-0.066	-0.023	0.02	0.02	-0.008	0.017	0.031
0.003	-0.203	-0.128	-0.011	-0.056	-0.026	0.02	0.034	-0.002	-0.008	0.038
0.001	-0.245	-0.148	-0.01	-0.047	-0.029	0.021	0.004	0.003	-0.02	0.051
0.005	-0.204	-0.177	-0.016	-0.025	-0.033	0.011	-0.012	0.001	-0.011	0.048
0	-0.118	-0.202	-0.019	-0.005	-0.039	0.004	0	-0.003	-0.022	0.037
-0.018	0.008	-0.213	-0.016	-0.033	-0.034	0.003	0.001	-0.011	-0.033	0.036
-0.026	0.131	-0.208	-0.012	-0.071	-0.021	0.007	-0.006	-0.016	-0.021	0.04
-0.022	0.156	-0.2	-0.006	-0.067	-0.022	0.024	-0.008	-0.012	-0.024	0.046
-0.012	0.106	-0.21	-0.006	-0.065	-0.022	0.028	-0.017	-0.014	-0.048	0.053
-0.002	0.113	-0.212	-0.009	-0.066	-0.016	0.02	-0.013	-0.019	-0.053	0.055
0.003	0.162	-0.185	-0.012	-0.027	-0.015	0.027	0.01	-0.009	-0.044	0.055
-0.006	0.14	-0.156	-0.014	-0.005	-0.011	0.035	0.013	0	-0.048	0.061
-0.025	0.072	-0.124	-0.013	-0.03	-0.007	0.029	0.002	-0.007	-0.041	0.059
-0.022	0.029	-0.088	-0.014	-0.035	-0.014	0.024	-0.001	-0.013	-0.026	0.049
-0.008	0.015	-0.077	-0.011	-0.028	-0.017	0.025	-0.01	-0.01	0.005	0.04
-0.008	0.006	-0.094	-0.003	-0.039	-0.007	0.038	-0.019	-0.007	0.056	0.025
-0.009	-0.008	-0.133	-0.004	-0.045	-0.009	0.049	-0.019	-0.011	0.053	0.018
-0.006	-0.02	-0.203	-0.008	-0.05	-0.023	0.036	-0.018	-0.012	0.018	0.024
-0.005	-0.047	-0.273	-0.004	-0.07	-0.018	0.024	-0.016	-0.008	0.014	0.013
-0.003	-0.088	-0.25	-0.002	-0.067	-0.011	0.031	-0.01	-0.005	0.013	0.007
-0.002	-0.094	-0.115	-0.007	-0.048	-0.021	0.032	-0.008	0.003	0.006	0.03
-0.001	-0.067	0.028	-0.007	-0.05	-0.012	0.023	-0.018	0.009	0.024	0.032
0.005	-0.052	0.112	-0.003	-0.042	0.003	0.019	-0.023	0.002	0.049	0.021
-0.003	-0.056	0.152	-0.008	-0.026	-0.005	0.024	-0.018	-0.012	0.052	0.032
-0.023	-0.061	0.15	-0.024	-0.035	-0.01	0.027	-0.015	-0.026	0.079	0.025
-0.019	-0.046	0.102	-0.033	-0.04	0	0.021	-0.017	-0.028	0.102	-0.011
-0.006	-0.032	0.04	-0.028	-0.031	0.012	0.021	-0.026	-0.016	0.042	-0.02
-0.005	-0.027	-0.027	-0.019	-0.037	0.016	0.028	-0.021	-0.004	-0.01	-0.007
-0.004	0.011	-0.095	-0.018	-0.049	0.009	0.027	0.007	0.004	0.002	-0.009
-0.01	0.052	-0.151	-0.03	-0.046	-0.001	0.024	0.021	0.011	-0.012	0.002
-0.02	0.059	-0.248	-0.035	-0.039	-0.001	0.02	0.021	0.013	-0.045	0.036
-0.015	0.088	-0.403	-0.02	-0.037	0.002	0.017	0.026	0.006	-0.043	0.053
-0.014	0.116	-0.564	-0.007	-0.032	-0.022	0.031	0.012	-0.005	-0.041	0.051
-0.016	0.08	-0.684	-0.006	-0.036	-0.054	0.052	-0.012	-0.012	-0.069	0.051
0	0.031	-0.659	-0.008	-0.043	-0.048	0.054	-0.007	-0.013	-0.101	0.054
0.001	0.035	-0.493	-0.007	-0.034	-0.04	0.038	-0.007	-0.007	-0.125	0.051
-0.017	0.071	-0.367	-0.002	-0.033	-0.057	0.019	-0.023	-0.006	-0.127	0.047
-0.023	0.073	-0.31	-0.005	-0.038	-0.066	-0.001	-0.016	-0.012	-0.125	0.05
-0.031	0.027	-0.319	-0.014	-0.034	-0.061	-0.006	0.003	-0.012	-0.153	0.06
-0.028	-0.016	-0.459	-0.016	-0.033	-0.056	0.009	0.012	-0.013	-0.171	0.058
-0.012	-0.046	-0.574	-0.019	-0.041	-0.051	0.015	0.013	-0.017	-0.158	0.042
-0.029	-0.074	-0.482	-0.017	-0.059	-0.041	0.008	0	-0.011	-0.143	0.029
-0.053	-0.069	-0.222	-0.005	-0.062	-0.016	0.01	-0.006	-0.007	-0.106	0.023
-0.042	-0.027	0.06	-0.006	-0.038	0.01	0.017	0.002	-0.008	-0.048	0.009
-0.011	0.033	0.194	-0.012	-0.031	0.017	0.023	0.004	0	0.017	-0.006
0.017	0.076	0.089	-0.006	-0.046	0.016	0.021	-0.005	0.008	0.069	0.005
0.018	0.068	-0.152	-0.004	-0.044	0.01	0.015	-0.001	0.006	0.087	0.017
-0.002	0.06	-0.278	-0.011	-0.039	-0.006	0.024	0.005	0.001	0.065	0.018
-0.018	0.076	-0.213	-0.017	-0.046	-0.006	0.028	-0.006	-0.008	0.013	0.036
-0.022	0.07	-0.145	-0.019	-0.054	0.007	0.016	-0.006	-0.008	0.002	0.045
-0.02	0.043	-0.009	-0.017	-0.053	0.012	0.021	-0.004	-0.001	0.057	0.023
-0.02	0.024	0.299	-0.02	-0.04	0.014	0.04	-0.019	-0.009	0.109	0.014
-0.01	0.014	0.495	-0.024	-0.037	0.009	0.042	-0.028	-0.009	0.126	0.005
0.001	0.016	0.49	-0.021	-0.046	-0.006	0.029	-0.018	0.005	0.111	0
0.001	0.021	0.45	-0.015	-0.044	-0.012	0.024	-0.001	0.004	0.07	0.026
0	0.015	0.364	-0.008	-0.042	-0.006	0.026	-0.004	-0.007	0.043	0.034
0.003	0.015	0.239	-0.004	-0.048	-0.014	0.023	-0.023	-0.01	0.069	0.025
0.006	0.02	0.158	-0.01	-0.049	-0.032	0.017	-0.03	-0.01	0.1	0.038
0.001	0.004	0.112	-0.02	-0.057	-0.02	0.011	-0.032	-0.013	0.076	0.036
-0.019	-0.008	0.075	-0.024	-0.055	0	0.007	-0.025	-0.014	0.043	0.022
-0.026	0.014	0.048	-0.015	-0.042	-0.013	0.009	0.001	-0.011	0.046	0.032
-0.013	0.021	0.017	-0.007	-0.052	-0.02	0.019	0.012	-0.017	0.06	0.025
-0.005	-0.066	-0.021	-0.016	-0.053	-0.004	0.025	-0.002	-0.021	0.052	0.011
0.005	-0.19	-0.059	-0.021	-0.036	-0.009	0.02	-0.007	-0.009	0.036	0.028
0.017	-0.251	-0.094	-0.009	-0.04	-0.022	0.016	0	-0.001	0.005	0.027
0.007	-0.283	-0.118	-0.002	-0.044	-0.018	0.017	0.001	-0.002	-0.032	0.01
-0.003	-0.285	-0.14	-0.005	-0.043	-0.014	0.017	-0.009	0	-0.028	0.031
0.004	-0.192	-0.158	-0.004	-0.049	-0.012	0.014	-0.021	-0.002	-0.014	0.045
-0.001	-0.089	-0.165	-0.005	-0.032	-0.01	0.019	-0.006	-0.006	-0.011	0.022
-0.022	-0.071	-0.19	-0.011	-0.024	-0.015	0.033	0.011	0.001	0.011	0.017
-0.027	-0.035	-0.237	-0.017	-0.043	-0.011	0.035	-0.007	0.004	0.022	0.025
-0.019	0.105	-0.279	-0.017	-0.036	-0.008	0.025	-0.021	-0.008	0.006	0.018
-0.029	0.204	-0.335	-0.01	-0.023	-0.024	0.025	-0.016	-0.01	-0.007	0.022
-0.043	0.148	-0.439	-0.004	-0.055	-0.032	0.032	-0.002	0.002	-0.022	0.04
-0.022	0.077	-0.579	-0.001	-0.074	-0.019	0.034	0.016	-0.002	-0.042	0.044
0.01	0.096	-0.645	-0.004	-0.045	-0.014	0.035	0.012	-0.02	-0.071	0.045
0.018	0.122	-0.542	-0.009	-0.025	-0.018	0.028	-0.002	-0.022	-0.116	0.051
0.009	0.099	-0.33	-0.015	-0.028	-0.012	0.017	-0.001	-0.009	-0.129	0.045
-0.007	0.07	-0.155	-0.017	-0.033	-0.014	0.021	-0.001	-0.008	-0.088	0.033
-0.022	0.066	-0.119	-0.016	-0.049	-0.038	0.029	-0.005	-0.021	-0.039	0.035
-0.027	0.079	-0.168	-0.015	-0.051	-0.058	0.024	-0.009	-0.02	-0.011	0.042
-0.028	0.086	-0.178	-0.016	-0.041	-0.054	0.021	-0.021	-0.004	-0.021	0.045
-0.017	0.062	-0.187	-0.016	-0.041	-0.035	0.017	-0.023	0.002	-0.052	0.054
0.005	0.031	-0.27	-0.014	-0.041	-0.028	0.017	-0.014	0	-0.064	0.066
0.005	0.03	-0.376	-0.007	-0.043	-0.035	0.024	-0.01	0.004	-0.069	0.058
-0.008	0.036	-0.424	-0.002	-0.049	-0.025	0.02	-0.008	0.001	-0.068	0.047
-0.004	0.02	-0.324	-0.009	-0.039	0.002	0.014	-0.006	-0.016	-0.04	0.041
0.002	0.006	-0.121	-0.019	-0.022	0.008	0.02	-0.007	-0.022	-0.004	0.027
-0.005	0.01	0.014	-0.017	-0.029	0.003	0.027	-0.014	-0.008	0.035	0.02
-0.024	0.01	0.109	-0.013	-0.046	0.008	0.032	-0.016	0	0.084	0.017
-0.034	0.005	0.241	-0.012	-0.051	0.006	0.028	-0.007	-0.004	0.106	0.017
-0.018	0.006	0.306	-0.015	-0.044	-0.005	0.022	-0.003	-0.009	0.074	0.032
-0.005	0.004	0.258	-0.022	-0.039	-0.009	0.018	-0.005	-0.015	0.042	0.036
-0.016	-0.003	0.183	-0.02	-0.046	-0.015	0.016	0	-0.012	0.048	0.032
-0.026	-0.006	0.114	-0.019	-0.054	-0.02	0.018	0.002	-0.007	0.052	0.049
-0.021	-0.008	0.035	-0.024	-0.057	-0.013	0.021	-0.003	-0.011	0.035	0.051
-0.018	-0.001	-0.025	-0.019	-0.056	-0.004	0.023	-0.008	-0.011	0.029	0.03
-0.023	0.008	-0.051	-0.006	-0.048	-0.012	0.025	-0.011	-0.002	0.029	0.022
-0.011	0.006	-0.066	-0.005	-0.045	-0.026	0.023	-0.008	0	0.012	0.012
0.01	0.005	-0.078	-0.011	-0.049	-0.029	0.026	-0.002	0.004	0.009	0.004
0.01	0.007	-0.095	-0.005	-0.044	-0.025	0.03	-0.01	0.009	0.026	0.02
0.003	-0.001	-0.11	0.001	-0.037	-0.02	0.025	-0.011	0.003	0.041	0.028
-0.007	-0.011	-0.113	-0.013	-0.028	-0.025	0.022	-0.004	-0.002	0.04	0.029
-0.014	-0.03	-0.117	-0.023	-0.031	-0.035	0.022	-0.015	0	0.025	0.05
0	-0.046	-0.128	-0.022	-0.048	-0.026	0.021	-0.026	-0.012	0.027	0.051
0.002	-0.04	-0.14	-0.024	-0.049	-0.016	0.022	-0.023	-0.022	0.033	0.026
-0.009	-0.043	-0.158	-0.027	-0.036	-0.025	0.019	-0.007	-0.017	0.005	0.019
-0.003	-0.066	-0.179	-0.019	-0.026	-0.019	0.011	0.008	-0.006	-0.041	0.012
-0.012	-0.073	-0.197	-0.009	-0.027	-0.006	0.013	0.004	0.004	-0.066	0
-0.022	-0.067	-0.214	-0.011	-0.044	-0.019	0.012	0.002	0.003	-0.062	0.018
-0.008	-0.062	-0.228	-0.012	-0.064	-0.028	0.006	0	0	-0.065	0.035
-0.005	-0.022	-0.247	-0.008	-0.067	-0.021	0.015	-0.007	0.005	-0.069	0.042
-0.013	0.025	-0.265	-0.006	-0.055	-0.022	0.026	-0.006	-0.001	-0.054	0.067
-0.021	0.022	-0.277	-0.009	-0.05	-0.024	0.024	-0.009	-0.012	-0.038	0.06
-0.033	0.024	-0.293	-0.019	-0.055	-0.021	0.017	-0.013	-0.004	-0.041	0.029
-0.012	0.052	-0.296	-0.023	-0.06	-0.019	0.016	-0.02	0	-0.06	0.037
0.019	0.049	-0.266	-0.011	-0.054	-0.014	0.031	-0.024	-0.006	-0.062	0.04
-0.006	0.023	-0.215	-0.004	-0.033	-0.01	0.034	-0.003	0.005	-0.042	0.022
-0.04	0.017	-0.185	-0.007	-0.028	-0.007	0.019	0.013	0.007	-0.025	0.038
-0.021	0.024	-0.212	-0.006	-0.035	0.005	0.022	0.003	-0.017	-0.025	0.041
0	0.02	-0.268	-0.004	-0.028	0.005	0.034	-0.004	-0.03	-0.032	0.015
-0.001	0.02	-0.296	-0.012	-0.028	-0.013	0.035	-0.01	-0.027	-0.018	0.025
0.005	0.037	-0.31	-0.015	-0.042	-0.013	0.032	-0.02	-0.031	-0.008	0.029
-0.022	0.033	-0.314	-0.004	-0.049	-0.005	0.023	-0.016	-0.029	-0.007	-0.003
-0.053	0.013	-0.223	-0.01	-0.051	-0.022	0.012	-0.01	-0.011	0.012	-0.004
-0.035	0.015	-0.04	-0.025	-0.05	-0.027	0.013	-0.018	-0.003	0.028	0.013
-0.023	0.012	0.109	-0.024	-0.034	-0.01	0.02	-0.014	-0.002	0.033	0.005
-0.021	-0.009	0.168	-0.016	-0.027	-0.012	0.02	-0.006	0.007	0.028	0.008
0.001	-0.007	0.176	-0.009	-0.042	-0.019	0.022	-0.006	0.005	0.011	0.027
0.014	0.014	0.156	-0.01	-0.048	-0.002	0.029	-0.002	-0.002	0.02	0.032
0.001	0.017	0.116	-0.018	-0.044	0.006	0.027	-0.004	0.001	0.041	0.031
-0.007	0	0.048	-0.014	-0.046	-0.01	0.024	-0.006	-0.001	0.033	0.026
-0.003	-0.011	-0.048	-0.006	-0.048	-0.022	0.031	-0.002	0	0.032	0.018
0	-0.001	-0.102	-0.008	-0.055	-0.026	0.035	-0.013	0.004	0.063	0.025
-0.001	0.006	-0.104	-0.005	-0.055	-0.023	0.03	-0.024	-0.007	0.069	0.037
0.001	0	-0.123	-0.001	-0.034	-0.007	0.022	-0.029	-0.01	0.033	0.037
0.006	-0.004	-0.147	-0.001	-0.014	-0.01	0.024	-0.021	0.001	0.008	0.034
-0.004	-0.002	-0.144	0.001	-0.027	-0.033	0.025	0.025	0.002	-0.032	0.047
-0.014	0.007	-0.158	-0.004	-0.048	-0.026	0.016	0.063	-0.003	-0.077	0.054
-0.002	0.018	-0.181	-0.017	-0.045	-0.003	0.016	0.041	-0.01	-0.064	0.041
0.011	0.013	-0.183	-0.022	-0.046	-0.009	0.024	0.006	-0.02	-0.04	0.042
0.012	0	-0.197	-0.02	-0.055	-0.03	0.023	0.004	-0.017	-0.034	0.038
0.004	0.005	-0.216	-0.016	-0.048	-0.029	0.017	0.005	0.001	-0.028	0.02
-0.011	0.014	-0.207	-0.012	-0.039	-0.024	0.021	-0.015	0.002	-0.036	0.023
-0.02	0.009	-0.177	-0.018	-0.039	-0.033	0.033	-0.022	-0.014	-0.043	0.028
-0.018	0.004	-0.129	-0.016	-0.045	-0.022	0.046	-0.017	-0.014	-0.003	0.025
-0.002	0.007	-0.086	0.001	-0.064	0.003	0.045	-0.02	-0.007	0.058	0.035
-0.002	0.004	-0.079	0.001	-0.076	0.006	0.029	-0.018	-0.009	0.063	0.041
-0.023	-0.004	-0.088	-0.016	-0.06	0.001	0.016	-0.008	-0.013	0.026	0.03
-0.017	-0.002	-0.091	-0.013	-0.04	0.005	0.002	0.004	-0.013	0.008	0.022
-0.013	0.002	-0.089	-0.002	-0.039	0.011	-0.008	0.019	-0.005	0.002	0.016
-0.026	-0.002	-0.09	-0.01	-0.034	0.003	-0.002	0.017	0.007	-0.018	0.015
-0.014	0.005	-0.103	-0.018	-0.021	-0.019	0.01	0	0.004	-0.027	0.03
-0.001	0.026	-0.124	-0.015	-0.026	-0.035	0.02	-0.006	-0.006	0	0.028
-0.003	0.035	-0.154	-0.013	-0.036	-0.033	0.028	-0.004	-0.005	0.003	0.014
0	0.026	-0.183	-0.017	-0.034	-0.031	0.029	-0.009	-0.007	-0.025	0.035
-0.008	0.016	-0.195	-0.02	-0.042	-0.032	0.028	-0.015	-0.011	-0.025	0.052
-0.016	0.015	-0.197	-0.015	-0.054	-0.025	0.028	-0.002	-0.003	-0.018	0.029
-0.011	0.016	-0.201	-0.014	-0.056	-0.023	0.027	0.014	0.007	-0.016	0.022
-0.018	0.007	-0.216	-0.021	-0.056	-0.027	0.027	-0.002	0.001	-0.004	0.034
-0.028	-0.008	-0.242	-0.022	-0.046	-0.024	0.028	-0.019	-0.001	0.001	0.032
-0.024	-0.004	-0.278	-0.024	-0.035	-0.027	0.024	-0.004	0.005	-0.005	0.034
-0.021	0.005	-0.316	-0.028	-0.032	-0.026	0.019	-0.007	-0.004	-0.017	0.041
-0.022	-0.017	-0.321	-0.022	-0.017	-0.017	0.023	-0.028	-0.017	-0.022	0.031
-0.02	-0.034	-0.279	-0.013	-0.023	-0.013	0.026	-0.027	-0.013	-0.026	0.027
-0.018	-0.022	-0.203	-0.005	-0.062	-0.001	0.025	-0.036	-0.009	-0.017	0.04
-0.019	-0.019	-0.097	0.003	-0.063	0.005	0.024	-0.059	-0.017	0.018	0.041
-0.016	-0.02	0.022	-0.004	-0.034	-0.01	0.024	-0.058	-0.019	0.037	0.041
-0.013	-0.007	0.096	-0.014	-0.04	-0.024	0.024	-0.034	-0.014	0.026	0.046
-0.022	0	0.09	-0.015	-0.058	-0.021	0.023	-0.029	-0.009	0.014	0.026
-0.03	0.01	0.048	-0.013	-0.05	-0.012	0.023	-0.053	-0.009	0	0.018
-0.028	0.024	0.02	-0.015	-0.042	-0.017	0.022	-0.058	-0.012	-0.007	0.041
-0.027	0.033	-0.011	-0.011	-0.047	-0.024	0.022	-0.032	-0.012	0	0.03
-0.018	0.049	-0.052	-0.006	-0.034	-0.015	0.022	0.001	-0.003	0.002	0.003
-0.006	0.057	-0.078	-0.01	-0.027	0.004	0.021	0.04	-0.001	-0.001	0.021
-0.004	0.041	-0.092	-0.014	-0.047	0.006	0.021	0.064	-0.009	0.006	0.031
-0.015	0.032	-0.099	-0.011	-0.055	-0.009	0.022	0.053	-0.009	0.013	0.01
-0.025	0.038	-0.101	-0.012	-0.048	-0.015	0.018	0.053	-0.007	0.015	0.016
-0.012	0.032	-0.106	-0.022	-0.049	-0.013	0.012	0.062	-0.01	0.025	0.027
0	0.02	-0.113	-0.03	-0.036	-0.013	0.019	0.035	-0.009	0.011	0.014
-0.002	0.024	-0.126	-0.019	-0.027	-0.012	0.027	0.005	-0.003	-0.009	0.012
-0.001	0.026	-0.139	-0.005	-0.048	-0.008	0.021	-0.002	-0.006	0.007	0.013
0	0.017	-0.127	-0.003	-0.051	-0.002	0.016	-0.004	-0.01	0.02	0.012
0.001	0.018	-0.098	-0.01	-0.034	-0.002	0.021	0.002	-0.006	0.012	0.022
0.006	0.027	-0.097	-0.007	-0.044	-0.006	0.024	0	-0.006	0.006	0.027
-0.005	0.024	-0.118	-0.001	-0.048	-0.015	0.02	-0.017	-0.017	0.013	0.018
-0.015	0.025	-0.127	-0.012	-0.028	-0.028	0.015	-0.031	-0.021	0.03	0.012
0.001	0.032	-0.123	-0.019	-0.028	-0.028	0.018	-0.04	-0.006	0.034	0.024
0.003	0.024	-0.122	-0.01	-0.046	-0.017	0.026	-0.025	0.006	0.019	0.041
-0.014	0.034	-0.135	-0.008	-0.043	-0.009	0.035	-0.003	0.002	0.007	0.041
0.004	0.029	-0.139	-0.013	-0.033	-0.004	0.039	-0.005	-0.007	0.014	0.037
0.014	-0.064	-0.137	-0.016	-0.04	-0.002	0.028	-0.01	-0.01	0.025	0.048
-0.028	-0.147	-0.168	-0.016	-0.045	-0.012	0.013	-0.006	-0.009	0.01	0.056
-0.042	-0.13	-0.207	-0.007	-0.051	-0.026	0.017	-0.008	-0.009	-0.019	0.052
0.001	-0.087	-0.212	-0.008	-0.064	-0.022	0.029	-0.021	-0.001	-0.04	0.045
0.015	-0.066	-0.223	-0.014	-0.063	-0.019	0.031	-0.031	0.005	-0.071	0.044
-0.003	-0.036	-0.254	-0.006	-0.045	-0.033	0.024	-0.04	-0.006	-0.094	0.057
0	-0.001	-0.253	-0.007	-0.027	-0.042	0.023	-0.063	-0.011	-0.092	0.072
0.01	0.005	-0.234	-0.026	-0.033	-0.045	0.035	-0.064	-0.007	-0.093	0.079
-0.004	-0.022	-0.222	-0.028	-0.048	-0.049	0.028	-0.025	-0.009	-0.08	0.085
-0.028	-0.046	-0.207	-0.017	-0.046	-0.056	0.003	-0.019	-0.013	-0.04	0.084
-0.021	-0.037	-0.205	-0.022	-0.038	-0.065	0.009	-0.048	-0.009	-0.035	0.081
-0.002	-0.027	-0.186	-0.024	-0.041	-0.053	0.029	-0.047	-0.001	-0.057	0.085
-0.004	-0.033	-0.121	-0.016	-0.051	-0.039	0.02	-0.028	0.004	-0.046	0.077
-0.01	-0.005	-0.069	-0.012	-0.066	-0.047	0.018	-0.002	0	-0.028	0.052
0.007	0.05	-0.057	-0.005	-0.075	-0.037	0.029	0.041	-0.003	-0.027	0.025
0.022	0.073	-0.065	-0.002	-0.059	0.002	0.021	0.069	0.004	-0.017	0.003
-0.006	0.063	-0.079	-0.018	-0.03	0.019	0.011	0.083	0.015	-0.011	-0.001
-0.021	0.051	-0.085	-0.025	-0.018	0.008	0.017	0.073	0.02	-0.002	0.001
0.011	0.037	-0.076	-0.01	-0.023	0.006	0.019	0.021	0.013	0.034	-0.01
0.021	0.026	-0.054	-0.009	-0.036	0.02	0.02	-0.018	-0.003	0.079	-0.017
-0.005	0.022	-0.021	-0.023	-0.043	0.022	0.026	-0.026	-0.018	0.102	-0.006
-0.028	0.013	0.007	-0.019	-0.04	0.005	0.029	-0.028	-0.021	0.1	-0.004
-0.034	0.003	0.011	-0.007	-0.043	-0.005	0.027	-0.019	-0.012	0.082	-0.019
-0.031	0.009	-0.009	-0.006	-0.053	0.006	0.027	-0.019	-0.006	0.061	-0.021
-0.029	0.023	-0.039	-0.005	-0.062	0.011	0.03	-0.024	-0.004	0.049	-0.018
-0.028	0.025	-0.064	-0.006	-0.053	0.006	0.031	-0.011	0.004	0.033	-0.011
-0.031	0.011	-0.078	-0.017	-0.026	0.011	0.034	-0.007	0.005	0.021	0.011
-0.019	-0.005	-0.092	-0.021	-0.014	0.008	0.041	-0.019	0.002	-0.004	0.022
0.012	-0.013	-0.115	-0.01	-0.019	-0.01	0.027	-0.024	0.004	-0.043	0.031
0.014	-0.014	-0.139	0.001	-0.028	-0.025	0.005	-0.025	0.003	-0.024	0.053
-0.015	-0.019	-0.155	0.001	-0.048	-0.035	0.009	-0.032	0.001	0.011	0.048
-0.026	-0.025	-0.163	-0.011	-0.055	-0.031	0.016	-0.003	0	-0.008	0.029
-0.018	-0.028	-0.177	-0.026	-0.044	-0.021	0.015	0.025	-0.003	-0.036	0.034
-0.015	-0.037	-0.192	-0.021	-0.046	-0.016	0.028	0.003	-0.01	-0.057	0.03
-0.025	-0.028	-0.167	-0.005	-0.047	-0.01	0.037	-0.001	-0.022	-0.062	0.019
-0.033	0.006	-0.119	-0.004	-0.046	-0.012	0.024	0.016	-0.023	-0.042	0.023
-0.028	0.015	-0.103	-0.009	-0.06	-0.02	0.013	0.008	-0.016	-0.022	0.015
-0.03	-0.009	-0.106	-0.004	-0.044	-0.022	0.015	0.003	-0.019	-0.012	0.012
-0.024	-0.022	-0.072	-0.004	-0.024	-0.021	0.022	0	-0.022	0.007	0.032
0.006	0.01	0.007	-0.006	-0.043	-0.018	0.023	0.012	-0.021	0.03	0.026
0.01	0.06	0.074	-0.008	-0.043	-0.014	0.025	0.034	-0.016	0.027	0.001
-0.019	0.047	0.081	-0.016	-0.032	-0.014	0.029	0.019	-0.01	0.003	0.003
-0.017	-0.034	0.044	-0.021	-0.041	-0.019	0.025	-0.006	-0.019	-0.016	0.008
-0.003	-0.103	0	-0.024	-0.027	-0.015	0.02	-0.007	-0.029	-0.008	-0.007
-0.008	-0.124	-0.035	-0.025	-0.01	-0.007	0.023	0.001	-0.023	0.01	-0.006
0.009	-0.107	-0.072	-0.013	-0.043	-0.012	0.03	0.006	-0.018	0.003	0.019
0.017	-0.065	-0.117	0.002	-0.077	-0.014	0.032	0.012	-0.005	0.007	0.029
-0.01	0.011	-0.139	0.001	-0.067	-0.012	0.029	0.013	0.009	0.037	0.038
-0.012	0.09	-0.132	-0.012	-0.06	-0.02	0.024	0.004	-0.006	0.061	0.066
0.004	0.101	-0.144	-0.013	-0.065	-0.019	0.014	0.005	-0.021	0.073	0.071
0.003	0.077	-0.182	-0.003	-0.037	-0.009	0.006	0.007	-0.01	0.056	0.064
0.006	0.115	-0.196	-0.008	-0.018	-0.018	0.014	-0.007	-0.001	0.007	0.085
0.001	0.163	-0.179	-0.012	-0.034	-0.024	0.022	-0.019	-0.002	-0.03	0.09
-0.023	0.126	-0.174	-0.004	-0.04	-0.021	0.015	-0.028	-0.005	-0.025	0.065
-0.018	0.049	-0.171	-0.014	-0.035	-0.029	0.013	-0.043	-0.018	-0.02	0.056
0.002	0.018	-0.137	-0.026	-0.049	-0.026	0.024	-0.036	-0.023	-0.044	0.039
-0.02	0.033	-0.096	-0.015	-0.076	-0.014	0.029	-0.013	-0.004	-0.052	0.018
-0.042	0.039	-0.072	-0.011	-0.082	-0.016	0.029	-0.012	0.012	-0.037	0.036
-0.026	0.028	-0.048	-0.018	-0.073	-0.017	0.036	-0.005	0.013	-0.038	0.036
-0.012	0.03	-0.045	-0.01	-0.067	-0.011	0.038	0.014	0.012	-0.04	0.005
-0.017	0.031	-0.089	-0.004	-0.061	-0.015	0.024	-0.012	0.005	-0.016	0.007
-0.019	0.014	-0.16	-0.012	-0.051	-0.021	0.011	-0.042	-0.008	0.023	0.009
-0.002	0.002	-0.247	-0.017	-0.033	-0.012	0.009	-0.033	-0.011	0.048	0.005
0.003	-0.001	-0.325	-0.021	-0.019	-0.005	0.014	-0.04	-0.008	0.047	0.036
-0.031	-0.014	-0.379	-0.024	-0.018	-0.02	0.018	-0.052	-0.012	0.021	0.056
-0.041	-0.026	-0.454	-0.024	-0.017	-0.034	0.017	-0.029	-0.009	-0.01	0.047
-0.013	-0.008	-0.632	-0.022	-0.023	-0.036	0.03	-0.008	0.002	-0.043	0.056
-0.005	0.021	-0.921	-0.011	-0.041	-0.044	0.045	-0.004	0.005	-0.087	0.071
-0.007	0.024	-1.211	-0.003	-0.054	-0.051	0.032	-0.001	0.006	-0.114	0.072
-0.004	0.039	-1.394	-0.012	-0.051	-0.048	0.02	-0.011	0.005	-0.118	0.072
-0.015	0.061	-1.418	-0.018	-0.03	-0.042	0.025	-0.02	-0.004	-0.107	0.071
-0.012	0.036	-1.301	-0.015	-0.016	-0.022	0.021	-0.008	-0.009	-0.075	0.054
0.002	0.006	-1.158	-0.02	-0.024	0.002	0.014	-0.005	-0.006	-0.054	0.042
-0.009	0.014	-0.99	-0.018	-0.049	0.01	0.013	-0.007	-0.007	-0.044	0.049
-0.012	0.018	-0.545	-0.003	-0.073	0.005	0.006	0.008	-0.013	-0.017	0.045
0.003	0.007	0.109	0.001	-0.067	-0.014	-0.001	0.015	-0.02	0.007	0.024
0.007	0.007	0.517	-0.009	-0.04	-0.034	0.014	0.006	-0.015	0.056	0.012
-0.007	0.018	0.772	-0.011	-0.036	-0.017	0.023	0.005	-0.002	0.127	-0.007
-0.014	0.025	1.162	-0.005	-0.049	0.016	0.018	0.008	-0.006	0.143	-0.029
0	0.02	1.373	-0.004	-0.046	0.012	0.024	-0.002	-0.013	0.115	-0.011
0.002	0.013	1.238	-0.012	-0.049	-0.015	0.033	-0.011	-0.011	0.093	0.007
-0.009	0.002	0.995	-0.015	-0.05	-0.008	0.023	-0.002	-0.009	0.063	0.01
-0.008	-0.013	0.733	-0.011	-0.039	0.014	0.017	0	-0.009	0.022	0.036
-0.002	-0.011	0.477	-0.015	-0.04	0.004	0.025	-0.008	-0.01	-0.003	0.039
-0.002	0.001	0.278	-0.02	-0.039	-0.017	0.032	-0.003	-0.003	-0.012	0.017
-0.013	-0.039	0.13	-0.012	-0.039	-0.031	0.03	-0.005	0.009	-0.045	0.03
-0.011	-0.164	0.011	-0.006	-0.047	-0.033	0.023	-0.021	0.005	-0.071	0.03
0.004	-0.297	-0.077	-0.016	-0.038	-0.02	0.022	-0.027	-0.005	-0.064	0.009
-0.005	-0.347	-0.133	-0.029	-0.032	-0.009	0.015	-0.014	-0.004	-0.062	0.017
-0.017	-0.363	-0.165	-0.032	-0.037	-0.008	0.008	0	-0.008	-0.06	0.02
-0.012	-0.341	-0.162	-0.033	-0.02	-0.021	0.011	0.004	-0.015	-0.041	0.01
-0.006	-0.132	-0.137	-0.027	-0.005	-0.039	0.016	-0.001	-0.012	-0.033	0.018
-0.018	0.166	-0.17	-0.015	-0.022	-0.036	0.024	-0.012	-0.012	-0.022	0.025
-0.03	0.274	-0.278	-0.01	-0.048	-0.015	0.032	-0.006	-0.009	0.018	0.027
-0.008	0.2	-0.326	-0.008	-0.057	-0.009	0.032	0.01	0.001	0.047	0.04
0.014	0.112	-0.232	-0.004	-0.06	-0.024	0.037	0.002	-0.003	0.045	0.053
0.015	0.069	-0.142	-0.007	-0.069	-0.023	0.034	-0.019	-0.013	0.059	0.046
0.004	0.063	-0.183	-0.013	-0.062	-0.009	0.018	-0.022	-0.009	0.069	0.035
-0.014	0.062	-0.278	-0.017	-0.045	-0.016	0.019	-0.013	-0.012	0.044	0.044
-0.009	0.027	-0.365	-0.014	-0.04	-0.017	0.03	-0.003	-0.016	0	0.041
-0.002	-0.01	-0.423	-0.003	-0.039	-0.008	0.02	0.006	-0.007	-0.066	0.025
-0.023	0.018	-0.386	0	-0.045	-0.011	0.013	0.012	-0.004	-0.093	0.037
-0.031	0.065	-0.269	-0.007	-0.058	-0.006	0.025	0.018	-0.005	-0.047	0.039
-0.025	0.063	-0.126	-0.011	-0.045	0.009	0.031	0.017	0.012	-0.007	0.019
-0.028	0.077	0.001	-0.009	-0.03	0	0.028	-0.003	0.017	0	0.023
-0.018	0.107	0.009	-0.008	-0.041	-0.022	0.028	-0.025	0	-0.014	0.025
0.001	0.084	-0.097	-0.011	-0.039	-0.028	0.028	-0.023	-0.007	-0.038	0.016
-0.019	0.046	-0.248	-0.015	-0.034	-0.024	0.027	-0.012	-0.011	-0.018	0.024
-0.055	0.026	-0.413	-0.011	-0.052	-0.025	0.028	-0.015	-0.014	-0.012	0.019
-0.038	0.018	-0.447	-0.006	-0.058	-0.024	0.025	-0.018	-0.001	-0.054	0
-0.006	0.03	-0.304	-0.011	-0.05	-0.012	0.016	-0.023	0	-0.052	0.013
-0.004	0.039	-0.117	-0.013	-0.043	0.001	0.018	-0.021	-0.012	-0.029	0.033
0.011	0.028	0.075	-0.013	-0.025	0.006	0.031	0.016	-0.009	-0.017	0.024
0.007	0.022	0.233	-0.022	-0.013	0.006	0.04	0.043	-0.006	0.028	0.021
-0.039	0.026	0.296	-0.033	-0.015	-0.001	0.03	0.018	-0.011	0.057	0.038
-0.037	0.018	0.295	-0.029	-0.023	-0.004	0.007	-0.001	-0.007	0.043	0.038
0.003	0.003	0.252	-0.018	-0.052	-0.007	0.003	0.006	0.001	0.062	0.027
0.001	-0.006	0.176	-0.015	-0.082	-0.022	0.023	0.001	-0.005	0.09	0.024
-0.016	-0.027	0.106	-0.008	-0.074	-0.031	0.033	-0.006	-0.019	0.052	0.013
-0.009	-0.054	0.038	0.004	-0.055	-0.025	0.021	-0.007	-0.02	0.011	0.011
-0.004	-0.066	-0.035	0.005	-0.05	-0.023	0.017	-0.03	-0.013	0.018	0.03
-0.016	-0.057	-0.096	-0.01	-0.045	-0.018	0.026	-0.048	-0.005	0.019	0.028
-0.025	-0.021	-0.138	-0.019	-0.029	-0.007	0.025	-0.02	0.002	0.009	0.012
-0.014	0.042	-0.168	-0.013	-0.023	-0.013	0.021	-0.005	-0.004	-0.001	0.027
-0.001	0.088	-0.181	-0.012	-0.043	-0.032	0.021	-0.019	-0.002	-0.043	0.037
0	0.082	-0.167	-0.016	-0.053	-0.03	0.01	-0.006	0.007	-0.068	0.022
-0.011	0.051	-0.146	-0.015	-0.038	-0.017	0.005	0.01	-0.01	-0.01	0.029
-0.02	0.035	-0.148	-0.018	-0.036	-0.007	0.016	-0.006	-0.023	0.034	0.032
-0.008	0.024	-0.164	-0.018	-0.037	0	0.022	-0.015	-0.008	0.02	0.01
0.004	0.014	-0.172	-0.015	-0.034	-0.01	0.02	-0.007	0.004	0.021	0.021
0.004	0.014	-0.17	-0.014	-0.046	-0.02	0.019	-0.004	-0.008	0.023	0.029
-0.002	-0.001	-0.176	-0.014	-0.047	-0.016	0.018	-0.007	-0.026	0.005	0.015
-0.02	-0.017	-0.2	-0.018	-0.037	-0.01	0.021	-0.012	-0.02	0.001	0.034
-0.03	-0.012	-0.224	-0.016	-0.056	-0.005	0.027	-0.012	-0.001	0	0.047
-0.018	-0.019	-0.243	-0.003	-0.068	-0.015	0.029	-0.009	0.003	-0.021	0.038
0.002	-0.051	-0.265	0.003	-0.056	-0.028	0.029	-0.017	0.005	-0.041	0.06
0.011	-0.063	-0.268	0.004	-0.063	-0.023	0.026	-0.013	0.008	-0.041	0.083
0.009	-0.044	-0.25	-0.002	-0.057	-0.027	0.019	0.006	-0.001	-0.029	0.083
0.01	-0.024	-0.239	-0.013	-0.029	-0.038	0.016	0.003	-0.01	-0.013	0.082
0.015	-0.004	-0.236	-0.008	-0.032	-0.037	0.029	-0.023	-0.01	-0.002	0.064
0.008	0.016	-0.244	0.001	-0.043	-0.03	0.045	-0.03	-0.008	0.004	0.035
-0.012	0.025	-0.286	-0.005	-0.034	-0.02	0.047	-0.015	-0.007	0.011	0.028
-0.017	0.024	-0.354	-0.014	-0.036	-0.008	0.036	-0.006	-0.009	0.011	0.026
-0.013	0.014	-0.399	-0.023	-0.037	0.001	0.026	-0.004	-0.013	0.004	0.017
-0.017	0.012	-0.398	-0.025	-0.024	0.002	0.026	0.012	-0.007	-0.017	0.02
-0.005	0.018	-0.377	-0.015	-0.038	0.003	0.025	0.03	-0.002	-0.038	0.027
0.013	0.017	-0.306	-0.009	-0.058	0.004	0.016	0.031	-0.007	-0.025	0.014
-0.011	0.028	-0.148	-0.005	-0.044	-0.014	0.016	0.021	-0.006	-0.005	0.008
-0.031	0.06	0.017	0.003	-0.03	-0.033	0.026	-0.007	0	0.01	0.032
-0.009	0.074	0.127	0	-0.037	-0.031	0.02	-0.03	-0.004	0.014	0.032
-0.019	0.053	0.178	-0.009	-0.043	-0.029	0.012	-0.02	-0.015	-0.011	0.008
-0.042	0.03	0.138	-0.006	-0.043	-0.034	0.018	-0.032	-0.017	-0.022	0.018
-0.026	0.013	0.047	0.001	-0.049	-0.03	0.017	-0.05	-0.008	-0.023	0.036
-0.023	0.009	-0.028	-0.011	-0.055	-0.022	0.015	-0.012	-0.001	-0.055	0.037
-0.029	0.042	-0.084	-0.028	-0.052	-0.023	0.022	-0.006	-0.001	-0.081	0.049
-0.011	0.068	-0.117	-0.028	-0.045	-0.025	0.024	-0.047	-0.002	-0.067	0.058
0.011	0.021	-0.129	-0.025	-0.035	-0.02	0.026	-0.038	-0.001	-0.031	0.049
0.024	-0.073	-0.133	-0.016	-0.032	-0.016	0.031	-0.014	0.004	-0.003	0.036
0.004	-0.122	-0.13	-0.005	-0.036	-0.018	0.022	-0.022	0.007	0.019	0.027
-0.027	-0.091	-0.136	-0.008	-0.038	-0.015	0.017	-0.021	-0.005	0.05	0.034
-0.016	-0.026	-0.141	-0.021	-0.042	-0.008	0.03	0.015	-0.019	0.066	0.043
-0.011	0.021	-0.137	-0.027	-0.047	-0.008	0.033	0.046	-0.014	0.052	0.021
-0.038	0.052	-0.144	-0.025	-0.052	-0.008	0.024	0.026	0.002	0.013	0.004
-0.024	0.078	-0.145	-0.018	-0.055	-0.009	0.022	0.003	0.008	-0.027	0.018
0.003	0.058	-0.122	-0.012	-0.052	-0.005	0.02	0.012	0.004	-0.023	0.018
-0.014	-0.033	-0.107	-0.012	-0.042	0.004	0.016	0.015	0.003	0.002	0.008
-0.014	-0.122	-0.109	-0.012	-0.034	-0.003	0.019	-0.001	-0.001	0.007	0.03
0.003	-0.138	-0.103	-0.016	-0.028	-0.012	0.023	-0.02	-0.01	0.02	0.039
-0.011	-0.107	-0.09	-0.015	-0.024	-0.014	0.022	-0.02	-0.009	0.032	0.016
-0.01	-0.057	-0.096	-0.009	-0.031	-0.016	0.021	0.004	-0.014	0.022	0.018
0.005	0.006	-0.127	-0.016	-0.038	-0.012	0.01	0.023	-0.02	0.028	0.033
-0.004	0.048	-0.173	-0.025	-0.042	-0.011	0.001	0.011	-0.014	0.033	0.038
-0.012	0.049	-0.205	-0.015	-0.052	-0.016	0.014	-0.015	-0.014	0.011	0.058
-0.018	0.021	-0.229	-0.007	-0.051	-0.02	0.024	-0.029	-0.015	0.005	0.066
-0.028	-0.02	-0.269	-0.012	-0.039	-0.022	0.016	-0.022	-0.006	-0.005	0.05
-0.016	-0.063	-0.292	-0.015	-0.041	-0.017	0.019	-0.006	-0.006	-0.031	0.047
-0.004	-0.115	-0.289	-0.017	-0.039	-0.014	0.037	-0.003	-0.009	-0.03	0.042
-0.006	-0.153	-0.266	-0.017	-0.041	-0.029	0.044	-0.012	-0.007	-0.04	0.026
-0.002	-0.146	-0.214	-0.012	-0.063	-0.037	0.035	-0.009	-0.009	-0.049	0.025
-0.01	-0.106	-0.158	-0.004	-0.068	-0.022	0.024	-0.001	-0.012	-0.018	0.017
-0.023	-0.039	-0.117	-0.001	-0.047	-0.016	0.024	-0.008	-0.01	-0.006	-0.006
-0.009	0.037	-0.084	-0.007	-0.045	-0.022	0.035	-0.025	-0.013	-0.016	-0.012
0.007	0.08	-0.033	-0.014	-0.061	-0.02	0.032	-0.033	-0.012	-0.005	-0.011
-0.008	0.108	0.041	-0.012	-0.051	-0.021	0.013	-0.022	-0.006	0.002	-0.004
-0.018	0.136	0.082	-0.01	-0.035	-0.03	0.008	-0.013	-0.01	-0.003	0.018
0	0.115	0.072	-0.011	-0.046	-0.024	0.013	-0.021	-0.01	0.007	0.023
-0.001	0.055	0.025	-0.012	-0.047	-0.008	0.011	-0.024	-0.004	0.025	0.022
-0.014	0.021	-0.058	-0.008	-0.037	-0.006	0.017	-0.01	-0.007	0.006	0.05
0.002	0.021	-0.138	-0.002	-0.05	-0.014	0.023	0.011	-0.01	-0.023	0.069
0.003	0.015	-0.184	-0.01	-0.058	-0.018	0.021	0.017	-0.008	-0.02	0.069
-0.012	-0.013	-0.213	-0.017	-0.043	-0.022	0.024	0.006	-0.008	-0.012	0.078
0.005	-0.016	-0.228	-0.009	-0.042	-0.019	0.025	0.002	-0.005	-0.019	0.058
0.01	0.035	-0.215	-0.01	-0.047	-0.014	0.017	0.001	0.001	-0.026	0.019
-0.016	0.076	-0.187	-0.027	-0.034	-0.022	0.015	-0.007	-0.003	-0.017	0.027
-0.012	0.029	-0.156	-0.026	-0.04	-0.026	0.012	-0.013	-0.006	0.001	0.035
0.006	-0.063	-0.121	-0.012	-0.054	-0.015	0.01	-0.021	-0.002	0	0.023
-0.006	-0.122	-0.09	-0.014	-0.051	-0.02	0.02	-0.028	-0.006	-0.017	0.032
-0.016	-0.156	-0.077	-0.018	-0.057	-0.025	0.026	-0.017	-0.021	-0.012	0.039
-0.012	-0.179	-0.071	-0.017	-0.044	-0.006	0.023	0	-0.02	0.006	0.026
-0.009	-0.132	-0.063	-0.016	-0.022	0.008	0.025	0.006	-0.004	0.012	0.014
-0.007	0.016	-0.056	-0.015	-0.033	0.003	0.031	0.008	0.003	0.03	-0.003
-0.016	0.148	-0.044	-0.008	-0.037	-0.005	0.034	-0.002	-0.003	0.044	-0.009
-0.025	0.15	-0.03	-0.001	-0.031	-0.006	0.033	-0.019	-0.006	0.026	0.012
-0.019	0.124	-0.031	-0.011	-0.037	-0.002	0.019	-0.028	0.001	0.021	0.017
-0.023	0.16	-0.049	-0.03	-0.025	-0.006	0.004	-0.022	0.002	0.032	0.007
-0.047	0.169	-0.08	-0.024	-0.029	-0.015	0.013	-0.007	-0.006	0.019	0.026
-0.048	0.105	-0.109	-0.008	-0.068	-0.004	0.024	-0.001	-0.004	0.005	0.045
-0.014	0.05	-0.122	-0.008	-0.075	0.003	0.019	-0.006	0.001	0.011	0.051
0.005	0.067	-0.129	-0.009	-0.043	-0.016	0.023	0.008	-0.001	-0.008	0.06
0	0.082	-0.124	0.003	-0.035	-0.014	0.035	0.028	0.007	-0.04	0.046
0	0.012	-0.113	0.011	-0.049	0.003	0.034	0.025	0.014	-0.027	0.031
0.006	-0.075	-0.113	0.004	-0.042	-0.01	0.034	0.011	0	0.008	0.041
-0.002	-0.092	-0.115	-0.007	-0.027	-0.022	0.036	-0.005	-0.011	0.022	0.036
-0.02	-0.059	-0.113	-0.009	-0.021	-0.009	0.026	-0.016	-0.011	0.021	0.021
-0.027	-0.011	-0.103	-0.003	-0.032	-0.011	0.016	-0.019	-0.02	0.016	0.024
-0.023	0.047	-0.09	0	-0.056	-0.022	0.017	-0.024	-0.029	0.016	0.025
-0.022	0.076	-0.098	-0.011	-0.055	-0.021	0.017	-0.02	-0.012	0.023	0.022
-0.022	0.065	-0.122	-0.031	-0.045	-0.028	0.019	-0.006	0.002	0.013	0.03
-0.02	0.058	-0.13	-0.039	-0.052	-0.028	0.023	0	-0.005	-0.018	0.035
-0.019	0.046	-0.132	-0.031	-0.044	-0.014	0.022	0.006	-0.003	-0.042	0.028
-0.022	0.016	-0.131	-0.019	-0.03	-0.019	0.017	0.011	-0.003	-0.048	0.027
-0.013	-0.012	-0.115	-0.01	-0.034	-0.027	0.017	0.007	-0.013	-0.043	0.042
0.011	-0.043	-0.1	-0.009	-0.035	-0.018	0.023	0.011	-0.015	-0.028	0.037
0.009	-0.061	-0.108	-0.009	-0.029	-0.015	0.026	0.01	-0.012	-0.016	0.022
-0.006	-0.044	-0.136	-0.008	-0.041	-0.022	0.027	-0.013	-0.012	-0.018	0.027
0.01	-0.02	-0.163	-0.01	-0.054	-0.027	0.029	-0.023	-0.011	-0.026	0.021
0.018	0.024	-0.174	-0.016	-0.045	-0.033	0.032	-0.014	-0.011	-0.03	0.009
-0.015	0.082	-0.156	-0.022	-0.049	-0.029	0.036	-0.013	-0.008	-0.011	0.028
-0.036	0.09	-0.114	-0.021	-0.058	-0.022	0.029	-0.011	0.002	0.014	0.044
-0.018	0.057	-0.072	-0.015	-0.042	-0.017	0.02	-0.004	-0.001	-0.005	0.031
-0.003	0.029	-0.059	-0.012	-0.037	-0.01	0.025	0.003	-0.012	0.004	0.027
-0.017	0.015	-0.081	-0.008	-0.048	0.002	0.029	0.014	-0.009	0.079	0.037
-0.028	0.019	-0.091	-0.011	-0.042	0.006	0.025	0.014	-0.003	0.082	0.037
-0.015	0.027	-0.072	-0.021	-0.038	-0.01	0.022	0.002	-0.005	-0.017	0.033
-0.003	0.022	-0.061	-0.019	-0.052	-0.012	0.019	-0.015	-0.002	-0.068	0.028
-0.006	0.025	-0.049	-0.016	-0.052	-0.008	0.015	-0.029	0.007	-0.024	0.019
-0.005	0.047	-0.047	-0.024	-0.035	-0.024	0.019	-0.022	0.008	0.008	0.018
0	0.007	-0.073	-0.028	-0.023	-0.03	0.019	-0.008	0	-0.017	0.013
-0.01	-0.1	-0.095	-0.024	-0.018	-0.025	0.015	-0.008	0	-0.057	0.005
-0.023	-0.152	-0.114	-0.016	-0.027	-0.033	0.014	-0.013	0.003	-0.047	0.008
-0.008	-0.128	-0.143	-0.006	-0.061	-0.032	0.017	-0.009	-0.004	0.032	0.017
0.005	-0.075	-0.163	0.007	-0.074	-0.018	0.025	0.005	-0.008	0.041	0.027
-0.007	-0.01	-0.199	0.012	-0.052	-0.013	0.03	0.018	-0.005	-0.06	0.039
-0.015	0.033	-0.269	-0.002	-0.04	-0.017	0.033	0.015	-0.011	-0.114	0.044
-0.014	0.04	-0.363	-0.018	-0.038	-0.018	0.033	0	-0.011	-0.09	0.048
-0.013	0.029	-0.533	-0.02	-0.031	-0.021	0.023	-0.007	-0.001	-0.06	0.06
-0.002	0.013	-0.771	-0.02	-0.028	-0.027	0.018	-0.012	-0.004	-0.043	0.057
0	0.014	-0.934	-0.031	-0.029	-0.022	0.013	-0.025	-0.01	-0.046	0.038
-0.011	0.031	-0.987	-0.034	-0.037	-0.019	0.005	-0.029	-0.002	-0.04	0.039
-0.011	0.039	-0.956	-0.016	-0.052	-0.022	0.011	-0.031	0.002	-0.026	0.038
-0.005	0.032	-0.744	-0.001	-0.058	-0.009	0.021	-0.025	-0.014	-0.021	0.025
-0.004	0.012	-0.397	-0.009	-0.058	-0.004	0.027	-0.003	-0.019	-0.011	0.032
-0.017	-0.019	-0.164	-0.017	-0.057	-0.018	0.023	0.002	-0.007	0.019	0.033
-0.012	-0.033	-0.013	-0.007	-0.039	-0.017	0.022	-0.006	-0.01	0.065	0.021
0.001	-0.017	0.229	-0.003	-0.03	-0.006	0.033	-0.009	-0.018	0.088	0.025
-0.016	0.004	0.4	-0.012	-0.037	-0.012	0.034	-0.013	-0.012	0.084	0.017
-0.005	0.01	0.387	-0.013	-0.029	-0.013	0.021	-0.013	-0.007	0.08	-0.001
0.024	0	0.359	-0.004	-0.024	-0.001	0.019	-0.015	-0.008	0.063	0.002
0.001	-0.005	0.374	0.001	-0.042	0	0.021	-0.025	-0.005	0.033	0.004
-0.021	0.013	0.395	-0.007	-0.057	-0.005	0.017	-0.029	-0.008	0.039	-0.002
-0.01	0.031	0.392	-0.018	-0.056	-0.016	0.022	-0.013	-0.012	0.066	0.001
-0.019	0.021	0.301	-0.013	-0.064	-0.021	0.04	0.002	-0.004	0.049	0.007
-0.032	-0.034	0.183	-0.003	-0.069	0	0.042	0.001	0.004	0.009	0.013
-0.018	-0.108	0.125	-0.001	-0.051	0.009	0.028	-0.014	0.005	-0.003	0.036
-0.007	-0.134	0.085	0	-0.039	-0.011	0.02	-0.032	-0.001	-0.002	0.067
-0.009	-0.151	0.011	-0.007	-0.039	-0.022	0.011	-0.022	-0.009	-0.01	0.067
-0.005	-0.278	-0.075	-0.014	-0.033	-0.02	0.008	0.011	-0.008	-0.044	0.053
-0.015	-0.403	-0.137	-0.004	-0.043	-0.025	0.017	0.017	-0.011	-0.073	0.063
-0.026	-0.293	-0.182	-0.003	-0.055	-0.029	0.014	-0.012	-0.022	-0.057	0.056
-0.01	0.008	-0.224	-0.015	-0.042	-0.039	0.015	-0.029	-0.021	-0.041	0.025
-0.006	0.207	-0.252	-0.016	-0.043	-0.044	0.028	-0.023	-0.009	-0.066	0.031
-0.03	0.193	-0.289	-0.016	-0.064	-0.032	0.021	-0.009	-0.003	-0.073	0.05
-0.031	0.152	-0.368	-0.022	-0.06	-0.029	0.004	0.001	-0.004	-0.038	0.062
-0.008	0.207	-0.494	-0.017	-0.041	-0.032	0.008	-0.007	-0.002	-0.033	0.085
0.01	0.26	-0.633	-0.009	-0.036	-0.024	0.023	0	-0.004	-0.048	0.073
0.019	0.24	-0.722	-0.017	-0.027	-0.021	0.027	0.026	-0.007	-0.033	0.042
0.012	0.17	-0.657	-0.012	-0.032	-0.027	0.025	0.025	-0.005	-0.01	0.054
-0.004	0.112	-0.457	0.002	-0.056	-0.033	0.023	0.011	-0.003	0.017	0.057
-0.022	0.096	-0.346	-0.013	-0.049	-0.015	0.027	0.001	-0.005	0.024	0.029
-0.03	0.092	-0.33	-0.026	-0.032	-0.006	0.033	-0.014	-0.011	0.008	0.026
-0.016	0.082	-0.23	-0.014	-0.042	-0.028	0.031	-0.02	-0.01	0.03	0.03
-0.007	0.082	-0.18	-0.01	-0.045	-0.038	0.031	-0.017	-0.005	0.048	0.015
-0.01	0.096	-0.21	-0.016	-0.041	-0.023	0.034	-0.002	-0.002	0.019	0.009
0.002	0.102	-0.085	-0.018	-0.049	0.003	0.031	0.004	-0.009	0.001	0.012
0.008	0.089	0.101	-0.017	-0.049	0.021	0.028	0.001	-0.017	0.006	0.013
-0.012	0.075	0.196	-0.016	-0.044	0.013	0.022	0.006	-0.013	0.008	0.022
-0.033	0.072	0.302	-0.015	-0.047	0.012	0.016	0.003	-0.017	0.02	0.023
-0.03	0.063	0.434	-0.019	-0.038	0.021	0.019	-0.003	-0.021	0.042	0.009
-0.008	0.049	0.505	-0.022	-0.035	0.015	0.022	-0.003	-0.008	0.051	0.012
0.005	0.024	0.492	-0.02	-0.044	0.004	0.025	-0.006	-0.005	0.049	0.025
-0.006	0.001	0.419	-0.023	-0.038	0.003	0.024	-0.01	-0.008	0.055	0.006
-0.028	0.033	0.31	-0.027	-0.035	0	0.019	-0.007	0.003	0.062	-0.012
-0.023	0.037	0.194	-0.014	-0.049	-0.013	0.024	0.003	0.012	0.06	0.008
-0.007	-0.095	0.105	0.005	-0.055	-0.017	0.026	0	0.009	0.047	0.029
-0.021	-0.221	0.042	0.004	-0.042	-0.015	0.014	-0.008	0	0.03	0.031
-0.025	-0.2	-0.008	-0.011	-0.029	-0.018	0.009	0.002	-0.008	0.027	0.027
0.004	-0.141	-0.033	-0.016	-0.041	-0.011	0.02	0.009	-0.007	0.042	0.025
0.005	-0.188	-0.043	-0.014	-0.05	-0.013	0.029	0.004	0.002	0.029	0.024
-0.022	-0.239	-0.061	-0.013	-0.028	-0.028	0.031	-0.009	0.005	-0.005	0.028
-0.015	-0.134	-0.089	-0.013	-0.022	-0.023	0.025	-0.015	0.004	0.003	0.034
-0.002	0.011	-0.125	-0.018	-0.047	-0.022	0.025	-0.007	0.008	0.03	0.035
-0.015	0.015	-0.164	-0.013	-0.052	-0.03	0.033	-0.019	0.004	0.022	0.042
-0.009	-0.051	-0.194	-0.006	-0.04	-0.009	0.031	-0.037	-0.01	0.018	0.049
-0.013	-0.068	-0.223	-0.01	-0.04	0.004	0.03	-0.023	-0.011	0.01	0.043
-0.048	-0.134	-0.261	-0.012	-0.049	-0.017	0.035	-0.009	-0.004	-0.036	0.036
-0.038	-0.273	-0.301	-0.005	-0.048	-0.02	0.029	-0.011	-0.007	-0.079	0.022
-0.001	-0.289	-0.327	-0.008	-0.04	-0.017	0.019	-0.012	-0.01	-0.12	0.018
0.004	-0.161	-0.342	-0.016	-0.036	-0.033	0.013	-0.008	-0.007	-0.169	0.04
0	-0.058	-0.354	-0.014	-0.041	-0.039	0.011	-0.003	-0.009	-0.192	0.05
0.005	-0.001	-0.367	-0.011	-0.045	-0.043	0.015	-0.007	-0.013	-0.187	0.051
-0.001	0.098	-0.425	-0.011	-0.036	-0.059	0.014	-0.016	-0.019	-0.164	0.069
-0.02	0.208	-0.57	-0.009	-0.032	-0.054	0.013	-0.017	-0.022	-0.128	0.062
-0.029	0.23	-0.734	-0.015	-0.039	-0.026	0.02	-0.015	-0.015	-0.087	0.041
-0.018	0.18	-0.846	-0.026	-0.042	-0.009	0.019	-0.019	-0.003	-0.053	0.05
0	0.143	-0.889	-0.022	-0.044	-0.003	0.017	-0.023	-0.003	-0.034	0.054
0.019	0.142	-0.7	-0.011	-0.05	0.001	0.02	-0.009	-0.009	0.009	0.03
0.029	0.142	-0.242	-0.006	-0.066	0.009	0.024	0.002	-0.011	0.072	0.008
0.021	0.128	0.169	-0.004	-0.072	0.017	0.026	-0.007	-0.01	0.115	0.004
0.004	0.114	0.4	-0.003	-0.041	0.012	0.022	-0.004	-0.006	0.149	0.006
-0.011	0.106	0.536	-0.006	-0.015	0	0.021	0.011	-0.003	0.157	0.004
-0.018	0.083	0.536	-0.011	-0.027	-0.008	0.026	0.009	0	0.129	0.012
-0.018	0.042	0.399	-0.014	-0.042	-0.008	0.022	-0.004	-0.004	0.105	0.018
-0.005	0.039	0.238	-0.014	-0.042	-0.014	0.018	-0.011	-0.021	0.077	0.014
0.007	0.008	0.118	-0.009	-0.044	-0.036	0.019	-0.009	-0.024	0.043	0.014
-0.003	-0.183	0.028	-0.009	-0.052	-0.046	0.018	-0.001	-0.005	0.032	0.007
-0.013	-0.383	-0.046	-0.016	-0.045	-0.039	0.019	-0.002	0.008	0.03	-0.005
-0.009	-0.377	-0.091	-0.016	-0.043	-0.039	0.025	-0.015	0	0.009	0.018
-0.007	-0.231	-0.11	-0.021	-0.047	-0.025	0.034	-0.019	-0.018	-0.027	0.039
-0.008	-0.063	-0.097	-0.032	-0.03	0.002	0.026	-0.013	-0.018	-0.054	0.036
-0.002	0.082	-0.05	-0.028	-0.025	0.009	0.012	-0.011	-0.003	-0.035	0.05
-0.008	0.135	-0.013	-0.018	-0.054	0.009	0.013	0	-0.01	0.012	0.052
-0.032	0.11	-0.016	-0.011	-0.061	0.004	0.014	0.01	-0.021	0.035	0.042
-0.03	0.079	-0.025	-0.012	-0.039	-0.01	0.015	0	-0.007	0.035	0.058
-0.002	0.067	-0.015	-0.02	-0.029	-0.013	0.021	-0.01	0.005	0.028	0.048
-0.004	0.093	-0.019	-0.017	-0.025	-0.018	0.024	-0.008	-0.001	0.01	0.016
-0.019	0.11	-0.068	-0.005	-0.016	-0.033	0.027	-0.007	-0.006	-0.015	0.021
-0.006	0.036	-0.143	-0.003	-0.035	-0.037	0.021	-0.016	-0.003	-0.057	0.035
0.01	-0.06	-0.23	-0.005	-0.065	-0.037	0.022	-0.014	-0.01	-0.103	0.021
0	-0.081	-0.312	-0.004	-0.057	-0.037	0.037	0.002	-0.009	-0.121	0.01
-0.02	-0.044	-0.356	-0.002	-0.037	-0.035	0.041	0.006	-0.002	-0.119	0.02
-0.024	0.045	-0.397	-0.005	-0.047	-0.037	0.027	0	0	-0.11	0.024
-0.021	0.133	-0.468	-0.011	-0.062	-0.04	0.021	-0.006	0.002	-0.088	0.028
-0.023	0.113	-0.493	-0.013	-0.055	-0.041	0.027	-0.017	-0.009	-0.063	0.04
-0.011	0.041	-0.449	-0.012	-0.05	-0.031	0.028	-0.019	-0.014	-0.06	0.026
0.002	0.038	-0.387	-0.013	-0.055	-0.019	0.02	-0.009	0.008	-0.035	-0.008
-0.008	0.074	-0.305	-0.01	-0.055	-0.012	0.016	-0.011	0.01	0.036	-0.01
-0.019	0.056	-0.217	-0.002	-0.054	0.001	0.018	-0.027	-0.009	0.067	0.019
-0.014	0.001	-0.131	-0.002	-0.052	0.008	0.017	-0.022	-0.013	0.039	0.027
-0.012	-0.004	-0.035	-0.009	-0.055	0.003	0.016	-0.001	-0.011	0.024	0.016
-0.016	0.033	0.002	-0.012	-0.064	0.001	0.018	0.002	-0.005	0.022	0.012
-0.004	0.053	-0.025	-0.01	-0.058	0	0.024	-0.004	-0.002	-0.012	0.018
0.013	0.079	-0.095	-0.007	-0.038	-0.003	0.029	-0.001	-0.018	-0.05	0.025
-0.006	0.109	-0.305	-0.014	-0.028	-0.001	0.024	0.004	-0.021	-0.05	0.011
-0.038	0.06	-0.574	-0.025	-0.024	0.003	0.017	0.005	-0.003	-0.041	0.001
-0.035	-0.056	-0.673	-0.02	-0.021	0	0.027	-0.005	-0.003	-0.035	0.025
-0.01	-0.115	-0.552	-0.009	-0.023	-0.001	0.043	-0.022	-0.011	-0.017	0.039
0.004	-0.095	-0.276	-0.007	-0.028	-0.002	0.034	-0.032	-0.009	0.011	0.023
-0.017	-0.057	-0.012	-0.007	-0.045	-0.013	0.02	-0.026	-0.008	0.066	0.026
-0.047	-0.017	0.156	-0.009	-0.071	-0.007	0.019	-0.017	-0.005	0.139	0.029
-0.045	0.015	0.366	-0.015	-0.062	0.003	0.019	-0.003	0.001	0.186	0.017
-0.022	0.012	0.539	-0.018	-0.034	-0.009	0.022	0.006	-0.003	0.166	0.02
-0.004	0.001	0.488	-0.014	-0.038	-0.011	0.027	0.004	-0.005	0.079	0.028
0.002	-0.014	0.3	-0.01	-0.056	-0.017	0.018	0.012	-0.003	0.013	0.053
0.003	-0.052	0.099	-0.01	-0.07	-0.046	0.014	0.021	-0.004	0.016	0.106
0.005	-0.073	-0.092	-0.012	-0.067	-0.059	0.032	0.01	-0.009	0.02	0.125
-0.004	-0.062	-0.285	-0.019	-0.029	-0.046	0.045	-0.009	-0.015	-0.019	0.105
-0.012	-0.054	-0.518	-0.03	0.005	-0.036	0.033	-0.005	-0.016	-0.052	0.099
-0.008	-0.024	-0.801	-0.043	0.01	-0.037	0.011	0.006	-0.001	-0.05	0.093
-0.014	0.052	-1.06	-0.042	0.003	-0.029	0.009	-0.005	0.011	-0.04	0.067
-0.026	0.115	-1.214	-0.029	-0.032	-0.009	0.026	-0.006	0.005	-0.044	0.031
-0.025	0.112	-1.164	-0.021	-0.087	-0.001	0.027	0.003	-0.009	-0.059	0.003
-0.011	0.078	-0.788	-0.011	-0.094	0.002	0.018	-0.007	-0.014	-0.056	0.011
-0.004	0.064	-0.176	-0.001	-0.061	0.01	0.031	-0.008	-0.005	-0.017	0.018
-0.006	0.063	0.396	0.009	-0.054	0.014	0.04	0.005	0.004	0.02	-0.003
0.006	0.047	0.682	0.015	-0.051	0.001	0.021	0.004	0.001	0.035	-0.005
0.01	0.023	0.604	0.006	-0.039	-0.025	0.018	-0.01	-0.006	0.016	0.027
-0.011	0.019	0.28	-0.006	-0.058	-0.043	0.032	-0.013	-0.009	-0.034	0.062
-0.019	0.044	-0.117	-0.012	-0.082	-0.05	0.028	-0.003	0	-0.077	0.062
-0.014	0.067	-0.364	-0.02	-0.065	-0.056	0.02	-0.008	0.009	-0.098	0.048
-0.014	0.055	-0.317	-0.025	-0.025	-0.054	0.019	-0.022	0.003	-0.118	0.062
-0.014	0.028	-0.109	-0.026	-0.002	-0.038	0.011	-0.005	-0.007	-0.153	0.063
-0.012	0.019	0.079	-0.028	-0.01	-0.021	0.003	0.019	-0.008	-0.161	0.047
-0.012	-0.004	0.201	-0.021	-0.03	-0.01	0.003	0.015	-0.001	-0.111	0.059
-0.011	-0.076	0.25	-0.011	-0.057	-0.001	0.012	0.013	-0.001	-0.065	0.063
-0.01	-0.123	0.237	-0.013	-0.069	-0.012	0.026	0.019	-0.006	-0.056	0.046
-0.01	-0.074	0.206	-0.014	-0.053	-0.026	0.032	-0.004	-0.008	-0.027	0.063
-0.009	-0.007	0.13	-0.008	-0.028	-0.016	0.032	-0.02	-0.011	0.029	0.085
-0.005	0.009	-0.04	-0.013	-0.008	-0.008	0.02	-0.002	-0.005	0.046	0.063
-0.015	0.02	-0.244	-0.013	-0.014	-0.007	0.014	0.004	0.001	0.029	0.038
-0.026	0.044	-0.375	-0.004	-0.046	-0.001	0.022	-0.005	-0.007	0.016	0.027
-0.014	0.011	-0.337	-0.009	-0.06	0.003	0.02	-0.002	-0.017	-0.013	0.006
-0.002	-0.083	-0.159	-0.012	-0.049	0.006	0.024	-0.008	-0.02	-0.03	0.006
-0.004	-0.145	-0.018	-0.006	-0.041	0.007	0.027	-0.023	-0.018	0.04	0.02
-0.005	-0.146	0.059	-0.015	-0.043	0.007	0.008	-0.013	-0.017	0.139	0.018
-0.002	-0.092	0.16	-0.015	-0.046	0.009	0	0.004	-0.019	0.138	0.014
0.001	-0.026	0.242	-0.004	-0.04	0.006	0.014	-0.005	-0.016	0.085	0
-0.01	-0.016	0.285	-0.012	-0.023	0.005	0.019	-0.035	-0.014	0.093	-0.035
-0.016	-0.005	0.314	-0.022	-0.025	0.005	0.014	-0.052	-0.004	0.095	-0.061
-0.013	0.022	0.297	-0.012	-0.041	-0.003	0.02	-0.035	0.001	0.05	-0.074
-0.023	-0.01	0.212	-0.004	-0.035	-0.011	0.03	-0.011	-0.015	0.038	-0.078
-0.022	-0.025	0.092	-0.009	-0.036	-0.023	0.032	-0.009	-0.013	0.068	-0.064
-0.01	0.024	0	-0.012	-0.065	-0.033	0.03	-0.017	0.001	0.086	-0.033
-0.013	0.028	-0.042	-0.015	-0.072	-0.02	0.029	-0.02	-0.006	0.062	0
-0.004	-0.01	-0.071	-0.011	-0.054	-0.006	0.032	-0.017	-0.01	0.031	0.035
0.011	-0.017	-0.092	-0.003	-0.044	-0.018	0.036	-0.025	-0.009	0.038	0.062
-0.001	-0.011	-0.095	-0.009	-0.035	-0.026	0.034	-0.031	-0.003	0.023	0.036
-0.011	0.02	-0.094	-0.018	-0.023	-0.026	0.023	-0.005	0.005	-0.018	-0.008
-0.008	0.069	-0.101	-0.017	-0.025	-0.029	0.013	0.01	-0.005	-0.023	0.012
-0.004	0.074	-0.112	-0.008	-0.042	-0.024	0.016	-0.009	-0.012	-0.007	0.05
-0.003	0.066	-0.098	-0.005	-0.055	-0.019	0.027	-0.013	-0.004	-0.006	0.047
-0.015	0.074	-0.069	-0.013	-0.058	-0.025	0.03	-0.009	-0.006	-0.009	0.05
-0.013	0.049	-0.088	-0.011	-0.062	-0.028	0.024	-0.021	-0.011	-0.005	0.064
0.001	0.019	-0.141	-0.011	-0.057	-0.035	0.02	-0.026	-0.005	-0.008	0.066
-0.008	0.031	-0.175	-0.024	-0.048	-0.047	0.026	-0.028	0	-0.01	0.072
-0.02	0.044	-0.199	-0.031	-0.05	-0.035	0.022	-0.019	-0.003	-0.009	0.062
-0.015	0.039	-0.218	-0.026	-0.033	-0.017	0.012	0.003	-0.005	-0.022	0.042
-0.01	0.033	-0.229	-0.017	-0.013	-0.015	0.02	0.012	-0.006	-0.032	0.047
-0.022	0.015	-0.241	-0.009	-0.031	-0.004	0.03	0.009	-0.01	-0.032	0.046
-0.031	-0.012	-0.246	-0.001	-0.041	0.001	0.018	0.013	-0.017	-0.043	0.042
-0.02	-0.036	-0.242	-0.004	-0.033	-0.023	0.014	0.013	-0.017	-0.047	0.066
-0.009	-0.058	-0.234	-0.007	-0.049	-0.038	0.026	0.001	-0.003	-0.032	0.057
-0.002	-0.061	-0.225	0	-0.062	-0.033	0.027	-0.005	0.011	-0.019	0.021
0.007	-0.053	-0.244	-0.009	-0.058	-0.027	0.024	-0.008	0.011	-0.019	0.029
0.012	-0.052	-0.314	-0.024	-0.059	-0.015	0.033	-0.015	0.001	0.003	0.035
0.002	-0.024	-0.412	-0.015	-0.052	-0.004	0.03	-0.004	-0.007	0.017	0.012
-0.018	0.065	-0.504	-0.007	-0.037	-0.005	0.018	0.013	-0.004	-0.012	0.006
-0.015	0.163	-0.629	-0.007	-0.034	-0.009	0.019	0.01	-0.002	-0.019	0.011
-0.001	0.132	-0.765	0	-0.04	-0.008	0.022	-0.001	-0.006	-0.005	0.017
-0.002	0.012	-0.696	0.002	-0.053	-0.01	0.025	-0.004	-0.003	-0.01	0.027
-0.003	-0.024	-0.43	-0.005	-0.057	-0.017	0.029	0.001	0.004	-0.01	0.02
-0.001	-0.005	-0.224	-0.015	-0.045	-0.014	0.022	-0.004	0.002	-0.017	0.017
0.001	0.014	-0.078	-0.015	-0.035	-0.01	0.013	-0.012	-0.009	-0.037	0.036
0.003	0.067	0.065	-0.01	-0.035	-0.012	0.018	-0.013	-0.019	-0.034	0.04
-0.005	0.125	0.082	-0.014	-0.031	-0.001	0.022	-0.015	-0.024	-0.038	0.037
-0.014	0.155	-0.046	-0.015	-0.028	0.006	0.019	-0.011	-0.023	-0.072	0.054
-0.012	0.132	-0.158	-0.01	-0.041	-0.006	0.021	-0.002	-0.012	-0.075	0.053
-0.009	0.048	-0.137	-0.008	-0.052	-0.021	0.028	-0.001	-0.006	-0.026	0.026
-0.006	-0.015	-0.079	-0.012	-0.053	-0.028	0.03	-0.002	-0.005	0.016	0.018
-0.016	-0.037	-0.075	-0.019	-0.054	-0.022	0.03	0.003	0.004	0.037	0.018
-0.024	-0.039	-0.042	-0.017	-0.045	-0.013	0.025	0.009	0.004	0.04	0.008
-0.017	0.021	0.028	-0.012	-0.03	-0.018	0.024	0.008	-0.004	0.026	0.017
-0.027	0.099	0.048	-0.017	-0.033	-0.022	0.023	-0.003	0	0.012	0.025
-0.041	0.013	0.023	-0.014	-0.035	-0.011	0.008	-0.013	0	0.006	0.01
-0.018	-0.252	0.021	-0.016	-0.024	0	0	-0.016	-0.017	0.013	0.014
0.007	-0.472	0.069	-0.027	-0.027	0.003	0.016	-0.017	-0.02	0.018	0.026
-0.004	-0.504	0.109	-0.023	-0.039	0	0.025	-0.013	-0.017	0.015	0.016
-0.027	-0.32	0.097	-0.016	-0.046	-0.008	0.021	-0.017	-0.021	0.019	0.025
-0.033	0.009	0.063	-0.015	-0.056	-0.008	0.023	-0.021	-0.014	0.024	0.041
-0.016	0.241	0.016	-0.004	-0.054	-0.009	0.025	-0.005	-0.01	0.028	0.03
-0.016	0.28	-0.038	-0.002	-0.042	-0.015	0.03	0.005	-0.011	0.033	0.028
-0.03	0.223	-0.072	-0.017	-0.045	-0.014	0.042	-0.007	-0.004	0.023	0.028
-0.018	0.089	-0.102	-0.022	-0.039	-0.021	0.034	-0.021	-0.002	-0.014	0.01
-0.005	-0.066	-0.167	-0.019	-0.026	-0.036	0.018	-0.033	-0.004	-0.055	0.015
-0.007	-0.109	-0.248	-0.019	-0.037	-0.029	0.024	-0.026	-0.008	-0.067	0.028
-0.007	-0.026	-0.304	-0.019	-0.047	-0.015	0.018	-0.009	-0.02	-0.066	0.018
-0.005	0.08	-0.321	-0.019	-0.055	-0.034	0.002	-0.014	-0.023	-0.077	0.024
-0.004	0.155	-0.338	-0.015	-0.075	-0.051	0.01	-0.02	-0.015	-0.064	0.048
-0.003	0.217	-0.422	-0.013	-0.074	-0.04	0.019	-0.007	-0.006	-0.021	0.057
-0.002	0.157	-0.5	-0.012	-0.058	-0.04	0.022	0.003	0.003	-0.003	0.05
-0.001	-0.088	-0.463	-0.002	-0.054	-0.045	0.035	-0.007	0.006	-0.012	0.037
-0.001	-0.254	-0.355	0.006	-0.049	-0.035	0.033	-0.023	0.006	-0.013	0.04
0.005	-0.185	-0.252	0	-0.046	-0.026	0.028	0.006	0.005	-0.002	0.061
-0.003	-0.076	-0.144	-0.013	-0.044	-0.017	0.033	0.038	-0.001	0.023	0.066
-0.024	-0.067	0.016	-0.02	-0.027	-0.007	0.027	0.013	-0.006	0.049	0.06
-0.021	-0.063	0.144	-0.024	-0.008	-0.009	0.019	-0.011	-0.006	0.06	0.055
-0.007	0.006	0.131	-0.026	-0.019	-0.005	0.019	-0.012	-0.009	0.076	0.057
-0.007	0.078	0.024	-0.028	-0.032	0.002	0.023	-0.014	-0.012	0.062	0.063
-0.009	0.113	-0.165	-0.022	-0.026	-0.009	0.027	-0.006	-0.004	-0.019	0.05
-0.006	0.12	-0.401	-0.008	-0.035	-0.014	0.02	-0.002	0.001	-0.07	0.021
-0.003	0.109	-0.559	-0.004	-0.044	-0.01	0.01	-0.009	-0.006	-0.068	0.014
-0.011	0.096	-0.633	-0.014	-0.03	-0.016	0.019	-0.015	-0.008	-0.098	0.026
-0.024	0.08	-0.589	-0.015	-0.025	-0.017	0.027	-0.008	-0.008	-0.12	0.016
-0.012	0.067	-0.378	-0.003	-0.032	-0.016	0.019	0.009	-0.014	-0.078	-0.011
0.012	0.07	-0.189	0.004	-0.04	-0.031	0.017	0.012	-0.007	-0.025	-0.005
0.009	0.078	-0.117	-0.004	-0.051	-0.034	0.032	-0.005	0.01	0.014	0.011
-0.002	0.066	-0.031	-0.009	-0.045	-0.017	0.028	-0.027	0.009	0.053	0.007
0.004	0.042	0.03	-0.009	-0.032	-0.012	0.006	-0.031	-0.004	0.07	0.007
0	0.038	0.024	-0.019	-0.038	-0.011	0.015	-0.003	0.002	0.057	0.013
-0.02	0.036	0.121	-0.022	-0.042	0	0.03	0.025	0.01	0.051	0.014
-0.03	0.023	0.31	-0.018	-0.034	0.005	0.025	0.006	0.001	0.055	0.015
-0.018	0.018	0.408	-0.016	-0.034	0.009	0.031	-0.013	-0.012	0.048	0.024
0.006	0.015	0.394	-0.005	-0.032	0.023	0.034	0.008	-0.016	0.015	0.025
0.005	0.017	0.326	0.008	-0.036	0.022	0.019	0.02	-0.006	-0.016	0.017
-0.013	0.033	0.218	0.011	-0.054	0.002	0.012	0.004	-0.003	0.013	0.023
-0.023	0.043	0.088	0.004	-0.055	-0.007	0.016	-0.007	-0.008	0.042	0.02
-0.023	0.041	-0.03	-0.007	-0.037	-0.009	0.015	-0.016	-0.002	0.01	0.008
0.003	0.036	-0.105	-0.014	-0.031	-0.014	0.013	-0.032	0	-0.012	0.017
0.013	0.042	-0.141	-0.019	-0.041	-0.01	0.016	-0.023	-0.007	0.003	0.019
-0.012	0.046	-0.166	-0.021	-0.051	-0.016	0.02	0.006	-0.007	0.009	0.026
-0.007	-0.05	-0.203	-0.02	-0.082	-0.025	0.027	0.007	-0.012	-0.012	0.081
0.001	-0.239	-0.254	-0.02	-0.126	-0.017	0.031	-0.004	-0.02	-0.031	0.126
-0.023	-0.384	-0.317	-0.021	-0.123	-0.018	0.021	0	-0.007	-0.018	0.115
-0.021	-0.404	-0.354	-0.018	-0.079	-0.03	0.017	-0.002	0.001	0.002	0.098
-0.003	-0.262	-0.299	-0.011	-0.045	-0.025	0.029	-0.01	-0.007	0.017	0.067
-0.015	-0.038	-0.166	-0.01	-0.031	-0.013	0.031	-0.013	-0.006	0.035	0.008
-0.025	0.096	-0.027	-0.017	-0.035	-0.016	0.025	-0.016	-0.005	0.045	-0.025
-0.021	0.128	0.049	-0.023	-0.058	-0.031	0.028	-0.016	-0.004	0.038	-0.03
-0.018	0.128	0.012	-0.023	-0.089	-0.028	0.032	-0.009	0.002	0.015	-0.008
-0.019	0.106	-0.095	-0.027	-0.104	-0.017	0.032	-0.005	-0.006	-0.004	0.045
-0.021	0.07	-0.198	-0.03	-0.08	-0.013	0.028	-0.009	-0.02	-0.005	0.074
-0.01	0.05	-0.313	-0.015	-0.036	-0.008	0.02	-0.002	-0.019	-0.013	0.071
0.006	0.047	-0.466	-0.005	-0.006	-0.015	0.026	0.005	-0.017	-0.03	0.057
-0.01	0.031	-0.54	-0.02	-0.003	-0.031	0.03	-0.008	-0.018	-0.039	0.027
-0.045	0.014	-0.43	-0.038	0.003	-0.033	0.018	-0.009	-0.012	-0.051	0.039
-0.045	0.008	-0.246	-0.036	0.016	-0.033	0.016	-0.005	-0.01	-0.065	0.096
-0.005	-0.038	-0.098	-0.024	-0.009	-0.037	0.019	-0.006	-0.022	-0.062	0.094
0.007	-0.094	0.037	-0.011	-0.047	-0.032	0.01	-0.004	-0.023	-0.063	0.049
-0.032	-0.087	0.125	0.007	-0.047	-0.023	0.01	-0.011	-0.003	-0.064	0.027
-0.04	-0.06	0.112	0.017	-0.041	-0.024	0.024	-0.015	0.008	-0.039	-0.012
-0.011	-0.051	0.044	0.008	-0.05	-0.024	0.035	-0.014	-0.003	-0.036	-0.045
-0.012	-0.015	-0.017	-0.002	-0.045	-0.018	0.031	-0.019	-0.007	-0.053	-0.023
-0.025	0.021	-0.038	-0.002	-0.026	-0.018	0.013	-0.016	0.007	-0.041	-0.009
-0.022	0.029	-0.028	-0.003	-0.021	-0.02	0.007	-0.004	0.012	-0.021	-0.003
-0.02	0.058	-0.059	-0.01	-0.031	-0.01	0.015	-0.004	0.003	0.011	0.039
-0.013	0.089	-0.161	-0.016	-0.033	0.005	0.02	-0.011	-0.008	0.054	0.064
-0.004	0.087	-0.202	-0.016	-0.031	0.01	0.037	-0.004	-0.016	0.061	0.049
0.009	0.075	-0.114	-0.009	-0.044	0.001	0.056	0.004	-0.015	0.037	0.034
0.009	0.059	-0.045	-0.005	-0.059	-0.015	0.058	0.002	-0.007	0.021	0.032
-0.013	0.033	-0.06	-0.009	-0.053	-0.019	0.046	0.005	-0.002	0.026	0.051
-0.011	-0.015	-0.076	-0.015	-0.042	-0.009	0.026	0	-0.007	0.024	0.065
0.003	-0.065	-0.077	-0.017	-0.042	-0.004	0.007	-0.015	-0.008	0.015	0.057
0.002	-0.068	-0.103	-0.017	-0.037	-0.008	0.007	-0.018	-0.004	0.028	0.058
0.005	-0.057	-0.13	-0.014	-0.038	-0.009	0.013	-0.016	-0.015	0.04	0.068
-0.002	-0.044	-0.116	-0.007	-0.057	-0.011	0.009	-0.005	-0.023	0.027	0.043
-0.023	0	-0.08	-0.008	-0.05	-0.011	0.003	0.008	-0.007	0.007	0.004
-0.02	0.021	-0.07	-0.01	-0.023	-0.011	0.009	0.003	0.004	0.006	0.001
-0.007	0.012	-0.09	-0.015	-0.034	-0.02	0.022	-0.009	0.002	0.006	0.008
-0.007	0.035	-0.142	-0.027	-0.053	-0.027	0.026	-0.011	0.001	-0.015	0.009
-0.009	0.069	-0.203	-0.03	-0.038	-0.027	0.025	-0.011	-0.005	-0.031	0.013
-0.007	0.058	-0.247	-0.025	-0.028	-0.03	0.026	-0.012	-0.008	-0.035	0.002
0	0.026	-0.327	-0.023	-0.04	-0.026	0.021	-0.013	-0.002	-0.041	-0.001
0.013	0.014	-0.431	-0.017	-0.051	-0.018	0.021	-0.014	0	-0.032	0.021
0.018	0.009	-0.432	-0.011	-0.06	-0.015	0.029	-0.012	-0.005	-0.022	0.033
-0.005	0.012	-0.307	-0.011	-0.059	-0.013	0.025	-0.008	-0.01	-0.03	0.035
-0.023	0.02	-0.129	-0.004	-0.049	-0.004	0.017	-0.001	-0.017	-0.016	0.034
-0.006	0.013	0.038	0.004	-0.045	-0.001	0.018	0.01	-0.013	0.033	0.012
-0.007	0.002	0.14	-0.004	-0.038	-0.002	0.019	0.015	0.001	0.059	-0.013
-0.012	0.009	0.163	-0.011	-0.035	-0.006	0.021	0.004	-0.003	0.052	-0.002
0.013	0.024	0.123	-0.009	-0.044	-0.016	0.023	-0.024	-0.015	0.056	0.017
0.017	0.025	0.06	-0.008	-0.049	-0.024	0.025	-0.04	-0.009	0.052	0.025
-0.007	0.006	0.007	-0.006	-0.054	-0.024	0.03	-0.027	0	0.027	0.042
-0.014	-0.007	-0.047	-0.013	-0.061	-0.024	0.034	-0.02	-0.001	0.008	0.054
-0.009	0.01	-0.117	-0.024	-0.047	-0.027	0.031	-0.019	0	-0.014	0.061
-0.005	0.027	-0.19	-0.019	-0.028	-0.027	0.021	-0.003	-0.004	-0.034	0.076
-0.012	0.021	-0.258	-0.012	-0.033	-0.02	0.014	0.003	-0.009	-0.041	0.048
-0.031	-0.003	-0.318	-0.011	-0.038	-0.01	0.019	0.004	-0.011	-0.054	-0.01
-0.04	-0.057	-0.354	-0.004	-0.036	-0.003	0.024	0.009	-0.013	-0.06	-0.033
-0.029	-0.087	-0.358	-0.003	-0.046	0	0.019	-0.003	-0.008	-0.057	-0.039
-0.008	-0.024	-0.37	-0.01	-0.038	-0.012	0.012	-0.013	-0.008	-0.071	-0.045
0.004	0.056	-0.388	-0.012	-0.021	-0.028	0.02	0	-0.01	-0.076	-0.028
-0.01	0.073	-0.369	-0.014	-0.039	-0.023	0.033	0.003	0.003	-0.064	-0.005
-0.021	0.06	-0.306	-0.018	-0.042	-0.02	0.024	-0.006	0.011	-0.068	0.032
-0.004	0.058	-0.22	-0.013	-0.028	-0.026	0.009	-0.009	-0.008	-0.073	0.084
0	0.05	-0.156	-0.01	-0.046	-0.027	0.012	-0.013	-0.022	-0.052	0.09
-0.022	0.024	-0.095	-0.021	-0.06	-0.031	0.012	-0.014	-0.008	-0.028	0.059
-0.029	0.014	-0.005	-0.03	-0.055	-0.033	0.009	-0.006	0.005	-0.023	0.054
-0.023	0.025	0.056	-0.018	-0.067	-0.029	0.019	-0.002	0.01	-0.023	0.055
-0.027	0.029	0.093	-0.003	-0.074	-0.025	0.025	0.005	0.013	-0.019	0.038
-0.019	0.031	0.13	-0.005	-0.041	-0.018	0.023	0.006	0.001	-0.029	0.034
0.007	0.037	0.125	-0.013	-0.013	-0.016	0.023	-0.004	-0.012	-0.021	0.05
0.006	0.036	0.075	-0.015	-0.029	-0.014	0.019	0.003	-0.008	0.04	0.045
-0.014	0.038	0.013	-0.011	-0.042	0.002	0.018	0.012	-0.002	0.093	0.029
-0.019	0.051	-0.024	-0.004	-0.042	0.004	0.025	-0.003	-0.005	0.109	0.035
-0.029	0.055	-0.029	-0.011	-0.044	-0.011	0.028	-0.003	-0.01	0.112	0.041
-0.027	0.049	-0.03	-0.027	-0.027	-0.022	0.024	0.006	-0.016	0.091	0.042
-0.005	0.047	-0.042	-0.02	-0.016	-0.028	0.03	-0.009	-0.014	0.065	0.052
-0.006	0.05	-0.062	-0.009	-0.038	-0.025	0.031	-0.017	-0.005	0.053	0.04
-0.006	0.053	-0.083	-0.015	-0.056	-0.021	0.018	0.005	-0.006	0.041	0.024
-0.001	0.05	-0.083	-0.012	-0.057	-0.022	0.017	0.001	-0.009	0.031	0.039
-0.022	0.037	-0.065	-0.006	-0.06	-0.013	0.03	-0.032	-0.006	0.022	0.041
-0.026	0.023	-0.066	-0.012	-0.06	-0.001	0.037	-0.03	-0.011	0.021	0.033
0.002	0.009	-0.079	-0.008	-0.051	0	0.046	-0.013	-0.017	0.036	0.046
0.015	-0.004	-0.057	-0.004	-0.048	0.004	0.048	-0.016	-0.015	0.065	0.047
-0.009	-0.006	-0.026	-0.005	-0.034	0.008	0.028	-0.02	-0.014	0.07	0.043
-0.028	-0.004	-0.05	0.001	-0.024	0	0.012	-0.021	-0.011	0.039	0.069
-0.014	-0.011	-0.135	-0.002	-0.037	-0.005	0.011	-0.012	-0.005	0.014	0.079
-0.001	-0.033	-0.255	-0.013	-0.036	0.004	0.016	0	-0.007	-0.011	0.059
0.001	-0.042	-0.379	-0.01	-0.028	-0.011	0.021	-0.002	-0.015	-0.058	0.042
-0.011	-0.001	-0.421	-0.012	-0.041	-0.037	0.009	0.002	-0.014	-0.088	0.003
-0.022	0.059	-0.301	-0.018	-0.042	-0.023	-0.002	0.015	-0.002	-0.091	-0.034
-0.001	0.058	-0.102	-0.006	-0.036	-0.002	0.016	0.007	0.003	-0.079	-0.018
0.022	0.002	0.032	0.004	-0.058	-0.004	0.034	-0.012	-0.005	-0.047	-0.007
0.021	-0.071	0.063	-0.006	-0.057	-0.008	0.029	-0.015	-0.009	-0.011	-0.027
0.011	-0.224	0.043	-0.013	-0.032	-0.02	0.024	-0.016	-0.002	0.005	-0.035
-0.004	-0.394	0.04	-0.005	-0.039	-0.026	0.026	-0.025	0.004	0.009	-0.049
-0.01	-0.391	0.067	-0.007	-0.044	-0.009	0.023	-0.027	-0.007	0.03	-0.069
-0.015	-0.351	0.071	-0.019	-0.035	-0.012	0.019	-0.019	-0.015	0.067	-0.052
-0.023	-0.393	0.033	-0.019	-0.041	-0.028	0.019	-0.005	-0.001	0.09	-0.03
-0.024	-0.307	-0.029	-0.007	-0.033	-0.009	0.019	0.009	0.008	0.067	-0.005
-0.014	-0.048	-0.111	-0.01	-0.015	0.014	0.019	0.01	0.001	0.007	0.048
0.011	0.223	-0.193	-0.025	-0.027	0.003	0.018	0.002	0.002	-0.019	0.068
0.009	0.374	-0.258	-0.027	-0.039	-0.019	0.018	-0.005	0.009	-0.017	0.059
-0.014	0.364	-0.322	-0.018	-0.034	-0.03	0.028	-0.007	0.006	-0.034	0.066
-0.005	0.291	-0.394	-0.017	-0.037	-0.032	0.039	-0.008	-0.011	-0.054	0.066
-0.004	0.229	-0.46	-0.013	-0.041	-0.031	0.033	-0.009	-0.022	-0.067	0.053
-0.031	0.196	-0.534	0.001	-0.046	-0.026	0.025	-0.008	-0.014	-0.075	0.05
-0.02	0.198	-0.619	0.01	-0.068	-0.023	0.031	-0.004	-0.014	-0.071	0.046
-0.016	0.163	-0.65	-0.002	-0.084	-0.02	0.029	0.006	-0.018	-0.053	0.026
-0.037	0.066	-0.629	-0.017	-0.086	-0.013	0.018	0.01	-0.008	-0.047	0.016
-0.013	-0.015	-0.639	-0.019	-0.105	-0.006	0.013	0.006	-0.001	-0.049	0.045
0.018	-0.054	-0.572	-0.025	-0.118	-0.003	0.018	0.003	0.005	-0.013	0.06
0.007	-0.061	-0.283	-0.028	-0.089	-0.012	0.037	-0.007	-0.001	0.044	0.043
-0.02	-0.013	0.061	-0.018	-0.048	-0.025	0.04	-0.016	-0.02	0.094	0.042
-0.028	0.041	0.259	-0.024	-0.03	-0.02	0.022	-0.015	-0.013	0.134	0.027
-0.009	-0.029	0.328	-0.038	-0.024	-0.015	0.011	-0.022	0.003	0.117	0.002
-0.007	-0.201	0.28	-0.038	-0.023	-0.031	0.004	-0.024	-0.01	0.055	0.029
-0.023	-0.299	0.108	-0.041	-0.033	-0.032	-0.002	-0.018	-0.019	0.02	0.063
-0.021	-0.276	-0.122	-0.041	-0.052	-0.022	0.01	-0.019	-0.004	-0.011	0.082
-0.014	-0.176	-0.417	-0.024	-0.064	-0.035	0.028	-0.017	0.001	-0.067	0.113
-0.018	-0.026	-0.708	-0.012	-0.051	-0.047	0.027	-0.019	-0.008	-0.11	0.131
-0.019	0.089	-0.773	-0.011	-0.013	-0.046	0.021	-0.019	-0.01	-0.133	0.122
-0.001	0.126	-0.65	-0.012	0.018	-0.049	0.026	-0.005	-0.006	-0.143	0.101
0.003	0.103	-0.573	-0.013	0.014	-0.043	0.025	-0.003	-0.009	-0.151	0.096
-0.024	0.044	-0.589	-0.019	-0.006	-0.028	0.023	-0.015	-0.015	-0.147	0.102
-0.04	0.032	-0.594	-0.026	-0.028	-0.027	0.032	-0.011	-0.017	-0.098	0.081
-0.023	0.068	-0.504	-0.014	-0.052	-0.027	0.03	-0.004	-0.013	-0.079	0.034
0.009	0.055	-0.431	0.011	-0.045	-0.012	0.015	-0.008	-0.006	-0.094	0.01
0.008	0.011	-0.395	0.014	-0.029	-0.003	0.008	-0.003	-0.002	-0.013	0.017
-0.025	0.011	-0.1	-0.003	-0.063	0.006	0.016	0.002	-0.004	0.086	-0.011
-0.02	0.055	0.47	-0.01	-0.091	0.029	0.026	0.005	-0.001	0.112	-0.048
0.002	0.089	0.928	-0.001	-0.064	0.032	0.023	0.006	-0.001	0.136	-0.016
-0.014	0.074	1.105	0.008	-0.044	0.014	0.022	-0.003	-0.016	0.133	0.035
-0.027	0.053	1.084	0.011	-0.054	0.012	0.028	0.01	-0.022	0.082	0.037
-0.022	0.061	0.871	0.009	-0.061	0.008	0.032	0.031	-0.005	0.022	0.018
-0.024	0.062	0.494	-0.001	-0.05	-0.01	0.031	0.018	-0.008	-0.031	0.03
-0.011	0.034	0.101	-0.02	-0.023	-0.018	0.027	0.006	-0.027	-0.052	0.053
0.008	0.001	-0.22	-0.029	0.004	-0.04	0.025	0.005	-0.015	-0.059	0.048
-0.008	-0.002	-0.544	-0.032	0	-0.065	0.026	-0.011	0.006	-0.084	0.041
-0.027	-0.026	-0.902	-0.041	-0.03	-0.049	0.021	-0.023	-0.001	-0.118	0.031
-0.005	-0.115	-1.113	-0.036	-0.049	-0.03	0.02	-0.022	-0.008	-0.147	0.021
0.011	-0.171	-1.005	-0.014	-0.065	-0.037	0.029	-0.024	-0.004	-0.157	0.046
-0.008	-0.121	-0.711	-0.009	-0.078	-0.025	0.027	-0.027	-0.007	-0.122	0.046
-0.007	-0.029	-0.411	-0.019	-0.045	-0.015	0.023	-0.018	-0.011	-0.026	0.009
0.009	0.039	-0.022	-0.022	-0.016	-0.034	0.037	-0.007	-0.006	0.069	0.007
0.01	0.063	0.442	-0.017	-0.053	-0.028	0.039	-0.003	-0.002	0.088	0.005
0.011	0.075	0.718	-0.012	-0.062	-0.012	0.019	0	-0.003	0.054	-0.016
0	0.091	0.725	-0.007	-0.008	-0.017	0.012	-0.008	0.001	0.065	-0.015
-0.012	0.082	0.578	-0.001	-0.01	-0.004	0.023	-0.018	0.005	0.126	-0.014
-0.007	0.083	0.389	0.002	-0.059	0.011	0.033	-0.01	0.003	0.122	-0.013
-0.014	0.109	0.227	-0.001	-0.066	0.005	0.036	-0.002	0.001	0.063	0.009
-0.025	0.065	0.114	-0.006	-0.058	0.007	0.025	-0.011	-0.004	0.029	0.003
-0.022	-0.035	0.053	-0.012	-0.052	0.005	0.016	-0.014	-0.01	0.004	-0.011
-0.018	-0.079	0.029	-0.016	-0.032	-0.009	0.02	0.003	-0.005	-0.011	0.009
-0.021	-0.056	0.022	-0.008	-0.026	-0.011	0.014	0.004	-0.001	-0.009	0.008
-0.02	-0.002	-0.011	-0.001	-0.034	-0.011	0.003	-0.011	0	-0.001	-0.014
-0.007	0.058	-0.091	-0.005	-0.039	-0.029	0.013	-0.015	0.008	0.003	-0.008
-0.007	0.093	-0.184	-0.009	-0.049	-0.038	0.022	-0.015	0.011	-0.009	0.014
-0.017	0.123	-0.278	-0.007	-0.047	-0.023	0.01	-0.011	-0.002	0.005	0.048
-0.014	0.109	-0.387	-0.007	-0.035	-0.018	0.009	-0.007	-0.013	0.037	0.094
-0.02	-0.082	-0.478	-0.007	-0.041	-0.018	0.024	-0.014	-0.016	0.042	0.104
-0.03	-0.33	-0.435	-0.007	-0.039	-0.003	0.028	0.003	-0.018	0.025	0.078
-0.032	-0.374	-0.23	-0.007	-0.036	0.004	0.03	0.022	-0.015	0.005	0.068
-0.019	-0.24	-0.037	-0.005	-0.055	-0.001	0.033	0.001	-0.007	0.023	0.062
0.001	-0.057	-0.003	0.002	-0.054	0.002	0.03	-0.005	-0.004	0.061	0.029
-0.004	0.1	-0.139	0.006	-0.041	0.001	0.028	0.015	-0.007	0.06	-0.003
-0.001	0.157	-0.291	0.004	-0.045	-0.008	0.021	0.016	-0.009	0.037	-0.014
0.016	0.128	-0.224	-0.006	-0.035	-0.007	0.014	0.011	-0.01	0.03	-0.025
0.005	0.097	-0.024	-0.014	-0.027	-0.011	0.023	0.013	-0.015	0.026	-0.04
-0.009	0.083	0.094	-0.013	-0.046	-0.022	0.026	0.003	-0.02	0.026	-0.046
-0.014	0.062	0.172	-0.018	-0.056	-0.013	0.01	-0.034	-0.012	0.029	-0.034
-0.02	0.039	0.225	-0.03	-0.05	-0.002	0.002	-0.066	0.002	0.03	0.003
-0.02	0.023	0.185	-0.024	-0.051	-0.01	0.012	-0.049	0.004	0.048	0.033
-0.02	0.012	0.076	-0.017	-0.062	-0.015	0.018	-0.012	0.001	0.048	0.041
-0.01	0.002	-0.038	-0.018	-0.069	-0.015	0.024	0.004	0.001	0.002	0.064
0.004	-0.028	-0.09	-0.014	-0.057	-0.018	0.042	0.003	-0.01	-0.022	0.085
-0.007	-0.062	-0.09	-0.015	-0.039	-0.012	0.045	0.007	-0.011	-0.006	0.063
-0.022	-0.061	-0.09	-0.026	-0.015	-0.007	0.027	0.016	-0.002	-0.006	0.039
-0.009	-0.048	-0.083	-0.027	-0.004	-0.015	0.025	0.008	-0.015	-0.017	0.056
0.016	-0.07	-0.093	-0.018	-0.031	-0.01	0.035	-0.019	-0.031	-0.019	0.065
0.011	-0.104	-0.14	-0.012	-0.046	-0.01	0.023	-0.037	-0.018	-0.037	0.046
0	-0.072	-0.194	-0.011	-0.033	-0.035	0.008	-0.038	-0.003	-0.07	0.045
0.009	0.03	-0.236	-0.008	-0.049	-0.053	0.014	-0.034	0.001	-0.065	0.047
-0.006	0.092	-0.277	-0.002	-0.057	-0.05	0.021	-0.023	0	-0.047	0.029
-0.039	0.061	-0.351	-0.009	-0.038	-0.047	0.021	-0.002	-0.001	-0.064	0.021
-0.037	0.013	-0.414	-0.018	-0.043	-0.04	0.029	0.003	-0.003	-0.065	0.02
-0.01	0.019	-0.386	-0.01	-0.048	-0.028	0.025	-0.018	-0.009	-0.035	0.014
-0.004	0.059	-0.304	0.001	-0.038	-0.03	0.016	-0.017	-0.007	-0.019	0.022
-0.01	0.082	-0.252	0.003	-0.047	-0.029	0.021	0.008	-0.003	-0.029	0.028
0.004	0.062	-0.297	0	-0.047	-0.01	0.025	0.015	-0.003	-0.034	0.013
0.015	0.028	-0.382	-0.007	-0.025	-0.003	0.023	0.009	0.001	0.003	0.011
0.005	0.007	-0.302	-0.008	-0.026	-0.006	0.025	0	0.002	0.043	0.039
-0.001	-0.006	-0.093	-0.005	-0.03	0.001	0.029	-0.012	-0.003	0.051	0.058
-0.01	0.004	0.031	-0.013	-0.015	0.014	0.031	-0.016	-0.004	0.05	0.051
-0.02	0.04	0.065	-0.019	-0.016	0.017	0.023	-0.025	-0.01	0.055	0.039
-0.002	0.061	0.044	-0.014	-0.036	0.011	0.012	-0.029	-0.013	0.059	0.028
-0.008	0.054	-0.062	-0.024	-0.05	0.008	0.018	-0.006	-0.003	0.027	0.018
-0.043	0.04	-0.182	-0.035	-0.066	0.003	0.023	0.009	-0.006	-0.028	0.02
-0.041	0.033	-0.244	-0.028	-0.095	-0.01	0.013	0.006	-0.012	-0.06	0.023
-0.014	0.032	-0.3	-0.026	-0.124	-0.021	0.012	0.008	0.001	-0.073	0.02
-0.009	0.033	-0.335	-0.036	-0.104	-0.023	0.022	0.008	0.007	-0.077	0.03
-0.01	0.021	-0.256	-0.044	-0.035	-0.02	0.02	-0.006	-0.004	-0.067	0.038
-0.006	0.005	-0.202	-0.051	0.004	-0.023	0.014	-0.022	-0.01	-0.043	0.034
-0.016	0.002	-0.339	-0.049	-0.004	-0.024	0.02	-0.027	-0.008	0.002	0.044
-0.024	0.003	-0.553	-0.031	-0.033	-0.018	0.03	-0.017	-0.002	0.04	0.05
-0.021	-0.004	-0.698	-0.014	-0.074	-0.022	0.032	-0.001	-0.001	0.035	0.034
-0.023	-0.008	-0.669	-0.003	-0.093	-0.021	0.031	0	-0.012	-0.001	0.028
-0.015	0.01	-0.388	0.007	-0.07	0.001	0.029	-0.005	-0.01	-0.014	0.02
0.008	0.041	-0.05	0.014	-0.03	0.004	0.023	0.012	0.001	-0.012	-0.001
0.01	0.049	0.096	0.016	-0.019	-0.02	0.018	0.022	-0.008	-0.035	-0.006
-0.012	0.035	0.132	-0.001	-0.03	-0.023	0.012	0.012	-0.009	-0.029	0.001
-0.024	0.03	0.181	-0.017	-0.027	-0.008	0.007	0.005	0.003	0.015	0.007
-0.007	0.037	0.184	-0.015	-0.034	-0.018	0.014	-0.002	-0.003	0.045	0.016
0.008	0.037	0.135	-0.02	-0.046	-0.031	0.023	-0.008	-0.013	0.049	0.013
-0.019	0.025	0.07	-0.03	-0.042	-0.028	0.024	-0.012	-0.013	0.008	0.021
-0.029	-0.005	-0.018	-0.02	-0.041	-0.034	0.027	-0.011	-0.012	-0.053	0.059
0.002	-0.039	-0.105	-0.006	-0.055	-0.034	0.026	-0.008	-0.011	-0.066	0.062
-0.008	-0.02	-0.206	-0.005	-0.059	-0.021	0.021	-0.014	-0.01	-0.042	0.038
-0.035	0.03	-0.346	-0.007	-0.041	-0.02	0.027	-0.014	-0.011	-0.027	0.056
-0.022	0.023	-0.45	-0.007	-0.03	-0.026	0.036	0.001	-0.004	-0.012	0.075
0.001	-0.033	-0.508	-0.004	-0.026	-0.03	0.03	0.005	0.005	0.005	0.072
0.01	-0.059	-0.5	0	-0.03	-0.035	0.013	-0.008	0.004	0.007	0.098
0.002	-0.03	-0.351	-0.001	-0.057	-0.031	-0.001	-0.02	-0.009	0	0.109
-0.019	0	-0.215	-0.01	-0.066	-0.021	0.005	-0.014	-0.02	-0.012	0.072
-0.027	-0.016	-0.21	-0.026	-0.053	-0.022	0.027	-0.005	-0.017	-0.016	0.048
-0.011	-0.006	-0.252	-0.022	-0.046	-0.025	0.034	-0.005	-0.013	0.011	0.01
-0.011	0.07	-0.317	-0.003	-0.023	-0.012	0.025	0	-0.011	0.015	-0.044
-0.025	0.124	-0.31	-0.001	-0.006	0	0.029	0.005	-0.004	-0.018	-0.039
-0.013	0.115	-0.177	-0.008	-0.043	-0.007	0.041	0.004	0.003	-0.012	-0.006
0	0.085	-0.026	-0.008	-0.07	-0.016	0.034	0.006	0.006	0.008	0.012
-0.004	0.06	0.199	-0.002	-0.046	-0.016	0.03	-0.004	0.005	-0.01	0.043
-0.004	0.034	0.478	-0.001	-0.037	-0.019	0.036	-0.02	-0.001	-0.014	0.082
0.002	0.005	0.545	-0.013	-0.037	-0.013	0.029	-0.011	-0.007	0.014	0.073
-0.006	0.014	0.4	-0.016	-0.025	-0.01	0.022	-0.002	-0.001	0.018	0.021
-0.028	0.014	0.239	-0.008	-0.039	-0.021	0.021	-0.001	0.005	-0.015	-0.005
-0.027	-0.148	0.068	-0.005	-0.037	-0.023	0.017	0.006	-0.003	-0.045	0.011
-0.004	-0.39	-0.134	-0.005	-0.015	-0.017	0.02	-0.003	-0.013	-0.057	0.047
0.005	-0.454	-0.252	-0.007	-0.037	-0.013	0.025	-0.018	-0.018	-0.05	0.114
0.005	-0.373	-0.227	-0.015	-0.06	-0.008	0.019	-0.018	-0.011	-0.029	0.161
-0.005	-0.306	-0.137	-0.025	-0.048	-0.011	0.015	-0.013	-0.007	-0.01	0.145
-0.016	-0.191	-0.031	-0.028	-0.042	-0.017	0.019	-0.005	-0.012	-0.014	0.096
-0.004	0.009	0.053	-0.022	-0.034	-0.014	0.02	-0.004	-0.005	-0.033	0.024
0.011	0.168	0.052	-0.01	-0.024	-0.015	0.026	-0.005	0.004	0.007	-0.043
0.001	0.198	-0.031	0	-0.041	-0.021	0.035	0	0.001	0.087	-0.053
-0.018	0.144	-0.133	0	-0.057	-0.02	0.023	-0.006	-0.004	0.095	-0.041
-0.029	0.113	-0.234	-0.014	-0.047	-0.017	0.011	-0.019	-0.011	0.048	-0.038
-0.017	0.116	-0.404	-0.021	-0.045	-0.017	0.017	-0.017	-0.02	-0.006	-0.009
0.01	0.071	-0.616	-0.012	-0.059	-0.025	0.021	-0.001	-0.018	-0.071	0.017
-0.001	-0.024	-0.748	-0.005	-0.056	-0.03	0.019	0.003	-0.013	-0.105	0.018
-0.034	-0.091	-0.81	-0.015	-0.046	-0.019	0.019	-0.014	-0.012	-0.065	0.044
-0.03	-0.108	-0.715	-0.025	-0.056	-0.018	0.02	-0.023	-0.004	-0.001	0.052
-0.014	-0.134	-0.339	-0.019	-0.056	-0.03	0.016	-0.008	0.002	0.003	0.021
-0.017	-0.171	0.06	-0.016	-0.037	-0.021	0.011	0.004	-0.006	-0.016	0.023
-0.018	-0.122	0.232	-0.018	-0.031	-0.007	0.016	0.004	-0.013	0.004	0.025
-0.015	0.01	0.264	-0.008	-0.035	0.007	0.019	0.004	-0.002	0.024	0.007
-0.015	0.089	0.233	-0.004	-0.043	0.013	0.015	0.001	0	0.002	0.021
-0.014	0.084	0.163	-0.008	-0.045	0.001	0.022	-0.006	-0.013	-0.021	0.028
-0.013	0.106	0.1	-0.009	-0.024	-0.002	0.03	-0.007	-0.02	0.008	0.013
-0.013	0.188	0.057	-0.018	-0.025	-0.011	0.021	-0.013	-0.015	0.04	0.019
-0.011	0.223	0.073	-0.025	-0.064	-0.025	0.016	-0.025	-0.003	0.047	0.025
-0.011	0.196	0.114	-0.022	-0.068	-0.013	0.023	-0.012	0.002	0.052	0.016
-0.013	0.197	0.087	-0.012	-0.044	0	0.019	0.003	-0.012	0.026	0.019
-0.005	0.21	0.022	-0.003	-0.048	0.003	0.01	-0.022	-0.012	0.007	0.017
0.016	0.17	-0.009	-0.001	-0.049	-0.002	0.022	-0.042	0.007	0.022	0.005
0.028	0.106	0.005	-0.002	-0.036	-0.003	0.048	-0.022	0.004	0.015	0.023
0.018	0.048	0.04	-0.01	-0.034	0.005	0.046	-0.016	-0.012	0.001	0.044
-0.002	0.013	0.042	-0.026	-0.034	-0.012	0.025	-0.025	-0.008	0.007	0.038
-0.008	0.015	0	-0.023	-0.037	-0.041	0.025	-0.011	-0.005	0.029	0.032
-0.001	0.029	-0.067	-0.009	-0.054	-0.033	0.028	0.005	-0.01	0.05	0.024
-0.008	0.028	-0.141	-0.019	-0.064	-0.007	0.02	-0.009	-0.008	0.03	0.015
-0.029	0.028	-0.182	-0.025	-0.053	-0.01	0.016	-0.022	-0.007	-0.012	0.023
-0.033	0.039	-0.187	-0.007	-0.048	-0.019	0.016	-0.012	-0.008	-0.022	0.014
-0.03	0.045	-0.2	0.003	-0.048	-0.02	0.022	0.001	-0.002	-0.013	0.005
-0.035	0.041	-0.227	0.003	-0.034	-0.033	0.031	0.009	-0.002	-0.025	0.034
-0.017	0.045	-0.25	-0.006	-0.028	-0.032	0.033	0.004	-0.008	-0.018	0.053
0.016	0.061	-0.284	-0.022	-0.034	-0.015	0.032	-0.007	-0.008	0.013	0.047
0.017	0.046	-0.273	-0.024	-0.028	-0.011	0.029	-0.006	-0.014	0.01	0.049
-0.009	-0.036	-0.158	-0.016	-0.032	-0.005	0.024	-0.005	-0.019	0.007	0.041
-0.017	-0.122	-0.041	-0.008	-0.047	0.005	0.027	-0.001	-0.006	0.022	0.026
0.002	-0.15	-0.019	0	-0.057	-0.003	0.046	0.016	-0.001	0.019	0.031
0.003	-0.141	-0.043	0.005	-0.07	-0.007	0.054	0.008	-0.01	0.009	0.031
-0.021	-0.096	-0.065	-0.002	-0.065	-0.001	0.034	-0.017	-0.013	0.009	0.011
-0.018	-0.026	-0.082	-0.014	-0.051	-0.015	0.01	-0.01	-0.007	0.02	-0.001
-0.001	-0.023	-0.101	-0.018	-0.052	-0.019	0.007	-0.001	-0.003	0.026	-0.003
-0.011	-0.08	-0.129	-0.02	-0.043	-0.009	0.014	-0.011	-0.005	0.012	0.009
-0.023	-0.106	-0.149	-0.023	-0.029	-0.021	0.012	-0.003	-0.012	-0.009	0.048
-0.022	-0.113	-0.141	-0.018	-0.034	-0.031	0.005	0.021	-0.015	-0.036	0.058
-0.009	-0.132	-0.121	-0.017	-0.027	-0.024	0.014	0.027	-0.006	-0.049	0.035
0.002	-0.114	-0.118	-0.026	-0.026	-0.029	0.031	-0.004	0	-0.038	0.046
-0.008	-0.067	-0.132	-0.026	-0.057	-0.046	0.026	-0.04	-0.001	-0.018	0.058
-0.018	-0.026	-0.153	-0.016	-0.059	-0.053	0.008	-0.041	0.002	-0.002	0.041
-0.014	0.017	-0.164	-0.017	-0.036	-0.044	0.01	-0.025	0.006	-0.026	0.051
-0.013	0.022	-0.151	-0.024	-0.039	-0.031	0.026	-0.014	0.009	-0.067	0.06
-0.013	-0.009	-0.135	-0.013	-0.042	-0.02	0.023	-0.004	0.004	-0.056	0.038
-0.012	0.014	-0.134	-0.002	-0.035	-0.008	0.015	0.002	-0.012	-0.014	0.051
-0.011	0.062	-0.148	-0.007	-0.041	-0.001	0.019	0.008	-0.019	-0.007	0.08
-0.009	0.058	-0.158	-0.01	-0.039	0.001	0.009	0.017	-0.005	-0.014	0.059
-0.01	0.044	-0.146	-0.012	-0.024	0.004	0.007	0.014	0.005	0.009	0.024
-0.008	0.052	-0.131	-0.015	-0.021	0.003	0.027	-0.008	-0.008	0.036	0.01
-0.004	0.061	-0.122	-0.013	-0.026	-0.016	0.027	-0.017	-0.02	0.053	0.01
-0.015	0.074	-0.108	-0.015	-0.026	-0.03	0.019	-0.008	-0.014	0.049	0.023
-0.025	0.062	-0.106	-0.021	-0.025	-0.024	0.032	-0.015	-0.009	0.035	0.036
-0.009	0.018	-0.128	-0.025	-0.021	-0.013	0.034	-0.026	-0.01	0.041	0.024
-0.009	-0.003	-0.143	-0.023	-0.029	-0.011	0.017	-0.02	-0.006	0.034	0.002
-0.023	-0.01	-0.144	-0.01	-0.06	-0.015	0.011	-0.005	-0.009	0.014	-0.005
-0.008	-0.034	-0.152	0.002	-0.075	-0.011	0.017	0.006	-0.008	0.006	-0.009
-0.003	-0.023	-0.175	0.002	-0.049	-0.005	0.017	0.008	-0.007	-0.005	-0.012
-0.024	0.025	-0.198	0.007	-0.026	-0.018	0.023	0.002	-0.011	-0.007	0
-0.036	0.04	-0.211	0.005	-0.042	-0.023	0.031	-0.001	-0.003	0.007	0.023
-0.026	0.062	-0.243	-0.008	-0.047	-0.017	0.022	-0.006	0.003	0.012	0.038
0.004	0.104	-0.287	-0.013	-0.024	-0.017	0.014	-0.024	-0.009	-0.013	0.03
0.024	0.085	-0.304	-0.014	-0.026	-0.005	0.02	-0.02	-0.011	-0.032	0.011
0.014	0.035	-0.323	-0.017	-0.037	-0.003	0.019	0.004	-0.004	-0.023	0.006
-0.005	0.009	-0.372	-0.015	-0.026	-0.015	0.017	0.006	-0.006	-0.023	0.014
-0.018	-0.039	-0.429	-0.018	-0.015	-0.01	0.025	-0.002	-0.012	-0.032	0.019
-0.028	-0.116	-0.495	-0.022	-0.029	0.001	0.024	-0.005	-0.008	-0.053	0.027
-0.026	-0.14	-0.534	-0.018	-0.069	-0.011	0.018	-0.007	0.004	-0.083	0.05
-0.01	-0.089	-0.457	-0.014	-0.089	-0.033	0.023	-0.003	0.008	-0.094	0.052
-0.015	-0.032	-0.258	-0.016	-0.082	-0.039	0.025	-0.01	-0.002	-0.1	0.028
-0.024	0.022	-0.033	-0.014	-0.098	-0.031	0.025	-0.015	-0.007	-0.099	0.034
-0.009	0.074	0.131	-0.007	-0.125	-0.028	0.036	-0.009	-0.007	-0.078	0.05
-0.019	0.093	0.211	-0.001	-0.123	-0.034	0.048	-0.014	-0.01	-0.052	0.038
-0.032	0.099	0.211	0.002	-0.101	-0.044	0.052	-0.029	-0.009	-0.036	0.042
-0.01	0.084	0.138	0.001	-0.087	-0.04	0.045	-0.026	-0.008	-0.037	0.047
0	0.051	0.024	-0.009	-0.074	-0.021	0.018	-0.008	-0.007	-0.032	0.025
0.008	0.056	-0.11	-0.03	-0.051	-0.012	0.001	-0.002	0.006	-0.02	0.017
0.013	0.075	-0.267	-0.036	-0.024	-0.012	0.015	-0.002	0.011	-0.008	0.026
-0.013	0.057	-0.35	-0.019	0.003	-0.006	0.027	0.003	-0.005	0.008	0.024
-0.012	0.035	-0.288	-0.012	0.021	-0.004	0.03	0.007	-0.01	0.008	0.02
0.018	0.031	-0.194	-0.01	0.017	-0.011	0.033	0.006	0.002	-0.001	0.03
0.005	0.022	-0.106	0.005	0	-0.011	0.03	-0.001	-0.004	0.009	0.034
-0.016	0.023	0.017	0.005	-0.022	-0.011	0.024	-0.007	-0.014	0.035	0.029
-0.01	0.033	0.084	-0.007	-0.042	-0.02	0.019	-0.01	-0.012	0.04	0.034
-0.018	0.028	0.071	-0.007	-0.04	-0.022	0.013	-0.015	-0.012	0.039	0.024
-0.019	0.018	0.058	-0.009	-0.018	-0.015	0.01	-0.019	-0.002	0.04	0.001
-0.008	0	0.066	-0.023	-0.02	-0.013	0.013	-0.022	0.008	0.021	0.023
-0.005	-0.042	0.065	-0.032	-0.048	-0.011	0.014	-0.011	-0.005	0.029	0.064
-0.004	-0.108	0.024	-0.029	-0.052	0.002	0.019	0.011	-0.02	0.052	0.083
-0.017	-0.174	-0.054	-0.026	-0.032	0.004	0.03	0.015	-0.024	0.037	0.099
-0.017	-0.203	-0.128	-0.027	-0.017	0	0.029	0.009	-0.021	0.025	0.095
0.011	-0.195	-0.173	-0.022	-0.025	0.002	0.022	0.005	-0.007	0.031	0.079
0	-0.214	-0.21	-0.026	-0.055	-0.016	0.017	-0.006	0.006	0.025	0.068
-0.026	-0.225	-0.267	-0.032	-0.082	-0.033	0.011	-0.02	0.003	0.005	0.018
-0.008	-0.108	-0.315	-0.021	-0.079	-0.027	0.008	-0.023	0.004	-0.002	-0.032
-0.001	0.052	-0.325	-0.002	-0.046	-0.031	0.011	-0.014	0.008	-0.011	-0.021
-0.026	0.095	-0.346	0.014	-0.025	-0.025	0.012	-0.004	-0.003	-0.032	0.014
-0.032	0.083	-0.371	0.013	-0.034	-0.004	0.018	-0.001	-0.018	-0.022	0.051
-0.027	0.094	-0.269	-0.001	-0.039	-0.011	0.027	-0.012	-0.023	-0.001	0.085
-0.029	0.086	-0.013	-0.008	-0.033	-0.015	0.028	-0.025	-0.018	0.012	0.095
-0.023	0.055	0.223	-0.013	-0.03	0	0.029	-0.015	-0.007	0.06	0.088
-0.001	0.061	0.312	-0.016	-0.037	-0.014	0.035	0.002	-0.002	0.095	0.062
0.011	0.102	0.31	-0.012	-0.059	-0.029	0.029	0.005	-0.003	0.068	0.019
-0.003	0.118	0.267	-0.008	-0.083	-0.011	0.013	0.004	0.002	0.035	-0.003
-0.013	0.091	0.168	-0.011	-0.083	-0.008	0.011	-0.01	0.002	0.021	0.007
0.002	0.044	0.043	-0.015	-0.057	-0.025	0.024	-0.037	-0.009	-0.003	0.019
0.007	0.002	-0.042	-0.025	-0.04	-0.022	0.025	-0.026	-0.014	-0.024	0.007
-0.014	-0.01	-0.087	-0.032	-0.044	-0.012	0.019	0.021	-0.011	-0.025	0.007
-0.028	-0.005	-0.125	-0.015	-0.032	-0.01	0.025	0.022	-0.019	-0.032	0.052
-0.012	-0.003	-0.149	0.006	-0.012	-0.005	0.021	-0.018	-0.027	-0.04	0.077
0.013	0.007	-0.14	0.006	-0.028	-0.004	0.013	-0.02	-0.011	-0.03	0.046
-0.001	0.015	-0.088	-0.001	-0.062	-0.014	0.027	0.004	0.002	-0.026	0.022
-0.022	0.01	-0.012	-0.004	-0.055	-0.021	0.042	0.015	-0.001	-0.001	0.011
-0.006	0.017	0.017	-0.017	-0.011	-0.01	0.038	0.012	0.004	0.06	0.008
-0.006	0.044	-0.01	-0.027	-0.001	0	0.029	0.002	0.003	0.1	0.028
-0.008	0.054	-0.021	-0.018	-0.024	0	0.032	-0.007	-0.009	0.094	0.022
0.006	0.04	-0.022	-0.012	-0.026	0.003	0.033	-0.01	-0.004	0.062	-0.013
-0.004	0.037	-0.042	-0.011	-0.035	-0.004	0.025	-0.01	-0.004	0.037	-0.027
-0.007	0.05	-0.078	-0.003	-0.07	-0.008	0.026	-0.006	-0.019	0.044	-0.027
0.007	0.047	-0.124	-0.004	-0.066	0.002	0.027	-0.007	-0.02	0.048	-0.034
0.011	0.052	-0.166	-0.01	-0.031	-0.011	0.023	-0.012	-0.013	0.029	-0.025
0	0.086	-0.206	-0.003	-0.024	-0.024	0.024	-0.009	-0.008	0.019	0.005
-0.019	0.054	-0.24	0.004	-0.021	-0.011	0.029	-0.004	0.004	0.012	0.036
-0.015	-0.04	-0.265	0.004	-0.01	-0.013	0.032	-0.01	0.005	-0.011	0.045
-0.003	-0.066	-0.286	0.001	-0.024	-0.017	0.019	-0.025	-0.01	-0.044	0.037
-0.006	-0.045	-0.303	-0.007	-0.037	-0.017	-0.004	-0.033	-0.009	-0.074	0.027
0.006	-0.017	-0.318	-0.011	-0.042	-0.041	0.005	-0.022	0	-0.079	0.025
0.009	0.046	-0.286	-0.017	-0.071	-0.048	0.024	-0.01	0.001	-0.062	0.031
-0.01	0.103	-0.207	-0.024	-0.075	-0.024	0.021	-0.009	-0.002	-0.059	0.034
-0.017	0.117	-0.197	-0.017	-0.043	-0.018	0.025	-0.01	-0.011	-0.064	0.029
-0.024	0.097	-0.26	-0.009	-0.033	-0.035	0.036	-0.017	-0.013	-0.046	0.031
-0.025	0.075	-0.34	-0.012	-0.034	-0.03	0.028	-0.012	-0.006	-0.024	0.04
-0.005	0.063	-0.472	-0.012	-0.029	0.004	0.015	0.007	-0.009	-0.017	0.049
0.006	0.032	-0.652	-0.009	-0.043	0.022	0.018	0.003	-0.016	-0.015	0.049
0.009	0.033	-0.892	-0.015	-0.067	0.006	0.024	-0.005	-0.015	-0.041	0.033
-0.009	0.113	-1.1	-0.027	-0.07	-0.01	0.015	0.009	-0.011	-0.085	0.034
-0.039	0.105	-0.944	-0.035	-0.051	-0.02	0.01	0.007	-0.008	-0.111	0.049
-0.035	-0.109	-0.461	-0.04	-0.022	-0.042	0.021	-0.013	-0.002	-0.102	0.039
-0.02	-0.343	-0.094	-0.041	-0.014	-0.06	0.027	-0.018	0.002	-0.043	0.034
-0.022	-0.391	0.048	-0.033	-0.048	-0.056	0.025	-0.017	0.003	0.022	0.046
-0.023	-0.244	0.068	-0.031	-0.067	-0.044	0.024	-0.014	-0.003	0.016	0.031
-0.021	-0.022	-0.095	-0.033	-0.058	-0.047	0.026	-0.011	-0.009	-0.03	0.019
-0.021	0.078	-0.478	-0.028	-0.092	-0.061	0.024	-0.019	-0.008	-0.056	0.052
-0.02	0.026	-0.816	-0.031	-0.144	-0.051	0.012	-0.014	-0.004	-0.073	0.058
-0.021	0.021	-0.81	-0.033	-0.137	-0.033	0.008	0.003	0.004	-0.092	0.017
-0.018	0.095	-0.576	-0.008	-0.085	-0.033	0.019	0.005	0.005	-0.109	0.026
-0.016	0.127	-0.306	0.008	-0.044	-0.029	0.028	0.01	-0.005	-0.137	0.069
-0.029	0.093	0.005	-0.014	-0.028	-0.015	0.02	0.016	-0.01	-0.131	0.077
-0.026	-0.001	0.313	-0.03	-0.017	-0.006	0.004	-0.001	-0.008	-0.055	0.071
-0.013	-0.08	0.591	-0.016	-0.005	0	0.004	-0.019	-0.008	0.032	0.06
-0.025	-0.023	0.809	-0.002	-0.009	0.001	0.022	-0.02	-0.004	0.087	0.038
-0.028	-0.03	0.843	0.007	-0.034	-0.002	0.03	-0.016	-0.002	0.119	0.02
-0.013	-0.251	0.695	0.018	-0.039	-0.002	0.027	-0.01	-0.009	0.14	0.003
-0.015	-0.394	0.495	0.011	-0.012	-0.006	0.027	-0.003	-0.012	0.127	0.009
-0.019	-0.371	0.322	-0.008	-0.014	-0.016	0.023	0.009	-0.01	0.06	0.042
-0.007	-0.353	0.179	-0.009	-0.043	-0.016	0.022	0.014	-0.007	-0.006	0.041
0.002	-0.249	0.035	-0.002	-0.033	-0.011	0.03	0.005	-0.002	-0.019	0.011
0.001	0.034	-0.157	-0.006	-0.006	-0.011	0.03	-0.005	-0.003	0.007	0.004
0.002	0.271	-0.395	-0.014	-0.014	-0.008	0.021	-0.028	-0.015	0.031	0.008
-0.006	0.279	-0.599	-0.017	-0.029	-0.01	0.022	-0.04	-0.018	0.001	0.019
-0.016	0.179	-0.731	-0.015	-0.031	-0.018	0.027	-0.028	-0.003	-0.049	0.044
-0.018	0.148	-0.772	-0.005	-0.049	-0.011	0.023	-0.025	-0.005	-0.036	0.041
-0.005	0.185	-0.637	0.001	-0.057	0.004	0.017	-0.017	-0.022	-0.003	0.018
0.009	0.197	-0.339	-0.003	-0.051	0.012	0.021	0.003	-0.017	0.017	0.011
-0.014	0.166	-0.001	-0.009	-0.057	0.015	0.029	-0.003	-0.004	0.056	0.012
-0.035	0.135	0.315	-0.015	-0.042	0.015	0.026	-0.012	-0.003	0.059	0.009
-0.021	0.108	0.572	-0.018	-0.021	0.007	0.022	0.026	-0.002	0.02	0.016
-0.012	0.072	0.697	-0.017	-0.032	-0.003	0.026	0.057	0.005	0.014	0.027
-0.005	0.013	0.655	-0.017	-0.042	-0.007	0.024	0.022	0.003	0.015	0.022
0.007	-0.058	0.498	-0.018	-0.027	-0.008	0.028	-0.016	-0.009	0.011	0.024
-0.006	-0.12	0.308	-0.015	-0.029	-0.005	0.035	-0.018	-0.01	0.027	0.05
-0.015	-0.153	0.139	-0.012	-0.053	-0.006	0.026	-0.01	0.001	0.037	0.06
-0.01	-0.144	0.008	-0.014	-0.06	-0.015	0.025	0	-0.006	0.027	0.033
-0.023	-0.14	-0.097	-0.01	-0.06	-0.018	0.034	-0.011	-0.016	0.015	0.002
-0.021	-0.174	-0.171	-0.005	-0.063	-0.017	0.03	-0.011	-0.004	0.002	-0.021
-0.008	-0.117	-0.21	-0.014	-0.055	-0.024	0.025	0.024	0.008	-0.035	-0.026
-0.023	0.088	-0.245	-0.019	-0.047	-0.025	0.027	0.022	-0.004	-0.072	-0.008
-0.015	0.223	-0.325	-0.018	-0.03	-0.008	0.027	-0.004	-0.022	-0.065	0.005
0.008	0.161	-0.433	-0.023	-0.021	0.003	0.024	0.009	-0.015	-0.045	0.01
0.004	0.03	-0.414	-0.018	-0.043	-0.011	0.02	0.013	-0.004	-0.035	0.025
0.005	-0.045	-0.245	-0.004	-0.056	-0.028	0.009	-0.007	-0.005	-0.032	0.03
0	-0.008	-0.121	-0.003	-0.05	-0.033	0.002	-0.012	-0.001	-0.025	0.037
-0.024	0.084	-0.054	-0.013	-0.05	-0.033	0.01	-0.023	-0.004	0.011	0.064
-0.023	0.115	0.053	-0.018	-0.05	-0.032	0.017	-0.038	-0.008	0.046	0.073
0.002	0.096	0.104	-0.006	-0.049	-0.024	0.013	-0.03	0.002	0.051	0.07
0.001	0.077	0.057	0.005	-0.051	-0.019	0.016	-0.014	-0.002	0.043	0.082
-0.013	0.091	0.008	-0.004	-0.045	-0.013	0.024	0.001	-0.006	0.031	0.074
-0.014	0.142	-0.028	-0.012	-0.029	0	0.022	0.003	0.003	0.019	0.044
-0.001	0.162	-0.072	-0.009	-0.03	-0.002	0.018	-0.012	-0.007	0.015	0.041
0.01	0.135	-0.112	-0.008	-0.043	-0.014	0.019	-0.019	-0.019	0.022	0.041
-0.001	0.104	-0.136	-0.012	-0.039	-0.016	0.015	-0.016	-0.008	0.022	0.025
-0.012	0.081	-0.15	-0.016	-0.037	-0.02	0.016	-0.015	-0.004	0.026	0.032
-0.009	0.061	-0.168	-0.012	-0.045	-0.022	0.02	-0.021	-0.009	0.043	0.034
-0.004	0.054	-0.176	-0.008	-0.032	-0.016	0.013	-0.024	-0.006	0.034	0.025
-0.013	0.07	-0.176	-0.008	-0.02	-0.018	0.02	-0.018	-0.011	0.008	0.05
-0.035	0.088	-0.176	-0.014	-0.042	-0.021	0.031	-0.018	-0.019	-0.003	0.053
-0.034	0.074	-0.173	-0.009	-0.062	-0.016	0.023	-0.012	-0.014	-0.009	0.027
-0.011	0.083	-0.179	0	-0.058	-0.011	0.027	-0.001	-0.005	-0.016	0.037
-0.002	0.144	-0.192	-0.011	-0.05	-0.005	0.043	-0.002	-0.005	-0.016	0.036
-0.006	0.075	-0.193	-0.022	-0.044	-0.011	0.042	0.001	-0.003	-0.008	0.002
-0.005	-0.192	-0.183	-0.019	-0.041	-0.03	0.034	-0.006	0.008	-0.005	-0.001
-0.004	-0.417	-0.184	-0.02	-0.047	-0.036	0.027	-0.02	0.014	-0.002	-0.007
-0.004	-0.396	-0.201	-0.024	-0.042	-0.032	0.017	-0.015	0.004	0.009	-0.034
-0.002	-0.157	-0.206	-0.028	-0.031	-0.029	0.017	-0.016	-0.008	0.014	-0.032
-0.002	0.046	-0.204	-0.025	-0.047	-0.023	0.028	-0.023	-0.012	0.004	-0.011
-0.002	0.034	-0.226	-0.023	-0.058	-0.01	0.033	-0.02	-0.008	-0.009	-0.003
0.003	-0.051	-0.258	-0.028	-0.042	-0.011	0.032	-0.014	-0.002	-0.003	-0.002
-0.004	-0.059	-0.279	-0.021	-0.042	-0.027	0.031	-0.009	-0.003	0.003	0.019
-0.026	-0.09	-0.307	-0.013	-0.053	-0.034	0.03	-0.001	-0.007	-0.014	0.059
-0.026	-0.223	-0.361	-0.022	-0.045	-0.034	0.037	0.012	-0.003	-0.043	0.089
-0.002	-0.284	-0.436	-0.02	-0.034	-0.028	0.042	0.007	-0.006	-0.059	0.105
0.007	-0.164	-0.512	-0.011	-0.03	-0.024	0.031	0.005	-0.015	-0.042	0.1
0.003	-0.022	-0.568	-0.003	-0.036	-0.028	0.022	0.02	-0.012	-0.039	0.081
0.005	0.01	-0.602	0.01	-0.051	-0.024	0.018	0.009	-0.013	-0.064	0.069
0.01	0.013	-0.626	0.009	-0.052	-0.016	0.014	-0.013	-0.022	-0.062	0.056
0.002	0.096	-0.662	0.002	-0.04	-0.021	0.018	-0.003	-0.014	-0.05	0.032
-0.015	0.191	-0.711	0.002	-0.049	-0.024	0.023	0.011	-0.003	-0.037	0.017
-0.023	0.201	-0.615	-0.009	-0.057	-0.006	0.018	-0.002	-0.001	-0.01	0.015
-0.022	0.133	-0.226	-0.019	-0.045	0.006	0.014	-0.018	0	0.009	0.025
-0.009	0.019	0.261	-0.016	-0.041	-0.009	0.019	-0.015	-0.006	0.018	0.028
0.002	-0.078	0.562	-0.015	-0.044	-0.017	0.019	-0.008	-0.012	0.026	0.014
-0.006	-0.109	0.622	-0.017	-0.04	-0.012	0.015	-0.008	-0.007	0.025	0.027
-0.018	-0.093	0.528	-0.015	-0.037	-0.015	0.015	-0.005	-0.005	0.019	0.054
-0.017	-0.064	0.385	-0.014	-0.042	-0.011	0.012	-0.002	-0.009	0.009	0.035
0.001	-0.064	0.236	-0.019	-0.047	-0.004	0.012	-0.009	-0.009	-0.001	0.002
0.001	-0.103	0.091	-0.01	-0.047	-0.011	0.015	-0.007	-0.005	0.008	0.002
-0.024	-0.131	0.002	0.013	-0.045	-0.013	0.017	0.005	0.002	0.019	-0.003
-0.012	-0.134	-0.021	0.011	-0.047	-0.01	0.024	0.003	0.006	0.008	-0.026
0.021	-0.076	-0.031	-0.005	-0.052	-0.009	0.024	-0.004	0.002	0.001	-0.018
-0.001	0.081	-0.046	-0.001	-0.054	-0.007	0.017	0	0	0.006	0.017
-0.039	0.136	-0.072	-0.001	-0.036	-0.011	0.023	0.006	0.004	-0.008	0.032
-0.02	-0.056	-0.102	-0.01	-0.024	-0.017	0.036	0.006	-0.005	-0.024	0.031
0.015	-0.228	-0.116	-0.019	-0.037	-0.017	0.03	0.011	-0.018	-0.014	0.027
0.009	-0.159	-0.117	-0.025	-0.047	-0.014	0.01	0.01	-0.015	-0.018	0.022
0.006	0.013	-0.122	-0.017	-0.046	-0.016	0.007	-0.012	-0.012	-0.034	0.03
0.022	0.126	-0.135	-0.009	-0.049	-0.021	0.024	-0.021	-0.006	-0.012	0.037
0.019	0.194	-0.138	-0.011	-0.051	-0.019	0.03	-0.013	0.005	0.024	0.029
-0.002	0.239	-0.127	-0.011	-0.051	-0.016	0.017	-0.018	0.002	0.024	0.035
-0.022	0.224	-0.124	-0.01	-0.054	-0.017	0.012	-0.032	-0.008	0.003	0.048
-0.007	0.194	-0.121	-0.009	-0.042	-0.022	0.022	-0.034	-0.009	-0.019	0.048
0.019	0.209	-0.108	-0.012	-0.03	-0.029	0.025	-0.017	-0.009	-0.021	0.056
0.006	0.216	-0.104	-0.016	-0.046	-0.021	0.018	0	-0.012	0.003	0.054
-0.005	0.17	-0.115	-0.011	-0.047	-0.006	0.02	-0.01	-0.023	0.006	0.032
0.004	0.101	-0.126	-0.006	-0.023	-0.002	0.024	-0.014	-0.042	-0.009	0.029
-0.002	0.054	-0.125	-0.013	-0.034	-0.004	0.018	0.006	-0.034	0.003	0.032
-0.022	0.045	-0.114	-0.02	-0.057	-0.009	0.022	0.006	-0.008	0.008	0.02
-0.028	0.037	-0.111	-0.016	-0.045	-0.013	0.029	-0.01	-0.001	0.009	0.022
-0.019	0.024	-0.119	-0.018	-0.034	-0.01	0.023	-0.017	-0.004	0.031	0.025
-0.027	0.041	-0.122	-0.027	-0.044	-0.011	0.026	-0.015	-0.002	0.031	0.022
-0.048	0.06	-0.123	-0.025	-0.052	-0.014	0.03	-0.009	-0.003	0.013	0.038
-0.044	0.066	-0.119	-0.016	-0.046	-0.02	0.026	-0.012	-0.01	0.021	0.037
-0.028	0.091	-0.105	-0.021	-0.04	-0.025	0.027	-0.019	-0.014	0.042	0.023
-0.035	0.106	-0.103	-0.024	-0.046	-0.005	0.02	-0.015	-0.005	0.039	0.036
-0.026	0.08	-0.11	-0.019	-0.053	0.011	0.015	0.001	0.001	0.025	0.03
0.002	0.056	-0.118	-0.025	-0.037	-0.008	0.026	0.008	0	0.021	0.007
-0.011	0.043	-0.122	-0.019	-0.021	-0.023	0.03	-0.015	0.004	0.023	0.024
-0.033	0.028	-0.115	-0.001	-0.038	-0.01	0.023	-0.031	0.004	0.04	0.041
-0.017	0.022	-0.109	-0.01	-0.051	0.004	0.015	-0.028	-0.004	0.051	0.028
-0.012	0.035	-0.113	-0.024	-0.036	-0.004	0.012	-0.03	-0.015	0.037	0.03
-0.024	0.054	-0.109	-0.013	-0.029	-0.012	0.023	-0.021	-0.016	0.013	0.031
-0.031	0.061	-0.1	-0.006	-0.043	-0.011	0.03	-0.007	-0.004	-0.007	0.022
-0.036	0.044	-0.1	-0.011	-0.061	-0.012	0.021	-0.005	-0.001	-0.003	0.045
-0.036	0.027	-0.112	-0.009	-0.061	-0.009	0.016	-0.005	-0.004	-0.006	0.062
-0.036	0.026	-0.136	-0.014	-0.04	-0.009	0.02	0.021	0.004	-0.041	0.045
-0.025	-0.019	-0.161	-0.018	-0.032	-0.019	0.029	0.046	0.01	-0.066	0.043
-0.015	-0.105	-0.174	-0.005	-0.044	-0.028	0.035	0.018	0.001	-0.052	0.05
-0.019	-0.147	-0.182	-0.015	-0.026	-0.03	0.035	-0.008	-0.004	-0.024	0.079
-0.009	-0.187	-0.204	-0.046	-0.011	-0.019	0.027	-0.001	0.003	-0.05	0.143
0.005	-0.294	-0.232	-0.038	-0.042	-0.009	0.021	-0.002	0.001	-0.095	0.148
-0.007	-0.321	-0.25	0.006	-0.055	-0.031	0.023	-0.008	-0.007	-0.091	0.078
-0.017	-0.178	-0.263	0.035	-0.043	-0.057	0.031	-0.014	-0.005	-0.07	0.025
-0.013	-0.088	-0.261	0.036	-0.045	-0.044	0.038	-0.017	-0.003	-0.051	0.006
-0.012	-0.143	-0.259	0.018	-0.038	-0.018	0.029	-0.008	-0.004	-0.05	-0.003
-0.013	-0.196	-0.312	-0.01	-0.034	-0.014	0.02	0.007	-0.001	-0.066	-0.001
-0.011	-0.212	-0.372	-0.03	-0.052	-0.003	0.023	0.004	-0.002	-0.067	0.004
-0.01	-0.169	-0.343	-0.045	-0.052	0.007	0.015	-0.01	-0.012	-0.035	0.002
-0.011	-0.076	-0.222	-0.056	-0.032	-0.011	0.013	-0.005	-0.016	0.028	-0.012
-0.01	-0.049	-0.045	-0.046	-0.039	-0.013	0.027	0.001	-0.015	0.069	-0.037
-0.006	-0.04	0.129	-0.026	-0.051	0	0.023	-0.01	-0.012	0.087	-0.039
-0.018	0.062	0.238	-0.02	-0.041	-0.006	0.01	-0.011	-0.001	0.098	-0.004
-0.027	0.219	0.263	-0.017	-0.05	-0.012	0.012	0.007	0.003	0.085	0.049
-0.017	0.36	0.214	-0.007	-0.066	-0.013	0.016	0.011	-0.006	0.067	0.121
-0.008	0.317	0.141	-0.005	-0.057	-0.019	0.016	-0.012	-0.002	0.037	0.153
0.005	0.031	0.07	-0.004	-0.049	-0.02	0.026	-0.015	-0.002	0.022	0.088
0.004	-0.196	-0.007	0	-0.048	-0.006	0.031	0.002	-0.016	0.041	-0.012
-0.021	-0.195	-0.071	-0.001	-0.046	0.004	0.03	0	-0.02	0.041	-0.087
-0.009	-0.109	-0.127	0	-0.045	-0.01	0.031	-0.016	-0.007	0.035	-0.131
0.017	-0.018	-0.195	-0.004	-0.033	-0.02	0.024	-0.018	0.004	0.031	-0.132
0.003	0.074	-0.26	-0.018	-0.028	-0.021	0.018	-0.007	0.003	0.001	-0.087
-0.009	0.116	-0.315	-0.025	-0.045	-0.031	0.02	-0.014	-0.004	-0.031	-0.008
-0.004	0.084	-0.374	-0.015	-0.05	-0.039	0.014	-0.024	-0.004	-0.047	0.086
-0.003	-0.006	-0.452	-0.009	-0.039	-0.039	0.008	-0.009	-0.004	-0.067	0.136
-0.004	-0.131	-0.573	-0.015	-0.045	-0.04	0.005	-0.002	-0.015	-0.091	0.111
-0.004	-0.212	-0.732	-0.011	-0.046	-0.029	0.001	-0.009	-0.017	-0.104	0.065
-0.003	-0.183	-0.833	-0.007	-0.034	-0.016	0.018	-0.011	-0.007	-0.116	0.054
0.001	-0.061	-0.716	-0.012	-0.035	-0.021	0.036	-0.008	-0.007	-0.116	0.05
-0.009	0.107	-0.354	-0.008	-0.036	-0.028	0.027	0.001	-0.01	-0.091	0.014
-0.022	0.245	0.046	-0.009	-0.044	-0.023	0.022	0.006	-0.001	-0.054	-0.014
-0.009	0.258	0.282	-0.019	-0.064	-0.015	0.031	-0.007	0.005	0.02	0.003
0.006	0.148	0.376	-0.015	-0.055	-0.01	0.031	-0.016	-0.003	0.117	0.028
-0.008	0.039	0.406	-0.007	-0.034	-0.015	0.026	-0.015	-0.011	0.163	0.045
-0.021	0.021	0.37	-0.006	-0.043	-0.02	0.024	-0.026	-0.012	0.14	0.059
-0.006	0.057	0.301	-0.007	-0.045	-0.002	0.019	-0.026	-0.013	0.096	0.059
0.007	0.033	0.232	-0.002	-0.031	0.004	0.024	-0.007	-0.014	0.057	0.051
-0.007	-0.029	0.138	-0.004	-0.043	-0.015	0.038	-0.013	-0.018	-0.011	0.042
-0.015	-0.013	0.014	-0.017	-0.057	-0.031	0.044	-0.016	-0.019	-0.093	0.041
-0.009	0.045	-0.14	-0.025	-0.042	-0.043	0.036	0.013	-0.003	-0.153	0.042
-0.022	0.08	-0.31	-0.03	-0.031	-0.06	0.026	0.02	0.005	-0.196	0.028
-0.024	0.044	-0.482	-0.031	-0.042	-0.07	0.025	0.002	-0.008	-0.201	-0.003
0.002	-0.098	-0.664	-0.021	-0.042	-0.069	0.024	-0.006	-0.01	-0.171	-0.021
0.001	-0.202	-0.778	-0.012	-0.035	-0.069	0.018	-0.011	-0.006	-0.132	-0.003
-0.014	-0.167	-0.733	-0.011	-0.031	-0.07	0.011	-0.013	-0.012	-0.085	0.003
-0.003	-0.122	-0.62	-0.011	-0.026	-0.049	0.008	-0.012	-0.016	-0.028	-0.014
0.011	-0.126	-0.588	-0.015	-0.036	-0.019	0.014	-0.021	-0.012	0.034	0.008
0.01	-0.101	-0.581	-0.016	-0.048	0	0.023	-0.014	-0.001	0.07	0.063
-0.001	-0.013	-0.441	-0.008	-0.038	0.01	0.028	0.016	0.003	0.048	0.11
-0.008	0.114	-0.158	-0.008	-0.032	0.011	0.031	0.017	-0.005	0.018	0.14
-0.002	0.117	0.16	-0.014	-0.034	0.011	0.026	-0.006	-0.007	0.039	0.126
-0.012	-0.067	0.356	-0.011	-0.02	0.016	0.023	-0.004	-0.003	0.082	0.075
-0.025	-0.12	0.341	-0.002	-0.009	0.013	0.026	-0.004	-0.009	0.088	0.024
-0.008	0.122	0.205	-0.003	-0.026	0.01	0.017	-0.012	-0.016	0.054	-0.014
-0.005	0.361	0.006	-0.011	-0.048	0.016	0.012	0.004	-0.011	0.013	-0.02
-0.029	0.354	-0.284	-0.009	-0.056	0.014	0.028	0	-0.006	-0.014	0.022
-0.027	0.197	-0.61	-0.006	-0.071	0.008	0.032	-0.027	-0.007	-0.042	0.038
-0.012	0.07	-0.844	-0.018	-0.1	0.008	0.016	-0.01	-0.006	-0.076	0.014
-0.014	0.018	-0.771	-0.026	-0.126	0.004	0.021	0.008	-0.006	-0.078	0.03
-0.015	0.008	-0.306	-0.015	-0.126	-0.003	0.034	-0.013	-0.005	-0.03	0.048
-0.012	0.005	0.209	-0.012	-0.088	-0.001	0.028	-0.016	-0.001	0.036	0.02
-0.012	0.002	0.507	-0.021	-0.043	0.005	0.021	0	-0.001	0.107	0.006
-0.012	0.01	0.718	-0.019	-0.034	0.002	0.023	-0.003	-0.003	0.162	0.012
-0.01	0.024	0.848	-0.018	-0.036	-0.003	0.018	-0.012	-0.002	0.16	0.016
-0.01	0.026	0.767	-0.024	-0.02	-0.002	0.021	-0.009	-0.015	0.133	0.019
-0.012	0.018	0.576	-0.017	-0.021	-0.01	0.031	-0.011	-0.027	0.112	0.011
0	0.015	0.401	-0.007	-0.033	-0.019	0.019	-0.024	-0.011	0.071	0.018
0.012	0.015	0.254	-0.006	-0.029	-0.016	0.007	-0.033	0.007	0.027	0.051
0.002	0.01	0.139	-0.004	-0.028	-0.013	0.017	-0.027	0.004	0.009	0.05
-0.01	0	0.028	-0.001	-0.024	-0.016	0.021	-0.009	0	-0.006	0.026
-0.005	-0.002	-0.108	0.001	-0.022	-0.017	0.017	0.004	0.001	-0.03	0.052
0	-0.004	-0.252	0.007	-0.04	-0.02	0.013	0.007	-0.003	-0.05	0.075
-0.012	-0.026	-0.396	0.011	-0.042	-0.017	0.008	0.013	-0.014	-0.073	0.054
-0.022	-0.043	-0.573	0.007	-0.034	-0.014	0.018	0.01	-0.017	-0.077	0.045
-0.006	-0.034	-0.742	0.004	-0.044	-0.021	0.03	-0.002	-0.005	-0.067	0.032
-0.005	-0.008	-0.773	0.005	-0.04	-0.029	0.02	-0.012	0.004	-0.09	0.002
-0.02	0.02	-0.664	0.005	-0.03	-0.035	0.012	-0.019	-0.006	-0.094	0.012
-0.008	0.004	-0.475	-0.004	-0.041	-0.022	0.017	0.001	-0.01	-0.042	0.033
0.009	-0.052	-0.266	-0.017	-0.04	0.002	0.021	0.027	0.003	-0.009	0.028
-0.006	-0.08	-0.152	-0.019	-0.029	-0.007	0.019	0.015	0.009	0.011	0.029
-0.016	-0.098	-0.151	-0.012	-0.043	-0.02	0.018	-0.012	0	0.042	0.029
0	-0.154	-0.189	-0.015	-0.045	-0.011	0.021	-0.017	-0.016	0.013	0.031
0	-0.172	-0.15	-0.023	-0.035	-0.018	0.027	-0.01	-0.025	-0.047	0.074
-0.011	-0.081	0.006	-0.024	-0.046	-0.017	0.028	-0.006	-0.015	-0.038	0.089
-0.006	0.047	0.112	-0.022	-0.04	-0.004	0.031	0.003	-0.008	-0.002	0.034
-0.013	0.107	0.116	-0.027	-0.02	-0.018	0.035	-0.004	-0.011	0.002	0
-0.024	0.085	0.091	-0.037	-0.026	-0.026	0.031	-0.026	-0.004	-0.005	0.006
-0.021	0.089	0.094	-0.041	-0.031	-0.01	0.027	-0.014	0.004	0.002	0.001
-0.018	0.155	0.19	-0.036	-0.038	-0.015	0.027	0.007	0.003	0.024	-0.005
-0.018	0.174	0.278	-0.017	-0.066	-0.033	0.028	-0.003	0.005	0.039	-0.001
-0.019	0.11	0.23	-0.002	-0.071	-0.032	0.027	-0.009	0	0.042	0.008
-0.016	0.026	0.136	-0.002	-0.053	-0.025	0.026	-0.006	-0.009	0.038	0.017
-0.014	-0.023	0.073	-0.002	-0.061	-0.015	0.032	-0.02	-0.011	0.019	0.021
-0.025	-0.024	0.012	-0.004	-0.066	0.001	0.038	-0.004	-0.008	-0.001	0.013
-0.027	-0.016	-0.061	-0.01	-0.041	-0.005	0.037	0.029	-0.008	-0.008	0.007
-0.005	-0.029	-0.131	-0.014	-0.034	-0.019	0.029	0.019	-0.008	-0.021	0.01
0.009	-0.044	-0.173	-0.02	-0.04	-0.013	0.008	0.001	-0.006	-0.048	0.015
-0.003	-0.048	-0.201	-0.025	-0.024	-0.013	0	0.004	-0.008	-0.037	0.025
-0.025	-0.047	-0.244	-0.017	-0.019	-0.023	0.022	-0.012	-0.014	0.015	0.03
-0.021	-0.03	-0.295	-0.009	-0.043	-0.021	0.036	-0.023	-0.017	0.022	0.017
-0.005	-0.009	-0.355	-0.016	-0.064	-0.026	0.029	-0.007	-0.012	0.013	0.01
-0.014	-0.005	-0.438	-0.024	-0.071	-0.033	0.021	-0.03	-0.006	0.03	0.029
-0.034	0.017	-0.488	-0.022	-0.063	-0.02	0.019	-0.07	-0.002	0.016	0.048
-0.043	0.055	-0.433	-0.01	-0.041	-0.014	0.024	-0.04	-0.001	-0.013	0.036
-0.036	0.037	-0.315	-0.002	-0.023	-0.018	0.024	-0.007	-0.008	-0.016	0.026
-0.004	-0.016	-0.204	-0.017	-0.013	-0.017	0.016	-0.003	-0.013	-0.011	0.041
0.019	-0.045	-0.113	-0.033	-0.002	-0.013	0.017	0.015	-0.007	-0.018	0.054
-0.006	-0.061	-0.07	-0.02	-0.016	-0.013	0.021	0.011	-0.01	-0.028	0.057
-0.029	-0.068	-0.109	-0.007	-0.054	-0.016	0.02	-0.011	-0.014	-0.019	0.056
-0.013	-0.059	-0.158	-0.015	-0.07	-0.02	0.02	-0.012	-0.006	-0.005	0.066
0.004	-0.075	-0.112	-0.021	-0.067	-0.027	0.017	-0.005	-0.004	0.003	0.07
-0.013	-0.106	-0.034	-0.012	-0.056	-0.031	0.014	-0.006	-0.009	0.014	0.033
-0.027	-0.063	-0.031	-0.005	-0.041	-0.028	0.025	-0.005	-0.009	0.018	-0.01
0.002	0.014	-0.084	-0.011	-0.052	-0.022	0.035	0.004	-0.002	-0.004	-0.024
0.012	0.016	-0.148	-0.013	-0.068	-0.003	0.02	0.011	0	-0.033	-0.012
-0.013	0.023	-0.199	-0.004	-0.059	0.005	0	0.007	-0.016	-0.036	0.048
-0.009	0.087	-0.267	-0.001	-0.05	-0.007	0.008	-0.003	-0.019	-0.04	0.108
-0.005	0.101	-0.382	-0.016	-0.038	-0.017	0.026	-0.001	-0.002	-0.054	0.101
-0.019	0.051	-0.413	-0.031	-0.031	-0.026	0.032	0.008	0.002	-0.042	0.08
-0.005	0.009	-0.276	-0.022	-0.042	-0.03	0.034	-0.001	-0.004	-0.008	0.07
-0.003	0.01	-0.092	-0.007	-0.038	-0.025	0.031	-0.009	-0.004	0.019	0.038
-0.019	0.038	0.042	-0.012	-0.014	-0.022	0.024	-0.003	0.001	0.003	0.017
-0.003	0.043	0.112	-0.011	-0.01	-0.013	0.022	0.001	0.008	-0.009	0.008
0.001	0.028	0.122	0.004	-0.029	-0.001	0.021	0.013	-0.003	0.044	-0.019
-0.025	0.019	0.1	0.006	-0.04	-0.001	0.014	0.021	-0.027	0.068	-0.029
-0.02	0.007	0.048	0	-0.049	-0.004	0.01	0.007	-0.029	0.032	-0.01
-0.008	-0.008	-0.014	-0.009	-0.07	-0.002	0.014	-0.002	-0.022	0.031	-0.005
-0.016	-0.004	-0.052	-0.02	-0.078	-0.008	0.019	0.008	-0.024	0.043	0
0.008	0.015	-0.077	-0.015	-0.055	-0.025	0.024	0.014	-0.017	0.028	0.022
0.025	0.019	-0.097	-0.006	-0.039	-0.035	0.029	0.007	0	0.025	0.021
-0.013	0.022	-0.106	-0.013	-0.041	-0.034	0.033	-0.003	0.011	0.031	0.005
-0.025	0.041	-0.121	-0.015	-0.043	-0.023	0.029	-0.025	0.006	0.028	0.016
0.006	0.032	-0.136	-0.005	-0.046	-0.007	0.022	-0.043	-0.004	0.036	0.035
0.008	0.002	-0.148	-0.009	-0.037	-0.008	0.02	-0.04	0	0.041	0.037
-0.017	-0.009	-0.163	-0.02	-0.034	-0.027	0.021	-0.043	0	0.025	0.035
-0.026	-0.018	-0.16	-0.021	-0.046	-0.029	0.016	-0.038	-0.012	0.026	0.041
-0.01	-0.024	-0.139	-0.023	-0.039	-0.009	0.017	-0.006	-0.021	0.035	0.046
-0.002	-0.026	-0.134	-0.027	-0.031	-0.006	0.022	0.019	-0.02	0.032	0.062
-0.006	-0.039	-0.139	-0.024	-0.032	-0.026	0.013	0.003	-0.019	0.039	0.091
0.006	-0.007	-0.131	-0.021	-0.018	-0.03	0.012	-0.027	-0.018	0.044	0.1
0.011	0.054	-0.126	-0.009	-0.012	-0.007	0.023	-0.028	-0.018	0.035	0.088
-0.011	0.055	-0.148	0.006	-0.024	0.009	0.023	-0.019	-0.017	0.034	0.075
-0.024	0.014	-0.161	-0.002	-0.034	-0.008	0.027	-0.001	-0.016	0.037	0.06
-0.007	-0.004	-0.144	-0.022	-0.04	-0.019	0.039	0.05	-0.015	0.026	0.039
0.008	-0.009	-0.143	-0.018	-0.05	-0.012	0.034	0.079	-0.014	0.022	-0.006
-0.015	-0.023	-0.153	-0.011	-0.052	-0.02	0.027	0.047	-0.011	0.011	-0.047
-0.036	-0.017	-0.147	-0.015	-0.044	-0.026	0.028	0.027	-0.006	-0.029	-0.028
-0.021	0.011	-0.144	-0.004	-0.043	-0.022	0.024	0.036	0.006	-0.069	0.01
-0.009	0.019	-0.152	0	-0.047	-0.02	0.026	-0.001	0.014	-0.093	0.007
-0.012	0.015	-0.154	-0.012	-0.051	-0.019	0.035	-0.069	0.004	-0.108	-0.002
-0.012	0.016	-0.152	-0.015	-0.049	-0.011	0.041	-0.092	0.005	-0.12	0.008
-0.011	0.004	-0.153	-0.014	-0.041	0.003	0.043	-0.065	0.02	-0.139	0.033
-0.007	-0.02	-0.15	-0.021	-0.046	-0.002	0.04	-0.028	0.017	-0.137	0.064
-0.014	-0.024	-0.145	-0.03	-0.059	-0.023	0.024	-0.038	0.006	-0.098	0.058
-0.037	0.016	-0.15	-0.024	-0.067	-0.024	0.007	-0.088	0.008	-0.069	0.05
-0.036	0.046	-0.154	-0.007	-0.071	-0.007	0.01	-0.104	0.007	-0.057	0.09
-0.01	0.03	-0.148	-0.003	-0.069	-0.005	0.018	-0.07	0.003	-0.038	0.104
-0.011	0.012	-0.149	-0.005	-0.064	-0.021	0.014	-0.02	0.009	-0.026	0.057
-0.027	0.013	-0.155	-0.003	-0.061	-0.024	0.01	0.011	0.027	-0.032	0.01
-0.016	0.003	-0.147	-0.01	-0.073	-0.005	0.007	-0.006	0.038	-0.044	-0.018
0.006	-0.003	-0.145	-0.019	-0.103	0.004	0.007	-0.029	0.045	-0.048	-0.022
0.012	0.001	-0.149	-0.009	-0.118	-0.009	0.011	-0.036	0.048	-0.044	-0.001
0.011	-0.014	-0.139	-0.004	-0.09	-0.012	0.008	-0.065	0.046	-0.024	0.016
0.013	-0.04	-0.134	-0.018	-0.036	-0.006	0.002	-0.09	0.059	0.011	0.026
0.004	-0.037	-0.136	-0.022	-0.006	-0.018	0.006	-0.088	0.081	0.029	0.032
-0.001	-0.021	-0.136	-0.01	-0.012	-0.026	0.022	-0.062	0.086	0.033	0.026
-0.007	-0.028	-0.144	-0.014	-0.014	-0.021	0.035	-0.015	0.084	0.037	0.026
-0.029	-0.055	-0.152	-0.028	-0.015	-0.022	0.03	-0.004	0.08	0.03	0.037
-0.025	-0.059	-0.138	-0.024	-0.036	-0.024	0.017	-0.008	0.03	0.019	0.031
-0.01	-0.006	-0.126	-0.009	-0.038	-0.016	0.021	0.012	-0.092	0.011	0.023
-0.024	0.047	-0.132	-0.006	-0.005	-0.004	0.032	-0.014	-0.164	-0.004	0.035
-0.025	0.05	-0.134	-0.007	-0.001	-0.002	0.034	-0.088	-0.108	-0.009	0.03
-0.007	0.046	-0.129	-0.005	-0.022	-0.01	0.029	-0.117	0.01	-0.002	0.018
-0.019	0.038	-0.128	-0.012	-0.02	-0.018	0.027	-0.081	0.11	-0.011	0.029
-0.033	0.007	-0.127	-0.021	-0.026	-0.021	0.024	-0.014	0.054	-0.019	0.028
-0.018	-0.001	-0.128	-0.011	-0.045	-0.019	0.02	0.022	-0.093	-0.005	0.024
-0.008	0.015	-0.138	-0.008	-0.039	-0.023	0.023	0.008	-0.068	0	0.041
-0.012	0.013	-0.142	-0.014	-0.032	-0.036	0.026	0.028	0.001	-0.006	0.04
-0.004	0.009	-0.133	-0.01	-0.037	-0.027	0.027	0.056	-0.077	0.016	0.029
0.009	0.019	-0.129	-0.008	-0.052	-0.002	0.032	0.038	-0.119	0.04	0.04
0.01	0.02	-0.134	-0.017	-0.063	-0.005	0.037	0.061	-0.055	0.031	0.031
-0.002	0.011	-0.136	-0.017	-0.044	-0.022	0.034	0.018	0.013	0.012	0.005
-0.009	0.008	-0.125	-0.009	-0.025	-0.025	0.022	-0.109	0.034	0.017	0.02
-0.005	0.014	-0.116	-0.009	-0.037	-0.023	0.018	-0.002	-0.046	0.035	0.039
-0.012	0.015	-0.12	-0.006	-0.042	-0.021	0.03	0.265	-0.13	0.032	0.028
-0.023	0.004	-0.126	0	-0.033	-0.026	0.035	0.329	-0.104	0.021	0.039
-0.02	-0.002	-0.133	-0.01	-0.027	-0.022	0.024	0.245	-0.055	-0.002	0.049
-0.016	0.002	-0.136	-0.025	-0.021	-0.001	0.009	0.246	-0.013	-0.037	0.029
-0.023	0	-0.13	-0.02	-0.032	-0.003	0.011	0.187	0.006	-0.024	0.026
-0.016	-0.01	-0.125	-0.008	-0.058	-0.021	0.024	-0.159	-0.063	0.009	0.023
0.021	-0.005	-0.119	-0.008	-0.056	-0.012	0.017	-0.447	-0.086	0.004	0.007
0.024	0.007	-0.117	-0.01	-0.044	-0.002	0.011	-0.326	0.007	0.001	0.014
-0.023	0.005	-0.123	-0.005	-0.048	-0.016	0.023	-0.083	0.057	0.018	0.019
-0.033	0.001	-0.121	-0.004	-0.039	-0.028	0.028	0.069	0.042	0.007	0.008
-0.003	0.002	-0.114	-0.012	-0.034	-0.027	0.026	0.23	-0.017	-0.012	0.024
0.007	0.003	-0.116	-0.012	-0.05	-0.012	0.027	0.427	-0.125	0	0.049
-0.007	0.004	-0.117	-0.007	-0.048	-0.002	0.021	0.631	-0.151	0.001	0.046
-0.015	0.011	-0.117	-0.005	-0.033	-0.021	0.015	0.621	-0.162	-0.005	0.039
-0.012	0.018	-0.121	-0.014	-0.036	-0.041	0.014	0.141	-0.286	0.003	0.02
-0.011	0.019	-0.124	-0.032	-0.047	-0.034	0.014	-0.502	-0.31	0.006	0.007
-0.011	0.01	-0.119	-0.033	-0.064	-0.027	0.021	-0.742	-0.069	0.008	0.039
-0.01	0.001	-0.108	-0.014	-0.077	-0.03	0.023	-0.518	0.24	0.013	0.043
-0.009	-0.001	-0.111	-0.002	-0.061	-0.027	0.02	-0.139	0.33	0	0.004
-0.009	0.005	-0.121	-0.005	-0.035	-0.013	0.029	0.145	0.241	-0.018	0.012
-0.007	0.006	-0.117	-0.008	-0.04	0	0.036	0.256	0.179	-0.009	0.029
-0.008	-0.001	-0.112	-0.008	-0.051	-0.002	0.034	0.214	0.114	-0.017	0.02
-0.007	-0.003	-0.119	-0.007	-0.046	-0.015	0.034	0.05	0.06	-0.064	0.041
-0.002	0	-0.133	-0.005	-0.047	-0.022	0.022	-0.092	0.055	-0.05	0.053
-0.011	-0.003	-0.137	-0.013	-0.036	-0.017	0.005	-0.078	-0.056	0.018	0.034
-0.031	-0.005	-0.114	-0.021	-0.027	-0.019	0.004	-0.038	-0.225	0.045	0.033
-0.029	-0.004	-0.091	-0.01	-0.047	-0.026	0.008	-0.167	-0.271	0.033	0.033
-0.019	-0.005	-0.101	-0.01	-0.051	-0.016	0.008	-0.317	-0.246	0.013	0.022
-0.008	0.001	-0.114	-0.021	-0.035	-0.01	0.019	-0.205	-0.141	-0.009	0.033
0.001	0.014	-0.111	-0.01	-0.036	-0.009	0.032	0.012	0.143	-0.024	0.044
-0.01	0.013	-0.114	0.001	-0.044	0.01	0.034	0.043	0.388	-0.02	0.04
-0.011	0.006	-0.123	0	-0.044	0.017	0.031	0	0.275	-0.006	0.041
0.002	0.007	-0.125	-0.005	-0.05	0.001	0.018	-0.056	-0.109	0.005	0.05
0.003	0.013	-0.121	-0.019	-0.044	-0.012	0.007	-0.148	-0.382	0.027	0.048
-0.001	0.023	-0.111	-0.033	-0.023	-0.022	0.016	-0.052	-0.396	0.035	0.041
0.002	0.037	-0.101	-0.029	-0.031	-0.03	0.025	0.094	-0.242	0.028	0.042
0.009	0.036	-0.098	-0.024	-0.051	-0.026	0.017	-0.042	0.03	0.039	0.032
-0.01	0.03	-0.096	-0.031	-0.045	-0.022	0.005	-0.222	0.244	0.043	0.018
-0.04	0.032	-0.102	-0.026	-0.043	-0.021	0.005	-0.107	0.233	0.033	0.026
-0.036	0.03	-0.111	-0.008	-0.063	-0.009	0.015	0.278	0.174	0.021	0.025
-0.021	0.033	-0.106	-0.005	-0.068	0.004	0.027	0.486	0.218	0.007	0.016
-0.023	0.042	-0.108	-0.004	-0.059	-0.003	0.03	0.111	0.18	-0.019	0.027
-0.028	0.041	-0.129	0.004	-0.046	-0.012	0.033	-0.38	-0.013	-0.035	0.021
-0.017	0.045	-0.147	-0.008	-0.019	-0.01	0.035	-0.483	-0.05	-0.03	-0.001
0.005	0.052	-0.153	-0.02	-0.019	-0.012	0.025	-0.353	0.145	-0.021	0.012
0.004	0.046	-0.147	-0.007	-0.055	-0.024	0.016	-0.123	0.209	0.023	0.028
-0.008	0.037	-0.15	0	-0.057	-0.032	0.023	0.036	0.067	0.055	0.019
-0.007	0.038	-0.173	-0.005	-0.042	-0.027	0.037	0.068	-0.06	0	0.024
-0.002	0.034	-0.184	-0.004	-0.059	-0.016	0.05	0.244	-0.129	-0.049	0.024
-0.003	0.038	-0.172	-0.011	-0.064	-0.003	0.062	0.414	-0.133	-0.052	0.014
-0.013	0.054	-0.147	-0.01	-0.049	0.004	0.064	0.306	-0.057	-0.046	0.026
-0.01	0.055	-0.102	-0.003	-0.051	0.004	0.055	0.109	0.04	-0.005	0.031
-0.008	0.044	-0.059	-0.017	-0.054	-0.006	0.047	0.022	0.141	0.032	0.016
-0.017	0.044	-0.053	-0.028	-0.044	-0.024	0.038	-0.016	0.187	0.021	0.022
-0.019	0.044	-0.066	-0.024	-0.037	-0.025	0.034	-0.04	0.063	0.03	0.037
-0.016	0.028	-0.075	-0.024	-0.023	-0.014	0.034	-0.011	-0.147	0.067	0.038
-0.005	0.012	-0.079	-0.024	-0.015	-0.01	0.024	-0.007	-0.238	0.051	0.049
-0.005	0.008	-0.08	-0.024	-0.044	-0.009	0.019	-0.013	-0.164	-0.012	0.052
-0.016	-0.008	-0.088	-0.027	-0.067	-0.012	0.029	0.057	0.002	-0.05	0.039
-0.011	-0.008	-0.104	-0.019	-0.057	-0.01	0.032	0.097	0.092	-0.039	0.041
-0.019	0.078	-0.112	-0.011	-0.043	-0.002	0.017	0.046	0.056	-0.04	0.037
-0.032	0.09	-0.119	-0.021	-0.025	-0.017	0.005	-0.018	0.069	-0.081	0.004
-0.02	-0.155	-0.128	-0.022	-0.01	-0.042	0.008	-0.033	0.033	-0.099	-0.013
-0.008	-0.413	-0.139	-0.01	-0.027	-0.032	0.008	-0.005	-0.221	-0.108	-0.011
-0.011	-0.413	-0.142	-0.007	-0.051	-0.018	0.007	0.007	-0.39	-0.156	-0.003
-0.011	-0.278	-0.138	-0.009	-0.052	-0.026	0.01	-0.008	-0.214	-0.175	0.033
-0.009	-0.136	-0.154	-0.012	-0.042	-0.027	0.012	-0.019	0.094	-0.115	0.063
-0.009	-0.033	-0.201	-0.015	-0.024	-0.028	0.01	-0.023	0.255	-0.032	0.084
-0.009	-0.043	-0.248	-0.012	-0.029	-0.039	0.008	-0.026	0.224	0.003	0.126
-0.007	-0.1	-0.28	-0.007	-0.065	-0.045	0.018	-0.035	0.093	0.012	0.141
-0.008	-0.072	-0.331	-0.001	-0.066	-0.041	0.028	-0.05	-0.05	0.03	0.107
-0.007	0.002	-0.419	0.005	-0.035	-0.032	0.025	-0.044	-0.158	0.01	0.084
-0.003	0.012	-0.541	-0.005	-0.04	-0.034	0.015	-0.013	-0.161	-0.045	0.059
-0.014	-0.018	-0.71	-0.024	-0.049	-0.034	0.004	0	-0.026	-0.079	0.015
-0.025	-0.026	-0.796	-0.022	-0.029	-0.021	-0.002	-0.016	0.113	-0.078	0.011
-0.013	-0.036	-0.618	-0.007	-0.024	-0.011	-0.001	-0.024	0.142	-0.02	0.033
-0.001	-0.034	-0.284	-0.003	-0.035	0.001	0.013	-0.023	0.125	0.048	0.033
-0.003	0.036	-0.032	-0.003	-0.046	-0.002	0.029	-0.025	0.087	0.042	0.027
-0.005	0.126	0.081	-0.006	-0.06	-0.019	0.015	-0.023	0.029	0.013	0.003
-0.002	0.141	0.146	-0.014	-0.051	-0.011	-0.002	-0.024	0.003	0.017	-0.029
0.001	0.102	0.237	-0.021	-0.033	-0.008	0.013	-0.027	-0.007	0.021	-0.014
-0.009	0.074	0.294	-0.021	-0.046	-0.014	0.028	-0.027	-0.05	0.01	0.008
-0.019	0.058	0.275	-0.015	-0.051	-0.01	0.036	-0.023	-0.101	0.021	0.007
-0.01	0.041	0.239	-0.003	-0.031	-0.01	0.039	-0.016	-0.11	0.044	0.03
0.004	0.038	0.221	0	-0.038	0	0.024	-0.013	-0.061	0.055	0.05
0.007	0.044	0.211	-0.003	-0.056	0.014	0.018	-0.012	-0.014	0.078	0.014
-0.014	0.047	0.165	-0.01	-0.043	0.004	0.023	-0.014	-0.029	0.094	-0.038
-0.034	0.054	0.076	-0.015	-0.032	-0.004	0.012	-0.02	-0.052	0.076	-0.035
-0.021	0.058	0	-0.012	-0.031	-0.005	0.004	-0.02	-0.018	0.067	0.022
-0.007	0.059	-0.042	-0.019	-0.039	-0.015	0.008	-0.022	0.047	0.074	0.064
-0.011	0.051	-0.061	-0.028	-0.054	-0.013	0.015	-0.03	0.102	0.05	0.052
-0.013	0.035	-0.065	-0.019	-0.042	-0.002	0.018	-0.026	0.134	0.003	0.027
-0.002	0.036	-0.076	-0.013	-0.034	-0.005	0.013	-0.015	0.124	-0.007	0.026
0.011	0.045	-0.105	-0.016	-0.063	-0.01	0.006	-0.014	0.065	0.011	0.014
0.003	0.036	-0.149	-0.008	-0.066	-0.013	0.015	-0.021	0.029	0.004	-0.001
-0.018	0.027	-0.215	-0.008	-0.042	-0.02	0.034	-0.029	0.048	-0.009	0.016
-0.026	0.031	-0.317	-0.015	-0.046	-0.024	0.031	-0.026	-0.002	0.005	0.015
-0.013	0.025	-0.387	-0.014	-0.052	-0.025	0.018	-0.008	-0.096	0.029	-0.002
-0.003	0.011	-0.332	-0.019	-0.042	-0.024	0.021	-0.004	-0.092	0.03	0.027
-0.004	0.005	-0.206	-0.025	-0.046	-0.018	0.022	0.001	-0.055	-0.005	0.068
-0.005	0.005	-0.087	-0.027	-0.036	-0.015	0.014	0.027	-0.059	-0.017	0.063
-0.002	0.001	0.035	-0.031	-0.019	-0.022	0.021	0.028	-0.045	0.031	0.042
0	-0.013	0.118	-0.027	-0.037	-0.026	0.041	0.001	-0.031	0.068	0.027
-0.009	-0.014	0.126	-0.014	-0.055	-0.012	0.062	-0.011	-0.063	0.063	0.025
-0.018	0.017	0.099	-0.002	-0.059	-0.005	0.069	-0.007	-0.09	0.047	0.05
-0.016	0.037	0.07	-0.001	-0.062	-0.009	0.051	-0.001	-0.074	0.04	0.072
-0.013	0.033	0.033	-0.005	-0.036	-0.004	0.018	-0.001	-0.053	0.047	0.055
-0.015	0.038	-0.013	-0.005	-0.012	-0.01	0.003	-0.005	-0.032	0.052	0.053
-0.013	0.036	-0.039	-0.007	-0.022	-0.029	0.018	-0.009	-0.006	0.053	0.082
-0.009	0.012	-0.058	-0.008	-0.03	-0.031	0.035	-0.017	-0.003	0.033	0.07
-0.019	-0.012	-0.084	-0.004	-0.042	-0.03	0.046	-0.023	-0.019	0.01	0.031
-0.03	-0.026	-0.105	-0.003	-0.06	-0.035	0.048	-0.002	-0.032	0.018	0.021
-0.018	-0.02	-0.162	-0.007	-0.053	-0.033	0.036	0.022	-0.041	0.025	0.018
-0.005	-0.015	-0.254	-0.014	-0.044	-0.032	0.034	0.009	-0.053	0.025	0.009
-0.009	-0.034	-0.33	-0.013	-0.051	-0.029	0.036	-0.009	-0.08	0.03	0.013
-0.008	-0.007	-0.382	-0.009	-0.048	-0.016	0.02	-0.007	-0.114	-0.011	0.029
-0.003	0.062	-0.427	-0.01	-0.037	-0.016	0.002	0.001	-0.111	-0.072	0.056
-0.013	0.067	-0.5	-0.008	-0.034	-0.023	0.002	0.003	-0.045	-0.08	0.068
-0.025	0.03	-0.618	-0.001	-0.036	-0.018	0.009	0.003	0.049	-0.087	0.04
-0.015	0.017	-0.718	-0.008	-0.045	-0.011	0.011	0.013	0.08	-0.116	0.019
0.008	0.009	-0.729	-0.024	-0.055	-0.003	0.011	0.017	0.04	-0.114	0.024
0.017	-0.005	-0.564	-0.018	-0.051	0.004	0.016	0.001	0.015	-0.091	0.012
0.005	-0.018	-0.223	-0.006	-0.041	-0.009	0.036	-0.007	0.028	-0.055	-0.013
-0.003	-0.049	0.073	-0.013	-0.036	-0.021	0.05	-0.012	0.046	0.004	-0.029
0	-0.122	0.156	-0.012	-0.03	-0.015	0.036	-0.013	0.027	0.059	-0.033
0.001	-0.21	0.017	-0.001	-0.029	-0.018	0.024	0	-0.056	0.063	-0.009
0.004	-0.25	-0.227	-0.007	-0.036	-0.018	0.032	0.001	-0.113	0.022	0.012
0.001	-0.237	-0.258	-0.022	-0.051	-0.007	0.03	0.003	-0.102	0.001	0.019
-0.029	-0.174	-0.013	-0.027	-0.083	-0.009	0.018	0.023	-0.084	0.009	0.055
-0.051	-0.052	0.212	-0.021	-0.115	-0.017	0.017	0.019	0	0.016	0.087
-0.027	0.104	0.306	-0.017	-0.104	-0.013	0.016	-0.001	0.125	0.014	0.071
0.004	0.231	0.307	-0.024	-0.063	-0.01	0.008	-0.009	0.152	-0.003	0.046
0.012	0.253	0.225	-0.022	-0.042	-0.014	0.003	-0.02	0.129	-0.009	0.041
0.002	0.21	0.133	-0.005	-0.036	-0.02	0.011	-0.025	0.074	-0.012	0.029
-0.016	0.216	0.044	-0.008	-0.03	-0.02	0.019	-0.026	-0.027	-0.034	0.006
-0.027	0.224	-0.076	-0.016	-0.029	-0.007	0.01	-0.027	-0.055	-0.054	-0.011
-0.011	0.166	-0.152	-0.001	-0.025	0.005	0.002	-0.016	-0.023	-0.072	-0.044
0.002	0.111	-0.113	0.01	-0.002	-0.001	0.005	0.002	-0.017	-0.062	-0.081
-0.014	0.091	-0.013	0.003	0.012	-0.001	0.013	0.009	-0.014	-0.024	-0.089
-0.016	0.076	0.081	0	-0.017	0.013	0.025	0.006	-0.002	-0.008	-0.087
0.011	0.1	0.121	0.003	-0.047	0.012	0.031	0	0.002	-0.013	-0.075
0.013	0.107	0.103	-0.002	-0.032	-0.001	0.025	-0.015	0.005	-0.012	-0.037
-0.01	-0.043	0.069	-0.015	-0.006	-0.007	0.011	-0.031	0.017	0.001	-0.003
-0.017	-0.24	-0.013	-0.023	-0.009	-0.008	0.003	-0.029	0.023	-0.01	0.036
-0.013	-0.261	-0.168	-0.022	-0.04	-0.011	0.01	-0.019	0.004	-0.031	0.105
-0.009	-0.173	-0.368	-0.026	-0.052	-0.021	0.023	-0.021	-0.016	-0.042	0.125
-0.017	-0.132	-0.609	-0.031	-0.032	-0.03	0.026	-0.024	-0.023	-0.087	0.068
-0.035	-0.081	-0.783	-0.022	-0.025	-0.037	0.027	-0.027	-0.033	-0.128	0.042
-0.043	0.025	-0.82	-0.019	-0.046	-0.04	0.034	-0.033	-0.028	-0.111	0.104
-0.041	0.087	-0.889	-0.025	-0.059	-0.038	0.031	-0.034	-0.006	-0.09	0.195
-0.034	0.076	-0.99	-0.02	-0.048	-0.036	0.032	-0.047	-0.006	-0.088	0.217
-0.014	0.049	-0.915	-0.011	-0.047	-0.033	0.043	-0.078	-0.027	-0.058	0.15
-0.001	0.045	-0.746	-0.003	-0.062	-0.036	0.051	-0.086	0.001	-0.023	0.065
-0.016	0.054	-0.604	0.006	-0.073	-0.04	0.06	-0.065	0.096	-0.016	0.012
-0.026	0.047	-0.424	-0.004	-0.085	-0.029	0.051	-0.062	0.15	-0.002	-0.014
-0.009	0.01	-0.248	-0.023	-0.082	-0.014	0.012	-0.102	0.116	-0.006	-0.008
-0.013	-0.063	-0.068	-0.023	-0.069	-0.009	-0.015	-0.14	0.066	-0.041	0.022
-0.016	-0.112	0.091	-0.015	-0.071	-0.009	-0.014	-0.137	0.037	-0.027	0.025
0.01	-0.056	0.077	-0.023	-0.045	-0.006	-0.006	-0.166	0.017	0.013	0.013
0.002	0.036	0.056	-0.032	0.003	-0.012	0.011	-0.245	0.01	0.019	0.022
-0.026	0.045	0.216	-0.026	0.015	-0.016	0.026	-0.226	0.011	0.014	0.026
-0.013	-0.006	0.377	-0.022	-0.008	-0.013	0.024	-0.072	-0.033	0.033	0.022
0.014	-0.041	0.445	-0.026	-0.025	-0.017	0.015	0.066	-0.122	0.084	0.04
0.01	-0.036	0.483	-0.02	-0.023	-0.018	0.012	0.099	-0.135	0.113	0.066
-0.009	-0.009	0.459	-0.007	-0.033	-0.019	0.017	0.064	-0.032	0.099	0.064
-0.016	-0.009	0.374	-0.004	-0.065	-0.027	0.017	0.083	0.032	0.091	0.044
-0.022	-0.053	0.275	0	-0.084	-0.016	0.009	0.149	-0.041	0.054	0.023
-0.023	-0.056	0.135	0.001	-0.066	-0.007	0.018	0.13	-0.099	-0.02	-0.001
-0.014	-0.001	-0.04	-0.013	-0.038	-0.026	0.035	0.123	-0.036	-0.041	-0.003
-0.003	-0.052	-0.161	-0.019	-0.038	-0.036	0.036	0.14	0.027	-0.039	0.019
0.007	-0.186	-0.256	-0.013	-0.042	-0.022	0.028	0.049	0.026	-0.079	0.02
-0.003	-0.181	-0.408	-0.016	-0.034	-0.022	0.032	0.016	0.025	-0.103	0.012
-0.014	-0.083	-0.502	-0.019	-0.05	-0.029	0.05	0.14	0.056	-0.088	0.033
-0.01	-0.041	-0.441	-0.015	-0.055	-0.022	0.06	0.252	0.09	-0.077	0.061
-0.01	-0.026	-0.316	-0.001	-0.034	-0.024	0.046	0.244	0.079	-0.019	0.063
-0.01	0.001	-0.181	0.011	-0.033	-0.03	0.028	0.119	0.019	0.077	0.086
-0.005	0.038	-0.055	-0.004	-0.047	-0.023	0.017	0.035	-0.056	0.099	0.161
-0.015	0.077	0.001	-0.021	-0.057	-0.026	0.013	0.116	-0.153	0.086	0.185
-0.028	0.091	-0.061	-0.012	-0.068	-0.025	0.017	0.238	-0.264	0.115	0.084
-0.015	0.083	-0.19	0.004	-0.058	-0.009	0.016	0.322	-0.229	0.109	-0.021
0	0.074	-0.188	0.004	-0.045	0.008	0.015	0.266	-0.004	0.035	-0.021
-0.013	0.062	0.031	-0.005	-0.061	0.018	0.02	-0.044	0.159	-0.005	0.016
-0.027	0.053	0.258	-0.003	-0.061	0.013	0.016	-0.339	0.158	0.015	0.033
-0.013	0.049	0.352	0	-0.042	-0.003	0.01	-0.386	0.075	0.029	0.048
0.002	0.04	0.372	-0.011	-0.052	-0.008	0.017	-0.344	-0.118	0.026	0.031
-0.011	0.029	0.319	-0.02	-0.062	-0.007	0.028	-0.197	-0.223	0.014	0.011
-0.025	0.027	0.189	-0.02	-0.039	-0.012	0.034	0.153	-0.015	0.001	0.088
-0.009	0.026	0.062	-0.024	-0.01	-0.013	0.046	0.422	0.178	0.005	0.148
0.003	0.026	-0.028	-0.023	0.004	-0.011	0.055	0.324	0.062	0.006	0.068
-0.012	0.026	-0.101	-0.009	-0.014	-0.013	0.039	0.097	-0.12	-0.001	-0.016
-0.011	0.019	-0.147	-0.002	-0.056	-0.01	0.02	-0.012	-0.162	-0.015	-0.03
0.001	0.019	-0.165	-0.009	-0.066	-0.011	0.009	-0.056	-0.15	-0.034	-0.04
0.002	0.039	-0.178	-0.012	-0.042	-0.02	0.008	0.014	-0.139	-0.031	-0.038
0.002	0.048	-0.185	-0.008	-0.037	-0.008	0.016	0.077	-0.098	-0.047	-0.015
-0.006	0.039	-0.163	-0.006	-0.046	0.001	0.015	-0.019	-0.016	-0.094	0.002
-0.016	0.03	-0.128	-0.002	-0.04	-0.021	0.013	-0.131	0.1	-0.077	-0.012
-0.013	0.017	-0.12	-0.003	-0.027	-0.031	0.019	-0.205	0.175	-0.004	-0.044
-0.011	0.014	-0.135	-0.02	-0.043	-0.021	0.014	-0.219	0.142	0.043	-0.034
-0.011	0.022	-0.145	-0.032	-0.11	-0.026	-0.001	-0.161	0.063	0.055	-0.011
-0.011	0.014	-0.154	-0.021	-0.16	-0.022	-0.006	-0.158	0.044	0.036	-0.05
-0.012	-0.008	-0.162	-0.011	-0.119	-0.007	-0.001	-0.164	0.07	0.002	-0.087
-0.003	-0.018	-0.152	-0.025	-0.044	-0.014	0.002	-0.087	0.078	-0.02	-0.05
0.008	-0.009	-0.148	-0.045	0.003	-0.023	0.013	-0.058	0.087	-0.027	-0.022
0.012	0.012	-0.159	-0.047	0.035	-0.012	0.041	-0.117	0.085	-0.023	-0.037
-0.001	0.027	-0.162	-0.049	0.039	-0.002	0.059	-0.154	0.015	-0.011	-0.027
-0.025	0.027	-0.161	-0.045	0.009	-0.005	0.056	-0.153	-0.035	-0.003	-0.014
-0.02	0.01	-0.167	-0.015	-0.018	-0.01	0.045	-0.133	0.01	0.008	0.004
-0.001	0	-0.174	0.006	-0.037	-0.014	0.038	-0.102	0.005	0.016	0.057
-0.001	0.014	-0.173	0.001	-0.043	-0.013	0.036	-0.103	-0.065	-0.006	0.041
-0.016	0.017	-0.175	-0.003	-0.026	-0.014	0.034	-0.107	-0.045	-0.011	0
-0.025	-0.005	-0.185	-0.005	-0.015	-0.021	0.035	-0.041	-0.037	0.007	0.08
-0.024	-0.017	-0.183	-0.007	-0.028	-0.024	0.035	0.079	-0.15	0.005	0.138
-0.023	-0.019	-0.178	0	-0.035	-0.02	0.03	0.162	-0.249	0.031	0.095
-0.012	-0.023	-0.18	0.004	-0.037	-0.005	0.037	0.144	-0.215	0.06	0.108
0.003	-0.013	-0.175	0	-0.055	0.008	0.045	0.067	-0.126	0.027	0.125
0.006	0.01	-0.164	-0.006	-0.055	0	0.029	0.015	-0.16	0.004	0.066
-0.011	0.023	-0.16	-0.012	-0.046	-0.017	0.008	-0.017	-0.279	0.03	0.044
-0.023	0.021	-0.158	-0.014	-0.063	-0.02	0.007	-0.069	-0.243	0.036	0.072
-0.004	0.023	-0.156	-0.012	-0.058	-0.017	0.019	-0.097	-0.006	0.01	0.08
-0.002	0.028	-0.166	-0.016	-0.026	-0.031	0.026	-0.069	0.166	-0.006	0.071
-0.019	0.024	-0.177	-0.02	-0.035	-0.035	0.018	-0.041	0.09	-0.03	0.069
-0.016	0.018	-0.184	-0.017	-0.065	-0.019	0.011	-0.052	-0.069	-0.065	0.063
-0.013	0.013	-0.204	-0.01	-0.054	-0.026	0.013	-0.058	-0.091	-0.07	0.021
-0.014	0.006	-0.238	-0.008	-0.035	-0.032	0.016	-0.013	0.068	-0.068	-0.014
-0.008	0.004	-0.273	-0.009	-0.045	-0.023	0.018	0.122	0.233	-0.074	-0.022
-0.019	0.004	-0.293	-0.01	-0.056	-0.03	0.02	0.279	0.21	-0.062	-0.063
-0.034	-0.009	-0.292	-0.006	-0.057	-0.029	0.026	0.313	0.091	-0.05	-0.034
-0.007	-0.034	-0.308	-0.003	-0.051	-0.006	0.031	0.223	0.036	-0.027	0.089
0.022	-0.053	-0.363	-0.005	-0.052	-0.014	0.025	0.079	0.051	0.018	0.107
0.002	-0.042	-0.356	-0.013	-0.058	-0.035	0.012	-0.066	0.076	0.034	0.068
-0.016	-0.034	-0.25	-0.025	-0.049	-0.017	0.005	-0.137	0.081	0.005	0.071
0.008	-0.075	-0.171	-0.033	-0.033	-0.002	0.004	-0.166	0.064	-0.013	0.036
0.013	-0.096	-0.134	-0.025	-0.033	-0.02	0.001	-0.219	0.035	0.007	-0.005
-0.018	-0.034	-0.084	-0.012	-0.046	-0.02	0.007	-0.225	0.038	0.03	0.003
-0.031	0.024	-0.05	-0.009	-0.051	-0.002	0.022	-0.135	0.032	0.043	0.004
-0.011	0.025	-0.01	-0.007	-0.053	-0.006	0.02	-0.012	-0.035	0.044	-0.012
0.002	0.016	0.043	-0.003	-0.072	-0.013	0.012	0.079	-0.024	0.031	-0.021
0	0.031	0.041	-0.007	-0.076	-0.006	0.013	0.112	0.054	0.012	-0.025
-0.002	0.035	-0.004	-0.009	-0.051	-0.012	0.013	0.103	-0.013	0.002	-0.023
0.003	0.012	-0.029	0	-0.04	-0.022	0.017	0.097	-0.124	0.002	-0.01
0.004	-0.01	-0.034	0.004	-0.037	-0.012	0.026	0.073	-0.063	-0.004	0.041
-0.007	-0.023	-0.05	-0.004	-0.031	-0.012	0.031	-0.004	0.044	0.016	0.098
-0.016	-0.02	-0.079	0.001	-0.044	-0.026	0.036	-0.092	0.067	0.056	0.042
-0.024	0.012	-0.094	0.011	-0.058	-0.025	0.036	-0.089	0.075	0.05	-0.068
-0.03	0.032	-0.097	-0.003	-0.054	-0.022	0.033	0.028	0.082	0.02	-0.028
-0.027	0.03	-0.11	-0.018	-0.053	-0.022	0.027	0.144	0.055	0.011	0.103
-0.032	0.023	-0.11	-0.011	-0.044	-0.014	0.018	0.22	0.035	0.01	0.129
-0.047	0.008	-0.099	-0.004	-0.027	-0.008	0.018	0.159	0.028	-0.01	0.072
-0.041	0.005	-0.116	-0.011	-0.03	-0.01	0.021	-0.178	-0.008	-0.042	0.031
-0.002	0.013	-0.132	-0.027	-0.024	-0.014	0.025	-0.435	-0.033	-0.053	0.031
0.02	-0.01	-0.126	-0.026	-0.007	-0.022	0.025	-0.324	-0.028	-0.053	0.059
-0.001	-0.063	-0.135	-0.009	-0.029	-0.022	0.014	-0.101	-0.03	-0.045	0.065
-0.002	-0.114	-0.159	-0.008	-0.062	-0.015	0.01	0.145	-0.024	-0.019	0.034
0.021	-0.149	-0.157	-0.015	-0.07	-0.016	0.017	0.341	-0.008	-0.003	0.006
0.009	-0.14	-0.123	-0.007	-0.072	-0.014	0.023	0.265	-0.017	-0.002	-0.013
-0.017	-0.076	-0.094	0.001	-0.06	0.003	0.026	0.089	-0.034	0.013	-0.001
[truncated: 31,623 more rows]
