# Supplementary material for: Asymmetric and transient properties of reciprocal activity of antagonists during the paw-shake response in the cat
Source: PLoS Comput Biol. 2021 Dec 28;17(12):e1009677. doi: 10.1371/journal.pcbi.1009677 (PMC8759665; doi:10.1371/journal.pcbi.1009677)
Supplement: S1 Data — File name of each file has the following structure: SupplementaryFileNumber_Data_SessionNumber_AnimalCode_EpisodeNumber.txt. Example: S1_Data_7_3-25-0_bo_9F.txt, where S1 is the supplementary data file number 7, 3-25-0 is session number, bo is animal code, 9F is episode number, and txt is file type extension. Each column of each file contains raw EMG signal of a specific muscle in mV sampled at 3000 Hz and band-pass filtered (Butterworth zero-lag filter, 30 Hz– 1000 Hz, 3 dB). First line of each file contains muscle name abbreviations (see Table 3 in the manuscript): MG, medial gastrocnemius; SO, soleus; BFS, biceps femoris anterior; IP, iliopsoas; TA, tibialis anterior; VA, vastus lateralis and vastus medialis. (ZIP) [file pcbi.1009677.s001.zip › S1_Data/S1_Data_16_7-25-0_CR_34F.txt]

BFP	MG	SO	BFA	VL	TA	SAM	IP	RF	EDL	FDL
-1.491	0.227	0.305	0.518	-0.543	2.481	0.542	1.321	-1.731	-2.382	-0.292
2.095	-0.229	-0.299	-0.539	0.533	-2.898	-0.512	-1.88	1.684	2.87	0.334
3.43	-0.422	-0.426	-0.94	0.949	-4.881	-0.914	-3.071	2.976	4.819	0.566
2.689	-0.321	-0.166	-0.724	0.75	-3.735	-0.7	-2.393	2.292	3.714	0.43
2.564	-0.27	-0.088	-0.689	0.714	-3.52	-0.662	-2.27	2.175	3.493	0.422
2.564	-0.263	-0.094	-0.701	0.701	-3.534	-0.673	-2.28	2.181	3.485	0.437
2.351	-0.257	-0.11	-0.641	0.644	-3.203	-0.612	-2.078	1.976	3.157	0.391
2.284	-0.326	-0.201	-0.613	0.627	-3.044	-0.575	-1.979	1.888	3.011	0.377
2.182	-0.439	-0.295	-0.575	0.576	-2.877	-0.533	-1.875	1.782	2.848	0.357
2.048	-0.48	-0.345	-0.539	0.536	-2.684	-0.494	-1.764	1.661	2.633	0.311
1.953	-0.432	-0.345	-0.517	0.519	-2.531	-0.464	-1.669	1.568	2.452	0.288
1.84	-0.346	-0.318	-0.481	0.485	-2.376	-0.432	-1.558	1.464	2.284	0.268
1.725	-0.224	-0.297	-0.45	0.448	-2.208	-0.41	-1.452	1.353	2.118	0.233
1.645	-0.09	-0.278	-0.424	0.408	-2.036	-0.386	-1.356	1.257	1.967	0.223
1.552	-0.03	-0.253	-0.385	0.369	-1.869	-0.346	-1.264	1.165	1.805	0.223
1.44	-0.054	-0.23	-0.349	0.348	-1.719	-0.314	-1.176	1.072	1.635	0.211
1.348	-0.051	-0.212	-0.328	0.324	-1.591	-0.299	-1.09	0.987	1.503	0.212
1.252	-0.008	-0.202	-0.311	0.299	-1.467	-0.276	-1.01	0.903	1.396	0.206
1.143	-0.014	-0.197	-0.282	0.286	-1.34	-0.237	-0.935	0.813	1.278	0.166
1.054	-0.053	-0.191	-0.248	0.265	-1.224	-0.205	-0.876	0.733	1.165	0.131
0.996	-0.044	-0.188	-0.227	0.236	-1.113	-0.189	-0.824	0.666	1.075	0.129
0.948	-0.003	-0.186	-0.211	0.222	-0.984	-0.172	-0.753	0.6	0.975	0.125
0.87	0.002	-0.171	-0.189	0.212	-0.853	-0.151	-0.679	0.529	0.885	0.102
0.786	-0.013	-0.166	-0.168	0.186	-0.752	-0.132	-0.626	0.463	0.808	0.098
0.729	-0.02	-0.181	-0.154	0.146	-0.67	-0.116	-0.566	0.41	0.684	0.093
0.678	-0.038	-0.201	-0.142	0.099	-0.591	-0.107	-0.497	0.351	0.555	0.058
0.625	-0.048	-0.241	-0.118	0.068	-0.513	-0.097	-0.459	0.289	0.465	0.035
0.567	-0.039	-0.302	-0.096	0.065	-0.44	-0.07	-0.429	0.243	0.389	0.038
0.512	-0.042	-0.374	-0.086	0.072	-0.37	-0.048	-0.372	0.208	0.313	0.037
0.469	-0.05	-0.388	-0.074	0.067	-0.299	-0.038	-0.334	0.164	0.238	0.031
0.433	-0.029	-0.255	-0.067	0.049	-0.236	-0.019	-0.307	0.113	0.209	0.025
0.396	0.005	-0.054	-0.065	0.035	-0.179	-0.007	-0.265	0.069	0.212	0.015
0.353	0.024	0.093	-0.045	0.025	-0.12	-0.007	-0.228	0.034	0.185	0.012
0.316	0.031	0.188	-0.027	0.01	-0.059	0.011	-0.195	0.011	0.134	0.005
0.281	0.021	0.247	-0.026	-0.007	-0.004	0.024	-0.173	-0.018	0.071	-0.013
0.234	0.015	0.242	-0.015	-0.019	0.036	0.022	-0.16	-0.063	0.012	-0.012
0.211	0.019	0.195	0.006	-0.029	0.07	0.031	-0.132	-0.087	-0.033	0.006
0.206	0.004	0.158	0.006	-0.038	0.107	0.04	-0.092	-0.096	-0.085	0.017
0.183	-0.03	0.132	0.009	-0.037	0.151	0.036	-0.063	-0.122	-0.125	0.031
0.161	-0.064	0.106	0.033	-0.037	0.193	0.034	-0.057	-0.148	-0.139	0.04
0.163	-0.073	0.084	0.035	-0.038	0.204	0.039	-0.045	-0.154	-0.157	0.023
0.154	-0.059	0.061	0.02	-0.037	0.214	0.049	-0.027	-0.166	-0.177	-0.004
0.111	-0.062	0.042	0.02	-0.049	0.252	0.061	-0.028	-0.198	-0.174	-0.035
0.084	-0.042	0.033	0.036	-0.052	0.275	0.066	-0.024	-0.219	-0.183	-0.054
0.082	0.032	0.035	0.05	-0.041	0.265	0.07	-0.005	-0.22	-0.218	-0.053
0.077	0.093	0.042	0.048	-0.048	0.266	0.076	0.006	-0.223	-0.234	-0.07
0.074	0.127	0.036	0.037	-0.066	0.283	0.075	0.016	-0.227	-0.25	-0.087
0.065	0.135	0.027	0.042	-0.077	0.29	0.077	0.022	-0.236	-0.275	-0.07
0.039	0.102	0.038	0.058	-0.083	0.298	0.089	0.013	-0.251	-0.27	-0.058
0.038	0.077	0.042	0.065	-0.077	0.311	0.097	0.011	-0.256	-0.27	-0.06
0.065	0.074	0.014	0.06	-0.064	0.311	0.088	0.01	-0.256	-0.283	-0.039
0.066	0.064	-0.035	0.056	-0.054	0.307	0.079	0.003	-0.262	-0.254	-0.025
0.045	0.058	-0.089	0.06	-0.053	0.302	0.086	0.007	-0.264	-0.222	-0.038
0.041	0.065	-0.147	0.067	-0.073	0.295	0.095	0.01	-0.258	-0.242	-0.034
0.048	0.07	-0.203	0.069	-0.091	0.299	0.097	0.005	-0.249	-0.271	-0.03
0.053	0.059	-0.235	0.065	-0.073	0.298	0.093	0.012	-0.238	-0.284	-0.048
0.06	0.047	-0.235	0.06	-0.058	0.285	0.08	0.027	-0.235	-0.307	-0.051
0.056	0.052	-0.19	0.051	-0.066	0.285	0.076	0.043	-0.235	-0.316	-0.047
0.053	0.053	-0.086	0.037	-0.053	0.301	0.083	0.044	-0.232	-0.306	-0.06
0.06	0.036	0.053	0.035	-0.036	0.298	0.081	0.016	-0.243	-0.297	-0.05
0.071	0.03	0.188	0.037	-0.053	0.276	0.076	-0.008	-0.247	-0.266	-0.03
0.079	0.027	0.311	0.036	-0.065	0.268	0.068	-0.011	-0.227	-0.213	-0.032
0.074	0.022	0.393	0.045	-0.059	0.271	0.057	-0.01	-0.216	-0.188	-0.035
0.083	0.023	0.383	0.049	-0.061	0.263	0.053	-0.018	-0.215	-0.206	-0.037
0.106	0.024	0.303	0.034	-0.068	0.256	0.059	-0.012	-0.206	-0.218	-0.049
0.106	0.034	0.214	0.028	-0.074	0.248	0.072	0.003	-0.199	-0.191	-0.047
0.092	0.06	0.13	0.038	-0.074	0.231	0.081	-0.018	-0.201	-0.154	-0.032
0.095	0.065	0.067	0.043	-0.056	0.217	0.078	-0.044	-0.202	-0.132	-0.039
0.11	0.043	0.023	0.038	-0.036	0.211	0.067	-0.042	-0.195	-0.143	-0.045
0.108	0.018	-0.017	0.036	-0.051	0.21	0.061	-0.045	-0.189	-0.18	-0.023
0.103	-0.003	-0.035	0.039	-0.065	0.199	0.064	-0.05	-0.186	-0.198	-0.021
0.125	-0.009	-0.043	0.037	-0.043	0.173	0.063	-0.05	-0.174	-0.202	-0.032
0.147	-0.024	-0.095	0.03	-0.034	0.152	0.061	-0.05	-0.161	-0.224	-0.017
0.142	-0.066	-0.189	0.022	-0.05	0.142	0.06	-0.041	-0.157	-0.244	-0.017
0.144	-0.085	-0.285	0.013	-0.042	0.134	0.049	-0.044	-0.157	-0.247	-0.026
0.147	-0.073	-0.375	0.018	-0.019	0.127	0.041	-0.065	-0.151	-0.233	-0.004
0.133	-0.078	-0.463	0.019	-0.029	0.124	0.054	-0.085	-0.139	-0.195	0.001
0.144	-0.071	-0.543	0.009	-0.048	0.121	0.06	-0.104	-0.14	-0.168	-0.02
0.167	-0.017	-0.566	0.012	-0.042	0.118	0.055	-0.113	-0.152	-0.162	-0.021
0.164	0.047	-0.493	0.014	-0.029	0.114	0.055	-0.1	-0.144	-0.131	-0.024
0.16	0.066	-0.333	0.007	-0.017	0.107	0.046	-0.082	-0.12	-0.074	-0.04
0.171	0.034	-0.049	0.013	-0.029	0.104	0.035	-0.09	-0.11	-0.034	-0.032
0.179	-0.017	0.292	0.013	-0.046	0.11	0.043	-0.103	-0.115	0.001	-0.019
0.185	-0.065	0.498	0.002	-0.01	0.115	0.054	-0.099	-0.117	0.052	-0.017
0.193	-0.089	0.564	0.006	0.009	0.109	0.055	-0.105	-0.112	0.043	-0.011
0.2	-0.059	0.569	0.006	-0.021	0.099	0.047	-0.125	-0.104	-0.003	-0.028
0.207	0.008	0.479	-0.003	-0.021	0.08	0.037	-0.139	-0.1	0.006	-0.036
0.214	0.042	0.317	0.003	-0.013	0.054	0.046	-0.142	-0.102	0.009	-0.011
0.22	0.015	0.165	0.016	-0.039	0.048	0.048	-0.151	-0.098	-0.023	-0.011
0.226	-0.028	0.032	0.004	-0.041	0.054	0.028	-0.164	-0.089	-0.034	-0.02
0.233	-0.065	-0.065	-0.006	-0.016	0.048	0.032	-0.158	-0.091	-0.017	0.005
0.237	-0.092	-0.087	0.007	-0.015	0.04	0.051	-0.15	-0.094	-0.005	0.02
0.245	-0.065	-0.087	0.009	-0.016	0.04	0.046	-0.15	-0.081	-0.033	0.019
0.251	0.034	-0.075	0.001	-0.006	0.031	0.04	-0.146	-0.069	-0.055	0.028
0.248	0.126	0.006	0.005	-0.006	0.016	0.039	-0.157	-0.065	-0.019	0.037
0.248	0.144	0.073	0.006	-0.003	0.02	0.027	-0.175	-0.063	0.023	0.027
0.239	0.119	0.056	-0.002	-0.002	0.024	0.019	-0.154	-0.067	0.04	0.018
0.231	0.117	0.007	-0.006	-0.019	0.021	0.021	-0.126	-0.071	0.033	0.009
0.251	0.13	-0.001	-0.006	-0.019	0.024	0.015	-0.13	-0.061	0.019	-0.015
0.26	0.09	0.087	-0.003	-0.011	0.016	0.012	-0.143	-0.052	0.031	-0.023
0.257	0.03	0.197	-0.004	-0.016	0.015	0.023	-0.151	-0.054	0.037	-0.003
0.25	0.045	0.217	-0.006	-0.008	0.03	0.024	-0.152	-0.062	0.013	0.004
0.226	0.088	0.175	-0.01	0.012	0.013	0.015	-0.151	-0.07	0.006	0.004
0.235	0.067	0.137	-0.016	0.019	-0.016	0.025	-0.157	-0.072	0.023	0.014
0.256	0.035	0.117	-0.018	0.013	-0.012	0.035	-0.159	-0.064	0.032	0.02
0.243	0.037	0.081	-0.012	0	-0.014	0.03	-0.16	-0.056	0.029	0.007
0.247	0.026	0.006	-0.002	-0.012	-0.033	0.02	-0.165	-0.058	0.014	-0.018
0.257	0.009	-0.063	0.002	-0.019	-0.034	0.016	-0.169	-0.061	-0.008	-0.023
0.248	0.021	-0.101	-0.009	-0.02	-0.027	0.023	-0.178	-0.046	-0.019	-0.01
0.262	0.04	-0.145	-0.02	-0.016	-0.027	0.029	-0.184	-0.031	-0.009	0.002
0.269	0.021	-0.224	-0.017	-0.007	-0.028	0.023	-0.175	-0.04	0.006	0.018
0.247	-0.012	-0.303	-0.014	-0.004	-0.024	0.02	-0.167	-0.052	0	0.031
0.23	-0.015	-0.331	-0.016	-0.008	-0.014	0.028	-0.168	-0.048	-0.022	0.023
0.235	0.005	-0.342	-0.01	-0.004	-0.004	0.028	-0.168	-0.046	-0.031	0.005
0.259	0.028	-0.354	-0.003	-0.005	0.003	0.019	-0.163	-0.053	-0.032	-0.002
0.274	0.046	-0.295	-0.006	-0.021	0.005	0.015	-0.158	-0.062	-0.032	0.005
0.261	0.049	-0.142	-0.002	-0.016	0.002	0.018	-0.16	-0.056	-0.002	0.016
0.252	-0.01	0.021	-0.001	0.003	-0.005	0.024	-0.163	-0.038	0.045	0.015
0.271	-0.117	0.103	-0.01	-0.004	-0.01	0.026	-0.169	-0.036	0.088	-0.001
0.276	-0.16	0.184	-0.006	-0.008	-0.014	0.025	-0.178	-0.048	0.123	-0.007
0.256	-0.126	0.341	0.003	0.003	-0.014	0.021	-0.187	-0.055	0.125	0
0.249	-0.072	0.453	-0.002	0.001	0.004	0.017	-0.187	-0.053	0.109	-0.004
0.256	-0.006	0.451	-0.006	-0.008	0.018	0.018	-0.169	-0.05	0.123	-0.016
0.261	0.053	0.387	-0.004	-0.013	0.007	0.026	-0.147	-0.051	0.129	-0.016
0.252	0.062	0.292	-0.003	-0.016	0.011	0.028	-0.146	-0.054	0.099	-0.022
0.242	0.036	0.191	-0.005	-0.007	0.032	0.021	-0.151	-0.048	0.072	-0.026
0.256	0.007	0.119	-0.003	-0.001	0.012	0.022	-0.153	-0.039	0.072	-0.005
0.273	-0.013	0.068	-0.002	-0.004	-0.013	0.038	-0.172	-0.038	0.099	-0.006
0.264	-0.033	0.019	-0.009	0.009	0.001	0.037	-0.193	-0.041	0.096	-0.021
0.242	-0.071	-0.023	-0.015	0.013	-0.007	0.023	-0.188	-0.048	0.055	0.002
0.249	-0.098	-0.081	-0.011	-0.009	-0.036	0.023	-0.186	-0.056	0.035	0.016
0.265	-0.061	-0.178	-0.008	-0.018	-0.037	0.03	-0.188	-0.052	0.017	-0.003
0.256	0.006	-0.293	-0.002	-0.009	-0.037	0.026	-0.169	-0.048	-0.017	-0.009
0.246	0.036	-0.432	0.005	-0.006	-0.038	0.013	-0.154	-0.054	-0.047	-0.003
0.251	0.04	-0.597	0.002	-0.009	-0.029	0.013	-0.158	-0.055	-0.087	0.011
0.255	0.056	-0.739	-0.005	-0.01	-0.031	0.028	-0.159	-0.052	-0.126	0.031
0.255	0.072	-0.833	-0.008	-0.006	-0.035	0.029	-0.162	-0.051	-0.142	0.02
0.254	0.072	-0.867	-0.014	0.003	-0.032	0.022	-0.165	-0.049	-0.139	0.006
0.268	0.056	-0.723	-0.019	0.002	-0.034	0.026	-0.166	-0.05	-0.113	0.014
0.281	0.03	-0.356	-0.021	0.004	-0.037	0.031	-0.178	-0.052	-0.07	0.01
0.271	0.021	0.065	-0.022	0.024	-0.037	0.023	-0.191	-0.058	-0.044	-0.012
0.265	0.03	0.421	-0.015	0.014	-0.03	0.012	-0.185	-0.072	-0.015	-0.023
0.262	0.036	0.662	-0.005	-0.022	-0.009	0.013	-0.164	-0.069	0.047	-0.037
0.244	0.024	0.73	-0.006	-0.028	0.007	0.018	-0.145	-0.051	0.078	-0.045
0.239	-0.003	0.643	-0.009	-0.016	0.003	0.023	-0.144	-0.051	0.056	-0.028
0.242	-0.016	0.465	-0.013	-0.009	0.006	0.029	-0.16	-0.057	0.046	-0.029
0.243	-0.005	0.279	-0.023	-0.001	0.018	0.027	-0.159	-0.058	0.063	-0.041
0.258	-0.009	0.137	-0.024	0.007	0.028	0.022	-0.152	-0.062	0.083	-0.016
0.257	-0.027	0.037	-0.014	-0.004	0.04	0.026	-0.172	-0.06	0.092	-0.001
0.247	-0.014	0.024	-0.012	-0.022	0.033	0.028	-0.178	-0.057	0.093	-0.012
0.264	0.013	0.103	-0.017	-0.012	0.011	0.029	-0.169	-0.06	0.114	0.004
0.258	0.008	0.173	-0.016	0	0.004	0.038	-0.175	-0.055	0.133	0.019
0.234	-0.015	0.19	-0.011	-0.004	-0.003	0.031	-0.166	-0.049	0.105	0.015
0.247	-0.019	0.15	-0.015	-0.004	-0.016	0.011	-0.159	-0.05	0.059	0.024
0.268	-0.001	0.07	-0.018	-0.009	-0.016	0.012	-0.167	-0.054	0.038	0.028
0.259	0.015	0.008	-0.019	-0.01	-0.009	0.024	-0.16	-0.064	0.024	0.015
0.227	0.011	-0.039	-0.026	0.001	-0.009	0.026	-0.153	-0.062	0.016	0.012
0.222	0.004	-0.097	-0.029	0.006	-0.009	0.022	-0.166	-0.046	0.029	0.009
0.246	0.017	-0.17	-0.016	0.005	-0.004	0.022	-0.168	-0.052	0.037	0.002
0.256	0.038	-0.23	0.003	-0.01	0	0.026	-0.158	-0.066	0.028	0.013
0.265	0.038	-0.16	0.011	-0.027	0.004	0.025	-0.167	-0.062	0.022	0.017
0.27	0.013	0.026	0.006	-0.019	0.005	0.016	-0.176	-0.057	0.041	0.012
0.251	-0.016	0.123	-0.001	-0.01	0.007	0.019	-0.166	-0.053	0.056	0.03
0.243	-0.043	0.114	-0.002	-0.016	0.008	0.028	-0.159	-0.046	0.034	0.053
0.25	-0.04	0.097	-0.001	-0.005	0.006	0.021	-0.153	-0.055	0.009	0.04
0.252	-0.005	0.045	-0.005	0.015	0.011	0.019	-0.149	-0.063	0.002	0.02
0.252	-0.01	-0.031	-0.005	-0.002	0.016	0.026	-0.146	-0.058	0.005	0.027
0.253	-0.042	-0.087	0	-0.022	0.019	0.028	-0.142	-0.06	0.005	0.009
0.26	0	-0.163	-0.005	-0.003	0.017	0.026	-0.152	-0.06	-0.006	-0.039
0.257	0.072	-0.239	-0.005	-0.001	0.008	0.026	-0.161	-0.051	-0.004	-0.057
0.225	0.067	-0.194	-0.001	-0.021	0.002	0.025	-0.165	-0.047	0.01	-0.057
0.215	0.026	-0.11	-0.001	-0.008	-0.007	0.025	-0.173	-0.045	0	-0.057
0.251	0.014	-0.18	-0.001	0	-0.005	0.025	-0.171	-0.047	-0.024	-0.032
0.272	0.014	-0.242	-0.003	-0.022	0.016	0.019	-0.16	-0.063	-0.037	-0.011
0.271	0.021	-0.11	-0.01	-0.021	0.016	0.019	-0.157	-0.069	-0.047	-0.021
0.261	0.022	0.077	-0.012	-0.003	0.009	0.026	-0.166	-0.064	-0.036	-0.017
0.253	0.004	0.187	-0.009	-0.005	0.016	0.023	-0.17	-0.066	0.015	0.001
0.268	-0.014	0.203	-0.005	-0.005	0.004	0.023	-0.163	-0.065	0.044	-0.005
0.274	-0.041	0.16	-0.002	-0.006	-0.005	0.038	-0.157	-0.061	0.025	-0.005
0.252	-0.065	0.123	-0.004	-0.016	0.007	0.037	-0.156	-0.057	0.013	0.004
0.247	-0.044	0.143	-0.004	-0.002	0.01	0.023	-0.154	-0.048	0.006	0.003
0.255	0.008	0.194	0.005	0.016	0.007	0.025	-0.15	-0.049	-0.012	0.012
0.246	0.05	0.193	-0.002	0.005	0.008	0.026	-0.152	-0.058	0.003	0.025
0.238	0.073	0.14	-0.01	-0.013	0.002	0.021	-0.164	-0.058	0.022	0.031
0.241	0.072	0.067	-0.005	-0.014	-0.002	0.02	-0.176	-0.057	0.016	0.038
0.245	0.048	-0.002	-0.006	0	-0.003	0.019	-0.183	-0.063	0.044	0.024
0.249	0.012	-0.032	-0.01	0.003	-0.008	0.023	-0.177	-0.063	0.074	0.011
0.241	-0.014	-0.043	-0.014	-0.016	-0.007	0.033	-0.162	-0.051	0.05	0.017
0.229	-0.028	-0.052	-0.01	-0.026	0.006	0.034	-0.15	-0.049	0.021	-0.011
0.245	-0.04	-0.047	0.002	-0.004	0.017	0.032	-0.15	-0.06	0.004	-0.056
0.259	-0.035	-0.027	-0.004	0.014	0.009	0.032	-0.153	-0.059	-0.014	-0.051
0.245	-0.011	0.007	-0.008	0.003	-0.005	0.031	-0.144	-0.055	0.004	-0.034
0.248	-0.007	0.031	0	-0.002	-0.01	0.03	-0.142	-0.065	0.044	-0.041
0.263	-0.008	0.035	-0.01	0.003	-0.007	0.03	-0.158	-0.062	0.043	-0.031
0.255	0.015	0.03	-0.023	-0.009	0.002	0.027	-0.165	-0.055	0.026	-0.014
0.247	0.025	0.023	-0.013	-0.019	0.002	0.019	-0.153	-0.063	0.037	-0.02
0.242	0.024	0.025	-0.004	-0.018	-0.006	0.019	-0.155	-0.057	0.045	-0.025
0.236	0.028	0.048	-0.009	-0.021	0.02	0.022	-0.173	-0.05	0.053	-0.014
0.238	0.019	0.076	-0.015	-0.017	0.047	0.02	-0.169	-0.056	0.061	-0.002
0.238	0.013	0.07	-0.009	-0.014	0.022	0.022	-0.152	-0.058	0.043	0.011
0.25	0.023	0.033	0.007	-0.015	0	0.025	-0.153	-0.056	0.027	0.014
0.264	0.031	0.001	0.01	-0.008	0.009	0.024	-0.164	-0.061	0.034	0.006
0.253	0.038	-0.01	-0.003	-0.012	0.003	0.023	-0.173	-0.066	0.038	0.007
0.248	0.032	-0.013	-0.004	-0.022	-0.008	0.022	-0.166	-0.066	0.033	0.015
0.244	-0.002	-0.019	0.001	-0.005	0.004	0.023	-0.146	-0.053	0.037	0.009
0.225	-0.024	-0.028	0	-0.005	0.007	0.029	-0.147	-0.043	0.041	0.007
0.228	-0.019	-0.029	0.003	-0.036	-0.015	0.033	-0.164	-0.052	0.026	0.015
0.244	-0.026	-0.021	0.005	-0.029	-0.016	0.026	-0.165	-0.055	0.009	-0.002
0.239	-0.046	-0.023	-0.001	0.008	0.006	0.024	-0.159	-0.049	0.019	-0.022
0.247	-0.054	-0.034	-0.007	0.012	0.019	0.035	-0.161	-0.06	0.041	-0.012
0.274	-0.02	-0.032	-0.01	-0.006	0.016	0.037	-0.158	-0.065	0.051	-0.001
0.274	0.043	-0.024	-0.005	-0.009	0.007	0.031	-0.162	-0.051	0.059	0.006
0.253	0.074	-0.032	0	-0.01	0.001	0.03	-0.172	-0.058	0.054	0.02
0.25	0.056	-0.049	-0.004	-0.012	0.002	0.031	-0.155	-0.066	0.003	0.018
0.245	0.033	-0.066	-0.007	-0.001	0.008	0.032	-0.145	-0.05	-0.033	0.016
0.234	0.024	-0.094	-0.005	0	0.004	0.035	-0.167	-0.048	0.003	0.027
0.247	0.019	-0.133	-0.007	-0.024	-0.007	0.035	-0.17	-0.059	0.027	0.024
0.261	0.018	-0.165	-0.013	-0.031	-0.001	0.029	-0.145	-0.057	-0.001	0.016
0.258	0.013	-0.203	-0.018	-0.007	0.003	0.016	-0.132	-0.061	-0.012	0.014
0.26	-0.002	-0.248	-0.022	0.002	-0.003	0.009	-0.141	-0.067	0.007	-0.009
0.265	-0.015	-0.214	-0.015	0	0.006	0.012	-0.155	-0.06	0.005	-0.026
0.259	-0.019	-0.093	-0.005	0	0.006	0.021	-0.155	-0.068	-0.037	-0.005
0.244	0	0.004	-0.002	-0.014	-0.002	0.028	-0.151	-0.085	-0.076	0.003
0.227	0.037	0.075	-0.003	-0.016	0.004	0.02	-0.151	-0.068	-0.065	-0.012
0.22	0.056	0.149	-0.015	0.004	0	0.009	-0.154	-0.044	-0.038	-0.003
0.234	0.041	0.167	-0.027	0.014	-0.013	0.006	-0.182	-0.051	-0.032	-0.004
0.246	0.021	0.117	-0.028	0.018	-0.019	0.009	-0.214	-0.053	-0.028	-0.018
0.244	0.016	0.038	-0.026	0.026	-0.022	0.014	-0.199	-0.05	-0.016	-0.003
0.246	0.003	-0.035	-0.028	0.021	-0.011	0.018	-0.166	-0.063	0.003	0.005
0.248	-0.024	-0.097	-0.024	0.01	-0.003	0.023	-0.151	-0.067	0.007	-0.006
0.246	-0.03	-0.178	-0.007	0.002	-0.013	0.025	-0.153	-0.063	-0.016	0.005
0.259	-0.036	-0.262	0.005	-0.007	-0.013	0.021	-0.154	-0.064	-0.038	0.011
0.273	-0.057	-0.328	0.004	-0.009	-0.005	0.027	-0.146	-0.056	-0.058	-0.006
0.263	-0.04	-0.414	0.008	-0.031	-0.002	0.048	-0.133	-0.045	-0.056	0.001
0.254	0.012	-0.432	0.013	-0.056	0.007	0.054	-0.129	-0.055	-0.016	0.009
0.257	0.043	-0.196	0.005	-0.026	0.018	0.038	-0.154	-0.063	0.008	-0.005
0.261	0.042	0.158	0.003	0.01	0.003	0.036	-0.183	-0.062	0.025	-0.008
0.264	0.019	0.347	0.008	0.005	-0.016	0.043	-0.186	-0.067	0.079	-0.005
0.256	0.002	0.389	-0.005	0.003	-0.006	0.031	-0.173	-0.067	0.113	-0.003
0.249	0.022	0.381	-0.019	0.003	0.008	0.019	-0.163	-0.059	0.092	0.002
0.25	0.056	0.305	-0.014	-0.02	0.009	0.026	-0.154	-0.059	0.066	-0.017
0.253	0.054	0.193	-0.011	-0.024	0.01	0.027	-0.148	-0.062	0.06	-0.035
0.265	0.022	0.113	-0.015	-0.008	0.013	0.017	-0.159	-0.058	0.045	-0.021
0.267	0.009	0.046	-0.003	-0.015	0.019	0.016	-0.17	-0.057	0.022	-0.004
0.257	0.016	-0.046	0.007	-0.014	0.017	0.024	-0.162	-0.064	0.009	-0.007
0.261	0.014	-0.132	-0.009	0.005	-0.001	0.027	-0.158	-0.058	0.001	-0.004
0.259	0.009	-0.189	-0.02	0.005	-0.006	0.018	-0.174	-0.052	0.005	0.011
0.243	-0.006	-0.229	-0.01	0	0.001	0.01	-0.179	-0.055	0.015	0.005
0.223	-0.017	-0.264	-0.001	-0.009	-0.004	0.015	-0.17	-0.055	0.024	-0.005
0.224	0.002	-0.281	0.005	-0.03	-0.002	0.018	-0.176	-0.053	0.045	0.009
0.256	0.019	-0.201	0.006	-0.026	0.01	0.013	-0.181	-0.047	0.051	0.001
0.279	0.028	-0.004	-0.007	-0.006	0.01	0.02	-0.157	-0.048	0.033	-0.022
0.271	0.02	0.21	-0.016	0.002	0.015	0.031	-0.133	-0.06	0.043	-0.012
0.244	-0.051	0.366	-0.013	0	0.025	0.023	-0.145	-0.064	0.062	-0.006
0.219	-0.126	0.425	-0.012	-0.001	0.019	0.022	-0.17	-0.06	0.022	-0.015
0.221	-0.12	0.358	-0.012	-0.005	0.005	0.031	-0.166	-0.063	-0.02	0.01
0.244	-0.059	0.204	-0.013	-0.004	0	0.022	-0.134	-0.064	-0.004	0.04
0.265	0.015	0.03	-0.01	0.004	0.006	0.018	-0.127	-0.061	-0.001	0.031
0.266	0.065	-0.103	-0.002	-0.004	0.008	0.032	-0.16	-0.066	-0.023	0.023
0.25	0.052	-0.175	-0.001	-0.025	0.002	0.04	-0.186	-0.061	-0.014	0.03
0.232	0.008	-0.217	-0.012	-0.018	-0.006	0.042	-0.17	-0.049	-0.004	0.021
0.226	-0.008	-0.254	-0.016	0.004	-0.006	0.048	-0.141	-0.059	-0.01	-0.005
0.239	0.001	-0.255	-0.017	-0.003	0.01	0.051	-0.142	-0.071	-0.009	-0.037
0.252	0.005	-0.191	-0.012	-0.003	0.017	0.044	-0.148	-0.06	-0.005	-0.04
0.249	0.007	-0.132	0.006	0.014	0.004	0.036	-0.15	-0.049	0.023	-0.012
0.251	0.026	-0.132	0.011	-0.003	0.003	0.028	-0.162	-0.059	0.077	-0.002
0.257	0.046	-0.078	-0.008	-0.025	0.008	0.014	-0.156	-0.062	0.097	-0.002
0.246	0.03	0.08	-0.018	-0.013	-0.004	0.015	-0.163	-0.047	0.071	0.021
0.237	-0.001	0.202	-0.01	-0.009	-0.017	0.023	-0.193	-0.046	0.054	0.03
0.254	0.002	0.23	-0.007	-0.018	-0.017	0.018	-0.193	-0.055	0.041	0.02
0.256	0.019	0.225	-0.009	-0.021	-0.014	0.016	-0.188	-0.048	0.019	0.026
0.244	0.015	0.198	-0.004	-0.018	-0.004	0.02	-0.194	-0.044	0.021	0.02
0.251	0.012	0.137	-0.003	-0.01	0.004	0.018	-0.185	-0.052	0.032	-0.002
0.247	0.015	0.073	-0.01	-0.012	-0.002	0.021	-0.179	-0.064	0.023	-0.007
0.223	0.026	0.033	-0.01	-0.014	-0.002	0.024	-0.179	-0.068	0.001	-0.011
0.227	0.056	0.014	-0.007	0	0.008	0.021	-0.167	-0.062	0.004	-0.011
0.253	0.07	-0.001	-0.001	-0.001	0.007	0.023	-0.137	-0.056	0.032	-0.006
0.254	0.046	0.009	0.007	-0.01	0.004	0.032	-0.116	-0.06	0.031	-0.025
0.241	0.024	0.042	0.001	0.002	0.016	0.029	-0.134	-0.061	0.008	-0.03
0.241	0.018	0.072	-0.009	0	0.024	0.023	-0.169	-0.059	-0.002	-0.004
0.258	0.014	0.106	-0.011	-0.018	0.021	0.032	-0.174	-0.06	0.01	0.002
0.267	0.011	0.123	-0.007	-0.007	0.012	0.031	-0.149	-0.061	0.016	-0.006
0.255	0.007	0.108	-0.001	0.006	0.007	0.022	-0.152	-0.064	0.002	-0.007
0.261	0.006	0.1	0.003	-0.013	0.009	0.026	-0.182	-0.066	0.022	-0.023
0.265	0.012	0.094	-0.001	-0.019	0.011	0.026	-0.173	-0.057	0.07	-0.035
0.245	0.015	0.071	-0.004	-0.004	0.012	0.023	-0.14	-0.053	0.082	-0.023
0.249	0.013	0.049	-0.003	-0.013	0.01	0.031	-0.132	-0.055	0.079	-0.024
0.254	0.011	0.035	-0.001	-0.025	0.009	0.032	-0.146	-0.046	0.063	-0.027
0.242	0.015	0.016	-0.004	-0.011	0.006	0.022	-0.166	-0.041	0.024	-0.008
0.253	0.019	-0.001	-0.01	-0.006	0.004	0.02	-0.17	-0.054	0.004	-0.012
0.267	0.009	-0.003	-0.012	-0.006	0.011	0.021	-0.159	-0.067	0.013	-0.028
0.268	0.005	0.001	-0.014	0.013	0.009	0.017	-0.157	-0.06	0.028	-0.008
0.261	0.005	-0.008	-0.017	0.012	-0.001	0.014	-0.172	-0.046	0.045	0.012
0.245	-0.032	-0.007	-0.016	0.001	0	0.013	-0.168	-0.051	0.059	0.001
0.238	-0.089	0.003	-0.015	0.006	0.006	0.014	-0.147	-0.056	0.059	-0.005
0.242	-0.123	-0.001	-0.015	-0.005	0.011	0.026	-0.137	-0.052	0.039	-0.004
0.245	-0.15	-0.017	-0.017	-0.016	0.011	0.036	-0.139	-0.056	0.005	-0.007
0.248	-0.166	-0.028	-0.01	-0.019	0.005	0.03	-0.156	-0.062	-0.009	-0.007
0.24	-0.131	-0.029	-0.002	-0.02	0.009	0.025	-0.172	-0.062	0.018	-0.003
0.229	-0.054	-0.032	-0.005	0.001	0.006	0.026	-0.161	-0.064	0.026	0.001
0.242	0.034	-0.056	-0.013	0.015	0	0.026	-0.154	-0.062	-0.003	0.001
0.256	0.092	-0.095	-0.014	0.002	0.009	0.024	-0.177	-0.059	0.002	0.002
0.254	0.075	-0.12	-0.011	-0.001	0.003	0.025	-0.192	-0.062	0.002	0.002
0.252	0.051	-0.132	-0.02	-0.008	-0.021	0.035	-0.177	-0.064	-0.046	0
0.265	0.097	-0.153	-0.021	-0.031	-0.012	0.042	-0.158	-0.06	-0.07	0.01
0.279	0.114	-0.18	-0.005	-0.028	0.003	0.034	-0.154	-0.052	-0.058	0.024
0.271	0.049	-0.168	-0.003	0	-0.017	0.023	-0.141	-0.047	-0.059	0.034
0.252	0.04	-0.099	-0.01	0.012	-0.029	0.022	-0.13	-0.05	-0.062	0.05
0.248	0.1	-0.049	-0.003	0.001	-0.01	0.022	-0.14	-0.065	-0.03	0.057
0.251	0.095	-0.057	-0.002	-0.002	0.01	0.02	-0.148	-0.076	0.021	0.036
0.254	0.045	-0.061	-0.012	-0.005	0.02	0.023	-0.156	-0.074	0.054	0.009
0.257	0.035	-0.037	-0.005	-0.03	0.016	0.027	-0.171	-0.063	0.068	-0.015
0.249	0.041	0.002	0.01	-0.046	-0.005	0.022	-0.177	-0.049	0.056	-0.029
0.241	0.028	0.033	0.009	-0.039	-0.019	0.018	-0.169	-0.047	0.033	-0.028
0.243	0.007	-0.014	0.004	-0.019	-0.018	0.018	-0.167	-0.049	0.033	-0.029
0.251	-0.011	-0.132	-0.008	0.013	-0.014	0.017	-0.169	-0.048	0.028	-0.026
0.243	-0.025	-0.213	-0.018	0.025	-0.006	0.02	-0.158	-0.058	0.009	-0.011
0.219	-0.035	-0.208	-0.01	0.01	-0.004	0.022	-0.149	-0.071	0.003	-0.01
0.232	-0.027	-0.11	0	0.007	-0.011	0.022	-0.155	-0.067	-0.013	-0.022
0.268	-0.019	0.054	0.003	0.009	-0.013	0.032	-0.159	-0.061	-0.016	-0.021
0.267	-0.01	0.17	0.002	-0.005	0.002	0.036	-0.151	-0.062	0.03	-0.021
0.252	0.021	0.206	-0.002	-0.011	0.019	0.025	-0.151	-0.058	0.049	-0.031
0.258	0.041	0.211	0	-0.004	0.021	0.025	-0.159	-0.053	0.019	-0.024
0.264	0.027	0.151	0.002	-0.007	0.017	0.033	-0.15	-0.054	0.022	0.004
0.256	0.01	0.05	-0.009	-0.01	0.01	0.031	-0.146	-0.058	0.034	0.04
0.239	-0.009	0.041	-0.011	-0.009	-0.003	0.027	-0.161	-0.066	0.009	0.07
0.232	-0.037	0.128	-0.005	-0.019	0.01	0.027	-0.174	-0.07	0	0.069
0.237	-0.05	0.175	-0.008	-0.027	0.034	0.024	-0.179	-0.068	0.018	0.058
0.24	-0.05	0.156	-0.012	-0.017	0.026	0.024	-0.169	-0.069	0.027	0.041
0.236	-0.032	0.138	-0.011	-0.011	0.023	0.024	-0.15	-0.058	0.025	-0.018
0.247	0.016	0.123	-0.011	-0.02	0.032	0.017	-0.151	-0.046	0.019	-0.059
0.271	0.049	0.081	-0.007	-0.023	0.021	0.027	-0.161	-0.05	0.01	-0.04
0.269	0.034	0.029	-0.004	-0.009	0.011	0.038	-0.157	-0.053	-0.003	-0.016
0.259	0.021	-0.021	-0.004	0.011	0.003	0.031	-0.152	-0.053	-0.035	-0.003
0.264	0.028	-0.081	-0.004	0.006	-0.021	0.026	-0.165	-0.054	-0.04	0.012
0.257	0.026	-0.155	-0.004	-0.013	-0.034	0.029	-0.179	-0.057	-0.004	0.007
0.251	0.032	-0.241	-0.002	-0.012	-0.032	0.024	-0.174	-0.055	-0.034	-0.014
0.248	0.035	-0.314	-0.003	-0.009	-0.032	0.019	-0.16	-0.058	-0.103	-0.021
0.227	0.027	-0.376	-0.014	-0.019	-0.027	0.023	-0.158	-0.067	-0.091	-0.015
0.228	0.036	-0.464	-0.018	-0.012	-0.011	0.026	-0.167	-0.053	-0.043	-0.01
0.254	0.039	-0.485	-0.005	0.004	0.004	0.024	-0.161	-0.04	-0.017	-0.009
0.257	0.018	-0.338	0.002	0.001	0.015	0.024	-0.155	-0.055	-0.001	-0.015
0.238	0.002	-0.115	-0.005	-0.001	0.024	0.025	-0.167	-0.058	0.035	-0.01
0.217	0.001	0.108	-0.004	0.006	0.026	0.02	-0.174	-0.059	0.126	0.004
0.222	-0.004	0.315	0.002	0.002	0.022	0.016	-0.173	-0.076	0.182	-0.004
0.247	-0.025	0.413	-0.003	-0.003	0.01	0.018	-0.172	-0.074	0.156	-0.015
0.246	-0.043	0.406	-0.014	-0.004	0.002	0.024	-0.183	-0.064	0.145	-0.008
0.234	-0.033	0.381	-0.017	-0.012	0.01	0.028	-0.188	-0.063	0.156	-0.017
0.239	-0.022	0.316	-0.008	-0.009	0.009	0.033	-0.158	-0.055	0.135	-0.033
0.241	-0.028	0.197	-0.001	-0.001	0	0.036	-0.145	-0.053	0.056	-0.009
0.238	-0.042	0.067	-0.005	-0.012	0.008	0.032	-0.161	-0.06	-0.027	0.015
0.251	-0.087	-0.041	-0.008	-0.004	0.013	0.025	-0.155	-0.06	-0.021	0.011
0.26	-0.141	-0.117	-0.008	0.01	-0.004	0.019	-0.152	-0.061	0.032	0.018
0.261	-0.129	-0.2	-0.014	-0.006	-0.017	0.017	-0.168	-0.064	0.041	0.037
0.263	-0.065	-0.303	-0.02	-0.01	-0.015	0.015	-0.172	-0.061	0.017	0.043
0.252	0.001	-0.371	-0.022	-0.011	-0.02	0.018	-0.17	-0.053	0.029	0.038
0.254	0.088	-0.442	-0.021	-0.031	-0.022	0.024	-0.168	-0.044	0.053	0.022
0.273	0.152	-0.572	-0.018	-0.026	-0.016	0.022	-0.159	-0.046	0.014	0.001
0.255	0.124	-0.652	-0.014	-0.01	-0.019	0.021	-0.156	-0.057	-0.067	-0.003
0.222	0.053	-0.611	-0.015	-0.021	-0.007	0.025	-0.167	-0.056	-0.109	-0.004
0.23	0.019	-0.497	-0.014	-0.028	0.015	0.018	-0.156	-0.044	-0.063	-0.019
0.244	0.034	-0.317	-0.005	-0.01	0.019	0.019	-0.135	-0.044	0	-0.031
0.239	0.054	-0.063	0.008	-0.004	0.02	0.036	-0.146	-0.065	0.022	-0.029
0.25	0.045	0.21	0.015	-0.013	0.028	0.032	-0.163	-0.075	0.039	-0.032
0.262	0.022	0.443	0.008	-0.013	0.023	0.022	-0.158	-0.068	0.022	-0.033
0.26	0.015	0.6	-0.004	-0.009	0.011	0.031	-0.152	-0.064	-0.015	-0.023
0.263	0.022	0.596	-0.009	-0.003	0.009	0.031	-0.156	-0.059	0.006	-0.015
0.258	0.011	0.433	-0.007	-0.005	0.006	0.023	-0.159	-0.049	0.04	-0.005
0.24	-0.018	0.235	-0.005	-0.026	-0.001	0.021	-0.165	-0.044	0.025	0.013
0.229	-0.027	0.084	-0.009	-0.022	-0.004	0.012	-0.175	-0.045	-0.04	0.014
0.241	-0.014	0.026	-0.015	0.003	-0.012	0.017	-0.169	-0.056	-0.086	0.007
0.266	-0.014	0.053	-0.014	0	-0.013	0.034	-0.16	-0.067	-0.042	0.007
0.267	-0.031	0.112	-0.01	-0.008	-0.007	0.037	-0.157	-0.067	0.021	0.001
0.242	-0.016	0.19	-0.011	0.003	-0.007	0.037	-0.139	-0.065	0.015	-0.005
0.243	0.046	0.247	-0.007	0.003	-0.004	0.041	-0.134	-0.062	-0.009	0.003
0.272	0.097	0.266	-0.006	-0.003	0.006	0.036	-0.152	-0.056	0.012	-0.004
0.272	0.095	0.263	-0.012	0.005	0.007	0.032	-0.159	-0.047	0.053	-0.012
0.251	0.048	0.233	-0.004	0.008	-0.001	0.034	-0.161	-0.045	0.051	0.002
0.244	0.001	0.2	0.004	0.011	0.003	0.028	-0.176	-0.058	0.032	0.001
0.246	-0.001	0.183	-0.001	0.005	0.017	0.018	-0.191	-0.066	0.063	-0.015
0.259	0.014	0.166	-0.003	-0.012	0.031	0.014	-0.183	-0.061	0.087	-0.015
0.27	0.014	0.133	-0.006	-0.01	0.039	0.018	-0.159	-0.061	0.059	-0.011
0.257	0.012	0.083	-0.009	-0.002	0.03	0.025	-0.146	-0.07	0.037	-0.015
0.259	0.013	0.042	-0.004	-0.01	0.019	0.02	-0.152	-0.07	0.037	-0.01
0.275	0.013	0.019	-0.004	-0.017	0.016	0.021	-0.16	-0.053	0.038	0.008
0.266	0.016	-0.004	-0.008	-0.004	0.016	0.037	-0.165	-0.045	0.027	0.017
0.254	0.008	-0.023	-0.002	0.009	0.019	0.036	-0.166	-0.056	0.019	0.013
0.259	-0.002	-0.034	-0.005	0.008	0.017	0.022	-0.161	-0.06	0.038	0.009
0.264	0.014	-0.049	-0.015	0.002	0.006	0.023	-0.162	-0.06	0.036	0.01
0.257	0.027	-0.066	-0.016	-0.005	-0.004	0.027	-0.151	-0.065	-0.004	0.017
0.238	0.018	-0.088	-0.018	-0.013	-0.004	0.026	-0.131	-0.064	-0.021	0.014
0.233	0.023	-0.116	-0.019	-0.015	-0.01	0.025	-0.142	-0.06	-0.016	-0.001
0.24	0.03	-0.135	-0.012	-0.016	-0.013	0.024	-0.16	-0.054	-0.002	-0.007
0.231	0.005	-0.148	-0.007	-0.009	-0.007	0.027	-0.155	-0.053	0.022	-0.014
0.22	-0.014	-0.161	0.001	0.005	-0.018	0.03	-0.153	-0.063	0.02	-0.021
0.233	-0.011	-0.168	0.002	-0.004	-0.033	0.025	-0.151	-0.062	0.006	-0.012
0.246	-0.024	-0.165	-0.012	-0.018	-0.017	0.024	-0.153	-0.05	0.02	0.003
0.244	-0.048	-0.179	-0.009	-0.002	-0.004	0.028	-0.174	-0.056	0.011	0.011
0.241	-0.055	-0.187	0.011	0.004	-0.009	0.027	-0.179	-0.067	-0.01	0.009
0.255	-0.047	-0.082	0.011	-0.015	0.002	0.025	-0.165	-0.065	0.031	-0.001
0.269	-0.027	0.1	-0.002	-0.01	0.019	0.026	-0.16	-0.053	0.074	-0.007
0.257	-0.001	0.18	-0.004	-0.002	0.007	0.025	-0.166	-0.046	0.07	-0.003
0.245	0.004	0.156	0.003	-0.02	-0.007	0.024	-0.166	-0.049	0.074	-0.001
0.263	0.004	0.129	0.004	-0.019	0.015	0.025	-0.156	-0.053	0.056	-0.002
0.266	0.041	0.111	-0.007	-0.002	0.038	0.022	-0.142	-0.058	0.002	0.01
0.246	0.069	0.086	-0.011	-0.015	0.032	0.014	-0.138	-0.06	-0.016	0.006
0.24	0.048	0.058	-0.009	-0.024	0.019	0.012	-0.144	-0.052	-0.007	-0.012
0.238	0.033	0.028	-0.013	-0.012	0.003	0.023	-0.151	-0.054	-0.01	0.005
0.227	0.043	-0.008	-0.011	-0.012	-0.006	0.029	-0.16	-0.066	-0.007	0.022
0.227	0.031	-0.052	-0.009	-0.007	0.003	0.022	-0.16	-0.057	-0.004	0.007
0.242	0.012	-0.087	-0.021	0.012	-0.006	0.018	-0.154	-0.044	-0.005	0.008
0.25	0.023	-0.12	-0.02	-0.001	-0.028	0.023	-0.166	-0.046	0.006	0.015
0.248	-0.008	-0.144	-0.01	-0.02	-0.022	0.022	-0.193	-0.055	0.014	0.007
0.262	-0.1	-0.131	-0.014	-0.004	-0.007	0.027	-0.201	-0.065	-0.009	0.013
0.266	-0.124	-0.09	-0.017	-0.003	-0.01	0.041	-0.172	-0.069	-0.029	0.001
0.242	-0.06	-0.049	-0.01	-0.013	-0.005	0.038	-0.139	-0.068	-0.001	-0.024
0.242	-0.008	-0.017	0	-0.003	0.015	0.031	-0.144	-0.062	0.029	0
0.271	0.024	0.007	0.006	-0.006	0.023	0.032	-0.16	-0.057	0.02	0.006
0.271	0.056	0.012	0.002	-0.008	0.02	0.024	-0.155	-0.062	0.023	-0.034
0.25	0.064	0.009	0	0.003	0.013	0.023	-0.161	-0.058	0.042	-0.037
0.243	0.046	0.032	-0.001	-0.007	0.007	0.032	-0.181	-0.046	0.048	-0.021
0.248	0.034	0.078	-0.007	-0.009	0.006	0.025	-0.182	-0.055	0.072	-0.024
0.253	0.036	0.11	-0.011	0.012	0.009	0.017	-0.173	-0.07	0.093	-0.017
0.245	0.03	0.103	-0.005	0.005	0.025	0.018	-0.166	-0.066	0.068	-0.014
0.225	0.016	0.067	-0.003	-0.017	0.039	0.016	-0.149	-0.055	0.035	-0.027
0.225	0.013	0.024	-0.004	-0.014	0.028	0.022	-0.139	-0.056	0.024	-0.024
0.246	0.007	-0.009	0.004	-0.019	0.007	0.027	-0.152	-0.062	0.035	-0.011
0.27	-0.006	-0.02	-0.003	-0.027	-0.002	0.025	-0.171	-0.05	0.051	-0.006
0.27	-0.006	-0.027	-0.019	-0.007	-0.006	0.028	-0.175	-0.037	0.036	-0.008
0.242	-0.031	-0.044	-0.009	0.005	-0.013	0.028	-0.165	-0.043	0.005	-0.007
0.224	-0.099	-0.054	0.002	-0.008	-0.013	0.023	-0.156	-0.055	-0.006	-0.002
0.228	-0.151	-0.061	-0.01	-0.005	-0.017	0.023	-0.163	-0.063	0	0.003
0.242	-0.155	-0.087	-0.019	0.004	-0.027	0.021	-0.173	-0.07	0.005	0.017
0.252	-0.139	-0.12	-0.02	-0.016	-0.017	0.026	-0.168	-0.072	-0.012	0.023
0.24	-0.093	-0.136	-0.018	-0.033	-0.003	0.038	-0.159	-0.066	-0.038	0.016
0.242	0.015	-0.143	-0.008	-0.028	-0.007	0.03	-0.154	-0.062	-0.05	0.015
0.255	0.119	-0.163	0.001	-0.026	-0.007	0.015	-0.15	-0.063	-0.045	0.011
0.252	0.138	-0.171	0.002	-0.029	-0.006	0.025	-0.149	-0.057	-0.038	0.001
0.261	0.116	-0.167	0.005	-0.026	-0.017	0.034	-0.151	-0.056	-0.058	0.002
0.277	0.114	-0.223	0.011	-0.005	0	0.023	-0.147	-0.061	-0.072	-0.003
0.268	0.117	-0.336	0.006	0.024	0.027	0.015	-0.14	-0.063	-0.058	-0.003
0.249	0.077	-0.352	-0.008	0.022	0.012	0.02	-0.153	-0.064	-0.048	0.025
0.243	0.027	-0.183	-0.012	0	-0.008	0.024	-0.165	-0.064	-0.027	0.032
0.247	0.039	0.063	-0.009	-0.006	-0.004	0.018	-0.159	-0.056	0.033	0.018
0.249	0.062	0.244	-0.01	-0.006	-0.001	0.013	-0.166	-0.05	0.104	0.029
0.249	0.026	0.296	-0.009	-0.01	-0.009	0.02	-0.175	-0.055	0.137	0.019
0.25	-0.02	0.264	-0.008	-0.006	-0.009	0.027	-0.168	-0.058	0.1	-0.021
0.258	-0.016	0.232	-0.013	-0.001	0.007	0.024	-0.159	-0.05	0.032	-0.034
0.248	0.012	0.208	-0.009	-0.004	0.025	0.021	-0.162	-0.052	0.006	-0.037
0.215	0.002	0.195	0.003	0.001	0.017	0.028	-0.162	-0.063	0.022	-0.046
0.228	-0.016	0.183	-0.002	0.007	0.002	0.037	-0.159	-0.058	0.032	-0.027
0.271	0.006	0.132	-0.008	-0.006	0.007	0.035	-0.172	-0.058	0.032	0.003
0.272	0.036	0.057	-0.007	-0.01	0.001	0.031	-0.173	-0.07	0.051	0.005
0.256	0.047	-0.008	-0.019	-0.001	-0.016	0.027	-0.165	-0.064	0.064	-0.004
0.26	0.043	-0.065	-0.029	-0.016	-0.006	0.025	-0.175	-0.054	0.054	-0.001
0.271	0.035	-0.108	-0.023	-0.024	0.009	0.025	-0.179	-0.06	0.039	-0.001
0.285	0.038	-0.137	-0.022	-0.008	0.008	0.02	-0.164	-0.059	0.019	0
0.282	0.043	-0.152	-0.023	-0.013	0.009	0.023	-0.144	-0.052	0.005	0.007
0.245	0.031	-0.149	-0.021	-0.018	0.013	0.028	-0.135	-0.058	0.006	-0.006
0.228	0.006	-0.119	-0.015	0.001	0.012	0.028	-0.14	-0.063	-0.003	-0.01
0.246	-0.013	-0.046	-0.004	0.012	0.007	0.039	-0.151	-0.065	0	0.023
0.242	-0.039	0.053	0.005	0.006	-0.003	0.051	-0.164	-0.063	0.023	0.022
0.24	-0.084	0.14	0.011	0.002	-0.011	0.042	-0.171	-0.054	0.034	-0.009
0.26	-0.078	0.204	0.008	-0.006	-0.005	0.028	-0.171	-0.058	0.044	0.012
0.252	-0.05	0.235	-0.001	-0.016	0.012	0.025	-0.171	-0.064	0.066	0.048
0.227	-0.104	0.205	-0.005	-0.013	0.015	0.019	-0.173	-0.048	0.064	0.025
0.214	-0.119	0.134	-0.01	-0.008	0.015	0.011	-0.169	-0.045	0.044	0.002
0.242	0	0.057	-0.012	-0.012	0.021	0.016	-0.147	-0.066	0.044	0.016
0.284	0.086	0.003	-0.011	-0.003	0.023	0.017	-0.131	-0.066	0.035	0.021
0.269	0.068	-0.013	-0.012	0.004	0.017	0.009	-0.149	-0.051	0.01	0.009
0.245	0.039	-0.01	-0.008	-0.013	0.01	0.015	-0.168	-0.055	0.008	-0.019
0.254	0.023	-0.001	-0.004	-0.017	0.013	0.028	-0.159	-0.061	0.018	-0.044
0.243	-0.008	0	-0.009	0.002	0.01	0.032	-0.143	-0.051	0.012	-0.031
0.237	-0.055	-0.011	-0.008	-0.001	-0.003	0.03	-0.152	-0.045	-0.009	-0.019
0.256	-0.082	-0.028	-0.003	-0.006	-0.004	0.029	-0.177	-0.049	-0.018	-0.028
0.251	-0.062	-0.068	-0.008	0.003	-0.01	0.029	-0.189	-0.057	-0.02	-0.014
0.224	-0.022	-0.115	-0.008	-0.01	-0.015	0.03	-0.182	-0.057	-0.022	0.002
0.225	0.015	-0.143	-0.002	-0.024	-0.003	0.025	-0.164	-0.058	-0.019	-0.005
0.265	0.051	-0.167	-0.007	-0.015	-0.003	0.02	-0.159	-0.066	-0.023	-0.005
0.28	0.068	-0.184	-0.008	-0.008	-0.013	0.027	-0.16	-0.069	-0.035	0
0.253	0.05	-0.19	0.002	-0.001	-0.008	0.034	-0.157	-0.067	-0.029	-0.002
0.24	0.023	-0.187	-0.002	-0.003	-0.007	0.031	-0.154	-0.06	-0.006	0.008
0.25	-0.001	-0.144	-0.009	-0.023	-0.004	0.03	-0.153	-0.052	-0.005	0.019
0.252	-0.011	-0.068	-0.007	-0.017	0.016	0.033	-0.159	-0.053	-0.004	0.019
0.239	0.005	0.035	-0.009	0.009	0.021	0.025	-0.169	-0.051	0.04	0.018
0.243	0.025	0.152	-0.013	0.006	0.013	0.016	-0.172	-0.052	0.073	0.004
0.258	0.035	0.197	-0.012	-0.009	0.019	0.024	-0.161	-0.061	0.067	-0.022
0.248	0.048	0.176	-0.008	-0.01	0.018	0.03	-0.153	-0.063	0.05	-0.033
0.238	0.048	0.164	-0.005	-0.018	0.005	0.029	-0.164	-0.057	0.039	-0.023
0.243	0.029	0.149	-0.005	-0.03	0.003	0.027	-0.168	-0.056	0.048	-0.018
0.244	0.021	0.103	-0.006	-0.019	0.01	0.016	-0.156	-0.056	0.04	-0.022
0.246	0.022	0.05	-0.003	-0.004	0.005	0.011	-0.149	-0.058	0.025	-0.004
0.247	0.01	0.015	0.005	-0.003	-0.003	0.022	-0.145	-0.055	0.047	0.012
0.245	0.005	-0.013	0.005	-0.006	0	0.027	-0.148	-0.054	0.054	0.007
0.257	0.017	-0.044	-0.002	-0.013	-0.002	0.027	-0.162	-0.07	0.025	0.019
0.272	0.021	-0.061	-0.004	-0.014	-0.012	0.033	-0.175	-0.082	0.016	0.022
0.259	0.021	-0.077	-0.004	0	-0.016	0.036	-0.173	-0.069	0.024	0.002
0.247	0.03	-0.112	0	0.002	-0.014	0.033	-0.165	-0.047	0.007	0.003
0.265	0.025	-0.142	0.005	-0.018	0.001	0.026	-0.168	-0.042	-0.03	0.005
0.269	0.014	-0.176	-0.002	-0.023	0.007	0.018	-0.159	-0.049	-0.046	-0.009
0.248	0.017	-0.215	-0.007	-0.01	-0.008	0.024	-0.145	-0.054	-0.029	-0.013
0.239	0.014	-0.157	-0.008	-0.016	-0.004	0.028	-0.154	-0.057	-0.002	-0.014
0.246	0.006	-0.019	-0.015	-0.023	0.019	0.015	-0.148	-0.058	0.012	-0.019
0.249	0.013	0.077	-0.012	-0.006	0.026	0.014	-0.144	-0.062	0.007	-0.009
0.239	0.006	0.15	-0.001	0.001	0.019	0.027	-0.162	-0.068	0.012	-0.007
0.231	-0.007	0.201	0.003	-0.009	0.019	0.025	-0.157	-0.066	0.022	-0.014
0.235	0.004	0.191	-0.001	-0.008	0.013	0.018	-0.147	-0.054	0.019	0
0.237	0.006	0.137	-0.006	-0.006	0.001	0.022	-0.159	-0.043	0.015	0.005
0.234	-0.007	0.038	-0.01	-0.01	0.001	0.025	-0.165	-0.046	0.005	-0.013
0.246	-0.008	-0.079	-0.016	-0.008	-0.005	0.025	-0.159	-0.054	0.003	-0.005
0.259	-0.008	-0.152	-0.019	-0.004	-0.013	0.021	-0.16	-0.06	0.018	0
0.249	-0.018	-0.188	-0.014	0.013	-0.005	0.015	-0.17	-0.072	0.023	-0.015
0.239	-0.017	-0.206	-0.012	0.016	-0.003	0.023	-0.172	-0.072	0.013	0.001
0.243	0.001	-0.17	-0.01	-0.016	0	0.03	-0.166	-0.065	0.014	0.002
0.245	0.022	-0.037	0.001	-0.022	0.005	0.023	-0.162	-0.071	0.035	-0.023
0.245	0.031	0.112	0.006	0.004	-0.007	0.024	-0.16	-0.067	0.046	-0.01
0.247	0.034	0.18	-0.005	-0.005	-0.011	0.036	-0.154	-0.045	0.051	-0.005
0.248	0.031	0.193	-0.014	-0.023	-0.002	0.035	-0.15	-0.033	0.07	-0.031
0.249	0.02	0.193	-0.015	-0.01	-0.006	0.027	-0.164	-0.041	0.074	-0.025
0.25	0.009	0.174	-0.012	0.003	0.001	0.02	-0.175	-0.053	0.059	-0.012
0.251	0.001	0.128	-0.005	0.011	0.022	0.02	-0.156	-0.056	0.049	-0.027
0.252	-0.003	0.077	-0.001	0.015	0.025	0.026	-0.148	-0.055	0.038	-0.02
0.253	-0.003	0.032	-0.003	0.001	0.023	0.031	-0.156	-0.061	0.024	0.01
0.255	-0.005	-0.016	-0.013	-0.005	0.027	0.036	-0.148	-0.065	0.009	0.019
0.255	0.003	-0.057	-0.019	0.002	0.016	0.039	-0.134	-0.057	0.004	0.014
0.256	0.018	-0.087	-0.014	0.001	-0.005	0.034	-0.146	-0.046	0.019	0.022
0.259	0.016	-0.127	-0.009	0.003	-0.012	0.03	-0.174	-0.043	0.032	0.028
0.255	-0.002	-0.16	-0.011	0.011	-0.008	0.032	-0.184	-0.056	0.025	0.027
0.235	-0.024	-0.162	-0.012	0.002	-0.011	0.029	-0.177	-0.071	0.031	0.033
0.222	-0.044	-0.148	-0.005	-0.019	-0.011	0.023	-0.166	-0.069	0.049	0.014
0.249	-0.057	-0.134	-0.005	-0.023	0.01	0.016	-0.157	-0.066	0.035	-0.004
0.269	-0.076	-0.131	-0.015	-0.022	0.023	0.012	-0.156	-0.073	0.001	0.016
0.255	-0.078	-0.123	-0.007	-0.035	0.012	0.017	-0.158	-0.073	-0.019	0.011
0.257	-0.033	-0.076	0.006	-0.034	0.009	0.029	-0.162	-0.065	-0.016	-0.019
0.261	0	-0.03	-0.002	-0.008	0.01	0.037	-0.168	-0.058	-0.011	-0.013
0.253	0.004	-0.048	-0.011	0.002	-0.001	0.028	-0.166	-0.052	-0.023	-0.019
0.254	0.046	-0.146	-0.005	0	-0.018	0.013	-0.158	-0.051	-0.007	-0.045
0.246	0.095	-0.253	0.002	0.011	-0.024	0.015	-0.165	-0.053	0.034	-0.018
0.246	0.074	-0.215	-0.006	0.008	-0.013	0.023	-0.177	-0.055	0.041	0.024
0.258	0.026	-0.05	-0.017	-0.017	-0.003	0.019	-0.175	-0.059	0.023	0.031
0.26	0.015	0.111	-0.014	-0.026	-0.005	0.012	-0.178	-0.061	0.021	0.028
0.261	0.029	0.257	-0.008	-0.024	-0.01	0.015	-0.188	-0.061	0.026	0.023
0.251	0.036	0.337	-0.014	-0.022	-0.009	0.025	-0.187	-0.064	0.018	0.027
0.248	0.026	0.308	-0.014	-0.018	-0.007	0.031	-0.17	-0.066	0.003	0.044
0.276	0.01	0.24	-0.005	-0.024	-0.004	0.026	-0.155	-0.054	-0.022	0.028
0.28	0.005	0.16	-0.005	-0.021	0.001	0.018	-0.157	-0.041	-0.073	-0.005
0.244	0.01	0.084	-0.011	0.006	0.004	0.017	-0.146	-0.051	-0.092	0.001
0.24	0.014	0.057	-0.006	0.021	0.012	0.026	-0.127	-0.064	-0.057	0.003
0.258	0.023	0.064	-0.002	0.011	0.028	0.037	-0.135	-0.063	-0.033	-0.019
0.246	0.034	0.059	-0.003	-0.003	0.029	0.032	-0.139	-0.061	-0.004	-0.019
0.243	0.03	0.052	-0.003	-0.014	0.017	0.02	-0.142	-0.062	0.051	-0.016
0.259	0.019	0.054	-0.001	-0.018	-0.001	0.022	-0.166	-0.057	0.08	-0.02
0.262	0.017	0.034	-0.004	-0.015	-0.011	0.024	-0.171	-0.053	0.057	-0.012
0.248	0.022	0.006	-0.007	-0.007	0.009	0.015	-0.155	-0.053	0.017	-0.015
0.244	0.025	-0.006	-0.007	0.005	0.019	0.014	-0.151	-0.052	-0.005	-0.02
0.252	0.024	-0.024	-0.006	0.008	0.006	0.021	-0.156	-0.053	-0.018	-0.009
0.23	0.013	-0.045	-0.002	-0.009	0.01	0.024	-0.158	-0.056	0.003	-0.012
0.216	0.006	-0.044	-0.001	-0.006	0.02	0.031	-0.153	-0.065	0.037	-0.022
0.254	0.016	-0.026	-0.007	0.008	0.004	0.042	-0.148	-0.073	0.023	-0.01
0.269	0.023	-0.015	-0.012	-0.005	-0.013	0.05	-0.158	-0.061	0	-0.008
0.241	0.006	-0.017	-0.018	-0.008	-0.01	0.052	-0.181	-0.044	0.003	-0.025
0.232	-0.002	-0.012	-0.018	0.001	-0.003	0.049	-0.18	-0.049	0.008	-0.023
0.251	0.014	-0.001	-0.01	-0.011	-0.001	0.04	-0.158	-0.06	0.018	-0.012
0.253	0.023	0.008	-0.007	-0.013	0.002	0.03	-0.161	-0.056	0.032	-0.019
0.233	0.023	0.034	-0.008	0.002	-0.003	0.028	-0.173	-0.052	0.035	-0.016
0.224	0.018	0.062	-0.008	0.002	-0.005	0.029	-0.17	-0.062	0.022	-0.006
0.228	0.011	0.055	-0.008	-0.01	0.008	0.017	-0.157	-0.07	0.029	-0.01
0.238	0.023	0.022	-0.004	-0.012	0.015	0.007	-0.143	-0.071	0.044	-0.004
0.248	-0.009	-0.014	0	-0.006	0.014	0.022	-0.148	-0.069	0.038	0.01
0.248	-0.103	-0.054	-0.005	0.003	0.007	0.036	-0.16	-0.054	0.048	0.003
0.248	-0.128	-0.091	-0.004	0.006	-0.001	0.027	-0.168	-0.042	0.061	-0.005
0.249	-0.071	-0.123	0.001	-0.006	-0.004	0.019	-0.171	-0.053	0.055	0.018
0.251	-0.024	-0.171	-0.002	-0.007	0.003	0.017	-0.162	-0.066	0.052	0.034
0.255	0.01	-0.246	-0.005	0.002	0.02	0.016	-0.163	-0.064	0.038	0.029
0.245	0.039	-0.364	-0.007	-0.014	0.012	0.022	-0.172	-0.064	0.02	0.036
0.235	0.048	-0.431	-0.01	-0.034	-0.011	0.025	-0.167	-0.061	0.021	0.042
0.248	0.04	-0.271	-0.009	-0.023	-0.007	0.023	-0.156	-0.051	0.016	0.025
0.26	0.037	-0.008	-0.008	-0.015	-0.003	0.023	-0.158	-0.055	0.001	-0.002
0.258	0.042	0.083	-0.009	-0.025	-0.003	0.023	-0.162	-0.063	0.006	-0.022
0.258	0.04	0.019	-0.006	-0.013	0.009	0.021	-0.162	-0.051	0.007	-0.02
0.259	0.022	-0.016	0.002	0.003	0.007	0.025	-0.172	-0.05	-0.004	-0.001
0.261	-0.008	-0.017	0.001	-0.01	-0.011	0.028	-0.183	-0.063	0.01	0.007
0.265	-0.017	-0.072	-0.001	-0.016	-0.009	0.024	-0.176	-0.056	-0.001	0.007
0.254	0.003	-0.144	-0.003	-0.014	0.001	0.019	-0.156	-0.048	-0.037	0.006
0.248	0.012	-0.2	-0.008	-0.019	-0.003	0.021	-0.144	-0.059	-0.021	-0.007
0.251	0.007	-0.198	-0.011	-0.006	-0.002	0.03	-0.151	-0.066	-0.003	-0.013
0.243	0.006	-0.031	-0.012	-0.003	0.009	0.04	-0.146	-0.061	-0.006	-0.003
0.243	0.009	0.195	-0.015	-0.025	0.013	0.036	-0.136	-0.051	0.006	-0.004
0.252	0.004	0.299	-0.017	-0.025	0.006	0.023	-0.143	-0.039	0.008	-0.004
0.264	-0.017	0.341	-0.009	-0.003	-0.005	0.013	-0.155	-0.042	0.023	0.004
0.277	-0.04	0.373	0.004	-0.001	-0.005	0.012	-0.167	-0.055	0.059	-0.009
0.258	-0.046	0.332	-0.004	-0.004	0.007	0.026	-0.174	-0.057	0.069	-0.013
0.236	-0.029	0.244	-0.02	0.009	0.019	0.034	-0.172	-0.059	0.06	0.007
0.244	0.015	0.18	-0.014	0.005	0.025	0.021	-0.171	-0.073	0.052	0
0.25	0.053	0.15	-0.002	-0.012	0.017	0.011	-0.161	-0.07	0.035	-0.019
0.234	0.05	0.123	-0.001	-0.019	0.008	0.022	-0.153	-0.062	0.013	-0.013
0.237	0.015	0.099	0.003	-0.014	0.006	0.028	-0.156	-0.063	0.007	-0.017
0.26	-0.018	0.104	0.003	0.004	0.004	0.019	-0.149	-0.055	0.016	-0.02
0.257	-0.047	0.119	-0.011	0.006	0.005	0.016	-0.138	-0.053	0.031	0.001
0.259	-0.08	0.106	-0.019	-0.005	0.003	0.016	-0.145	-0.063	0.045	0.001
0.266	-0.071	0.073	-0.009	0.004	-0.004	0.012	-0.155	-0.063	0.043	-0.015
0.235	-0.036	0.044	0	0.01	-0.007	0.026	-0.15	-0.067	0.048	-0.001
0.222	-0.048	0.004	-0.008	0	-0.004	0.035	-0.15	-0.076	0.06	0.008
0.251	-0.08	-0.03	-0.017	0.002	-0.008	0.019	-0.161	-0.065	0.053	-0.003
0.264	-0.101	-0.038	-0.01	-0.005	-0.015	0.017	-0.169	-0.047	0.042	-0.001
0.248	-0.105	-0.051	0.007	-0.025	-0.011	0.034	-0.183	-0.042	0.037	0.005
0.239	-0.036	-0.065	0.007	-0.019	-0.01	0.033	-0.191	-0.044	0.036	0.001
0.252	0.071	-0.073	-0.01	-0.002	-0.005	0.019	-0.179	-0.051	0.029	0
0.263	0.116	-0.092	-0.008	-0.009	0.011	0.019	-0.17	-0.063	0.023	-0.006
0.266	0.096	-0.122	0.006	-0.012	0.015	0.029	-0.169	-0.066	0.055	-0.015
0.257	0.078	-0.169	0.002	-0.009	0.014	0.038	-0.166	-0.064	0.091	-0.01
0.238	0.09	-0.176	-0.007	-0.019	0.026	0.037	-0.169	-0.064	0.079	-0.019
0.241	0.097	-0.059	-0.004	-0.012	0.028	0.029	-0.174	-0.06	0.037	-0.037
0.253	0.072	0.083	0	0.006	0.015	0.026	-0.146	-0.056	0.002	-0.027
0.255	0.054	0.124	-0.01	-0.004	-0.001	0.026	-0.113	-0.055	-0.004	-0.02
0.258	0.054	0.116	-0.024	-0.013	-0.016	0.025	-0.142	-0.054	-0.015	-0.02
0.24	0.027	0.104	-0.019	-0.002	-0.021	0.028	-0.179	-0.057	-0.04	-0.009
0.223	-0.031	0.064	-0.01	-0.004	-0.005	0.031	-0.176	-0.057	-0.046	-0.002
0.226	-0.07	-0.003	-0.011	-0.013	0.009	0.029	-0.174	-0.058	-0.051	0.013
0.225	-0.058	-0.086	-0.013	-0.011	0	0.029	-0.177	-0.068	-0.064	0.027
0.245	-0.008	-0.178	-0.008	-0.009	0.002	0.029	-0.162	-0.067	-0.057	0.018
0.265	0.044	-0.257	-0.002	-0.01	0.017	0.028	-0.134	-0.054	-0.053	0.012
0.26	0.077	-0.313	0.001	-0.02	0.008	0.028	-0.121	-0.055	-0.062	0.015
0.271	0.084	-0.349	0.002	-0.029	-0.004	0.028	-0.132	-0.056	-0.043	-0.002
0.277	0.074	-0.341	-0.001	-0.018	0.002	0.023	-0.153	-0.048	-0.001	-0.007
0.255	0.054	-0.279	-0.018	0.002	0.006	0.023	-0.171	-0.055	0.024	0.02
0.247	0.03	-0.187	-0.028	0.008	0.005	0.027	-0.166	-0.062	0.053	0.02
0.256	0.007	-0.015	-0.017	0	0.005	0.026	-0.161	-0.054	0.069	-0.004
0.249	-0.006	0.226	-0.009	-0.009	0.003	0.025	-0.181	-0.054	0.051	-0.004
0.226	0	0.375	-0.019	-0.003	0.013	0.025	-0.181	-0.07	0.06	-0.011
0.228	0.02	0.388	-0.021	0.022	0.024	0.023	-0.158	-0.069	0.091	-0.024
0.255	0.027	0.335	-0.006	0.02	0.019	0.027	-0.159	-0.053	0.091	-0.008
0.253	0.013	0.26	0.005	-0.021	0.012	0.031	-0.166	-0.045	0.068	-0.006
0.238	0.002	0.184	0.002	-0.041	0.014	0.022	-0.156	-0.049	0.056	-0.017
0.251	-0.002	0.111	-0.004	-0.017	0.012	0.018	-0.159	-0.058	0.068	0.009
0.268	-0.017	0.054	-0.002	0.012	0.016	0.027	-0.182	-0.062	0.068	0.027
0.256	-0.027	0.017	-0.001	0.021	0.023	0.025	-0.182	-0.059	0.031	0.014
0.235	-0.005	-0.02	-0.006	0.011	0.01	0.022	-0.154	-0.06	-0.001	0.016
0.239	0.013	-0.062	-0.002	-0.012	-0.005	0.031	-0.14	-0.065	-0.014	0.019
0.253	0.001	-0.1	0.002	-0.029	-0.01	0.03	-0.148	-0.061	-0.032	0.012
0.252	-0.007	-0.119	0.002	-0.033	-0.019	0.023	-0.163	-0.048	-0.045	0.012
0.25	-0.006	-0.127	0.004	-0.021	-0.023	0.03	-0.17	-0.044	-0.039	0.001
0.254	0	-0.157	-0.001	0.008	-0.014	0.041	-0.165	-0.054	-0.037	-0.005
0.257	0.009	-0.222	-0.012	0.013	-0.009	0.037	-0.164	-0.06	-0.04	0.012
0.248	0.009	-0.334	-0.011	-0.006	-0.01	0.025	-0.169	-0.055	-0.026	0.002
0.24	0.011	-0.433	-0.003	-0.003	0.002	0.022	-0.161	-0.057	0.004	-0.019
0.241	0.03	-0.415	-0.009	0.009	0.007	0.027	-0.147	-0.064	0.016	-0.015
0.245	0.038	-0.333	-0.024	-0.003	-0.008	0.031	-0.154	-0.063	-0.007	-0.023
0.248	0.017	-0.245	-0.025	-0.013	-0.015	0.023	-0.167	-0.054	-0.024	-0.033
0.238	-0.002	-0.078	-0.016	-0.007	-0.008	0.016	-0.167	-0.051	0.001	-0.016
0.228	-0.015	0.095	-0.014	-0.015	-0.006	0.02	-0.164	-0.05	0.048	-0.01
0.24	-0.027	0.161	-0.014	-0.021	-0.004	0.022	-0.163	-0.051	0.078	-0.005
0.25	-0.019	0.168	-0.004	-0.005	0	0.026	-0.165	-0.06	0.07	0.022
0.255	-0.02	0.129	0.006	0.003	-0.002	0.027	-0.158	-0.063	0.047	0.022
0.274	-0.041	0.051	-0.005	-0.005	0	0.014	-0.149	-0.064	0.016	0.009
0.288	-0.038	-0.041	-0.021	-0.013	0.01	0.013	-0.16	-0.07	-0.015	0.022
0.281	-0.008	-0.158	-0.013	-0.011	0.013	0.029	-0.154	-0.066	-0.011	0.015
0.251	0.015	-0.204	0.006	-0.001	0.011	0.029	-0.128	-0.058	-0.006	0.001
0.233	0.023	-0.12	0.009	-0.007	0.013	0.025	-0.142	-0.055	-0.011	0.023
0.248	0.021	0.008	-0.003	-0.025	0.008	0.034	-0.179	-0.049	0.013	0.019
0.264	0.029	0.123	-0.009	-0.023	0	0.032	-0.185	-0.046	0.029	-0.022
0.254	0.047	0.186	-0.006	-0.023	0	0.019	-0.172	-0.051	0.017	-0.032
0.233	0.048	0.24	-0.006	-0.038	0.009	0.018	-0.165	-0.062	0.015	-0.016
0.227	0.03	0.307	-0.007	-0.028	0.011	0.03	-0.145	-0.072	0.011	-0.007
0.24	0.018	0.266	-0.002	-0.006	0.006	0.037	-0.142	-0.073	-0.02	0.006
0.247	0.018	0.127	0.001	-0.004	0.008	0.028	-0.163	-0.072	-0.037	0.015
0.257	0.018	0.007	-0.004	-0.001	0.008	0.018	-0.16	-0.066	-0.033	0.002
0.268	0.01	-0.084	0.001	0	-0.006	0.017	-0.156	-0.055	-0.049	-0.006
0.26	-0.006	-0.136	0.006	-0.008	-0.015	0.013	-0.17	-0.052	-0.044	0.009
0.251	-0.004	-0.149	-0.004	-0.004	-0.011	0.013	-0.172	-0.052	-0.015	0.012
0.246	0.021	-0.169	-0.011	-0.007	-0.012	0.02	-0.17	-0.052	0	0.005
0.238	0.025	-0.201	-0.01	-0.027	-0.014	0.018	-0.17	-0.061	0.012	0.013
0.238	-0.008	-0.19	-0.002	-0.024	-0.002	0.017	-0.162	-0.067	0.009	0.012
0.243	-0.041	-0.088	0.005	-0.003	0.001	0.031	-0.15	-0.061	0.002	-0.004
0.246	-0.053	0.044	-0.002	-0.001	0.001	0.038	-0.148	-0.058	0.006	-0.012
0.233	-0.05	0.179	-0.009	-0.002	0.019	0.031	-0.155	-0.054	0.014	-0.021
0.23	-0.041	0.36	-0.016	0.013	0.022	0.027	-0.146	-0.047	0.041	-0.035
0.265	-0.016	0.465	-0.03	0.022	0.01	0.031	-0.153	-0.058	0.079	-0.029
0.278	0.042	0.388	-0.027	0.017	0.011	0.033	-0.173	-0.068	0.118	-0.019
0.253	0.08	0.249	-0.018	0.019	0.011	0.034	-0.171	-0.057	0.114	-0.017
0.245	0.046	0.146	-0.027	0.014	0.014	0.029	-0.16	-0.055	0.061	-0.003
0.252	-0.005	0.077	-0.028	-0.005	0.022	0.015	-0.153	-0.061	0.046	0.005
0.251	-0.007	0.034	-0.016	-0.026	0.006	0.009	-0.153	-0.063	0.061	-0.006
0.252	0.017	0.011	-0.014	-0.041	-0.006	0.014	-0.16	-0.069	0.053	-0.011
0.257	0.016	0.004	-0.004	-0.032	0.014	0.013	-0.152	-0.063	0.039	-0.015
0.247	-0.005	0.007	0.015	-0.008	0.007	0.02	-0.151	-0.05	0.021	-0.021
0.236	-0.006	0.002	0.014	0.008	-0.023	0.042	-0.172	-0.052	0.007	-0.018
0.249	0.014	-0.005	-0.001	0.015	0.003	0.038	-0.169	-0.052	0.023	-0.013
0.26	0.025	-0.004	-0.006	0.015	0.043	0.028	-0.147	-0.047	0.036	-0.002
0.259	0.012	-0.006	-0.001	0.009	0.028	0.037	-0.159	-0.054	0.024	0.016
0.263	-0.002	-0.009	-0.006	0.002	0.006	0.036	-0.175	-0.065	0.026	0.014
0.253	0.001	-0.011	-0.011	-0.004	0.009	0.025	-0.17	-0.057	0.049	0.001
0.243	0.008	-0.016	-0.001	-0.016	0.017	0.014	-0.174	-0.054	0.058	0.007
0.258	0.009	-0.016	0.004	-0.022	0	0.011	-0.164	-0.067	0.052	0.002
0.259	0.012	-0.022	-0.009	-0.015	-0.029	0.024	-0.146	-0.063	0.028	-0.015
0.249	0.007	-0.026	-0.012	-0.013	-0.021	0.023	-0.147	-0.048	0.003	-0.014
0.251	-0.021	-0.015	-0.004	-0.013	0.009	0.007	-0.143	-0.051	0.005	-0.017
0.248	-0.053	-0.013	0.001	0.001	0.018	0.018	-0.144	-0.064	0.01	-0.023
0.239	-0.066	-0.023	-0.001	0.01	0.016	0.037	-0.16	-0.069	0.018	-0.007
0.225	-0.028	-0.024	-0.014	0	0.015	0.03	-0.177	-0.066	0.049	-0.003
0.239	0.05	-0.022	-0.025	-0.013	0.004	0.021	-0.179	-0.062	0.079	-0.016
0.273	0.083	-0.019	-0.015	-0.018	-0.006	0.023	-0.173	-0.059	0.081	-0.015
0.26	0.062	-0.017	-0.006	-0.013	-0.012	0.023	-0.189	-0.059	0.059	-0.01
0.245	0.048	-0.032	-0.013	-0.005	-0.025	0.022	-0.203	-0.054	0.033	-0.009
0.261	0.041	-0.044	-0.015	-0.009	-0.025	0.021	-0.187	-0.053	0.021	-0.002
0.267	0.028	-0.034	-0.002	-0.003	-0.003	0.019	-0.174	-0.059	0.014	0
0.255	0.026	-0.032	0.002	0.004	0.014	0.026	-0.162	-0.059	-0.017	0
0.24	0.032	-0.035	-0.008	-0.015	0.009	0.032	-0.144	-0.065	-0.042	0.012
0.231	0.03	-0.03	-0.008	-0.022	-0.004	0.026	-0.148	-0.069	-0.029	0.016
0.233	0.024	-0.029	0.002	-0.007	-0.012	0.027	-0.164	-0.056	-0.022	0.002
0.245	0.016	-0.021	0.002	-0.007	-0.012	0.028	-0.146	-0.052	-0.018	0.002
0.254	0.007	-0.011	-0.006	-0.015	-0.008	0.019	-0.121	-0.058	-0.013	0.017
0.254	0.005	-0.016	-0.009	-0.01	-0.017	0.022	-0.145	-0.053	-0.014	0.019
0.257	0	-0.023	-0.004	0.002	-0.025	0.03	-0.177	-0.047	0.004	0.028
0.247	-0.021	-0.019	0.001	-0.007	0.009	0.026	-0.173	-0.05	0	0.041
0.24	-0.022	-0.012	-0.003	-0.022	0.042	0.03	-0.16	-0.055	-0.013	0.026
0.245	0.018	-0.015	-0.006	-0.013	0.021	0.041	-0.16	-0.06	0.014	0.014
0.234	0.05	-0.017	-0.005	-0.003	0.005	0.043	-0.159	-0.061	0.03	0.014
0.232	0.049	-0.012	-0.005	-0.011	0.023	0.038	-0.142	-0.059	0.022	-0.001
0.255	0.032	-0.017	-0.004	-0.019	0.023	0.034	-0.132	-0.062	0.019	-0.01
0.265	0.029	-0.032	-0.003	-0.017	0.014	0.038	-0.143	-0.06	0.017	-0.009
0.264	0.045	-0.042	-0.006	-0.008	0.018	0.042	-0.143	-0.057	-0.003	-0.006
0.258	-0.002	-0.04	-0.01	0.002	0.003	0.037	-0.143	-0.058	-0.024	0.016
0.24	-0.116	-0.04	-0.005	0.005	-0.018	0.034	-0.159	-0.049	-0.006	0.026
0.229	-0.157	-0.05	-0.001	-0.002	-0.011	0.032	-0.174	-0.046	0.015	0.01
0.244	-0.131	-0.048	-0.003	-0.009	0.002	0.025	-0.178	-0.061	0.021	0.004
0.257	-0.119	-0.04	0.001	-0.017	0.001	0.024	-0.174	-0.063	0.042	-0.004
0.245	-0.072	-0.038	0.006	-0.025	-0.004	0.022	-0.166	-0.053	0.035	-0.016
0.236	0.021	-0.03	0.001	-0.026	-0.007	0.013	-0.156	-0.05	0.011	-0.007
0.239	0.076	-0.017	0.001	-0.028	0.001	0.017	-0.148	-0.049	0.013	-0.017
0.238	0.089	-0.009	-0.003	-0.023	0.011	0.026	-0.15	-0.05	0.011	-0.035
0.248	0.089	-0.003	-0.018	0.006	0.01	0.017	-0.157	-0.057	0.001	-0.012
0.263	0.068	0.01	-0.017	0.02	0.014	0.01	-0.158	-0.057	0.021	0.004
0.251	0.042	0.023	-0.001	-0.001	0.014	0.024	-0.157	-0.055	0.034	-0.006
0.237	0.025	0.022	-0.008	-0.014	0.009	0.027	-0.171	-0.069	0.021	-0.003
0.252	0.009	0.015	-0.026	-0.009	0.021	0.017	-0.171	-0.079	0.025	0.004
0.265	-0.001	0.012	-0.015	-0.007	0.027	0.016	-0.157	-0.065	0.032	0.001
0.254	-0.015	0.012	-0.001	-0.012	0.016	0.025	-0.161	-0.054	0.025	-0.007
0.244	-0.036	0.02	-0.012	-0.017	0.011	0.026	-0.157	-0.057	0.046	-0.021
0.244	-0.014	0.023	-0.016	-0.018	0.008	0.024	-0.15	-0.054	0.052	-0.021
0.258	0.032	0.018	-0.005	-0.013	0.005	0.027	-0.157	-0.048	0.015	-0.003
0.268	0.033	0.018	-0.007	-0.001	0.008	0.03	-0.161	-0.049	0.023	0.004
0.255	0.013	0.02	-0.01	0.013	0.004	0.032	-0.169	-0.057	0.066	0.005
0.255	0.012	0.013	0.003	0.01	-0.004	0.025	-0.172	-0.069	0.068	0.012
0.271	0.012	0.007	0.008	-0.006	-0.001	0.013	-0.153	-0.07	0.053	-0.001
0.264	0.018	0.005	-0.003	-0.009	0.005	0.017	-0.16	-0.061	0.037	-0.017
0.245	0.025	0	-0.012	-0.007	0	0.027	-0.19	-0.058	0.004	-0.016
0.23	0.016	0.001	-0.013	-0.012	-0.003	0.03	-0.175	-0.056	-0.008	-0.02
0.221	0.011	0.011	-0.012	-0.008	0.003	0.025	-0.144	-0.05	0.001	-0.02
0.23	0.007	0.013	-0.01	0	0.002	0.018	-0.15	-0.052	-0.01	0
0.252	-0.01	0.006	-0.013	-0.005	-0.006	0.018	-0.162	-0.063	-0.006	-0.006
0.262	-0.017	0.005	-0.022	-0.003	-0.014	0.024	-0.159	-0.063	0.017	-0.036
0.25	-0.02	0.009	-0.013	-0.006	-0.02	0.031	-0.159	-0.056	0.013	-0.039
0.241	-0.036	0.006	-0.001	-0.018	-0.016	0.033	-0.164	-0.063	0.006	-0.032
0.244	-0.028	-0.009	-0.009	-0.008	-0.002	0.024	-0.155	-0.066	0.012	-0.026
0.247	0.02	-0.029	-0.017	-0.003	0.005	0.023	-0.15	-0.061	0.009	-0.011
0.246	0.058	-0.052	-0.014	-0.014	0.001	0.024	-0.17	-0.056	0.01	-0.021
0.243	0.061	-0.076	-0.012	-0.015	-0.003	0.014	-0.182	-0.052	0.021	-0.021
0.254	0.048	-0.089	-0.005	-0.022	-0.003	0.021	-0.17	-0.058	0.02	0.021
0.273	0.035	-0.092	-0.001	-0.024	0.008	0.033	-0.162	-0.064	0.023	0.031
0.251	0.031	-0.081	-0.007	0.005	0.018	0.026	-0.159	-0.061	0.021	0.002
0.217	0.03	-0.047	-0.003	0.024	0.017	0.023	-0.156	-0.059	-0.013	-0.001
0.234	0.017	0.009	0.007	0.004	0.014	0.033	-0.153	-0.062	-0.019	0.007
0.256	-0.005	0.088	-0.003	-0.007	0.013	0.031	-0.138	-0.065	0.023	0.002
0.251	-0.052	0.15	-0.017	0.007	0.01	0.025	-0.136	-0.06	0.034	0.001
0.262	-0.117	0.139	-0.017	0.012	0.011	0.029	-0.156	-0.056	0.018	-0.007
0.264	-0.145	0.069	-0.005	0.006	0.005	0.032	-0.159	-0.056	0.019	-0.011
0.253	-0.13	-0.002	0.008	-0.008	-0.014	0.032	-0.151	-0.055	0.031	0.017
0.257	-0.103	-0.044	-0.004	-0.016	-0.016	0.029	-0.162	-0.056	0.042	0.037
0.251	-0.038	-0.076	-0.022	0.003	0.003	0.022	-0.167	-0.062	0.025	0.028
0.239	0.052	-0.116	-0.016	0.008	0.002	0.02	-0.149	-0.064	-0.009	0.024
0.244	0.096	-0.148	-0.006	-0.022	-0.013	0.028	-0.133	-0.059	-0.028	0.025
0.245	0.086	-0.158	-0.009	-0.029	-0.011	0.032	-0.139	-0.056	-0.014	0.018
0.242	0.073	-0.167	-0.01	-0.002	-0.007	0.023	-0.135	-0.052	0.012	0.015
0.256	0.072	-0.159	-0.007	0.001	-0.001	0.016	-0.131	-0.048	0.009	0.019
0.263	0.055	-0.115	0	-0.006	0.01	0.021	-0.204	-0.049	0.003	0.013
0.261	0.011	-0.062	0.005	0.006	0.003	0.021	-0.277	-0.054	0.015	0.003
0.277	-0.004	0.013	-0.003	-0.004	-0.004	0.016	-0.234	-0.064	0.022	0.004
0.267	0.023	0.102	-0.009	-0.018	0	0.015	-0.177	-0.065	0.031	0
0.245	0.024	0.108	-0.007	-0.002	-0.006	0.018	-0.186	-0.055	0.039	-0.011
0.26	0.008	0.017	-0.01	0	-0.01	0.024	-0.185	-0.058	0.017	-0.011
0.265	0.023	-0.098	-0.01	-0.018	-0.005	0.026	-0.158	-0.064	-0.021	0
0.25	0.047	-0.183	-0.006	-0.015	-0.002	0.024	-0.148	-0.063	-0.046	0.001
0.254	0.056	-0.242	-0.006	-0.005	0.002	0.024	-0.144	-0.063	-0.055	-0.015
0.261	0.049	-0.253	-0.003	-0.01	0.002	0.025	-0.114	-0.052	-0.05	-0.019
0.249	0.031	-0.116	-0.003	-0.004	-0.004	0.02	-0.109	-0.043	-0.032	-0.001
0.238	0.015	0.079	-0.004	0.01	0.004	0.019	-0.149	-0.053	-0.005	0.005
0.251	-0.002	0.2	-0.01	-0.008	0.014	0.024	-0.165	-0.062	0.052	-0.012
0.266	-0.014	0.31	-0.02	-0.035	0.011	0.03	-0.151	-0.065	0.11	-0.022
0.256	-0.015	0.386	-0.016	-0.023	0.017	0.037	-0.154	-0.067	0.116	-0.017
0.237	-0.006	0.365	-0.008	-0.005	0.028	0.032	-0.169	-0.066	0.124	-0.033
0.228	0.006	0.303	-0.009	-0.015	0.016	0.02	-0.179	-0.063	0.139	-0.042
0.24	0.01	0.223	-0.01	-0.024	0.005	0.023	-0.18	-0.057	0.097	-0.012
0.263	0.008	0.12	-0.008	-0.017	0.012	0.024	-0.159	-0.048	0.042	0.003
0.264	0.009	0.034	-0.01	-0.013	0.016	0.013	-0.133	-0.047	0.03	0.008
0.243	0.006	-0.03	-0.006	-0.016	0.014	0.021	-0.136	-0.057	0.024	0.05
0.235	-0.014	-0.111	-0.001	-0.024	0.009	0.03	-0.156	-0.061	0.005	0.078
0.241	-0.033	-0.185	-0.006	-0.025	-0.014	0.015	-0.167	-0.059	-0.014	0.076
0.241	-0.03	-0.206	-0.007	-0.009	-0.031	0.013	-0.172	-0.06	-0.029	0.075
0.238	-0.024	-0.2	0.001	-0.002	-0.018	0.03	-0.184	-0.052	-0.032	0.043
0.252	-0.012	-0.215	0.002	-0.016	-0.009	0.029	-0.191	-0.043	-0.046	-0.01
0.263	0.015	-0.256	-0.003	-0.016	-0.022	0.026	-0.173	-0.052	-0.091	-0.02
0.253	0.027	-0.318	-0.013	0.005	-0.016	0.033	-0.151	-0.054	-0.124	-0.017
0.246	0.029	-0.424	-0.02	0.024	0.005	0.032	-0.148	-0.045	-0.124	-0.041
0.24	0.037	-0.565	-0.009	0.017	0	0.032	-0.156	-0.054	-0.082	-0.038
0.229	0.029	-0.623	0.003	-0.003	-0.004	0.03	-0.162	-0.068	-0.003	-0.019
0.238	0.012	-0.433	-0.003	0.006	0.012	0.018	-0.151	-0.066	0.05	-0.031
0.262	0.013	-0.029	-0.008	0.015	0.019	0.02	-0.15	-0.056	0.047	-0.033
0.27	0.026	0.355	-0.003	-0.02	0.014	0.032	-0.175	-0.054	0.049	-0.033
0.26	0.029	0.583	0.001	-0.037	0.012	0.033	-0.178	-0.055	0.071	-0.046
0.253	0.017	0.614	0.002	-0.016	0.007	0.031	-0.165	-0.049	0.071	-0.031
0.246	0.01	0.467	-0.002	-0.014	0.002	0.031	-0.162	-0.049	0.053	-0.014
0.24	0.015	0.275	-0.008	-0.009	0.01	0.03	-0.151	-0.061	0.039	-0.025
0.242	0.02	0.13	-0.006	0.009	0.018	0.031	-0.149	-0.069	0.027	-0.016
0.235	0.017	0.028	-0.007	-0.008	0.015	0.03	-0.157	-0.07	0.028	-0.001
0.229	0.007	-0.04	-0.007	-0.021	0.017	0.027	-0.15	-0.067	0.019	-0.018
0.222	0	-0.045	0.003	-0.001	0.019	0.034	-0.138	-0.059	-0.012	-0.013
0.209	0.005	0.045	-0.004	-0.004	0.009	0.042	-0.137	-0.055	-0.004	0.018
0.228	0.011	0.16	-0.015	-0.018	0.003	0.032	-0.149	-0.058	0.049	0.019
0.261	0.005	0.207	-0.009	-0.011	0.008	0.028	-0.157	-0.06	0.087	0.021
0.266	0.001	0.191	-0.008	-0.008	0.011	0.036	-0.161	-0.058	0.084	0.049
0.262	0.009	0.162	-0.011	-0.006	0.006	0.025	-0.176	-0.06	0.063	0.056
0.269	0.015	0.134	-0.004	0.003	-0.011	0.013	-0.179	-0.063	0.047	0.041
0.261	0.013	0.084	0.001	-0.005	-0.016	0.021	-0.163	-0.063	0.027	0.03
0.238	0.016	0.031	-0.001	-0.014	-0.004	0.017	-0.148	-0.058	0.009	0.017
0.243	0.021	0.014	-0.011	-0.002	-0.003	0.009	-0.147	-0.05	0.005	-0.006
0.26	0.016	0.016	-0.018	0.007	0.004	0.024	-0.15	-0.052	0.008	-0.018
0.245	0.004	0.01	-0.009	0.003	0.013	0.035	-0.146	-0.062	0.018	-0.02
0.241	-0.006	0.006	-0.004	0.002	0.001	0.026	-0.146	-0.063	0.024	-0.016
0.27	-0.015	0.012	-0.002	0.012	-0.002	0.026	-0.157	-0.061	0.026	0.006
0.271	-0.027	0.017	0.007	0.011	0.006	0.032	-0.162	-0.06	0.029	0.018
0.245	-0.037	0.014	0.002	-0.007	-0.003	0.024	-0.169	-0.059	0.026	-0.001
0.249	-0.03	0.013	-0.015	-0.02	-0.014	0.016	-0.175	-0.063	0.034	-0.013
0.266	-0.015	0.013	-0.02	-0.032	-0.012	0.021	-0.163	-0.061	0.041	-0.021
0.255	0.006	0.011	-0.015	-0.032	-0.004	0.024	-0.162	-0.054	0.023	-0.037
0.241	0.04	0.013	-0.009	-0.014	0.002	0.025	-0.178	-0.062	0.001	-0.034
0.253	0.042	0.017	-0.003	-0.008	0.002	0.028	-0.176	-0.067	0.018	-0.025
0.278	0.004	0.017	-0.012	-0.003	-0.001	0.028	-0.159	-0.053	0.051	-0.022
0.278	-0.034	0.009	-0.02	0.009	0.009	0.027	-0.163	-0.049	0.037	0.009
0.256	-0.057	-0.004	-0.007	-0.001	0.025	0.028	-0.175	-0.057	0.01	0.019
0.248	-0.068	-0.012	-0.001	-0.004	0.024	0.026	-0.165	-0.055	0.011	-0.01
0.258	-0.066	-0.013	-0.005	0.011	0.009	0.026	-0.152	-0.052	0.017	-0.009
0.25	-0.029	-0.015	-0.004	0.001	0.008	0.029	-0.161	-0.057	0.025	-0.003
0.226	0.044	-0.023	-0.01	-0.013	0.008	0.03	-0.179	-0.064	0.023	-0.023
0.232	0.081	-0.032	-0.013	-0.009	-0.008	0.025	-0.179	-0.066	0.017	-0.02
0.252	0.054	-0.041	-0.007	-0.014	-0.004	0.014	-0.161	-0.058	0.016	-0.017
0.226	0.016	-0.05	-0.012	-0.006	0.017	0.007	-0.159	-0.053	-0.002	-0.027
0.21	0.005	-0.066	-0.013	0.015	0.016	0.014	-0.16	-0.059	-0.011	-0.016
0.251	0.019	-0.087	-0.004	0.008	0.007	0.024	-0.152	-0.063	0.017	-0.007
0.263	0.03	-0.106	-0.004	-0.01	0.009	0.025	-0.151	-0.063	0.04	-0.015
0.234	0.024	-0.143	-0.008	-0.012	0.002	0.035	-0.145	-0.062	0.018	-0.008
0.235	0.018	-0.221	-0.007	-0.015	-0.003	0.043	-0.145	-0.063	-0.027	0.001
0.26	0.016	-0.312	-0.009	-0.014	0.013	0.031	-0.159	-0.062	-0.039	-0.006
0.269	0.016	-0.37	-0.012	-0.006	0.016	0.021	-0.168	-0.052	-0.025	-0.008
0.268	0.018	-0.379	-0.013	-0.012	-0.007	0.024	-0.166	-0.058	0.001	0.005
0.258	0.026	-0.301	-0.009	-0.006	-0.013	0.02	-0.162	-0.07	0.039	0.007
0.253	0.028	-0.104	-0.001	0.001	0.002	0.018	-0.168	-0.063	0.048	0.001
0.256	0.006	0.09	-0.003	-0.022	0.008	0.025	-0.176	-0.058	0.031	0.007
0.246	-0.022	0.18	-0.016	-0.025	0.009	0.028	-0.172	-0.06	0.039	0.008
0.247	-0.018	0.221	-0.025	-0.01	0.003	0.029	-0.173	-0.056	0.076	-0.001
0.261	-0.004	0.23	-0.014	-0.014	-0.007	0.021	-0.179	-0.051	0.06	0.002
0.254	-0.019	0.169	0.009	-0.008	-0.003	0.013	-0.165	-0.055	-0.014	0.002
0.241	-0.001	0.076	0.005	0.004	0.001	0.021	-0.16	-0.058	-0.021	-0.003
0.239	0.056	-0.003	-0.007	-0.01	-0.013	0.025	-0.178	-0.054	0.026	0.016
0.263	0.064	-0.059	0.004	-0.019	-0.018	0.019	-0.159	-0.056	0.038	0.028
0.287	0.045	-0.07	0.001	0.003	-0.004	0.022	-0.123	-0.063	0.021	0.01
0.263	0.042	-0.023	-0.008	0.007	0.005	0.026	-0.135	-0.062	0.029	0.004
0.243	0.026	0.028	0.002	-0.007	0.006	0.024	-0.153	-0.057	0.059	0.012
0.254	0.01	0.036	-0.001	-0.016	0.012	0.023	-0.145	-0.056	0.033	0.006
0.244	0.01	0.026	-0.006	-0.024	0.012	0.026	-0.14	-0.057	-0.019	-0.002
0.232	0.011	0.026	-0.001	-0.019	0.003	0.028	-0.149	-0.056	-0.029	-0.003
0.248	0.019	0.082	-0.003	-0.004	0.015	0.031	-0.154	-0.052	-0.016	0.006
0.249	0.02	0.182	-0.006	0.003	0.03	0.035	-0.153	-0.047	0.017	0.025
0.239	0.007	0.211	-0.008	-0.002	0.019	0.027	-0.162	-0.05	0.057	0.021
0.242	0.022	0.169	-0.011	-0.011	0.002	0.022	-0.173	-0.055	0.067	-0.006
0.234	0.054	0.14	-0.007	-0.013	0	0.03	-0.175	-0.06	0.053	-0.024
0.233	0.05	0.115	-0.006	-0.01	0.005	0.032	-0.17	-0.062	0.053	-0.023
0.245	0.031	0.085	-0.011	-0.012	0.009	0.021	-0.154	-0.058	0.068	-0.017
0.248	0.03	0.068	-0.007	-0.02	0.013	0.01	-0.154	-0.053	0.052	-0.01
0.244	0.024	0.058	-0.001	-0.021	0.014	0.013	-0.162	-0.054	0.024	-0.006
0.243	0.009	0.039	-0.006	-0.008	0.011	0.026	-0.162	-0.054	0.003	-0.005
0.259	-0.007	0.026	-0.011	-0.006	0.011	0.034	-0.169	-0.048	-0.019	0.006
0.264	-0.049	0.032	-0.001	-0.013	0.007	0.037	-0.17	-0.045	0.008	0.012
0.229	-0.068	0.033	0.004	-0.002	-0.001	0.04	-0.167	-0.057	0.053	0.004
0.221	-0.021	0.022	-0.008	0.008	-0.007	0.041	-0.172	-0.07	0.057	0.005
0.249	-0.012	0.012	-0.012	0.007	-0.004	0.032	-0.169	-0.069	0.043	0.003
0.245	-0.062	0.006	-0.003	0.006	0.002	0.03	-0.173	-0.057	0.045	-0.002
0.243	-0.059	-0.003	-0.008	-0.006	0.007	0.037	-0.18	-0.046	0.054	-0.004
0.258	-0.009	-0.027	-0.024	-0.019	0.018	0.024	-0.162	-0.052	0.029	-0.014
0.246	0.026	-0.067	-0.026	-0.013	0.023	0.008	-0.137	-0.054	-0.018	-0.01
0.244	0.033	-0.096	-0.015	-0.018	0.009	0.015	-0.141	-0.047	-0.046	0.001
0.262	0.005	-0.113	-0.006	-0.024	-0.006	0.019	-0.151	-0.055	-0.059	-0.003
0.251	-0.04	-0.14	0	-0.005	-0.015	0.013	-0.145	-0.066	-0.057	-0.004
0.236	-0.077	-0.168	0	0.004	-0.015	0.022	-0.151	-0.062	-0.058	-0.004
0.252	-0.073	-0.175	-0.006	-0.002	-0.019	0.039	-0.162	-0.061	-0.062	-0.004
0.266	-0.015	-0.2	-0.011	0.001	-0.037	0.04	-0.164	-0.061	-0.051	0.005
0.253	0.024	-0.236	-0.005	-0.011	-0.033	0.036	-0.172	-0.058	-0.041	0
0.244	0.004	-0.245	0	-0.024	-0.016	0.032	-0.171	-0.061	-0.037	-0.008
0.247	-0.02	-0.232	-0.007	-0.019	-0.007	0.029	-0.161	-0.065	-0.007	0.003
0.25	-0.016	-0.131	-0.014	-0.016	0.013	0.034	-0.159	-0.059	0.033	0
0.249	-0.007	0.064	-0.009	-0.007	0.021	0.032	-0.152	-0.054	0.034	-0.012
0.247	0	0.213	-0.006	0	0.006	0.019	-0.143	-0.069	0.006	-0.015
0.258	0.007	0.272	-0.003	-0.006	-0.001	0.011	-0.143	-0.081	-0.002	-0.037
0.272	-0.001	0.259	0	-0.002	-0.006	0.011	-0.154	-0.064	0.014	-0.056
0.261	-0.033	0.172	0	0.001	-0.019	0.023	-0.167	-0.045	0.019	-0.029
0.247	-0.049	0.049	0.001	-0.007	-0.019	0.029	-0.17	-0.051	0.008	0.002
0.262	0.001	-0.08	0	-0.013	-0.019	0.014	-0.178	-0.058	-0.001	0.01
0.276	0.063	-0.188	-0.01	-0.002	-0.027	0.018	-0.185	-0.054	-0.013	0.033
0.264	0.06	-0.249	-0.017	0.012	-0.024	0.029	-0.166	-0.056	-0.028	0.057
0.255	0.045	-0.27	-0.009	0.012	-0.012	0.016	-0.149	-0.06	-0.04	0.047
0.257	0.056	-0.271	0	0.001	0.002	0.008	-0.147	-0.057	-0.038	0.036
0.26	0.042	-0.255	-0.005	-0.007	0.026	0.014	-0.144	-0.058	0.008	0.027
0.263	0.013	-0.214	-0.012	-0.006	0.047	0.016	-0.152	-0.065	0.067	0
0.252	0.004	-0.102	-0.009	-0.012	0.039	0.017	-0.161	-0.065	0.091	-0.019
0.245	-0.008	0.075	-0.01	-0.022	0.019	0.023	-0.154	-0.057	0.112	-0.024
0.252	-0.029	0.206	-0.021	-0.01	0.013	0.024	-0.158	-0.048	0.131	-0.027
0.234	-0.026	0.223	-0.031	0.005	0.011	0.026	-0.169	-0.05	0.116	-0.017
0.216	0.007	0.178	-0.035	-0.008	0.016	0.031	-0.162	-0.065	0.086	-0.017
0.216	0.039	0.13	-0.022	-0.025	0.023	0.025	-0.152	-0.067	0.057	-0.032
0.225	0.051	0.041	-0.005	-0.011	0.009	0.023	-0.163	-0.055	0.017	-0.02
0.256	0.039	-0.123	0.004	-0.006	-0.002	0.034	-0.175	-0.056	-0.028	0.007
0.269	0.016	-0.289	0.011	-0.026	0	0.037	-0.168	-0.062	-0.059	0.019
0.244	0.005	-0.354	0	-0.026	-0.009	0.029	-0.158	-0.053	-0.086	0.029
0.233	0.004	-0.331	-0.013	-0.013	-0.015	0.025	-0.149	-0.044	-0.102	0.032
0.25	-0.008	-0.328	-0.005	-0.003	-0.009	0.026	-0.143	-0.051	-0.093	0.026
0.258	-0.019	-0.371	-0.001	0.017	-0.02	0.028	-0.158	-0.058	-0.079	0.032
0.258	-0.001	-0.361	0.001	0.017	-0.03	0.031	-0.169	-0.065	-0.064	0.033
0.26	0.018	-0.217	0.005	0	-0.012	0.029	-0.167	-0.073	-0.053	0.016
0.249	0.013	0.005	-0.001	-0.009	0	0.031	-0.167	-0.073	-0.034	0.006
0.25	0.012	0.208	-0.003	-0.021	-0.002	0.039	-0.174	-0.064	0.03	0.003
0.266	0.02	0.345	-0.006	-0.022	0.011	0.039	-0.185	-0.058	0.103	-0.014
0.255	0.03	0.406	-0.017	-0.006	0.025	0.027	-0.167	-0.059	0.139	-0.034
0.244	0.046	0.431	-0.017	-0.001	0.025	0.025	-0.148	-0.057	0.139	-0.033
0.252	0.044	0.44	-0.006	-0.004	0.028	0.027	-0.156	-0.055	0.14	-0.024
0.241	0.033	0.41	0.002	0	0.031	0.019	-0.157	-0.065	0.123	-0.024
0.23	0.03	0.345	0.005	-0.005	0.025	0.017	-0.152	-0.067	0.071	-0.017
0.247	0.016	0.266	0.003	-0.021	0.017	0.026	-0.153	-0.062	0.054	-0.008
0.246	0.009	0.191	-0.006	-0.018	0.013	0.027	-0.153	-0.059	0.067	-0.011
0.233	0.018	0.145	-0.014	-0.008	0.011	0.026	-0.164	-0.053	0.058	-0.002
0.248	0.018	0.127	-0.015	-0.016	0.01	0.027	-0.168	-0.048	0.06	0
0.249	0.015	0.114	-0.016	-0.021	0.012	0.023	-0.163	-0.05	0.065	-0.011
0.235	0.018	0.097	-0.013	-0.013	0.009	0.018	-0.166	-0.049	0.028	-0.002
0.25	0.021	0.072	-0.003	-0.008	0.005	0.021	-0.164	-0.044	0.004	-0.002
0.252	0.023	0.049	0.002	0.001	0.004	0.028	-0.147	-0.052	0.032	-0.01
0.237	0.022	0.04	0.003	0.009	-0.002	0.03	-0.149	-0.07	0.041	0.001
0.25	0.023	0.042	0.001	0.004	-0.002	0.028	-0.168	-0.069	0.009	-0.008
0.262	0.031	0.041	-0.012	-0.002	0.008	0.029	-0.164	-0.052	-0.012	-0.025
0.259	0.026	0.032	-0.018	0.006	0.007	0.029	-0.147	-0.047	-0.015	-0.013
0.264	-0.019	0.028	-0.01	0.008	-0.004	0.025	-0.156	-0.05	-0.007	-0.012
0.253	-0.073	0.021	-0.003	-0.008	-0.007	0.022	-0.17	-0.042	-0.013	-0.023
0.242	-0.101	-0.002	0.001	-0.011	-0.006	0.022	-0.169	-0.043	-0.037	-0.013
0.26	-0.133	-0.018	-0.006	0.002	-0.013	0.021	-0.16	-0.06	-0.012	-0.008
0.254	-0.16	-0.015	-0.015	0.005	-0.018	0.024	-0.161	-0.066	0.025	-0.008
0.22	-0.118	-0.013	-0.004	-0.006	-0.003	0.027	-0.166	-0.065	0.012	0.017
0.221	-0.019	-0.007	0.001	-0.021	0.013	0.026	-0.158	-0.071	0.018	0.02
0.247	0.07	-0.002	-0.012	-0.023	0.019	0.025	-0.151	-0.072	0.043	-0.018
0.258	0.104	-0.015	-0.011	-0.012	0.019	0.026	-0.142	-0.064	0.033	-0.028
0.245	0.087	-0.02	-0.001	-0.006	0.013	0.025	-0.138	-0.057	0.045	-0.017
0.229	0.078	-0.017	-0.007	-0.002	0.012	0.024	-0.158	-0.053	0.074	-0.015
0.251	0.099	-0.027	-0.007	-0.009	0.014	0.026	-0.165	-0.057	0.055	-0.007
0.289	0.085	-0.033	-0.001	-0.018	0.01	0.022	-0.154	-0.059	0.036	-0.006
0.275	0.042	-0.044	-0.005	-0.006	0.005	0.012	-0.168	-0.055	0.036	-0.002
0.24	0.047	-0.074	-0.009	-0.002	0	0.02	-0.192	-0.06	0.024	0.018
0.248	0.075	-0.097	-0.004	-0.016	-0.002	0.034	-0.189	-0.07	0.014	0.012
0.26	0.059	-0.116	0	-0.01	0.006	0.027	-0.167	-0.069	0.009	-0.002
0.26	0.029	-0.159	-0.004	0	0	0.023	-0.159	-0.062	0.002	0.013
0.264	0.029	-0.214	-0.005	-0.012	-0.011	0.028	-0.158	-0.052	0.005	0.004
0.243	0.034	-0.273	-0.008	-0.004	-0.005	0.023	-0.158	-0.045	-0.003	-0.013
0.232	0.027	-0.355	-0.011	0.009	0.004	0.026	-0.168	-0.048	-0.025	0.019
0.259	0.012	-0.439	-0.006	-0.002	0.004	0.031	-0.167	-0.053	-0.03	0.027
0.26	-0.008	-0.437	-0.006	0.001	0.012	0.02	-0.151	-0.057	-0.027	-0.014
0.245	-0.002	-0.302	-0.01	0.006	0.019	0.015	-0.145	-0.062	-0.021	-0.031
0.249	0.016	-0.063	-0.006	-0.016	0.008	0.02	-0.146	-0.065	-0.006	-0.039
0.252	0.017	0.204	-0.002	-0.022	0	0.022	-0.16	-0.06	0.018	-0.047
0.251	0.021	0.384	-0.002	-0.01	0.001	0.024	-0.175	-0.055	0.059	-0.029
0.253	0.026	0.404	-0.004	-0.013	-0.003	0.023	-0.17	-0.055	0.086	-0.018
0.253	0.024	0.326	-0.011	-0.008	-0.009	0.024	-0.163	-0.055	0.075	-0.014
0.256	0.018	0.226	-0.011	0.003	-0.011	0.032	-0.173	-0.054	0.044	0.016
0.254	0.008	0.132	-0.002	-0.006	-0.007	0.035	-0.175	-0.052	0.016	0.043
0.254	0	0.066	-0.002	-0.014	0.003	0.025	-0.149	-0.054	0.006	0.054
0.268	-0.005	0.033	-0.009	-0.006	0.011	0.023	-0.129	-0.06	0.007	0.07
0.266	-0.024	0.008	-0.01	-0.005	0.009	0.029	-0.138	-0.062	0.001	0.076
0.259	-0.063	-0.03	-0.011	-0.012	-0.002	0.02	-0.158	-0.057	-0.001	0.059
0.264	-0.076	-0.066	-0.018	-0.015	-0.014	0.019	-0.177	-0.053	0.015	0.031
0.244	-0.031	-0.083	-0.02	-0.013	-0.017	0.027	-0.178	-0.053	0.023	0.007
0.235	0.002	-0.095	-0.017	-0.011	-0.015	0.024	-0.162	-0.05	0.007	-0.006
0.252	-0.023	-0.112	-0.021	-0.018	-0.015	0.018	-0.158	-0.056	-0.001	-0.002
0.243	-0.036	-0.124	-0.026	-0.025	-0.012	0.018	-0.169	-0.062	-0.008	0.006
0.231	-0.004	-0.116	-0.019	-0.009	-0.002	0.024	-0.157	-0.058	-0.036	-0.003
0.237	-0.001	-0.077	-0.009	0.019	-0.006	0.029	-0.142	-0.061	-0.058	-0.011
0.234	-0.047	-0.034	-0.005	0.013	-0.015	0.032	-0.159	-0.066	-0.057	0.012
0.242	-0.065	-0.007	0.001	-0.014	-0.008	0.034	-0.171	-0.057	-0.038	0.035
0.266	-0.077	0.027	0.004	-0.011	-0.001	0.03	-0.167	-0.047	-0.014	0.025
0.264	-0.124	0.018	-0.006	0.004	-0.012	0.03	-0.173	-0.055	0.014	0.012
0.252	-0.109	-0.08	-0.017	0.002	-0.01	0.03	-0.168	-0.062	0.035	0.01
0.259	-0.035	-0.218	-0.015	-0.002	0.012	0.026	-0.15	-0.058	0.029	0.004
0.254	-0.001	-0.325	-0.007	-0.006	0.021	0.029	-0.154	-0.059	0.021	0
0.23	0.032	-0.241	-0.005	-0.01	0.018	0.032	-0.174	-0.065	0.03	-0.019
0.222	0.084	0.053	-0.005	-0.017	0.021	0.032	-0.155	-0.067	0.031	-0.036
0.225	0.069	0.27	0.004	-0.028	0.025	0.04	-0.124	-0.066	0.027	-0.017
0.223	0	0.286	0.02	-0.029	0.025	0.04	-0.149	-0.062	0.048	-0.006
0.237	-0.024	0.236	0.017	-0.01	0.005	0.03	-0.173	-0.058	0.069	-0.013
0.25	0.016	0.175	-0.004	-0.009	-0.009	0.033	-0.166	-0.058	0.048	-0.007
0.249	0.063	0.084	-0.011	-0.025	-0.001	0.036	-0.169	-0.057	0.035	-0.019
0.253	0.079	-0.014	-0.01	-0.008	-0.004	0.02	-0.185	-0.058	0.049	-0.039
0.24	0.054	-0.097	-0.016	0.015	-0.014	0.013	-0.188	-0.063	0.043	-0.021
0.225	0.016	-0.181	-0.01	0.011	-0.01	0.034	-0.174	-0.067	0.031	-0.013
0.241	-0.005	-0.235	0.006	-0.001	0.002	0.042	-0.16	-0.074	0.021	-0.029
0.257	-0.003	-0.229	0.006	-0.024	0.01	0.024	-0.152	-0.072	-0.004	-0.016
0.254	0.017	-0.234	-0.008	-0.04	0.011	0.016	-0.154	-0.053	-0.027	-0.007
0.253	0.038	-0.225	-0.017	-0.021	0.007	0.02	-0.167	-0.043	-0.024	-0.017
0.256	0.053	-0.114	-0.019	0.004	0.003	0.013	-0.167	-0.048	-0.008	-0.01
0.261	0.061	0.02	-0.012	0.006	0.012	0.006	-0.148	-0.053	-0.008	-0.003
0.248	0.052	0.094	-0.003	-0.002	0.022	0.005	-0.139	-0.058	0.001	-0.01
0.231	0.032	0.13	0.002	-0.002	0.009	0.011	-0.152	-0.058	0.016	-0.007
0.249	0.016	0.165	0.01	-0.009	0.005	0.024	-0.167	-0.06	0.022	0.005
0.269	0.005	0.21	0.005	-0.016	0.02	0.027	-0.167	-0.067	0.044	-0.002
0.251	-0.001	0.228	-0.013	-0.005	0.02	0.017	-0.156	-0.061	0.06	-0.02
0.235	-0.002	0.199	-0.014	-0.007	0.011	0.015	-0.149	-0.057	0.059	-0.018
0.253	-0.007	0.165	-0.008	-0.023	0.015	0.025	-0.15	-0.062	0.061	-0.007
0.268	-0.003	0.154	-0.011	-0.008	0.014	0.037	-0.146	-0.055	0.041	-0.002
0.265	0.027	0.151	-0.005	0.012	0.007	0.031	-0.135	-0.049	0.017	0.007
0.265	0.056	0.133	-0.004	0.004	0.01	0.017	-0.137	-0.052	0.036	-0.002
0.268	0.054	0.087	-0.017	-0.003	0.011	0.026	-0.155	-0.056	0.061	-0.013
0.267	0.031	0.029	-0.012	0.002	0.007	0.039	-0.172	-0.058	0.054	-0.001
0.27	0.009	-0.018	0.001	-0.009	0.012	0.029	-0.171	-0.051	0.043	-0.005
0.273	0.009	-0.057	-0.007	-0.015	0.009	0.021	-0.17	-0.052	0.03	-0.018
0.26	0.007	-0.074	-0.015	-0.007	-0.015	0.023	-0.179	-0.068	0	-0.004
0.25	-0.019	-0.047	-0.013	-0.006	-0.01	0.022	-0.179	-0.067	-0.017	-0.001
0.252	-0.029	-0.004	-0.009	0.003	0.009	0.025	-0.168	-0.05	-0.036	-0.011
0.252	-0.027	0.032	-0.006	0.014	-0.005	0.029	-0.153	-0.046	-0.061	0
0.267	-0.042	0.057	-0.007	0.008	-0.008	0.025	-0.141	-0.054	-0.06	-0.005
0.274	-0.031	0.059	-0.015	-0.001	0.004	0.021	-0.152	-0.061	-0.058	-0.015
0.248	0.015	0.027	-0.02	-0.021	-0.008	0.02	-0.16	-0.058	-0.06	0.003
0.223	0.006	-0.011	-0.009	-0.044	-0.006	0.013	-0.153	-0.052	-0.043	0.002
0.231	-0.057	-0.028	0.005	-0.028	0	0.007	-0.16	-0.058	-0.002	-0.01
0.257	-0.089	-0.04	0.003	0.002	-0.019	0.017	-0.17	-0.067	0.031	0.005
0.266	-0.105	-0.057	0	-0.001	-0.018	0.032	-0.167	-0.069	0.028	0.012
0.262	-0.13	-0.069	-0.004	-0.004	-0.006	0.036	-0.166	-0.065	0.026	0.008
0.264	-0.097	-0.069	-0.013	-0.004	-0.013	0.037	-0.176	-0.054	0.037	0.014
0.27	0.008	-0.062	-0.016	-0.012	-0.008	0.037	-0.178	-0.049	0.046	0.008
0.259	0.088	-0.058	-0.015	0.001	0.012	0.033	-0.163	-0.06	0.063	-0.004
0.236	0.085	-0.051	-0.012	0.005	0.016	0.033	-0.151	-0.066	0.069	-0.001
0.232	0.057	-0.034	-0.007	-0.01	0.015	0.035	-0.138	-0.062	0.056	-0.01
0.238	0.065	-0.018	-0.014	0.002	0.02	0.031	-0.128	-0.062	0.046	-0.027
0.227	0.081	-0.005	-0.023	0.014	0.007	0.025	-0.14	-0.062	0.053	-0.015
0.227	0.063	0.017	-0.014	-0.001	-0.008	0.022	-0.154	-0.059	0.067	0.001
0.24	0.055	0.041	-0.003	-0.008	0.004	0.018	-0.155	-0.052	0.074	0.001
0.241	0.074	0.053	-0.007	0.004	0.013	0.02	-0.16	-0.047	0.067	0.004
0.242	0.068	0.046	-0.007	0.005	0.005	0.033	-0.163	-0.051	0.047	0
0.235	0.035	0.031	0.002	-0.009	0.003	0.038	-0.179	-0.066	0.043	-0.015
0.222	0.018	0.022	-0.002	-0.024	0.004	0.036	-0.192	-0.08	0.053	-0.015
0.233	0.021	0.015	-0.009	-0.037	-0.003	0.035	-0.169	-0.071	0.05	-0.007
0.257	0.022	0.01	-0.008	-0.029	-0.005	0.025	-0.148	-0.053	0.048	-0.001
0.259	0.012	0.01	-0.007	-0.019	0.011	0.015	-0.154	-0.048	0.028	0.006
0.236	0.005	0.004	-0.004	-0.028	0.028	0.015	-0.159	-0.051	-0.015	0.018
0.226	0.007	-0.005	-0.004	-0.014	0.014	0.012	-0.152	-0.048	-0.01	0.014
0.243	0.007	0.004	-0.008	0.002	-0.006	0.007	-0.148	-0.047	0.018	0.005
0.254	0.006	0.013	-0.003	-0.013	-0.007	0.014	-0.172	-0.061	0.02	0.016
0.24	0.007	0.003	-0.003	-0.013	-0.007	0.02	-0.199	-0.07	0.019	0.014
0.242	0.007	0.001	-0.008	0.007	-0.007	0.018	-0.188	-0.062	0.023	-0.006
0.253	0.005	0.012	-0.003	0.009	-0.005	0.019	-0.163	-0.062	0.036	-0.006
0.251	0.008	0.019	-0.003	-0.013	0.004	0.024	-0.156	-0.064	0.01	-0.003
0.263	0.015	0.016	-0.007	-0.024	0.013	0.033	-0.157	-0.052	-0.048	-0.012
0.267	0.015	0.012	-0.001	-0.001	0.001	0.042	-0.165	-0.048	-0.033	-0.008
0.243	0.01	0.023	-0.004	0.018	-0.004	0.041	-0.166	-0.053	0.018	-0.005
0.246	0.012	0.033	-0.014	0.011	0.007	0.034	-0.141	-0.05	0.019	-0.007
0.26	0.012	0.023	-0.003	-0.009	0.002	0.028	-0.136	-0.054	0.017	0.004
0.255	0	0.014	0.01	-0.019	-0.006	0.025	-0.175	-0.065	0.038	0.003
0.266	-0.005	0.019	0.003	0.002	-0.004	0.027	-0.187	-0.063	0.037	-0.006
0.275	0.011	0.019	-0.001	0.003	0	0.033	-0.165	-0.055	0.029	0.003
0.246	0.019	0.013	0.003	-0.026	0.01	0.042	-0.157	-0.049	0.031	-0.008
0.214	0.007	-0.013	0	-0.02	0.015	0.034	-0.158	-0.046	0.007	-0.023
0.22	-0.001	-0.066	-0.009	-0.002	0.01	0.018	-0.161	-0.048	-0.032	-0.001
0.243	0.005	-0.117	-0.001	-0.008	0.01	0.025	-0.157	-0.05	-0.056	0.008
0.25	0.011	-0.176	0.002	-0.002	0.019	0.029	-0.141	-0.053	-0.056	-0.014
0.248	0.005	-0.27	-0.02	0.009	0.026	0.023	-0.147	-0.052	-0.04	-0.01
0.249	-0.018	-0.286	-0.027	-0.003	0.016	0.028	-0.163	-0.053	-0.025	0.011
0.25	-0.045	-0.138	-0.013	-0.002	0.004	0.025	-0.16	-0.067	0.004	0.008
0.251	-0.058	0.044	-0.01	0.012	0.005	0.017	-0.163	-0.07	0.034	-0.001
0.251	-0.054	0.139	-0.012	-0.007	0.008	0.021	-0.171	-0.056	0.043	0.003
0.252	-0.047	0.17	-0.012	-0.036	0.003	0.021	-0.16	-0.054	0.053	-0.001
0.253	-0.049	0.168	-0.008	-0.036	-0.002	0.021	-0.155	-0.063	0.061	-0.006
0.252	-0.018	0.12	-0.004	-0.023	-0.006	0.02	-0.166	-0.066	0.06	0.003
0.254	0.048	0.041	-0.008	-0.012	-0.01	0.016	-0.173	-0.055	0.054	0.007
0.258	0.076	-0.025	-0.013	-0.009	-0.01	0.021	-0.159	-0.053	0.044	0.006
0.247	0.047	-0.079	-0.005	-0.015	-0.006	0.029	-0.152	-0.067	0.032	0.024
0.24	0.011	-0.123	0.004	-0.017	0.003	0.028	-0.162	-0.074	0.002	0.034
0.244	0.001	-0.165	0.007	-0.002	0.006	0.022	-0.151	-0.064	-0.03	0.033
0.233	0.009	-0.229	0.009	0.001	0.001	0.023	-0.14	-0.054	-0.026	0.048
0.231	0.014	-0.282	-0.001	-0.019	0.01	0.03	-0.166	-0.05	-0.004	0.04
0.254	0.004	-0.322	-0.015	-0.015	0.017	0.029	-0.184	-0.053	0.002	0.009
0.264	-0.001	-0.361	-0.007	0	0.008	0.027	-0.18	-0.062	0	0.004
0.26	0.015	-0.346	-0.006	0	-0.001	0.021	-0.179	-0.066	-0.002	-0.014
0.261	0.033	-0.292	-0.015	0.01	-0.005	0.007	-0.169	-0.063	-0.023	-0.047
0.263	0.044	-0.212	-0.008	0.011	-0.002	0.008	-0.158	-0.065	-0.031	-0.034
0.263	0.046	-0.078	0	-0.008	0.008	0.018	-0.156	-0.069	-0.007	-0.016
0.264	0.038	0.007	-0.002	-0.018	0.013	0.018	-0.149	-0.067	0.015	-0.032
0.265	0.027	-0.018	0	-0.011	0.004	0.026	-0.148	-0.054	0.018	-0.03
0.264	0.012	-0.037	-0.004	-0.001	0.002	0.037	-0.166	-0.047	0.006	-0.015
0.267	0.006	0.034	-0.018	-0.003	0.004	0.03	-0.169	-0.055	-0.009	-0.02
0.269	0.016	0.134	-0.023	-0.004	-0.014	0.029	-0.157	-0.057	-0.017	-0.015
0.259	0.017	0.155	-0.019	0.003	-0.028	0.035	-0.16	-0.054	0.003	0
0.255	0.009	0.101	-0.022	-0.002	-0.016	0.031	-0.158	-0.06	0.043	-0.008
0.249	0.007	0.002	-0.028	-0.017	-0.007	0.026	-0.146	-0.061	0.04	-0.015
0.228	-0.003	-0.099	-0.019	-0.02	-0.009	0.026	-0.139	-0.053	0.003	0.006
0.231	-0.023	-0.051	-0.003	-0.009	-0.011	0.029	-0.143	-0.046	-0.019	0.004
0.245	-0.027	0.12	0.008	0.001	-0.009	0.036	-0.162	-0.045	-0.03	-0.024
0.241	-0.02	0.231	0.002	0.003	-0.011	0.035	-0.167	-0.053	-0.008	-0.01
0.25	-0.033	0.293	-0.019	-0.002	-0.005	0.03	-0.15	-0.063	0.052	0.014
0.265	-0.051	0.359	-0.025	-0.002	0.015	0.032	-0.145	-0.062	0.094	0.006
0.254	-0.03	0.385	-0.011	-0.002	0.026	0.03	-0.163	-0.059	0.101	0.015
0.242	0.009	0.347	-0.006	-0.018	0.023	0.022	-0.176	-0.066	0.102	0.031
0.248	0.01	0.272	-0.01	-0.02	0.013	0.02	-0.162	-0.071	0.071	0.022
0.252	-0.006	0.195	-0.003	-0.004	0.004	0.021	-0.142	-0.07	0.014	0.031
0.241	0.004	0.127	0.005	-0.017	0.015	0.017	-0.143	-0.069	-0.003	0.039
0.23	0.008	0.074	0.002	-0.028	0.019	0.027	-0.149	-0.063	0	0.017
0.24	0.002	0.042	0.005	-0.004	0.004	0.041	-0.158	-0.056	-0.008	0.009
0.262	0.014	0.019	0.011	0.007	0.002	0.037	-0.172	-0.053	0.006	0.006
0.273	0.033	0.019	0.004	0.008	0.009	0.025	-0.162	-0.05	0.013	-0.028
0.263	0.044	0.063	-0.005	0.012	0.014	0.022	-0.149	-0.052	0.004	-0.044
0.244	0.044	0.1	-0.009	-0.006	0.011	0.027	-0.178	-0.054	0.028	-0.027
0.239	0.031	0.078	-0.013	-0.019	0.005	0.03	-0.201	-0.057	0.053	-0.022
0.242	0.016	0.053	-0.017	-0.008	0.008	0.028	-0.172	-0.057	0.038	-0.024
0.24	0.011	0.055	-0.017	-0.016	0.01	0.031	-0.149	-0.048	0.026	-0.008
0.25	0.001	0.043	-0.01	-0.027	0.007	0.036	-0.157	-0.046	0.051	-0.001
0.264	-0.012	0.022	-0.003	-0.005	0.009	0.029	-0.16	-0.055	0.068	-0.001
0.256	-0.034	0.015	-0.008	0.002	0.009	0.018	-0.153	-0.067	0.058	0.015
0.236	-0.064	0.018	-0.009	-0.013	0.01	0.019	-0.147	-0.07	0.054	0.014
0.226	-0.067	0.023	-0.004	-0.006	0.017	0.026	-0.143	-0.059	0.036	0.003
0.238	-0.041	0.016	-0.003	-0.004	0.011	0.03	-0.155	-0.046	0.014	0.01
0.262	-0.009	0.01	-0.007	-0.017	0.003	0.025	-0.168	-0.05	0.03	-0.008
0.261	0.04	0.011	-0.01	-0.011	0.004	0.017	-0.158	-0.063	0.052	-0.031
0.24	0.079	0.003	-0.008	-0.007	-0.005	0.021	-0.152	-0.068	0.044	-0.023
0.234	0.074	-0.017	-0.011	-0.013	-0.01	0.029	-0.17	-0.067	0.023	-0.03
0.235	0.053	-0.047	-0.016	0.008	-0.002	0.024	-0.18	-0.059	0.002	-0.037
0.242	0.035	-0.093	-0.011	0.028	-0.008	0.022	-0.162	-0.05	-0.021	-0.014
0.267	0.022	-0.154	-0.005	0.013	-0.004	0.028	-0.145	-0.056	-0.047	-0.006
0.267	0.02	-0.211	-0.014	0.004	0.012	0.025	-0.147	-0.068	-0.067	-0.008
0.242	0.021	-0.263	-0.018	0.007	0	0.016	-0.163	-0.066	-0.071	0.016
0.246	0.024	-0.329	-0.008	-0.006	-0.021	0.018	-0.174	-0.056	-0.059	0.031
0.262	0.027	-0.385	0.001	-0.015	-0.018	0.021	-0.167	-0.058	-0.045	0.022
0.251	0.024	-0.429	0.008	-0.013	-0.018	0.018	-0.154	-0.07	-0.049	0.02
0.24	0.021	-0.479	0.004	-0.02	-0.013	0.025	-0.161	-0.07	-0.043	0.036
0.245	0.018	-0.501	-0.007	-0.023	0.006	0.032	-0.174	-0.053	0.005	0.045
0.246	0.015	-0.445	-0.005	-0.007	0.009	0.026	-0.169	-0.046	0.051	0.031
0.245	0.017	-0.291	-0.001	0.003	0.001	0.026	-0.164	-0.059	0.057	0.016
0.247	0.021	-0.03	-0.009	-0.004	0.004	0.028	-0.172	-0.06	0.052	0.001
0.248	0.023	0.234	-0.015	-0.012	0.003	0.019	-0.181	-0.055	0.043	-0.016
0.248	0.015	0.331	-0.005	-0.023	-0.003	0.019	-0.183	-0.064	0.025	-0.021
0.249	0.004	0.303	0.003	-0.029	-0.002	0.025	-0.169	-0.066	0.016	-0.023
0.25	0.011	0.279	-0.005	-0.022	0.002	0.02	-0.151	-0.05	0.021	-0.03
0.251	0.005	0.226	-0.012	-0.013	0.01	0.015	-0.145	-0.039	0.016	-0.02
0.252	-0.037	0.129	-0.01	-0.003	0.015	0.02	-0.154	-0.046	-0.014	-0.018
0.252	-0.071	0.064	-0.01	0.006	0.006	0.019	-0.172	-0.055	-0.029	-0.027
0.252	-0.089	0.049	-0.009	0.003	-0.004	0.015	-0.166	-0.058	-0.008	-0.003
0.257	-0.139	0.078	-0.009	-0.013	-0.002	0.018	-0.151	-0.063	0.023	0.017
0.25	-0.162	0.17	-0.012	-0.015	0.007	0.019	-0.173	-0.066	0.038	0.01
0.228	-0.064	0.24	-0.003	0.003	0.005	0.025	-0.189	-0.061	0.032	0.019
0.229	0.075	0.204	0.004	-0.001	-0.012	0.032	-0.164	-0.058	0.038	0.019
0.252	0.119	0.14	-0.005	-0.012	-0.016	0.023	-0.14	-0.055	0.046	-0.001
0.261	0.09	0.106	-0.005	-0.013	-0.006	0.018	-0.144	-0.05	0.018	-0.007
0.262	0.075	0.072	0.002	-0.019	-0.007	0.026	-0.154	-0.054	-0.005	-0.023
0.251	0.09	0.05	-0.005	-0.014	-0.003	0.028	-0.152	-0.064	0.028	-0.047
0.237	0.093	0.042	-0.011	-0.009	0.012	0.029	-0.151	-0.069	0.074	-0.03
0.264	0.058	0.026	-0.004	-0.019	0.019	0.033	-0.16	-0.066	0.087	-0.008
0.281	0.016	0.006	0.003	-0.015	0.018	0.029	-0.165	-0.063	0.089	-0.013
0.243	0.015	0	-0.003	-0.003	0.014	0.026	-0.161	-0.061	0.076	-0.004
0.232	0.031	0.015	-0.003	-0.007	0.018	0.023	-0.157	-0.051	0.045	0.01
0.263	-0.01	0.018	0.007	-0.004	0.02	0.015	-0.166	-0.044	0.041	-0.002
0.265	-0.076	0.003	-0.001	0.008	0.001	0.019	-0.173	-0.055	0.038	-0.006
0.241	-0.089	0.008	-0.006	-0.005	-0.005	0.026	-0.164	-0.066	0.016	0.007
0.231	-0.073	0.021	0.001	-0.016	0.014	0.022	-0.148	-0.057	0.024	-0.002
0.243	-0.044	0.007	-0.001	-0.005	0.019	0.026	-0.154	-0.052	0.048	-0.016
0.268	0.021	-0.01	-0.009	-0.004	0.007	0.038	-0.165	-0.064	0.048	-0.001
0.267	0.061	-0.009	-0.01	-0.013	0.004	0.038	-0.151	-0.064	0.025	0.004
0.243	0.031	-0.004	-0.009	-0.008	0	0.035	-0.142	-0.051	0.003	-0.002
0.247	-0.012	-0.002	-0.012	-0.006	-0.002	0.041	-0.156	-0.049	0.014	0.017
0.26	-0.027	0.002	-0.013	-0.01	0.005	0.039	-0.165	-0.045	0.04	0.024
0.257	-0.032	0.006	-0.018	-0.013	0.001	0.019	-0.162	-0.045	0.039	0.01
0.268	-0.044	-0.001	-0.03	-0.016	-0.003	0.017	-0.156	-0.06	0.026	0.014
0.273	-0.062	-0.021	-0.032	-0.013	0.008	0.03	-0.162	-0.061	0.024	0.007
0.255	-0.046	-0.028	-0.029	-0.006	0.008	0.026	-0.165	-0.052	0.013	-0.015
0.235	0.026	-0.016	-0.025	-0.002	0.002	0.027	-0.157	-0.059	0.007	-0.012
0.229	0.085	-0.007	-0.009	0.005	0.017	0.037	-0.151	-0.069	0.025	-0.015
0.241	0.083	0.011	0	0.019	0.021	0.029	-0.146	-0.055	0.025	-0.026
0.252	0.053	0.033	-0.002	0.015	0.002	0.019	-0.153	-0.043	0.007	-0.008
0.251	0.03	0.025	0.007	-0.015	-0.005	0.025	-0.165	-0.052	0.01	-0.005
0.25	0.024	0.008	0.011	-0.025	0.003	0.029	-0.163	-0.057	0.021	-0.023
0.253	0.029	0.005	-0.008	-0.01	-0.005	0.024	-0.166	-0.056	0.028	-0.004
0.257	0.032	-0.005	-0.021	-0.01	-0.012	0.02	-0.171	-0.064	0.025	0.011
0.245	0.028	-0.016	-0.012	-0.008	0.003	0.023	-0.162	-0.07	0.025	-0.001
0.236	0.023	-0.011	-0.004	0.003	0.014	0.03	-0.159	-0.067	0.042	0.002
0.25	0.015	0.001	-0.003	-0.012	0.016	0.031	-0.171	-0.067	0.031	-0.004
0.252	0.013	0.002	-0.003	-0.025	0.019	0.029	-0.167	-0.064	0.009	-0.026
0.24	0.028	-0.003	-0.006	-0.008	0.016	0.033	-0.158	-0.057	0.004	-0.026
0.242	0.035	-0.001	-0.005	0	0.016	0.035	-0.165	-0.05	-0.005	-0.025
0.247	0.031	-0.003	-0.006	0.005	0.006	0.023	-0.157	-0.049	0.007	-0.037
0.244	0.041	-0.014	-0.016	0.014	0.001	0.016	-0.159	-0.056	0.03	-0.029
0.243	0.038	-0.017	-0.011	-0.001	0.023	0.023	-0.179	-0.068	0.041	-0.007
0.258	0.008	-0.014	0.001	-0.01	0.032	0.019	-0.179	-0.074	0.043	-0.002
0.26	-0.001	-0.012	-0.005	-0.004	-0.001	0.011	-0.165	-0.066	0.033	-0.003
0.236	0.003	-0.011	-0.006	-0.017	-0.032	0.014	-0.161	-0.055	0.022	0.005
0.238	-0.013	-0.01	0.002	-0.026	-0.014	0.019	-0.172	-0.05	0.012	0.004
0.256	-0.02	-0.009	-0.002	-0.014	0.01	0.03	-0.174	-0.059	0.009	-0.002
0.244	-0.017	-0.009	-0.001	-0.014	0.005	0.04	-0.158	-0.062	0.001	0.005
0.23	-0.038	-0.018	-0.002	-0.016	-0.004	0.034	-0.14	-0.05	-0.011	0.014
0.245	-0.042	-0.052	-0.014	0.006	-0.014	0.029	-0.136	-0.043	-0.007	0.017
0.259	-0.009	-0.094	-0.011	0.01	-0.02	0.032	-0.157	-0.054	-0.004	0.026
0.246	-0.005	-0.122	-0.007	-0.017	-0.019	0.03	-0.164	-0.066	-0.005	0.031
0.236	-0.034	-0.15	-0.02	-0.02	-0.028	0.019	-0.147	-0.066	-0.032	0.029
0.241	-0.037	-0.195	-0.024	-0.013	-0.041	0.014	-0.153	-0.062	-0.073	0.034
0.242	-0.013	-0.282	-0.011	-0.022	-0.043	0.014	-0.17	-0.06	-0.071	0.031
0.239	-0.003	-0.44	-0.006	-0.006	-0.023	0.013	-0.168	-0.048	-0.081	0.021
0.25	-0.008	-0.643	-0.01	0.015	0.009	0.022	-0.147	-0.047	-0.108	0.013
0.261	0.006	-0.733	-0.002	0.001	0.021	0.031	-0.133	-0.058	-0.091	-0.012
0.26	0.027	-0.538	0.005	-0.01	0.015	0.029	-0.144	-0.058	-0.055	-0.021
0.259	0.019	-0.144	0.001	-0.006	0.017	0.03	-0.157	-0.059	-0.007	0.012
0.261	-0.008	0.185	-0.002	-0.009	0.024	0.033	-0.17	-0.064	0.047	0.021
0.265	-0.012	0.291	-0.004	0.001	0.012	0.036	-0.174	-0.055	0.074	0.003
0.254	0.003	0.196	-0.007	0.007	-0.013	0.037	-0.16	-0.046	0.073	0.013
0.243	0.008	0.046	-0.007	-0.026	-0.005	0.029	-0.158	-0.054	0.043	0.022
0.259	0.011	0.006	-0.004	-0.038	0.013	0.026	-0.163	-0.06	0.001	0.011
0.262	0.015	0.107	0.004	-0.003	0.006	0.028	-0.157	-0.058	-0.021	0.017
0.241	0.021	0.2	0.004	0.002	0.006	0.025	-0.151	-0.055	-0.017	0.018
0.235	0.033	0.226	-0.005	-0.013	0.016	0.018	-0.147	-0.057	0.007	0.008
0.228	0.022	0.246	-0.002	-0.01	0.012	0.016	-0.158	-0.065	0.03	0.022
0.226	0.013	0.219	0	-0.015	0.01	0.015	-0.173	-0.074	0.05	0.015
0.248	0.041	0.134	-0.011	-0.019	0.012	0.017	-0.171	-0.074	0.056	-0.02
0.258	0.051	0.036	-0.015	-0.015	-0.001	0.027	-0.166	-0.063	0.054	-0.026
0.254	0.023	-0.056	-0.005	-0.025	-0.007	0.03	-0.174	-0.052	0.052	-0.03
0.255	0.007	-0.046	-0.003	-0.022	0.005	0.023	-0.173	-0.051	0.039	-0.039
0.257	0.01	0.056	-0.004	0.004	0.014	0.016	-0.167	-0.061	0.04	-0.016
0.257	0.01	0.125	-0.001	0.014	0.023	0.012	-0.171	-0.071	0.055	-0.009
0.259	0.008	0.192	-0.009	0.009	0.023	0.018	-0.162	-0.064	0.046	-0.024
0.258	0.01	0.275	-0.016	0.007	-0.001	0.028	-0.153	-0.055	0.03	-0.017
0.26	0.018	0.286	-0.006	-0.013	-0.009	0.03	-0.161	-0.064	0.022	-0.02
0.264	0.031	0.241	-0.006	-0.03	0.004	0.025	-0.152	-0.064	0.014	-0.036
0.253	0.037	0.187	-0.013	-0.017	0.003	0.023	-0.144	-0.053	0.014	-0.025
0.242	0.03	0.118	-0.011	-0.008	-0.007	0.02	-0.162	-0.05	0.026	-0.004
0.258	0.02	0.061	-0.017	-0.002	-0.016	0.017	-0.174	-0.046	0.042	-0.01
0.26	0.018	0.037	-0.02	0.013	-0.012	0.018	-0.164	-0.047	0.062	-0.016
0.244	0.021	0.024	-0.006	0.009	0.006	0.023	-0.157	-0.06	0.081	0
0.257	0.018	0.016	0.005	-0.005	0.015	0.035	-0.157	-0.065	0.075	0.005
0.274	0.01	0.017	0.003	-0.007	0.017	0.045	-0.149	-0.062	0.032	0.002
0.257	0.001	0.022	-0.004	-0.014	0.021	0.037	-0.147	-0.06	-0.003	0.011
0.248	-0.005	0.026	-0.006	-0.016	0.001	0.027	-0.146	-0.052	0.011	0.008
0.267	-0.002	0.021	-0.006	-0.007	-0.02	0.021	-0.142	-0.048	0.028	-0.002
0.256	-0.001	0.013	-0.013	-0.015	-0.004	0.022	-0.151	-0.052	0.015	-0.005
0.234	-0.001	0.006	-0.018	-0.021	0.012	0.028	-0.161	-0.055	0.021	-0.015
0.249	0.016	0	-0.008	-0.007	0.004	0.03	-0.171	-0.063	0.052	-0.02
0.254	0.028	-0.005	-0.003	0.003	0.009	0.033	-0.171	-0.074	0.064	-0.003
0.243	0.024	-0.011	-0.016	0.007	0.027	0.032	-0.161	-0.064	0.05	0
0.234	0.029	-0.005	-0.017	0.008	0.032	0.025	-0.161	-0.053	0.024	-0.014
0.226	0.017	-0.004	-0.003	0.003	0.019	0.036	-0.167	-0.058	0.01	-0.009
0.237	-0.036	-0.045	0.007	-0.003	0.003	0.049	-0.17	-0.057	0.015	-0.001
0.248	-0.092	-0.095	0.009	-0.008	0.006	0.036	-0.171	-0.059	0.024	-0.003
0.247	-0.126	-0.116	0.002	-0.009	0.011	0.024	-0.167	-0.062	0.028	-0.002
0.25	-0.149	-0.133	-0.003	-0.003	-0.002	0.031	-0.16	-0.055	0.035	-0.007
0.241	-0.134	-0.164	-0.004	0.006	-0.012	0.033	-0.158	-0.052	0.037	-0.008
0.228	-0.06	-0.187	-0.012	0.008	-0.013	0.024	-0.166	-0.056	0.019	0.007
0.242	0.035	-0.175	-0.019	-0.008	-0.012	0.018	-0.173	-0.062	0.019	0.001
0.256	0.094	-0.115	-0.018	-0.014	0.001	0.018	-0.172	-0.063	0.021	-0.015
0.243	0.103	-0.006	-0.014	0	0.003	0.014	-0.174	-0.059	0.007	0.008
0.234	0.114	0.097	-0.01	-0.001	-0.011	0.009	-0.169	-0.061	0.028	0.016
0.237	0.14	0.151	-0.014	-0.006	-0.011	0.016	-0.161	-0.061	0.046	-0.01
0.237	0.143	0.174	-0.018	0.001	-0.01	0.023	-0.158	-0.06	0.014	-0.007
0.245	0.101	0.143	-0.013	-0.008	-0.006	0.021	-0.159	-0.063	-0.01	0.002
0.257	0.048	0.038	-0.01	-0.019	0.018	0.02	-0.17	-0.058	-0.011	-0.004
0.258	0.042	-0.071	-0.012	-0.014	0.022	0.02	-0.177	-0.057	-0.033	0.015
0.248	0.048	-0.131	-0.006	-0.017	0.005	0.023	-0.165	-0.061	-0.057	0.03
0.237	-0.037	-0.186	0.004	-0.02	0.011	0.025	-0.137	-0.058	-0.041	0.02
0.247	-0.176	-0.258	0.008	-0.006	0.013	0.024	-0.132	-0.051	-0.046	0.007
0.268	-0.217	-0.298	0.001	0.005	-0.005	0.026	-0.167	-0.044	-0.076	-0.019
0.279	-0.154	-0.285	-0.011	0.01	-0.007	0.03	-0.177	-0.043	-0.06	-0.028
0.269	-0.071	-0.227	-0.015	0.015	0.006	0.03	-0.167	-0.049	-0.042	-0.008
0.25	0.023	-0.116	-0.016	0.006	0.014	0.025	-0.168	-0.055	-0.029	-0.001
0.243	0.098	0.011	-0.01	-0.005	0.017	0.023	-0.134	-0.054	0.028	0.001
0.246	0.105	0.101	0.004	-0.01	0.013	0.024	-0.116	-0.055	0.066	0.017
0.248	0.07	0.154	0.004	-0.025	0.014	0.018	-0.152	-0.067	0.058	0.004
0.246	0.043	0.161	-0.006	-0.032	0.026	0.011	-0.156	-0.065	0.059	-0.025
0.246	0.03	0.137	-0.011	-0.019	0.017	0.011	-0.128	-0.054	0.062	-0.013
0.259	0.011	0.102	-0.019	-0.013	-0.006	0.013	-0.132	-0.062	0.035	0.005
0.258	-0.011	0.056	-0.01	-0.014	-0.014	0.022	-0.174	-0.067	0.001	0
0.249	-0.016	0.021	0.012	-0.015	-0.013	0.028	-0.192	-0.056	-0.009	0.017
0.252	-0.024	-0.005	0.012	-0.014	-0.009	0.026	-0.16	-0.055	-0.006	0.034
0.241	-0.046	-0.033	-0.003	0.001	-0.003	0.027	-0.152	-0.062	-0.006	0.013
0.241	-0.014	-0.024	-0.013	0.013	-0.003	0.034	-0.17	-0.066	-0.019	0.004
0.257	0.048	0.034	-0.009	-0.013	-0.006	0.038	-0.173	-0.069	-0.014	0.011
0.246	0.04	0.099	0.007	-0.036	-0.001	0.042	-0.159	-0.066	0.015	-0.002
0.232	-0.002	0.131	0.007	-0.027	0.003	0.04	-0.128	-0.055	0.015	-0.013
0.247	-0.017	0.132	-0.007	-0.012	0.004	0.029	-0.122	-0.05	0.02	-0.009
0.257	-0.031	0.122	-0.016	0.009	0.009	0.021	-0.17	-0.05	0.05	-0.01
0.255	-0.023	0.098	-0.017	0.015	0.007	0.03	-0.201	-0.047	0.054	-0.005
0.258	0.027	0.046	-0.013	-0.01	0.004	0.037	-0.171	-0.056	0.066	0.006
0.249	0.061	-0.027	-0.01	-0.011	0.011	0.03	-0.151	-0.067	0.09	0.007
0.236	0.052	-0.088	-0.01	0.006	0.007	0.03	-0.158	-0.059	0.071	0.007
0.25	0.029	-0.129	-0.01	-0.016	-0.001	0.036	-0.166	-0.057	0.046	0.009
0.263	0.01	-0.172	-0.01	-0.04	-0.015	0.028	-0.191	-0.065	0.044	0.001
0.251	-0.002	-0.199	-0.01	-0.025	-0.032	0.022	-0.206	-0.065	0.015	-0.002
0.244	0.012	-0.208	-0.008	-0.015	-0.019	0.021	-0.185	-0.056	-0.022	0.007
0.238	0.047	-0.223	-0.012	-0.022	0.003	0.013	-0.149	-0.052	-0.022	0.007
0.226	0.055	-0.224	-0.018	-0.008	0.004	0.015	-0.128	-0.055	-0.035	0.003
0.234	0.023	-0.205	-0.006	0.008	0.006	0.027	-0.138	-0.062	-0.058	0.006
0.258	-0.008	-0.151	0.006	-0.002	0	0.025	-0.154	-0.059	-0.039	-0.002
0.267	-0.016	-0.029	-0.004	-0.009	-0.017	0.02	-0.155	-0.057	-0.027	-0.003
0.255	-0.021	0.095	-0.01	-0.008	-0.013	0.024	-0.163	-0.065	-0.017	0.002
0.245	-0.045	0.171	-0.007	-0.014	0.005	0.027	-0.188	-0.062	0.045	-0.017
0.25	-0.064	0.244	-0.011	-0.017	0.01	0.027	-0.196	-0.049	0.097	-0.025
0.25	-0.031	0.304	-0.011	-0.014	0.008	0.023	-0.167	-0.048	0.089	-0.004
0.247	0.033	0.314	-0.006	-0.007	0.014	0.02	-0.152	-0.057	0.061	-0.008
0.259	0.053	0.271	-0.011	0.008	0.017	0.021	-0.162	-0.057	0.048	-0.028
0.272	0.02	0.196	-0.01	0.013	0.017	0.029	-0.163	-0.054	0.038	-0.013
0.259	-0.011	0.137	0.006	-0.008	0.027	0.034	-0.15	-0.062	0.038	0
0.25	0.001	0.105	0.009	-0.012	0.023	0.021	-0.144	-0.065	0.059	-0.016
0.257	0.041	0.075	-0.003	0.01	0.007	0.014	-0.159	-0.052	0.055	-0.015
0.247	0.043	0.059	-0.009	0.011	0.003	0.025	-0.163	-0.049	0.041	0.006
0.234	0.004	0.057	-0.006	-0.003	0.006	0.03	-0.149	-0.053	0.062	0.01
0.247	-0.001	0.046	-0.005	-0.007	0.004	0.034	-0.155	-0.051	0.072	0.006
0.26	0.024	0.031	-0.009	-0.005	-0.005	0.039	-0.175	-0.054	0.067	0.01
0.256	0.029	0.027	-0.012	-0.003	-0.007	0.029	-0.171	-0.056	0.065	0.005
0.257	0.021	0.036	-0.009	0.001	0.004	0.02	-0.151	-0.053	0.054	-0.01
0.262	0.01	0.048	-0.003	-0.002	0.014	0.025	-0.153	-0.06	0.038	-0.021
0.251	0.004	0.04	-0.006	-0.019	0.022	0.034	-0.162	-0.063	0.029	-0.035
0.239	0.025	0.018	-0.015	-0.013	0.027	0.028	-0.145	-0.052	0.016	-0.042
0.252	0.043	0.02	-0.014	0.007	0.025	0.021	-0.134	-0.057	0.017	-0.013
0.267	0.032	0.033	-0.003	-0.002	0.019	0.026	-0.143	-0.06	0.044	0.003
0.256	0.025	0.022	-0.012	-0.01	0.009	0.022	-0.154	-0.052	0.045	-0.018
0.238	0.024	0.013	-0.023	0.006	0	0.017	-0.165	-0.062	0.032	-0.013
0.23	0.02	0.016	-0.014	0.007	0.001	0.025	-0.169	-0.071	0.05	-0.001
0.231	0.023	0.007	-0.011	-0.006	0.007	0.025	-0.175	-0.056	0.049	-0.009
0.244	0.027	-0.008	-0.011	-0.009	0.003	0.023	-0.185	-0.052	0.02	0.002
0.251	0.024	-0.028	0.001	-0.007	0.003	0.027	-0.174	-0.068	0.01	0.005
0.249	0.017	-0.063	0.002	-0.014	0.005	0.025	-0.152	-0.075	-0.01	-0.013
0.261	0.013	-0.101	-0.008	-0.013	-0.012	0.028	-0.142	-0.065	-0.041	-0.01
0.262	0.008	-0.12	-0.007	-0.008	-0.03	0.032	-0.144	-0.054	-0.046	0.006
0.251	-0.012	-0.113	0.002	-0.015	-0.03	0.028	-0.155	-0.055	-0.044	0.002
0.255	-0.031	-0.101	0.001	-0.015	-0.035	0.024	-0.175	-0.057	-0.056	-0.007
0.248	-0.017	-0.125	-0.003	-0.002	-0.036	0.026	-0.187	-0.061	-0.07	0.008
0.237	-0.001	-0.197	-0.002	0.004	-0.021	0.021	-0.173	-0.06	-0.07	0.026
0.241	-0.003	-0.278	-0.002	-0.008	-0.013	0.02	-0.151	-0.05	-0.055	0.019
0.243	0.004	-0.343	-0.002	-0.031	-0.007	0.029	-0.157	-0.053	-0.024	0.014
0.239	-0.006	-0.348	0	-0.039	0.012	0.026	-0.169	-0.064	-0.009	0.011
0.251	-0.053	-0.208	-0.003	-0.019	0.016	0.012	-0.157	-0.061	-0.011	-0.005
0.265	-0.088	-0.002	-0.009	-0.008	0.005	0.017	-0.147	-0.056	0.014	-0.012
0.253	-0.12	0.106	-0.012	-0.026	0.001	0.029	-0.154	-0.059	0.061	-0.016
0.239	-0.159	0.15	-0.011	-0.024	0.003	0.025	-0.156	-0.061	0.09	-0.015
0.254	-0.15	0.228	-0.007	0.005	0.005	0.023	-0.165	-0.064	0.076	0.009
0.267	-0.076	0.254	-0.004	0.013	0.015	0.033	-0.178	-0.066	0.047	0.01
0.255	0.015	0.175	-0.004	0.011	0.018	0.029	-0.178	-0.05	0.042	0.001
0.245	0.055	0.066	-0.005	0.008	0.001	0.017	-0.178	-0.04	0.032	0.036
0.249	0.034	-0.055	-0.005	-0.012	-0.008	0.018	-0.164	-0.056	0.004	0.052
0.251	0.033	-0.178	-0.001	-0.018	-0.001	0.021	-0.143	-0.067	-0.024	0.021
0.25	0.075	-0.26	0.002	-0.007	0.005	0.023	-0.153	-0.056	-0.062	0.015
0.251	0.081	-0.361	0.002	-0.007	0.014	0.03	-0.168	-0.048	-0.087	0.017
0.253	0.053	-0.524	0.001	-0.01	0.034	0.028	-0.164	-0.051	-0.063	-0.014
0.252	0.083	-0.641	0.002	-0.018	0.039	0.027	-0.161	-0.058	-0.024	-0.036
0.25	0.129	-0.67	0.005	-0.018	0.018	0.032	-0.166	-0.069	-0.022	-0.02
0.264	0.083	-0.65	-0.001	0	0.004	0.025	-0.159	-0.076	-0.028	0
0.271	0.012	-0.528	-0.015	0.004	0.009	0.016	-0.149	-0.067	-0.003	0.009
0.238	-0.008	-0.268	-0.016	-0.005	-0.001	0.022	-0.155	-0.056	0	0.033
0.218	-0.005	0.088	-0.01	-0.007	-0.008	0.025	-0.159	-0.057	-0.031	0.043
0.236	0.007	0.378	-0.014	-0.009	0.008	0.023	-0.153	-0.06	0.002	0.022
0.246	0.015	0.454	-0.016	-0.006	-0.003	0.024	-0.152	-0.063	0.082	0.011
0.24	0.009	0.421	-0.007	-0.004	-0.032	0.02	-0.164	-0.063	0.075	-0.004
0.251	0.02	0.343	-0.004	0.002	-0.029	0.014	-0.175	-0.051	0.015	-0.027
0.265	0.04	0.13	-0.007	0.004	-0.012	0.025	-0.168	-0.048	0.006	-0.022
0.257	0.03	-0.109	-0.003	-0.013	-0.002	0.035	-0.163	-0.062	0.019	-0.029
0.236	0.014	-0.239	0.001	-0.013	0.007	0.029	-0.158	-0.072	-0.012	-0.053
0.226	0.013	-0.203	-0.002	0.008	0.008	0.028	-0.152	-0.067	-0.045	-0.041
0.241	0.015	0.065	-0.006	0.005	0.005	0.028	-0.16	-0.053	-0.004	-0.03
0.254	0.023	0.369	-0.017	0	0.002	0.028	-0.164	-0.047	0.065	-0.04
0.241	0.035	0.489	-0.03	0.006	0.006	0.031	-0.164	-0.048	0.097	-0.023
0.232	0.029	0.524	-0.028	0	0.018	0.029	-0.166	-0.05	0.097	-0.006
0.235	0.007	0.525	-0.022	-0.004	0.022	0.023	-0.156	-0.054	0.084	-0.012
0.234	-0.01	0.412	-0.026	-0.011	0.016	0.023	-0.155	-0.058	0.071	-0.003
0.244	-0.027	0.235	-0.022	-0.028	0.009	0.03	-0.167	-0.065	0.063	0.008
0.255	-0.061	0.085	-0.012	-0.025	0.004	0.032	-0.163	-0.064	0.048	0.006
0.251	-0.084	-0.005	-0.022	-0.018	-0.006	0.028	-0.153	-0.055	0.027	0.006
0.26	-0.064	-0.018	-0.032	-0.029	-0.007	0.029	-0.162	-0.055	0.016	0.003
0.274	-0.004	0.023	-0.013	-0.024	0.004	0.023	-0.168	-0.058	0.028	-0.006
0.266	0.066	0.038	0	-0.003	0.002	0.016	-0.149	-0.057	0.043	-0.015
0.244	0.093	0.007	-0.004	0.006	0	0.018	-0.146	-0.057	0.04	-0.019
0.237	0.066	0.004	-0.005	0.023	0.017	0.013	-0.158	-0.052	0.037	-0.019
0.25	0.037	0.042	-0.003	0.044	0.022	0.013	-0.163	-0.05	0.022	-0.008
0.259	0.022	0.044	-0.002	0.019	0.011	0.03	-0.168	-0.06	-0.002	0.017
0.259	-0.007	0.049	-0.007	-0.032	0.007	0.039	-0.152	-0.067	0.01	0.02
0.261	-0.032	0.13	-0.009	-0.045	0.007	0.037	-0.135	-0.061	0.019	0.007
0.253	-0.039	0.185	0.003	-0.033	0.005	0.031	-0.143	-0.054	0.011	0.023
0.242	-0.05	0.151	0.007	-0.026	0.009	0.03	-0.143	-0.051	0.033	0.047
0.246	-0.04	0.107	-0.003	-0.014	0.004	0.041	-0.144	-0.05	0.053	0.054
0.248	0.012	0.063	-0.002	-0.008	-0.009	0.047	-0.157	-0.051	0.027	0.052
0.243	0.023	0.01	0.003	-0.012	-0.005	0.033	-0.162	-0.06	0.002	0.035
0.257	-0.015	-0.021	-0.002	-0.006	0	0.015	-0.168	-0.064	0.01	0.004
0.267	-0.004	-0.035	-0.003	-0.003	-0.001	0.013	-0.173	-0.066	0.028	-0.027
0.255	0.042	-0.044	0.003	-0.021	0.009	0.026	-0.162	-0.069	0.043	-0.045
0.258	0.041	-0.047	0.001	-0.019	0.009	0.029	-0.156	-0.062	0.027	-0.037
0.26	0.012	-0.056	-0.01	-0.002	-0.008	0.019	-0.161	-0.054	-0.006	-0.012
0.249	0.003	-0.055	-0.017	-0.011	-0.001	0.018	-0.154	-0.055	0	-0.002
0.261	0.007	-0.043	-0.008	-0.006	0.015	0.026	-0.143	-0.056	0.013	-0.006
0.264	0.005	-0.047	-0.003	0.017	0.004	0.03	-0.151	-0.054	-0.009	0.001
0.252	0.009	-0.054	-0.011	0	0.002	0.034	-0.151	-0.05	0.005	-0.005
0.253	0.02	-0.035	-0.019	-0.018	0.024	0.032	-0.144	-0.06	0.052	-0.023
0.257	0.024	-0.013	-0.018	0.001	0.03	0.019	-0.148	-0.072	0.053	-0.011
0.259	0.012	-0.013	-0.007	0.001	0.015	0.016	-0.157	-0.069	0.034	0.011
0.249	0.001	-0.022	-0.005	-0.025	0.007	0.029	-0.175	-0.07	0.022	0.001
0.237	0.009	-0.035	-0.01	-0.025	0	0.028	-0.189	-0.063	0.005	-0.016
0.254	0.017	-0.044	-0.007	-0.002	-0.007	0.02	-0.178	-0.052	0.002	-0.008
0.261	0.015	-0.028	-0.003	0.009	-0.002	0.021	-0.168	-0.056	0.011	-0.002
0.225	0.011	-0.013	-0.001	-0.001	-0.006	0.017	-0.162	-0.055	0.007	-0.014
0.216	0.01	-0.027	0.003	-0.015	-0.019	0.018	-0.16	-0.055	0.015	-0.017
0.242	0.009	-0.035	-0.001	-0.002	-0.014	0.029	-0.16	-0.067	0.034	-0.012
0.248	-0.001	-0.027	-0.004	0.017	-0.006	0.032	-0.161	-0.063	0.022	0.001
0.257	-0.009	-0.031	-0.003	-0.002	-0.007	0.026	-0.174	-0.05	0.003	0.017
0.265	-0.002	-0.034	-0.003	-0.027	-0.007	0.025	-0.185	-0.051	0.008	0.002
0.233	0.01	-0.034	-0.003	-0.013	-0.004	0.022	-0.181	-0.054	0.018	-0.018
0.209	0.017	-0.045	-0.003	0	0	0.014	-0.182	-0.057	0.023	-0.006
0.238	0.014	-0.048	-0.002	-0.022	-0.012	0.017	-0.19	-0.055	0.035	0.001
0.258	-0.002	-0.04	-0.005	-0.035	-0.027	0.028	-0.175	-0.05	0.051	-0.01
0.25	-0.007	-0.039	-0.008	-0.012	-0.013	0.027	-0.162	-0.053	0.043	-0.014
0.264	0.004	-0.035	-0.008	0.009	0.013	0.022	-0.163	-0.058	0.024	-0.005
0.268	-0.003	-0.023	-0.005	0.006	0.023	0.02	-0.132	-0.052	0.012	0.001
0.242	-0.006	-0.024	0.001	-0.006	0.014	0.027	-0.111	-0.046	0.002	0.01
0.246	0.014	-0.033	0.004	-0.011	-0.005	0.038	-0.146	-0.053	0.009	0.023
0.263	0.015	-0.035	0.004	-0.005	-0.01	0.031	-0.172	-0.062	0.026	0.009
0.248	0.005	-0.032	0.003	0.005	0.005	0.015	-0.172	-0.052	0.03	-0.014
0.246	0.015	-0.031	-0.006	0.013	0.015	0.015	-0.177	-0.042	0.034	-0.003
0.265	0.012	-0.023	-0.017	0.006	0.01	0.026	-0.169	-0.052	0.051	0.009
0.257	0	-0.021	-0.01	-0.009	0.012	0.035	-0.155	-0.064	0.049	0.004
0.23	0.005	-0.03	-0.004	-0.015	0.016	0.033	-0.158	-0.067	0.014	0.009
0.235	0.006	-0.027	-0.017	-0.015	0.017	0.029	-0.151	-0.068	-0.016	0.01
0.263	0.004	-0.024	-0.019	-0.014	0.028	0.03	-0.125	-0.069	-0.031	0.003
0.246	0.007	-0.027	-0.003	-0.016	0.018	0.027	-0.119	-0.066	-0.027	0.003
0.234	0.008	-0.02	0.004	-0.016	0.003	0.024	-0.149	-0.053	-0.004	-0.006
0.264	0.011	-0.013	0	0.006	0.011	0.02	-0.176	-0.053	-0.003	-0.018
0.254	0.007	-0.014	-0.011	0.016	0	0.016	-0.179	-0.063	-0.003	-0.004
0.228	0.003	-0.025	-0.012	-0.006	-0.026	0.023	-0.186	-0.065	0.017	0.001
0.242	0.01	-0.029	-0.006	-0.019	-0.02	0.029	-0.19	-0.065	0.01	-0.006
0.257	0.01	-0.008	-0.014	-0.008	0.002	0.028	-0.171	-0.068	-0.012	0.008
0.255	0.009	0.002	-0.014	-0.01	0.019	0.027	-0.158	-0.067	-0.013	0.006
0.246	0.009	-0.016	-0.005	-0.018	0.021	0.023	-0.151	-0.068	-0.009	-0.016
0.234	0.007	-0.021	-0.008	-0.008	0	0.023	-0.147	-0.06	0	-0.005
0.244	0.007	-0.009	-0.014	-0.013	-0.012	0.026	-0.163	-0.054	0.017	0.004
0.27	0	-0.009	-0.013	-0.017	0.005	0.026	-0.172	-0.055	0.014	-0.014
0.264	-0.002	-0.017	-0.004	0.006	0.008	0.025	-0.157	-0.047	-0.004	-0.019
0.252	0.002	-0.016	-0.003	0.011	-0.006	0.023	-0.156	-0.045	0	-0.002
0.27	-0.004	-0.012	-0.016	0.005	-0.01	0.018	-0.175	-0.056	0.016	0.006
0.261	0.003	-0.008	-0.013	0.007	-0.009	0.017	-0.187	-0.056	0.027	0.003
0.236	0.013	-0.007	0.001	-0.008	0.003	0.025	-0.188	-0.059	0.028	0.008
0.254	-0.003	-0.014	0.001	-0.027	0.015	0.028	-0.178	-0.071	0.011	0.006
0.26	-0.011	-0.019	-0.012	-0.018	0.009	0.019	-0.155	-0.067	0.005	-0.006
0.235	-0.001	-0.012	-0.015	-0.008	-0.001	0.02	-0.148	-0.05	0.027	-0.003
0.229	0.001	0	-0.001	-0.022	0.002	0.032	-0.16	-0.047	0.045	-0.001
0.233	0	-0.001	0.002	-0.018	0.01	0.034	-0.16	-0.055	0.017	-0.008
0.231	0.001	-0.014	-0.007	0.003	0.007	0.029	-0.144	-0.058	-0.012	0.001
0.241	-0.004	-0.014	-0.005	-0.006	-0.001	0.027	-0.137	-0.054	0.012	0.007
0.251	-0.005	-0.003	-0.004	-0.017	-0.001	0.023	-0.152	-0.054	0.032	-0.009
0.251	0.007	-0.008	-0.007	-0.013	-0.002	0.019	-0.17	-0.068	0.022	-0.012
0.252	0.008	-0.019	-0.007	-0.022	-0.004	0.026	-0.171	-0.078	0.029	-0.001
0.245	0.005	-0.011	-0.008	-0.015	0.004	0.032	-0.158	-0.066	0.039	0.002
0.235	0.014	0	-0.011	0.001	0.008	0.029	-0.142	-0.051	0.029	0.005
0.236	0.011	-0.004	-0.014	-0.018	0.012	0.032	-0.144	-0.052	0.013	0.001
0.245	0.002	-0.017	-0.014	-0.026	0.019	0.034	-0.157	-0.061	0	-0.002
0.26	0.007	-0.021	-0.007	-0.004	0.01	0.027	-0.159	-0.059	-0.004	0.005
0.284	0.011	-0.013	-0.005	-0.004	0.002	0.019	-0.157	-0.05	0.01	-0.006
0.286	0.008	0.003	-0.002	-0.007	0.003	0.019	-0.161	-0.049	0.025	-0.015
0.25	0.012	0.01	0.004	0.006	0.002	0.026	-0.166	-0.058	0.013	0
0.245	0.016	0.006	-0.004	-0.002	0.001	0.03	-0.164	-0.056	0.014	0.001
0.266	0.011	0.006	-0.011	-0.005	0.001	0.024	-0.157	-0.048	0.033	-0.015
0.242	0.011	0.006	-0.005	0	-0.004	0.021	-0.156	-0.056	0.022	-0.008
0.229	0.016	0	-0.004	-0.009	-0.006	0.025	-0.157	-0.064	0.014	0.012
0.257	0.012	0.002	-0.009	0	0.001	0.023	-0.158	-0.053	0.023	0.013
0.258	0.009	0.013	-0.008	0.017	0.003	0.027	-0.157	-0.048	0.03	0.003
0.242	0.011	0.01	-0.005	0.009	-0.002	0.031	-0.159	-0.058	0.033	0.006
0.247	0.008	0.003	-0.01	-0.003	0.003	0.019	-0.162	-0.054	0.022	0.01
0.253	0.003	0.011	-0.014	-0.004	0.017	0.017	-0.152	-0.053	0.013	0.005
0.24	0.007	0.012	-0.005	0.002	0.015	0.03	-0.144	-0.069	0.018	0.007
0.23	0.014	-0.001	-0.001	0.006	0.006	0.031	-0.149	-0.069	0.018	0.009
0.242	0.017	-0.008	-0.01	-0.012	0.004	0.028	-0.147	-0.05	0.01	-0.002
0.254	0.016	-0.005	-0.009	-0.039	-0.002	0.033	-0.156	-0.052	0.017	-0.003
0.255	0.016	0.001	-0.002	-0.032	-0.007	0.033	-0.173	-0.062	0.036	-0.003
0.244	0.017	0.012	-0.007	0.004	-0.004	0.026	-0.174	-0.051	0.023	-0.008
0.234	0.018	0.022	-0.014	0.012	0	0.023	-0.166	-0.047	0	0.003
0.246	0.015	0.013	-0.011	-0.01	0.005	0.023	-0.158	-0.065	0.003	0
0.258	0.011	0.001	-0.011	-0.016	0.009	0.026	-0.147	-0.074	0.011	-0.019
0.256	0.017	0.001	-0.016	-0.014	0.01	0.03	-0.137	-0.067	0.027	-0.015
0.256	0.019	0.003	-0.009	-0.024	0.013	0.027	-0.142	-0.061	0.039	-0.012
0.258	0.008	0.008	-0.001	-0.021	0.013	0.018	-0.155	-0.054	0.029	-0.027
0.258	0.005	0.013	-0.002	-0.005	0.003	0.018	-0.171	-0.053	0.023	-0.016
0.26	0.014	0.011	-0.006	-0.003	0.006	0.027	-0.187	-0.061	0.027	0.002
0.259	0.017	0.009	-0.009	0.001	0.015	0.025	-0.181	-0.059	0.029	-0.011
0.261	0.017	0.01	-0.005	0.017	0.008	0.02	-0.174	-0.053	0.029	-0.016
0.265	0.017	0.016	0.001	0.015	-0.006	0.024	-0.179	-0.057	0.031	0.007
0.255	0.017	0.021	-0.007	-0.002	-0.007	0.028	-0.167	-0.059	0.037	0.011
0.243	0.022	0.019	-0.016	-0.012	0.008	0.025	-0.157	-0.058	0.034	-0.01
0.26	0.023	0.016	-0.006	-0.02	0.013	0.028	-0.163	-0.058	0.031	-0.014
0.264	0.015	0.019	0.002	-0.017	0.003	0.033	-0.157	-0.053	0.033	-0.01
0.235	0.019	0.022	-0.007	-0.006	0.003	0.028	-0.137	-0.052	0.019	-0.008
0.246	0.028	0.019	-0.013	0	0.002	0.023	-0.136	-0.06	0.009	0.002
0.286	0.025	0.017	-0.011	-0.001	0.001	0.028	-0.162	-0.058	0.021	0.002
0.275	0.02	0.021	-0.012	-0.003	0.007	0.033	-0.17	-0.053	0.028	-0.005
0.241	0.023	0.03	-0.005	-0.015	0.005	0.026	-0.155	-0.064	0.023	-0.006
0.238	0.025	0.035	0.001	-0.024	0.004	0.013	-0.161	-0.072	0.023	-0.016
0.243	0.021	0.029	-0.012	-0.002	0.007	0.017	-0.17	-0.062	0.038	-0.022
0.242	0.018	0.022	-0.027	0.009	0.001	0.033	-0.164	-0.053	0.043	-0.009
0.243	0.023	0.019	-0.024	-0.01	0.003	0.033	-0.172	-0.059	0.03	-0.002
0.244	0.025	0.014	-0.005	-0.015	0.012	0.025	-0.177	-0.063	0.036	-0.01
0.245	0.026	0.012	0.015	-0.018	0.012	0.038	-0.158	-0.055	0.054	-0.007
0.246	0.03	0.016	0.015	-0.025	0.019	0.044	-0.151	-0.058	0.04	0.015
0.247	-0.01	0.023	-0.004	-0.018	0.019	0.026	-0.155	-0.069	0.015	0.024
0.247	-0.099	0.027	-0.014	-0.013	0.003	0.012	-0.15	-0.062	0.007	0.014
0.248	-0.147	0.027	-0.004	-0.012	0.001	0.013	-0.156	-0.058	0.001	0.01
0.253	-0.123	0.025	0.005	-0.01	0.003	0.016	-0.172	-0.064	-0.008	0.007
0.245	-0.062	0.024	-0.003	-0.003	-0.007	0.016	-0.171	-0.054	-0.008	-0.009
0.223	0.025	0.02	-0.016	0.005	-0.005	0.022	-0.165	-0.053	0.008	-0.016
0.225	0.086	0.017	-0.021	0.008	0.004	0.032	-0.169	-0.066	0.025	-0.018
0.247	0.083	0.023	-0.02	0.012	0.007	0.029	-0.17	-0.059	0.028	-0.024
0.257	0.059	0.02	-0.015	-0.001	0.015	0.029	-0.164	-0.057	0.026	-0.012
0.256	0.036	0.008	-0.014	-0.021	0.018	0.034	-0.16	-0.066	0.041	-0.003
0.247	0.012	0.011	-0.026	-0.008	0.007	0.027	-0.158	-0.059	0.081	-0.018
0.24	0	0.011	-0.03	0.02	0.007	0.02	-0.156	-0.05	0.104	-0.017
0.241	-0.014	-0.007	-0.018	0.032	0.013	0.021	-0.16	-0.052	0.075	0.003
0.241	-0.038	-0.029	-0.012	0.027	0.003	0.02	-0.161	-0.051	0.037	0.008
0.249	-0.041	-0.054	-0.003	-0.009	-0.014	0.023	-0.16	-0.053	0.015	0.002
0.261	-0.033	-0.088	0.018	-0.06	-0.024	0.027	-0.166	-0.055	0.008	0.011
0.263	-0.045	-0.118	0.02	-0.067	-0.026	0.023	-0.176	-0.056	0.008	0.03
0.25	-0.051	-0.141	0.004	-0.029	-0.021	0.019	-0.177	-0.062	-0.018	0.048
0.245	-0.047	-0.165	0	-0.002	-0.03	0.021	-0.162	-0.066	-0.059	0.07
0.249	-0.061	-0.181	-0.001	-0.003	-0.041	0.017	-0.161	-0.059	-0.089	0.068
0.237	-0.08	-0.183	-0.005	0.001	-0.038	0.012	-0.161	-0.058	-0.132	0.034
0.236	-0.077	-0.188	-0.001	0	-0.038	0.018	-0.143	-0.071	-0.18	0.018
0.259	-0.029	-0.204	0.002	-0.016	-0.039	0.027	-0.147	-0.067	-0.183	0.011
0.26	0.023	-0.24	-0.01	-0.013	-0.044	0.032	-0.156	-0.05	-0.148	-0.018
0.25	0.022	-0.261	-0.017	-0.003	-0.053	0.034	-0.148	-0.053	-0.106	-0.02
0.24	0.024	-0.204	-0.007	-0.012	-0.048	0.032	-0.164	-0.065	-0.058	0.004
0.233	0.058	-0.118	-0.002	-0.013	-0.031	0.025	-0.186	-0.067	-0.012	0.001
0.245	0.069	-0.071	-0.014	-0.004	-0.004	0.018	-0.174	-0.062	0.033	-0.01
0.244	0.026	-0.051	-0.022	-0.015	0.031	0.02	-0.158	-0.053	0.083	-0.008
0.243	-0.02	-0.033	-0.014	-0.025	0.053	0.023	-0.154	-0.049	0.09	-0.028
0.257	0.023	0.045	-0.004	-0.014	0.062	0.02	-0.146	-0.052	0.076	-0.049
0.247	0.102	0.16	-0.003	-0.002	0.065	0.025	-0.143	-0.056	0.115	-0.034
0.233	0.097	0.227	-0.001	-0.013	0.062	0.037	-0.151	-0.059	0.168	-0.033
0.247	0.055	0.275	0.005	-0.007	0.053	0.035	-0.169	-0.051	0.178	-0.05
0.258	0.044	0.295	-0.001	0.02	0.036	0.027	-0.185	-0.046	0.157	-0.03
0.255	0.032	0.252	-0.017	0.014	0.022	0.025	-0.18	-0.052	0.151	-0.014
0.258	0.012	0.208	-0.015	0.001	0.025	0.025	-0.173	-0.06	0.135	-0.018
0.252	-0.001	0.167	-0.002	-0.001	0.023	0.025	-0.168	-0.069	0.045	0.012
0.232	0.004	0.11	-0.003	-0.021	0.017	0.026	-0.147	-0.068	-0.029	0.039
0.223	0.016	0.053	-0.012	-0.022	0.021	0.021	-0.147	-0.058	-0.005	0.021
0.232	0.013	-0.025	-0.012	-0.001	0.015	0.018	-0.164	-0.06	0.021	0.013
0.251	-0.003	-0.133	-0.003	-0.002	0.001	0.033	-0.142	-0.065	0.001	0.038
0.273	-0.012	-0.248	0.008	-0.008	-0.005	0.043	-0.117	-0.056	-0.007	0.053
0.267	0.001	-0.355	0.008	0	-0.022	0.034	-0.141	-0.05	-0.003	0.05
0.254	0.015	-0.455	-0.004	0.015	-0.037	0.026	-0.17	-0.062	-0.019	0.047
0.274	0.006	-0.547	-0.006	0.005	-0.022	0.018	-0.173	-0.065	-0.032	0.031
0.266	-0.006	-0.597	0.001	-0.024	-0.007	0.006	-0.164	-0.058	-0.054	0.018
0.23	0.004	-0.651	-0.005	-0.021	-0.011	0.016	-0.159	-0.059	-0.103	0.022
0.243	0.033	-0.677	-0.017	-0.007	-0.005	0.035	-0.166	-0.06	-0.114	-0.003
0.267	0.067	-0.431	-0.015	-0.009	0.008	0.031	-0.168	-0.055	-0.079	-0.046
0.268	0.085	0.053	-0.009	-0.011	0.008	0.024	-0.156	-0.051	-0.044	-0.05
0.259	0.077	0.488	-0.014	-0.012	0.014	0.03	-0.156	-0.054	-0.007	-0.049
0.228	0.05	0.786	-0.019	-0.002	0.028	0.034	-0.163	-0.058	0.033	-0.058
0.227	0.024	0.909	-0.012	0.011	0.022	0.027	-0.153	-0.055	0.085	-0.047
0.264	0.013	0.843	-0.001	-0.003	0.017	0.021	-0.148	-0.057	0.128	-0.041
0.268	0.008	0.682	-0.002	-0.012	0.022	0.016	-0.16	-0.064	0.12	-0.04
0.239	-0.001	0.489	-0.008	0.006	0.011	0.019	-0.169	-0.062	0.083	-0.019
0.229	-0.01	0.32	-0.014	0.002	0.002	0.032	-0.166	-0.058	0.079	-0.01
0.259	-0.013	0.205	-0.017	-0.028	0.007	0.037	-0.158	-0.057	0.092	-0.026
0.267	-0.009	0.127	-0.012	-0.025	0.005	0.025	-0.17	-0.058	0.06	-0.031
0.239	-0.014	0.081	-0.008	0	0.003	0.014	-0.184	-0.057	0.028	-0.011
0.254	-0.023	0.058	-0.014	-0.011	0.014	0.018	-0.172	-0.042	0.026	0.001
0.271	-0.015	0.052	-0.012	-0.031	0.018	0.031	-0.152	-0.03	0.009	-0.003
0.245	-0.004	0.051	0.004	-0.02	0.011	0.036	-0.142	-0.051	-0.004	0.001
0.244	-0.013	0.034	0.005	-0.015	0.012	0.035	-0.148	-0.076	0.006	0.001
0.262	-0.017	0.017	-0.011	-0.011	0.007	0.031	-0.156	-0.069	0.008	-0.006
0.258	-0.023	0.005	-0.018	0.007	-0.012	0.029	-0.155	-0.049	0.002	0.007
0.257	-0.044	-0.017	-0.01	-0.008	-0.017	0.028	-0.156	-0.047	0.012	0.006
0.267	-0.048	-0.03	0.003	-0.029	-0.016	0.029	-0.165	-0.053	0.006	-0.023
0.248	-0.035	-0.024	0.01	-0.014	-0.031	0.03	-0.17	-0.052	-0.023	-0.021
0.214	-0.023	-0.025	0.002	-0.002	-0.034	0.022	-0.163	-0.046	-0.01	0.01
0.227	-0.014	-0.029	-0.006	-0.007	-0.016	0.017	-0.153	-0.043	0.013	0.029
0.262	-0.013	-0.029	-0.001	-0.005	-0.01	0.029	-0.155	-0.056	0.017	0.041
0.266	0.008	-0.054	0.006	-0.008	-0.013	0.035	-0.162	-0.067	0.038	0.041
0.263	0.057	-0.098	-0.001	-0.014	-0.004	0.028	-0.159	-0.069	0.024	0.022
0.268	0.086	-0.11	-0.016	-0.005	-0.007	0.029	-0.151	-0.065	-0.02	-0.001
0.258	0.084	-0.087	-0.014	0.004	-0.03	0.032	-0.153	-0.053	-0.012	-0.017
0.25	0.067	-0.068	-0.001	-0.008	-0.019	0.021	-0.16	-0.049	0.024	-0.019
0.254	0.049	-0.077	-0.001	-0.008	0.021	0.013	-0.165	-0.059	0.026	-0.014
0.247	0.033	-0.135	-0.01	0.008	0.023	0.019	-0.174	-0.065	0.015	-0.004
0.237	0.015	-0.243	-0.011	0.006	0.011	0.023	-0.18	-0.063	0.043	-0.005
0.237	-0.002	-0.355	-0.01	-0.007	0.025	0.017	-0.181	-0.068	0.068	-0.003
0.247	-0.013	-0.412	-0.012	-0.019	0.031	0.017	-0.18	-0.075	0.036	0.012
0.268	-0.018	-0.413	-0.007	-0.028	0.025	0.023	-0.168	-0.074	0	0.01
0.27	-0.024	-0.347	0.009	-0.018	0.021	0.018	-0.149	-0.066	-0.009	0.001
0.251	-0.048	-0.203	0.008	-0.005	0.012	0.012	-0.14	-0.063	-0.011	0.009
0.233	-0.055	-0.104	-0.003	-0.011	0.015	0.02	-0.148	-0.061	0.001	-0.007
0.227	-0.002	-0.115	-0.004	-0.01	0.023	0.027	-0.158	-0.056	0.017	-0.042
0.238	0.058	-0.122	-0.006	0.007	0.014	0.022	-0.153	-0.055	0.009	-0.036
0.25	0.052	-0.113	-0.007	0.008	0.005	0.027	-0.164	-0.059	0.002	-0.008
0.25	-0.019	-0.088	-0.011	-0.001	0.004	0.041	-0.182	-0.06	0.018	-0.004
0.241	-0.085	0.066	-0.016	0.005	0	0.035	-0.165	-0.058	0.027	-0.006
0.23	-0.108	0.267	-0.005	0.005	-0.004	0.021	-0.156	-0.061	0.024	0.008
0.239	-0.129	0.343	0.009	-0.007	0.001	0.02	-0.163	-0.061	0.02	0.02
0.262	-0.159	0.328	-0.004	-0.01	0.005	0.019	-0.151	-0.056	-0.011	0.029
0.271	-0.143	0.263	-0.016	-0.005	-0.009	0.023	-0.138	-0.056	-0.03	0.049
0.26	-0.054	0.14	-0.006	0	-0.015	0.03	-0.147	-0.052	-0.021	0.033
0.25	0.071	0.029	0.002	0.005	0	0.021	-0.153	-0.05	-0.031	-0.011
0.254	0.146	-0.045	-0.002	0.001	0.002	0.019	-0.144	-0.057	-0.032	-0.006
0.258	0.132	-0.1	-0.009	-0.007	-0.004	0.031	-0.14	-0.06	-0.011	0.006
0.251	0.1	-0.111	-0.012	0	-0.01	0.033	-0.151	-0.053	0.005	-0.009
0.231	0.096	-0.072	-0.007	0.003	-0.013	0.029	-0.161	-0.052	0.029	0
0.222	0.066	-0.005	-0.003	-0.016	0.005	0.023	-0.166	-0.061	0.062	0.004
0.237	0.01	0.053	-0.005	-0.021	0.011	0.016	-0.165	-0.056	0.082	-0.016
0.245	0.011	0.071	-0.004	-0.014	-0.007	0.018	-0.165	-0.047	0.055	-0.003
0.242	0.035	0.06	-0.003	-0.017	0	0.021	-0.172	-0.051	0.004	0.014
0.256	-0.003	0.023	-0.018	-0.011	0.024	0.016	-0.164	-0.052	0.001	0.003
0.255	-0.002	-0.035	-0.038	0	0.021	0.028	-0.157	-0.055	0.018	0.01
0.244	0.069	-0.033	-0.04	-0.002	0.001	0.048	-0.176	-0.07	0.005	0.025
0.256	0.076	0.034	-0.026	-0.011	-0.009	0.038	-0.184	-0.068	-0.001	0.012
0.257	0.032	0.064	-0.022	-0.024	-0.004	0.023	-0.167	-0.054	0.01	0.001
0.254	0.017	0.034	-0.024	-0.028	0.001	0.033	-0.166	-0.057	0.004	0.009
0.268	0.006	-0.001	-0.018	-0.01	-0.006	0.042	-0.172	-0.057	0.016	0.009
0.263	-0.006	-0.037	-0.012	0.003	-0.014	0.033	-0.168	-0.038	0.057	0.008
0.239	-0.008	-0.112	-0.01	0.002	-0.001	0.023	-0.172	-0.038	0.069	0.003
0.232	-0.013	-0.185	-0.008	0.012	0.016	0.021	-0.172	-0.064	0.049	-0.011
0.248	-0.008	-0.15	-0.008	0.026	0.01	0.022	-0.163	-0.076	0.023	-0.009
0.249	-0.001	0.011	-0.005	0.015	0.005	0.022	-0.154	-0.065	0.018	0.004
0.233	-0.023	0.214	-0.003	-0.005	0.018	0.02	-0.15	-0.053	0.045	-0.001
0.244	-0.029	0.334	-0.001	0.002	0.02	0.014	-0.154	-0.054	0.057	0.004
0.269	-0.003	0.31	0.007	0.005	0.006	0.007	-0.158	-0.062	0.056	0.023
0.266	0.009	0.224	0.006	-0.033	0.005	0.006	-0.161	-0.06	0.061	0.012
0.255	0.015	0.15	-0.009	-0.054	0.003	0.014	-0.165	-0.051	0.061	-0.018
0.255	0.033	0.085	-0.016	-0.033	-0.01	0.026	-0.161	-0.051	0.055	-0.031
0.26	0.032	0.035	-0.006	-0.03	0.003	0.035	-0.161	-0.057	0.04	-0.04
0.264	0.019	0.003	0	-0.029	0.023	0.033	-0.166	-0.061	0.009	-0.037
0.244	0.021	-0.017	-0.004	-0.002	0.01	0.025	-0.166	-0.065	-0.009	-0.015
0.223	0.023	-0.017	0.004	0.004	0	0.026	-0.158	-0.069	0.008	-0.018
0.237	0.018	-0.006	0.008	-0.002	0.01	0.029	-0.143	-0.063	0.024	-0.036
0.25	0.018	-0.005	-0.002	-0.004	0.009	0.029	-0.147	-0.058	0.016	-0.014
0.246	0.01	-0.012	0.003	-0.015	-0.008	0.029	-0.169	-0.066	0.013	0.003
0.247	-0.003	-0.016	0.01	-0.005	-0.02	0.026	-0.164	-0.068	0.015	-0.02
0.249	0.003	-0.013	-0.002	0.012	-0.01	0.021	-0.146	-0.062	0.02	-0.016
0.249	0.015	-0.012	-0.009	0.003	0.009	0.024	-0.157	-0.063	0.028	0.009
0.249	0.011	-0.01	-0.006	-0.006	0.014	0.032	-0.17	-0.069	0.035	0.002
0.249	0	-0.007	-0.005	-0.012	0.005	0.03	-0.161	-0.078	0.05	-0.005
0.251	-0.002	-0.012	-0.01	-0.024	0.004	0.025	-0.16	-0.081	0.045	-0.004
0.251	0.002	-0.016	-0.009	-0.018	0.014	0.028	-0.155	-0.071	0.012	-0.018
0.248	0.01	-0.015	-0.005	-0.009	0.016	0.034	-0.145	-0.059	0	-0.018
0.259	0.01	-0.019	-0.008	-0.02	0.011	0.029	-0.154	-0.047	0.007	-0.01
0.276	0.002	-0.023	-0.012	-0.016	0.004	0.021	-0.155	-0.041	0.02	-0.008
0.255	0.002	-0.013	-0.012	-0.003	-0.002	0.023	-0.153	-0.044	0.045	0.007
0.223	0.011	-0.003	-0.008	-0.012	-0.003	0.027	-0.16	-0.051	0.04	0.023
0.229	0.011	-0.007	-0.004	-0.015	-0.002	0.02	-0.161	-0.053	0.012	0.014
0.243	0.007	-0.014	-0.009	-0.015	-0.003	0.026	-0.162	-0.047	0.01	-0.003
0.238	0.008	-0.004	-0.01	-0.016	-0.009	0.041	-0.168	-0.045	0.027	-0.006
0.246	0.01	0.007	-0.001	-0.002	-0.007	0.036	-0.17	-0.052	0.039	-0.007
0.263	0.01	0.001	-0.002	-0.008	0.002	0.027	-0.159	-0.056	0.015	-0.012
0.251	0.007	-0.008	-0.006	-0.03	0.006	0.029	-0.152	-0.05	-0.023	-0.008
0.229	0.008	-0.01	-0.004	-0.019	0.011	0.03	-0.153	-0.044	-0.011	-0.004
0.233	0.013	-0.008	-0.01	0.006	0.011	0.03	-0.141	-0.05	-0.028	0.003
0.244	0.01	-0.017	-0.017	0.003	0.002	0.026	-0.13	-0.061	-0.07	0.02
0.245	0.007	-0.036	-0.013	-0.003	-0.002	0.022	-0.158	-0.058	-0.024	0.025
0.245	0.006	-0.051	-0.008	0.018	0	0.026	-0.186	-0.051	0.014	0.015
0.234	0.004	-0.071	-0.008	0.027	-0.005	0.03	-0.154	-0.059	-0.016	0.018
0.236	0.005	-0.091	-0.015	0.006	-0.008	0.028	-0.116	-0.066	-0.021	0.016
0.246	0.004	-0.097	-0.022	-0.002	0.001	0.027	-0.138	-0.06	-0.023	0.004
0.244	0.01	-0.092	-0.019	0.004	0.01	0.032	-0.167	-0.055	-0.042	0.01
0.253	0.022	-0.094	-0.011	-0.005	0.01	0.033	-0.176	-0.059	-0.006	0.013
0.263	0.021	-0.105	-0.006	-0.007	0.007	0.023	-0.176	-0.063	0.033	-0.002
0.262	0.017	-0.107	-0.008	0	0.011	0.014	-0.161	-0.066	0.008	-0.018
0.265	0.02	-0.102	-0.008	-0.012	0.011	0.01	-0.157	-0.077	0.007	-0.029
0.255	0.018	-0.118	-0.003	-0.015	0.002	0.017	-0.185	-0.076	0.046	-0.026
0.242	0.015	-0.133	-0.008	-0.003	-0.003	0.027	-0.202	-0.06	0.06	-0.021
0.259	0.017	-0.037	-0.009	-0.016	0.003	0.025	-0.189	-0.06	0.066	-0.03
0.263	0.017	0.144	0	-0.024	0.002	0.021	-0.177	-0.059	0.071	-0.028
0.236	0.018	0.227	-0.001	0.001	-0.009	0.023	-0.171	-0.045	0.059	-0.017
0.237	0.021	0.202	-0.005	0.011	-0.004	0.019	-0.166	-0.052	0.05	-0.012
0.264	0.014	0.175	-0.003	0	0.012	0.017	-0.171	-0.064	0.053	-0.012
0.261	0.007	0.149	-0.006	0.001	0.019	0.024	-0.164	-0.056	0.046	-0.011
0.246	0.017	0.103	-0.011	0.005	0.019	0.03	-0.145	-0.055	0.015	0
0.259	0.023	0.067	-0.008	0.007	0.017	0.032	-0.146	-0.059	0.005	0.007
0.271	0.012	0.051	0	0.014	0.009	0.029	-0.162	-0.057	0.027	-0.002
0.268	0.006	0.037	0.003	0.002	-0.01	0.024	-0.162	-0.059	0.034	-0.005
0.268	0.007	0.027	-0.002	-0.018	-0.018	0.017	-0.146	-0.063	0.037	-0.001
0.269	0.016	0.022	-0.004	-0.018	-0.002	0.014	-0.154	-0.057	0.039	-0.002
0.272	0.021	0.012	-0.001	-0.014	0.003	0.019	-0.182	-0.056	0.028	0.004
0.269	0.017	-0.012	-0.009	-0.007	-0.006	0.021	-0.181	-0.064	0.025	0.009
0.238	0.02	-0.037	-0.014	0	0.001	0.018	-0.163	-0.061	0.019	0.009
0.216	0.026	-0.051	-0.002	-0.017	0.015	0.026	-0.156	-0.06	0.009	0.023
0.243	0.033	-0.064	0.006	-0.034	0.018	0.03	-0.156	-0.066	0.019	0.029
0.266	0.04	-0.088	-0.001	-0.029	0.004	0.019	-0.159	-0.056	0.024	0.021
0.251	0.004	-0.1	-0.004	-0.025	-0.006	0.012	-0.164	-0.041	0.023	0.022
0.243	-0.069	-0.093	0	-0.028	0.009	0.014	-0.163	-0.039	0.03	0.019
0.238	-0.122	-0.116	-0.007	-0.011	0.02	0.015	-0.156	-0.052	0.022	0.017
0.227	-0.145	-0.163	-0.015	0.008	-0.004	0.024	-0.149	-0.069	0.01	0.021
0.234	-0.14	-0.157	-0.008	-0.001	-0.022	0.033	-0.159	-0.066	0.02	0.015
0.259	-0.114	-0.111	-0.008	-0.014	-0.005	0.033	-0.167	-0.052	0.024	0.021
0.27	-0.116	-0.067	-0.013	-0.016	-0.009	0.035	-0.159	-0.056	-0.005	0.038
0.248	-0.106	-0.036	-0.009	-0.017	-0.031	0.04	-0.16	-0.067	-0.033	0.009
0.23	-0.019	-0.091	-0.004	-0.004	-0.023	0.044	-0.16	-0.058	-0.05	-0.037
0.232	0.106	-0.243	-0.009	0.002	-0.008	0.044	-0.154	-0.044	-0.076	-0.035
0.24	0.195	-0.428	-0.013	-0.022	-0.001	0.036	-0.155	-0.049	-0.092	-0.019
0.267	0.152	-0.596	-0.008	-0.028	-0.004	0.032	-0.158	-0.06	-0.115	-0.016
0.29	0.007	-0.731	-0.004	-0.011	-0.027	0.033	-0.157	-0.058	-0.149	0.006
0.281	-0.064	-0.834	-0.005	-0.007	-0.037	0.015	-0.156	-0.051	-0.133	0.021
0.25	-0.033	-0.743	-0.004	0	-0.017	0.004	-0.154	-0.055	-0.066	0.005
0.232	0.02	-0.412	-0.007	0.001	-0.006	0.017	-0.159	-0.06	-0.004	-0.005
0.248	0.069	-0.076	-0.011	-0.017	-0.011	0.023	-0.177	-0.062	0.027	-0.013
0.262	0.092	0.258	-0.007	-0.008	-0.005	0.022	-0.181	-0.063	0.047	-0.031
0.248	0.075	0.588	-0.004	0.012	0.032	0.028	-0.16	-0.055	0.068	-0.029
0.241	0.033	0.721	-0.001	-0.006	0.072	0.036	-0.152	-0.046	0.093	-0.007
0.246	-0.024	0.736	0.003	-0.02	0.064	0.033	-0.157	-0.056	0.113	0.016
0.234	-0.087	0.738	-0.002	0.002	0.026	0.027	-0.155	-0.067	0.1	0.043
0.235	-0.1	0.666	-0.001	0.012	0.013	0.036	-0.154	-0.063	0.081	0.056
0.251	-0.049	0.544	0.006	0.005	0.018	0.041	-0.155	-0.061	0.072	0.041
0.237	0.008	0.399	-0.005	0.006	0.013	0.029	-0.161	-0.062	0.034	0.022
0.232	0.048	0.24	-0.014	0.003	0.009	0.023	-0.173	-0.062	0.001	0.01
0.261	0.078	0.119	-0.012	0.005	0.006	0.023	-0.173	-0.058	0.002	-0.024
0.262	0.093	0.044	-0.016	0.005	-0.012	0.015	-0.166	-0.053	0.002	-0.062
0.235	0.074	-0.019	-0.011	-0.021	-0.024	0.015	-0.164	-0.057	0.004	-0.066
0.24	0.018	-0.068	-0.006	-0.034	-0.015	0.02	-0.166	-0.061	0.01	-0.053
0.256	-0.029	-0.094	-0.018	-0.007	-0.006	0.019	-0.169	-0.055	0.011	-0.047
0.244	-0.04	-0.107	-0.018	0.007	-0.007	0.017	-0.164	-0.052	0.035	-0.038
0.234	-0.039	-0.11	-0.007	-0.001	0.002	0.021	-0.151	-0.063	0.066	-0.032
0.238	-0.038	-0.092	-0.006	0.016	0.024	0.023	-0.149	-0.069	0.078	-0.027
0.237	-0.034	-0.02	0	0.014	0.033	0.022	-0.158	-0.064	0.084	-0.006
0.243	-0.017	0.099	0.006	-0.027	0.02	0.024	-0.163	-0.057	0.072	0.002
0.264	0.025	0.196	-0.004	-0.023	0.008	0.028	-0.158	-0.053	0.035	-0.01
0.276	0.072	0.223	-0.013	0.005	-0.002	0.028	-0.152	-0.057	0.025	-0.003
0.265	0.092	0.178	-0.018	-0.016	-0.005	0.023	-0.158	-0.06	0.046	0.009
0.248	0.083	0.1	-0.02	-0.037	0.01	0.02	-0.161	-0.057	0.051	0.003
0.239	0.069	0.033	-0.018	-0.023	0.018	0.025	-0.158	-0.058	0.041	0.004
0.24	0.064	-0.011	-0.022	-0.016	0.008	0.024	-0.164	-0.069	0.031	0
0.256	0.057	-0.042	-0.024	-0.019	0.017	0.02	-0.159	-0.072	0.022	-0.014
0.256	0.04	-0.09	-0.011	-0.016	0.033	0.031	-0.149	-0.06	0.041	-0.015
0.23	0.034	-0.145	0.001	-0.015	0.022	0.04	-0.151	-0.054	0.069	-0.018
0.242	0.033	-0.213	0.005	-0.003	0.015	0.029	-0.149	-0.053	0.06	-0.03
0.269	0.01	-0.305	0.008	0.015	0.014	0.021	-0.152	-0.045	0.043	-0.032
0.256	-0.017	-0.249	0.005	0.01	0.004	0.03	-0.157	-0.044	0.054	-0.027
0.243	-0.043	0.028	-0.002	0	0.008	0.033	-0.162	-0.052	0.07	-0.027
0.249	-0.073	0.274	-0.002	-0.005	0.018	0.029	-0.18	-0.063	0.076	-0.022
0.25	-0.091	0.338	-0.005	-0.017	0.014	0.027	-0.183	-0.073	0.077	0.003
0.249	-0.103	0.308	-0.01	-0.026	0.017	0.019	-0.162	-0.069	0.064	0.021
0.25	-0.086	0.252	-0.001	-0.012	0.022	0.011	-0.149	-0.052	0.043	0.027
0.252	-0.006	0.175	0.002	0.001	0.009	0.011	-0.152	-0.053	0.04	0.045
0.251	0.037	0.094	-0.013	-0.007	0.004	0.017	-0.158	-0.066	0.042	0.049
0.249	-0.016	0.035	-0.022	0.005	0.012	0.026	-0.14	-0.059	0.025	0.026
0.261	-0.024	-0.023	-0.012	0.026	0.005	0.029	-0.119	-0.054	0.009	0.029
0.272	0.048	-0.083	-0.001	-0.002	-0.011	0.024	-0.142	-0.061	-0.005	0.043
0.262	0.066	-0.141	-0.007	-0.036	-0.023	0.02	-0.171	-0.063	-0.032	0.02
0.255	0.036	-0.218	-0.011	-0.025	-0.04	0.024	-0.17	-0.066	-0.041	-0.004
0.246	0.039	-0.312	-0.004	-0.012	-0.047	0.027	-0.162	-0.063	-0.026	-0.016
0.238	0.043	-0.379	0	-0.013	-0.032	0.026	-0.157	-0.05	-0.029	-0.025
0.251	0.037	-0.368	0.001	-0.004	-0.027	0.025	-0.164	-0.055	-0.045	-0.003
0.249	0.026	-0.291	0.002	0.012	-0.032	0.027	-0.184	-0.06	-0.055	0.027
0.248	0.002	-0.222	0	0.007	-0.017	0.032	-0.181	-0.049	-0.065	0.022
0.265	-0.009	-0.171	-0.004	-0.007	0.009	0.038	-0.157	-0.053	-0.076	0.006
0.246	-0.001	-0.068	-0.008	-0.015	0.023	0.043	-0.149	-0.062	-0.075	0.007
0.221	0.011	0.078	-0.001	-0.027	0.022	0.035	-0.152	-0.051	-0.023	-0.003
0.238	0.021	0.163	-0.004	-0.016	0.019	0.023	-0.158	-0.049	0.055	-0.019
0.253	0.023	0.189	-0.027	0.008	0.011	0.028	-0.168	-0.061	0.096	-0.004
0.24	0.022	0.21	-0.045	-0.002	-0.007	0.037	-0.168	-0.059	0.086	0.005
0.226	0.007	0.197	-0.036	-0.013	-0.02	0.027	-0.163	-0.056	0.046	-0.002
0.238	-0.027	0.136	-0.016	0	-0.026	0.024	-0.165	-0.059	-0.005	0.021
0.263	-0.053	0.033	-0.006	-0.001	-0.022	0.03	-0.166	-0.062	-0.054	0.041
0.258	-0.057	-0.093	-0.005	-0.01	-0.018	0.021	-0.165	-0.064	-0.079	0.037
0.244	-0.066	-0.198	-0.007	-0.004	-0.02	0.019	-0.166	-0.06	-0.085	0.05
0.261	-0.082	-0.27	-0.004	-0.012	-0.015	0.023	-0.166	-0.056	-0.096	0.058
0.265	-0.046	-0.289	0.003	-0.034	-0.015	0.006	-0.167	-0.057	-0.097	0.04
0.238	0.029	-0.243	0.005	-0.03	-0.015	0.003	-0.169	-0.053	-0.067	0.027
0.243	0.069	-0.193	0.004	-0.024	0.008	0.028	-0.161	-0.048	-0.019	0.011
0.258	0.081	-0.166	0.004	-0.032	0.03	0.03	-0.148	-0.053	-0.006	-0.027
0.244	0.087	-0.12	-0.005	-0.022	0.03	0.015	-0.145	-0.052	-0.027	-0.051
0.248	0.064	-0.067	-0.019	0	0.023	0.016	-0.153	-0.048	-0.003	-0.037
0.25	0.028	-0.01	-0.017	0.018	0.024	0.022	-0.156	-0.057	0.067	-0.027
0.224	0.001	0.111	-0.007	0.026	0.021	0.03	-0.146	-0.067	0.1	-0.029
0.224	-0.015	0.259	-0.005	0.006	0.02	0.039	-0.152	-0.064	0.085	-0.026
0.251	0.006	0.299	-0.001	-0.019	0.027	0.039	-0.162	-0.059	0.078	-0.036
0.271	0.044	0.198	-0.005	-0.013	0.02	0.033	-0.154	-0.061	0.087	-0.048
0.269	0.035	0.067	-0.015	-0.006	0.008	0.023	-0.166	-0.055	0.079	-0.032
0.25	0.006	0.02	-0.002	-0.007	0.004	0.016	-0.186	-0.045	0.064	-0.031
0.241	0.012	0.029	0.007	0.01	0.006	0.023	-0.176	-0.048	0.051	-0.049
0.243	0.017	0.017	-0.011	0.011	0.008	0.031	-0.17	-0.058	0.037	-0.04
0.254	0.001	0.009	-0.013	-0.014	-0.001	0.026	-0.171	-0.062	0.046	-0.028
0.266	-0.006	0.005	-0.002	-0.011	-0.005	0.021	-0.16	-0.061	0.061	-0.033
0.256	-0.002	-0.077	-0.012	0.004	-0.002	0.021	-0.169	-0.059	0.039	-0.017
0.243	-0.003	-0.223	-0.013	-0.005	-0.012	0.026	-0.195	-0.058	0	0.016
0.25	-0.006	-0.361	0	-0.011	-0.028	0.026	-0.178	-0.062	-0.023	0.022
0.254	0.001	-0.552	-0.006	-0.002	-0.031	0.017	-0.127	-0.059	-0.055	0.016
0.237	0.01	-0.706	-0.009	0.004	-0.025	0.018	-0.114	-0.049	-0.072	0.032
0.232	0.01	-0.539	-0.008	0.007	-0.009	0.022	-0.14	-0.044	-0.026	0.029
0.258	0.016	-0.207	-0.016	0.006	0.013	0.019	-0.166	-0.045	0.011	0.002
0.272	0.023	-0.024	-0.009	-0.007	0.021	0.024	-0.177	-0.06	0.023	0.009
0.269	0.018	0.097	-0.001	-0.017	0.021	0.035	-0.17	-0.077	0.05	0.009
0.262	0.014	0.214	-0.007	-0.01	0.021	0.033	-0.173	-0.069	0.063	-0.012
0.253	0.017	0.305	-0.003	-0.007	0.02	0.028	-0.183	-0.06	0.067	-0.001
0.251	0.013	0.388	-0.003	-0.019	0.034	0.03	-0.177	-0.064	0.065	0.003
0.265	0.01	0.395	-0.006	-0.024	0.038	0.027	-0.15	-0.066	0.067	-0.027
0.276	0.011	0.366	0.005	-0.018	0.017	0.022	-0.118	-0.069	0.097	-0.032
0.265	0.009	0.367	0.011	-0.021	0.01	0.027	-0.124	-0.07	0.097	-0.004
0.259	0.013	0.347	-0.001	-0.006	0.018	0.027	-0.156	-0.058	0.064	0.003
0.252	0.019	0.313	-0.01	0.027	0.009	0.022	-0.166	-0.053	0.054	-0.012
0.229	0.009	0.286	-0.012	0.013	0.002	0.023	-0.159	-0.061	0.065	-0.008
0.216	-0.007	0.235	-0.008	-0.019	0	0.021	-0.161	-0.064	0.071	0.002
0.219	-0.002	0.162	-0.004	-0.007	-0.009	0.015	-0.17	-0.06	0.018	0.004
0.235	0.011	0.108	-0.007	-0.002	-0.007	0.019	-0.162	-0.052	-0.043	0.021
0.245	0.011	0.093	-0.011	-0.021	0.001	0.026	-0.148	-0.048	-0.021	0.027
0.242	0.009	0.074	-0.012	-0.016	-0.005	0.026	-0.14	-0.055	0.005	0.018
0.257	0.015	0.028	-0.007	-0.006	-0.01	0.028	-0.15	-0.059	-0.022	0.03
0.263	0.012	-0.011	-0.003	-0.01	-0.01	0.034	-0.165	-0.062	-0.049	0.028
0.236	0	-0.032	-0.009	-0.007	-0.01	0.036	-0.155	-0.064	-0.036	-0.006
0.218	0.003	-0.039	-0.007	0.001	-0.013	0.039	-0.15	-0.056	0.003	-0.017
0.237	0.013	-0.013	0.006	0.001	-0.013	0.04	-0.162	-0.053	-0.01	-0.002
0.267	0.018	0.032	0.002	-0.003	-0.001	0.031	-0.164	-0.055	-0.049	-0.008
0.263	0.021	0.051	-0.01	-0.013	0.011	0.021	-0.167	-0.046	-0.018	-0.016
0.25	0.017	0.041	-0.008	-0.031	0.006	0.018	-0.177	-0.045	0.061	0.002
0.251	0.003	0.026	-0.002	-0.04	0.002	0.023	-0.171	-0.053	0.101	0.007
0.247	-0.025	0.014	-0.006	-0.034	0.013	0.025	-0.158	-0.053	0.078	-0.013
0.272	-0.068	0.007	-0.012	-0.016	0.018	0.023	-0.161	-0.056	0.065	-0.023
0.301	-0.103	-0.004	-0.015	0.004	0.015	0.027	-0.17	-0.068	0.068	-0.015
0.274	-0.117	-0.025	-0.016	0.015	0.015	0.031	-0.155	-0.074	0.005	-0.013
0.25	-0.141	-0.043	-0.008	0.008	0.009	0.027	-0.137	-0.07	-0.046	-0.014
0.257	-0.152	-0.062	-0.002	-0.013	0.009	0.023	-0.145	-0.058	0.001	-0.011
0.26	-0.08	-0.084	-0.017	-0.01	0.016	0.022	-0.161	-0.054	0.029	-0.011
0.261	0.049	-0.091	-0.027	0.013	0.002	0.026	-0.173	-0.064	-0.002	0
0.254	0.108	-0.099	-0.012	-0.001	-0.02	0.03	-0.187	-0.062	0.008	0.009
0.229	0.088	-0.136	0.007	-0.019	-0.012	0.025	-0.185	-0.044	0.033	0
0.222	0.084	-0.163	0.004	0.003	0.007	0.022	-0.165	-0.043	0.018	0.002
0.24	0.1	-0.135	-0.008	0.004	0.005	0.024	-0.149	-0.061	0.005	-0.001
0.237	0.102	-0.059	-0.006	-0.016	-0.003	0.02	-0.143	-0.068	0.002	-0.011
0.226	0.084	0.009	-0.004	-0.005	0.004	0.016	-0.139	-0.068	0.002	-0.006
0.24	0.07	0.034	-0.01	0.004	0.012	0.02	-0.147	-0.071	0.031	-0.009
0.239	0.076	0.063	-0.014	-0.005	0.005	0.021	-0.17	-0.068	0.058	-0.011
0.239	0.067	0.098	-0.014	-0.004	-0.002	0.027	-0.181	-0.062	0.052	-0.001
0.261	0.032	0.084	-0.006	-0.007	-0.002	0.035	-0.18	-0.064	0.034	-0.009
0.275	0.004	0.04	-0.002	-0.009	-0.003	0.026	-0.174	-0.065	0.03	-0.016
0.275	-0.001	0.016	-0.012	-0.003	0.009	0.021	-0.162	-0.056	0.022	-0.003
0.253	0.014	0.011	-0.019	-0.014	0.026	0.031	-0.161	-0.052	-0.004	0.002
0.233	0.021	-0.001	-0.018	-0.02	0.016	0.031	-0.163	-0.06	-0.005	-0.011
0.237	0.014	-0.02	-0.014	-0.004	0.004	0.023	-0.157	-0.06	0.015	-0.017
0.237	0.003	-0.02	-0.011	-0.007	0.003	0.018	-0.164	-0.054	0.031	-0.012
0.246	-0.003	-0.022	-0.012	-0.023	-0.001	0.015	-0.174	-0.053	0.05	-0.017
0.261	0.006	-0.039	-0.012	-0.005	0.002	0.016	-0.167	-0.057	0.035	-0.025
0.248	0.011	-0.045	-0.008	0.02	0.011	0.028	-0.157	-0.061	-0.005	-0.009
0.236	-0.001	-0.039	-0.008	-0.009	0.029	0.034	-0.156	-0.052	-0.02	0.006
0.25	-0.006	-0.043	-0.003	-0.028	0.033	0.023	-0.157	-0.046	-0.014	0.002
0.261	-0.006	-0.088	0.013	0.004	0.005	0.024	-0.159	-0.056	-0.005	0.017
0.262	-0.026	-0.18	0.009	0.005	-0.019	0.032	-0.166	-0.066	0.005	0.037
0.255	-0.043	-0.285	-0.006	-0.017	-0.017	0.026	-0.171	-0.068	0.003	0.033
0.233	-0.035	-0.406	-0.006	-0.013	-0.015	0.03	-0.168	-0.058	-0.005	0.045
0.232	-0.031	-0.512	0.003	-0.016	-0.022	0.036	-0.157	-0.055	-0.003	0.062
0.261	-0.037	-0.495	0.01	-0.023	-0.024	0.023	-0.158	-0.062	-0.015	0.05
0.261	-0.023	-0.368	0.005	-0.019	-0.014	0.023	-0.158	-0.052	-0.04	0.036
0.233	0.001	-0.229	-0.002	-0.01	-0.008	0.031	-0.144	-0.036	-0.047	0.035
0.239	0.008	-0.082	0.004	0.002	-0.013	0.031	-0.142	-0.039	-0.043	0.026
0.259	-0.009	0.057	0.003	0.008	-0.022	0.04	-0.156	-0.052	-0.035	0.02
0.232	-0.037	0.131	-0.008	-0.003	-0.023	0.046	-0.174	-0.063	-0.016	0.025
0.218	-0.021	0.145	-0.012	-0.023	-0.014	0.035	-0.179	-0.067	0.015	0.006
0.257	0.042	0.144	-0.008	-0.023	-0.004	0.022	-0.167	-0.062	0.036	-0.021
0.265	0.069	0.161	0.004	-0.016	0	0.019	-0.166	-0.059	0.042	-0.018
0.251	0.033	0.208	0.004	-0.022	0.01	0.017	-0.17	-0.057	0.042	-0.021
0.254	0.001	0.278	-0.01	-0.018	0.025	0.012	-0.163	-0.05	0	-0.043
0.244	0.01	0.304	-0.013	-0.004	0.025	0.016	-0.16	-0.045	-0.037	-0.032
0.245	0.021	0.265	-0.007	0.004	0.022	0.021	-0.165	-0.049	0.013	-0.018
0.26	0.015	0.239	-0.005	0.006	0.024	0.015	-0.157	-0.056	0.067	-0.035
0.246	0.015	0.221	-0.012	0.005	0.027	0.012	-0.15	-0.051	0.038	-0.03
0.246	0.005	0.158	-0.022	0.003	0.031	0.026	-0.159	-0.054	0.013	-0.005
0.262	-0.019	0.092	-0.02	0.01	0.021	0.039	-0.166	-0.065	0.079	-0.018
0.247	-0.014	0.049	-0.017	0.012	0.006	0.037	-0.169	-0.058	0.157	-0.039
0.247	0.016	0.011	-0.015	-0.006	0.003	0.03	-0.17	-0.057	0.141	-0.028
0.266	0.026	-0.005	-0.007	-0.015	0.009	0.024	-0.162	-0.064	0.067	-0.016
0.244	0.016	0.001	-0.007	-0.007	0.007	0.021	-0.155	-0.059	0.014	-0.021
0.222	0.008	0	-0.014	-0.013	-0.002	0.025	-0.147	-0.06	0.025	-0.015
0.236	0.001	-0.004	-0.007	-0.019	0.002	0.027	-0.14	-0.067	0.043	-0.006
0.246	-0.008	-0.006	0.005	-0.012	0.008	0.021	-0.149	-0.065	0.018	0
0.256	-0.01	-0.012	0.005	-0.013	0.005	0.011	-0.158	-0.067	0.013	0.013
0.257	-0.012	-0.027	-0.005	-0.016	0.008	0.014	-0.152	-0.067	0.008	0.017
0.235	-0.015	-0.053	-0.014	-0.006	0.007	0.033	-0.148	-0.062	-0.022	0.017
0.236	-0.008	-0.076	-0.016	-0.004	-0.008	0.035	-0.156	-0.063	-0.004	0.03
0.251	0.009	-0.089	-0.013	-0.011	-0.015	0.022	-0.163	-0.061	0.036	0.029
0.249	0.03	-0.108	-0.006	0.003	-0.009	0.019	-0.165	-0.052	0.017	0.013
0.247	0.038	-0.115	-0.002	0.007	-0.009	0.023	-0.159	-0.051	-0.018	0.016
0.25	0.032	-0.088	-0.006	-0.02	-0.009	0.021	-0.145	-0.061	0.007	0.011
0.249	0.026	-0.051	-0.013	-0.029	0.002	0.016	-0.15	-0.067	0.037	-0.018
0.247	0.023	-0.019	-0.012	-0.017	0.01	0.02	-0.164	-0.066	0.004	-0.02
0.258	0.022	0.013	-0.008	-0.014	0.012	0.027	-0.159	-0.058	-0.05	-0.015
0.27	0.027	0.046	-0.009	-0.017	0.011	0.024	-0.153	-0.051	-0.042	-0.03
0.26	0.029	0.08	-0.007	-0.015	0.002	0.027	-0.161	-0.054	0.015	-0.023
0.248	0.016	0.1	-0.002	-0.005	0.005	0.033	-0.173	-0.058	0.043	-0.009
0.252	0.003	0.086	-0.002	0.014	0.013	0.024	-0.182	-0.06	0.046	-0.018
0.256	0.001	0.054	-0.007	0.019	0.007	0.015	-0.188	-0.057	0.048	-0.016
0.245	0.006	0.039	-0.006	-0.007	0	0.027	-0.178	-0.056	0.05	-0.002
0.233	0.011	0.031	-0.002	-0.011	0.009	0.035	-0.152	-0.065	0.048	-0.011
0.246	0.012	0.006	-0.006	0.009	0.014	0.025	-0.143	-0.069	0.026	-0.023
0.262	0.017	-0.007	-0.006	-0.005	0.009	0.022	-0.146	-0.064	0.003	-0.015
0.247	0.018	-0.003	-0.003	-0.014	0.007	0.023	-0.149	-0.058	0.007	-0.017
0.232	0.004	-0.012	-0.011	0.014	0	0.024	-0.158	-0.048	0.024	-0.031
0.257	-0.003	-0.024	-0.015	0.016	-0.009	0.03	-0.163	-0.047	0.035	-0.027
0.28	-0.003	-0.016	-0.01	-0.002	0.002	0.034	-0.16	-0.053	0.038	-0.017
0.265	-0.015	-0.004	-0.006	0.011	0.008	0.03	-0.155	-0.062	0.032	-0.002
0.254	-0.023	-0.001	-0.007	0.02	0	0.022	-0.157	-0.067	0.019	0.023
0.259	-0.038	-0.006	-0.008	-0.017	0.006	0.023	-0.167	-0.062	0.025	0.029
0.259	-0.058	-0.013	-0.007	-0.041	0.014	0.027	-0.169	-0.058	0.03	0.032
0.259	-0.028	-0.008	-0.008	-0.023	0.008	0.026	-0.171	-0.057	0.02	0.058
0.263	0.016	-0.002	-0.007	-0.014	0.001	0.026	-0.181	-0.05	0.028	0.053
0.256	0.02	0	-0.005	-0.016	-0.001	0.024	-0.176	-0.045	0.046	0.014
0.237	0.01	0.006	-0.003	-0.002	-0.003	0.017	-0.161	-0.047	0.061	0
0.227	0	0.008	0.005	-0.005	-0.001	0.012	-0.158	-0.057	0.062	-0.013
0.237	-0.002	0.007	0.007	-0.022	0.006	0.019	-0.162	-0.062	0.031	-0.041
0.259	0.019	0.012	-0.01	-0.012	0.002	0.028	-0.158	-0.059	0.005	-0.038
0.269	0.032	0.006	-0.023	-0.005	-0.009	0.03	-0.147	-0.058	0.005	-0.026
0.257	0.025	-0.005	-0.022	-0.016	-0.012	0.028	-0.144	-0.06	0	-0.026
0.248	0.021	-0.005	-0.022	-0.022	-0.012	0.029	-0.163	-0.056	-0.002	-0.019
0.25	0.024	0	-0.024	-0.027	-0.011	0.03	-0.194	-0.048	0.016	-0.013
0.253	0.021	0.001	-0.018	-0.015	-0.005	0.024	-0.19	-0.047	0.029	-0.011
0.254	0.014	0.001	-0.009	0.01	-0.004	0.024	-0.159	-0.052	0.014	0
0.245	0.013	-0.003	-0.004	0.01	-0.006	0.033	-0.158	-0.061	-0.018	0.014
0.24	0.011	-0.007	-0.002	0.001	-0.001	0.027	-0.168	-0.068	-0.029	0.018
0.231	0.015	-0.01	-0.002	0.005	0.004	0.021	-0.156	-0.069	-0.02	0.009
0.218	0.025	-0.022	-0.002	0.001	0.016	0.033	-0.142	-0.072	-0.011	0.009
0.24	0.016	-0.053	-0.001	-0.011	0.028	0.036	-0.139	-0.07	0.005	0.016
0.264	0.004	-0.084	-0.005	-0.01	0.009	0.03	-0.151	-0.056	0.014	0.015
0.25	0.015	-0.102	-0.009	-0.008	-0.012	0.031	-0.167	-0.049	0.001	0.019
0.239	0.027	-0.127	-0.004	-0.017	-0.012	0.029	-0.158	-0.05	-0.012	0.015
0.241	0.026	-0.145	-0.004	-0.014	-0.011	0.024	-0.146	-0.052	-0.025	0.006
0.249	0.02	-0.126	-0.009	-0.007	-0.01	0.025	-0.156	-0.056	-0.034	0.018
0.272	0.007	-0.099	-0.005	-0.023	0	0.026	-0.162	-0.05	-0.025	0.016
0.274	0.006	-0.101	-0.001	-0.028	0.017	0.024	-0.154	-0.047	-0.017	-0.005
0.25	0.014	-0.11	-0.003	-0.011	0.02	0.025	-0.15	-0.059	-0.008	0.001
0.244	0.003	-0.087	-0.002	-0.007	0.007	0.025	-0.155	-0.063	0.021	0.002
0.251	-0.008	-0.063	-0.004	-0.003	0.005	0.021	-0.164	-0.048	0.052	-0.013
0.238	-0.002	-0.069	-0.012	0.005	0.003	0.017	-0.17	-0.046	0.051	0.001
0.237	-0.009	0	-0.012	0.011	-0.007	0.021	-0.173	-0.061	0.023	0.01
0.259	-0.018	0.172	-0.004	0.031	-0.001	0.025	-0.163	-0.066	0.005	-0.008
0.269	-0.008	0.263	-0.001	0.033	0.008	0.023	-0.146	-0.062	0.002	-0.005
0.268	-0.002	0.21	-0.004	-0.006	0	0.022	-0.152	-0.061	-0.01	0.006
0.263	-0.005	0.127	-0.012	-0.028	-0.005	0.025	-0.163	-0.064	-0.02	0.01
0.242	0.002	0.063	-0.012	-0.024	0	0.031	-0.163	-0.067	-0.021	0.023
0.233	0.008	0.01	-0.004	-0.029	-0.001	0.034	-0.164	-0.065	-0.029	0.014
0.25	0.007	-0.033	-0.004	-0.021	-0.008	0.03	-0.154	-0.054	-0.016	-0.019
0.249	0.022	-0.068	-0.009	0.001	-0.003	0.023	-0.147	-0.043	0.022	-0.028
0.239	0.03	-0.107	-0.008	0.001	0.007	0.021	-0.16	-0.046	0.033	-0.008
0.243	0.013	-0.152	-0.007	-0.002	0.019	0.022	-0.163	-0.055	0.009	0
0.233	0.01	-0.184	-0.007	0.005	0.025	0.021	-0.159	-0.062	-0.016	-0.008
0.229	0.012	-0.182	-0.011	0	0.01	0.023	-0.168	-0.07	-0.013	-0.002
0.253	-0.005	-0.13	-0.012	-0.013	0.002	0.028	-0.169	-0.07	0.029	0.001
0.264	-0.013	-0.038	-0.004	-0.019	0.017	0.024	-0.162	-0.061	0.071	-0.016
0.251	-0.013	0.046	0	-0.023	0.011	0.018	-0.169	-0.055	0.061	-0.024
0.243	-0.027	0.074	-0.007	-0.03	-0.001	0.024	-0.172	-0.053	0.036	-0.026
0.243	-0.052	0.027	-0.007	-0.016	0.011	0.035	-0.156	-0.051	0.05	-0.025
0.252	-0.066	-0.073	0.001	0.005	0.015	0.034	-0.151	-0.052	0.045	0.002
0.274	-0.025	-0.15	0.002	0	0.006	0.026	-0.16	-0.062	-0.002	0.024
0.276	0.043	-0.167	-0.004	0	0.01	0.023	-0.151	-0.068	-0.031	0.01
0.256	0.052	-0.18	-0.015	0.008	0.005	0.027	-0.136	-0.062	-0.016	-0.001
0.239	0.028	-0.177	-0.018	-0.009	-0.016	0.03	-0.147	-0.059	0.02	0.014
0.233	0.03	-0.104	-0.004	-0.021	-0.018	0.03	-0.171	-0.055	0.021	0.005
0.235	0.045	-0.009	0.005	-0.01	-0.006	0.026	-0.179	-0.053	-0.013	-0.01
0.237	0.045	0.097	0.004	-0.003	-0.009	0.023	-0.173	-0.063	-0.001	0.003
0.237	0.038	0.222	0.001	-0.003	-0.01	0.023	-0.161	-0.068	0.054	-0.004
0.235	0.037	0.281	-0.006	0.002	0	0.023	-0.146	-0.055	0.078	-0.019
0.243	0.033	0.266	-0.005	0.003	0.004	0.027	-0.147	-0.045	0.052	0.002
0.264	0.023	0.237	0	0.006	0.007	0.026	-0.147	-0.057	0.019	0.011
0.276	0.022	0.202	-0.015	0.016	0.013	0.021	-0.133	-0.071	0.029	-0.005
0.261	0.022	0.161	-0.029	0.008	0.015	0.026	-0.139	-0.064	0.072	-0.002
0.251	0.014	0.127	-0.009	-0.016	0.01	0.028	-0.159	-0.055	0.086	0.012
0.266	0.014	0.098	0.009	-0.021	0.006	0.014	-0.167	-0.06	0.054	0.012
0.27	0.021	0.066	-0.002	-0.012	0.007	0.003	-0.189	-0.063	0.033	-0.001
0.251	0.027	0.042	-0.006	-0.005	0.006	0.009	-0.21	-0.061	0.043	-0.016
0.232	0.02	0.033	-0.002	-0.004	0.002	0.025	-0.184	-0.062	0.058	-0.019
0.225	0.015	0.035	-0.009	-0.016	0.009	0.039	-0.155	-0.058	0.056	-0.013
0.237	0.024	0.045	-0.014	-0.029	0.018	0.041	-0.155	-0.052	0.024	0.004
0.248	-0.016	0.043	-0.008	-0.03	0.016	0.033	-0.142	-0.058	0.013	0.015
0.246	-0.103	0.03	-0.003	-0.023	0.013	0.027	-0.128	-0.068	0.037	0.007
0.246	-0.128	0.026	-0.01	-0.027	0.006	0.025	-0.131	-0.07	0.046	0.003
0.248	-0.092	0.03	-0.021	-0.037	-0.004	0.025	-0.144	-0.064	0.031	-0.006
0.248	-0.043	0.027	-0.019	-0.029	-0.003	0.025	-0.164	-0.06	-0.001	-0.026
0.249	0.016	0.029	-0.015	-0.006	-0.004	0.025	-0.172	-0.066	0.014	-0.028
0.249	0.05	0.035	-0.015	0.001	-0.007	0.025	-0.181	-0.063	0.073	-0.019
0.25	0.043	0.029	-0.006	-0.007	0.006	0.022	-0.192	-0.05	0.07	-0.016
0.25	0.028	0.026	0.005	0	0.011	0.029	-0.18	-0.053	0.041	-0.009
0.251	0.02	0.035	0.003	0.011	0.007	0.037	-0.166	-0.064	0.032	-0.005
0.252	0.023	0.033	-0.005	0.008	0.013	0.029	-0.153	-0.067	-0.009	-0.013
0.252	0.037	0.027	-0.003	0	0.012	0.021	-0.138	-0.06	-0.046	-0.01
0.253	0.046	0.028	-0.001	-0.008	0.011	0.025	-0.143	-0.049	-0.012	0.006
0.254	0.043	0.028	-0.009	0.001	0.013	0.033	-0.149	-0.044	0.033	-0.006
0.253	0.041	0.02	-0.011	0.014	0.001	0.033	-0.156	-0.053	0.045	-0.027
0.256	0.04	0.016	-0.009	0.001	-0.006	0.025	-0.172	-0.06	0.054	-0.015
0.258	0.026	0.016	-0.014	-0.009	0.01	0.02	-0.174	-0.049	0.071	0.004
0.246	0.021	0.014	-0.014	-0.005	0.019	0.028	-0.173	-0.05	0.077	0.01
0.247	0.028	0.016	-0.006	-0.01	0.011	0.036	-0.173	-0.066	0.018	0.03
0.261	0.021	0.015	-0.007	-0.02	0.009	0.029	-0.159	-0.065	-0.051	0.037
0.253	0.013	0.009	-0.008	-0.024	0.017	0.016	-0.146	-0.055	-0.019	0.019
0.24	0.016	0.006	-0.003	-0.028	0.019	0.018	-0.144	-0.053	0.031	0.008
0.242	0.012	0.011	-0.007	-0.025	0.015	0.028	-0.154	-0.053	0.022	-0.007
0.254	0.001	0.016	-0.011	-0.004	0.008	0.021	-0.167	-0.052	0.018	-0.031
0.261	-0.015	0.01	-0.009	0.01	0.002	0.014	-0.169	-0.055	0.03	-0.029
0.262	-0.026	-0.003	-0.009	0.006	0	0.03	-0.168	-0.056	0.037	-0.022
0.264	-0.022	-0.019	-0.01	0.008	-0.004	0.038	-0.167	-0.058	0.053	-0.028
0.254	-0.038	-0.048	-0.008	0.006	-0.01	0.025	-0.172	-0.065	0.069	-0.009
[truncated: 34,527 more rows]
