# Supplementary material for: Asymmetric and transient properties of reciprocal activity of antagonists during the paw-shake response in the cat
Source: PLoS Comput Biol. 2021 Dec 28;17(12):e1009677. doi: 10.1371/journal.pcbi.1009677 (PMC8759665; doi:10.1371/journal.pcbi.1009677)
Supplement: S1 Data — File name of each file has the following structure: SupplementaryFileNumber_Data_SessionNumber_AnimalCode_EpisodeNumber.txt. Example: S1_Data_7_3-25-0_bo_9F.txt, where S1 is the supplementary data file number 7, 3-25-0 is session number, bo is animal code, 9F is episode number, and txt is file type extension. Each column of each file contains raw EMG signal of a specific muscle in mV sampled at 3000 Hz and band-pass filtered (Butterworth zero-lag filter, 30 Hz– 1000 Hz, 3 dB). First line of each file contains muscle name abbreviations (see Table 3 in the manuscript): MG, medial gastrocnemius; SO, soleus; BFS, biceps femoris anterior; IP, iliopsoas; TA, tibialis anterior; VA, vastus lateralis and vastus medialis. (ZIP) [file pcbi.1009677.s001.zip › S1_Data/S1_Data_17_7-25-0_CR_26F.txt]

BFP	MG	SO	BFA	VL	TA	SAM	IP	RF	EDL	FDL
-0.092	-0.002	-0.084	0.003	-0.005	-0.21	0.003	-0.118	0.052	0.241	0.029
-0.102	0.002	-0.186	0.006	0	-0.146	-0.006	-0.096	0.038	0.145	0.034
-0.124	-0.005	-0.295	0.006	-0.003	-0.087	-0.007	-0.098	0.026	0.066	0.026
-0.126	-0.017	-0.323	0	-0.009	-0.061	0.002	-0.071	0.031	0.033	0.011
-0.141	-0.02	-0.327	0	-0.009	-0.033	0.007	-0.034	0.029	0	0.015
-0.158	-0.008	-0.252	0.007	0.004	-0.009	0.007	-0.004	0.013	-0.01	0.016
-0.14	0.017	-0.016	0.004	0.03	0.006	0.01	0.046	0.004	-0.024	-0.008
-0.134	0.029	0.209	0.005	0.032	0.017	0.019	0.072	-0.002	-0.026	-0.023
-0.145	0.013	0.294	0.014	0.002	0.026	0.029	0.073	0.003	0.032	-0.024
-0.14	-0.011	0.325	0.019	-0.008	0.047	0.022	0.073	0.017	0.036	-0.023
-0.134	-0.02	0.338	0.02	0	0.051	0.003	0.04	0.012	0.004	-0.008
-0.132	-0.016	0.3	0.016	0.005	0.029	-0.003	-0.005	0.004	0.037	0.003
-0.129	-0.01	0.24	0.013	0.008	0.025	0.003	-0.012	0.018	0.029	0.004
-0.124	-0.001	0.188	0.011	-0.006	0.051	0.002	0	0.013	-0.009	0.004
-0.119	0.012	0.136	0.003	-0.017	0.069	-0.007	0.017	-0.016	0.01	-0.003
-0.123	0.022	0.094	0.001	0.001	0.065	0.001	0.03	-0.018	-0.005	-0.009
-0.134	0.022	0.073	0.008	0.013	0.053	0.021	0.025	-0.006	-0.035	-0.009
-0.149	0.017	0.057	0.014	-0.001	0.047	0.024	0.017	-0.005	-0.027	-0.019
-0.163	0.02	0.04	0.013	-0.011	0.049	0.017	0.017	0.004	-0.043	-0.017
-0.154	0.026	0.039	0.005	0	0.053	0.016	0.022	0.007	-0.049	0.003
-0.147	0.02	0.04	0.003	0	0.061	0.014	0.026	-0.005	-0.028	-0.001
-0.162	0.013	0.031	0.009	-0.021	0.069	0.009	0.027	-0.002	-0.035	-0.011
-0.17	0.009	0.028	0.019	-0.024	0.064	0.004	0.029	0.007	-0.051	0.001
-0.166	0.004	0.03	0.018	-0.008	0.07	0.006	0.034	-0.002	-0.056	-0.007
-0.143	0.007	0.023	0.014	0	0.077	0.016	0.033	-0.013	-0.052	-0.024
-0.118	0.016	0.025	0.018	-0.014	0.068	0.013	0.007	-0.006	-0.044	-0.013
-0.124	0.028	0.03	0.013	-0.025	0.067	0.009	-0.011	0.005	-0.029	-0.013
-0.142	0.043	0.01	0.009	-0.001	0.063	0.017	-0.007	0.001	-0.023	-0.023
-0.151	0.04	-0.008	0.014	0.009	0.042	0.019	-0.017	-0.006	-0.025	-0.015
-0.153	0.025	0	0.006	-0.016	0.048	0.01	-0.027	0.001	-0.024	-0.026
-0.161	0.02	0.009	-0.001	-0.015	0.065	0.014	-0.024	0.009	-0.043	-0.042
-0.157	0.012	0.001	0.01	-0.004	0.052	0.022	-0.028	0	-0.062	-0.022
-0.131	0.006	-0.014	0.02	-0.016	0.055	0.011	-0.035	-0.013	-0.048	-0.007
-0.127	0.016	-0.007	0.019	-0.018	0.074	0.008	-0.031	-0.013	-0.039	-0.012
-0.138	0.019	0.007	0.017	-0.006	0.063	0.02	-0.046	-0.004	-0.042	0.003
-0.133	0.012	-0.003	0.02	-0.009	0.051	0.017	-0.093	0.002	-0.032	0.015
-0.123	-0.012	-0.014	0.025	-0.004	0.047	0.013	-0.109	0.005	-0.027	0.022
-0.127	-0.053	-0.009	0.019	0.011	0.032	0.022	-0.055	0.012	-0.026	0.046
-0.152	-0.062	-0.005	0.004	0.001	0.032	0.02	0.016	0.007	-0.008	0.034
-0.165	-0.04	-0.009	0	-0.011	0.038	0.012	0.036	-0.006	-0.009	-0.008
-0.157	-0.04	-0.01	0.01	-0.008	0.028	0.019	0.019	-0.007	-0.035	-0.014
-0.155	-0.057	-0.006	0.02	-0.015	0.026	0.027	0.02	0.001	-0.032	-0.003
-0.144	-0.066	-0.01	0.021	-0.019	0.035	0.016	0.019	0	0.004	-0.003
-0.126	-0.027	-0.02	0.015	-0.02	0.038	0.012	-0.046	-0.003	0.028	-0.001
-0.132	0.068	-0.026	0.015	-0.021	0.034	0.017	-0.139	0.003	0.019	-0.002
-0.153	0.122	-0.032	0.019	-0.006	0.029	0.011	-0.192	0.003	0.005	-0.017
-0.148	0.091	-0.034	0.015	0.008	0.024	0.01	-0.265	0.001	0	-0.016
-0.122	0.043	-0.035	0.011	-0.002	0.023	0.013	-0.34	0.006	-0.006	0.007
-0.111	0.022	-0.03	0.011	-0.006	0.022	0.01	-0.236	0.003	0.003	0.009
-0.108	0.012	-0.013	0.012	0.003	0.018	0.013	0.043	0.004	0.014	-0.003
-0.113	0.012	-0.013	0.011	-0.013	0.012	0.025	0.287	0.008	0.008	0.006
-0.129	0.014	-0.023	-0.001	-0.034	0.014	0.034	0.373	0.005	0.02	0.008
-0.13	0.012	-0.017	-0.007	-0.019	0.015	0.033	0.347	0.008	0.041	-0.002
-0.132	0.015	-0.014	0.01	-0.002	0.002	0.023	0.281	0.014	0.028	0.005
-0.148	0.013	-0.015	0.016	-0.002	-0.002	0.009	0.231	0.009	0.011	-0.005
-0.154	0.006	-0.008	0.003	0.002	0.011	0.003	0.236	0.009	0.017	-0.027
-0.147	0.003	-0.011	0.01	0.004	0.012	0.007	0.167	0.018	0.015	-0.015
-0.14	-0.004	-0.023	0.023	0.006	0	0.01	-0.02	0.012	-0.003	-0.005
-0.149	0.01	-0.029	0.015	0.004	-0.004	0.007	-0.073	-0.004	-0.004	-0.011
-0.159	0.052	-0.03	0.002	-0.008	-0.006	0.009	0.038	0.002	0.011	-0.003
-0.14	0.066	-0.028	0.004	-0.025	-0.004	0.015	0.098	0.015	0.008	0.004
-0.13	0.054	-0.025	0.012	-0.033	-0.002	0.017	0.071	0.01	-0.001	0.007
-0.162	0.05	-0.039	0.011	-0.032	-0.009	0.015	-0.01	0.004	-0.001	0.028
-0.182	0.022	-0.064	0.002	-0.033	-0.011	0.004	-0.093	0.012	0.009	0.032
-0.152	-0.008	-0.07	0.002	-0.035	0.008	-0.007	-0.092	0.022	0.022	0.006
-0.127	0.004	-0.074	0.01	-0.035	0.014	-0.004	-0.044	0.016	0.031	-0.004
-0.14	0.017	-0.091	0.011	-0.031	-0.008	0.007	-0.026	-0.002	0.039	0.007
-0.149	0.003	-0.102	0.004	-0.009	-0.004	0.007	-0.024	-0.005	0.024	0.005
-0.141	0.001	-0.114	-0.007	0.018	0.017	0.007	-0.017	0.012	0.004	-0.002
-0.139	0.015	-0.139	-0.009	0.014	0.008	0.015	-0.013	0.018	0.013	0.002
-0.14	0.017	-0.168	-0.003	-0.001	-0.007	0.014	-0.016	0.011	0.032	0.001
-0.127	0.022	-0.212	0.001	0.009	-0.003	0.002	-0.019	0.016	0.037	-0.004
-0.111	0.026	-0.217	0.012	0.001	0.003	0.01	-0.026	0.02	0.03	0.004
-0.118	0.012	-0.106	0.022	-0.024	-0.003	0.023	-0.027	0.015	0.025	0.008
-0.137	0	0.041	0.018	-0.012	-0.012	0.01	0.003	0.017	0.027	0.002
-0.141	-0.018	0.105	0.009	-0.002	-0.002	-0.003	0.049	0.017	0.025	0.016
-0.134	-0.05	0.134	0.007	-0.007	0.014	0.005	0.08	0.004	0.026	0.025
-0.137	-0.074	0.176	0.012	-0.001	0.013	0.014	0.115	-0.007	0.026	0.017
-0.157	-0.094	0.189	0.011	-0.005	0.002	0.018	0.172	-0.004	0.025	0.029
-0.167	-0.095	0.173	0.006	-0.014	-0.004	0.02	0.247	0.012	0.036	0.024
-0.141	-0.065	0.142	0.008	-0.005	-0.007	0.017	0.281	0.019	0.04	-0.006
-0.116	-0.055	0.095	0.017	-0.001	-0.016	0.01	0.083	0.005	0.032	-0.008
-0.13	-0.034	0.058	0.016	-0.017	-0.02	0.001	-0.321	0.001	0.028	-0.005
-0.138	0.033	0.034	0.007	-0.016	-0.016	0.006	-0.459	0.014	0.028	0.002
-0.129	0.065	0.014	0.006	-0.008	-0.013	0.026	-0.254	0.016	0.028	0.03
-0.138	0.044	-0.003	0.018	-0.022	-0.004	0.034	-0.154	0.003	0.03	0.028
-0.146	0.025	-0.008	0.024	-0.016	0	0.027	-0.15	-0.005	0.041	0.015
-0.139	0.015	0.005	0.016	0.001	-0.008	0.022	-0.034	0.005	0.042	0.026
-0.144	-0.001	0.013	0.01	-0.017	-0.002	0.017	0.015	0.016	0.04	0.021
-0.158	-0.002	0.004	0.008	-0.011	0.004	0.007	-0.06	0.007	0.058	-0.013
-0.146	0.025	-0.001	0.004	0.024	-0.003	0.001	-0.09	-0.001	0.042	-0.029
-0.115	0.044	0.001	0.008	0.013	-0.001	0.001	-0.045	0.004	0.007	-0.022
-0.123	0.034	0	0.009	-0.013	0.001	0.003	0.021	0.007	0.012	-0.015
-0.169	0.022	-0.003	0.002	-0.011	0	0.011	0.075	0.01	0.027	-0.013
-0.164	0.024	-0.006	-0.005	-0.006	0.015	0.021	0.115	0.007	0.046	-0.006
-0.123	0.024	-0.005	-0.005	-0.005	0.018	0.018	0.164	-0.001	0.075	-0.006
-0.125	0.017	0.001	0.004	-0.001	-0.01	0.012	0.224	0.001	0.064	-0.024
-0.138	0.02	-0.002	0.011	0.003	-0.024	0.021	0.28	0.011	0.041	-0.026
-0.136	0.025	-0.015	0.01	0.01	-0.01	0.022	0.269	0.02	0.058	-0.011
-0.125	0.019	-0.023	0.003	0.002	-0.003	0.006	0.036	0.024	0.041	-0.001
-0.1	0.011	-0.02	0.009	-0.026	-0.011	0.001	-0.3	0.012	-0.009	0.007
-0.099	0.011	-0.016	0.016	-0.043	-0.013	0.002	-0.371	0.001	0.003	0
-0.124	0.014	-0.016	0.006	-0.041	-0.003	0	-0.24	0.007	0.009	-0.014
-0.114	0.013	-0.012	0.009	-0.023	0.007	0.006	-0.12	0.012	-0.006	-0.002
-0.105	0.011	-0.008	0.021	-0.005	0.004	0.012	0.02	0.004	0.026	0.001
-0.138	0.012	-0.008	0.013	0.001	-0.008	0.01	0.079	0.006	0.025	-0.016
-0.145	0.021	-0.006	0.009	0.002	-0.015	0.012	-0.003	0.018	-0.011	-0.008
-0.122	0.028	-0.007	0.01	-0.006	-0.005	0.014	-0.076	0.019	-0.01	-0.005
-0.133	0.019	-0.014	0.008	-0.017	-0.001	0.016	-0.095	0.014	-0.004	-0.015
-0.148	0.011	-0.011	0.02	-0.008	-0.004	0.02	-0.089	0.017	-0.012	-0.004
-0.126	0.013	0.005	0.029	0.014	0.017	0.017	-0.065	0.009	-0.015	-0.003
-0.119	0.011	0.011	0.02	0.027	0.031	0.008	-0.049	0	0.006	-0.014
-0.153	0.003	-0.003	0.012	0.014	0.007	0.006	-0.055	0.012	0.041	0.001
-0.162	-0.002	-0.016	0.015	-0.012	-0.009	0.008	-0.056	0.017	0.056	0.005
-0.134	0.004	-0.007	0.019	-0.009	-0.005	0.002	-0.045	0.004	0.047	-0.009
-0.12	0.014	-0.001	0.012	0.006	-0.002	0.002	-0.043	-0.002	0.037	0
-0.131	0.015	-0.011	0.006	-0.011	0.003	0.009	-0.041	-0.001	0.037	0
-0.147	0.011	-0.016	0.005	-0.022	0.009	0.007	-0.029	0.002	0.03	-0.021
-0.153	0.018	-0.017	0.001	-0.004	0.012	0.005	-0.017	0.013	0.02	-0.011
-0.151	0.027	-0.017	0.005	-0.008	0.013	0.012	-0.011	0.017	0.011	0.005
-0.137	0.015	-0.005	0.009	-0.02	0.008	0.015	-0.01	0.003	0.01	-0.003
-0.128	0.001	0.002	0.005	-0.007	-0.002	0.012	-0.003	0	0.027	0.014
-0.128	0.002	-0.012	0.01	-0.01	-0.004	0.011	0.004	0.009	0.03	0.034
-0.115	0.005	-0.024	0.028	-0.022	0.003	0.016	0.005	0.003	0.025	0.021
-0.114	0.009	-0.019	0.019	-0.008	0.003	0.015	-0.004	0.003	0.03	0.019
-0.121	0.009	-0.015	0	-0.004	-0.005	0.006	-0.017	0.019	0.032	0.038
-0.114	-0.013	-0.013	0.007	-0.007	0.008	0.009	-0.013	0.018	0.038	0.038
-0.131	-0.026	-0.004	0.013	-0.004	0.025	0.018	-0.007	0.007	0.026	0.014
-0.148	-0.015	-0.004	0.007	-0.016	0.009	0.013	-0.008	0.008	0.002	-0.004
-0.14	-0.014	-0.009	0.008	-0.022	-0.004	0.006	0.001	0.012	0.007	-0.005
-0.148	-0.023	0.002	0.005	-0.004	0.009	0.014	0.005	0.01	0.01	0.01
-0.148	-0.028	0.004	0.005	0.004	0.014	0.023	-0.003	0.01	0.01	0.013
-0.13	-0.008	-0.007	0.01	-0.003	-0.012	0.02	-0.001	0.01	0.03	-0.022
-0.139	0.049	-0.005	0.005	-0.002	-0.046	0.022	-0.002	0.006	0.036	-0.049
-0.153	0.073	0	0.003	0.008	-0.043	0.017	-0.021	0.006	0.049	-0.032
-0.137	0.04	0.004	0.012	0.005	-0.003	-0.001	-0.028	0.017	0.092	-0.017
-0.121	0.025	0.009	0.015	-0.003	0.027	-0.005	-0.017	0.024	0.084	-0.01
-0.129	0.029	0.007	0.011	-0.005	0.02	0.007	-0.014	0.014	0.042	0.011
-0.148	0.019	0.003	0.008	-0.016	-0.003	0.016	-0.008	0.007	0.042	0.013
-0.156	0.012	-0.002	0.009	-0.025	-0.005	0.025	0.003	0.013	0.037	0.001
-0.141	0.011	-0.006	0.009	-0.02	0.009	0.028	0.004	0.009	0.013	0.004
-0.127	-0.002	-0.004	0.009	-0.013	0.001	0.016	0.015	0.004	0.007	-0.008
-0.134	-0.015	-0.002	0.009	-0.002	-0.021	0.01	0.026	0.006	0.011	-0.026
-0.153	-0.009	-0.004	0.01	0.002	-0.022	0.017	0.014	0.01	0.027	-0.006
-0.161	0.004	-0.004	0.007	-0.008	0.005	0.009	0.001	0.014	0.053	0.015
-0.149	0.002	-0.003	0.003	-0.001	0.019	0.002	0.002	0.006	0.052	0.012
-0.124	0.005	0.006	0.007	0.009	0	0.014	0	-0.006	0.031	0.02
-0.123	0.023	0.011	0.011	-0.013	-0.001	0.024	-0.015	0.003	0.03	0.023
-0.143	0.025	0.003	0.01	-0.028	0.014	0.019	-0.013	0.006	0.034	0.004
-0.15	0.008	0.004	0.009	-0.019	0.01	0.019	0.008	-0.002	0.03	0
-0.143	-0.014	0.015	0.01	-0.022	0.009	0.024	0.01	0.01	0.03	0.005
-0.142	-0.027	0.015	0.011	-0.023	0.019	0.018	-0.001	0.012	0.005	0.006
-0.144	-0.027	0.009	0.008	-0.012	0.018	0.008	-0.004	0.004	-0.017	0.022
-0.13	-0.032	0.009	0.005	-0.008	0.013	0.003	-0.003	0.014	0.014	0.024
-0.117	-0.033	0.007	0.004	-0.004	0.006	-0.001	-0.004	0.021	0.024	0.008
-0.128	-0.023	0.006	0.007	-0.007	0	0.004	-0.008	0.017	0.001	0.024
-0.133	-0.023	0.017	0.016	-0.015	0.008	0.007	-0.013	0.021	0.009	0.034
-0.137	-0.014	0.027	0.011	0.006	0.009	0	-0.011	0.02	0.036	0.009
-0.156	0.024	0.033	0.003	0.022	-0.006	0.005	-0.012	0.008	0.05	0.018
-0.153	0.037	0.026	0.009	-0.004	-0.007	0.022	-0.019	0.003	0.054	0.043
-0.138	0.013	0.006	0.01	-0.018	0.009	0.025	-0.021	0.011	0.059	0.013
-0.141	-0.008	-0.01	0.004	0.005	0.009	0.028	-0.018	0.019	0.042	-0.029
-0.132	-0.022	-0.012	0.008	0.013	0	0.027	-0.004	0.01	0.016	-0.042
-0.115	-0.016	-0.011	0.014	0.004	0.009	0.01	0.018	-0.002	0.021	-0.052
-0.124	0.03	-0.016	0.009	0.002	0.015	0	0.017	0.004	0.017	-0.042
-0.143	0.067	-0.024	0.005	-0.001	-0.006	0.003	0	0.015	0.006	-0.014
-0.148	0.046	-0.012	0.009	0	-0.016	0.003	-0.006	0.017	0.035	-0.022
-0.144	0.015	0.034	0.012	-0.009	-0.009	0.003	-0.002	0.011	0.04	-0.035
-0.142	0.01	0.067	0.012	-0.033	-0.013	-0.001	-0.006	0.007	0.012	-0.011
-0.141	0	0.064	0.013	-0.036	-0.017	-0.002	-0.007	0.014	0.021	0.002
-0.138	-0.007	0.061	0.009	-0.016	-0.011	0.005	-0.004	0.015	0.035	0.001
-0.138	0.021	0.056	0.006	-0.003	-0.003	0.007	-0.033	0.007	0.023	0.005
-0.136	0.045	0.038	0.009	-0.002	0.004	0.005	-0.05	0.001	0.016	0
-0.131	0.032	0.025	0.011	-0.013	0.007	0.019	-0.013	-0.004	0.024	0.002
-0.14	0.018	0.018	0.017	-0.03	0.014	0.031	0.007	-0.006	0.013	0.016
-0.15	0.015	0.007	0.025	-0.029	0.025	0.019	-0.005	-0.001	-0.019	0.011
-0.137	0.007	-0.012	0.019	-0.012	0.023	0.003	-0.005	0.01	-0.024	0.002
-0.125	0.008	-0.044	0.009	0.004	0.002	0.006	-0.009	0.019	-0.007	0.012
-0.122	0.022	-0.083	0.005	0.012	-0.013	0.012	-0.014	0.017	-0.008	0.006
-0.13	0.025	-0.121	0.003	0.01	-0.014	0.016	-0.013	0.009	-0.014	-0.012
-0.15	0.017	-0.171	0.002	0.001	-0.013	0.022	-0.015	0.004	0.004	0.002
-0.146	0.007	-0.241	0.005	-0.006	-0.002	0.024	-0.01	0.001	0.012	0.015
-0.128	-0.001	-0.3	0.013	-0.013	0.012	0.023	0	-0.003	-0.006	0.013
-0.139	-0.001	-0.251	0.01	-0.016	0.007	0.026	-0.009	-0.002	0.007	0.019
-0.153	-0.01	-0.109	0.01	-0.011	-0.006	0.016	-0.023	0.007	0.022	0.009
-0.136	-0.024	-0.028	0.018	-0.002	-0.005	-0.001	-0.011	0.016	0.003	-0.005
-0.121	-0.026	0.027	0.015	-0.005	0	-0.002	0.002	0.016	0.025	0.008
-0.136	-0.024	0.141	0.009	-0.017	0.009	0.002	-0.001	0.011	0.072	0.001
-0.137	-0.018	0.214	0.006	-0.012	0.015	0.002	-0.001	0.015	0.072	-0.015
-0.109	-0.003	0.215	0.003	-0.007	0.009	0.014	-0.016	0.015	0.056	-0.001
-0.108	0.008	0.205	0.011	-0.026	0.008	0.014	-0.032	0.007	0.052	-0.008
-0.129	0.015	0.173	0.012	-0.034	0.012	-0.004	-0.001	0.005	0.05	-0.022
-0.135	0.034	0.124	-0.001	-0.023	0.012	0.001	0.014	-0.001	0.051	0.01
-0.133	0.043	0.078	0.003	-0.024	0.01	0.013	-0.02	-0.007	0.046	0.026
-0.121	0.03	0.031	0.015	-0.019	0.001	0.008	-0.016	-0.002	0.03	0.014
-0.104	0.024	-0.001	0.017	-0.007	-0.01	0.013	0.012	0.012	0.019	0.027
-0.123	0.013	-0.023	0.016	0	-0.008	0.023	-0.003	0.015	0.011	0.033
-0.151	-0.014	-0.054	0.013	0.017	-0.004	0.014	-0.017	0.01	0.002	0.015
-0.151	-0.025	-0.074	0.01	0.033	-0.006	0.002	-0.008	0.009	-0.001	0.021
-0.156	-0.019	-0.088	0.013	0.026	-0.013	0.006	-0.01	0.006	-0.002	0.022
-0.168	-0.017	-0.098	0.006	0.009	-0.022	0.017	-0.017	0.006	-0.003	0
-0.153	-0.014	-0.08	-0.002	-0.006	-0.016	0.019	-0.016	0.004	0.008	-0.001
-0.141	-0.008	-0.054	0.006	-0.017	0.001	0.015	-0.001	-0.001	0.013	0.006
-0.146	0.013	-0.063	0.014	-0.018	0.006	0.007	0.011	0.007	-0.016	0
-0.133	0.052	-0.111	0.013	-0.017	0.003	0.007	0.007	0.014	-0.037	0
-0.119	0.063	-0.189	0.01	-0.025	0	0.014	0.019	0.014	-0.002	-0.022
-0.129	0.041	-0.233	0.004	-0.006	0	0.017	0.011	0.015	0.037	-0.048
-0.139	0.031	-0.194	0.003	0.017	0.003	0.016	-0.026	0.015	0.044	-0.028
-0.133	0.024	-0.145	0.011	0.002	0.013	0.013	-0.02	0.018	0.058	-0.013
-0.127	0.007	-0.171	0.015	-0.004	0.028	0.008	0.003	0.011	0.079	-0.023
-0.138	-0.001	-0.283	0.009	0.003	0.008	0.011	-0.002	0	0.09	-0.014
-0.147	0.019	-0.378	0.01	-0.011	-0.016	0.019	-0.042	0.01	0.081	0.001
-0.134	0.049	-0.283	0.016	-0.018	0.006	0.018	-0.081	0.024	0.057	0.005
-0.121	0.051	-0.098	0.008	-0.007	0.02	0.009	-0.052	0.022	0.038	0.007
-0.119	0.028	-0.05	0.003	-0.007	0.012	0.01	0	0.008	0.024	-0.003
-0.125	0.012	-0.051	0.014	-0.007	0.014	0.014	0.02	-0.003	0.011	-0.023
-0.142	0.014	-0.007	0.022	-0.004	0.006	0.012	0.013	-0.002	-0.017	-0.02
-0.152	0.019	-0.017	0.018	-0.002	-0.005	0.015	0	0.005	-0.05	0.008
-0.137	0.011	-0.028	0.01	0.012	-0.001	0.018	0	0.006	-0.06	0.017
-0.118	0.004	0.085	0.008	0.021	-0.004	0.017	-0.005	0.003	-0.057	0.001
-0.108	0.005	0.257	0.014	0.01	-0.011	0.017	-0.034	0.008	-0.033	0.005
-0.101	-0.006	0.377	0.014	-0.009	0.001	0.015	-0.063	0.013	0.022	0.011
-0.122	-0.023	0.412	0.006	-0.021	0.013	0.01	-0.056	0.015	0.064	-0.002
-0.154	-0.039	0.36	0.008	-0.031	0.002	0.011	-0.018	0.015	0.073	0.001
-0.146	-0.045	0.239	0.009	-0.041	0.002	0.012	0.001	0.005	0.069	0.013
-0.126	-0.023	0.081	0.003	-0.026	0.011	0.008	-0.003	0.005	0.063	0.024
-0.124	-0.012	-0.07	0.001	0.005	0.005	0.005	-0.002	0.014	0.017	0.044
-0.134	-0.039	-0.089	-0.003	-0.005	0.008	0.005	0.013	0.006	-0.02	0.031
-0.155	-0.028	0.06	-0.003	-0.023	0.016	0.005	0.022	-0.006	0.008	0.002
-0.17	0.043	0.194	0.006	-0.017	0.005	0.009	-0.016	0.003	0.036	-0.002
-0.153	0.072	0.213	0.004	-0.024	-0.005	0.009	-0.052	0.021	0.048	-0.027
-0.121	0.046	0.205	-0.009	-0.021	-0.004	0.001	-0.044	0.023	0.059	-0.062
-0.118	0.026	0.23	-0.009	0.003	-0.005	0.001	-0.032	0.006	0.06	-0.042
-0.147	0.022	0.27	0.002	0.007	-0.003	0.008	-0.023	-0.003	0.049	-0.015
-0.16	0.02	0.263	0.01	-0.005	0.008	0.009	-0.008	0.009	0.019	-0.023
-0.138	0.015	0.183	0.015	-0.013	0.011	0.015	0.001	0.018	-0.01	-0.018
-0.122	0.005	0.09	0.02	-0.025	0.007	0.018	0.02	0.011	-0.031	-0.006
-0.136	-0.01	0.026	0.024	-0.032	0.006	0.013	0.034	0.006	-0.046	-0.008
-0.147	-0.028	-0.024	0.022	-0.017	-0.001	0.015	0.011	0.009	-0.042	0.006
-0.147	-0.035	-0.067	0.009	-0.001	-0.014	0.02	-0.019	0.011	-0.029	0.028
-0.133	-0.036	-0.093	0	0.004	-0.018	0.021	-0.014	0.013	0.014	0.037
-0.099	-0.051	-0.115	0.005	0.007	-0.016	0.023	-0.018	0.012	0.051	0.057
-0.108	-0.072	-0.151	0.011	0.003	-0.015	0.028	-0.033	0.007	0.022	0.069
-0.145	-0.067	-0.208	0.016	-0.007	-0.014	0.026	-0.019	0.006	-0.003	0.047
-0.15	-0.026	-0.284	0.02	-0.011	-0.007	0.009	-0.001	0.01	0.019	0.043
-0.151	0.02	-0.358	0.016	-0.01	0.012	0.002	-0.001	0.007	0.045	0.058
-0.162	0.035	-0.402	0.012	-0.018	0.022	0.011	0.003	0.008	0.051	0.03
-0.157	0.012	-0.392	0.017	-0.021	0.006	0.017	0.014	0.014	0.037	-0.008
-0.154	-0.009	-0.247	0.018	-0.007	0.007	0.019	0.016	0.014	0.01	-0.018
-0.157	0.008	-0.001	0.013	0.002	0.026	0.016	0.011	0.008	-0.022	-0.028
-0.146	0.028	0.121	0.013	0.009	0.017	0.013	0.012	0.004	-0.014	-0.028
-0.125	0.016	0.11	0.018	0.009	0	0.011	0.006	0.005	0.038	-0.014
-0.117	0.01	0.149	0.012	-0.004	-0.007	0.005	-0.016	0.014	0.066	-0.016
-0.114	0.035	0.22	-0.005	-0.004	-0.009	0.001	-0.022	0.02	0.054	-0.02
-0.117	0.052	0.225	0	-0.005	0.002	0.004	-0.006	0.014	0.051	-0.013
-0.145	0.038	0.185	0.02	-0.023	0.011	0.012	0.004	0.006	0.077	-0.019
-0.164	0.033	0.134	0.018	-0.026	0.004	0.015	0	0.008	0.082	-0.011
-0.147	0.042	0.099	0.007	-0.012	0.003	0.008	0.001	0.004	0.055	0.031
-0.134	0.041	0.092	0.015	-0.005	0.017	0.013	0.005	-0.006	0.038	0.039
-0.137	0.036	0.089	0.017	0.001	0.019	0.022	-0.006	0	0.02	0.002
-0.135	0.034	0.083	0.004	0.007	0.004	0.011	-0.028	0.009	0.016	-0.017
-0.129	0.026	0.083	0.005	-0.003	-0.001	0.012	-0.029	0.01	0.045	-0.027
-0.139	0.017	0.078	0.017	-0.015	0.006	0.022	-0.002	0.011	0.051	-0.042
-0.15	0.008	0.069	0.017	-0.011	0.006	0.012	0.013	-0.002	0.033	-0.029
-0.136	0.001	0.071	0.011	-0.015	0.005	0.012	0.006	-0.01	0.047	-0.014
-0.12	0.006	0.063	0.012	-0.014	0.003	0.022	0.001	0.012	0.06	-0.019
-0.134	0.008	0.037	0.019	-0.003	-0.004	0.014	-0.003	0.025	0.05	-0.013
-0.145	-0.005	0.016	0.017	-0.006	0.002	0.009	-0.009	0.01	0.051	0.006
-0.126	-0.009	-0.009	-0.001	0.001	0.008	0.014	-0.019	0.002	0.046	0.023
-0.123	-0.01	-0.048	-0.006	0.013	-0.002	0.015	-0.027	0.004	0.025	0.035
-0.144	-0.021	-0.087	0.003	-0.004	0.002	0.014	-0.014	0.001	0.015	0.023
-0.149	-0.015	-0.123	0.005	-0.01	0.018	0.01	0	0.006	0.001	0.005
-0.152	0.012	-0.148	0.01	0.015	0.011	0.012	-0.006	0.012	-0.018	0.011
-0.164	0.026	-0.16	0.016	0.014	-0.004	0.015	0.002	0.012	-0.021	0.012
-0.155	0.022	-0.173	0.007	-0.016	-0.009	0.011	0.012	0.013	-0.015	0.003
-0.129	0.016	-0.192	0.003	-0.023	-0.017	0.013	-0.015	0.016	0.02	0.014
-0.121	0.01	-0.212	0.011	-0.013	-0.019	0.01	-0.039	0.014	0.05	0.01
-0.136	-0.003	-0.248	0.009	-0.004	-0.01	0	-0.032	0.009	0.029	-0.012
-0.128	-0.012	-0.316	-0.007	-0.002	-0.01	0.003	-0.028	0.009	0.025	-0.012
-0.125	0.01	-0.335	-0.005	-0.011	0.001	0.01	-0.035	0.009	0.053	-0.011
-0.149	0.046	-0.261	0.004	-0.006	0.016	0.015	-0.036	0.003	0.038	-0.012
-0.137	0.044	-0.215	0.002	0.009	0.009	0.021	-0.023	0.002	-0.022	0.001
-0.109	0.013	-0.219	0.003	-0.006	0.01	0.018	-0.007	0.017	-0.052	-0.014
-0.122	0.002	-0.18	0.012	-0.017	0.02	0.014	-0.001	0.022	-0.023	-0.036
-0.135	0.011	-0.069	0.014	-0.005	0.002	0.012	-0.006	0.011	0.014	-0.012
-0.127	0.012	0.125	0.002	-0.005	-0.008	0.01	-0.014	0.01	0.021	-0.001
-0.123	0	0.313	-0.004	-0.008	0.006	0.007	-0.018	0.014	0.021	-0.022
-0.134	-0.008	0.364	0.012	0.003	0.003	0.001	-0.024	0.01	0.056	-0.005
-0.141	-0.007	0.315	0.026	0.003	-0.007	-0.002	-0.027	0.005	0.097	0.024
-0.135	-0.005	0.26	0.021	-0.014	0.004	-0.002	-0.02	0.001	0.089	0.012
-0.142	0.01	0.212	0.01	-0.027	0.012	0	-0.014	0.001	0.033	0.007
-0.156	0.032	0.162	0.009	-0.031	0	0.007	-0.012	0.011	-0.017	0.031
-0.144	0.033	0.108	0.011	-0.03	-0.006	0.01	0.001	0.015	-0.008	0.02
-0.119	0.026	0.054	0.012	-0.021	0.003	0.006	0.013	0.012	0.044	-0.014
-0.119	0.029	0.008	0.006	-0.02	0.001	0.014	0.004	0.013	0.074	-0.002
-0.14	0.034	-0.037	-0.001	-0.012	-0.009	0.021	-0.007	0.006	0.047	0.019
-0.146	0.039	-0.084	0.002	0.017	-0.006	0.013	-0.003	-0.005	-0.007	0.008
-0.141	0.026	-0.113	0.012	0.011	-0.004	0.009	-0.002	-0.006	-0.005	0.006
-0.141	0.01	-0.145	0.023	-0.025	-0.006	0.01	-0.016	-0.004	0.041	-0.001
-0.14	0.011	-0.202	0.028	-0.031	-0.005	0.009	-0.026	0.003	0.009	-0.019
-0.134	-0.003	-0.2	0.03	-0.024	-0.006	0.017	-0.02	0.011	-0.055	-0.011
-0.144	-0.024	-0.077	0.024	-0.016	-0.005	0.014	-0.012	0.012	-0.029	-0.014
-0.158	-0.031	0.067	0.009	0.001	-0.004	0.003	-0.015	0.012	0.034	-0.029
-0.133	-0.037	0.134	0.011	0.003	0.004	0.009	-0.014	0.011	0.056	-0.002
-0.11	-0.015	0.157	0.023	-0.003	0.02	0.024	-0.002	0.01	0.041	0.019
-0.124	0.036	0.181	0.013	0.002	0.015	0.026	0.001	0.008	0.023	0.003
-0.131	0.047	0.186	-0.001	-0.002	0.009	0.017	-0.004	0.006	0.015	-0.002
-0.133	0.021	0.158	-0.003	-0.017	0.016	0.002	-0.006	0.012	0.008	-0.004
-0.151	0.005	0.112	0.003	-0.017	0.002	-0.013	-0.006	0.015	0.037	-0.012
-0.162	-0.003	0.059	0.007	-0.01	-0.015	-0.006	-0.015	0.009	0.079	0
-0.148	-0.018	0.004	0.002	-0.017	-0.011	0.015	-0.026	0.005	0.062	0.001
-0.129	-0.045	-0.027	0.001	-0.012	-0.001	0.021	-0.021	0.004	0.019	-0.005
-0.122	-0.072	-0.026	0.009	0.009	0.001	0.019	-0.013	0.004	0.016	0.019
-0.11	-0.095	-0.041	0.013	0.006	0.003	0.017	-0.013	0.014	-0.001	0.023
-0.108	-0.103	-0.075	0.011	-0.013	0.003	0.006	-0.009	0.02	-0.033	-0.001
-0.127	-0.074	-0.076	0.012	-0.027	-0.007	0.003	-0.002	0.009	-0.017	0.005
-0.133	-0.013	-0.066	0.014	-0.033	-0.009	0.009	0.002	0.005	-0.003	0.007
-0.137	0.035	-0.073	0.011	-0.02	0.004	0.004	0.026	0.018	0.005	-0.019
-0.145	0.061	-0.052	0.004	0.002	0.008	0.002	0.038	0.02	0.022	-0.027
-0.144	0.092	0.003	0.005	0.01	0.005	0.008	0.004	0.009	0.011	-0.025
-0.14	0.102	0.043	0.009	0.014	0.013	0.013	-0.009	0.006	0.012	-0.025
-0.137	0.081	0.054	0.01	0.006	0.026	0.019	0.003	0.008	0.005	-0.008
-0.146	0.051	0.041	0.007	-0.004	0.028	0.019	-0.002	0.009	-0.012	-0.003
-0.157	0.019	0.024	0.002	0.011	0.025	0.01	-0.011	0.015	0.013	-0.009
-0.143	0.02	0.025	0.008	0.009	0.02	0.01	-0.009	0.018	0.033	0.003
-0.131	0.039	0.028	0.022	-0.008	0.011	0.016	0.015	0.008	0.017	0.02
-0.134	0.028	0.011	0.028	0.001	0.007	0.021	0.035	0.005	0.01	0.023
-0.129	0.02	-0.004	0.025	0.011	0.007	0.027	0.017	0.015	0.026	0.02
-0.134	0.027	-0.003	0.017	0.006	0.004	0.024	-0.021	0.021	0.036	0.012
-0.16	0.02	-0.004	0.003	0.011	0.003	0.012	-0.038	0.017	0.055	-0.001
-0.148	0.015	-0.009	-0.007	0.019	-0.003	0.01	-0.031	0.014	0.079	-0.008
-0.108	0.019	-0.013	-0.003	0.007	-0.011	0.023	-0.021	0.011	0.064	-0.008
-0.119	0.021	-0.013	0.01	-0.011	-0.004	0.029	-0.015	0.002	0.039	-0.014
-0.155	0.027	0	0.013	-0.019	0.01	0.02	-0.015	0.002	0.024	-0.004
-0.15	0.017	0.002	0.001	-0.026	0.008	0.014	-0.025	0.008	0.012	0.041
-0.125	-0.011	-0.016	-0.001	-0.031	0.002	0.012	-0.039	0.005	0.009	0.06
-0.117	-0.021	-0.02	0.015	-0.022	0.011	0.006	-0.053	0.006	0	0.045
-0.117	-0.015	-0.019	0.023	-0.009	0.005	0.003	-0.069	0.013	0.026	0.039
-0.125	-0.032	-0.026	0.015	-0.019	-0.013	-0.001	-0.066	0.01	0.069	0.025
-0.132	-0.067	-0.026	0.002	-0.027	-0.017	0	-0.028	0.006	0.066	-0.001
-0.13	-0.058	-0.02	-0.001	-0.022	-0.014	0.013	-0.018	0.006	0.056	-0.007
-0.127	0	-0.017	0.001	-0.034	-0.004	0.019	-0.06	-0.001	0.032	-0.017
-0.124	0.036	-0.019	-0.002	-0.034	0.009	0.015	-0.065	0.003	-0.018	-0.031
-0.129	0.023	-0.013	0.005	-0.025	0.003	0.016	-0.02	0.012	-0.025	-0.014
-0.149	-0.013	-0.008	0.017	-0.039	-0.006	0.018	0.027	0.003	0.001	0.013
-0.158	-0.057	-0.019	0.011	-0.022	-0.004	0.006	0.063	0	0.005	0.019
-0.143	-0.056	-0.022	0.008	0.022	-0.005	0	0.061	0.006	0.007	0.016
-0.131	0.018	-0.014	0.013	0.022	-0.009	0.006	0.047	0.008	0.025	0.005
-0.135	0.063	-0.01	0.009	0.006	-0.012	-0.002	0.042	0.013	0.03	-0.004
-0.133	0.034	-0.008	0.011	-0.002	-0.019	-0.006	0.016	0.006	0.028	0.018
-0.124	-0.001	-0.007	0.009	-0.015	-0.014	0.008	-0.021	-0.005	0.022	0.027
-0.146	-0.026	-0.009	-0.002	-0.021	0.002	0.017	-0.032	0.001	0.007	0.01
-0.168	-0.033	-0.014	0.002	-0.018	0.006	0.019	-0.02	0.013	0.008	0.014
-0.14	0	-0.025	0.009	-0.017	0.002	0.014	-0.016	0.009	0.016	0.008
-0.125	0.033	-0.032	0.011	-0.006	0.005	0.007	-0.026	-0.002	0.009	-0.012
-0.149	0.02	-0.037	0.016	0.013	0.004	0.017	-0.024	0.003	0.001	-0.01
-0.157	-0.009	-0.043	0.019	0.023	0.002	0.032	-0.013	0.017	0.012	-0.017
-0.152	-0.008	-0.03	0.024	0.028	0.005	0.026	-0.005	0.02	0.036	-0.03
-0.146	0.015	0.008	0.022	0.021	0.007	0.015	-0.008	0.006	0.042	-0.009
-0.125	0.021	0.041	0.007	-0.002	0.007	0.014	-0.023	-0.006	0.028	0.017
-0.109	-0.002	0.044	0.009	-0.013	0.003	0.011	-0.027	0.002	0.027	0.013
-0.131	-0.028	0.035	0.017	-0.003	-0.006	0.007	-0.021	0.008	0.042	0.004
-0.16	-0.005	0.033	0.006	-0.007	-0.006	0.009	-0.016	0	0.066	-0.005
-0.154	0.058	0.028	-0.001	-0.014	0.001	0.013	-0.002	0.003	0.077	-0.02
-0.143	0.075	0.025	0.001	0.002	0.007	0.024	0.001	0.016	0.046	-0.026
-0.133	0.038	0.023	0.005	0.012	0.023	0.038	-0.002	0.021	0.009	-0.019
-0.121	0.02	0.016	0.008	-0.003	0.027	0.032	0.013	0.016	0.015	-0.016
-0.132	0.034	0.015	0.005	-0.015	0.017	0.009	0.015	0.006	0.025	-0.018
-0.14	0.042	0.021	0.012	-0.015	0.018	0.001	0.001	-0.004	0.016	-0.012
-0.134	0.027	0.017	0.024	-0.013	0.016	0.008	-0.006	-0.002	0.027	-0.012
-0.145	0.018	0.004	0.019	-0.011	-0.004	0.008	-0.014	0.014	0.052	-0.021
-0.147	0.024	0.004	0.011	-0.018	-0.012	0	-0.015	0.02	0.059	-0.015
-0.125	0.011	0.012	0.014	-0.025	0.003	-0.004	-0.012	0.017	0.049	0.001
-0.113	-0.01	0.01	0.013	-0.016	0.004	-0.001	-0.011	0.02	0.029	0.019
-0.115	-0.011	0.004	0.006	-0.021	-0.008	0.006	0.004	0.014	0.023	0.048
-0.123	-0.019	0.005	0.003	-0.038	-0.002	0.005	0.011	0.012	0.04	0.047
-0.127	-0.033	0.005	0.007	-0.032	0.01	-0.001	-0.004	0.02	0.038	0.015
-0.136	-0.033	-0.005	0.012	-0.015	0.007	0.001	0.003	0.014	0.014	0.017
-0.146	-0.031	-0.01	0.009	-0.018	0.002	0.008	0.009	0.006	0.025	0.029
-0.13	-0.02	-0.005	0.002	-0.015	-0.001	0.012	-0.014	0.018	0.049	0.017
-0.126	-0.013	-0.011	-0.001	0.01	-0.001	0.005	-0.022	0.024	0.036	0.015
-0.147	-0.033	-0.02	0.003	0.02	-0.003	-0.007	-0.012	0.013	0.026	0.013
-0.155	-0.019	-0.023	0.01	0.011	-0.003	-0.006	-0.019	0.01	0.027	0.007
-0.153	0.032	-0.03	0.013	0.004	0.002	0.01	-0.026	0.009	0.019	0.014
-0.141	0.051	-0.04	0.012	-0.007	0.003	0.024	-0.021	-0.004	0.018	-0.004
-0.128	0.041	-0.043	0.012	-0.012	0.008	0.029	-0.021	-0.004	0.016	-0.034
-0.139	0.028	-0.038	0.014	-0.007	0.013	0.023	-0.015	0.002	0.022	-0.021
-0.152	0.018	-0.036	0.01	-0.003	0.011	0.008	-0.01	0.001	0.014	-0.009
-0.137	0.027	-0.049	0.006	-0.001	0.006	0.001	0.004	0.009	-0.028	-0.015
-0.124	0.032	-0.085	0.012	-0.009	-0.004	0.01	0.027	0.015	-0.042	0
-0.134	0.022	-0.175	0.014	-0.018	-0.006	0.013	0.003	0.008	-0.013	0.004
-0.145	0.021	-0.299	0.005	0.001	-0.004	0.006	-0.035	0.007	-0.005	-0.007
-0.143	0.029	-0.337	0.005	0.01	-0.017	0.011	-0.031	0.007	-0.014	0.003
-0.127	0.032	-0.247	0.014	-0.013	-0.024	0.02	-0.026	0.005	-0.018	0.004
-0.127	0.028	-0.138	0.013	-0.01	-0.026	0.026	-0.028	0.008	-0.041	-0.007
-0.149	0.02	-0.096	0.009	0.005	-0.019	0.025	-0.024	0.006	-0.059	0.004
-0.143	0.021	-0.143	0.013	-0.016	0.003	0.015	-0.024	0.002	-0.043	0.006
-0.139	0.026	-0.212	0.017	-0.027	0.011	0.008	-0.01	0.011	-0.029	-0.01
-0.155	0.023	-0.165	0.017	-0.01	0.005	0.011	0.023	0.019	-0.028	-0.012
-0.134	0.017	-0.048	0.014	-0.01	0.008	0.016	0.038	0.017	-0.022	-0.006
-0.108	0.011	-0.006	0.011	-0.02	0.013	0.023	0.013	0.015	-0.009	-0.009
-0.122	0.007	0.041	0.013	-0.004	0.007	0.022	-0.004	0.012	0.02	-0.012
-0.134	0.013	0.143	0.01	0.021	0.012	0.011	0.004	0.018	0.069	-0.016
-0.127	0.014	0.199	0.007	0.031	0.032	0.02	-0.005	0.027	0.11	-0.013
-0.124	0.004	0.204	0.007	0.016	0.025	0.029	-0.015	0.019	0.115	-0.003
-0.133	-0.003	0.207	0.01	-0.013	0.008	0.012	-0.008	0.011	0.094	-0.002
-0.141	-0.001	0.207	0.008	-0.023	0.016	0.004	-0.01	0.009	0.082	-0.007
-0.139	0.002	0.18	-0.004	-0.015	0.013	0.014	-0.01	0.002	0.078	-0.011
-0.135	0.006	0.125	-0.004	-0.009	0.002	0.016	-0.009	0	0.06	-0.008
-0.137	0.003	0.107	0.012	-0.008	0.014	0.014	-0.009	0	0.044	0.001
-0.138	-0.003	0.139	0.014	-0.002	0.019	0.015	-0.011	0.001	0.036	0.003
-0.123	0.001	0.172	0.011	-0.002	0.007	0.01	-0.012	0.005	0.02	0.007
-0.121	0.009	0.184	0.017	-0.011	-0.002	0.008	-0.004	0.007	0.015	0.005
-0.142	0.008	0.17	0.015	-0.014	-0.01	0.019	-0.013	0.008	0.03	-0.012
-0.144	0.003	0.132	0.007	-0.021	-0.014	0.024	-0.032	0.007	0.042	-0.007
-0.151	0.007	0.087	0.006	-0.033	-0.011	0.022	-0.021	0.004	0.044	0.008
-0.167	0.011	0.05	0.007	-0.023	-0.005	0.023	-0.009	0.008	0.04	0.005
-0.138	0.01	0.025	0.005	-0.003	0	0.017	-0.021	0.008	0.032	0.005
-0.122	0.009	0.009	0.012	0.007	0	0.008	-0.02	0.007	0.044	0.003
-0.163	0.012	0.004	0.022	0.012	0.006	0.002	-0.007	0.019	0.062	-0.007
-0.162	0.01	0.008	0.021	0.004	0.012	-0.001	-0.009	0.019	0.05	-0.007
-0.122	-0.003	0.014	0.019	-0.01	0.006	0.005	-0.007	0.007	0.046	-0.015
-0.124	-0.011	0.015	0.016	-0.002	0.004	0.011	-0.004	0.008	0.06	-0.02
-0.14	-0.01	0.016	0.002	-0.007	0.004	0.01	-0.018	0.003	0.04	-0.003
-0.134	-0.012	0.013	-0.012	-0.041	-0.004	0.008	-0.016	-0.004	0.018	-0.002
-0.132	-0.011	0.001	-0.013	-0.041	0	0.006	-0.008	0.011	0.021	-0.003
-0.132	-0.027	0.001	0.005	-0.011	0.004	0.016	-0.019	0.011	0.03	0.032
-0.13	-0.05	0.005	0.024	-0.003	-0.006	0.028	-0.022	-0.005	0.036	0.038
-0.13	-0.027	-0.022	0.014	-0.013	0	0.015	-0.019	-0.002	0.027	0.008
-0.128	0.013	-0.056	-0.002	-0.019	0.008	0.003	-0.018	0.007	0.013	0.009
-0.124	0.007	-0.072	0.005	-0.026	0.006	0.01	-0.006	0.001	0.002	0.014
-0.134	-0.022	-0.082	0.014	-0.027	0.003	0.01	0.012	0	-0.02	0
-0.145	-0.013	-0.092	0.008	-0.012	-0.007	0.005	0.007	0.018	-0.039	0.004
-0.129	0.017	-0.108	0.006	0.004	-0.012	0.007	-0.019	0.023	-0.042	0.011
-0.124	0.017	-0.128	0.005	0.022	-0.016	-0.001	-0.025	0.008	-0.036	0
-0.145	0.008	-0.141	-0.003	0.036	-0.027	-0.004	-0.013	0.005	-0.036	0.002
-0.157	0.003	-0.166	0	0.024	-0.03	0.001	-0.022	0.005	-0.03	0.018
-0.143	0.005	-0.229	0.011	-0.008	-0.023	-0.006	-0.042	-0.008	0.019	0.022
-0.12	0.034	-0.307	0.014	-0.033	-0.023	-0.001	-0.033	-0.015	0.061	0.017
-0.119	0.057	-0.361	0.014	-0.039	-0.007	0.014	-0.011	-0.003	0.034	0.016
-0.14	0.049	-0.317	0.007	-0.03	0.022	0.011	0.005	0.014	-0.001	0
-0.147	0.038	-0.117	0.002	-0.012	0.026	0.006	0.023	0.02	-0.006	-0.021
-0.142	0.035	0.097	0.014	-0.001	0.014	0.016	0.019	0.019	-0.012	-0.012
-0.141	0.028	0.178	0.022	-0.006	0.011	0.027	-0.001	0.019	-0.018	-0.005
-0.141	0.025	0.202	0.014	0	0.013	0.023	0.001	0.014	-0.015	-0.013
-0.139	0.029	0.228	0.005	0.016	0.013	0.008	-0.001	0.009	0.011	0.002
-0.139	0.018	0.204	0.002	0.009	0.006	0.003	-0.015	0.008	0.063	0.009
-0.137	0.003	0.13	0.005	0	0.002	0.004	-0.013	0.011	0.082	-0.003
-0.132	0.012	0.045	0.017	-0.014	0.005	0.002	-0.009	0.007	0.059	0.009
-0.142	0.021	-0.014	0.018	-0.047	0.008	0.005	-0.008	0.008	0.037	0.015
-0.153	0.011	-0.031	0.002	-0.053	0.011	0.018	0	0.017	0.017	0.001
-0.14	0.007	-0.038	0	-0.028	0.006	0.028	0.005	0.017	0.014	0.004
-0.127	0.007	-0.05	0.009	-0.009	0.002	0.022	0.002	0.016	0.031	0.005
-0.129	0.002	-0.058	0.011	0.019	0.006	0.011	-0.004	0.016	0.028	-0.009
-0.129	0.001	-0.077	0.011	0.034	0.004	0.013	-0.012	0.004	0.006	-0.013
-0.126	-0.004	-0.097	0.02	0.008	0.006	0.013	-0.02	-0.002	-0.008	-0.016
-0.125	-0.027	-0.092	0.024	-0.005	0.013	0.007	-0.017	0.008	0.008	-0.008
-0.124	-0.057	-0.073	0.015	0.015	0	0.011	-0.012	0.014	0.025	0.039
-0.123	-0.089	-0.02	0.012	0.007	-0.019	0.014	-0.013	0.01	0.023	0.072
-0.121	-0.131	0.097	0.01	-0.02	-0.018	0.01	-0.016	0.003	0.042	0.043
-0.122	-0.108	0.186	-0.001	-0.02	-0.006	0.018	-0.02	0.01	0.068	0.008
-0.116	-0.025	0.187	0.003	-0.011	0.006	0.021	-0.011	0.016	0.063	0.011
-0.119	-0.001	0.156	0.015	-0.004	0.02	0.011	0.009	0.006	0.038	0.014
-0.152	0.007	0.13	0.014	0.005	0.029	0.015	0.024	0.001	0.021	-0.004
-0.163	0.081	0.11	0.011	0.002	0.024	0.02	0.022	0.004	0.02	-0.024
-0.124	0.123	0.101	0.013	-0.013	0.005	0.012	0.008	0.005	0.023	-0.04
-0.111	0.085	0.086	0.018	-0.003	-0.016	0.008	0.001	0.007	0.03	-0.037
-0.137	0.038	0.056	0.015	0.008	-0.014	0.005	-0.011	0.005	0.04	-0.01
-0.144	0.02	0.023	0.008	-0.017	0.005	0.004	-0.017	0	0.042	-0.002
-0.134	0.022	-0.001	0.008	-0.02	0.006	0.01	-0.006	0.012	0.029	-0.017
-0.141	0.024	-0.016	0.011	0.003	-0.002	0.013	-0.016	0.025	0.02	-0.002
-0.163	0.015	-0.024	0.011	-0.003	0.005	0.011	-0.013	0.017	0.035	0.019
-0.161	0.011	-0.017	0.006	-0.008	0.013	0.01	0.025	0.011	0.049	0.015
-0.139	0.015	-0.01	0.009	0.005	0.011	0.012	0.033	0.012	0.034	0.019
-0.127	0.008	-0.015	0.021	0.005	0.007	0.018	0.003	0.01	0.012	0.014
-0.128	-0.005	-0.012	0.022	-0.013	0.005	0.021	-0.022	0.01	0.021	-0.003
-0.141	0	-0.004	0.011	-0.028	0.001	0.019	-0.017	0.014	0.047	0.002
-0.136	0.008	-0.001	0.003	-0.024	-0.001	0.018	-0.001	0.012	0.04	-0.003
-0.119	0.004	0.004	0.002	-0.007	0.008	0.019	-0.015	0.002	0.016	-0.025
-0.139	0.006	0.01	0.002	-0.001	0.01	0.016	-0.03	0.002	0.03	-0.026
-0.159	0.022	0.01	0.006	-0.014	0.002	0.008	-0.03	0.005	0.057	-0.021
-0.151	0.036	-0.005	0.009	-0.017	0.013	0.008	-0.048	-0.001	0.05	-0.018
-0.153	0.042	-0.024	0.008	-0.003	0.026	0.013	-0.081	0	0.018	-0.003
-0.146	0.036	-0.022	0.011	-0.002	0.014	0.009	-0.079	0.005	0.017	-0.003
-0.117	0.018	-0.017	0.016	-0.011	0.001	0.003	-0.013	0.006	0.044	-0.016
-0.127	0.01	-0.048	0.012	-0.012	0.006	0.007	0.019	0.007	0.031	-0.014
-0.161	0.015	-0.098	0.01	-0.01	0.008	0.014	-0.031	0.005	0.011	-0.009
-0.155	0.015	-0.129	0.009	-0.001	-0.004	0.012	-0.064	0.003	0.024	-0.012
-0.138	0.021	-0.166	0.001	0.015	-0.011	0.007	-0.047	0.006	0.027	-0.006
-0.146	0.031	-0.219	0.003	0.012	-0.004	0.011	-0.006	0.005	0.024	0.005
-0.137	0.016	-0.199	0.008	-0.008	-0.004	0.014	0.037	-0.002	0.023	0.004
-0.108	0	-0.083	0.001	-0.016	-0.021	0.011	0.053	-0.001	0.013	-0.001
-0.119	0.011	0.047	0.008	-0.021	-0.029	0.015	0.05	0.007	0.024	0.002
-0.152	0.015	0.149	0.024	-0.034	-0.012	0.017	0.042	0.012	0.048	-0.001
-0.148	0.009	0.208	0.018	-0.026	-0.004	0.013	0.003	0.012	0.048	-0.001
-0.131	0.011	0.208	0.014	-0.007	-0.009	0.025	-0.059	0.009	0.031	0.019
-0.13	0.005	0.161	0.018	-0.008	0.002	0.03	-0.082	0.011	0.022	0.024
-0.141	-0.005	0.098	0.007	-0.006	0.009	0.019	-0.062	0.017	0.011	0.016
-0.15	-0.006	0.039	0.004	0.006	0	0.026	-0.08	0.011	0.002	0.037
-0.138	-0.011	0.004	0.014	0.004	0.008	0.024	-0.126	0.007	0.007	0.029
-0.126	-0.019	-0.016	0.004	0.004	0.016	-0.006	-0.113	0.006	0.007	-0.011
-0.128	-0.025	-0.044	-0.013	0.012	0.006	-0.013	-0.038	0	0.006	-0.011
-0.124	-0.033	-0.085	-0.004	-0.001	0.007	0.005	0.025	0.005	0.02	-0.01
-0.132	-0.027	-0.125	0.011	-0.017	0.009	0.01	0.032	0.013	0.021	-0.023
-0.145	-0.002	-0.163	0.012	-0.017	-0.001	0.004	0.031	0.002	-0.011	-0.001
-0.131	0.016	-0.207	0.011	-0.015	0.006	0.009	0.077	-0.005	-0.032	0.014
-0.112	0.018	-0.236	0.012	-0.01	0.016	0.014	0.115	0.003	-0.027	0.003
-0.136	0.002	-0.189	0.013	-0.001	0.007	0.004	0.081	0.008	-0.027	0.011
-0.16	-0.021	-0.073	0.011	0.005	0.001	0.001	0.02	0.004	-0.016	0.019
-0.134	-0.025	0.026	0.003	0.009	-0.002	0.018	-0.007	0.006	0.005	0.002
-0.107	-0.028	0.083	0.003	0.003	-0.014	0.029	-0.013	0.009	-0.011	-0.006
-0.121	-0.026	0.126	0.016	-0.005	-0.014	0.02	-0.021	0.012	-0.028	-0.003
-0.145	0.014	0.145	0.018	-0.007	-0.001	0.007	-0.013	0.025	0.009	-0.006
-0.137	0.043	0.141	0.01	-0.018	0.004	-0.001	0.007	0.027	0.051	-0.003
-0.119	0.024	0.132	0.013	-0.032	0.016	-0.004	-0.006	0.014	0.049	-0.011
-0.141	0.018	0.105	0.012	-0.016	0.03	0	-0.024	0.008	0.031	-0.024
-0.162	0.031	0.066	0	0.006	0.02	0.002	-0.012	0.006	0.031	0.003
-0.147	0.024	0.044	0.003	-0.008	0.003	0.001	-0.007	0	0.031	0.035
-0.136	0.01	0.028	0.016	-0.025	-0.005	0.009	-0.009	0.002	0.026	0.019
-0.13	0.003	0.028	0.017	-0.022	-0.017	0.024	-0.007	0.01	0.034	-0.003
-0.116	-0.001	0.057	0.013	-0.026	-0.021	0.023	-0.017	0.015	0.03	0.009
-0.122	0.001	0.076	0.013	-0.028	-0.012	0.006	-0.013	0.017	0.022	0.023
-0.145	0.011	0.067	0.007	0.008	-0.011	0.005	-0.007	0.012	0.034	0.021
-0.152	0.017	0.028	0.001	0.038	-0.012	0.017	-0.021	0.004	0.048	0.03
-0.135	0.009	-0.067	0.006	0.006	0.003	0.02	-0.016	0.005	0.05	0.032
-0.132	0.012	-0.202	0.006	-0.044	0.01	0.014	-0.017	0.005	0.044	0.004
-0.153	0.024	-0.337	0.004	-0.047	-0.003	0.008	-0.038	-0.001	0.039	-0.024
-0.16	0.02	-0.456	0.012	-0.023	-0.011	0.016	-0.038	0.013	0.019	-0.034
-0.158	0.008	-0.463	0.014	-0.017	-0.013	0.026	-0.013	0.027	-0.001	-0.028
-0.15	0.007	-0.301	0.015	-0.029	-0.017	0.012	0.01	0.016	0.007	-0.014
-0.13	0.004	-0.191	0.018	-0.032	0	-0.001	0.01	0.008	0.015	-0.013
-0.12	0.002	-0.251	0.006	-0.002	0.017	0.013	0.004	0.013	0.017	-0.007
-0.122	0.01	-0.258	0	0.028	0.01	0.019	0.01	0.012	0.03	0.015
-0.121	0.021	-0.155	0.012	0.007	0.005	0.011	-0.003	0.012	0.052	0.016
-0.116	0.03	-0.072	0.014	-0.012	0.008	0.015	-0.011	0.008	0.041	0.006
-0.123	0.033	0.058	0.017	-0.003	0.003	0.017	0.008	0	0.009	0.013
-0.142	0.013	0.247	0.021	-0.021	0.001	0.009	0.006	0.017	0.023	-0.001
-0.148	-0.002	0.337	0.003	-0.03	0.009	0.002	-0.031	0.043	0.05	-0.03
-0.145	0.028	0.328	-0.005	0.003	0.015	0	-0.045	0.05	0.049	-0.027
-0.146	0.044	0.309	0.009	0.022	0.012	0.002	0.001	0.055	0.043	-0.021
-0.136	0.013	0.288	0.016	0.02	0.004	0.007	0.056	0.062	0.033	-0.029
-0.122	0.002	0.264	0.009	0.019	0	0.013	0.062	0.072	0.021	-0.017
-0.131	0.008	0.228	0.01	0.01	0.006	0.014	0.036	0.084	0.03	-0.001
-0.146	-0.002	0.169	0.017	0.004	0.011	0.012	0.012	0.088	0.058	0.003
-0.134	0.003	0.113	0.01	-0.001	-0.002	0.017	-0.021	0.079	0.058	0.017
-0.106	0.017	0.082	0	-0.024	-0.006	0.014	-0.045	0.068	0.034	0.019
-0.114	0.01	0.061	0.012	-0.025	0.006	0.001	-0.03	0.065	0.043	0
-0.158	0.003	0.029	0.029	-0.005	0.009	0.004	-0.006	0	0.05	0.002
-0.164	0.013	0.009	0.021	-0.016	0.015	0.017	0	-0.137	-0.001	0.017
-0.137	0.018	0.016	0.003	-0.032	0.032	0.014	-0.004	-0.176	-0.054	0.009
-0.131	0.006	0.018	0	-0.015	0.026	0.008	-0.011	-0.09	-0.042	-0.006
-0.125	-0.013	0.013	0.003	0.001	0	0.012	-0.02	0.016	-0.002	-0.006
-0.109	-0.037	0.008	0.003	-0.003	-0.006	0.015	-0.032	0.113	0.023	-0.007
-0.118	-0.06	-0.008	0.002	-0.011	-0.002	0.013	-0.037	0.083	0.039	-0.003
-0.139	-0.059	-0.015	0.003	-0.006	-0.007	0.015	-0.038	-0.047	0.043	0.016
-0.142	-0.031	-0.005	0.015	-0.01	-0.006	0.01	-0.031	-0.039	0.043	0.01
-0.141	0.002	-0.009	0.024	-0.029	0.005	0.004	-0.005	0.058	0.03	-0.012
-0.142	0.015	-0.025	0.01	-0.026	0.012	0.015	0.004	0.033	0.004	0.011
-0.125	0.024	-0.025	0.003	-0.007	0.007	0.024	-0.01	-0.078	0.011	0.043
-0.13	0.048	-0.019	0.018	0.001	-0.001	0.02	-0.008	-0.106	0.017	0.035
-0.172	0.054	-0.01	0.017	0.002	0.004	0.023	0.013	-0.036	-0.005	0.035
-0.181	0.025	-0.004	0.008	0.001	0.01	0.038	0.02	0.028	0.001	0.039
-0.156	0.001	-0.015	0.014	-0.006	0.005	0.043	-0.003	0.04	0.029	0.011
-0.137	0.004	-0.022	0.015	-0.011	-0.011	0.036	-0.021	-0.017	0.043	-0.013
-0.128	0.019	-0.021	0.01	0	-0.017	0.025	-0.013	-0.059	0.043	-0.022
-0.138	0.027	-0.03	0.013	0.015	-0.003	0.01	-0.011	-0.017	0.03	-0.025
-0.152	0.014	-0.04	0.011	0.011	-0.001	0.002	-0.023	0.005	0.021	-0.009
-0.137	-0.001	-0.036	0.004	-0.001	-0.008	0.002	-0.025	-0.004	0.027	-0.005
-0.118	0.006	-0.021	0.003	-0.001	0.002	0.008	-0.008	0.021	0.036	-0.013
-0.143	0.021	-0.02	0.002	0.001	0.014	0.007	0.005	0.03	0.026	0.002
-0.167	0.023	-0.027	0.005	-0.002	0.011	-0.003	0.006	0.006	0.013	0.002
-0.139	0.014	-0.018	0.015	-0.003	0.006	0.002	0.006	0.003	0.01	-0.018
-0.118	0.005	-0.015	0.019	-0.006	0.008	0.021	-0.009	0.03	-0.009	-0.002
-0.127	0.005	-0.03	0.012	-0.01	0.011	0.021	-0.019	0.029	0	0.016
-0.114	0.009	-0.031	0.007	-0.002	0.003	0.013	-0.011	-0.014	0.046	0.001
-0.105	0.011	-0.021	0.002	0.003	-0.012	0.023	-0.022	-0.034	0.056	-0.004
-0.138	0.014	-0.037	-0.002	-0.003	-0.013	0.026	-0.045	-0.019	0.042	0.005
-0.159	0.012	-0.055	0.006	-0.009	0.005	0.007	-0.041	-0.021	0.039	0.001
-0.141	0.002	-0.034	0.013	-0.024	0.018	-0.003	-0.022	-0.037	0.021	-0.008
-0.126	-0.01	-0.008	0.009	-0.045	0.012	0.002	-0.01	-0.023	0	-0.006
-0.139	-0.014	-0.011	0.006	-0.044	0.006	0.009	-0.006	0.006	0.004	0.002
-0.152	-0.016	-0.018	0.005	-0.023	0.005	0.011	-0.009	0.012	0.012	-0.002
-0.137	-0.024	-0.013	0.001	-0.007	0.003	0.007	-0.017	0.01	0.018	0.003
-0.123	-0.023	-0.006	0.001	0.002	0	0.003	-0.015	0.02	0.029	0.01
-0.136	-0.017	-0.009	0.006	0.013	-0.002	0.003	-0.02	0.024	0.015	0
-0.148	-0.028	-0.01	0.009	0.011	-0.006	0.004	-0.038	0.017	0.005	0.006
-0.133	-0.021	-0.004	0.005	-0.005	-0.004	0.002	-0.055	0.012	0.027	0.009
-0.122	0.029	-0.009	0.004	-0.009	-0.002	0.002	-0.073	0	0.034	-0.013
-0.125	0.065	-0.018	0.012	0.002	-0.011	0.017	-0.084	-0.012	0.039	-0.014
-0.121	0.047	-0.012	0.015	-0.01	-0.009	0.025	-0.059	0.004	0.055	-0.011
-0.126	0.022	-0.012	0.012	-0.026	0.006	0.005	-0.02	0.02	0.043	-0.019
-0.15	0.02	-0.022	0.017	-0.008	0.01	-0.005	-0.027	0.011	0.031	-0.003
-0.148	0.008	-0.016	0.022	0	0.001	0.004	-0.046	0.011	0.036	0.016
-0.122	-0.012	-0.005	0.014	-0.009	-0.005	0.005	-0.024	0.031	0.019	0.02
-0.12	-0.02	-0.008	0.008	-0.009	0	0.012	0.008	0.039	-0.01	0.03
-0.14	-0.019	-0.009	0.011	-0.009	0.004	0.013	0.035	0.026	-0.004	0.029
-0.158	-0.02	-0.011	0.007	0.002	0	-0.006	0.057	0.033	0.026	0.018
-0.164	-0.029	-0.01	0.006	0.011	-0.001	0.001	0.058	0.073	0.036	0.014
-0.152	-0.007	0.002	0.013	-0.015	0.004	0.023	0.063	0.052	0.046	-0.019
-0.144	0.044	-0.002	0.009	-0.032	0.008	0.012	0.039	-0.039	0.048	-0.061
-0.134	0.053	-0.021	0	-0.019	0.004	-0.002	-0.021	-0.059	0.015	-0.039
-0.122	0.03	-0.018	0.007	-0.013	0.008	0.007	-0.038	-0.004	0.006	-0.001
-0.136	0.022	-0.002	0.012	-0.011	0.031	0.015	-0.015	0.023	0.021	-0.003
-0.138	0.018	-0.002	-0.001	0.001	0.035	0.021	-0.015	0.029	0.01	-0.007
-0.109	0.019	-0.01	0	0.013	0.014	0.034	-0.028	0.031	0.004	0
-0.116	0.02	-0.006	0.009	0.023	0	0.034	-0.027	0.021	0.026	-0.006
-0.153	0.011	-0.003	0.007	0.021	-0.004	0.029	-0.02	0.044	0.044	-0.007
-0.151	0.003	-0.011	0.008	0.006	-0.012	0.034	-0.025	0.051	0.042	0.003
-0.119	0.004	-0.017	0.017	-0.006	-0.019	0.02	-0.021	-0.017	0.042	-0.003
-0.119	0.008	-0.015	0.016	-0.016	-0.02	0.002	-0.009	-0.054	0.041	-0.009
-0.154	0.02	-0.007	0.012	-0.025	-0.006	0.009	-0.009	-0.022	0.029	0.007
-0.158	0.028	0.001	0.013	-0.022	0.009	0.011	-0.008	-0.002	0.027	0
-0.143	0.021	-0.001	0.013	-0.018	-0.001	0	-0.006	-0.001	0.03	-0.011
-0.149	0.005	-0.009	0.016	-0.028	-0.011	0.005	-0.01	0.007	0.022	0.011
-0.13	0.005	-0.01	0.022	-0.038	0.001	0.008	-0.002	0.009	0.018	0.014
-0.105	0.02	-0.004	0.015	-0.026	0.006	-0.003	0.013	0.006	0.023	-0.004
-0.118	0.027	-0.004	0.004	-0.007	-0.008	-0.006	0.015	0.017	0.022	0.011
-0.13	0.02	-0.005	0.007	-0.002	-0.01	0.01	0.018	0.027	0.02	0.027
-0.124	0.006	-0.004	0.009	0.006	0.001	0.02	0.032	0.024	0.022	0.019
-0.12	0.002	-0.009	0.004	0.01	-0.004	0.008	0.058	0.018	0.037	0.027
-0.131	0.004	-0.001	0.008	-0.017	-0.008	0.003	0.083	-0.001	0.058	0.034
-0.139	-0.01	0.014	0.012	-0.022	0.006	0.014	0.096	-0.015	0.043	0.017
-0.133	-0.022	-0.002	0.01	-0.001	0.02	0.02	0.13	0.001	0.008	0.013
-0.137	-0.012	-0.012	0.014	-0.012	0.019	0.021	0.195	0.019	0.014	0.027
-0.161	0.007	-0.001	0.019	-0.019	0.019	0.019	0.272	0.02	0.025	0.026
-0.163	0.02	0	0.014	0.012	0.022	0.016	0.291	0.015	-0.001	0.011
-0.126	0.025	-0.003	0.011	0.018	0.013	0.02	0.068	0.012	-0.021	-0.01
-0.111	0.02	-0.005	0.014	-0.003	-0.01	0.008	-0.312	0.018	-0.007	-0.036
-0.146	0.016	-0.009	0.009	0.004	-0.024	-0.015	-0.415	0.019	0.021	-0.041
-0.169	0.02	0	-0.002	0.018	-0.011	-0.012	-0.229	0.011	0.003	-0.022
-0.143	0.024	0.005	-0.002	-0.001	0.01	-0.001	-0.136	0.011	-0.038	-0.011
-0.109	0.025	-0.004	0.009	-0.016	0.003	0	-0.119	0.022	-0.021	-0.001
-0.112	0.019	-0.003	0.02	-0.017	-0.023	0.01	-0.012	0.029	0.017	0.018
-0.134	0.007	0.002	0.016	-0.034	-0.022	0.025	0.055	0.028	0.022	0.009
-0.14	0.01	0.002	0.006	-0.053	0.015	0.019	0.01	0.027	0.015	-0.007
-0.135	0.025	0.004	0.004	-0.045	0.036	0.008	-0.051	0.022	-0.001	0.002
-0.134	0.02	-0.001	0.004	-0.013	0.028	0.015	-0.074	0.016	-0.03	-0.003
-0.134	0.005	-0.012	0.008	0.018	0.023	0.026	-0.056	0.015	-0.018	-0.011
-0.133	0.005	-0.006	0.012	0.024	0.024	0.027	-0.032	0.017	0.028	0.011
-0.128	0.006	0.001	0.008	0.011	0.022	0.023	-0.028	0.015	0.021	0.004
-0.135	0.001	-0.01	0.008	0.005	-0.005	0.018	-0.025	0.014	0.005	-0.029
-0.157	0.008	-0.019	0.014	0.003	-0.044	0.021	-0.043	0.008	0.034	-0.005
-0.156	0.002	-0.009	0.009	-0.022	-0.038	0.03	-0.077	0.001	0.068	0.018
-0.132	-0.014	0.002	0.009	-0.037	0.004	0.024	-0.073	0.01	0.07	-0.013
-0.123	-0.009	0.001	0.016	-0.012	0.025	0.004	-0.068	0.018	0.022	-0.014
-0.123	-0.002	-0.006	0.008	0.003	0.012	-0.007	-0.075	0.016	0.011	0.011
-0.13	0	-0.01	0	-0.008	0.001	0	-0.058	0.019	0.045	0.004
-0.147	0.015	-0.012	0.01	-0.013	0.007	0.017	-0.046	0.016	0.03	-0.007
-0.155	0.025	-0.014	0.015	-0.017	0.012	0.024	-0.056	0.001	0.024	0.001
-0.151	0.02	-0.005	0.004	-0.02	0.001	0.009	-0.055	0.001	0.048	0.001
-0.149	0.011	0.002	0.009	-0.009	-0.026	-0.007	-0.03	0.018	0.05	-0.006
-0.149	0.001	-0.007	0.018	0.006	-0.037	-0.001	-0.017	0.025	0.054	-0.008
-0.151	-0.008	-0.007	0.013	0	-0.013	0.01	-0.048	0.018	0.062	-0.011
-0.139	-0.021	0.003	0.012	-0.009	0.007	0.008	-0.09	0.009	0.039	-0.003
-0.127	-0.04	-0.002	0.019	-0.007	0.002	0.013	-0.09	0.007	0.007	0.02
-0.136	-0.057	-0.003	0.014	-0.013	0.008	0.024	-0.06	0.013	0.011	0.018
-0.146	-0.076	0.004	0.011	-0.012	0.033	0.023	-0.06	0.019	0.017	0.008
-0.149	-0.087	-0.001	0.015	-0.009	0.034	0.014	-0.095	0.008	0.006	0.032
-0.129	-0.059	-0.003	0.007	-0.011	0.008	0.012	-0.019	-0.001	0.03	0.044
-0.094	-0.022	0.007	0.002	0.002	-0.006	0.012	0.28	0.005	0.053	0.012
-0.101	-0.001	0.008	0.019	0.012	-0.012	0.013	0.479	0.007	0.037	-0.005
-0.145	0.027	-0.001	0.023	0.001	-0.02	0.023	0.296	0.004	0.022	-0.003
-0.162	0.053	-0.002	0.009	-0.012	-0.009	0.028	0.122	0.002	0.028	-0.014
-0.144	0.051	0	0.012	-0.015	0.004	0.015	0.204	-0.012	0.025	-0.021
-0.13	0.027	-0.006	0.017	-0.012	0.004	-0.003	0.234	-0.036	0.006	-0.005
-0.144	0.016	-0.012	0.005	-0.017	0.01	-0.005	0.081	-0.039	0.031	0.005
-0.155	0.033	-0.012	-0.002	-0.018	0.015	0.006	-0.104	0.023	0.064	-0.001
-0.138	0.043	-0.008	0.005	-0.006	0.008	0.015	-0.223	0.094	0.039	-0.004
-0.137	0.034	-0.001	0.008	0	0.013	0.013	-0.22	0.086	0.009	-0.015
-0.152	0.034	-0.001	0.007	-0.004	0.021	0.016	-0.084	0.048	-0.004	-0.025
-0.139	0.039	-0.005	0.009	0.005	0.004	0.035	0.088	0.022	-0.001	-0.005
-0.123	0.035	-0.004	0.006	0.009	-0.003	0.038	0.162	-0.016	0.021	0.01
-0.136	0.028	-0.004	0.002	-0.001	0.014	0.021	0.11	-0.054	0.025	0.004
-0.149	0.024	-0.005	0.006	-0.005	0.007	0.017	0.007	-0.084	0.022	0.015
-0.134	0.005	0	0.012	-0.012	-0.011	0.018	-0.09	-0.095	0.031	0.018
-0.12	-0.017	0.002	0.007	-0.021	-0.001	0.007	-0.139	-0.058	0.031	-0.001
-0.132	-0.02	-0.01	0.001	-0.028	0.012	0	-0.113	-0.001	0.018	-0.006
-0.145	-0.018	-0.013	0.016	-0.034	0.008	0.004	-0.074	-0.003	0.012	-0.016
-0.131	-0.005	-0.002	0.021	-0.012	0.005	0.008	-0.066	-0.066	0.004	-0.04
-0.115	0.035	-0.005	0.001	0.02	0.007	0.007	-0.049	-0.056	-0.004	-0.039
-0.126	0.053	-0.018	-0.001	0.027	-0.005	0.004	-0.026	0.052	0.029	-0.008
-0.149	0.032	-0.015	0.008	0.036	-0.024	-0.001	-0.023	0.117	0.063	0.018
-0.143	0.026	-0.011	0	0.038	-0.016	-0.007	-0.026	0.095	0.048	0.012
-0.127	0.031	-0.012	-0.005	0.003	0.003	-0.015	-0.027	0.078	0.028	0.001
-0.142	0.02	-0.009	0.001	-0.032	0.008	-0.012	-0.024	0.113	0.023	0
-0.145	0.014	-0.006	0.006	-0.035	0.005	0.002	-0.006	0.102	0.017	-0.002
-0.117	0.011	-0.006	0.008	-0.023	0.004	0.005	0.014	-0.052	0.007	-0.003
-0.116	0.01	-0.005	0.013	-0.014	0.013	0.008	0.002	-0.214	-0.009	-0.009
-0.142	0.021	-0.009	0.011	0.002	0.016	0.02	-0.032	-0.222	-0.012	-0.013
-0.137	0.023	-0.01	0.009	0.012	-0.003	0.024	-0.054	-0.139	0.005	0.011
-0.121	0.006	-0.002	0.022	-0.005	-0.014	0.027	-0.046	-0.034	0.023	0.021
-0.131	-0.008	0.002	0.025	-0.026	0.001	0.036	-0.03	0.073	0.026	0
-0.144	-0.019	-0.003	0.005	-0.023	0.008	0.041	-0.029	0.117	0.027	0.009
-0.138	-0.023	-0.008	-0.001	-0.006	0	0.035	-0.018	0.103	0.035	0.022
-0.132	-0.02	0	0.013	-0.004	0.005	0.018	-0.006	0.089	0.028	0.01
-0.147	-0.031	0.008	0.014	-0.022	0.012	0.011	-0.017	0.075	0.015	0.018
-0.161	-0.021	0.003	0.013	-0.036	0.001	0.012	-0.024	0.05	0.016	0.022
-0.143	0.028	-0.002	0.019	-0.018	-0.009	-0.001	-0.011	0.012	0.024	0.015
-0.128	0.046	0.004	0.012	0.009	-0.007	-0.013	-0.014	-0.089	0.022	0.03
-0.135	0.021	0.009	0.007	-0.011	-0.004	-0.004	-0.03	-0.219	0.025	0.034
-0.124	0.002	-0.001	0.015	-0.033	0.002	0.003	-0.012	-0.258	0.029	0.022
-0.109	-0.016	-0.003	0.019	-0.003	0.009	0.012	0.006	-0.202	0.01	0.023
-0.121	-0.033	0.006	0.02	0.012	0.006	0.028	-0.004	-0.068	0.031	0.003
-0.131	-0.014	-0.006	0.015	0.001	-0.001	0.021	-0.01	0.12	0.089	-0.027
-0.123	0.02	-0.029	0	-0.002	-0.005	-0.001	-0.013	0.223	0.072	-0.017
-0.13	0.027	-0.027	0.002	-0.006	-0.009	0.003	-0.01	0.183	0.031	0.006
-0.157	0.016	-0.012	0.013	-0.002	-0.016	0.024	-0.002	0.11	0.049	0.02
-0.17	-0.001	-0.003	0.004	0.003	-0.019	0.032	-0.012	0.083	0.06	0.037
-0.153	-0.021	-0.005	-0.001	-0.002	-0.01	0.027	-0.014	0.054	0.056	0.035
-0.127	-0.021	-0.012	0.009	-0.009	0.002	0.018	0.007	-0.016	0.052	0.01
-0.117	-0.004	-0.012	0.01	-0.024	0.012	0.009	0.019	-0.092	0.004	-0.001
-0.114	0.01	-0.007	0.002	-0.032	0.022	0.006	0.003	-0.134	-0.03	-0.004
-0.123	0.014	-0.004	-0.003	-0.017	0.019	0.011	-0.003	-0.09	0.008	-0.033
-0.153	0.022	-0.005	0.004	0.002	0.008	0.011	0.016	0.039	0.033	-0.047
-0.152	0.034	-0.008	0.019	0.001	-0.006	0.004	-0.022	0.128	0.031	-0.012
-0.116	0.026	-0.005	0.02	-0.005	-0.018	0.001	-0.079	0.113	0.037	0.003
-0.115	0.01	-0.001	0.004	0.005	-0.016	-0.002	-0.017	0.061	0.04	-0.022
-0.143	0.015	-0.001	-0.002	0.009	-0.009	-0.002	0.054	0.037	0.04	-0.026
-0.155	0.024	-0.005	0.008	-0.009	0.005	0.001	0.019	0.035	0.01	-0.009
-0.151	0.024	-0.007	0.013	-0.018	0.027	0.009	-0.005	0.031	-0.033	-0.003
-0.133	0.016	-0.005	0.011	-0.013	0.022	0.025	0.022	0.057	-0.015	-0.004
-0.133	0.006	0	0.018	-0.016	0.003	0.029	0.023	0.099	0.015	-0.011
-0.143	0.01	0.011	0.012	-0.01	0.004	0.023	-0.023	0.103	0.01	-0.017
-0.129	0.019	0.015	-0.005	0.006	0.004	0.028	-0.061	0.085	0.014	0
-0.134	0.014	0.003	0.005	0.003	-0.005	0.024	-0.042	0.077	0.018	0.018
-0.134	0.008	0	0.017	-0.001	-0.003	0.007	-0.003	0.059	0.007	0.014
-0.113	0.003	0.006	0.011	0.01	0.009	-0.001	0.014	0.009	0.004	0.008
-0.136	-0.003	0.004	0.01	0.001	0.017	-0.005	0.017	-0.022	0.019	0.004
-0.159	0.008	-0.004	0.015	-0.013	0.01	-0.009	-0.006	0.002	0.031	-0.006
-0.149	0.022	-0.007	0.015	-0.01	-0.004	-0.007	-0.039	0.029	0.024	-0.009
-0.159	0.019	0	0.014	-0.011	-0.005	0	-0.026	0.043	0.021	-0.013
-0.163	0.016	-0.001	0.013	-0.012	0.001	0.015	0.015	0.058	0.02	-0.018
-0.139	0.016	-0.008	0.019	-0.019	-0.001	0.027	0.012	0.067	0.007	-0.003
-0.128	0.003	-0.005	0.032	-0.028	-0.001	0.023	-0.021	0.062	-0.003	0.007
-0.132	0.002	-0.009	0.026	-0.01	0.014	0.019	-0.011	0.051	-0.004	-0.004
-0.131	0.021	-0.014	0.008	0.009	0.023	0.021	0.01	0.036	0.003	0
-0.128	0.026	-0.001	0.004	-0.001	0.01	0.016	-0.002	0.015	0.024	-0.006
-0.128	0.02	-0.002	0.008	-0.008	-0.009	0.005	-0.037	-0.009	0.037	-0.022
-0.127	0.02	-0.008	0.005	-0.009	-0.015	0.003	-0.087	-0.012	0.036	0.001
-0.122	0.021	0.002	-0.003	-0.01	-0.005	0.004	-0.096	0.011	0.039	0.013
-0.13	0.025	0.001	-0.002	-0.007	0.005	0.001	-0.055	0.024	0.037	-0.025
-0.15	0.025	-0.015	0.006	-0.028	0.003	0.003	-0.042	0.018	0.024	-0.035
-0.148	0.018	-0.017	0.009	-0.049	0.012	0.015	-0.031	0.03	0.012	-0.001
-0.133	0.017	-0.007	0.006	-0.024	0.03	0.012	0.007	-0.013	0.003	0.023
-0.134	0.012	-0.007	0.011	0	0.019	0.003	0.002	-0.148	-0.001	0.019
-0.137	0.001	-0.006	0.016	-0.017	-0.01	0.012	-0.037	-0.202	0.007	-0.004
-0.131	0.006	0.007	0.007	-0.024	-0.017	0.012	-0.038	-0.117	0.018	-0.001
-0.129	0.003	0.007	0.005	-0.014	-0.003	0.002	-0.011	-0.027	0.026	0.032
-0.143	-0.02	-0.009	0.011	-0.022	0.007	0.01	0.022	0.024	0.037	0.039
-0.138	-0.024	-0.006	0.006	-0.031	0.004	0.013	0.053	0.043	0.046	0.036
-0.121	-0.025	0.002	-0.003	-0.021	0.002	0.01	0.063	0.013	0.043	0.053
-0.145	-0.057	-0.012	-0.003	-0.018	0.014	0.017	0.066	-0.019	0.036	0.049
-0.157	-0.078	-0.014	0.008	-0.011	0.022	0.017	0.058	-0.015	0.024	0.024
-0.129	-0.05	0.005	0.021	0.012	0.014	0.011	0.015	-0.007	0.012	0.006
-0.127	-0.021	0.014	0.017	0.015	0.009	0.013	-0.015	-0.009	0.027	-0.022
-0.142	-0.019	0.011	0.008	0.015	0.008	0.02	-0.003	0.002	0.042	-0.037
-0.138	-0.017	0.009	0.011	0.018	0.006	0.023	0.004	0.019	0.036	-0.01
-0.135	0.003	0.003	0.013	-0.002	0.006	0.019	-0.016	0.026	0.037	0
-0.137	0.039	0	0.009	-0.007	-0.002	0.011	-0.025	0.034	0.024	-0.021
-0.134	0.071	0.003	0.004	-0.002	-0.015	0.011	-0.006	0.021	0.018	-0.016
-0.13	0.06	-0.001	0.013	-0.014	-0.014	0.018	-0.006	0.006	0.052	-0.004
-0.141	0.035	-0.005	0.02	-0.009	-0.003	0.02	-0.019	0.021	0.063	-0.018
-0.151	0.031	0	0.013	-0.004	0.004	0.021	-0.005	0.019	0.037	-0.022
-0.136	0.021	0.001	0.018	-0.022	0.004	0.013	0.008	0	0.025	-0.015
-0.131	0.008	-0.008	0.024	-0.023	-0.002	0.005	0.002	0.006	0.023	-0.009
-0.153	0.005	-0.005	0.012	-0.004	0.003	0.013	0.009	0.014	0.02	0.007
-0.163	-0.003	0.007	0.01	-0.004	0.015	0.021	0.008	0	0.016	0.014
-0.151	-0.01	0.005	0.013	-0.01	0.012	0.015	-0.01	-0.009	0.019	0.01
-0.131	-0.017	0	0.005	0.009	0.002	0.011	-0.017	-0.001	0.033	0.021
-0.119	-0.045	0.003	0.005	0.024	0.001	0.012	-0.014	0.007	0.022	0.015
-0.128	-0.053	-0.002	0.013	0.014	-0.001	0.009	-0.014	0.004	-0.016	-0.008
-0.151	-0.002	-0.014	0.014	-0.004	0.002	0.016	-0.014	-0.012	-0.022	-0.004
-0.149	0.035	-0.022	0.009	-0.02	0.008	0.024	-0.003	-0.021	-0.006	-0.001
-0.123	0.011	-0.027	-0.002	-0.018	0.007	0.015	0.003	-0.006	-0.015	-0.013
-0.124	-0.008	-0.039	-0.004	-0.001	-0.007	0.008	-0.009	0.005	-0.015	-0.011
-0.14	0.012	-0.052	0.008	-0.002	-0.007	0.011	-0.015	0.002	0.003	-0.015
-0.126	0.041	-0.044	0.009	-0.014	0.009	0.008	-0.017	0.012	0.002	-0.018
-0.11	0.067	-0.025	0.008	-0.01	-0.004	0.003	-0.032	0.016	0.005	0
-0.125	0.073	-0.029	0.015	-0.011	-0.027	0.003	-0.042	0.001	0.034	0.005
-0.135	0.051	-0.048	0.005	-0.01	-0.017	0.005	-0.03	0.002	0.059	-0.001
-0.119	0.023	-0.055	-0.008	0.009	-0.003	0.012	-0.018	0.006	0.059	0.01
-0.119	0.003	-0.05	0.005	0.003	-0.004	0.016	-0.02	0	0.051	0.016
-0.129	0.001	-0.031	0.015	-0.023	-0.002	0.008	-0.017	-0.001	0.05	0.012
-0.125	0.007	-0.005	0.013	-0.014	0.007	0.011	-0.005	-0.001	0.049	0.019
-0.132	-0.012	-0.001	0.014	0.01	0.018	0.026	-0.007	-0.004	0.055	0.024
-0.142	-0.036	-0.014	0.01	0.013	0.02	0.023	-0.017	0.002	0.062	0.024
-0.14	-0.048	-0.024	0.009	0.002	0.008	0.018	-0.016	0.007	0.051	0.029
-0.136	-0.058	-0.025	0.02	-0.012	-0.001	0.024	-0.014	0.004	0.054	0.007
-0.134	-0.062	-0.026	0.013	-0.019	0.007	0.017	-0.016	0.005	0.058	-0.016
-0.144	-0.067	-0.035	-0.003	-0.015	0.005	0.008	-0.01	0.011	0.022	0.006
-0.151	-0.062	-0.038	0.004	-0.007	-0.006	0.013	-0.009	0.011	-0.001	0.008
-0.147	0.015	-0.014	0.013	0.009	-0.004	0.019	-0.022	0.013	0.01	-0.029
-0.157	0.113	0.009	0.004	0.021	-0.003	0.012	-0.026	0.023	0.015	-0.035
-0.16	0.115	-0.01	0.011	0.008	-0.001	-0.003	-0.023	0.037	0.032	-0.015
-0.136	0.06	-0.024	0.028	0.001	0.009	-0.007	-0.017	0.043	0.053	-0.003
-0.128	0.044	0.031	0.019	0.014	0.015	0.008	-0.006	0.043	0.022	0.007
-0.13	0.046	0.105	0.006	0.019	0.019	0.018	0.002	0.044	-0.015	0.012
-0.127	0.018	0.136	0.014	0.016	0.016	0.011	-0.002	0.046	0.006	0
-0.135	0.001	0.137	0.018	0.009	-0.004	0.007	-0.006	0.045	0.03	-0.01
-0.143	0.015	0.108	0.013	-0.005	-0.015	0.009	-0.004	0.042	-0.019	-0.009
-0.143	0.022	0.06	0.012	-0.021	-0.01	0.007	-0.015	0.035	-0.076	-0.014
-0.142	0.022	0.03	0.009	-0.04	-0.013	-0.001	-0.026	0.025	-0.005	-0.019
-0.128	0.022	0.011	-0.005	-0.049	-0.016	-0.014	-0.021	0.022	0.096	0.002
-0.13	0.02	-0.003	-0.009	-0.038	-0.014	-0.025	-0.024	0.019	0.067	0.019
-0.141	0.028	0	0.004	-0.032	-0.019	-0.007	-0.041	0.021	0.009	0.019
-0.125	0.04	-0.001	0.009	-0.041	-0.015	0.017	-0.052	0.027	0.017	0.023
-0.132	0.038	-0.001	-0.004	-0.037	0.002	0.011	-0.027	-0.035	0.039	0.004
-0.157	0.019	0.013	-0.009	-0.005	0.016	0.006	0.015	-0.136	-0.018	-0.027
-0.144	0.001	0.02	0.005	0.022	0.015	0.022	0.017	-0.149	-0.097	-0.023
-0.127	-0.004	0.012	0.023	0.03	-0.001	0.027	-0.001	-0.069	-0.045	-0.022
-0.131	0.003	0.012	0.022	0.026	-0.003	0.023	-0.003	0.018	0.059	-0.032
-0.143	0.007	0.02	0.008	0.01	0.01	0.028	0.01	0.054	0.091	-0.01
-0.14	-0.002	0.019	0	0.007	0.011	0.028	0.018	0.035	0.082	0.002
-0.126	0.005	0.015	-0.003	0.019	0.003	0.01	0.005	0.001	0.048	-0.009
-0.135	0.035	0.013	0.002	0.019	-0.002	-0.001	-0.003	-0.026	0.027	0.005
-0.146	0.049	0.006	0.017	-0.008	0.006	0.007	0	-0.021	0.039	0.006
-0.144	0.036	0.002	0.031	-0.039	0.022	0.019	0	0.008	0.025	-0.017
-0.14	0.01	0.007	0.031	-0.036	0.017	0.024	0.001	0.017	-0.001	-0.007
-0.138	-0.008	0.006	0.017	-0.016	0.006	0.023	-0.003	0.041	0.002	0.004
-0.151	-0.009	0.001	0.004	0.009	0.008	0.019	0.002	0.09	0.032	-0.005
-0.151	-0.018	0.002	0.009	0.044	0.011	0.015	0.019	0.054	0.055	0.008
-0.127	-0.036	-0.001	0.021	0.056	0.017	0.018	0.015	-0.031	0.033	0.018
-0.126	-0.047	-0.017	0.02	0.048	0.024	0.023	-0.003	-0.025	-0.01	0.022
-0.141	-0.045	-0.035	0.013	-0.001	0.011	0.018	-0.018	0.025	-0.027	0.047
-0.139	-0.019	-0.045	0.011	-0.113	-0.007	0.002	-0.028	0.026	-0.005	0.05
-0.126	0.001	-0.051	0.011	-0.17	-0.002	-0.011	-0.022	0.014	0.038	0.027
-0.119	0.01	-0.066	0.005	-0.122	0.003	-0.01	-0.008	0.015	0.061	0.02
-0.117	0.047	-0.082	-0.003	-0.066	-0.002	-0.002	-0.02	0.02	0.049	0.007
-0.116	0.065	-0.111	0	-0.046	0.001	0.011	-0.036	0.027	0.026	-0.02
-0.128	0.036	-0.166	0.015	-0.041	0.007	0.027	-0.017	0.02	0.022	-0.024
-0.125	0.01	-0.21	0.019	-0.03	0.013	0.028	0.009	0.002	0.031	-0.018
-0.112	-0.012	-0.201	0.009	-0.003	0.019	0.02	0.012	-0.006	0.018	-0.016
-0.121	-0.025	-0.136	-0.005	0.01	0.017	0.016	0.003	-0.009	0.002	-0.003
-0.13	-0.014	-0.019	-0.005	-0.004	0.012	0.02	-0.012	-0.012	0.027	0.018
-0.135	-0.022	0.096	0.001	-0.005	0.004	0.026	-0.022	0.006	0.065	0.024
-0.144	-0.021	0.151	0.005	0.015	-0.006	0.026	-0.023	0.028	0.067	0.016
-0.142	0.015	0.177	0.018	0.017	-0.002	0.021	-0.018	0.027	0.052	0.015
-0.139	0.011	0.195	0.025	0.017	0.007	0.012	-0.005	0.016	0.054	0.01
-0.142	-0.029	0.172	0.026	0.041	0.007	-0.002	-0.006	0.015	0.051	-0.003
-0.138	-0.042	0.119	0.036	0.044	-0.002	-0.002	-0.021	0.019	0.043	0
-0.136	-0.034	0.056	0.029	0.013	-0.002	0.012	-0.018	0.031	0.043	0.008
-0.149	-0.036	-0.009	0.003	-0.001	0.003	0.02	-0.006	0.049	0.037	0.012
-0.146	-0.047	-0.06	0.001	-0.002	-0.015	0.022	-0.01	0.065	0.034	0.01
-0.132	-0.04	-0.111	0.008	-0.025	-0.03	0.017	-0.017	0.073	0.026	-0.006
-0.145	-0.026	-0.161	0.003	-0.031	-0.025	0.002	-0.008	0.075	-0.001	-0.005
-0.145	-0.028	-0.197	0.004	-0.009	-0.031	0	-0.009	0.08	-0.021	0.022
-0.129	-0.035	-0.25	0.004	-0.011	-0.037	0.009	-0.023	0.084	-0.018	0.033
-0.139	-0.036	-0.334	-0.001	-0.012	-0.024	0.006	-0.018	0.064	-0.028	0.025
-0.151	0.001	-0.427	0.011	0.001	-0.022	-0.005	-0.005	0.044	-0.041	0.018
-0.147	0.074	-0.521	0.016	-0.024	-0.026	-0.01	0.002	0.051	-0.005	-0.005
-0.145	0.108	-0.498	0.001	-0.036	-0.014	-0.003	0.004	-0.004	-0.008	-0.023
-0.146	0.083	-0.256	-0.001	0.002	-0.01	0.013	-0.006	-0.131	-0.057	-0.001
-0.144	0.054	0.003	0.001	0.021	-0.011	0.019	-0.016	-0.17	-0.033	0.013
-0.144	0.041	0.096	0	0.015	-0.004	0.018	-0.017	-0.082	-0.01	0.003
-0.147	0.035	0.132	0.007	0.01	-0.008	0.02	-0.004	0.034	-0.036	0.004
-0.135	0.028	0.212	0.006	0.001	-0.002	0.009	-0.003	0.051	-0.02	-0.009
-0.122	0.014	0.283	0.008	-0.002	0.016	0.001	-0.02	-0.06	0.019	-0.022
-0.134	0.006	0.31	0.015	0.003	0.009	0.012	-0.015	-0.113	0.049	0.001
-0.143	0.015	0.309	0.014	-0.006	0.008	0.018	-0.001	-0.049	0.081	0.006
-0.14	0.022	0.289	0.019	-0.024	0.019	0.018	0.001	-0.005	0.073	-0.017
-0.142	0.015	0.26	0.014	-0.025	0.006	0.022	-0.004	0.005	0.025	-0.022
-0.132	0.013	0.239	-0.002	-0.008	0.002	0.019	-0.009	0.025	0.015	-0.029
-0.119	0.021	0.227	0.003	0.012	0.012	0.012	0.003	0.042	0.033	-0.039
-0.13	0.025	0.208	0.013	0.015	0.008	0.009	0.004	0.047	0.027	-0.021
-0.14	0.018	0.156	0.01	-0.003	0.012	0.01	-0.017	0.041	0.031	-0.004
-0.137	0.014	0.08	0.01	-0.015	0.032	0.013	-0.031	0.024	0.046	-0.007
-0.137	0.022	0.024	0.011	-0.002	0.02	0.014	-0.032	0.006	0.058	-0.001
-0.133	0.024	-0.006	0.011	0.005	-0.004	0.017	-0.026	0.004	0.076	0.01
-0.14	0.018	-0.028	0.009	-0.015	0.008	0.022	-0.013	0.009	0.066	0
-0.163	0.022	-0.034	0.004	-0.027	0.02	0.013	0.002	-0.002	0.03	-0.018
-0.162	0.024	-0.023	-0.003	-0.009	0.011	0.009	0.006	-0.016	0.004	-0.018
-0.139	0.016	-0.015	-0.003	0.01	0.018	0.017	0.005	-0.018	0.003	-0.012
-0.13	0.012	-0.013	0.006	0.018	0.028	0.018	0.011	-0.006	-0.001	-0.006
-0.134	0.017	-0.004	0.016	0.015	0.021	0.01	-0.004	0.006	-0.013	0.013
-0.133	0.02	0.006	0.019	0	0.011	0.004	-0.033	0.015	0.009	0.024
-0.131	0.015	0.003	0.013	-0.01	0.006	0.013	-0.034	0.037	0.037	0.022
-0.131	0.012	-0.007	0.014	-0.014	-0.001	0.035	-0.026	0.029	0.049	0.024
-0.131	0.014	-0.012	0.02	-0.019	-0.004	0.035	-0.02	-0.013	0.056	0.016
-0.13	0.01	-0.013	0.013	-0.01	0.005	0.011	-0.003	-0.013	0.025	0
-0.13	0.008	-0.012	0.005	0.01	0.01	0.004	0.013	0.013	-0.009	-0.002
-0.129	0.015	-0.01	0.008	0.007	0.008	0.008	0.019	0.006	0.009	-0.007
-0.129	0.02	-0.009	0.019	-0.003	0.02	0.004	0.019	-0.009	0.034	-0.026
-0.128	0.014	-0.013	0.027	0.005	0.022	0	0.012	-0.001	0.018	-0.017
-0.125	-0.011	-0.01	0.019	0.016	0.007	0.002	-0.001	0.007	0	0.026
-0.132	-0.046	-0.004	0.007	0.01	0.005	-0.004	-0.007	0	0.023	0.048
-0.15	-0.07	-0.01	0.014	-0.021	0.01	-0.001	-0.009	0.002	0.051	0.028
-0.161	-0.078	-0.014	0.02	-0.05	0.004	0.01	-0.01	0.004	0.047	0.015
-0.152	-0.09	-0.013	0.01	-0.045	-0.003	0.007	-0.009	-0.007	0.034	0.018
-0.122	-0.104	-0.022	0	-0.02	-0.002	0.005	-0.005	-0.011	0.058	0.023
-0.102	-0.049	-0.023	-0.005	-0.01	0.007	0.013	-0.003	-0.005	0.094	0.017
-0.113	0.073	-0.015	-0.002	-0.028	0.01	0.012	-0.003	0.001	0.077	-0.014
-0.132	0.128	-0.017	0.009	-0.036	0.005	0.011	0.003	0.02	0.049	-0.031
-0.146	0.075	-0.019	0.011	-0.017	0.011	0.014	-0.018	0.041	0.045	-0.009
-0.152	0.015	-0.018	0.008	0.006	0.015	0.01	-0.041	0.038	0.019	0.003
-0.154	0.005	-0.022	0.014	0.02	0.001	0.01	-0.007	0.031	-0.002	-0.008
-0.144	0.012	-0.026	0.015	0.006	-0.005	0.011	0.016	0.052	0.018	-0.014
-0.121	0.013	-0.028	0.005	-0.021	0.003	0.005	-0.01	0.049	0.024	-0.016
-0.124	0.019	-0.021	-0.001	-0.02	0.002	0.009	-0.018	-0.025	0.005	-0.014
-0.138	0.01	-0.014	-0.001	-0.014	-0.007	0.025	-0.01	-0.069	0.014	-0.003
-0.122	-0.004	-0.02	0.006	-0.013	-0.016	0.026	-0.012	-0.035	0.025	0.001
-0.118	0.016	-0.025	0.013	-0.002	-0.016	0.016	-0.014	-0.005	0.012	0.002
-0.14	0.03	-0.019	0.009	-0.004	0	0.019	-0.017	-0.013	0.016	0.014
-0.147	0.007	-0.013	0.005	-0.015	0.007	0.019	-0.009	-0.031	0.022	0.01
-0.147	0	-0.01	0.007	-0.008	0.001	0.003	0.005	-0.027	0.005	-0.005
-0.138	0.011	-0.007	0.008	0.003	0.002	-0.002	0	-0.017	0.007	-0.002
-0.112	0.012	-0.008	0.003	-0.01	0.009	0.011	-0.005	-0.03	0.035	-0.001
-0.122	0.011	-0.02	0.003	-0.022	0.006	0.018	0.012	-0.039	0.038	-0.003
-0.156	0.01	-0.032	0.011	-0.008	-0.001	0.008	0.012	-0.022	0.02	0.006
-0.15	0.001	-0.022	0.014	0.007	0.003	0.001	-0.012	0.018	0.017	0.002
-0.135	0	-0.008	0.011	0.013	0.004	0.004	-0.016	0.058	0.009	-0.009
-0.141	0.013	-0.011	0.015	0.006	-0.012	0.01	-0.015	0.039	0.001	0.005
-0.131	0.014	-0.016	0.021	-0.009	-0.024	0.019	-0.021	-0.028	0.025	0.01
-0.115	0.009	-0.018	0.013	-0.001	-0.019	0.02	-0.004	-0.037	0.032	0.002
-0.128	0.014	-0.021	0.004	0.004	-0.007	0.018	0.006	0.037	0.013	0.018
-0.141	0.01	-0.016	0.016	-0.018	0.01	0.027	-0.011	0.099	0.037	0.013
-0.123	0.004	-0.004	0.027	-0.017	0.018	0.021	-0.02	0.089	0.055	-0.019
-0.119	0.013	-0.01	0.02	0.004	0.006	0.003	-0.019	0.051	0.018	-0.012
-0.145	0.014	-0.026	0.012	-0.007	-0.003	-0.002	-0.007	0.038	0	0.003
-0.145	0.006	-0.014	0	-0.029	0.003	0.001	0.019	0.038	0.011	0.001
-0.116	0.011	0.008	-0.008	-0.027	-0.003	0.01	0.02	0.028	0.006	0.017
-0.117	0.018	0.005	0.008	-0.027	-0.012	0.02	0.001	0.019	0.009	0.011
-0.141	0.006	-0.011	0.016	-0.023	-0.005	0.015	-0.015	0.02	0.032	-0.015
-0.138	-0.006	-0.02	0.007	-0.014	-0.007	0.004	-0.033	0.012	0.039	-0.012
-0.123	0.003	-0.021	0.004	-0.019	-0.004	0.005	-0.049	0.008	0.025	-0.008
-0.12	0.013	-0.018	0.006	-0.005	0.013	0.007	-0.051	0.022	0.019	-0.016
-0.134	0.002	-0.013	0.006	0.025	0.002	0.013	-0.064	0.019	0.016	-0.01
-0.143	-0.003	-0.014	0.005	0.021	0.001	0.02	-0.067	0.004	0.009	-0.001
-0.124	0.01	-0.01	0.008	0.009	0.022	0.011	-0.02	0.008	0.02	-0.002
-0.131	0.011	0.001	0.016	0.009	0.009	0.005	0	0.006	0.026	-0.003
-0.164	-0.002	0.001	0.016	-0.004	-0.012	0.015	-0.042	0	0.015	0.004
-0.162	-0.005	0	0.006	-0.014	0	0.015	-0.057	0.011	0.015	-0.004
-0.144	0.001	-0.003	0.011	-0.003	0.003	0.005	-0.034	0.019	0.016	-0.018
-0.144	-0.005	-0.017	0.021	-0.011	-0.015	0.008	-0.009	0.019	0.007	-0.003
-0.155	-0.025	-0.018	0.013	-0.038	-0.011	0.018	0.03	0.014	0.009	0.01
-0.164	-0.014	-0.008	0.004	-0.033	0.001	0.023	0.052	0.002	0.011	0.005
-0.153	0.03	-0.01	0.01	-0.021	-0.003	0.025	0.036	-0.003	0.004	0.012
-0.14	0.036	-0.006	0.019	-0.025	0.007	0.021	0.026	0.003	-0.003	0.014
-0.143	0.017	0.003	0.015	-0.013	0.018	0.017	0.023	0.007	0.025	-0.001
-0.146	0.015	-0.003	0.003	-0.002	0.015	0.017	-0.019	0.006	0.07	-0.006
-0.133	0.019	-0.008	0.008	0.003	0.015	0.02	-0.069	0.01	0.062	-0.01
-0.12	0.018	-0.011	0.017	0.025	0	0.013	-0.072	0.017	0.027	-0.009
-0.132	0.012	-0.011	0.012	0.025	-0.015	-0.001	-0.06	0.022	0.024	0.011
-0.141	0.005	0.003	0.009	-0.002	0	-0.003	-0.089	0.031	0.033	0.011
-0.134	0.009	0	0.01	-0.01	0.007	0.003	-0.129	0.032	0.033	-0.012
-0.144	0.015	-0.017	0.011	-0.011	-0.007	-0.001	-0.127	0.015	0.032	-0.007
-0.155	0.019	-0.009	0.011	-0.021	-0.009	-0.008	-0.078	0.004	0.028	0.007
-0.144	0.027	0.009	0.01	-0.016	0	-0.004	-0.005	0.02	0.019	-0.003
-0.13	0.025	0.006	0.013	-0.004	0.005	0.016	0.019	0.034	0.022	-0.009
-0.129	0.008	0	0.022	-0.009	0.009	0.029	-0.009	0.021	0.027	-0.011
-0.145	-0.002	-0.003	0.016	-0.012	0.011	0.018	0.036	0.013	0.015	-0.017
-0.143	0.004	-0.012	0.002	-0.01	0	0.012	0.112	0.021	0.013	-0.007
-0.115	0.009	-0.016	0	-0.015	-0.005	0.022	0.074	0.011	0.02	0.004
-0.126	0.005	-0.004	0.007	-0.006	0.003	0.034	0	-0.009	0.009	-0.005
-0.151	-0.002	0.004	0.01	-0.002	-0.003	0.032	-0.029	-0.006	0.031	-0.012
-0.136	-0.003	-0.001	0.003	-0.022	-0.01	0.019	-0.042	0	0.077	-0.013
-0.123	-0.004	-0.008	0	-0.029	-0.004	0.02	-0.036	-0.008	0.076	-0.007
-0.126	-0.014	-0.007	0.003	-0.013	-0.004	0.029	-0.039	-0.019	0.049	0.018
-0.125	-0.01	0.001	0.007	-0.013	-0.003	0.022	-0.087	-0.023	0.018	0.025
-0.128	0.013	0.003	0.014	-0.027	0.01	0.013	-0.13	-0.035	-0.008	0.009
-0.115	0.03	0.003	0.011	-0.013	0.01	0.013	-0.134	-0.054	-0.006	0.025
-0.1	0.025	0.005	0.001	0.024	-0.001	0.01	-0.13	-0.041	0.023	0.055
-0.122	0.008	-0.001	-0.001	0.035	0.009	-0.003	-0.149	0.001	0.029	0.048
-0.14	0	-0.007	-0.001	0.009	0.021	-0.018	-0.139	0.051	-0.01	0.03
-0.135	0.001	-0.005	0.006	-0.025	0.004	-0.012	0.004	0.131	-0.011	0.02
-0.136	0.004	-0.008	0.012	-0.034	-0.007	0.007	0.165	0.205	0.021	0.004
-0.124	0.009	-0.007	0.011	-0.006	0.009	0.009	0.189	0.236	0.013	-0.01
-0.116	0.016	-0.005	0.015	0.016	0.012	0.006	0.187	0.262	0.005	-0.017
-0.148	0.019	-0.003	0.015	-0.001	0.005	0.011	0.222	0.254	-0.001	-0.022
-0.172	0.013	0.009	0.011	-0.016	0.008	0	0.201	0.143	-0.009	-0.014
-0.143	0.005	0.009	0.014	-0.03	0.001	-0.018	0.149	-0.015	0.018	0.007
-0.12	-0.006	-0.003	0.02	-0.064	0	-0.005	0.164	-0.127	0.049	0.014
-0.135	-0.009	0	0.017	-0.07	0.007	0.022	0.218	-0.176	0.032	0.006
-0.145	0.015	0	0.008	-0.041	-0.007	0.03	0.176	-0.136	-0.002	0.001
-0.14	0.034	-0.011	-0.001	-0.023	-0.01	0.02	-0.035	-0.143	0.015	-0.015
-0.139	0.029	-0.014	-0.003	0.002	0.002	0.008	-0.224	-0.327	0.049	-0.033
-0.14	0.026	-0.011	0.001	0.042	-0.006	0.005	-0.135	-0.334	0.041	-0.019
-0.138	0.025	-0.011	0.006	0.047	-0.012	0.008	0.068	0.01	0.035	-0.008
-0.137	0.016	-0.012	0.004	0.034	0.002	0.014	0.068	0.236	0.022	-0.018
-0.137	0.017	-0.009	-0.006	0.033	0.01	0.01	-0.034	0.184	-0.015	-0.007
-0.135	0.027	-0.002	-0.004	0.02	0.013	-0.008	-0.059	0.085	-0.016	0.015
-0.135	0.02	0	0.017	0.003	0.019	-0.001	-0.124	-0.122	0.016	0.018
-0.134	0.005	0	0.03	-0.002	0.006	0.03	-0.233	-0.346	0.018	0.024
-0.131	-0.003	-0.001	0.023	-0.022	-0.006	0.034	-0.262	-0.288	-0.002	0.039
-0.137	-0.022	-0.008	0.02	-0.031	0	0.017	-0.266	-0.165	0.03	0.033
-0.156	-0.033	-0.013	0.02	-0.001	0.003	0.017	-0.219	-0.218	0.073	0.007
-0.168	-0.027	-0.002	0.011	0.011	0.005	0.035	-0.093	-0.189	0.044	0.003
-0.155	-0.04	0.001	0.005	-0.012	0.006	0.031	0	0.103	0.006	0.005
-0.132	-0.049	-0.012	0.006	-0.017	0.006	0.012	0.15	0.458	0.009	-0.014
-0.135	-0.012	-0.009	0.011	-0.006	0.013	0.006	0.353	0.587	0.019	-0.014
-0.145	0.025	0.005	0.014	-0.011	0.016	0.002	0.337	0.563	0.014	0
-0.141	0.022	0	0.008	-0.017	0.014	-0.005	0.11	0.499	0.008	0.006
-0.151	-0.004	-0.007	0.001	-0.005	0.002	0.002	-0.023	0.205	0.021	0.023
-0.154	-0.028	0	0.002	0.02	-0.008	0.025	0.088	-0.142	0.033	0.027
-0.132	-0.022	0.005	0.007	0.041	-0.005	0.037	0.22	-0.179	0.042	0.01
-0.122	-0.017	-0.004	0.01	0.039	-0.006	0.031	0.132	-0.123	0.051	0.01
-0.121	-0.061	-0.008	0.005	0.019	0.001	0.022	0.043	-0.17	0.046	0.011
-0.13	-0.067	0.003	0.007	0.023	0.016	0.012	0.061	-0.096	0.039	-0.002
-0.151	0.025	0	0.021	0.028	0.003	0.001	-0.03	0.051	0.036	-0.007
-0.145	0.102	-0.012	0.029	-0.005	-0.007	0.003	-0.074	-0.003	0.033	-0.021
-0.14	0.084	-0.01	0.022	-0.016	0.006	0.011	0.051	-0.203	0.029	-0.036
-0.162	0.035	-0.005	0.009	0.01	0.003	0.006	0.089	-0.247	0.016	-0.024
-0.165	0.023	-0.006	0.004	0.022	-0.005	-0.001	-0.023	-0.124	0.007	-0.009
-0.146	0.025	-0.007	0.009	0.027	0.001	0.007	-0.141	-0.1	0.008	-0.01
-0.116	0.021	-0.006	0.014	0.035	0.004	0.025	-0.236	-0.113	0.02	-0.01
-0.095	0.02	-0.006	0.019	0.027	0.004	0.033	-0.305	-0.019	0.029	0.001
-0.119	0.019	-0.006	0.028	-0.004	0.003	0.024	-0.239	0.062	0.028	0.011
-0.142	0.024	-0.006	0.025	-0.03	-0.002	0.019	-0.089	0.087	0.033	0.008
-0.123	0.022	-0.005	0.009	-0.02	-0.005	0.024	-0.074	0.013	0.04	0.009
-0.117	0.005	-0.004	0.012	0.013	-0.004	0.025	-0.171	-0.111	0.037	0.01
-0.142	-0.006	-0.01	0.022	0.019	0.006	0.022	-0.231	-0.095	0.019	0.002
-0.154	-0.012	-0.006	0.016	-0.063	0.009	0.014	-0.19	-0.05	0	-0.002
-0.135	-0.013	0.004	0.007	-0.175	0.003	0.003	-0.03	-0.038	-0.002	-0.013
-0.125	-0.01	0.004	-0.004	-0.2	0.016	0.003	0.106	0.108	0.008	-0.018
-0.143	-0.025	0.001	-0.012	-0.168	0.025	0.013	0.072	0.247	0.02	0.005
-0.131	-0.032	-0.005	-0.007	-0.13	0.012	0.01	0.005	0.239	0.026	0.013
-0.104	0.017	-0.011	-0.006	-0.051	0.006	-0.007	0.147	0.212	0.036	-0.002
-0.126	0.057	-0.007	-0.009	0.019	-0.004	-0.007	0.408	0.159	0.05	-0.005
-0.149	0.03	-0.003	-0.01	0.021	-0.014	0.01	0.475	0.03	0.045	0.012
-0.141	0.002	-0.005	-0.018	0.013	0	0.008	0.331	-0.075	0.037	0.024
-0.139	0.014	0	-0.018	0.017	0.008	-0.003	0.248	-0.089	0.028	0.018
-0.141	0.019	0.002	0.003	0.007	-0.005	0.005	0.201	-0.107	0.024	0.016
-0.139	0.007	-0.01	0.018	0.005	-0.009	0.011	-0.125	-0.223	0.039	0.005
-0.139	0.007	-0.014	0.018	0.017	-0.006	0.011	-0.463	-0.327	0.033	-0.019
-0.138	0.015	-0.004	0.02	0.023	-0.004	0.018	-0.41	-0.319	0.021	-0.018
-0.137	0.016	-0.003	0.024	0.022	0.005	0.018	-0.37	-0.243	0.024	-0.01
-0.139	0.019	-0.012	0.025	0.018	0.013	0.009	-0.445	-0.162	0.016	-0.013
-0.132	0.02	-0.013	0.022	0	0.005	0.01	-0.263	-0.058	0.027	-0.002
-0.11	0.01	-0.004	0.016	-0.026	0.004	0.013	-0.098	0.139	0.051	0.002
-0.097	0.002	-0.001	0.014	-0.02	0.011	0.003	-0.175	0.311	0.032	-0.012
-0.117	0.005	-0.006	0.014	0.005	0.002	-0.008	-0.076	0.294	0.004	-0.007
-0.145	0.015	-0.007	0.016	0.001	-0.003	-0.008	0.255	0.128	0.002	-0.003
-0.15	0.021	0.002	0.015	-0.018	0	0.001	0.377	-0.05	0.004	-0.006
-0.148	0.017	0.003	0.004	-0.028	-0.002	0.01	0.214	-0.087	0.011	0.007
-0.139	0.01	-0.006	0.001	-0.012	0	0.014	0.018	0.012	0.02	0.005
-0.125	0.004	-0.009	0.01	0.024	0.01	0.013	-0.054	0.107	0.02	-0.007
-0.133	0.005	-0.003	0.01	0.027	0.024	0.022	-0.001	0.134	0.014	0.012
-0.157	0.008	-0.002	0.008	-0.007	0.033	0.025	0.027	0.115	0.014	0.015
-0.158	0.007	-0.01	0.013	-0.012	0.02	0.008	0.014	0.108	0.021	-0.015
-0.125	0.011	-0.014	0.013	0.009	-0.005	0.009	0.044	0.092	0.037	-0.013
-0.104	0.011	-0.008	0.012	0.016	-0.017	0.019	0.088	0.019	0.042	0.003
-0.116	0.003	-0.005	0.013	0.017	-0.014	0.006	0.164	-0.041	0.046	-0.007
-0.134	0.004	-0.009	0.013	0.02	-0.005	0.002	0.192	-0.008	0.062	-0.006
-0.148	0.007	-0.011	0.014	0.008	0.009	0.015	0.079	0.047	0.048	0.013
-0.155	0.005	-0.004	0.014	-0.006	0.02	0.029	-0.09	0.04	0.016	0.006
-0.155	0.012	0.003	0.013	-0.007	0.013	0.042	-0.205	0.053	0.012	-0.006
-0.147	0.016	0.004	0.018	-0.002	0.005	0.035	-0.192	0.083	0.001	0.003
-0.127	0.008	-0.007	0.021	0	0.002	0.017	-0.123	0.054	-0.02	-0.007
-0.115	0.006	-0.013	0.006	0	-0.003	0.001	-0.135	0.022	-0.011	-0.015
-0.125	0.003	-0.008	-0.002	0	-0.002	-0.018	-0.172	-0.015	0.019	0.011
-0.143	0.001	-0.004	0.003	-0.013	0.005	-0.021	-0.161	-0.07	0.011	0.013
-0.15	0.012	-0.005	-0.003	-0.035	0.001	-0.007	-0.152	-0.048	-0.023	-0.007
-0.15	0.017	-0.007	-0.012	-0.045	-0.002	0	-0.122	0.027	-0.016	0.005
-0.138	0.005	-0.003	-0.005	-0.026	0.005	0.003	-0.004	0.068	0.008	0.008
-0.126	-0.001	0.004	0.007	0.012	0.002	0.007	0.071	0.077	0.009	-0.015
-0.137	0.001	0.004	0.017	0.003	-0.014	0.004	-0.044	0.068	0.019	-0.009
-0.146	0.002	-0.003	0.021	-0.045	-0.013	-0.005	-0.149	0.056	0.066	0.003
-0.143	0.009	-0.009	0.009	-0.021	0.006	-0.008	-0.043	0.064	0.104	-0.013
-0.145	0.023	-0.009	0.001	0.028	0.008	0.005	0.055	0.056	0.119	-0.015
-0.134	0.026	-0.002	0.015	-0.017	-0.014	0.02	-0.036	0.026	0.125	0.002
-0.122	0.014	0.005	0.019	-0.067	-0.024	0.022	-0.179	0.023	0.058	0.005
-0.132	0.008	0.006	0.011	-0.033	-0.009	0.025	-0.19	0.028	-0.047	0.004
-0.139	0.01	-0.005	0.016	0.011	0.001	0.036	-0.025	0.015	-0.029	0.017
-0.146	0.011	-0.013	0.023	0.019	-0.012	0.035	0.122	0.01	0.072	0.015
-0.157	0.01	-0.003	0.014	0.008	-0.02	0.026	0.071	0.027	0.113	0.003
-0.145	-0.001	0.004	-0.002	0.013	-0.006	0.023	-0.037	0.037	0.091	0.008
-0.133	-0.009	-0.002	-0.008	0.031	0.014	0.017	-0.036	0.022	0.053	0.001
-0.135	0.002	-0.002	-0.002	0.009	0.023	-0.005	0.041	0.014	0.036	-0.015
-0.136	0.004	0.004	0.015	-0.03	0.016	-0.013	0.123	0.027	0.03	0.007
-0.133	-0.015	0	0.027	-0.021	0.001	0.006	0.01	0.04	-0.01	0.02
-0.133	-0.021	-0.004	0.015	0.007	-0.005	0.028	-0.221	0.037	-0.035	0.004
-0.133	-0.014	-0.002	-0.001	0.009	-0.008	0.038	-0.126	0.004	-0.006	0.021
-0.131	-0.006	-0.004	0.005	0.004	-0.016	0.034	0.174	-0.051	-0.001	0.032
-0.131	-0.002	-0.01	0.019	0.015	-0.02	0.019	0.25	-0.073	0.006	0.003
-0.131	-0.017	-0.016	0.014	0.016	-0.025	0.012	0.169	-0.055	-0.027	-0.002
-0.127	-0.017	-0.016	0.002	-0.007	-0.019	0.02	0.142	-0.043	-0.216	0.006
-0.133	0.016	-0.009	0.006	-0.008	0.001	0.026	0.218	-0.004	-0.311	0
-0.152	0.024	-0.003	0.019	0.015	-0.009	0.026	0.373	0.074	-0.145	0.017
-0.162	0.012	-0.001	0.02	0.009	-0.06	0.021	0.335	-0.006	0.028	0.031
-0.152	0.013	-0.002	0.007	-0.005	-0.079	0.015	-0.061	-0.225	0.146	0.019
-0.13	0.012	0.002	0.001	0	-0.038	0.018	-0.234	-0.274	0.245	0.021
-0.12	0.009	0.006	0.011	-0.001	0.005	0.014	0.077	-0.129	0.204	0.025
-0.132	0.005	0.003	0.014	0.012	0.011	0.002	0.215	0.035	0.108	0.006
-0.14	0.001	-0.003	0.01	0.027	0.015	0.011	0.003	0.12	0.08	-0.008
-0.138	0.009	-0.009	0.012	0.012	0.068	0.015	-0.079	0.082	0.065	-0.017
-0.139	0.013	-0.008	0.008	0.009	0.12	0.005	0.072	0.011	0.025	-0.03
-0.13	0.006	-0.002	-0.003	-0.014	0.099	0.01	0.089	-0.048	-0.012	-0.026
-0.114	0.011	0.001	-0.006	-0.088	0.075	0.021	-0.126	-0.093	-0.013	-0.02
-0.123	0.023	0.004	0	-0.108	0.084	0.026	-0.216	-0.01	-0.01	-0.016
-0.148	0.027	0.006	0.003	-0.06	0.051	0.024	-0.145	0.125	-0.106	-0.004
-0.144	0.016	-0.003	0.001	-0.052	0.001	0.021	-0.115	0.129	-0.26	-0.009
-0.119	0.001	-0.013	0.008	-0.064	-0.027	0.02	0.01	0.131	-0.274	-0.028
-0.122	0.005	-0.015	0.016	-0.037	-0.068	0.013	0.267	0.202	-0.152	-0.023
-0.132	0.021	-0.011	0.009	-0.02	-0.095	-0.002	0.421	0.196	0.016	0.005
-0.128	0.024	-0.005	0.001	-0.027	-0.076	-0.017	0.245	0.217	0.229	0.012
-0.138	0.012	-0.002	0.005	-0.011	-0.053	-0.01	-0.184	0.277	0.341	-0.003
-0.134	0.003	-0.004	0.016	0.021	-0.043	0.01	-0.395	0.08	0.251	-0.004
-0.13	0.004	-0.003	0.022	0.03	-0.033	0.019	-0.22	-0.134	0.106	-0.003
-0.156	0.01	0	0.017	0.033	-0.03	0.02	0.012	0.024	0.034	-0.008
-0.144	0.018	-0.008	0.015	0.045	-0.029	0.032	0.091	0.132	0.015	0.001
-0.113	0.017	-0.016	0.016	0.033	0.004	0.036	0.09	-0.061	-0.003	0
-0.137	0.006	-0.007	0.015	-0.002	0.058	0.01	0.108	-0.219	0.006	-0.011
-0.162	0.006	0	0.02	-0.03	0.084	-0.009	0.137	-0.291	0.047	0.003
-0.147	0.014	-0.003	0.022	-0.056	0.065	-0.001	0.126	-0.239	0.072	0.006
-0.123	0.016	0	0.012	-0.06	0.025	0.002	0.018	-0.013	0.067	-0.008
-0.116	0.021	0.005	0.003	-0.03	0	-0.001	-0.135	-0.03	0.064	0.002
-0.127	0.023	0.001	0.001	0.005	-0.016	-0.003	-0.196	-0.327	0.07	0.005
-0.133	0.017	-0.005	0.005	0.047	-0.044	-0.018	-0.177	-0.387	0.058	-0.006
-0.14	0.008	0.001	0.012	0.061	-0.053	-0.018	-0.164	-0.169	0.04	0.007
-0.15	0.002	0.004	0.016	0.018	-0.023	-0.002	-0.139	0.037	0.041	0.009
-0.139	0.004	-0.01	0.012	-0.001	0.015	-0.006	-0.073	0.193	0.028	-0.009
-0.126	0.005	-0.021	0.008	0.023	0.044	-0.006	-0.031	0.323	0.008	0.006
-0.125	-0.009	-0.014	0.013	0.01	0.065	0.017	-0.055	0.363	0.011	0.025
-0.137	-0.023	-0.01	0.018	-0.016	0.067	0.023	-0.074	0.232	0.019	0.009
-0.146	-0.014	-0.025	0.012	-0.012	0.054	0.008	-0.057	-0.02	0.018	-0.004
-0.134	0	-0.049	0.011	-0.012	0.055	0.005	-0.051	-0.165	0.015	0.011
-0.123	0	-0.067	0.023	-0.019	0.069	0.014	-0.05	-0.107	-0.002	0.016
-0.12	0.002	-0.067	0.027	-0.019	0.063	0.016	-0.034	0.013	-0.046	0.013
-0.13	0.007	-0.068	0.02	-0.016	0.023	0.013	-0.024	0.009	-0.065	0.022
-0.15	0.002	-0.081	0.015	-0.005	-0.003	0.014	-0.024	-0.114	-0.047	0.014
-0.145	0.001	-0.079	0.01	0.011	0.009	0.012	-0.025	-0.135	-0.06	0.005
-0.134	0.01	-0.069	0.008	0.02	0.017	0.004	-0.022	0.012	-0.079	0.018
-0.137	0.019	-0.071	0.011	0.028	0.005	0.001	-0.018	0.138	-0.056	0.01
-0.122	0.035	-0.048	0.008	0.037	-0.008	0.015	-0.013	0.132	-0.027	-0.015
-0.126	0.047	-0.001	0.002	0.024	-0.02	0.038	-0.012	0.063	0.018	-0.017
-0.167	0.04	0.012	0.01	-0.011	-0.025	0.045	-0.03	-0.004	0.084	-0.015
-0.182	0.038	0.004	0.02	-0.018	-0.028	0.038	-0.042	-0.026	0.106	-0.019
-0.178	0.043	0.028	0.022	0.003	-0.034	0.034	-0.031	0.02	0.079	-0.005
-0.172	0.027	0.089	0.024	0.012	-0.027	0.038	-0.012	0.053	0.065	0.004
-0.142	0.011	0.14	0.019	0.012	-0.011	0.03	0.004	0.02	0.055	0.001
-0.124	0.01	0.155	0.005	0.007	0.002	0.008	0	-0.024	0.021	0.016
-0.131	0.006	0.149	-0.004	-0.007	0.02	0.004	-0.011	-0.045	0.01	0.015
-0.118	-0.005	0.124	-0.016	-0.014	0.036	0.012	-0.006	-0.033	0.026	-0.015
-0.113	-0.008	0.08	-0.024	-0.036	0.02	0.005	-0.007	0.02	0.037	-0.012
-0.135	-0.008	0.047	-0.007	-0.1	-0.019	-0.009	-0.014	0.034	0.041	0.021
-0.143	-0.021	0.03	0	-0.153	-0.035	-0.004	-0.014	-0.004	0.041	0.03
-0.139	-0.028	0.012	-0.018	-0.155	-0.026	0.009	-0.017	0.001	0.04	0.031
-0.137	-0.022	0.001	-0.036	-0.15	-0.031	0.002	-0.022	0.03	0.035	0.031
-0.135	-0.004	0.004	-0.032	-0.105	-0.038	-0.007	-0.011	0.02	0.023	0.003
-0.148	0.024	0.006	-0.019	0.002	-0.022	0.009	0	0.004	0.02	-0.026
-0.148	0.022	0.017	-0.014	0.05	0.004	0.024	-0.005	0.005	0.052	-0.028
-0.124	-0.006	0.032	0.002	0.032	0.015	0.012	0	0.005	0.099	-0.019
-0.123	-0.004	0.031	0.023	0.041	0.007	0.004	0.023	0.012	0.086	-0.004
-0.137	-0.01	0.022	0.032	0.053	0.015	0.014	0.034	0.026	0.046	0.018
-0.137	-0.047	0.013	0.033	0.046	0.024	0.01	0.006	0.042	0.046	0.038
-0.124	-0.052	0.01	0.025	0.036	0.001	0.003	-0.03	0.04	0.03	0.047
-0.113	-0.04	0.02	0.025	0.015	-0.002	0.001	-0.026	0.003	0.011	0.041
-0.12	-0.042	0.025	0.035	0.005	0.02	-0.006	-0.005	-0.024	0.033	0.004
-0.141	0.004	0.013	0.028	0.008	0.014	0.007	-0.004	-0.011	0.062	-0.04
-0.151	0.074	0.008	0.02	-0.005	-0.009	0.035	-0.015	0.007	0.073	-0.046
-0.135	0.07	0.019	0.023	-0.006	-0.025	0.038	-0.016	0.007	0.063	-0.036
-0.123	0.039	0.033	0.02	0.014	-0.025	0.017	-0.005	0.015	0.047	-0.034
-0.139	0.041	0.036	0.018	0.008	-0.002	0.003	-0.001	0.032	0.038	-0.017
-0.135	0.033	0.025	0.017	-0.006	0.016	0.004	-0.005	0.036	0.038	-0.002
-0.121	0.011	0.016	0.007	0.019	0.01	0.002	0	0.039	0.038	0.001
-0.138	-0.003	0.015	0.004	0.026	0.003	0.001	-0.003	0.038	0.025	0.017
-0.127	-0.025	0.015	0.011	-0.019	0.012	0.011	-0.018	0.023	0.032	0.026
-0.099	-0.043	0.014	0.006	-0.033	0.011	0.011	-0.025	0.012	0.051	0.02
-0.122	-0.044	0.016	0.003	0.003	-0.01	0.004	-0.026	0.008	0.044	0.019
-0.144	-0.051	0	0.016	0.014	-0.021	0.001	-0.022	0.008	0.034	0.01
-0.134	-0.064	-0.054	0.021	-0.006	-0.009	-0.006	-0.01	0.015	0.015	-0.009
-0.141	-0.048	-0.169	0.018	-0.023	-0.002	0.008	-0.009	0.018	-0.011	-0.027
-0.153	0.028	-0.359	0.024	-0.023	-0.003	0.034	-0.007	0.018	-0.007	-0.051
-0.152	0.108	-0.518	0.023	0	0.002	0.03	0.005	0.019	-0.005	-0.051
-0.143	0.111	-0.566	0.009	0.025	0.002	0.018	-0.001	0.016	-0.028	-0.025
-0.121	0.073	-0.583	0.003	0.027	0.004	0.015	-0.018	0.012	-0.042	-0.026
-0.119	0.056	-0.506	0.006	0.027	0.009	0.004	-0.009	0.016	-0.047	-0.038
-0.142	0.054	-0.236	0.006	0.017	-0.004	0.002	0.008	0.02	-0.056	-0.025
-0.148	0.041	0.025	0.007	-0.014	-0.018	0.02	0.002	0.021	-0.046	-0.021
-0.142	0.028	0.131	0.004	-0.018	-0.004	0.029	-0.004	0.018	-0.013	-0.023
-0.152	0.028	0.193	-0.003	-0.01	0.001	0.025	-0.002	0.012	0.027	-0.003
-0.16	0.026	0.274	-0.002	-0.024	-0.011	0.025	-0.022	0.021	0.041	0.007
-0.159	0.02	0.342	0.003	-0.006	0.002	0.034	-0.054	0.031	0.027	0.007
-0.158	0.012	0.372	0.001	0.021	0.016	0.038	-0.061	0.044	0.038	0.026
-0.149	0	0.375	0.002	-0.015	0.015	0.017	-0.061	0.068	0.059	0.028
-0.142	-0.007	0.365	0.014	-0.063	0.029	-0.007	-0.063	0.006	0.036	0.003
-0.131	-0.011	0.323	0.028	-0.09	0.041	0.011	-0.042	-0.096	0.008	-0.004
-0.12	-0.02	0.279	0.038	-0.128	0.036	0.031	-0.014	-0.023	0.018	0.013
-0.133	-0.026	0.265	0.04	-0.144	0.017	0.018	-0.022	0.111	0.046	0.013
-0.137	-0.036	0.236	0.021	-0.104	-0.015	0.011	-0.058	0.095	0.074	0.002
-0.109	-0.049	0.179	0	-0.022	-0.02	0.028	-0.068	0.028	0.086	0.012
-0.106	-0.025	0.124	-0.006	0.06	0.01	0.037	-0.039	0.01	0.071	0.017
-0.14	0.007	0.073	-0.008	0.081	0.019	0.03	0.014	0.015	0.047	0.012
-0.155	-0.005	0.03	-0.003	0.042	0.014	0.02	0.055	0.012	0.04	0.021
-0.149	-0.023	0.007	-0.001	0.032	0.021	0.002	0.057	-0.046	0.042	0.003
-0.15	-0.027	-0.01	-0.014	0.057	0.023	-0.013	0.067	-0.12	0.042	-0.02
-0.141	-0.034	-0.028	-0.013	0.053	0.016	-0.01	0.064	-0.146	0.041	0
-0.13	0.001	-0.046	-0.002	0.011	0.017	-0.006	0.004	-0.163	0.043	0.006
-0.131	0.07	-0.072	-0.012	-0.033	0.003	-0.008	-0.044	-0.113	0.043	-0.002
-0.133	0.073	-0.116	-0.027	-0.067	-0.03	-0.003	-0.051	0.041	0.017	0.022
-0.131	0.018	-0.196	-0.018	-0.094	-0.034	-0.016	-0.047	0.114	-0.002	0.045
-0.127	-0.013	-0.308	-0.001	-0.07	-0.012	-0.037	-0.035	0.07	-0.001	0.074
-0.134	-0.03	-0.364	0.003	0.017	-0.003	-0.024	-0.006	-0.021	-0.031	0.102
-0.156	-0.037	-0.318	0.01	0.078	-0.004	0.004	0.049	-0.159	-0.061	0.08
-0.156	-0.008	-0.225	0.029	0.073	-0.006	0.012	0.065	-0.206	-0.076	0.059
-0.132	0.027	-0.121	0.035	0.037	-0.009	0.023	0.057	-0.112	-0.099	0.069
-0.12	0.022	-0.06	0.031	0.003	-0.013	0.042	0.115	0	-0.096	0.047
-0.135	-0.021	-0.113	0.023	-0.022	-0.027	0.04	0.058	0.172	-0.087	0.009
-0.145	-0.028	-0.237	0.017	-0.037	-0.045	0.025	-0.14	0.382	-0.099	-0.005
-0.132	0.028	-0.37	0.026	-0.033	-0.033	0.021	-0.2	0.375	-0.092	-0.028
-0.121	0.052	-0.558	0.026	-0.001	-0.008	0.019	-0.188	0.158	-0.064	-0.052
-0.124	0.034	-0.806	0.019	0.023	-0.011	0.016	-0.199	-0.009	-0.067	-0.043
-0.124	0.022	-1.004	0.021	0.007	-0.021	0.017	-0.1	-0.145	-0.094	-0.032
-0.119	0.012	-1.066	0.016	-0.008	-0.005	0.01	-0.038	-0.231	-0.088	-0.041
-0.126	0.017	-0.988	0.009	-0.005	0.019	0.017	-0.074	-0.099	-0.067	-0.041
-0.145	0.037	-0.715	0.009	-0.025	0.014	0.036	-0.065	0.126	-0.008	-0.018
-0.155	0.035	-0.162	0.002	-0.044	0.007	0.02	-0.109	0.207	0.099	0.002
-0.143	0.009	0.479	0	-0.017	0.027	-0.004	-0.114	0.062	0.136	0.023
-0.124	-0.004	0.85	0.013	0.012	0.038	0.008	0.092	-0.162	0.126	0.04
-0.116	0.005	0.98	0.016	0.007	0.032	0.016	0.284	-0.335	0.166	0.015
-0.111	0.018	1.081	0.008	-0.005	0.035	0.008	0.334	-0.489	0.204	-0.008
-0.13	0.023	1.067	0.016	-0.014	0.031	0.015	0.391	-0.52	0.192	0.006
-0.16	0.029	0.871	0.026	-0.036	0.024	0.021	0.518	-0.379	0.134	-0.022
-0.156	0.043	0.63	0.018	-0.05	0.02	0.012	0.594	-0.077	0.07	-0.08
-0.14	0.047	0.436	0.007	-0.033	0.01	0.008	0.438	0.33	0.047	-0.076
-0.143	0.022	0.287	0.009	-0.016	0.007	0.013	0.026	0.449	0.048	-0.049
-0.146	-0.011	0.176	0.015	-0.007	0.004	0.016	-0.365	0.309	0.057	-0.042
-0.134	-0.019	0.117	0.012	0.018	-0.007	0.013	-0.441	0.324	0.068	-0.016
-0.124	-0.012	0.079	0.003	0.036	-0.009	0.018	-0.3	0.344	0.069	0.005
-0.122	-0.01	0.026	0.006	0.036	-0.007	0.021	-0.194	0.185	0.058	0.006
-0.13	-0.01	-0.036	0.011	0.037	-0.004	0.008	-0.102	0.016	0.051	0.014
-0.151	-0.002	-0.103	0.004	0.023	0.006	-0.008	-0.04	-0.104	0.044	0.01
-0.151	0.012	-0.165	0.01	-0.012	0.002	-0.012	-0.094	-0.121	0.03	-0.011
-0.128	0.027	-0.181	0.026	-0.026	-0.014	-0.011	-0.089	0.031	0.027	-0.007
-0.115	0.03	-0.111	0.023	-0.024	-0.012	-0.01	0.019	0.065	0.026	0.013
-0.127	0.019	0.025	0.011	-0.017	0.007	-0.003	0.022	-0.138	0.009	0.013
-0.146	0.01	0.136	0.008	0.011	0.005	0.009	-0.07	-0.226	-0.003	0.01
-0.15	0.011	0.186	0.009	0.032	-0.015	0.019	-0.056	-0.146	-0.013	0.006
-0.148	0.015	0.224	0	0.028	-0.013	0.016	0.11	-0.064	-0.016	-0.009
-0.154	0.018	0.25	-0.002	0.012	0.005	0.011	0.153	0.069	0.011	-0.01
-0.132	0.008	0.224	0.011	0.006	0.011	0.016	-0.052	0.178	0.04	0.006
-0.106	-0.007	0.171	0.007	0.017	0.005	0.016	-0.239	0.134	0.038	0.01
-0.13	-0.001	0.122	-0.001	0.005	-0.001	0.011	-0.278	0.022	0.023	0.007
-0.155	0.009	0.064	0.007	-0.029	-0.003	0.014	-0.271	-0.054	0.018	0.012
-0.137	0	0.012	0.008	-0.03	-0.004	0.019	-0.246	-0.1	0.021	0.011
-0.121	-0.007	-0.014	0.009	-0.005	-0.021	0.017	-0.128	-0.119	0.012	0.003
-0.136	-0.004	-0.024	0.017	-0.003	-0.032	0.014	0.067	-0.051	0.003	0.009
-0.147	0.005	-0.024	0.017	-0.01	-0.009	0.021	0.228	0.112	0.022	-0.001
-0.135	0.029	-0.023	0.015	0.014	0.009	0.03	0.292	0.273	0.057	-0.026
-0.122	0.05	-0.035	0.017	0.032	0.01	0.03	0.215	0.318	0.084	-0.01
-0.122	0.04	-0.058	0.021	0.007	0.007	0.036	0.067	0.318	0.094	0.003
-0.133	0.022	-0.069	0.021	-0.005	-0.001	0.045	0.001	0.354	0.08	-0.02
-0.14	0.022	-0.059	0.018	0.006	0.006	0.036	0.022	0.213	0.085	-0.006
-0.136	0.016	-0.046	0.019	0.008	0.037	0.018	-0.002	-0.051	0.11	0.017
-0.144	-0.004	-0.042	0.017	0.011	0.051	0.002	-0.078	-0.102	0.062	0.004
-0.154	-0.011	-0.016	0.015	-0.022	0.031	-0.012	-0.057	-0.009	-0.019	0.004
-0.151	-0.01	0.031	0.013	-0.094	0.038	-0.016	-0.014	0.036	-0.026	0.007
-0.149	-0.018	0.058	0.009	-0.13	0.066	-0.017	-0.049	-0.042	-0.02	-0.005
-0.15	-0.029	0.051	0.004	-0.13	0.03	-0.023	-0.01	-0.185	-0.014	-0.002
-0.149	-0.033	0.03	-0.004	-0.137	-0.024	-0.021	0.056	-0.144	0.035	-0.01
-0.147	-0.011	0.01	-0.009	-0.106	-0.024	0.001	0.019	0.033	0.058	-0.019
-0.148	0.022	-0.008	-0.01	-0.012	-0.014	0.025	-0.009	0.107	0.044	0.01
-0.149	0.015	-0.036	-0.014	0.062	-0.01	0.02	0.011	0.032	0.048	0.028
-0.139	-0.023	-0.071	-0.019	0.069	0.001	0.008	-0.002	-0.163	0.048	0.019
-0.129	-0.045	-0.108	-0.017	0.055	0	0.018	-0.03	-0.271	0.044	0.031
-0.129	-0.048	-0.153	0	0.038	0.004	0.027	-0.019	-0.056	0.05	0.035
-0.128	-0.033	-0.231	0.015	0.03	0.009	0.004	0.011	0.248	0.036	0.009
-0.136	0.007	-0.351	0.015	0.018	-0.008	-0.017	0.028	0.237	0.012	0
-0.145	0.027	-0.473	0.016	-0.011	-0.017	-0.01	0.023	0	-0.005	-0.007
-0.146	0.008	-0.535	0.025	-0.005	-0.007	0	0.011	-0.057	-0.033	-0.019
-0.136	0.008	-0.439	0.028	0.031	-0.008	0.005	0.005	0.081	-0.054	-0.005
-0.115	0.024	-0.204	0.024	0.033	-0.018	0.016	-0.013	0.052	-0.051	-0.006
-0.113	0.009	-0.082	0.021	0.005	-0.023	0.024	-0.032	-0.089	-0.031	-0.018
-0.133	-0.009	-0.151	0.023	-0.025	-0.022	0.018	-0.044	-0.074	-0.005	-0.001
-0.15	0	-0.149	0.023	-0.036	-0.01	0.009	-0.056	-0.072	0.004	0
-0.158	0.016	-0.001	0.021	-0.028	-0.003	0.012	-0.04	-0.149	-0.011	-0.019
-0.149	0.026	0.119	0.017	-0.039	-0.009	0.026	-0.018	-0.094	-0.028	-0.011
-0.128	0.027	0.186	0.008	-0.057	-0.002	0.031	-0.023	0.062	-0.01	-0.008
-0.116	0.026	0.204	0	-0.039	0.008	0.028	-0.013	0.16	0.034	-0.018
-0.129	0.023	0.12	0	-0.031	0.006	0.028	-0.001	0.142	0.059	0.001
-0.144	0.019	-0.026	-0.014	-0.067	-0.003	0.028	-0.014	0.055	0.042	0.015
-0.12	0.019	-0.173	-0.036	-0.077	-0.013	0.029	-0.026	0.001	-0.01	0.01
-0.094	0.022	-0.269	-0.029	-0.054	-0.014	0.026	-0.022	-0.018	-0.053	0.032
-0.114	0.014	-0.325	-0.014	-0.044	-0.013	0.006	-0.011	-0.055	-0.051	0.041
-0.148	0.003	-0.443	-0.016	-0.011	-0.009	-0.009	-0.005	-0.057	-0.012	0.015
-0.152	0.008	-0.602	0.003	0.032	-0.002	0.003	-0.004	0.013	0.031	0.013
-0.134	0.012	-0.692	0.036	0.028	-0.001	0.02	-0.008	0.055	0.045	0.021
-0.136	0.006	-0.642	0.037	0.017	-0.001	0.023	-0.012	0.032	0.018	0.015
-0.15	0.01	-0.363	0.015	0.012	-0.021	0.019	-0.011	0.042	-0.043	0.019
-0.136	0.009	0.073	0.011	-0.01	-0.051	0.012	-0.017	0.097	-0.069	0.017
-0.125	-0.005	0.425	0.022	-0.007	-0.039	0.008	-0.008	0.111	-0.027	-0.003
-0.132	-0.014	0.575	0.02	0.005	0.006	0.016	0.004	0.032	-0.025	-0.008
-0.115	-0.015	0.594	0.019	-0.015	0.045	0.023	-0.012	-0.068	-0.055	0.011
-0.109	-0.016	0.604	0.025	-0.012	0.069	0.015	-0.02	-0.087	-0.016	0.015
-0.149	-0.005	0.636	0.022	0.01	0.084	0.016	-0.013	-0.115	0.024	-0.005
-0.146	0.016	0.632	0.013	-0.001	0.088	0.035	-0.024	-0.223	0.059	-0.02
-0.102	0.016	0.55	0.016	-0.006	0.067	0.029	-0.055	-0.27	0.122	-0.026
-0.126	0.005	0.413	0.02	0.012	0.027	0.002	-0.089	-0.242	0.109	-0.02
-0.162	0.013	0.242	0.016	0.023	0.015	-0.012	-0.105	-0.198	0.043	-0.001
-0.145	0.017	0.027	0.015	0.032	0.034	-0.015	-0.116	-0.041	-0.014	0.006
-0.128	0.013	-0.189	0.012	0.038	0.036	-0.002	-0.132	0.14	-0.09	0.005
-0.132	0.02	-0.359	-0.002	0.04	0.011	0.016	-0.127	0.143	-0.081	0.014
-0.143	0.025	-0.43	-0.009	0.042	-0.013	0.007	-0.107	0.085	0.021	0.013
-0.144	0.019	-0.313	0.001	0.024	-0.03	-0.007	-0.116	0.086	0.045	-0.006
-0.122	0.015	-0.1	0.008	-0.015	-0.036	-0.001	-0.133	0.077	0.043	-0.014
-0.107	0.02	0.058	0.001	-0.024	-0.034	0.007	-0.049	0.042	0.059	-0.01
-0.12	0.021	0.18	-0.007	-0.001	-0.038	0.006	0.106	-0.018	-0.007	-0.005
-0.142	0.013	0.266	-0.014	-0.009	-0.04	-0.002	0.189	-0.079	0.021	0.008
-0.132	0.009	0.263	-0.014	-0.046	-0.012	-0.004	0.159	-0.078	0.234	0.012
-0.129	0.011	0.197	-0.001	-0.061	0.016	0.007	0.059	-0.022	0.334	0.007
-0.155	0.013	0.127	0.01	-0.027	0.01	0.026	-0.012	0.027	0.231	0.013
-0.142	0.005	0.087	0.017	0.029	-0.003	0.044	-0.008	0.048	0.04	0.007
-0.115	-0.001	0.065	0.027	0.032	-0.012	0.05	0.003	0.077	-0.165	-0.006
-0.129	0.002	0.04	0.033	0.005	-0.018	0.025	-0.012	0.083	-0.227	0.001
-0.138	0.005	0.002	0.037	0.011	-0.016	-0.003	-0.028	0.026	-0.156	0.001
-0.139	0.011	-0.067	0.033	0.015	-0.017	0.005	-0.049	0.012	-0.08	-0.006
-0.162	0.015	-0.164	0.013	0.003	-0.019	0.018	-0.079	0.075	0.038	0.005
-0.162	0.007	-0.253	0.005	0.015	-0.031	0.014	-0.101	0.1	0.164	0.004
-0.135	0.004	-0.255	0.007	0.018	-0.047	0.003	-0.094	0.092	0.179	-0.018
-0.138	0.006	-0.138	0.001	-0.014	-0.039	-0.009	-0.062	0.089	0.117	-0.024
-0.148	0.004	-0.015	-0.006	-0.029	-0.03	-0.012	-0.036	0.026	0.072	-0.019
-0.144	0.007	0.058	-0.006	-0.038	-0.035	-0.006	-0.042	-0.079	0.041	-0.014
-0.153	0.013	0.132	0.002	-0.072	-0.021	0.001	-0.046	-0.062	0.036	-0.005
-0.154	0.016	0.178	0.018	-0.091	-0.013	0.015	-0.017	0.071	0.097	-0.006
-0.141	0.019	0.175	0.029	-0.073	-0.036	0.026	-0.003	0.108	0.146	0
-0.141	0.018	0.158	0.031	-0.026	-0.033	0.018	-0.067	0.043	0.112	0.021
-0.144	0.014	0.129	0.031	0.028	0.009	0.005	-0.097	-0.019	0.052	0.014
-0.14	0.019	0.097	0.026	0.049	0.053	0.006	0.029	-0.075	0.022	-0.013
-0.138	0.019	0.067	0.017	0.032	0.118	0.017	0.198	-0.01	0.022	-0.016
-0.147	0.014	0.033	0.016	0.005	0.181	0.01	0.214	0.141	0.032	-0.011
-0.156	0.02	0.005	0.013	-0.009	0.164	-0.009	0.042	0.141	0.04	-0.01
-0.157	0.021	-0.011	0.013	-0.012	0.093	-0.011	-0.019	0.03	0.049	-0.003
-0.146	0.011	-0.011	0.019	-0.003	0.054	-0.004	0.214	-0.034	0.059	-0.003
-0.128	0.016	-0.004	0.014	0.013	0.044	0.003	0.355	0.014	0.059	-0.014
-0.12	0.025	-0.01	0.002	0.005	0.024	0.015	0.12	0.097	0.04	-0.009
-0.118	0.016	-0.021	0	-0.008	0.004	0.02	-0.223	0.069	0.031	-0.001
-0.126	0.011	-0.022	0.008	0.006	-0.008	0.016	-0.349	0.04	0.033	-0.009
-0.147	0.009	-0.02	0.015	0.024	-0.026	0.021	-0.196	0.001	0.012	-0.014
-0.144	-0.007	-0.019	0.013	0.032	-0.03	0.034	0.188	-0.229	-0.012	-0.02
-0.127	-0.015	-0.032	0.001	0.041	-0.013	0.039	0.478	-0.466	-0.008	-0.03
-0.14	-0.013	-0.047	-0.003	0.039	-0.017	0.036	0.313	-0.426	-0.003	-0.017
-0.154	-0.026	-0.037	0.002	0.005	-0.034	0.027	0.026	-0.077	-0.008	0
-0.138	-0.035	-0.021	0.001	-0.033	-0.03	0.003	0.025	0.286	-0.01	-0.005
-0.129	-0.036	-0.024	0.002	-0.042	-0.018	-0.008	0.094	0.185	-0.004	-0.004
-0.133	-0.03	-0.027	0.016	-0.051	-0.023	0.01	0.038	-0.092	0.008	-0.005
-0.123	0.007	-0.016	0.02	-0.052	-0.028	0.029	-0.057	0.079	-0.037	-0.012
-0.113	0.055	-0.015	0.012	-0.016	-0.021	0.033	-0.132	0.281	-0.101	0.003
-0.111	0.07	-0.026	0.005	0.005	-0.013	0.027	-0.116	0.066	-0.062	0.022
-0.116	0.051	-0.031	0.004	-0.003	-0.003	0.023	-0.016	-0.129	-0.001	0.025
-0.145	0.027	-0.031	0.009	0.017	0.002	0.029	0.005	-0.087	0.016	0.03
-0.166	0.001	-0.028	0.006	0.04	0.004	0.028	-0.066	-0.066	0.054	0.024
-0.149	-0.015	-0.017	-0.004	0.024	0.018	0.011	-0.125	-0.071	0.069	0.032
-0.138	-0.021	-0.016	-0.004	-0.008	0.015	0.001	-0.152	-0.046	0.033	0.07
-0.145	-0.043	-0.03	-0.008	-0.038	-0.009	0.005	-0.141	-0.092	0.012	0.073
-0.132	-0.059	-0.047	-0.021	-0.058	-0.015	0.017	-0.096	-0.034	0.005	0.05
-0.121	-0.042	-0.076	-0.016	-0.041	-0.008	0.022	-0.05	0.183	-0.015	0.055
-0.134	-0.026	-0.103	0.005	-0.011	-0.013	0.012	0.01	0.305	-0.037	0.054
-0.131	-0.046	-0.108	0.017	-0.022	-0.023	0.013	0.125	0.321	-0.061	0.03
-0.129	-0.063	-0.116	0.012	-0.065	-0.023	0.022	0.217	0.28	-0.069	0.011
-0.144	-0.035	-0.14	-0.001	-0.086	-0.02	0.015	0.154	0.226	-0.036	-0.018
-0.125	0.016	-0.143	-0.008	-0.06	-0.022	0.006	0.014	0.227	-0.013	-0.04
-0.098	0.068	-0.117	-0.013	-0.018	-0.035	0.009	-0.037	0.207	-0.03	-0.016
-0.107	0.089	-0.096	-0.016	-0.003	-0.037	0.012	-0.042	0.165	-0.026	-0.002
-0.141	0.042	-0.087	-0.003	-0.007	0.002	0.005	-0.088	0.103	-0.002	-0.011
-0.156	-0.01	-0.072	0.013	-0.012	0.047	-0.008	-0.112	-0.019	0.025	0.011
-0.14	-0.003	-0.041	0.012	-0.011	0.057	-0.012	-0.128	-0.143	0.067	0.025
-0.138	0.013	0.018	0.014	-0.01	0.043	-0.003	-0.118	-0.229	0.076	0.008
-0.15	0.004	0.081	0.02	-0.032	0.021	0.011	0.009	-0.305	0.062	0.018
-0.15	-0.01	0.105	0.02	-0.047	0.004	0.027	0.1	-0.393	0.078	0.021
-0.148	-0.012	0.088	0.022	-0.006	0.005	0.029	0.057	-0.374	0.081	-0.007
-0.136	0.021	0.056	0.021	0.042	0.011	0.017	0.032	-0.185	0.05	-0.022
-0.137	0.065	0.04	0.024	0.043	0.014	0.014	-0.001	0.012	0.045	-0.033
-0.15	0.065	0.035	0.031	0.026	0.006	0.011	-0.111	0.082	0.057	-0.037
-0.139	0.036	0.024	0.028	0.013	-0.012	-0.006	-0.149	0.022	0.046	-0.019
-0.125	0.024	0.024	0.024	-0.012	-0.009	-0.009	-0.065	-0.017	0.038	-0.02
-0.129	0.026	0.045	0.02	-0.026	0.006	-0.002	0.001	-0.002	0.032	-0.038
-0.129	0.02	0.057	0.012	-0.007	-0.001	0.003	-0.006	-0.012	0.004	-0.027
-0.125	0.01	0.06	0.012	0.011	-0.002	0.015	-0.018	0.063	0.011	-0.026
-0.131	0.018	0.073	0.019	0.021	0.03	0.014	0.01	0.168	0.036	-0.031
-0.152	0.029	0.089	0.017	0.024	0.059	0.009	0.035	0.103	-0.028	0.004
-0.161	0.028	0.079	0.01	0.001	0.04	0.014	0.03	-0.032	-0.086	0.015
-0.148	0.019	0.038	0.013	-0.031	-0.001	0.011	0.009	-0.129	0.023	-0.015
-0.136	0.018	-0.007	0.007	-0.053	0.004	0.006	-0.022	-0.217	0.113	-0.022
-0.138	0.019	-0.016	-0.005	-0.062	0.023	0.009	-0.042	-0.193	-0.01	-0.02
-0.143	0.016	-0.009	0.003	-0.038	-0.006	0.006	-0.047	-0.022	-0.055	-0.032
-0.131	0.013	-0.027	0.012	0.014	-0.037	-0.001	-0.048	0.103	0.144	-0.029
-0.108	0.01	-0.052	0.009	0.05	-0.012	0.008	-0.031	0.078	0.256	-0.024
-0.119	0.008	-0.056	0.008	0.058	0.037	0.025	-0.004	0.018	0.168	-0.016
-0.14	0.007	-0.068	0.014	0.05	0.054	0.028	-0.001	0.012	0.069	-0.001
-0.138	0.007	-0.087	0.021	0.012	0.033	0.029	-0.017	-0.026	0.035	-0.012
-0.134	0.012	-0.091	0.032	-0.025	0.012	0.032	-0.013	-0.067	0.028	-0.021
-0.125	0.02	-0.097	0.036	-0.034	0.008	0.021	-0.002	0.016	0.011	0.005
-0.123	0.027	-0.123	0.021	-0.042	0.006	0.003	-0.013	0.104	-0.001	0.01
-0.134	0.026	-0.153	0.016	-0.043	-0.012	-0.012	-0.024	0.12	0.004	-0.01
-0.134	0.017	-0.205	0.019	-0.034	-0.046	-0.015	-0.011	0.21	0.029	-0.003
-0.129	0.012	-0.285	0.013	-0.048	-0.059	-0.005	-0.005	0.291	0.062	0.001
-0.129	0.007	-0.258	0.009	-0.046	-0.042	0.009	-0.018	0.22	0.064	-0.009
-0.137	0.012	-0.058	0.011	-0.018	-0.042	0.009	-0.021	0.169	0.053	0.002
-0.146	0.022	0.139	0.012	-0.007	-0.057	0.002	-0.025	0.135	0.042	-0.006
-0.147	0.007	0.228	0.011	0.003	-0.049	0.011	-0.03	0.02	0.012	-0.022
-0.134	-0.019	0.278	0.001	0.02	-0.039	0.016	-0.011	-0.004	-0.001	0.009
-0.123	-0.031	0.293	-0.01	0.022	-0.037	0.001	-0.001	0.074	0.014	0.042
-0.133	-0.036	0.244	-0.004	0.014	-0.027	0.011	-0.012	0.054	0.007	0.042
-0.145	-0.05	0.17	0.005	0.01	-0.025	0.048	-0.023	-0.036	-0.014	0.057
-0.14	-0.074	0.098	-0.001	0.013	-0.03	0.055	-0.029	-0.048	0	0.075
-0.135	-0.071	0.029	-0.001	0.015	-0.02	0.038	-0.021	-0.02	0.027	0.052
-0.148	-0.027	-0.027	0.003	-0.016	-0.007	0.028	0.014	-0.083	0.012	0.039
-0.157	-0.008	-0.073	-0.007	-0.053	-0.007	0.017	0.042	-0.164	-0.026	0.053
-0.142	-0.042	-0.115	-0.017	-0.022	-0.009	0	0.024	-0.124	-0.035	0.032
-0.144	-0.071	-0.132	-0.007	0.025	-0.009	-0.005	0.003	-0.006	-0.023	0.009
-0.148	-0.049	-0.129	0.016	0.019	-0.001	0.003	0.008	0.109	-0.017	0.022
-0.124	-0.006	-0.162	0.019	0	0.018	-0.002	0.001	0.149	0.009	0.025
-0.124	0.008	-0.246	-0.003	-0.02	0.025	-0.014	-0.021	0.078	0.047	0.024
-0.137	0.011	-0.33	-0.007	-0.059	0.021	0.002	-0.031	-0.018	0.033	0.029
-0.131	0.031	-0.413	0.014	-0.054	0.024	0.017	-0.017	-0.125	-0.001	0.009
-0.138	0.051	-0.509	0.023	0.01	0.023	0.004	-0.002	-0.248	-0.014	-0.01
-0.152	0.052	-0.465	0.016	0.044	0.014	0.004	-0.014	-0.25	-0.039	-0.006
-0.141	0.036	-0.195	0.015	0.034	0.011	0.013	-0.016	-0.134	-0.054	-0.014
-0.12	0.026	0.113	0.012	0.03	0.014	0.008	0	-0.039	-0.049	-0.029
-0.109	0.032	0.314	0.007	0.012	0.008	0.008	0.003	0.003	-0.035	-0.025
-0.119	0.035	0.427	0.015	-0.03	0.001	0.017	-0.012	0.03	-0.001	-0.024
-0.138	0.034	0.453	0.023	-0.04	0.006	0.026	-0.029	0.079	0.023	-0.019
-0.145	0.041	0.389	0.017	-0.026	0.002	0.034	-0.028	0.14	0.024	-0.001
-0.142	0.046	0.266	0.018	-0.047	-0.003	0.033	-0.013	0.118	0.049	-0.01
-0.139	0.035	0.1	0.021	-0.05	0.006	0.029	-0.011	0.009	0.085	-0.031
-0.141	0.022	-0.103	0.01	-0.002	0.012	0.029	-0.028	-0.038	0.069	-0.017
-0.142	0.021	-0.274	0.003	0.015	0.018	0.018	-0.05	0.032	0.038	-0.006
-0.128	0.021	-0.249	0.009	0.012	0.024	0.001	-0.077	0.108	0.037	-0.013
-0.126	0.014	-0.02	0.013	0.025	0.026	-0.006	-0.127	0.113	0.03	-0.005
-0.146	0.003	0.17	0.01	0.002	0.017	0.005	-0.164	0.086	0.009	-0.005
-0.155	0.002	0.206	0.016	-0.034	-0.002	0.021	-0.15	0.071	-0.012	-0.011
-0.153	0.007	0.202	0.025	-0.041	-0.019	0.023	-0.138	0.045	-0.016	0.001
-0.144	0.002	0.204	0.019	-0.046	-0.021	0.015	-0.113	0.014	0.003	-0.001
-0.125	0	0.174	0.006	-0.026	-0.006	-0.003	0.013	0.023	0.023	-0.003
-0.116	0.009	0.139	-0.003	0.014	-0.006	-0.024	0.142	0.096	0.045	0.011
-0.116	0.019	0.117	0	0.01	-0.033	-0.022	0.195	0.217	0.064	0
-0.123	0.021	0.094	0.014	-0.001	-0.045	0.005	0.296	0.295	0.056	-0.012
-0.141	0.016	0.068	0.022	0.012	-0.004	0.026	0.453	0.226	0.009	-0.001
-0.149	0.015	0.043	0.013	0.005	0.061	0.026	0.438	0.01	-0.051	-0.004
-0.145	0.023	0.023	0.003	-0.005	0.093	0.025	0.09	-0.2	-0.055	-0.01
-0.144	0.023	0.012	0.007	0.011	0.1	0.026	-0.33	-0.195	0.018	-0.005
-0.143	0.018	0.01	0.005	0.029	0.113	0.012	-0.433	0.027	0.106	-0.007
-0.143	0.02	0.01	-0.005	0.048	0.096	-0.003	-0.338	0.138	0.142	-0.001
-0.145	0.029	0.005	-0.008	0.043	0.046	0.005	-0.218	-0.025	0.114	0.007
-0.134	0.031	-0.004	-0.016	0.013	0.032	0.021	-0.037	-0.229	0.072	0.001
-0.124	0.018	-0.018	-0.025	0.03	0.048	0.027	0.001	-0.329	0.049	0.002
-0.125	0.001	-0.02	-0.018	0.051	0.028	0.032	-0.174	-0.315	0.044	0.004
-0.123	0	-0.011	-0.002	0.01	0.006	0.023	-0.292	-0.179	0.05	-0.007
-0.131	0.008	-0.016	0.007	-0.018	0.01	0.001	-0.25	-0.034	0.048	0
-0.141	0.013	-0.022	0.016	-0.001	0.003	-0.002	-0.141	0.06	0.045	0.024
-0.139	0.008	-0.013	0.032	0.015	-0.001	0.002	-0.067	0.123	0.04	0.025
-0.133	-0.004	-0.01	0.037	0.022	-0.002	-0.009	-0.045	0.121	0.028	0
-0.142	0.01	-0.015	0.022	-0.011	-0.019	-0.015	0.107	0.062	0.017	-0.01
-0.163	0.039	-0.013	0.008	-0.087	-0.018	-0.006	0.349	0.013	-0.004	-0.002
-0.162	0.027	-0.016	0.014	-0.127	-0.011	-0.002	0.356	0.042	0.016	-0.007
-0.142	-0.011	-0.02	0.025	-0.114	-0.029	0.001	0.163	0.098	0.058	-0.011
-0.126	-0.03	-0.015	0.015	-0.072	-0.037	0.01	0.059	0.051	0.044	-0.004
-0.105	-0.032	-0.014	-0.005	-0.01	-0.027	0.018	0.072	-0.016	0.027	-0.007
-0.103	-0.024	-0.016	-0.012	0.015	-0.024	0.021	0.117	-0.067	0.037	0
-0.133	-0.028	-0.014	-0.008	-0.024	-0.003	0.017	0.165	-0.296	0.026	0.01
-0.15	-0.053	-0.006	-0.001	-0.037	0.018	0.007	0.096	-0.481	0.011	0
-0.149	-0.055	-0.011	0.018	-0.007	-0.01	0.002	-0.09	-0.194	0.026	0.005
-0.138	-0.014	-0.035	0.03	0.001	-0.048	0.003	-0.163	0.189	0.044	0.008
-0.114	0.022	-0.035	0.024	0.011	-0.061	-0.001	-0.13	0.195	0.035	-0.006
-0.126	0.028	-0.007	0.022	0.027	-0.055	0.009	-0.159	0.238	0.011	0.011
-0.15	0.024	-0.004	0.028	0.011	-0.035	0.033	-0.196	0.457	0.004	0.017
-0.132	0.024	-0.013	0.03	0.015	-0.016	0.038	-0.1	0.379	0.014	-0.009
-0.126	0.025	-0.003	0.02	0.026	-0.01	0.025	0.069	0.142	0.015	-0.005
-0.151	0.024	-0.001	0.007	-0.016	-0.01	0.015	0.071	0.044	0.005	0.006
-0.158	0.023	-0.017	0.008	-0.045	-0.021	0.014	-0.053	-0.051	0.003	0.01
-0.152	0.026	-0.012	0.017	-0.032	-0.027	0.018	0.014	-0.101	-0.013	0.031
-0.156	0.029	0	0.019	-0.031	0.011	0.017	0.145	-0.124	-0.051	0.023
-0.148	0.028	-0.019	0.017	-0.023	0.062	0.012	0.021	-0.276	-0.069	-0.015
-0.123	0.018	-0.038	0.011	0.002	0.073	0.016	-0.122	-0.462	-0.065	-0.021
-0.124	0.005	-0.043	0.006	0.018	0.051	0.019	-0.031	-0.523	-0.05	-0.009
-0.148	0.004	-0.055	0.012	0.03	0.02	0.019	0.112	-0.192	0.01	-0.002
-0.144	0.007	-0.063	0.027	0.03	-0.003	0.027	0.154	0.365	0.077	0.013
-0.131	-0.013	-0.06	0.029	0.011	-0.008	0.027	0.169	0.429	0.073	0.003
-0.134	-0.046	-0.058	0.022	0.021	-0.009	0.016	0.227	0.122	0.034	-0.012
-0.127	-0.062	-0.056	0.017	0.04	-0.02	0.01	0.274	0.151	0.031	0.01
-0.114	-0.057	-0.063	0.012	0.014	-0.024	0.011	0.237	0.413	0.024	0.015
-0.113	-0.054	-0.075	0.001	-0.012	-0.029	0.015	0.143	0.316	-0.017	0
-0.121	-0.068	-0.124	-0.012	-0.01	-0.043	0.018	0.068	-0.14	-0.015	0.02
-0.139	-0.077	-0.269	-0.013	-0.019	-0.037	0.012	-0.023	-0.328	-0.005	0.021
-0.147	-0.036	-0.415	-0.005	-0.028	-0.02	0.013	-0.149	-0.117	-0.094	-0.017
-0.143	0.045	-0.454	-0.005	-0.022	-0.03	0.028	-0.213	0.057	-0.12	-0.028
-0.142	0.082	-0.457	0.002	-0.037	-0.038	0.022	-0.231	0.052	-0.032	-0.019
-0.142	0.063	-0.374	0.011	-0.053	0	-0.001	-0.243	-0.054	-0.052	-0.01
-0.142	0.043	-0.09	0	-0.071	0.052	0.003	-0.276	-0.147	-0.056	0.011
-0.139	0.031	0.191	-0.011	-0.105	0.086	0.028	-0.297	-0.107	0.151	0.008
-0.141	0.023	0.281	-0.005	-0.082	0.109	0.026	-0.155	-0.002	0.289	-0.009
-0.142	0.025	0.3	-0.002	-0.022	0.119	0.005	0.042	0.016	0.185	0.001
-0.126	0.017	0.324	0.002	-0.035	0.117	0.005	0.152	-0.013	0.084	-0.009
-0.129	0.016	0.314	0.012	-0.074	0.09	0.009	0.178	0.101	0.092	-0.032
-0.154	0.028	0.271	0.013	-0.068	0.023	0.001	0.098	0.289	0.061	-0.01
-0.15	0.023	0.2	0.008	-0.034	-0.022	-0.004	0.13	0.327	-0.067	0
-0.134	0.017	0.134	-0.004	0.021	-0.012	0	0.315	0.192	-0.173	-0.015
-0.126	0.021	0.106	-0.018	0.066	-0.019	0.006	0.226	-0.136	-0.156	0
-0.115	0.021	0.088	-0.012	0.071	-0.06	0.01	-0.122	-0.474	-0.072	0.01
-0.125	0.022	0.067	0.008	0.071	-0.072	0.004	-0.221	-0.458	0.046	-0.01
-0.136	0.025	0.048	0.023	0.052	-0.056	0.001	-0.067	-0.184	0.186	-0.011
-0.128	0.026	0.035	0.023	0.006	-0.035	0.006	0.028	0.121	0.235	0.003
-0.134	0.023	0.027	0.019	-0.001	-0.003	0.003	0.002	0.302	0.169	0.011
-0.168	0.013	0.021	0.02	0	0.006	0.004	-0.106	0.128	0.038	0.015
-0.169	0.007	0.029	0.021	-0.025	0.006	0.019	-0.089	-0.157	-0.088	0.004
-0.122	0.007	0.042	0.021	-0.015	0.014	0.02	0.101	-0.157	-0.111	-0.011
-0.115	0.009	0.034	0.018	0.009	-0.002	0.005	0.138	-0.06	-0.087	-0.007
-0.145	0.009	0.017	0.016	0.006	-0.02	0.006	0.058	0.005	-0.088	-0.007
-0.137	0.002	0.008	0.014	0.011	-0.019	0.025	0.059	0.075	0.005	-0.015
-0.131	0.008	0.007	0.008	0.017	-0.017	0.036	-0.023	-0.022	0.206	-0.002
-0.144	0.027	0.012	0.005	0.008	-0.003	0.021	-0.166	-0.093	0.318	0.001
-0.147	0.021	0.014	0.009	0.009	0.008	0.002	-0.197	0.048	0.238	-0.015
-0.147	0.008	0.013	0.015	0.012	0.004	-0.004	-0.158	0.095	0.057	-0.003
-0.12	0.015	0.003	0.02	0.002	0.018	-0.01	-0.07	-0.02	-0.08	0.009
-0.108	0.015	-0.001	0.024	-0.005	0.032	-0.01	0.022	-0.131	-0.095	-0.004
-0.139	0.002	0.014	0.021	-0.012	0.024	0.006	0.009	-0.184	-0.04	0.009
-0.134	-0.009	0.018	0.015	-0.022	0.02	0.021	-0.033	-0.22	0.005	0.041
-0.108	-0.019	-0.002	0.013	-0.019	0.028	0.022	-0.021	-0.311	0.022	0.048
-0.128	-0.013	-0.007	0.014	-0.006	0.024	0.018	-0.017	-0.191	0.024	0.046
-0.144	-0.006	0.007	0.014	-0.005	-0.003	0.013	-0.041	0.206	0.031	0.052
-0.121	-0.02	0.013	0.015	-0.018	-0.029	0.012	-0.053	0.406	0.048	0.045
-0.121	-0.035	0.014	0.012	-0.021	-0.037	0.023	-0.048	0.35	0.061	0.024
-0.136	-0.011	0.01	0.007	-0.007	-0.049	0.027	-0.053	0.303	0.067	-0.006
-0.131	0.039	-0.004	0.005	0.012	-0.058	0.017	-0.057	0.252	0.065	-0.04
-0.14	0.059	-0.014	0.002	0.031	-0.05	0.013	-0.039	0.192	0.05	-0.042
-0.154	0.04	-0.02	0.001	0.013	-0.036	0.018	-0.03	0.15	0.046	-0.009
-0.151	0.026	-0.028	0.012	-0.037	-0.015	0.02	-0.027	0.094	0.055	0.005
-0.147	0.029	-0.033	0.015	-0.051	0.014	0.02	-0.015	0.028	0.027	0.008
-0.148	0.028	-0.044	0.012	-0.042	0.029	0.02	-0.011	-0.012	-0.012	0.027
-0.15	0.015	-0.068	0.02	-0.045	0.023	0.005	-0.008	-0.004	0	0.032
-0.139	0.006	-0.078	0.022	-0.028	0.018	-0.017	-0.014	0.016	0.012	0.038
-0.112	0.009	-0.058	0.015	0.02	0.046	-0.015	-0.023	0.017	0.009	0.057
-0.096	0.009	-0.037	0.008	0.061	0.087	-0.003	-0.023	0.027	0.027	0.041
-0.111	0.011	-0.037	0.008	0.066	0.061	-0.004	-0.023	0.033	0.052	0.007
-0.136	0.016	-0.061	0.021	0.055	-0.006	0	-0.015	-0.02	0.05	0.007
-0.141	0.012	-0.078	0.024	0.023	-0.021	0.012	-0.004	-0.085	0.016	0.014
-0.147	0.008	-0.071	0.012	-0.028	-0.017	0.019	-0.008	-0.053	-0.005	-0.011
-0.159	0.013	-0.093	0.011	-0.049	-0.025	0.024	-0.017	0.041	-0.014	-0.039
-0.145	0.018	-0.177	0.004	-0.04	-0.02	0.027	-0.022	0.091	-0.018	-0.043
-0.134	0.014	-0.264	-0.015	-0.028	-0.006	0.019	-0.009	0.104	-0.004	-0.065
-0.14	0.008	-0.249	-0.009	-0.013	-0.001	0.013	-0.004	0.125	-0.001	-0.101
-0.125	0.005	-0.155	0.005	-0.008	-0.003	0.014	-0.027	0.118	0.028	-0.093
-0.108	-0.005	-0.095	-0.004	-0.011	-0.008	0.009	-0.029	0.046	0.076	-0.067
-0.122	-0.019	-0.014	-0.012	0.015	-0.013	0.014	-0.004	-0.023	0.069	-0.047
-0.134	-0.028	0.105	-0.009	0.062	-0.016	0.016	-0.006	-0.054	0.058	-0.025
-0.14	-0.038	0.156	-0.008	0.059	-0.02	-0.001	-0.016	-0.081	0.059	-0.019
-0.146	-0.04	0.173	-0.009	-0.014	-0.018	-0.011	0.002	-0.11	0.024	-0.018
-0.143	0	0.174	-0.01	-0.075	-0.01	-0.009	0.001	-0.102	0.011	-0.017
-0.154	0.038	0.114	-0.006	-0.076	-0.012	-0.009	-0.021	0.008	0.052	-0.026
-0.152	0.006	0.029	0.01	-0.069	-0.011	0.003	-0.01	0.153	0.057	-0.026
-0.137	-0.027	-0.057	0.022	-0.07	0	0.016	0.018	0.211	0.01	-0.005
-0.149	0.001	-0.162	0.023	-0.036	-0.011	0.013	0.024	0.184	0.002	0.009
-0.154	0.031	-0.268	0.02	0.02	-0.033	0.011	0.014	0.038	-0.003	0.015
-0.13	0.046	-0.326	0.017	0.019	-0.031	0.013	0	-0.095	-0.058	0.041
-0.116	0.046	-0.302	0.015	-0.026	-0.005	0.019	-0.006	0.062	-0.086	0.05
-0.129	0.022	-0.175	0.021	-0.022	0.03	0.028	-0.004	0.295	-0.059	0.063
-0.15	0.009	-0.021	0.036	0.013	0.032	0.025	-0.009	0.28	-0.026	0.129
-0.145	0.018	0.073	0.035	0.008	0.004	0.016	-0.011	0.176	-0.016	0.144
-0.131	0.019	0.154	0.016	-0.004	0.001	0.015	0.009	0.159	-0.011	0.065
-0.14	0.011	0.241	-0.004	0	0.013	0.023	0.011	0.181	0.009	-0.021
-0.153	0.008	0.279	-0.016	-0.027	-0.008	0.03	-0.016	0.152	0.031	-0.089
-0.15	0.009	0.261	-0.018	-0.059	-0.071	0.022	-0.014	0.042	0.049	-0.047
-0.139	0.013	0.215	-0.018	-0.043	-0.135	0.014	0.004	-0.084	0.054	0.093
-0.13	0.015	0.179	-0.01	-0.004	-0.119	0.017	-0.005	-0.263	0.05	0.071
-0.131	0.003	0.166	-0.007	0	-0.014	0.015	-0.013	-0.396	0.046	-0.031
-0.129	-0.013	0.152	-0.014	-0.018	0.061	0.007	-0.009	-0.175	0.022	0.053
-0.133	-0.02	0.108	-0.007	-0.013	0.075	0.005	-0.005	0.169	0.002	0.119
-0.154	-0.02	0.054	0.012	-0.034	0.105	0.007	-0.004	0.07	0.019	-0.007
-0.167	-0.023	0.02	0.028	-0.095	0.114	0.003	-0.004	-0.222	0.028	-0.094
-0.142	-0.04	-0.009	0.04	-0.094	0.08	0	-0.014	-0.198	0.018	-0.059
-0.119	-0.052	-0.045	0.05	-0.019	0.101	0.002	-0.023	-0.1	0.03	-0.043
-0.134	-0.02	-0.078	0.049	0.044	0.157	0.007	-0.014	-0.093	0.047	-0.037
-0.145	0.031	-0.116	0.029	0.061	0.132	0.018	-0.028	-0.05	0.032	0.004
-0.137	0.025	-0.166	0.012	0.049	0.064	0.018	-0.051	-0.207	0.002	-0.015
-0.147	-0.005	-0.226	0.018	0.043	0.026	0.015	-0.015	-0.495	-0.016	-0.067
-0.159	0.016	-0.318	0.033	0.028	-0.009	0.028	0.025	-0.461	-0.022	-0.045
-0.147	0.03	-0.405	0.035	-0.006	-0.038	0.039	-0.021	-0.147	-0.014	-0.047
-0.135	-0.005	-0.372	0.027	0.001	-0.036	0.035	-0.075	0.166	-0.011	-0.072
-0.137	-0.018	-0.207	0.025	0.034	-0.028	0.025	-0.058	0.311	-0.015	0.042
-0.141	0.001	-0.013	0.023	0.018	-0.04	0.005	-0.023	0.173	-0.009	0.135
-0.131	-0.015	0.136	0.02	-0.002	-0.057	-0.003	0.03	-0.025	0.005	0.056
-0.109	-0.042	0.23	0.022	0.012	-0.045	0.016	0.094	-0.124	0.034	0.007
-0.108	-0.012	0.283	0.018	0.002	0.005	0.035	0.093	-0.234	0.054	0.026
-0.127	0.028	0.302	0.006	-0.026	0.041	0.034	0.067	-0.268	0.051	-0.007
-0.146	0.018	0.284	-0.005	-0.039	0.009	0.042	0.051	-0.126	0.052	0.029
-0.152	0.008	0.244	-0.009	-0.066	-0.043	0.052	0.003	0.081	0.057	0.195
-0.141	0.025	0.2	-0.008	-0.085	-0.052	0.024	-0.039	0.235	0.055	0.194
-0.133	0.023	0.168	-0.018	-0.048	-0.043	-0.005	-0.034	0.258	0.046	0.023
-0.124	-0.008	0.147	-0.039	-0.002	-0.047	0.011	-0.026	0.16	0.037	0.015
-0.113	-0.019	0.121	-0.055	0.022	-0.043	0.029	-0.032	0.045	0.044	0.044
-0.122	0.021	0.087	-0.062	0.019	-0.023	0.018	-0.025	-0.026	0.047	-0.044
-0.134	0.047	0.065	-0.053	-0.036	0.009	0.008	-0.006	-0.031	0.048	-0.087
-0.13	0.013	0.057	-0.02	-0.08	0.036	0.007	-0.004	-0.002	0.073	-0.076
-0.125	0.008	0.036	0.025	-0.032	0.032	0.008	-0.012	-0.062	0.09	-0.064
-0.137	0.054	0	0.053	0.027	0.031	0.01	-0.002	-0.208	0.083	-0.043
-0.148	0.06	-0.031	0.05	0.035	0.074	0.006	0.006	-0.263	0.065	-0.021
-0.135	0.029	-0.049	0.03	0.063	0.099	0.002	-0.008	-0.152	0.012	0.027
-0.125	0.019	-0.058	0.015	0.09	0.059	0.009	-0.014	0.054	-0.043	0.072
-0.126	0.02	-0.068	0.012	0.045	0.011	0.005	-0.001	0.261	-0.02	0
-0.123	0.022	-0.074	0.017	-0.011	-0.007	-0.016	-0.005	0.355	0.026	-0.126
-0.133	0.027	-0.072	0.018	-0.041	-0.02	-0.023	-0.018	0.28	0.014	-0.13
-0.14	0.024	-0.069	0.021	-0.066	-0.027	-0.009	-0.004	0.062	0.003	-0.077
-0.137	0.011	-0.06	0.03	-0.039	-0.007	0.009	0.004	-0.128	0.02	-0.068
-0.147	0.015	-0.042	0.023	0.027	0.013	0.021	-0.005	-0.127	0.022	-0.052
-0.146	0.02	-0.027	0.009	0.051	0.02	0.017	-0.003	-0.055	0.003	-0.049
-0.135	0.008	-0.007	0.011	0.049	0.021	0.001	-0.004	-0.028	-0.002	-0.075
-0.137	0.007	0.026	0.015	0.058	0.013	0.001	-0.021	-0.011	0.039	-0.071
-0.126	0.017	0.043	0.02	0.058	0.01	0.008	-0.031	0.001	0.086	-0.053
-0.122	0.025	0.04	0.027	0.046	0.013	-0.002	-0.031	0.075	0.079	-0.065
-0.143	0.036	0.04	0.027	0.04	0.001	-0.006	-0.03	0.186	0.039	-0.069
-0.151	0.031	0.006	0.014	0.035	-0.015	0.008	-0.02	0.181	0.018	-0.004
-0.147	0.01	-0.117	0.003	0.02	-0.025	0.005	-0.006	0.1	0.017	0.09
-0.148	0	-0.299	0.027	-0.021	-0.033	-0.002	-0.008	0.063	0.01	0.132
-0.138	0.001	-0.449	0.051	-0.055	-0.037	0.013	-0.014	0.009	0.004	0.125
-0.128	-0.003	-0.439	0.029	-0.005	-0.038	0.019	-0.006	-0.134	0.001	0.084
-0.128	-0.004	-0.228	0.01	0.077	-0.032	0.013	0	-0.233	0	0.032
-0.127	-0.006	-0.001	0.033	0.088	-0.028	0.013	-0.004	-0.194	0.021	0.042
-0.135	-0.025	0.128	0.049	0.051	-0.027	0.001	-0.011	-0.082	0.047	0.078
-0.145	-0.05	0.259	0.026	0.037	-0.02	-0.013	-0.012	0.066	0.062	0.053
-0.141	-0.052	0.354	-0.002	0.059	-0.016	-0.011	-0.011	0.162	0.063	0.004
-0.14	-0.011	0.321	0.001	0.082	-0.008	-0.008	-0.017	0.132	0.063	-0.02
-0.143	0.041	0.232	0.015	0.068	-0.001	-0.007	-0.018	0.081	0.073	-0.035
-0.132	0.05	0.153	0.009	0.002	-0.004	0.002	-0.025	0.067	0.052	-0.036
-0.118	0.027	0.1	0.003	-0.093	-0.001	0.007	-0.031	0.058	0.013	-0.027
-0.126	0.012	0.068	0.011	-0.13	-0.004	0.007	-0.014	0.07	-0.004	-0.037
-0.148	0.025	0.027	0.009	-0.086	-0.015	0.013	0.002	0.106	-0.011	-0.046
-0.156	0.036	-0.009	-0.003	-0.097	-0.008	0.015	-0.004	0.111	-0.013	-0.054
-0.142	0.013	-0.016	-0.006	-0.184	-0.001	0.014	-0.017	0.065	-0.016	-0.037
-0.132	-0.004	-0.014	-0.006	-0.192	-0.01	0.026	-0.023	0.02	-0.009	0.041
-0.133	0.007	-0.017	-0.019	-0.125	-0.006	0.031	-0.032	0.014	0.017	0.097
-0.133	0.012	-0.012	-0.026	-0.085	0.008	0.011	-0.04	0.02	0.044	0.075
-0.132	0.009	-0.017	-0.02	-0.061	0.005	0	-0.038	0.019	0.047	0.071
-0.131	0	-0.042	-0.019	-0.052	-0.001	0.011	-0.044	0.024	0.026	0.079
-0.128	-0.015	-0.066	-0.021	-0.057	0.008	0.019	-0.04	0.039	0.029	0.016
-0.137	-0.006	-0.095	-0.023	-0.015	0.02	0.027	-0.021	0.05	0.046	-0.034
-0.146	0.014	-0.144	-0.025	0.017	0.019	0.031	-0.012	0.059	0.031	0.009
-0.144	0.022	-0.194	-0.028	-0.039	0.015	0.02	-0.01	0.079	0	0.046
-0.141	0.033	-0.237	-0.033	-0.115	0.012	0.01	-0.018	0.093	-0.026	0.025
-0.142	0.028	-0.301	-0.029	-0.107	0.001	0.008	-0.037	0.065	-0.03	0.012
-0.143	-0.015	-0.437	-0.013	-0.033	-0.004	0.006	-0.037	0.029	-0.009	0.002
-0.133	-0.052	-0.582	0.01	-0.06	0.003	0.011	-0.022	0.023	-0.004	-0.034
-0.118	-0.052	-0.546	0.028	-0.163	0.003	0.024	-0.026	0.032	-0.02	-0.072
-0.127	-0.059	-0.347	0.028	-0.134	0.004	0.016	-0.035	0.064	-0.027	-0.116
-0.151	-0.095	-0.262	0.007	-0.024	0.009	-0.002	-0.015	0.119	-0.029	-0.148
-0.149	-0.067	-0.374	-0.011	0.013	-0.005	-0.003	-0.002	0.103	-0.038	-0.099
-0.122	0.039	-0.477	-0.004	0.019	-0.013	-0.001	-0.026	-0.012	-0.035	0.001
-0.122	0.084	-0.389	0.02	0.06	-0.003	0.003	-0.042	-0.076	-0.03	0.061
-0.147	0.025	-0.124	0.021	0.083	-0.012	0.02	-0.042	-0.04	-0.031	0.077
-0.143	-0.023	0.188	0	0.054	-0.013	0.022	-0.04	0.012	-0.011	0.077
-0.129	-0.018	0.479	0.008	0.048	0.008	0.009	-0.039	0.053	0.007	0.064
-0.129	-0.024	0.697	0.04	0.082	0.01	0.018	-0.033	0.043	0.012	0.062
-0.132	-0.024	0.757	0.052	0.101	0.008	0.037	-0.005	-0.008	0.042	0.072
-0.132	0.023	0.672	0.041	0.078	0.02	0.038	0.017	0.014	0.055	0.045
-0.119	0.053	0.493	0.027	0.041	0.012	0.038	0.012	0.106	0.024	-0.004
-0.115	0.037	0.211	0.029	0.025	-0.004	0.049	0.009	0.164	0.016	-0.02
-0.136	0.023	-0.093	0.039	0.029	0.003	0.052	0.108	0.181	0.029	-0.028
-0.148	0.03	-0.273	0.031	0.032	0.016	0.043	0.461	0.221	0.021	-0.042
-0.131	0.042	-0.335	0.019	0.029	0.021	0.042	0.734	0.232	0.033	-0.032
-0.119	0.036	-0.32	0.022	0.021	0.021	0.028	0.338	0.107	0.062	-0.031
-0.131	0.027	-0.137	0.027	0.003	0.022	-0.007	-0.325	-0.09	0.056	-0.046
-0.14	0.033	0.157	0.019	-0.017	0.017	-0.016	-0.463	-0.187	0.051	-0.034
-0.137	0.033	0.334	0.014	-0.01	-0.004	-0.004	-0.183	-0.122	0.08	-0.02
-0.136	0.015	0.37	0.014	0.024	-0.017	-0.006	0.07	-0.1	0.096	0.004
-0.132	0.003	0.376	0.003	0.037	-0.003	0	0.069	-0.22	0.083	0.038
-0.138	0.003	0.354	-0.001	0.009	0.026	0.032	-0.061	-0.238	0.057	0.03
-0.165	0.003	0.285	0.009	-0.004	0.033	0.046	-0.098	-0.176	0.048	-0.009
-0.152	0.003	0.22	0.01	0.01	0.01	0.026	-0.205	-0.13	0.053	-0.034
-0.113	0.003	0.179	0.002	-0.009	0.003	0.005	-0.265	-0.031	0.057	-0.04
-0.128	0	0.132	-0.002	-0.042	0.018	0.006	-0.043	-0.037	0.054	-0.041
-0.153	0.006	0.082	0.002	-0.024	0.011	0.013	0.1	-0.177	0.029	-0.043
-0.134	0.017	0.053	0.021	0.018	0.001	0.006	0.044	-0.257	0.007	-0.027
-0.133	0.013	0.043	0.038	0.02	0.018	-0.004	0.04	-0.19	0.013	-0.014
-0.144	0.002	0.038	0.032	-0.006	0.025	-0.01	0.071	-0.138	0.018	-0.003
-0.14	0.001	0.023	0.022	-0.019	0.01	-0.009	0.053	-0.314	0.015	0.02
-0.15	-0.003	0.005	0.021	-0.018	0.006	-0.001	0.005	-0.321	0.021	0.008
-0.15	-0.003	-0.003	0.011	0.005	0.002	-0.003	-0.034	-0.021	0.024	0.024
-0.135	0.003	-0.004	-0.007	0.03	-0.014	-0.008	-0.057	-0.107	0.02	0.105
-0.144	0.005	-0.001	-0.008	0.024	-0.012	0.009	-0.076	-0.372	0.035	0.086
-0.156	0.021	0	0.014	0.022	0.004	0.027	-0.112	-0.157	0.05	-0.035
-0.155	0.045	0.004	0.034	0.021	0.012	0.018	-0.17	0.001	0.043	-0.082
-0.145	0.055	0.01	0.031	-0.016	0.026	0.013	-0.124	-0.313	0.034	-0.052
-0.127	0.056	0.007	0.02	-0.045	0.034	0.025	0.057	-0.581	0.026	0.012
-0.118	0.052	0.007	0.019	-0.037	0.019	0.018	0.148	-0.334	0.023	0.137
-0.117	0.038	0.009	0.02	-0.053	0.002	0.002	0.05	0.25	0.039	0.197
-0.125	0.019	0.002	0.023	-0.11	-0.003	0.005	-0.062	0.522	0.046	0.075
-0.142	0.001	-0.008	0.028	-0.133	-0.001	0.02	-0.099	0.367	0.031	-0.046
-0.15	-0.014	-0.028	0.025	-0.089	0.001	0.028	-0.13	0.252	0.011	-0.035
-0.15	-0.028	-0.043	0.008	-0.031	-0.012	0.014	-0.152	0.254	0.015	0.007
-0.141	-0.033	-0.05	-0.014	0.008	-0.02	-0.007	-0.157	0.218	0.042	0.047
-0.119	-0.038	-0.069	-0.02	0.018	-0.004	-0.007	-0.165	0.208	0.047	0.072
-0.117	-0.066	-0.088	-0.011	-0.003	-0.001	-0.001	-0.123	0.238	0.038	0.023
-0.14	-0.079	-0.102	-0.014	-0.004	-0.012	-0.006	-0.052	0.179	0.042	-0.043
-0.148	-0.016	-0.123	-0.016	0.013	-0.011	-0.009	0.032	0.058	0.044	-0.058
-0.142	0.068	-0.126	0.01	-0.008	-0.004	0.001	0.194	0.021	0.044	-0.052
-0.142	0.076	-0.099	0.025	-0.01	0.004	0.011	0.312	0.077	0.036	-0.042
-0.146	0.028	-0.098	0.006	0.031	0.006	0.008	0.267	0.197	0.042	-0.028
-0.134	-0.017	-0.145	0.001	0.032	-0.002	0.004	0.144	0.312	0.049	-0.027
-0.121	-0.024	-0.2	0.01	0.006	-0.004	0.005	0.04	0.243	0.025	-0.035
-0.133	0.013	-0.248	0.003	0.007	-0.001	0.004	0.004	0.02	0.02	-0.027
-0.143	0.048	-0.257	-0.002	-0.003	0.007	-0.004	0.007	-0.073	0.024	-0.016
-0.138	0.06	-0.189	0.004	-0.021	0.005	-0.01	0.002	0.051	-0.007	-0.012
-0.142	0.058	-0.085	0.017	-0.015	-0.01	0.001	0.004	0.142	-0.026	-0.003
-0.133	0.021	-0.01	0.032	-0.011	-0.011	0.015	0.008	0.064	-0.022	-0.011
-0.11	-0.022	0.005	0.022	-0.012	-0.016	0.007	0.005	-0.024	-0.01	-0.018
-0.113	-0.031	-0.038	0.003	-0.006	-0.029	0.002	-0.01	-0.017	0.015	0.028
-0.12	-0.032	-0.085	0.006	-0.017	-0.023	0.013	-0.031	0.044	0.026	0.055
-0.125	-0.039	-0.107	0.015	-0.024	-0.013	0.016	-0.03	0.068	0.021	0.001
-0.154	-0.039	-0.133	0.016	-0.014	-0.012	0.012	-0.026	-0.024	0.002	-0.029
-0.163	-0.029	-0.214	0.011	-0.019	-0.005	0.016	-0.033	-0.088	-0.018	-0.004
-0.147	-0.004	-0.386	-0.011	-0.001	0.004	0.027	-0.032	0.099	-0.014	-0.023
-0.147	0.024	-0.609	-0.034	0.049	0.006	0.045	-0.03	0.41	-0.019	-0.061
-0.15	0.029	-0.769	-0.027	0.035	0.001	0.053	-0.026	0.498	-0.039	-0.047
-0.149	0.022	-0.726	-0.012	-0.022	-0.009	0.039	-0.023	0.318	-0.05	-0.013
-0.144	0.021	-0.417	-0.011	-0.028	-0.005	0.016	-0.024	0.146	-0.095	0.004
-0.121	0.009	0.005	0.001	-0.012	0.006	0.017	-0.016	0.078	-0.155	0.01
-0.108	-0.014	0.3	0.013	-0.007	-0.004	0.03	0	0.02	-0.117	0.065
-0.132	0.004	0.466	0.005	0.02	-0.004	0.023	0.003	0.053	0.019	0.142
-0.15	0.039	0.609	-0.005	0.037	0.016	0.02	-0.005	0.093	0.123	0.123
-0.142	0.027	0.666	0.001	0.012	0.011	0.035	-0.017	-0.071	0.135	0.042
-0.153	0.009	0.588	0.021	-0.003	-0.006	0.038	-0.023	-0.32	0.102	-0.017
-0.157	0.015	0.469	0.035	0.004	-0.002	0.022	-0.013	-0.506	0.069	-0.03
-0.134	0.012	0.372	0.025	-0.002	0.009	0	-0.006	-0.548	0.044	0.001
-0.124	0.006	0.274	0.003	-0.007	0.01	-0.013	-0.008	-0.412	0.033	0.008
-0.128	0.011	0.185	-0.002	0.003	0.01	-0.001	-0.001	-0.276	0.022	-0.018
-0.127	0.012	0.163	0.012	0.014	0.019	0.012	0.006	-0.154	0.017	-0.012
-0.125	0.006	0.179	0.023	0.033	0.012	0.011	0	0.071	0.067	0.002
-0.126	-0.001	0.161	0.033	0.026	-0.01	0.015	-0.003	0.238	0.134	-0.025
-0.126	-0.005	0.128	0.034	-0.024	-0.006	0.016	0.004	0.281	0.161	-0.072
-0.121	0.011	0.108	0.016	-0.043	0.011	0.003	-0.004	0.302	0.14	-0.091
-0.13	0.046	0.08	0.009	-0.012	0.013	0.004	-0.028	0.228	0.085	-0.076
-0.151	0.054	0.048	0.019	0.01	0.013	0.014	-0.026	0.068	0.033	-0.062
-0.147	0.029	0.027	0.024	0.004	0.016	0.006	-0.02	0.001	-0.011	-0.064
-0.136	0.019	0.02	0.018	-0.012	0.012	-0.002	-0.029	-0.042	-0.015	-0.065
-0.138	0.019	0.017	0.002	-0.012	0.015	0.002	-0.018	-0.156	0.013	-0.04
-0.127	0.001	-0.003	-0.009	0.039	0.019	0.007	-0.011	-0.146	0.008	0.008
-0.125	-0.005	-0.03	-0.01	0.114	0.01	0.017	-0.031	-0.003	0.003	0.021
-0.14	0.005	-0.042	-0.011	0.112	0.002	0.031	-0.044	0.08	0.015	-0.056
-0.129	-0.007	-0.055	-0.002	0.019	0.005	0.039	-0.016	0.064	0.017	-0.096
-0.112	-0.018	-0.076	0.009	-0.057	0.006	0.043	0.022	-0.041	0.02	0.019
-0.123	-0.002	-0.093	0.015	-0.053	0.011	0.031	0.003	-0.143	0.018	0.121
-0.146	0.01	-0.11	0.017	-0.02	0.014	0.01	-0.044	-0.141	0.013	0.13
-0.142	-0.002	-0.126	0.012	-0.059	0.002	-0.002	-0.061	-0.104	0.001	0.195
-0.126	-0.016	-0.133	0.016	-0.151	-0.006	-0.011	-0.044	-0.085	-0.011	0.235
-0.134	-0.03	-0.125	0.023	-0.162	-0.005	-0.022	-0.013	-0.059	-0.019	0.074
-0.156	-0.031	-0.107	0.009	-0.094	-0.004	-0.011	-0.007	-0.056	-0.048	-0.106
-0.164	0.011	-0.102	-0.005	-0.036	-0.002	0.011	-0.03	-0.064	-0.066	-0.076
-0.151	0.062	-0.127	-0.002	-0.004	0	0.008	-0.025	-0.022	-0.055	0.044
-0.14	0.075	-0.203	0.001	0	-0.012	0.002	0.003	0.053	-0.004	0.066
-0.142	0.052	-0.389	0.006	-0.006	-0.027	0.023	-0.008	0.114	0.057	-0.002
-0.146	0.003	-0.646	0.013	0.009	-0.023	0.038	-0.041	0.125	0.018	-0.066
-0.133	-0.051	-0.718	0.02	0.025	-0.016	0.029	-0.046	0.087	-0.048	-0.043
-0.121	-0.062	-0.433	0.037	0.011	-0.02	0.011	-0.041	0.046	0.008	0.036
-0.131	-0.026	-0.03	0.042	-0.017	-0.021	0.003	-0.056	0.041	0.084	0.073
-0.143	0.008	0.197	0.032	-0.011	-0.012	0.008	-0.086	0.018	0.069	0.071
-0.141	0.003	0.319	0.035	0.018	-0.004	0.013	-0.108	-0.041	0.077	0.069
-0.129	-0.02	0.444	0.034	0.016	0.005	0.007	-0.129	-0.004	0.169	0.063
-0.122	-0.031	0.482	0.01	0.001	0.017	0.003	-0.196	0.072	0.198	0.039
-0.121	-0.02	0.415	-0.003	-0.012	0.018	0.007	-0.19	-0.018	0.108	-0.008
-0.116	0.01	0.313	0.004	-0.051	0.007	0.009	-0.039	-0.128	0.025	-0.059
-0.135	0.027	0.211	0.009	-0.072	0.007	0.009	0.054	-0.127	0	-0.078
-0.157	0.01	0.129	0.016	-0.044	0.02	0.008	0.06	-0.168	-0.032	-0.066
-0.142	-0.012	0.078	0.018	-0.03	0.03	-0.007	0.099	-0.148	-0.075	-0.066
-0.13	-0.001	0.054	0.004	-0.034	0.021	-0.018	0.101	0.027	-0.072	-0.069
-0.133	0.035	0.04	-0.006	-0.014	0.002	-0.008	0.012	0.092	-0.042	-0.051
-0.129	0.059	0.027	-0.002	-0.012	0	-0.004	-0.095	0.003	-0.016	-0.047
-0.138	0.055	0.026	-0.004	-0.027	0.005	-0.004	-0.157	-0.061	0.015	-0.042
-0.15	0.028	0.021	-0.013	-0.004	0	0.006	-0.132	-0.044	0.027	-0.002
-0.137	0.005	0.019	-0.002	0.031	0.002	-0.005	-0.016	0.057	0	0.017
-0.126	0.009	0.022	0.028	0.053	0.019	-0.015	0.124	0.131	-0.041	0.013
-0.128	0.022	0.01	0.034	0.058	0.026	0.016	0.229	0.137	-0.013	0.022
-0.124	0.018	0.006	0.001	0.039	0.018	0.031	0.313	0.197	0.1	0.007
-0.135	0.012	0.005	-0.027	0.019	0.017	0.004	0.321	0.214	0.157	-0.04
-0.146	0.022	-0.011	-0.016	0.005	0.021	0.002	0.143	0.084	0.102	-0.065
-0.13	0.023	-0.017	-0.001	-0.028	0.019	0.017	-0.064	-0.068	0.04	-0.062
-0.13	0.007	-0.007	-0.017	-0.06	0.017	-0.001	-0.097	-0.178	0.016	-0.064
-0.144	0.006	-0.007	-0.027	-0.044	0.016	-0.026	-0.047	-0.197	-0.006	-0.04
-0.13	0.009	-0.012	0.002	-0.008	0.014	-0.018	0.049	-0.036	-0.026	0.058
-0.123	0	-0.004	0.028	0.014	0.016	0.004	0.228	0.174	-0.028	0.131
-0.147	0	0.003	0.025	0.043	0.01	0.02	0.36	0.165	-0.03	0.109
-0.158	0.005	-0.021	0.021	0.041	-0.008	0.035	0.334	0.029	-0.048	0.078
-0.14	0.001	-0.039	0.021	-0.008	-0.018	0.046	0.036	0.165	-0.053	0.047
-0.131	-0.003	-0.028	0.012	-0.045	-0.013	0.044	-0.411	0.46	0.013	-0.001
-0.144	-0.002	-0.025	0.001	-0.061	-0.011	0.037	-0.516	0.42	0.093	-0.014
-0.14	-0.003	-0.032	0.002	-0.071	-0.013	0.029	-0.265	0.035	0.077	-0.027
-0.139	0	-0.03	0.012	-0.063	-0.014	0.02	-0.075	-0.375	0.037	-0.05
-0.15	0.004	-0.026	0.017	-0.047	-0.017	0.015	0.007	-0.575	0.052	-0.028
-0.139	0	-0.017	0.017	-0.041	-0.022	0.01	0.065	-0.473	0.06	-0.001
-0.133	-0.002	-0.01	0.014	-0.036	-0.026	0.002	0.101	-0.286	0.007	-0.002
-0.146	0.004	-0.031	0.006	-0.032	-0.018	-0.006	0.103	-0.156	-0.068	0.012
-0.152	0.014	-0.057	0	-0.028	-0.002	-0.015	-0.01	0.024	-0.067	0.03
-0.13	0.02	-0.045	-0.015	-0.012	-0.002	-0.012	-0.132	0.158	0.024	0.031
-0.093	0.015	-0.008	-0.02	0.005	-0.01	0.004	-0.127	0.105	0.091	0.04
-0.111	0.011	0.01	0.001	0.027	-0.007	0.013	-0.101	-0.013	0.083	0.033
-0.167	0.013	0.003	0.014	0.05	-0.001	0.019	-0.064	0.013	0.039	0.009
-0.172	0.012	-0.003	0.011	0.045	-0.003	0.04	0.055	0.176	-0.005	0.01
-0.143	0.002	-0.01	0.007	0.026	0.004	0.048	0.174	0.261	-0.065	-0.002
-0.137	-0.005	-0.026	0.001	0.015	0.008	0.028	0.207	0.198	-0.131	-0.036
-0.143	-0.003	-0.032	0.012	-0.009	-0.01	0.012	0.148	0.159	-0.067	-0.033
-0.132	-0.001	-0.016	0.038	-0.029	-0.017	0.017	0.039	0.234	0.136	-0.029
-0.117	-0.005	-0.001	0.039	-0.008	-0.007	0.017	-0.021	0.297	0.243	-0.057
-0.126	-0.009	-0.005	0.024	0.028	-0.023	0.013	-0.019	0.233	0.22	-0.066
-0.151	-0.003	-0.016	0.016	0.044	-0.063	0.025	-0.02	0.084	0.199	-0.058
-0.148	0.006	-0.026	0.012	0.053	-0.082	0.04	-0.026	-0.031	0.116	-0.055
-0.123	0.012	-0.043	0.01	0.052	-0.061	0.058	-0.02	0.004	-0.057	-0.02
-0.124	0.015	-0.069	0.018	0.02	-0.017	0.091	-0.005	0.083	-0.14	0.02
-0.136	0.008	-0.075	0.023	-0.01	0.024	0.116	0	0.039	-0.056	0.014
-0.135	0.003	-0.054	0.015	-0.01	0.06	0.1	-0.03	0.023	0.035	-0.01
-0.131	0.011	-0.032	0.007	-0.016	0.079	0.06	-0.065	0.072	0.055	-0.009
-0.129	0.027	-0.016	0.015	-0.019	0.068	0.03	-0.067	-0.037	0.086	0.008
-0.143	0.045	0.006	0.022	0.004	0.041	0.009	-0.06	-0.192	0.114	0.027
-0.142	0.039	0.023	0.022	0.015	0.025	-0.01	-0.066	-0.099	0.064	0.045
-0.119	0.014	0.024	0.018	0.001	0.047	-0.017	-0.069	-0.039	-0.037	0.032
-0.119	0.007	0.029	0.012	0.001	0.073	-0.012	-0.058	-0.403	-0.127	-0.001
-0.129	0.011	0.045	0.014	0.003	0.058	-0.006	-0.06	-0.647	-0.137	-0.001
-0.133	0.012	0.066	0.014	-0.011	0.024	-0.009	-0.064	-0.344	-0.041	-0.02
-0.155	0.011	0.08	0.012	-0.014	0.003	-0.02	-0.039	-0.081	0.066	-0.094
-0.155	0.01	0.061	0.013	-0.004	0.003	-0.022	-0.023	-0.077	0.135	-0.119
-0.129	0.018	0.017	0.008	0.012	0.012	-0.014	-0.026	0.007	0.175	-0.036
-0.131	0.025	-0.038	0.002	0.048	0.008	-0.011	-0.016	0.117	0.125	0.017
-0.143	0.022	-0.085	0	0.065	-0.009	-0.01	-0.015	0.159	0.01	-0.049
-0.141	0.017	-0.099	-0.005	0.003	-0.011	0.006	-0.03	0.219	-0.053	-0.049
-0.141	0.006	-0.108	0.005	-0.096	0.006	0.025	-0.011	0.226	-0.038	0.079
-0.132	-0.002	-0.124	0.022	-0.13	0.019	0.022	0.021	0.124	0.011	0.148
-0.118	0	-0.126	0.016	-0.095	0.007	-0.004	0.005	0.023	0.042	0.134
-0.126	-0.006	-0.16	0.003	-0.041	-0.022	-0.023	-0.009	-0.026	0.045	0.094
-0.148	-0.025	-0.234	0.01	0.008	-0.019	-0.03	0.009	-0.099	0.055	0.032
-0.157	-0.018	-0.221	0.017	0.014	0.013	-0.029	0.014	-0.136	0.069	0.035
-0.142	0.025	-0.062	0.014	-0.014	0.021	-0.015	0.008	-0.034	0.062	0.086
-0.13	0.045	0.116	0.022	-0.013	0.013	-0.009	0.004	0.074	0.063	0.079
-0.141	0.028	0.219	0.036	0.017	0.003	-0.006	-0.005	0.138	0.065	0.045
-0.151	-0.001	0.28	0.041	0.015	-0.003	0.01	-0.016	0.273	0.046	0.02
-0.152	-0.029	0.299	0.043	-0.009	-0.006	0.016	-0.042	0.386	0.037	-0.014
-0.142	-0.047	0.257	0.034	0.016	-0.029	0.012	-0.065	0.363	0.046	-0.017
-0.119	-0.052	0.188	0.012	0.063	-0.037	0.01	-0.07	0.214	0.041	-0.004
-0.122	-0.044	0.125	-0.004	0.067	-0.014	-0.001	-0.054	-0.039	0.018	-0.018
-0.136	-0.007	0.071	-0.005	0.058	-0.019	0	-0.022	-0.214	-0.002	-0.034
-0.121	0.031	0.017	0	0.047	-0.031	0.01	-0.029	-0.136	0.001	-0.044
-0.116	0.039	-0.012	0.015	0.01	-0.002	0	-0.073	0.051	0.02	-0.061
-0.14	0.02	-0.008	0.025	-0.02	0.015	-0.013	-0.073	0.118	0.011	-0.051
-0.146	0.001	-0.008	0.005	-0.032	0.001	-0.018	-0.031	0.016	-0.016	0.031
-0.142	-0.006	-0.02	-0.018	-0.039	-0.002	-0.021	0.014	-0.057	-0.028	0.106
-0.145	-0.004	-0.04	-0.019	-0.022	-0.003	-0.003	0.039	0.004	-0.035	0.066
-0.134	0.014	-0.068	-0.018	0.012	-0.011	0.02	0.038	-0.008	-0.037	-0.017
-0.121	0.043	-0.081	-0.025	0.028	-0.005	0.031	0.058	-0.035	-0.013	-0.048
-0.132	0.051	-0.084	-0.03	0.016	0.01	0.044	0.068	0.089	0.01	-0.056
-0.144	0.055	-0.106	-0.023	-0.031	0.005	0.042	0.01	0.169	0.011	-0.086
-0.14	0.076	-0.133	-0.01	-0.099	0.001	0.018	-0.04	0.155	0.034	-0.13
-0.135	0.088	-0.142	0.005	-0.116	0.006	0.013	-0.033	0.085	0.07	-0.144
-0.143	0.068	-0.168	0.037	-0.07	-0.004	0.036	-0.021	-0.093	0.06	-0.109
-0.164	0.04	-0.231	0.07	-0.034	-0.003	0.05	-0.014	-0.153	0.018	-0.093
-0.168	0.032	-0.246	0.067	-0.006	0.013	0.038	-0.003	0.005	-0.019	-0.102
-0.136	0.037	-0.133	0.045	0.035	0.006	0.02	0.002	0.012	-0.011	-0.025
-0.105	0.035	0.016	0.034	-0.003	0.001	0.016	0.004	-0.266	0.027	0.102
-0.109	0.031	0.068	0.028	-0.128	0.006	0.022	0	-0.419	0.039	0.125
-0.13	0.025	-0.01	0.01	-0.198	-0.002	0.022	-0.014	-0.192	0.056	0.113
-0.138	0.002	-0.146	-0.01	-0.183	0.008	0.015	-0.028	0.07	0.072	0.173
-0.132	-0.021	-0.229	-0.017	-0.132	0.021	0.011	-0.013	0.073	0.049	0.177
-0.129	-0.028	-0.274	-0.028	-0.061	0.012	0.014	0.012	0.024	0.014	0.096
-0.145	-0.029	-0.298	-0.039	-0.019	0.021	0.021	0.007	0	-0.024	0.059
-0.142	-0.03	-0.172	-0.03	0.017	0.03	0.024	-0.001	-0.161	-0.037	0.043
-0.117	-0.018	0.047	-0.023	0.08	0.015	0.018	0.008	-0.354	-0.025	-0.004
-0.131	-0.01	0.128	-0.025	0.085	0.005	0.017	0.009	-0.426	-0.022	-0.031
-0.142	-0.021	0.114	-0.024	0.064	-0.003	0.026	0.001	-0.376	-0.01	-0.011
-0.126	-0.035	0.201	-0.019	0.087	-0.005	0.023	-0.005	-0.232	0.011	0.041
-0.136	-0.052	0.355	-0.009	0.029	0.006	0.011	-0.008	-0.094	0.034	0.057
-0.139	-0.04	0.435	0.008	-0.082	0.008	0.009	-0.006	-0.024	0.066	-0.017
-0.125	0.022	0.422	0.019	-0.059	0.005	0.012	0.002	0.026	0.089	-0.118
-0.126	0.063	0.364	0.02	0.015	0.005	0.006	0.002	0.137	0.097	-0.163
-0.124	0.026	0.271	0.017	-0.012	0.004	-0.007	-0.01	0.267	0.103	-0.142
-0.129	-0.001	0.157	0.009	-0.053	0.006	-0.012	-0.011	0.215	0.078	-0.145
-0.153	0.067	0.045	-0.001	-0.034	0.008	-0.011	-0.002	0.023	0.014	-0.221
-0.152	0.107	-0.057	-0.015	-0.006	0.007	-0.012	0.008	-0.034	-0.007	-0.202
-0.125	0.014	-0.155	-0.02	0.013	0.009	-0.01	0.015	0.083	0.017	-0.017
-0.125	-0.087	-0.273	-0.002	0.039	-0.001	-0.003	0.001	0.172	0.01	0.131
-0.147	-0.112	-0.403	0.013	0.054	-0.015	-0.001	-0.014	0.102	-0.007	0.151
-0.155	-0.125	-0.465	0.008	0.049	-0.015	-0.005	-0.011	0.017	-0.031	0.14
-0.153	-0.158	-0.398	0.018	0.034	-0.021	0	-0.007	-0.061	-0.073	0.175
-0.142	-0.174	-0.218	0.051	0.034	-0.029	0.013	-0.017	-0.229	-0.097	0.238
-0.134	-0.142	-0.006	0.068	0.074	-0.026	0.018	-0.024	-0.321	-0.113	0.212
-0.133	-0.096	0.145	0.063	0.104	-0.023	0.015	-0.012	-0.204	-0.118	0.08
-0.133	-0.029	0.229	0.055	0.071	-0.012	0.017	-0.01	0.103	-0.1	-0.046
-0.14	0.072	0.268	0.045	0.033	0.003	0.013	-0.016	0.292	-0.08	-0.103
-0.149	0.108	0.261	0.029	0.008	-0.005	0.005	-0.008	0.118	-0.049	-0.059
-0.151	0.083	0.234	0.021	-0.017	-0.026	0.007	-0.009	0.044	-0.015	0.02
-0.14	0.096	0.221	0.015	-0.003	-0.026	0.017	-0.022	0.198	0.013	-0.002
-0.118	0.114	0.197	-0.004	0.024	-0.012	0.023	-0.024	0.2	0.065	-0.06
-0.121	0.096	0.12	-0.005	0.025	0.004	0.022	-0.021	0.212	0.125	-0.029
-0.132	0.085	-0.009	0.008	0.014	0.031	0.022	-0.016	0.333	0.124	0.003
-0.127	0.092	-0.145	-0.008	0.006	0.045	0.028	-0.009	0.34	0.081	-0.013
-0.135	0.076	-0.233	-0.035	0.031	0.035	0.02	-0.01	0.261	0.074	0.017
-0.146	0.022	-0.212	-0.032	0.053	0.024	0.007	-0.02	0.13	0.068	0.074
-0.142	-0.018	-0.125	-0.009	-0.035	0.019	0.016	-0.014	0.05	0.031	0.048
-0.141	-0.055	-0.103	0.013	-0.202	0.017	0.032	-0.007	0.132	0.013	-0.069
-0.145	-0.122	-0.169	0.026	-0.277	0.015	0.043	-0.015	0.166	0.025	-0.162
-0.132	-0.108	-0.251	0.025	-0.211	0.002	0.043	-0.009	0.078	0.032	-0.147
-0.121	0.007	-0.31	0.014	-0.105	-0.001	0.037	0.014	0.058	0.018	-0.074
-0.131	0.069	-0.367	0.004	-0.03	0.02	0.034	0.017	0.121	-0.007	-0.038
-0.142	0.044	-0.401	-0.002	0.019	0.021	0.019	0	0.142	-0.037	-0.043
-0.143	0.044	-0.274	-0.013	0.036	-0.006	0.002	-0.011	0.099	-0.037	-0.038
-0.128	0.09	-0.034	-0.018	0.028	-0.009	0.002	-0.008	0.055	0.019	-0.032
-0.116	0.085	0.149	-0.002	0.047	0.01	0.005	-0.013	0.034	0.066	-0.029
-0.14	0.017	0.336	0.016	0.079	0.004	-0.002	-0.02	0.043	0.094	-0.019
-0.147	-0.034	0.517	0.022	0.068	-0.002	-0.012	-0.034	0.053	0.127	-0.019
-0.132	-0.046	0.548	0.026	0.037	0.01	-0.016	-0.049	0.002	0.141	0.031
-0.143	-0.048	0.474	0.025	0.024	0.006	-0.014	-0.03	-0.05	0.12	0.117
-0.143	-0.07	0.398	0.026	0.015	-0.004	-0.001	-0.006	-0.037	0.079	0.133
-0.139	-0.085	0.338	0.026	0.01	0.001	0.007	-0.003	-0.03	0.072	0.132
-0.153	-0.065	0.279	0.019	0.012	-0.002	0.006	-0.008	-0.107	0.091	0.15
-0.142	-0.065	0.195	0.021	0.012	-0.005	0.012	-0.021	-0.262	0.085	0.133
-0.126	-0.069	0.09	0.018	0.003	-0.004	0.014	-0.027	-0.344	0.07	0.107
-0.14	0.012	0.01	0.011	-0.009	-0.007	0.003	-0.013	-0.21	0.036	0.072
-0.152	0.118	-0.06	0.013	-0.011	-0.013	-0.007	0.004	0.051	0.006	0.022
-0.139	0.141	-0.135	0.018	-0.006	-0.015	-0.006	0.003	0.209	0.033	-0.026
-0.127	0.114	-0.134	0.024	0.008	-0.003	-0.002	-0.003	0.151	0.052	-0.058
-0.127	0.072	-0.07	0.023	0.021	0.009	0.007	0.001	0.025	0.035	-0.062
-0.138	0.004	-0.017	0.02	0.015	0.01	0.015	0.004	0.01	0.02	-0.09
-0.148	-0.069	0.059	0.023	0.012	0.005	0.014	0.004	0.06	0.009	-0.143
-0.136	-0.119	0.112	0.019	0.007	-0.003	0.01	0	0.062	0.008	-0.135
-0.125	-0.135	0.02	0.026	-0.018	-0.003	0.006	-0.005	0.032	0.011	-0.051
-0.128	-0.122	-0.18	0.034	-0.022	-0.008	0.005	0.002	0.031	0.001	0.031
-0.125	-0.1	-0.384	0.024	0.004	-0.027	0.011	0.009	0.052	-0.017	0.011
-0.13	-0.076	-0.55	0.019	0.02	-0.033	0.017	0.006	0.027	-0.025	-0.127
-0.151	-0.007	-0.551	0.013	0.022	-0.014	0.018	-0.004	-0.06	-0.032	-0.169
-0.161	0.136	-0.341	-0.001	0.023	-0.005	0.016	-0.018	-0.082	-0.047	-0.017
-0.146	0.228	-0.164	0.002	0.019	-0.014	0.011	-0.016	0.009	-0.033	0.071
-0.138	0.168	-0.109	0.012	-0.009	-0.016	-0.004	-0.009	0.01	0.004	0.045
-0.141	0.087	-0.038	0.022	-0.048	-0.005	-0.008	-0.012	-0.085	0.034	0.056
-0.129	0.073	-0.032	0.027	-0.035	0.008	0.008	-0.007	-0.045	0.065	0.025
-0.128	0.041	-0.193	0.012	-0.031	0.021	0.009	0.001	0.023	0.06	0.008
-0.142	0.023	-0.289	0.003	-0.124	0.027	0.004	-0.002	-0.042	0.003	0.134
-0.131	0.075	-0.126	0.009	-0.189	0.026	0.017	-0.002	-0.076	-0.028	0.143
-0.114	0.101	0.102	0	-0.133	0.024	0.028	-0.002	-0.002	0.013	-0.049
-0.126	0.082	0.195	-0.023	-0.053	0.008	0.031	-0.015	0.076	0.042	-0.119
-0.148	0.083	0.159	-0.036	-0.025	-0.007	0.04	-0.031	0.096	0.02	-0.008
-0.147	0.089	-0.005	-0.038	-0.026	-0.002	0.033	-0.024	0.062	0.027	0.088
-0.126	0.076	-0.19	-0.04	-0.03	0.005	0.015	-0.008	0.033	0.078	0.137
-0.111	0.067	-0.226	-0.035	-0.027	0.006	0.023	0	0.002	0.098	0.14
-0.121	0.077	-0.199	-0.007	0.018	0.015	0.041	0.002	-0.115	0.071	0.064
-0.156	0.095	-0.106	0.029	0.087	0.025	0.033	-0.005	-0.244	0.028	-0.006
-0.154	0.102	0.166	0.049	0.105	0.019	0.015	-0.012	-0.241	-0.001	-0.057
-0.117	0.108	0.412	0.047	0.081	0.009	0.009	-0.013	-0.174	-0.005	-0.146
-0.118	0.137	0.471	0.029	0.082	0.005	0.015	-0.019	-0.133	0.009	-0.15
-0.135	0.153	0.43	0.009	0.07	0.004	0.031	-0.038	-0.109	0.033	-0.013
-0.129	0.105	0.365	-0.002	-0.019	0.012	0.041	-0.047	-0.046	0.059	0.06
-0.125	0.035	0.323	-0.001	-0.137	0.015	0.043	-0.035	0.069	0.061	0.028
-0.135	-0.011	0.278	0.001	-0.224	0.002	0.045	-0.028	-0.024	0.039	0.014
-0.145	-0.053	0.239	-0.007	-0.229	0.003	0.024	-0.036	-0.305	0.04	-0.007
-0.144	-0.089	0.278	-0.011	-0.116	0.017	-0.01	-0.036	-0.308	0.045	0.022
-0.133	-0.098	0.311	-0.002	0.014	0.022	-0.011	-0.033	-0.028	0.021	0.152
-0.123	-0.06	0.255	0.011	0.071	0.025	0.009	-0.049	0.161	0.013	0.146
-0.124	0.079	0.186	0.019	0.105	0.015	0.019	-0.08	0.123	0.045	-0.02
-0.126	0.253	0.152	0.017	0.098	0.001	0.025	-0.083	0.077	0.077	-0.064
-0.12	0.223	0.123	0.016	0.01	0.001	0.018	-0.053	0.162	0.068	-0.027
-0.126	0.014	0.102	0.022	-0.04	-0.002	0.005	-0.004	0.136	0.037	-0.068
-0.155	-0.083	0.071	0.017	-0.007	-0.009	0.013	0.035	-0.04	0.035	-0.052
-0.171	-0.025	0.003	0.002	0.004	0.001	0.021	0.037	-0.155	0.048	0.037
-0.165	0.04	-0.062	0	0.003	0.014	0	0.061	-0.159	0.045	0.033
-0.167	0.071	-0.105	-0.003	0.034	0.014	-0.007	0.096	-0.103	0.014	-0.034
-0.159	0.043	-0.155	-0.018	0.038	0.013	0.009	0.076	-0.053	-0.011	-0.075
-0.139	-0.037	-0.232	-0.019	0.025	0.01	0.004	0.033	-0.083	0	-0.096
-0.133	-0.168	-0.327	-0.004	0.047	-0.002	-0.003	0.01	-0.287	0.003	-0.088
-0.125	-0.401	-0.401	0.014	0.058	-0.02	0.007	0.002	-0.411	-0.012	-0.051
-0.113	-0.616	-0.487	0.039	0.024	-0.022	0.006	-0.013	-0.104	-0.025	-0.021
-0.122	-0.608	-0.543	0.048	-0.011	-0.019	-0.005	-0.028	0.263	-0.046	0.004
-0.135	-0.444	-0.479	0.033	-0.017	-0.034	-0.012	-0.027	0.291	-0.068	0.029
-0.13	-0.299	-0.455	0.031	-0.001	-0.037	-0.009	-0.026	0.219	-0.076	0.051
-0.124	-0.134	-0.573	0.036	0.025	-0.023	0.007	-0.015	0.173	-0.074	0.092
-0.138	0.108	-0.647	0.025	0.042	-0.006	0.017	0.004	0.059	-0.085	0.116
-0.151	0.312	-0.619	0.017	0.032	0.016	0.012	0.006	-0.023	-0.097	0.063
-0.124	0.366	-0.513	0.025	0.02	0.013	0.005	0.007	-0.024	-0.102	0.013
-0.112	0.259	-0.2	0.025	0.021	-0.002	0	0.014	-0.003	-0.083	0.031
-0.139	0.076	0.178	0.016	0.005	0.004	-0.002	0.004	0.105	-0.001	0.032
-0.134	-0.07	0.37	0.019	-0.01	0.018	0.008	-0.013	0.218	0.067	-0.017
-0.125	-0.108	0.539	0.031	0.008	0.025	0.02	-0.016	0.185	0.072	-0.063
-0.151	0.02	0.768	0.032	0.011	0.024	0.014	-0.019	0.177	0.084	-0.113
-0.153	0.203	0.866	0.022	-0.002	0.018	0.002	-0.019	0.172	0.078	-0.104
-0.124	0.149	0.818	0.01	0.018	0.01	0.009	-0.012	0.023	0.065	-0.012
-0.124	-0.071	0.686	0.005	0.035	0.008	0.019	-0.011	-0.003	0.133	-0.037
-0.15	-0.127	0.497	0.007	0.029	0.022	0.022	-0.006	0.13	0.19	-0.189
-0.149	-0.174	0.311	0.005	0.034	0.033	0.02	0.004	0.156	0.146	-0.264
-0.125	-0.473	0.154	-0.002	0.011	0.021	0.005	0.003	0.092	0.119	-0.241
-0.114	-0.684	0.011	-0.014	-0.011	0.005	-0.008	0	0.056	0.136	-0.165
-0.125	-0.52	-0.133	-0.026	0.036	-0.001	-0.009	-0.005	0.067	0.073	-0.053
-0.144	-0.22	-0.255	-0.018	0.024	-0.009	-0.006	-0.015	0.097	-0.023	0.021
-0.15	0.066	-0.325	0	-0.094	-0.019	-0.002	-0.014	0.088	-0.052	0.073
-0.146	0.382	-0.374	0	-0.139	-0.021	0.006	-0.01	0.048	-0.067	0.18
-0.147	0.601	-0.431	-0.002	-0.07	-0.02	0.013	-0.019	0.037	-0.09	0.238
-0.146	0.553	-0.532	0	-0.046	-0.034	0.021	-0.023	0.038	-0.083	0.134
-0.143	0.34	-0.703	-0.006	-0.091	-0.05	0.029	-0.004	0.023	-0.073	0.007
-0.152	0.196	-0.818	-0.011	-0.111	-0.042	0.03	0.011	0.044	-0.086	-0.003
-0.163	0.178	-0.792	-0.017	-0.097	-0.029	0.035	-0.002	0.091	-0.069	0.028
-0.155	0.18	-0.732	-0.034	-0.049	-0.028	0.031	-0.026	0.062	-0.024	0.015
-0.134	0.14	-0.658	-0.034	-0.025	-0.019	0.007	-0.036	-0.004	-0.009	0.035
-0.116	0.083	-0.504	-0.003	-0.036	-0.003	-0.004	-0.031	-0.009	-0.013	0.125
-0.118	0.013	-0.207	0.008	0.008	0.001	0.009	-0.021	0.007	-0.029	0.171
-0.125	-0.06	0.27	-0.008	-0.023	0.003	0.019	-0.017	0.01	-0.015	0.149
-0.132	-0.085	0.722	0.002	-0.17	0.028	0.019	-0.011	0.029	0.067	0.109
-0.152	-0.085	0.925	0.022	-0.171	0.042	0.015	-0.007	0.039	0.125	0.027
-0.151	-0.128	0.928	0.016	-0.053	0.016	0.015	-0.014	0.019	0.135	-0.045
-0.137	-0.198	0.827	0.006	-0.011	0.004	0.008	-0.013	-0.007	0.143	-0.042
-0.138	-0.217	0.649	0.006	0.007	0.018	-0.004	0.008	-0.025	0.123	-0.013
-0.14	-0.146	0.455	0.014	0.035	0.021	0.003	0.008	-0.031	0.078	0.019
-0.137	0.014	0.298	0.021	0.036	0.019	0.013	-0.013	-0.02	0.039	0.04
-0.138	0.227	0.194	0.009	0.056	0.012	0.014	-0.014	-0.003	0.032	-0.006
-0.137	0.328	0.163	0.012	0.07	0.004	0.015	-0.003	-0.008	0.056	-0.075
-0.136	0.278	0.157	0.042	0.036	0.01	0.016	-0.018	-0.027	0.067	-0.063
-0.136	0.263	0.127	0.047	0.02	0.019	0.016	-0.036	-0.024	0.06	-0.011
-0.136	0.249	0.117	0.031	0.019	0.013	0.02	-0.028	-0.012	0.068	-0.015
-0.135	0.098	0.117	0.02	-0.003	0.004	0.035	-0.026	-0.02	0.075	-0.036
-0.135	-0.07	0.075	0.009	0.007	0.005	0.04	-0.034	-0.027	0.043	-0.027
[truncated: 34,165 more rows]
