# Supplementary material for: Asymmetric and transient properties of reciprocal activity of antagonists during the paw-shake response in the cat
Source: PLoS Comput Biol. 2021 Dec 28;17(12):e1009677. doi: 10.1371/journal.pcbi.1009677 (PMC8759665; doi:10.1371/journal.pcbi.1009677)
Supplement: S1 Data — File name of each file has the following structure: SupplementaryFileNumber_Data_SessionNumber_AnimalCode_EpisodeNumber.txt. Example: S1_Data_7_3-25-0_bo_9F.txt, where S1 is the supplementary data file number 7, 3-25-0 is session number, bo is animal code, 9F is episode number, and txt is file type extension. Each column of each file contains raw EMG signal of a specific muscle in mV sampled at 3000 Hz and band-pass filtered (Butterworth zero-lag filter, 30 Hz– 1000 Hz, 3 dB). First line of each file contains muscle name abbreviations (see Table 3 in the manuscript): MG, medial gastrocnemius; SO, soleus; BFS, biceps femoris anterior; IP, iliopsoas; TA, tibialis anterior; VA, vastus lateralis and vastus medialis. (ZIP) [file pcbi.1009677.s001.zip › S1_Data/S1_Data_18_7-25-0_CR_18F.txt]

BFP	MG	SO	BFA	VL	TA	SAM	IP	RF	EDL	FDL
0.059	-0.082	-0.418	-0.007	0.018	-0.197	-0.131	-0.307	-0.047	0.214	0.061
0.039	-0.059	-0.422	-0.014	0.013	-0.148	-0.129	-0.272	-0.058	0.1	0.065
0.025	0.086	-0.302	-0.018	0.019	-0.09	-0.124	-0.189	-0.065	-0.005	0.08
0.017	0.329	-0.043	-0.016	0.037	-0.062	-0.12	-0.155	-0.056	-0.045	0.061
0.002	0.449	0.3	-0.009	0.04	-0.046	-0.116	-0.185	-0.05	-0.058	0.016
-0.005	0.366	0.584	0.004	0.014	-0.013	-0.113	-0.204	-0.055	-0.031	0.006
0.015	0.232	0.701	0.01	0.004	0.013	-0.108	-0.177	-0.071	0.046	0.019
0.026	0.167	0.663	-0.001	0.016	0.007	-0.104	-0.129	-0.083	0.07	0.015
-0.005	0.168	0.554	-0.003	0.005	0.009	-0.112	-0.117	-0.075	0.027	0.009
-0.02	0.17	0.505	0.003	-0.011	0.034	-0.125	-0.114	-0.071	0.014	0.009
0.003	0.154	0.548	-0.009	-0.005	0.053	-0.121	-0.054	-0.084	0.034	0.004
0.007	0.162	0.595	-0.013	0.012	0.055	-0.113	0.005	-0.087	0.039	0.001
-0.001	0.17	0.574	-0.003	0.021	0.063	-0.12	-0.013	-0.075	0.016	-0.003
0.007	0.158	0.493	-0.001	0.013	0.085	-0.123	-0.04	-0.073	-0.018	-0.032
0.004	0.159	0.4	0.005	0.002	0.086	-0.118	-0.004	-0.087	-0.031	-0.073
0	0.171	0.313	0.001	-0.026	0.073	-0.111	0.026	-0.091	-0.037	-0.095
-0.001	0.165	0.242	-0.011	-0.08	0.078	-0.099	-0.005	-0.087	-0.046	-0.09
-0.014	0.136	0.192	-0.007	-0.1	0.083	-0.099	-0.042	-0.089	-0.036	-0.051
-0.02	0.11	0.157	-0.004	-0.062	0.071	-0.115	-0.055	-0.09	-0.028	0.001
-0.01	0.095	0.133	-0.012	-0.007	0.049	-0.125	-0.063	-0.093	-0.046	0.046
-0.003	0.066	0.109	-0.023	0.03	0.045	-0.116	-0.094	-0.103	-0.035	0.086
-0.01	0.033	0.088	-0.027	0.037	0.063	-0.097	-0.123	-0.103	-0.017	0.093
-0.014	0.027	0.078	-0.018	0.007	0.063	-0.091	-0.104	-0.097	-0.045	0.047
-0.005	0.039	0.069	-0.006	-0.025	0.048	-0.106	-0.092	-0.097	-0.049	-0.006
-0.01	0.086	0.053	0.001	-0.02	0.055	-0.127	-0.12	-0.092	-0.024	-0.033
-0.016	0.176	0.034	0.001	0	0.073	-0.133	-0.134	-0.089	-0.043	-0.023
-0.009	0.215	0.018	0.001	0.019	0.081	-0.122	-0.122	-0.099	-0.053	0.004
-0.004	0.159	0.003	-0.001	0.043	0.081	-0.117	-0.12	-0.102	-0.035	0.005
0.001	0.102	-0.008	-0.004	0.043	0.075	-0.121	-0.125	-0.093	-0.051	0.002
0.007	0.101	-0.011	0.006	0.014	0.069	-0.123	-0.119	-0.085	-0.067	0.018
0.002	0.107	-0.015	0.016	-0.01	0.066	-0.122	-0.11	-0.082	-0.053	0.009
-0.002	0.083	-0.027	0.007	-0.001	0.048	-0.116	-0.115	-0.09	-0.04	-0.002
0	0.071	-0.03	0.001	0.013	0.03	-0.114	-0.125	-0.107	-0.029	0.022
0.009	0.093	-0.03	0.005	-0.001	0.038	-0.12	-0.12	-0.104	-0.013	0.027
0.019	0.104	-0.034	0.011	0.006	0.049	-0.121	-0.11	-0.09	-0.015	0.006
-0.007	0.097	-0.034	0.015	0.038	0.046	-0.117	-0.118	-0.091	-0.028	0.016
-0.033	0.087	-0.055	0.016	0.021	0.042	-0.123	-0.13	-0.093	-0.023	0.035
-0.016	0.083	-0.098	0.012	-0.009	0.037	-0.127	-0.124	-0.084	-0.025	0.023
0.004	0.112	-0.132	0.001	-0.002	0.033	-0.117	-0.115	-0.078	-0.052	0.009
0.008	0.153	-0.164	-0.002	0.015	0.036	-0.109	-0.116	-0.076	-0.07	0.01
-0.009	0.149	-0.206	0.005	0.031	0.037	-0.11	-0.109	-0.08	-0.064	0.008
-0.028	0.117	-0.252	0.004	0.022	0.03	-0.109	-0.103	-0.094	-0.068	0.008
-0.001	0.105	-0.303	0.013	-0.018	0.03	-0.106	-0.131	-0.104	-0.09	0.02
0.027	0.115	-0.335	0.025	-0.027	0.031	-0.107	-0.15	-0.105	-0.069	0.031
0.017	0.123	-0.328	0.009	0.004	0.025	-0.111	-0.142	-0.104	-0.02	0.017
0.003	0.126	-0.259	-0.005	0.011	0.031	-0.108	-0.162	-0.097	-0.03	-0.016
-0.01	0.111	-0.109	-0.003	-0.011	0.035	-0.102	-0.191	-0.092	-0.04	-0.031
-0.016	0.093	0.06	-0.013	-0.01	0.023	-0.104	-0.207	-0.095	0.004	-0.007
0.001	0.138	0.176	-0.021	0	0.019	-0.109	-0.221	-0.099	0.04	0.023
0.013	0.148	0.227	-0.017	-0.022	0.021	-0.109	-0.199	-0.097	0.053	0.025
0.012	-0.031	0.222	-0.025	-0.039	0.02	-0.114	-0.153	-0.093	0.056	0.026
0.028	-0.227	0.18	-0.031	-0.005	0.012	-0.114	-0.136	-0.101	0.054	0.037
0.034	-0.227	0.108	-0.019	0.036	-0.005	-0.114	-0.145	-0.117	0.044	0.018
0.016	-0.16	0.013	-0.016	0.034	-0.007	-0.122	-0.152	-0.11	0.027	-0.005
0.01	-0.109	-0.051	-0.024	0.033	0.005	-0.123	-0.138	-0.086	0.021	0.032
0.017	0.026	-0.078	-0.021	0.043	0.01	-0.12	-0.089	-0.074	0.022	0.086
0.024	0.127	-0.118	-0.006	0.027	0.017	-0.12	-0.074	-0.074	0.017	0.094
0.018	0.042	-0.16	0.011	0.004	0.019	-0.111	-0.11	-0.084	0.01	0.079
0.001	-0.08	-0.201	0.009	-0.006	0.01	-0.107	-0.076	-0.095	0.007	0.056
0.001	-0.121	-0.22	-0.009	0.012	0.005	-0.119	-0.013	-0.084	0.015	0.044
-0.001	-0.123	-0.146	-0.009	0.037	0.004	-0.13	-0.034	-0.078	0.031	0.063
-0.02	-0.085	-0.02	0.006	0.02	0.01	-0.131	-0.061	-0.092	0.044	0.055
-0.019	0.008	0.087	0.01	-0.017	0.018	-0.123	-0.034	-0.087	0.038	0.031
0.008	0.091	0.157	0.01	-0.044	0.009	-0.111	-0.011	-0.075	0.033	0.047
0.022	0.114	0.156	0.002	-0.044	0	-0.107	-0.004	-0.088	0.049	0.031
0.013	0.142	0.106	-0.006	-0.001	0.007	-0.114	0.036	-0.096	0.045	-0.029
-0.004	0.195	0.071	0.002	0.029	0.007	-0.113	0.087	-0.084	0.038	-0.037
-0.007	0.196	0.05	0.007	0.017	-0.001	-0.115	-0.066	-0.082	0.054	-0.028
-0.002	0.17	0.025	-0.004	0.014	-0.001	-0.129	-0.449	-0.093	0.039	-0.035
-0.002	0.156	0.003	-0.006	0.013	0.004	-0.136	-0.607	-0.098	0.013	-0.011
0.011	0.134	-0.004	0.006	-0.014	0.005	-0.136	-0.445	-0.087	0.03	0.004
0.026	0.117	0.001	0.011	-0.017	0.003	-0.134	-0.398	-0.068	0.021	-0.014
0.017	0.116	-0.001	0.006	0.014	0.001	-0.117	-0.475	-0.068	-0.01	-0.01
0.008	0.119	-0.007	0.002	0.015	0.005	-0.097	-0.411	-0.085	0.019	0.001
0.015	0.12	-0.007	0.003	0.004	-0.001	-0.1	-0.328	-0.081	0.047	0
0.017	0.119	-0.001	0.002	0.004	-0.015	-0.117	-0.314	-0.073	0.038	0.01
0.019	0.118	0.014	0.001	-0.005	-0.007	-0.122	-0.176	-0.082	0.056	0.003
0.025	0.112	0.021	0.001	-0.001	0.006	-0.121	0.043	-0.092	0.049	-0.014
0.017	0.114	0.001	0.001	0.014	0.008	-0.123	0.176	-0.1	0.006	0.014
0.01	0.124	-0.02	0	0.005	0.01	-0.122	0.192	-0.105	0.008	0.022
0.017	0.121	-0.023	0	-0.002	0.003	-0.116	-0.063	-0.085	0.033	-0.025
0.011	0.117	-0.032	0	0.007	-0.008	-0.113	-0.372	-0.057	0.034	-0.027
0.002	0.114	-0.04	-0.001	0.003	-0.012	-0.119	-0.296	-0.043	0.036	0.011
0.008	0.106	-0.018	-0.003	-0.001	-0.018	-0.124	-0.173	-0.044	0.067	0.016
0.011	0.113	0.007	0.005	0.013	-0.019	-0.121	-0.29	-0.07	0.078	0.014
0.012	0.135	0.014	0.009	0.011	0.001	-0.118	-0.312	-0.077	0.053	0.032
0.018	0.136	0.005	-0.004	0	0.016	-0.118	-0.087	-0.051	0.04	0.037
0.012	0.117	-0.012	-0.007	-0.007	0.01	-0.118	0.216	-0.058	0.023	0.027
-0.004	0.098	-0.017	-0.002	-0.02	0.009	-0.111	0.265	-0.085	0.008	0.016
-0.01	0.062	-0.018	-0.002	-0.013	0.012	-0.105	0.004	-0.082	0.026	-0.008
-0.008	0.057	-0.031	-0.005	0.019	0.002	-0.114	-0.193	-0.061	0.016	-0.005
0.007	0.128	-0.055	-0.014	0.045	-0.002	-0.121	-0.221	-0.043	-0.034	0.023
0.019	0.117	-0.11	-0.025	0.065	0.008	-0.122	-0.248	-0.036	-0.043	0.025
0.007	-0.084	-0.183	-0.021	0.057	0.004	-0.131	-0.319	-0.027	0.001	0.033
0.01	-0.284	-0.236	-0.01	0.017	-0.009	-0.133	-0.36	-0.009	0.028	0.041
0.027	-0.297	-0.275	-0.008	-0.017	-0.013	-0.122	-0.22	-0.009	0.007	0.008
0.017	-0.127	-0.301	-0.014	-0.027	-0.024	-0.118	0.04	-0.022	-0.054	-0.005
0.012	0.103	-0.315	-0.016	-0.03	-0.025	-0.119	0.165	0.021	-0.115	0.034
0.009	0.223	-0.299	-0.016	-0.025	-0.009	-0.113	0.152	0.113	-0.118	0.052
-0.011	0.211	-0.222	-0.019	0	-0.01	-0.102	0.165	0.145	-0.085	0.046
-0.006	0.171	-0.124	-0.01	0.013	-0.018	-0.092	0.117	0.088	-0.063	0.044
0.011	0.148	-0.055	0.011	0.003	-0.012	-0.086	-0.072	0.04	-0.041	0.019
0	0.141	-0.062	0.029	0.002	0	-0.083	-0.152	0.054	-0.02	-0.011
0	0.142	-0.197	0.024	0.013	0.002	-0.086	-0.097	0.06	0.01	-0.012
0.015	0.139	-0.32	-0.001	0.016	-0.008	-0.111	-0.122	0.008	0.045	-0.016
0.017	0.132	-0.277	-0.011	0.012	-0.006	-0.141	-0.077	-0.008	0.014	-0.019
0.019	0.112	-0.172	-0.007	0.012	0.011	-0.146	0.087	0	-0.027	0.007
0.013	0.089	-0.077	-0.011	0.018	0.019	-0.133	0.033	-0.154	0.036	0.024
0.006	0.086	0.082	-0.013	0.03	0.023	-0.126	-0.158	-0.307	0.119	0.029
0.008	0.046	0.233	-0.006	0.027	0.025	-0.13	-0.18	-0.222	0.101	0.058
0.011	-0.079	0.3	-0.004	-0.003	0.017	-0.127	-0.181	-0.133	0.027	0.083
0.024	-0.206	0.39	0	-0.017	0.004	-0.124	-0.262	-0.178	0.005	0.077
0.025	-0.243	0.477	0.008	-0.027	-0.004	-0.129	-0.279	-0.292	0.02	0.069
0.018	-0.168	0.438	0.015	-0.053	0.003	-0.13	-0.267	-0.413	0.023	0.062
0.024	-0.009	0.321	0.017	-0.03	0.003	-0.122	-0.28	-0.313	0.011	0.058
0.01	0.114	0.213	0.01	0.021	-0.014	-0.103	-0.255	-0.177	0.001	0.065
-0.009	0.131	0.128	0.005	0.026	-0.024	-0.097	-0.222	-0.356	0.02	0.056
-0.005	0.132	0.071	0	0.014	-0.019	-0.114	-0.249	-0.505	0.025	0.032
0.007	0.155	0.048	-0.011	0.014	-0.005	-0.123	-0.283	-0.369	0.018	0.024
0.026	0.149	0.047	-0.007	0.013	0.013	-0.118	-0.288	-0.187	0.043	0.004
0.041	0.128	0.049	0.002	0.017	0.036	-0.109	-0.241	-0.027	0.054	-0.026
0.031	0.129	0.045	-0.001	0.007	0.046	-0.106	-0.075	0.093	0.044	-0.016
0.013	0.135	0.039	-0.001	-0.016	0.031	-0.105	0.048	0.054	0.04	-0.009
0.013	0.134	0.037	0	-0.013	0.008	-0.109	-0.009	-0.07	0.055	-0.032
0.009	0.133	0.036	-0.005	0.008	0.001	-0.122	-0.03	-0.138	0.083	-0.032
-0.012	0.129	0.03	-0.003	0	0.01	-0.118	0.007	-0.149	0.059	-0.019
-0.007	0.117	0.027	0.001	-0.01	0.017	-0.107	-0.098	-0.111	0.017	-0.016
0.011	0.111	0.022	-0.008	0.01	-0.001	-0.116	-0.252	0.033	0.028	0.005
0.001	0.109	0.008	-0.007	0.012	-0.005	-0.131	-0.28	0.228	0.025	0.01
-0.009	0.106	-0.006	0	-0.007	0.023	-0.143	-0.207	0.27	-0.002	-0.008
-0.002	0.113	-0.007	-0.002	-0.009	0.023	-0.137	-0.136	0.124	0.014	0.042
0.001	0.112	-0.007	0.004	-0.003	0.003	-0.111	-0.129	-0.168	0.047	0.111
-0.004	0.096	-0.011	0.01	0.004	0.008	-0.105	-0.139	-0.505	0.049	0.093
0.011	0.102	-0.011	-0.001	0.011	0.009	-0.109	-0.109	-0.502	0.026	0.053
0.032	0.118	-0.013	-0.012	0.003	-0.001	-0.108	-0.098	-0.132	-0.001	0.05
0	0.106	-0.021	-0.01	0.004	-0.001	-0.116	-0.131	0.158	0	0.022
-0.033	0.096	-0.021	-0.004	0.013	-0.005	-0.117	-0.157	0.112	0.01	-0.035
0	0.096	-0.017	-0.006	0.007	-0.006	-0.112	-0.182	-0.09	0.016	-0.047
0.017	0.079	-0.015	-0.019	0.015	0.007	-0.119	-0.2	-0.07	0.041	-0.024
-0.012	0.076	-0.015	-0.022	0.027	0.013	-0.121	-0.187	0.103	0.036	-0.009
-0.01	0.094	-0.015	-0.006	0.007	0.005	-0.109	-0.174	0.059	0.018	-0.003
0.02	0.094	-0.015	-0.002	-0.001	0.003	-0.111	-0.172	-0.137	0.036	-0.004
0.019	0.11	-0.014	-0.006	0.017	0.01	-0.12	-0.17	-0.194	0.033	0.014
0.007	0.142	-0.013	0.006	0.024	0.013	-0.117	-0.162	-0.178	0.018	0.014
0.012	0.11	-0.019	0.007	0.023	0.008	-0.114	-0.158	-0.278	0.037	-0.048
0.015	0.069	-0.025	-0.003	0.02	0.002	-0.113	-0.168	-0.346	0.04	-0.042
0.015	0.107	-0.027	0.002	0.005	0.005	-0.11	-0.163	-0.192	0.015	0.016
0.023	0.117	-0.025	0.005	-0.003	0.013	-0.115	-0.146	0.039	0.016	-0.048
0.015	0.03	-0.023	-0.005	0.002	0.007	-0.116	-0.145	0.169	0.036	-0.079
-0.003	-0.055	-0.031	-0.005	-0.001	-0.002	-0.112	-0.153	0.215	0.037	0.035
0.001	-0.079	-0.034	0.003	-0.006	0.006	-0.117	-0.147	0.108	0.029	0.067
0.012	-0.054	-0.024	0.007	0.003	0.009	-0.117	-0.131	-0.134	0.022	0.019
0.024	0.008	-0.024	0.004	0.011	0.003	-0.118	-0.123	-0.239	0.02	0.1
0.039	0.074	-0.032	-0.006	0.006	0.002	-0.124	-0.122	-0.236	0.025	0.254
0.02	0.094	-0.032	-0.011	0.007	0.005	-0.116	-0.133	-0.271	0.01	0.3
-0.001	0.07	-0.025	-0.009	0.01	0.01	-0.115	-0.151	-0.189	-0.008	0.277
0.014	0.059	-0.015	-0.01	0.015	0.015	-0.13	-0.147	-0.044	0.003	0.215
0.033	0.08	-0.01	-0.008	0.032	0.007	-0.126	-0.142	-0.085	0.007	0.071
0.026	0.096	-0.02	0.001	0.03	-0.004	-0.118	-0.156	-0.208	0.007	-0.023
-0.003	0.099	-0.033	0	0.008	-0.003	-0.123	-0.153	-0.185	0.035	-0.023
-0.019	0.105	-0.034	-0.008	0.006	0	-0.118	-0.143	-0.062	0.047	-0.068
-0.003	0.101	-0.032	-0.007	0.012	0.002	-0.108	-0.152	0.093	0.023	-0.157
0.012	0.084	-0.034	-0.003	-0.001	0.005	-0.121	-0.153	0.184	0.007	-0.196
0.008	0.082	-0.03	0	-0.012	0.004	-0.135	-0.125	0.069	0.006	-0.177
0.008	0.084	-0.018	0.002	-0.014	0.003	-0.123	-0.113	-0.12	0.013	-0.132
0.026	0.072	-0.004	0.001	-0.02	0.003	-0.108	-0.147	-0.223	0.022	-0.083
0.027	0.074	-0.006	0.007	-0.017	0.005	-0.117	-0.167	-0.239	0.013	-0.035
0.006	0.086	-0.017	0.015	-0.015	0.007	-0.123	-0.144	-0.108	0.003	0.02
0.014	0.069	-0.016	0.012	-0.027	0.012	-0.113	-0.134	0.119	0.017	0.055
0.017	0.034	-0.025	0.002	-0.013	0.011	-0.116	-0.148	0.255	0.023	0.049
0.006	0.028	-0.039	-0.004	0.015	0.002	-0.13	-0.152	0.192	0.011	0.029
0.026	0.029	-0.034	-0.012	0.016	0.007	-0.131	-0.144	-0.005	0.019	0.014
0.018	-0.024	-0.031	-0.019	0.021	0.012	-0.121	-0.143	-0.174	0.025	0.009
-0.021	-0.101	-0.031	-0.013	0.033	0.004	-0.113	-0.147	-0.224	0.013	0.01
-0.003	-0.171	-0.013	0	0.018	-0.001	-0.112	-0.143	-0.177	0.006	-0.018
0.032	-0.259	-0.003	0.009	-0.002	0.005	-0.115	-0.135	-0.104	0.006	-0.06
0.022	-0.267	-0.027	0.008	-0.007	0.008	-0.113	-0.127	-0.077	0.005	-0.067
-0.004	-0.118	-0.05	0.002	0.003	0.005	-0.106	-0.129	-0.072	0.004	-0.061
-0.012	0.03	-0.039	-0.004	0.025	0.002	-0.108	-0.139	-0.057	-0.002	-0.062
0.007	0.131	-0.027	-0.006	0.03	-0.004	-0.113	-0.139	-0.047	-0.017	-0.028
0.021	0.299	-0.063	-0.004	0.017	-0.007	-0.109	-0.126	-0.045	-0.017	0.002
0.022	0.426	-0.122	-0.006	0.018	-0.003	-0.111	-0.116	-0.059	-0.002	-0.01
0.025	0.382	-0.105	-0.004	0.018	-0.003	-0.113	-0.119	-0.081	0.009	-0.005
0.016	0.3	0.003	0.008	-0.004	0.006	-0.105	-0.123	-0.076	0.012	0.039
0.005	0.29	0.082	0.012	-0.011	0.03	-0.109	-0.132	-0.051	0	0.121
0.008	0.3	0.084	0	0.007	0.032	-0.122	-0.136	-0.059	0.006	0.197
0.014	0.258	0.064	-0.004	0.006	0.007	-0.122	-0.128	-0.094	0.032	0.191
0.017	0.174	0.042	-0.004	-0.027	0.008	-0.115	-0.125	-0.105	0.025	0.161
0.007	0.136	0.021	-0.015	-0.064	0.017	-0.11	-0.126	-0.099	0.005	0.142
-0.004	0.159	0.015	-0.017	-0.08	-0.001	-0.109	-0.135	-0.099	0.005	0.096
0.001	0.16	0.008	-0.012	-0.044	0	-0.113	-0.144	-0.104	0.02	0.06
0.004	0.149	-0.007	-0.015	0.013	0.012	-0.116	-0.136	-0.125	0.032	0.043
0.006	0.159	-0.01	-0.006	0.025	-0.007	-0.12	-0.133	-0.135	0.033	0.028
0.007	0.138	-0.006	0.007	0.012	-0.027	-0.124	-0.152	-0.153	0.038	0.005
0.01	0.107	-0.009	0.002	0.012	-0.013	-0.12	-0.159	-0.217	0.034	-0.03
0.015	0.105	-0.01	-0.008	0.01	0.004	-0.121	-0.139	-0.19	0.026	-0.042
0.007	0.087	-0.008	-0.003	0.01	0.015	-0.126	-0.12	-0.072	0.021	-0.034
-0.004	0.028	-0.01	0.008	0.024	0.026	-0.125	-0.113	-0.022	0.003	-0.016
0.01	-0.021	-0.01	0.006	0.036	0.014	-0.118	-0.118	0.006	0.004	0.006
0.026	-0.005	-0.003	-0.006	0.03	0	-0.115	-0.136	0.005	0.025	0.006
0.018	0.005	-0.006	-0.021	0.022	0.01	-0.124	-0.143	-0.062	0.032	0.015
-0.001	-0.028	-0.011	-0.029	0.022	0.003	-0.131	-0.144	-0.091	0.04	0.05
-0.009	0.002	0.001	-0.022	0.003	-0.02	-0.127	-0.158	-0.082	0.064	0.061
0.006	0.06	0.015	-0.014	-0.023	-0.02	-0.126	-0.155	-0.082	0.063	0.076
0.022	-0.006	0.018	-0.003	-0.026	-0.003	-0.122	-0.134	-0.084	0.04	0.11
0.009	-0.133	0.018	0.011	-0.01	0.018	-0.114	-0.127	-0.076	0.041	0.087
-0.002	-0.162	0.015	0.006	0.023	0.02	-0.113	-0.132	-0.064	0.019	0.026
0.017	-0.109	0.007	-0.004	0.036	0	-0.112	-0.133	-0.062	-0.03	0.003
0.021	-0.053	0.003	0.002	0.015	0	-0.11	-0.128	-0.082	-0.03	-0.019
-0.002	0.001	-0.007	0.007	0.007	0.009	-0.109	-0.132	-0.1	-0.014	-0.058
0.001	0.092	-0.03	0.002	0.012	-0.008	-0.103	-0.142	-0.084	-0.017	-0.069
0.017	0.216	-0.039	-0.001	-0.001	-0.009	-0.103	-0.141	-0.065	-0.011	-0.065
0.016	0.182	-0.017	0	-0.006	-0.002	-0.11	-0.137	-0.079	-0.003	-0.054
0.016	-0.034	0.007	0	0.015	-0.013	-0.118	-0.151	-0.094	-0.004	-0.021
0.019	-0.133	0.012	0	0.021	-0.002	-0.121	-0.161	-0.116	0.003	0.024
0.019	-0.066	0.005	0	0.011	0.022	-0.118	-0.132	-0.144	0.022	0.049
0.024	-0.019	-0.003	0	0.006	0.03	-0.115	-0.108	-0.093	0.028	0.044
0.018	0.029	-0.002	0.002	-0.003	0.029	-0.117	-0.122	0.001	0.022	0.031
0	0.139	0.009	-0.003	0.002	0.018	-0.12	-0.131	0.006	0.032	0.015
-0.007	0.227	0.01	-0.007	0.012	0.007	-0.117	-0.125	-0.039	0.045	-0.008
-0.002	0.229	0.001	0.001	0	0.001	-0.111	-0.136	-0.04	0.048	-0.006
-0.002	0.19	-0.003	0.006	-0.001	-0.006	-0.112	-0.148	-0.027	0.045	0.027
0	0.163	-0.002	-0.003	0.009	-0.012	-0.117	-0.141	-0.036	0.043	0.044
0.002	0.155	0.001	-0.006	0.009	-0.005	-0.117	-0.14	-0.04	0.039	0.037
-0.002	0.152	0.014	-0.003	0.01	0.015	-0.12	-0.143	-0.036	0.027	0.039
0.012	0.147	0.018	-0.006	0.007	0.014	-0.125	-0.131	-0.052	0.027	0.031
0.028	0.146	-0.002	-0.002	-0.003	-0.003	-0.126	-0.131	-0.07	0.034	0.002
0.002	0.163	-0.015	0.007	-0.007	0.005	-0.123	-0.146	-0.091	0.021	0.008
-0.008	0.167	-0.016	-0.001	0.004	0.009	-0.121	-0.14	-0.143	0.01	0.021
0.02	0.086	-0.02	-0.011	0.018	-0.005	-0.122	-0.125	-0.214	0.014	-0.002
0.019	-0.023	-0.021	-0.008	0.027	-0.003	-0.125	-0.119	-0.243	-0.014	-0.017
0.006	-0.06	-0.021	-0.011	0.037	0.004	-0.123	-0.127	-0.184	-0.062	0.009
0.012	-0.045	-0.037	-0.012	0.026	-0.001	-0.115	-0.152	-0.152	-0.051	0.037
0.004	0.019	-0.058	-0.007	-0.003	-0.001	-0.119	-0.166	-0.24	0.008	0.025
-0.006	0.123	-0.084	-0.009	0.001	0.007	-0.133	-0.138	-0.298	0.025	0.009
-0.001	0.189	-0.129	-0.007	0.011	0.01	-0.132	-0.114	-0.19	-0.002	0.014
-0.009	0.19	-0.161	0.003	-0.008	0.011	-0.125	-0.119	0.004	-0.014	-0.008
-0.019	0.164	-0.11	-0.003	-0.006	0.019	-0.126	-0.119	0.102	-0.012	-0.033
-0.017	0.134	0.003	-0.013	0.012	0.024	-0.123	-0.125	0.03	-0.014	0.003
-0.017	0.112	0.095	0.002	0.005	0.02	-0.11	-0.136	-0.08	0.01	0.041
-0.013	0.105	0.135	0.016	0.008	0.004	-0.107	-0.134	-0.096	0.04	0.026
-0.02	0.117	0.137	0.013	0.02	-0.006	-0.117	-0.145	-0.076	0.03	0.015
-0.047	0.128	0.116	0.013	0.007	0.005	-0.122	-0.135	-0.095	0.012	0.024
-0.036	0.124	0.09	0.008	0.007	0.017	-0.118	-0.109	-0.089	0.013	0.019
0.005	0.107	0.071	0.003	0.021	0.001	-0.112	-0.13	-0.051	0.007	0.017
-0.014	0.072	0.057	0	0.008	-0.015	-0.115	-0.16	-0.068	-0.005	0.023
-0.067	0.044	0.049	-0.003	0	0.004	-0.118	-0.158	-0.124	0.016	0.034
-0.084	0.023	0.042	0.002	0.006	0.018	-0.109	-0.161	-0.159	0.068	0.051
-0.07	-0.019	0.035	0.002	-0.014	0.001	-0.104	-0.184	-0.141	0.078	0.034
-0.015	-0.005	0.035	-0.005	-0.029	-0.007	-0.103	-0.197	-0.03	0.039	0.019
0.048	0.086	0.033	0.005	-0.011	0.008	-0.102	-0.184	0.073	0.014	0.049
0.028	0.116	0.029	0.02	0.009	0.026	-0.104	-0.192	0.036	0.015	0.065
-0.016	0.099	0.037	0.019	0.023	0.033	-0.1	-0.234	-0.046	0.027	0.046
-0.012	0.158	0.035	0.01	0.027	0.022	-0.101	-0.241	-0.046	0.036	0.039
-0.006	0.21	0.021	0.01	0.023	0.012	-0.118	-0.181	-0.017	0.052	0.031
0.055	0.178	0.021	0.011	0.03	0.01	-0.134	-0.102	-0.023	0.084	0
0.158	0.127	0.023	-0.003	0.025	0.002	-0.139	-0.084	-0.062	0.061	-0.008
0.152	0.052	0.017	-0.015	0.011	0	-0.137	-0.097	-0.088	0.006	0.013
0.074	0.026	0.026	-0.012	0.016	0.007	-0.131	-0.057	-0.058	0.015	0.014
0.077	0.097	0.043	-0.014	0.015	0.003	-0.117	-0.03	-0.025	0.033	0.007
0.115	0.016	0.036	-0.01	-0.005	0.005	-0.105	-0.072	-0.036	0.025	0.028
0.061	-0.223	0.014	0.001	-0.016	0.018	-0.107	-0.114	-0.054	0.03	0.039
-0.022	-0.31	0.006	-0.016	0.005	0.023	-0.116	-0.142	-0.071	0.029	0.023
-0.062	-0.235	0.01	-0.034	0.034	0.016	-0.12	-0.164	-0.09	0.026	0.019
-0.11	-0.087	0.009	-0.028	0.011	0.008	-0.107	-0.175	-0.062	0.04	0.007
-0.105	0.124	-0.007	-0.023	-0.053	-0.001	-0.091	-0.201	0.015	0.044	-0.009
-0.025	0.223	-0.019	-0.008	-0.087	-0.017	-0.093	-0.214	0.049	0.033	0.003
0.021	0.155	-0.018	0.005	-0.093	-0.014	-0.094	-0.174	-0.023	0.05	-0.008
0.026	0.106	-0.039	-0.002	-0.085	0.003	-0.088	-0.146	-0.181	0.074	-0.028
0.019	0.128	-0.096	-0.012	-0.056	0.002	-0.112	-0.169	-0.264	0.048	0.004
0.032	0.14	-0.174	-0.022	-0.026	-0.001	-0.151	-0.178	-0.169	0.019	0.024
0.056	0.126	-0.266	-0.033	-0.009	0.012	-0.157	-0.143	-0.131	0.023	0
0.036	0.09	-0.324	-0.027	-0.001	0.01	-0.134	-0.083	-0.219	0.019	-0.005
0.012	0.025	-0.287	-0.01	0.006	-0.005	-0.115	-0.042	-0.193	0.019	-0.01
-0.007	-0.023	-0.21	0	0.029	-0.001	-0.12	-0.047	-0.108	0.015	-0.028
-0.049	-0.002	-0.209	0.003	0.057	0.005	-0.131	-0.059	-0.091	-0.017	-0.024
-0.046	0.062	-0.269	-0.002	0.068	0.003	-0.123	-0.088	-0.07	-0.038	-0.023
-0.007	0.118	-0.277	-0.008	0.07	0.006	-0.115	-0.131	-0.029	-0.062	-0.031
0.016	0.146	-0.298	-0.008	0.062	-0.002	-0.113	-0.151	0.017	-0.098	-0.014
0.054	0.149	-0.381	-0.004	0.029	-0.012	-0.103	-0.161	0.001	-0.106	-0.011
0.035	0.137	-0.315	0	0.016	-0.003	-0.109	-0.16	-0.113	-0.105	-0.026
-0.037	0.131	-0.118	-0.003	0.041	-0.004	-0.136	-0.148	-0.166	-0.096	-0.006
-0.011	0.124	-0.025	-0.003	0.016	-0.013	-0.14	-0.15	-0.112	-0.057	0.021
0.052	0.077	0.012	0.005	-0.034	-0.003	-0.121	-0.149	-0.049	-0.024	0.029
0.044	-0.005	0.125	0.001	-0.018	0.014	-0.103	-0.139	0.012	0.004	0.055
0.054	-0.099	0.264	-0.007	0.001	0.027	-0.082	-0.138	0.001	0.051	0.052
0.109	-0.186	0.33	0.007	-0.018	0.03	-0.069	-0.147	-0.136	0.083	0.014
0.113	-0.18	0.296	0.022	-0.027	0.022	-0.088	-0.148	-0.31	0.079	0.014
0.07	-0.018	0.208	0.016	-0.015	0.017	-0.126	-0.142	-0.45	0.069	0.026
0.043	0.201	0.118	0.005	0.005	0.008	-0.144	-0.144	-0.465	0.055	0.021
0.03	0.315	0.041	0.004	0.016	-0.005	-0.131	-0.151	-0.238	-0.015	0.03
0.043	0.274	-0.019	0.005	0.001	-0.002	-0.115	-0.143	0.043	-0.09	0.039
0.066	0.152	-0.033	0.003	-0.008	0.007	-0.111	-0.116	0.146	-0.041	0.044
0.069	0.073	-0.002	0.007	0.014	0.001	-0.119	-0.107	0.161	0.052	0.06
0.062	0.067	0.012	0.012	0.033	-0.011	-0.129	-0.121	0.151	0.038	0.067
0.041	0.076	-0.001	0.006	0.036	-0.012	-0.132	-0.129	0.115	0.023	0.068
0.017	0.078	-0.024	-0.006	0.042	-0.014	-0.13	-0.135	0.073	0.085	0.078
0.005	0.054	-0.138	-0.014	0.04	-0.018	-0.123	-0.137	-0.037	0.089	0.07
0.004	0.013	-0.29	-0.018	0.034	-0.004	-0.11	-0.142	-0.184	0.013	0.048
0	0.017	-0.234	-0.012	0.023	0.001	-0.108	-0.166	-0.303	-0.029	0.039
-0.014	0.05	0.046	0.002	-0.007	-0.011	-0.117	-0.172	-0.268	-0.028	0.011
-0.026	0.08	0.321	0.005	-0.014	-0.005	-0.122	-0.141	-0.024	-0.027	-0.024
-0.04	0.119	0.46	-0.006	0.013	0.001	-0.118	-0.117	0.143	-0.004	-0.012
-0.05	0.153	0.454	-0.004	0.014	0.008	-0.111	-0.125	0.092	0.036	0.022
-0.027	0.176	0.37	0.013	-0.026	0.033	-0.115	-0.134	-0.015	0.063	0.042
0.005	0.176	0.289	0.027	-0.04	0.04	-0.127	-0.133	-0.137	0.088	0.05
0.015	0.151	0.221	0.023	-0.005	0.03	-0.131	-0.14	-0.24	0.093	0.036
0.015	0.132	0.16	0.007	0.031	0.026	-0.125	-0.138	-0.246	0.061	0.026
0.008	0.123	0.107	-0.005	0.034	0.018	-0.113	-0.127	-0.254	0.044	0.027
0.007	0.113	0.06	-0.007	0.019	0.013	-0.107	-0.149	-0.296	0.069	0.006
0.001	0.106	0.019	-0.001	0.024	0.005	-0.115	-0.175	-0.268	0.083	-0.002
-0.016	0.104	-0.018	-0.001	0.033	-0.007	-0.119	-0.164	-0.199	0.058	0.023
-0.008	0.1	-0.048	-0.01	0.011	0.003	-0.114	-0.143	-0.147	0.045	0.026
-0.004	0.101	-0.072	-0.007	-0.011	0.013	-0.118	-0.14	-0.095	0.041	0.007
-0.014	0.113	-0.102	0.005	-0.014	0.006	-0.125	-0.144	-0.097	0.018	0.026
0	0.1	-0.143	0.007	-0.017	0.016	-0.126	-0.141	-0.149	0.011	0.058
0.006	0.042	-0.193	-0.004	-0.023	0.022	-0.127	-0.143	-0.064	0.011	0.042
-0.002	-0.014	-0.296	-0.016	-0.015	0.002	-0.122	-0.156	0.124	-0.009	0.01
-0.005	-0.054	-0.439	-0.01	-0.002	-0.012	-0.116	-0.166	0.14	-0.013	0.03
-0.019	-0.067	-0.362	0.002	0.004	-0.009	-0.118	-0.158	0.021	-0.006	0.066
-0.029	-0.054	-0.046	-0.004	0.003	-0.01	-0.12	-0.148	-0.017	-0.026	0.047
-0.016	-0.033	0.088	-0.008	0	-0.012	-0.121	-0.159	0.021	-0.039	0.013
0.008	0.072	-0.085	-0.001	0.011	-0.01	-0.118	-0.169	0.03	-0.03	0.007
0.02	0.222	-0.333	-0.008	0.025	-0.009	-0.115	-0.155	-0.02	-0.029	0
0.009	0.226	-0.454	-0.013	0.032	-0.004	-0.12	-0.13	-0.058	-0.023	-0.023
0.001	0.132	-0.324	-0.005	0.035	0.001	-0.123	-0.121	-0.054	0.002	-0.033
0.011	0.084	0.009	-0.001	0.026	-0.003	-0.116	-0.131	-0.064	0.038	-0.022
0.006	0.058	0.33	-0.002	0.025	0.009	-0.113	-0.143	-0.08	0.08	-0.008
-0.016	0.039	0.487	-0.005	0.035	0.037	-0.117	-0.146	-0.085	0.088	0.013
-0.012	0.056	0.505	-0.01	0.031	0.039	-0.125	-0.146	-0.111	0.068	0.024
0.015	0.062	0.44	-0.015	0.039	0.014	-0.127	-0.142	-0.091	0.068	0.005
0.015	0.034	0.324	-0.022	0.017	0	-0.118	-0.121	0.005	0.078	0
0.007	0.029	0.201	-0.021	-0.074	0.008	-0.11	-0.114	0.047	0.061	0.01
0.003	0.064	0.089	-0.013	-0.125	0.013	-0.11	-0.134	-0.003	0.018	0.013
-0.012	0.078	0	-0.016	-0.105	-0.002	-0.108	-0.132	-0.059	-0.022	0.025
-0.019	0.043	-0.053	-0.013	-0.087	-0.008	-0.106	-0.118	-0.077	-0.073	0.022
-0.014	0.022	-0.087	-0.002	-0.069	-0.002	-0.108	-0.131	-0.067	-0.116	0.01
-0.011	0.088	-0.122	-0.006	-0.034	-0.009	-0.105	-0.157	-0.044	-0.086	0.023
-0.01	0.166	-0.151	-0.011	0.005	-0.01	-0.103	-0.164	-0.02	-0.043	0.022
-0.01	0.169	-0.171	-0.008	0.037	-0.001	-0.114	-0.153	-0.007	-0.033	0.006
-0.002	0.14	-0.189	-0.006	0.042	-0.014	-0.124	-0.151	-0.005	-0.003	0.017
0.021	0.115	-0.204	0.007	0.029	-0.013	-0.127	-0.149	-0.014	0.016	0.013
0.034	0.096	-0.21	0.014	0.038	0.009	-0.127	-0.124	-0.034	-0.009	-0.01
0.021	0.103	-0.178	0.004	0.051	0.006	-0.115	-0.101	-0.051	0.008	0.003
0.014	0.112	-0.061	0.005	0.042	0.005	-0.1	-0.099	-0.081	0.077	0.01
0.024	0.101	0.093	0.008	0.035	0.032	-0.1	-0.109	-0.14	0.088	0.005
0.01	0.095	0.176	0	0.037	0.035	-0.103	-0.101	-0.143	0.057	0.03
-0.023	0.096	0.19	-0.001	0.025	0.013	-0.11	-0.11	-0.096	0.056	0.033
-0.021	0.072	0.188	0.008	0.012	0.005	-0.122	-0.163	-0.202	0.053	0.006
0.015	0.039	0.16	0.009	0.002	0.004	-0.116	-0.162	-0.42	0.043	0.013
0.032	0.02	0.109	0.007	-0.011	0	-0.105	-0.096	-0.534	0.042	0.032
0.03	0.011	0.067	0.014	0.004	0.006	-0.107	-0.072	-0.532	0.021	0.026
0.033	0.014	0.029	0.011	0.029	0.018	-0.112	-0.089	-0.331	0.015	0.032
0.026	0.017	-0.01	-0.003	0.024	0.011	-0.118	-0.102	0.03	0.049	0.039
0.016	0.062	-0.028	-0.006	0.019	-0.002	-0.119	-0.119	0.2	0.048	0.023
0.023	0.157	-0.023	0	0.024	0.004	-0.116	-0.145	0.089	0.021	0.026
0.023	0.176	-0.008	0.003	0.012	0.015	-0.115	-0.161	-0.055	0.024	0.027
-0.009	0.112	-0.003	0.002	0.007	0.015	-0.119	-0.156	-0.081	0.022	-0.008
-0.028	0.086	-0.013	-0.001	0.022	0.012	-0.13	-0.145	-0.016	0.002	-0.016
-0.001	0.096	-0.022	0	0.022	0.013	-0.132	-0.148	0.047	0.003	0.001
0.019	0.087	-0.02	-0.002	0.009	0.015	-0.129	-0.155	-0.001	0.014	0.01
0.018	0.067	-0.018	-0.007	0	0.004	-0.132	-0.152	-0.13	0.016	0.024
0.019	0.05	-0.043	-0.003	-0.005	-0.006	-0.125	-0.148	-0.144	0.022	0.019
0.009	0.03	-0.078	0.006	-0.002	-0.005	-0.112	-0.152	-0.03	0.01	0.008
0.013	-0.014	-0.085	0.002	-0.01	-0.007	-0.112	-0.164	0.017	-0.013	0.042
0.028	-0.093	-0.063	-0.008	-0.064	-0.004	-0.112	-0.169	-0.047	-0.007	0.077
0.011	-0.174	-0.027	-0.011	-0.115	0.004	-0.119	-0.161	-0.095	0.006	0.074
0.023	-0.177	-0.003	-0.008	-0.09	-0.005	-0.129	-0.151	-0.079	0.003	0.059
0.056	-0.078	-0.016	-0.008	-0.024	-0.014	-0.129	-0.143	-0.06	0	0.029
0.023	0.037	-0.045	-0.012	0.015	-0.008	-0.126	-0.142	-0.065	-0.003	-0.014
-0.014	0.1	-0.056	-0.014	0.017	0.002	-0.124	-0.151	-0.042	-0.007	-0.04
0.018	0.136	-0.045	-0.013	0.011	0.007	-0.122	-0.146	0.023	0.02	-0.046
0.042	0.169	-0.017	-0.016	0.014	0.011	-0.127	-0.137	0.05	0.06	-0.033
0.03	0.198	0.009	-0.018	0.02	0.021	-0.129	-0.15	0.009	0.065	-0.007
0.017	0.191	0.011	-0.009	0.037	0.024	-0.125	-0.146	-0.036	0.052	0.014
-0.009	0.145	-0.001	0.003	0.047	0.011	-0.116	-0.127	-0.05	0.051	0.034
-0.026	0.112	-0.014	0.013	0.014	0.008	-0.106	-0.129	-0.047	0.048	0.039
-0.011	0.095	-0.023	0.01	0.002	0.011	-0.114	-0.121	-0.048	0.013	0.014
-0.002	0.065	-0.025	-0.005	0.036	0.004	-0.13	-0.111	-0.052	-0.017	0.001
0.008	0.053	-0.021	-0.011	0.04	0.006	-0.127	-0.115	-0.046	0.004	0.004
0.023	0.086	-0.011	-0.001	0.033	0.02	-0.114	-0.127	-0.059	0.02	-0.007
0.003	0.127	-0.001	0.003	0.036	0.013	-0.107	-0.146	-0.077	0.004	-0.002
-0.016	0.126	0	-0.006	0.024	-0.008	-0.106	-0.142	-0.091	0.013	0.007
-0.01	0.098	-0.004	-0.005	0.018	-0.007	-0.111	-0.129	-0.214	0.033	-0.002
-0.009	0.083	-0.018	-0.003	0.01	0.005	-0.113	-0.145	-0.341	0.032	0.006
-0.001	0.087	-0.032	-0.009	-0.016	0.009	-0.115	-0.155	-0.221	0.024	0.013
0.016	0.094	-0.036	-0.003	-0.011	0.01	-0.118	-0.144	0.034	0.007	0.017
0.008	0.094	-0.034	0.008	0.01	0.013	-0.107	-0.15	0.134	-0.012	0.052
-0.02	0.095	-0.029	0.012	0.007	0.012	-0.101	-0.183	-0.004	0.001	0.067
-0.008	0.105	-0.021	0.004	0.004	0.012	-0.115	-0.211	-0.188	0.012	0.06
0.041	0.112	-0.008	-0.007	0.01	0.012	-0.115	-0.198	-0.21	-0.037	0.064
0.039	0.106	-0.002	-0.003	0.011	0.008	-0.109	-0.167	-0.137	-0.081	0.027
0.005	0.103	-0.008	0.01	0.009	0.008	-0.108	-0.203	-0.104	-0.009	0.02
0.004	0.104	-0.019	0.01	-0.001	0.01	-0.099	-0.269	-0.11	0.09	0.097
-0.003	0.103	-0.022	-0.002	-0.007	0.003	-0.098	-0.248	-0.173	0.08	0.107
-0.006	0.108	-0.011	-0.007	-0.001	-0.004	-0.111	-0.156	-0.355	0.059	0.036
0.021	0.111	-0.001	-0.004	0.001	-0.003	-0.124	-0.105	-0.429	0.105	-0.008
0.023	0.097	-0.004	-0.007	-0.006	-0.001	-0.135	-0.11	-0.197	0.1	-0.019
-0.003	0.086	-0.006	-0.012	-0.011	0.004	-0.128	-0.091	-0.035	0.022	-0.017
0.002	0.097	-0.001	-0.008	-0.005	0.012	-0.114	-0.055	-0.087	-0.026	-0.004
0.019	0.115	-0.001	-0.003	0.014	0.008	-0.119	-0.064	-0.025	-0.027	-0.003
0.009	0.121	-0.006	-0.007	0.017	-0.002	-0.131	-0.102	0.084	-0.029	-0.005
-0.003	0.111	-0.008	-0.012	0.003	0.003	-0.135	-0.126	0.07	-0.034	0.009
-0.001	0.109	-0.008	-0.006	0.006	0.012	-0.13	-0.133	0.046	-0.024	0.007
0.012	0.121	-0.01	-0.005	0.023	0.004	-0.115	-0.129	0.045	-0.014	-0.002
0.024	0.115	-0.007	-0.014	0.026	-0.006	-0.106	-0.133	-0.02	-0.003	0.022
0.013	0.098	0	-0.011	0.016	0.002	-0.113	-0.146	-0.137	0.025	0.035
0.004	0.096	-0.006	0	0.008	0.013	-0.117	-0.181	-0.175	0.031	0.024
0.012	0.093	-0.007	0.004	0.002	0.002	-0.116	-0.247	-0.163	0.02	0.03
0.003	0.094	-0.002	-0.002	0.004	-0.009	-0.118	-0.269	-0.187	0.03	0.019
-0.013	0.115	-0.01	-0.006	0.009	0.01	-0.115	-0.267	-0.104	0.028	-0.005
0.009	0.11	-0.017	0.003	0.005	0.025	-0.112	-0.323	0.047	0.008	0.015
0.043	0.084	-0.011	0.007	0.005	0.016	-0.118	-0.258	0.056	-0.003	0.025
0.043	0.12	-0.001	-0.001	0.011	0.006	-0.117	-0.03	-0.033	-0.001	0.003
0.023	0.119	0	-0.003	0.008	-0.002	-0.118	0.056	-0.131	0.013	0.006
0.006	-0.082	-0.01	-0.004	0.003	-0.005	-0.123	-0.014	-0.212	0.008	0.012
0.003	-0.312	-0.012	-0.011	0.007	-0.002	-0.115	-0.027	-0.197	0.022	0.007
0.007	-0.334	-0.003	-0.013	0.006	0.002	-0.116	-0.026	-0.093	0.055	0.024
-0.004	-0.255	0.001	-0.014	-0.005	0.003	-0.125	-0.102	-0.035	0.044	0.03
-0.003	-0.18	0.003	-0.01	-0.009	0.004	-0.12	-0.225	-0.083	0.062	0.006
0.012	-0.035	0.01	0.007	-0.007	0.016	-0.124	-0.339	-0.106	0.107	0.003
0.004	0.121	0.006	0.015	-0.008	0.019	-0.132	-0.332	-0.044	0.088	0.009
-0.008	0.219	-0.011	0.013	-0.003	0.006	-0.12	-0.15	-0.002	0.039	0.005
-0.007	0.271	-0.027	0.016	0.002	0.007	-0.103	0.029	-0.025	0	0.023
0.008	0.236	-0.045	0.017	-0.009	0.014	-0.099	0.028	-0.084	-0.015	0.031
0.018	0.164	-0.063	0.014	-0.006	0.003	-0.108	-0.084	-0.157	-0.023	0.017
0.007	0.141	-0.07	0.012	0.016	-0.008	-0.114	-0.155	-0.213	-0.035	0.021
0.01	0.136	-0.069	0.004	0.009	-0.005	-0.116	-0.14	-0.221	-0.01	0.019
0.011	0.114	-0.061	-0.002	-0.009	-0.001	-0.11	-0.061	-0.142	0.018	-0.004
0.002	0.094	-0.071	-0.003	-0.001	-0.004	-0.099	0.028	0.016	0.011	-0.003
0.015	0.088	-0.111	-0.005	0.007	0.002	-0.106	0.099	0.139	-0.007	0.005
0.014	0.069	-0.086	-0.007	-0.007	0.002	-0.121	0.156	0.127	0.001	-0.007
0.015	0.052	0.023	-0.001	-0.015	-0.004	-0.123	0.128	0.041	0.036	-0.009
0.032	0.11	0.1	0.003	0.001	0.014	-0.122	0.021	0.02	0.046	0
0.009	0.189	0.11	-0.006	0.013	0.014	-0.122	-0.044	0.042	0.03	0.015
-0.002	0.183	0.095	-0.009	0.007	-0.013	-0.115	-0.008	0.01	0.023	0.035
0.028	0.144	0.075	0.002	0	0	-0.112	0.088	-0.003	0.032	0.031
0.019	0.136	0.053	-0.005	0.001	0.029	-0.119	-0.018	-0.008	0.037	0.024
-0.004	0.133	0.032	-0.018	0.007	0.023	-0.117	-0.405	-0.105	0.019	0.037
0.002	0.121	0.027	-0.018	0.014	0.013	-0.104	-0.57	-0.109	0.01	0.031
0.004	0.112	0.021	-0.024	0.02	0.016	-0.099	-0.378	0.012	0.024	0.011
0.012	0.108	0.011	-0.025	0.011	0.018	-0.1	-0.279	-0.003	0.033	0.017
0.024	0.088	0.012	-0.013	-0.008	0.015	-0.105	-0.266	-0.113	0.023	0.02
0.024	0.059	0.014	-0.012	-0.014	0.006	-0.118	-0.137	-0.198	0.015	0.004
0.023	0.044	0.003	-0.008	-0.014	0.005	-0.127	-0.091	-0.28	0.024	0.014
0.026	0.03	-0.011	0.004	-0.012	0.011	-0.127	-0.177	-0.255	0.03	0.049
0.031	0.018	-0.008	0.002	0.013	-0.008	-0.133	-0.221	-0.186	0.011	0.056
0.023	0.029	0.001	-0.003	0.03	-0.035	-0.136	-0.221	-0.237	-0.01	0.031
0.006	0.086	-0.007	0.002	0.014	-0.023	-0.119	-0.199	-0.29	0.008	0.006
0.002	0.13	-0.012	0.002	0.013	0.001	-0.108	-0.157	-0.232	0.021	-0.001
-0.004	0.048	-0.015	-0.002	0.029	0.009	-0.11	-0.148	-0.161	-0.005	0.013
-0.014	-0.092	-0.039	0.001	0.022	0.013	-0.112	-0.155	-0.159	-0.019	0.019
-0.003	-0.182	-0.073	0.005	0.001	0.013	-0.125	-0.145	-0.177	-0.022	0.031
0.01	-0.228	-0.112	0.009	-0.017	0.01	-0.134	-0.137	-0.13	-0.032	0.066
0.012	-0.179	-0.162	0.007	-0.012	0.005	-0.123	-0.142	-0.028	-0.015	0.061
0.005	-0.026	-0.183	-0.007	-0.001	-0.003	-0.113	-0.165	-0.021	0.011	0.036
-0.015	0.096	-0.127	-0.009	-0.007	-0.01	-0.116	-0.18	-0.108	0.01	0.044
-0.015	0.136	-0.03	-0.001	-0.003	-0.012	-0.123	-0.16	-0.067	0.008	0.011
0.01	0.15	0.041	-0.009	0.011	0.001	-0.126	-0.139	0.025	0.032	-0.037
0.019	0.149	0.088	-0.018	0.019	0.017	-0.126	-0.15	-0.011	0.057	-0.014
0.015	0.131	0.123	-0.008	0.027	0.018	-0.124	-0.166	0.022	0.051	0.008
0.018	0.125	0.12	-0.004	0.021	0.012	-0.121	-0.16	0.093	0.046	-0.006
0.023	0.128	0.081	-0.01	-0.003	0.009	-0.123	-0.149	-0.021	0.047	0.006
0.013	0.118	0.04	-0.006	-0.005	0.012	-0.122	-0.149	-0.124	0.033	0.017
0.005	0.101	0.022	-0.003	0.018	0.008	-0.116	-0.147	-0.075	-0.002	-0.002
0.011	0.099	0.014	0	0.018	0	-0.11	-0.143	-0.028	-0.054	0
0.007	0.112	0.008	0.004	0.008	0.004	-0.111	-0.145	-0.026	-0.078	0.013
-0.014	0.125	-0.001	-0.001	0.019	0.011	-0.119	-0.143	-0.031	-0.078	0.007
-0.023	0.115	-0.012	-0.002	0.02	-0.001	-0.123	-0.148	-0.04	-0.094	0.012
-0.008	0.096	-0.018	0.006	-0.001	-0.012	-0.119	-0.164	-0.054	-0.061	0.014
0.004	0.091	-0.03	0.009	-0.009	-0.005	-0.117	-0.154	-0.064	0.04	0.002
-0.002	0.088	-0.043	0.009	-0.017	-0.006	-0.115	-0.116	-0.073	0.109	0.011
0.007	0.083	-0.029	0.006	-0.034	-0.009	-0.113	-0.102	-0.098	0.093	0.015
0.032	0.091	-0.011	0.002	-0.024	0.004	-0.115	-0.117	-0.114	0.042	0.026
0.033	0.101	-0.004	0.007	0.004	0.01	-0.111	-0.128	-0.086	0.028	0.082
0.011	0.098	0.01	0.008	0.015	0.009	-0.111	-0.127	-0.069	0.031	0.093
0.005	0.085	0.009	0.002	0.024	0.007	-0.121	-0.128	-0.092	-0.035	0.043
0.009	0.081	-0.02	-0.002	0.038	-0.005	-0.121	-0.131	-0.109	-0.072	0.047
0.011	0.075	-0.045	-0.001	0.035	-0.004	-0.112	-0.133	-0.103	0.002	0.07
0.015	0.057	-0.069	0.005	0.026	0.014	-0.117	-0.14	-0.087	0.021	0.031
0.004	0.061	-0.105	0.004	0.019	0.014	-0.126	-0.147	-0.074	-0.005	-0.008
-0.006	0.093	-0.139	-0.014	0.012	-0.005	-0.122	-0.146	-0.08	0.076	-0.005
0.01	0.125	-0.175	-0.02	0.012	-0.004	-0.119	-0.149	-0.09	0.139	-0.012
0.012	0.128	-0.171	-0.012	-0.003	0.013	-0.119	-0.152	-0.099	0.098	-0.013
-0.003	0.088	-0.091	-0.004	-0.035	0.019	-0.112	-0.147	-0.115	0.047	0.008
0.009	0.043	0.008	0	-0.036	0.028	-0.112	-0.139	-0.113	0.016	-0.004
0.028	0.029	0.085	-0.011	0.001	0.03	-0.122	-0.13	-0.097	0.006	-0.01
0.015	0.032	0.134	-0.02	0.025	0.013	-0.121	-0.134	-0.103	0.012	0.052
-0.008	0.025	0.153	-0.004	0.025	0.004	-0.118	-0.136	-0.108	0.023	0.064
0.004	0.011	0.152	0.006	0.015	0.003	-0.119	-0.127	-0.095	0.034	0.014
0.007	0.011	0.128	0.002	0.006	0.003	-0.116	-0.133	-0.089	0.024	0.028
-0.022	0.04	0.09	0.005	0.007	0.007	-0.119	-0.141	-0.085	0.018	0.046
0.001	0.085	0.05	0.013	0.011	0.006	-0.117	-0.137	-0.08	0.032	0.015
0.041	0.121	0.014	0.013	-0.002	0.004	-0.106	-0.14	-0.096	0.037	0.014
0.015	0.13	0.003	0.008	-0.006	0.012	-0.111	-0.135	-0.111	0.023	0.016
-0.008	0.119	0.009	-0.002	0.024	0.016	-0.12	-0.122	-0.095	0.004	-0.008
0.003	0.112	0.006	-0.006	0.045	0.007	-0.116	-0.129	-0.075	0.02	-0.005
0.003	0.109	-0.002	-0.003	0.026	0.005	-0.114	-0.131	-0.065	0.049	0.008
0	0.106	-0.001	-0.01	0.016	0.006	-0.113	-0.125	-0.068	0.035	0.006
0.013	0.104	-0.005	-0.015	0.036	0.001	-0.105	-0.136	-0.083	0.022	0.014
0.022	0.09	-0.02	-0.005	0.025	0.009	-0.109	-0.135	-0.087	0.024	0.011
0.022	0.08	-0.018	-0.004	0.001	0.015	-0.118	-0.122	-0.091	0.016	0.003
0.025	0.082	-0.005	-0.012	-0.008	0.01	-0.118	-0.126	-0.109	0.018	0.015
0.017	0.077	-0.006	-0.015	-0.062	0.013	-0.115	-0.141	-0.115	0.027	0.019
0.007	0.075	-0.011	-0.012	-0.099	0.006	-0.11	-0.153	-0.114	0.014	0.017
0.014	0.083	-0.008	-0.004	-0.053	-0.014	-0.107	-0.149	-0.116	0.018	0.022
0.009	0.081	-0.008	-0.002	-0.013	-0.01	-0.11	-0.133	-0.118	0.059	0.018
-0.015	0.074	-0.018	-0.016	0.009	0.011	-0.118	-0.14	-0.17	0.043	0.019
-0.013	0.079	-0.023	-0.017	0.031	0.01	-0.122	-0.146	-0.249	-0.007	0.026
0.014	0.079	-0.021	0.005	0.014	0.005	-0.117	-0.117	-0.196	0.003	0.005
0.012	0.069	-0.02	0.004	-0.003	0.012	-0.116	-0.115	-0.022	0.006	-0.005
-0.003	0.069	-0.018	-0.015	0.012	0.005	-0.117	-0.146	0.081	-0.017	0.021
0.011	0.074	-0.011	-0.006	0.023	-0.002	-0.113	-0.151	0.09	0.002	0.006
0.024	0.069	-0.003	0.009	0.023	0.002	-0.118	-0.16	0.089	0.032	-0.029
0.02	0.065	-0.003	-0.002	0.018	-0.007	-0.121	-0.181	0.058	0.035	-0.001
0.022	0.064	-0.009	-0.008	0.001	-0.006	-0.119	-0.165	-0.013	0.032	0.029
0.026	0.064	-0.011	0.004	0.002	0.015	-0.119	-0.128	-0.062	0.022	0.026
0.017	0.066	-0.009	0.013	0.008	0.015	-0.106	-0.118	-0.088	0.002	0.027
0.009	0.057	-0.008	0.006	-0.006	-0.003	-0.097	-0.133	-0.113	-0.003	0.025
0.01	0.049	-0.008	-0.011	0.014	0	-0.113	-0.141	-0.111	0.005	0.028
0.015	0.058	-0.007	-0.007	0.05	0.009	-0.126	-0.136	-0.082	0.009	0.039
0.016	0.06	-0.006	0.018	0.033	0.007	-0.129	-0.144	-0.056	0.001	0.027
0.005	0.054	-0.007	0.016	0.018	0.007	-0.136	-0.156	-0.042	-0.017	0.018
0.008	0.067	-0.011	-0.004	0.021	0.008	-0.136	-0.155	-0.047	-0.006	0.024
0.022	0.09	-0.019	-0.004	-0.006	0.005	-0.132	-0.155	-0.064	0.025	0.012
0.01	0.099	-0.026	-0.002	-0.017	0.004	-0.133	-0.14	-0.058	0.025	0.008
0.009	0.096	-0.027	-0.003	-0.015	0.009	-0.136	-0.113	-0.031	0.026	0.024
0.025	0.09	-0.031	0.002	-0.048	0.011	-0.132	-0.123	-0.021	0.035	0.017
0.02	0.083	-0.026	-0.004	-0.043	0.004	-0.117	-0.146	-0.037	0.013	0.002
0	0.079	-0.018	-0.012	0.014	-0.003	-0.106	-0.139	-0.051	0	0.017
-0.017	0.086	-0.022	-0.007	0.038	0.001	-0.106	-0.133	-0.053	0.016	0.028
-0.016	0.092	-0.012	-0.003	0.039	0.009	-0.107	-0.15	-0.058	0.02	0.011
0.008	0.088	0.003	-0.004	0.036	0.008	-0.107	-0.171	-0.047	0.02	0.001
0.017	0.084	-0.009	-0.003	0.01	0.007	-0.108	-0.151	-0.037	0.039	0.007
0.013	0.08	-0.023	-0.007	-0.012	0.01	-0.108	-0.11	-0.052	0.048	0.006
0.019	0.081	-0.018	-0.009	-0.035	0.007	-0.109	-0.119	0.003	0.044	0.004
0.012	0.084	-0.017	0.003	-0.062	0.002	-0.12	-0.158	0.131	0.038	0.014
-0.01	0.08	-0.019	0.007	-0.052	0.007	-0.131	-0.173	0.167	-0.015	0.027
-0.005	0.08	-0.009	-0.005	-0.019	0.014	-0.116	-0.163	0.089	-0.061	0.029
0.008	0.08	0	-0.009	0.002	0.011	-0.098	-0.151	0.001	-0.027	0.03
0.004	0.074	-0.004	-0.01	0.024	0.017	-0.106	-0.142	-0.072	0.004	0.024
0.018	0.079	-0.012	-0.019	0.039	0.03	-0.112	-0.138	-0.161	-0.002	0.018
0.022	0.093	-0.009	-0.012	0.032	0.024	-0.106	-0.157	-0.285	0.02	0.022
-0.003	0.087	-0.003	0.004	0.038	0.007	-0.109	-0.164	-0.28	0.045	0.018
0	0.062	-0.021	-0.001	0.066	0.001	-0.115	-0.138	-0.044	0.005	0.012
0.018	0.049	-0.036	-0.011	0.058	-0.002	-0.124	-0.11	0.074	-0.006	0.027
0.007	0.048	-0.02	-0.008	0.008	0.001	-0.133	-0.065	-0.074	0.062	0.031
-0.005	0.037	-0.002	0.004	-0.019	0.005	-0.126	-0.004	-0.257	0.064	0.013
0.001	0.032	0.007	0.021	-0.012	-0.003	-0.114	0.017	-0.459	0.021	0.019
0.003	0.054	0.029	0.024	-0.026	-0.004	-0.118	-0.014	-0.569	0.026	0.032
-0.001	0.079	0.044	0.009	-0.035	0.002	-0.126	-0.076	-0.471	0.026	0.016
0.008	0.075	0.033	0	0.031	-0.01	-0.115	-0.147	-0.357	0.004	0.006
0.032	0.053	0.017	-0.007	0.109	-0.009	-0.101	-0.202	-0.315	-0.009	0.022
0.033	0.065	0	-0.02	0.086	-0.001	-0.106	-0.243	-0.262	0.01	0.041
0.011	0.095	-0.021	-0.008	-0.042	-0.014	-0.118	-0.258	-0.199	0.044	0.041
0.005	0.078	-0.025	0.009	-0.138	-0.013	-0.121	-0.196	-0.218	0.058	0.021
0.01	0.048	-0.017	-0.003	-0.089	0.005	-0.128	-0.121	-0.25	0.051	0.009
0.01	0.048	-0.007	-0.016	-0.005	0.005	-0.132	-0.124	-0.119	0.036	0.004
0.011	0.053	-0.001	-0.011	-0.011	0.001	-0.128	-0.148	0.001	0.024	0.012
0.011	0.069	-0.005	0.001	-0.045	0.004	-0.136	-0.15	-0.067	0.019	0.056
0.013	0.093	-0.019	0.004	-0.036	-0.002	-0.148	-0.164	-0.064	0.017	0.066
0.017	0.087	-0.028	-0.008	0.003	-0.001	-0.131	-0.182	0.077	0.009	0.021
0.007	0.073	-0.022	-0.011	0.024	0.022	-0.109	-0.185	0.111	-0.003	0.028
-0.005	0.074	-0.013	-0.005	0.021	0.025	-0.117	-0.185	0.021	0.016	0.065
0.009	0.078	-0.01	-0.005	0.025	0.012	-0.128	-0.184	-0.052	0.046	0.038
0.024	0.081	0.002	-0.007	0.034	0.011	-0.124	-0.175	-0.069	0.035	0.009
0.01	0.086	0.005	-0.008	0.034	0.008	-0.113	-0.18	-0.078	0.003	0.003
-0.001	0.095	-0.017	0	0.028	0.001	-0.109	-0.186	-0.023	-0.007	-0.025
0.011	0.096	-0.026	0.007	0.017	-0.001	-0.113	-0.15	0.105	0.005	-0.04
0.024	0.092	-0.017	0.001	0.01	-0.001	-0.116	-0.125	0.157	0.004	-0.017
0.024	0.093	-0.02	0.001	0.012	0.007	-0.12	-0.145	0.168	-0.004	0.008
0.013	0.086	-0.026	0.006	0.018	0.01	-0.124	-0.135	0.152	0.01	0.02
0.006	0.081	-0.011	0.004	0.015	0.003	-0.109	-0.087	0.02	0.016	0.025
0.011	0.09	0.008	-0.004	0.004	0.009	-0.1	-0.056	-0.073	0.007	0.021
0.003	0.09	0	-0.008	0.005	0.025	-0.118	-0.073	-0.061	0.003	0.013
-0.008	0.08	-0.018	0.001	0.013	0.026	-0.127	-0.115	0	-0.013	0.001
-0.004	0.08	-0.019	0.006	0.009	0.008	-0.114	-0.109	0.121	-0.028	-0.005
-0.003	0.089	-0.016	-0.005	-0.001	-0.006	-0.108	-0.088	0.1	-0.049	0.008
-0.003	0.085	-0.014	-0.012	0.007	-0.005	-0.111	-0.118	-0.14	-0.122	0.021
-0.002	0.075	-0.013	-0.01	0.023	-0.006	-0.11	-0.169	-0.374	-0.165	0.032
-0.004	0.078	-0.015	-0.007	0.019	-0.003	-0.112	-0.194	-0.465	-0.11	0.028
0.004	0.087	-0.019	-0.004	0.01	0.006	-0.122	-0.192	-0.347	-0.045	0.011
0.023	0.087	-0.019	-0.003	0.004	0	-0.12	-0.176	-0.128	0.05	0.013
0.036	0.075	-0.01	-0.007	-0.009	-0.011	-0.104	-0.132	-0.021	0.16	0.013
0.028	0.058	-0.002	-0.01	-0.009	-0.013	-0.104	-0.06	0.006	0.174	-0.003
-0.004	0.053	0.005	-0.006	0.007	-0.01	-0.11	-0.019	0.064	0.189	0.012
-0.027	0.058	0.017	-0.003	0.013	0	-0.105	0.023	0.09	0.201	0.036
-0.013	0.058	0.013	-0.003	0.012	0.017	-0.105	0.11	0.052	0.097	0.024
-0.019	0.054	-0.001	-0.004	0.01	0.023	-0.11	0.085	0.008	-0.001	0.02
-0.067	0.05	-0.003	-0.004	0.004	0.013	-0.106	-0.084	-0.055	-0.021	0.03
-0.056	0.047	-0.009	0.001	0.007	0.003	-0.106	-0.187	-0.121	-0.007	0.018
0.024	0.049	-0.016	0.001	0.008	0	-0.109	-0.229	-0.204	0.018	0.013
0.054	0.053	0.004	-0.004	0.003	0.008	-0.1	-0.321	-0.35	0.007	0.025
0.038	0.055	0.026	-0.001	0.011	0.018	-0.099	-0.43	-0.428	-0.018	0.024
0.011	0.054	0.024	0.006	0.019	0.014	-0.111	-0.431	-0.362	-0.022	0.016
-0.007	0.061	0.01	0.011	0.016	0.009	-0.115	-0.248	-0.157	-0.032	0.023
0.017	0.08	-0.002	0.004	0.024	0.012	-0.117	-0.086	0.151	-0.059	0.012
0.002	0.086	-0.01	-0.006	0.033	0.011	-0.125	-0.095	0.279	-0.075	-0.004
-0.049	0.086	-0.013	-0.007	0.027	0.001	-0.121	-0.104	0.141	-0.055	0.014
-0.051	0.09	-0.004	-0.005	0.019	-0.007	-0.114	-0.064	0.098	-0.029	0.022
-0.028	0.086	0.001	-0.009	0.013	-0.006	-0.115	-0.101	0.207	-0.049	0.011
0.011	0.081	-0.011	-0.01	0.005	-0.004	-0.115	-0.188	0.087	-0.064	0.019
0.056	0.084	-0.015	-0.002	0.006	-0.003	-0.118	-0.269	-0.214	0.06	0.023
0.043	0.09	-0.006	0	0.006	-0.008	-0.122	-0.292	-0.323	0.263	0.021
0.004	0.093	0	0.002	-0.005	-0.011	-0.118	-0.157	-0.342	0.292	0.032
0.007	0.089	-0.005	0.007	0.005	0.006	-0.114	0.021	-0.361	0.127	0.022
0.041	0.079	-0.015	0.006	0.036	0.02	-0.117	0.06	-0.196	-0.023	0.003
0.059	0.084	-0.013	-0.004	0.028	0.017	-0.114	-0.014	-0.051	-0.08	0.012
0.05	0.092	-0.006	-0.015	-0.002	0.014	-0.108	-0.119	-0.114	-0.081	0.014
0	0.083	-0.006	-0.007	0.011	0.012	-0.117	-0.187	-0.129	-0.047	0.003
-0.069	0.079	-0.003	0.007	0.032	0.007	-0.124	-0.189	0.019	0.014	0.014
-0.057	0.085	-0.013	0.008	0.015	0.013	-0.116	-0.176	0.117	0.063	0.027
-0.012	0.081	-0.024	0.008	0.012	0.02	-0.121	-0.152	0.067	0.084	0.022
-0.014	0.075	-0.014	0.007	0.03	0.003	-0.129	-0.131	-0.014	0.072	0.025
0.049	0.077	-0.011	0	0.02	-0.003	-0.112	-0.153	-0.069	0.022	0.035
0.133	0.076	-0.013	-0.003	0.014	0.022	-0.103	-0.173	-0.122	-0.006	0.019
0.102	0.074	0.007	0.001	0.047	0.03	-0.122	-0.151	-0.152	-0.005	0.002
0.048	0.082	0.022	0.006	0.056	0.013	-0.129	-0.127	-0.123	-0.018	0.013
0.039	0.086	0.014	0.015	-0.006	0.004	-0.115	-0.106	-0.065	-0.002	0.019
0.01	0.074	0.011	0.024	-0.072	0.008	-0.113	-0.081	-0.067	0.05	0.019
-0.017	0.067	0.017	0.025	-0.068	0.01	-0.116	-0.073	-0.082	0.082	0.035
0.01	0.079	0.005	0.03	-0.024	0.003	-0.122	-0.066	-0.033	0.076	0.032
0.044	0.09	-0.015	0.042	0.007	-0.005	-0.134	-0.036	0.024	0.042	0.016
0.053	0.084	-0.015	0.042	0.007	0.003	-0.127	-0.032	0.029	0.012	0.019
0.071	0.073	-0.011	0.022	-0.021	0.016	-0.112	-0.085	-0.099	0.006	0.023
0.088	0.074	-0.007	-0.007	-0.055	0.01	-0.116	-0.172	-0.316	-0.001	0.025
0.038	0.078	0.007	-0.026	-0.053	0.001	-0.119	-0.257	-0.362	-0.015	0.034
-0.072	0.078	0.011	-0.028	-0.001	0.01	-0.111	-0.289	-0.243	-0.009	0.029
-0.109	0.085	0	-0.024	0.048	0.009	-0.11	-0.289	-0.167	0.009	0.014
-0.014	0.097	-0.008	-0.03	0.03	-0.011	-0.109	-0.317	-0.057	0.017	0.002
0.078	0.094	-0.011	-0.04	0.002	-0.009	-0.102	-0.326	0.036	0.029	-0.005
0.056	0.075	-0.007	-0.04	0.024	0.006	-0.111	-0.251	-0.051	0.04	0.01
-0.007	0.069	0.001	-0.034	0.046	-0.001	-0.143	-0.152	-0.129	0.047	0.036
-0.049	0.079	-0.003	-0.023	0.055	-0.004	-0.169	-0.121	-0.099	0.052	0.039
-0.075	0.077	-0.01	-0.018	0.018	0.012	-0.175	-0.123	-0.059	0.034	0.018
-0.022	0.073	-0.01	-0.024	-0.121	0.017	-0.175	-0.076	-0.065	0.026	0.006
0.07	0.072	-0.008	-0.02	-0.283	0.017	-0.159	-0.048	-0.113	0.027	0.018
0.071	0.062	-0.005	-0.012	-0.317	0.017	-0.128	-0.087	-0.084	0.007	0.02
0.041	0.046	-0.009	-0.027	-0.165	-0.001	-0.116	-0.118	-0.004	-0.011	0.016
0.055	0.035	-0.014	-0.049	0.02	-0.016	-0.122	-0.133	0.006	-0.01	0.029
0.039	0.03	-0.006	-0.051	0.069	-0.019	-0.12	-0.131	-0.024	0.01	0.032
0.001	0.03	-0.004	-0.036	0.045	-0.011	-0.116	-0.13	-0.044	0.035	0.022
-0.003	0.03	-0.012	-0.021	0.044	0.009	-0.116	-0.159	-0.065	0.045	0.028
-0.004	0.032	-0.021	-0.019	0.058	0.01	-0.124	-0.157	-0.079	0.038	0.021
-0.02	0.023	-0.027	-0.007	0.078	0.004	-0.123	-0.124	-0.073	-0.013	-0.014
-0.035	0.003	-0.025	0.02	0.091	0.013	-0.104	-0.124	-0.07	-0.084	-0.036
-0.054	0.007	-0.018	0.028	0.079	0.013	-0.093	-0.146	-0.097	-0.11	-0.045
-0.052	0.005	-0.015	0.017	0.066	0.001	-0.097	-0.15	-0.143	-0.076	-0.043
-0.026	0.004	-0.022	0.015	0.053	-0.006	-0.097	-0.144	-0.151	-0.008	-0.021
-0.027	0.14	-0.033	0.014	0.033	-0.009	-0.102	-0.146	-0.079	0.064	0.005
-0.041	0.324	-0.035	0.01	0.033	-0.004	-0.114	-0.145	0.007	0.123	0.035
-0.031	0.307	-0.034	0.011	0.039	0.012	-0.116	-0.144	0.01	0.149	0.061
-0.012	0.17	-0.056	0.011	0.03	0.015	-0.116	-0.154	-0.044	0.112	0.053
-0.014	0.102	-0.147	0.011	0.021	0	-0.118	-0.165	-0.074	0.016	0.038
-0.041	0.08	-0.303	0.012	0.011	-0.006	-0.113	-0.173	-0.094	-0.062	0.031
0.002	0.067	-0.382	0.008	-0.002	0.002	-0.117	-0.177	-0.105	-0.054	-0.008
0.091	0.065	-0.251	0.004	0.007	0.012	-0.12	-0.169	-0.052	-0.024	-0.055
0.097	0.055	-0.013	0.009	0.03	0.018	-0.105	-0.152	0.014	-0.028	-0.039
0.103	0.035	0.134	0.009	0.032	0.013	-0.102	-0.149	0.016	-0.006	-0.011
0.151	0.023	0.174	0.004	0.012	0.01	-0.115	-0.162	-0.006	0.023	-0.025
0.122	0.015	0.183	0.009	0.004	0.016	-0.12	-0.18	-0.019	0.016	-0.016
0.018	0.007	0.161	0.008	0.018	0.013	-0.128	-0.173	-0.043	0.024	0.023
-0.059	0.033	0.112	-0.004	0.024	0.006	-0.127	-0.091	-0.051	0.045	0.068
-0.075	0.091	0.074	-0.004	0.009	0.007	-0.11	-0.022	-0.031	0.04	0.124
-0.03	0.108	0.049	0.005	-0.008	0.009	-0.112	0.04	-0.024	0.045	0.127
0.072	0.072	0.034	0.007	0.003	0.008	-0.13	0.278	-0.038	0.053	0.069
0.118	0.06	0.038	0.003	0.021	-0.002	-0.128	0.522	-0.058	0.026	0.041
-0.003	0.088	0.041	0	0.012	-0.002	-0.123	0.422	-0.066	-0.004	0.017
-0.137	0.102	0.023	0.001	0.011	0.019	-0.129	-0.041	-0.058	-0.013	-0.021
-0.128	0.1	0.006	0.001	0.014	0.018	-0.126	-0.388	-0.128	-0.017	0.015
-0.089	0.092	0.005	0.001	-0.006	0	-0.124	-0.284	-0.276	-0.012	0.06
-0.087	0.067	0.008	0	-0.012	0.002	-0.125	-0.197	-0.325	0.004	0.036
-0.042	0.06	0.003	0.004	-0.007	-0.006	-0.111	-0.312	-0.264	0.004	0.04
0.009	0.077	-0.015	0.009	-0.019	-0.018	-0.105	-0.257	-0.213	-0.008	0.059
0.03	0.079	-0.036	0	-0.01	-0.006	-0.118	-0.16	-0.224	0.041	0.02
0.074	0.072	-0.037	-0.014	0.014	0.004	-0.118	-0.223	-0.301	0.104	0
0.058	0.072	-0.015	-0.016	-0.011	0.006	-0.125	-0.287	-0.384	0.074	0.025
0.005	0.072	0.001	-0.01	-0.048	0.017	-0.135	-0.282	-0.376	0.029	0.028
0.075	0.073	-0.008	-0.008	-0.013	0.019	-0.117	-0.242	-0.242	0.022	0.013
0.152	0.068	-0.013	-0.009	0.032	0.008	-0.107	-0.19	-0.061	0.005	0.016
0.111	0.06	0.004	-0.003	0.028	0.003	-0.117	-0.157	0.074	-0.013	0.012
0.061	0.074	0.041	0.003	0.031	0.002	-0.108	-0.157	0.176	-0.018	0.004
0.029	0.091	0.075	0.004	0.022	0.001	-0.093	-0.174	0.238	0.006	0.027
-0.023	0.072	0.063	-0.001	-0.045	0.006	-0.093	-0.182	0.218	0.035	0.04
-0.07	0.047	0.016	-0.014	-0.082	0.009	-0.104	-0.185	0.148	-0.004	0.019
-0.071	0.055	-0.014	-0.019	-0.024	0.006	-0.128	-0.195	0.082	-0.053	0.011
-0.016	0.076	-0.009	-0.016	0.027	0.015	-0.146	-0.195	0.057	-0.044	0.013
0.058	0.085	0.004	-0.022	-0.002	0.023	-0.145	-0.184	0.055	-0.048	0.008
0.079	0.083	-0.003	-0.021	-0.04	0.01	-0.133	-0.201	0.006	-0.085	0.001
0.056	0.088	-0.015	-0.001	-0.03	0.01	-0.111	-0.23	-0.039	-0.079	-0.023
0.067	0.099	-0.022	0.003	0.016	0.023	-0.101	-0.243	-0.038	-0.02	-0.048
0.061	0.095	-0.03	-0.016	0.051	0.014	-0.104	-0.234	-0.08	0.028	-0.038
0	0.081	-0.027	-0.016	0.031	-0.004	-0.102	-0.184	-0.082	0.05	-0.012
-0.03	0.083	-0.019	0.002	0.004	-0.008	-0.106	-0.198	-0.01	0.064	-0.002
-0.025	0.09	-0.006	0.004	0.01	-0.012	-0.126	-0.31	-0.057	0.075	0.012
-0.027	0.078	0.007	-0.008	0.017	-0.021	-0.148	-0.367	-0.24	0.083	0.024
-0.053	0.064	-0.008	0	0.013	-0.023	-0.129	-0.34	-0.435	0.062	0.028
-0.094	0.066	-0.037	0.015	0.004	-0.022	-0.013	-0.221	-0.505	0.054	0.045
-0.118	0.067	-0.029	0.013	-0.009	-0.011	0.114	-0.064	-0.134	0.066	0.036
-0.103	0.065	0.027	0.008	0.002	0.016	0.084	-0.055	0.6	0.052	0.013
-0.028	0.067	0.068	0.007	0.025	0.026	-0.059	-0.103	0.834	0.068	0.038
0.04	0.069	0.047	0.007	0.029	0.02	-0.158	-0.047	0.242	0.079	0.046
0.059	0.066	0.008	-0.003	0.037	0.022	-0.18	0.045	-0.347	0.015	0.002
0.083	0.062	-0.017	-0.014	0.039	0.016	-0.154	0.084	-0.52	-0.009	-0.01
0.069	0.079	-0.044	-0.005	0.004	0.001	-0.135	-0.071	-0.678	0.019	0.01
0.003	0.096	-0.058	0.003	-0.004	-0.009	-0.138	-0.318	-0.787	0.02	0.025
-0.023	0.084	-0.048	0	0.02	-0.007	-0.128	-0.231	-0.665	0.004	0.042
-0.005	0.079	-0.036	0.001	0.014	0.007	-0.125	0.11	-0.539	0.009	0.022
0.018	0.087	-0.024	0.001	0.008	0.013	-0.151	0.259	-0.365	0.026	-0.001
0.018	0.08	-0.007	-0.002	0.008	0.011	-0.142	0.189	-0.049	0.019	0.04
-0.009	0.066	-0.002	0.008	-0.021	0.015	-0.084	0.055	0.129	-0.012	0.052
-0.035	0.069	-0.018	0.011	-0.019	0.016	-0.047	-0.073	-0.066	-0.064	0.003
-0.05	0.077	-0.025	-0.01	0.02	0.012	-0.067	-0.147	-0.384	-0.078	-0.008
-0.05	0.063	-0.01	-0.013	0.024	0.011	-0.12	-0.189	-0.241	0.021	-0.003
-0.035	0.052	0.005	0.005	0.021	0.009	-0.153	-0.235	0.318	0.075	-0.006
-0.003	0.074	0.005	0.005	0.03	0.005	-0.141	-0.267	0.722	-0.008	0.023
0.015	0.102	-0.01	0.004	0.01	0.01	-0.129	-0.263	0.798	-0.001	0.037
-0.007	0.113	-0.024	0.009	-0.003	0.016	-0.125	-0.234	0.645	0.118	0.013
0.003	0.105	-0.029	0.002	0.005	0.005	-0.105	-0.205	0.394	0.15	0.016
0.07	0.083	-0.026	0	-0.009	-0.001	-0.092	-0.191	-0.035	0.103	0.024
0.131	0.081	-0.019	-0.001	-0.016	0.004	-0.11	-0.168	-0.645	0.041	0.011
0.187	0.095	-0.02	-0.011	0.005	0.008	-0.156	-0.047	-0.729	-0.013	0.015
0.206	0.091	-0.018	-0.009	0.014	0.01	-0.177	0.091	-0.164	-0.007	0.019
0.156	0.079	-0.009	-0.008	0.011	0.012	-0.155	0.046	0.092	0.031	0.019
0.138	0.074	0	-0.011	0.011	0.008	-0.222	-0.081	-0.082	0.031	0.035
0.114	0.074	0	0	0.013	0.005	-0.385	-0.114	-0.113	-0.004	0.032
-0.049	0.069	-0.014	0.005	0.015	0.012	-0.462	-0.163	-0.17	-0.019	0.024
-0.145	0.064	-0.02	-0.005	0.008	0.012	-0.389	-0.266	-0.333	0.003	0.044
-0.086	0.074	-0.01	-0.014	0	0.002	-0.231	-0.297	-0.218	0.02	0.042
-0.181	0.073	-0.008	-0.02	0.003	0.003	-0.049	-0.278	0.041	0.021	0.016
-0.302	0.061	-0.017	-0.017	-0.01	0.006	0.134	-0.214	0.1	0.002	0.015
-0.11	0.063	-0.021	-0.003	-0.028	0.012	0.24	-0.104	-0.015	-0.035	0.01
0.084	0.062	-0.012	0.004	-0.004	0.024	0.175	-0.064	-0.156	-0.018	0.002
-0.011	0.052	0.006	-0.003	0.022	0.027	0.035	-0.109	-0.225	0.022	0.028
-0.058	0.058	0.022	-0.004	0.012	0.028	-0.044	-0.083	-0.256	0.024	0.033
0.073	0.06	0.025	-0.003	0.01	0.025	-0.093	-0.045	-0.334	0.017	0.006
0.074	0.037	0.011	-0.008	0.011	0.005	-0.137	-0.467	-0.248	0.005	0.008
-0.014	0.031	-0.01	-0.003	-0.004	-0.005	-0.161	-0.957	0.104	0.015	0.016
0.037	0.069	-0.026	0.001	-0.001	0.007	-0.185	-0.586	0.33	0.051	0.002
0.14	0.1	-0.031	-0.007	0.007	0.01	-0.197	0.043	0.256	0.044	0.004
0.194	0.097	-0.032	-0.006	-0.008	0.005	-0.174	0.078	0.122	0.015	0.021
0.177	0.088	-0.029	-0.004	-0.003	0.005	-0.131	-0.126	0.062	0.018	0.021
0.075	0.084	-0.016	-0.008	0.013	0.009	-0.085	-0.111	0.025	0.017	0.022
0.012	0.081	-0.012	-0.007	-0.001	0.015	-0.067	0.088	-0.025	-0.014	0.031
0.093	0.078	-0.01	-0.009	-0.008	0.01	-0.104	0.057	-0.057	-0.032	0.021
0.148	0.085	0.001	-0.014	0.016	-0.01	-0.149	-0.177	-0.074	-0.019	0.002
0.029	0.095	-0.002	-0.011	0.018	-0.009	-0.157	-0.128	-0.052	-0.002	0.009
-0.121	0.091	-0.011	-0.002	0.003	0.009	-0.14	0.057	-0.012	0.011	0.021
-0.201	0.08	-0.009	-0.002	0.011	0.007	-0.113	0	-0.129	0.011	0.016
-0.208	0.073	-0.007	-0.004	0.015	-0.012	-0.089	-0.154	-0.31	-0.005	0.014
-0.115	0.075	-0.013	0.005	-0.001	-0.022	-0.096	-0.112	-0.42	-0.002	0.007
0.011	0.08	-0.012	0.006	-0.011	-0.012	-0.125	-0.031	-0.627	0.007	0.013
0.107	0.071	0.005	-0.006	-0.019	-0.004	-0.132	-0.154	-0.754	0.004	0.04
0.113	0.056	0.019	-0.005	-0.023	-0.003	-0.147	-0.309	-0.518	-0.006	0.037
-0.016	0.046	0.015	-0.002	-0.006	0.005	-0.226	-0.372	-0.245	-0.022	0.02
-0.103	0.043	0.007	-0.006	0	-0.002	-0.302	-0.351	-0.241	0	0.024
-0.003	0.063	0.012	-0.008	-0.01	-0.015	-0.256	-0.113	-0.332	0.046	0.004
0.111	0.085	0.009	-0.002	0.005	-0.017	-0.139	0.322	-0.36	0.034	-0.01
0.109	0.081	-0.012	0.012	0.022	-0.022	-0.023	0.561	-0.224	-0.001	0.019
0.088	0.084	-0.022	0.015	0.007	-0.013	0.108	0.324	0.044	0.007	0.029
0.054	0.1	-0.014	0.007	0.002	0.003	0.139	0.059	0.021	0.029	0.008
-0.026	0.094	-0.01	0.005	0.018	-0.007	0.017	0.121	-0.275	0.036	0.005
-0.074	0.084	-0.016	0.003	0.018	-0.017	-0.099	0.094	-0.195	0.039	0.011
-0.053	0.089	-0.017	0	-0.003	-0.019	-0.176	-0.103	0.154	0.055	0
-0.022	0.092	-0.005	0.001	-0.011	-0.024	-0.232	-0.201	0.089	0.054	-0.002
-0.023	0.091	0	-0.001	0.013	-0.007	-0.239	-0.353	-0.139	0.006	0.022
-0.022	0.091	-0.004	-0.003	0.03	0.011	-0.2	-0.597	0.105	-0.036	0.027
0.007	0.086	-0.005	-0.005	0.02	-0.006	-0.087	-0.737	0.432	-0.027	0.015
0.002	0.086	-0.014	-0.013	0.014	-0.023	-0.064	-0.69	0.276	0.003	0.026
-0.038	0.09	-0.025	-0.011	0.012	-0.024	-0.213	-0.536	0.108	0.025	0.026
0.033	0.085	-0.016	0.004	0.004	-0.037	-0.245	-0.448	0.197	0.02	0.016
0.155	0.072	-0.011	0.009	-0.001	-0.048	-0.184	-0.349	0.02	0.022	0.038
0.05	0.06	-0.018	0.008	-0.006	-0.036	-0.225	-0.093	-0.389	0.049	0.059
-0.233	0.056	-0.015	0.006	-0.007	-0.025	-0.253	0.193	-0.567	0.061	0.042
-0.389	0.057	-0.007	0.001	-0.006	-0.025	-0.228	0.388	-0.5	0.057	0.015
-0.413	0.05	-0.006	-0.003	-0.011	-0.013	-0.157	0.481	-0.328	0.047	-0.008
-0.423	0.054	-0.006	-0.012	0.003	-0.001	0.023	0.251	0.107	0.029	-0.005
-0.301	0.064	-0.006	-0.018	0.026	-0.018	0.259	-0.262	0.581	0.013	0.034
0.005	0.049	-0.007	-0.013	0.006	-0.032	0.417	-0.376	0.49	0.022	0.053
0.224	0.032	-0.003	-0.009	-0.019	-0.031	0.414	-0.019	0.243	0.106	0.047
0.189	0.041	0	-0.01	0	-0.038	0.261	0.113	0.308	0.18	0.045
0.132	0.051	-0.003	-0.009	0.016	-0.043	-0.073	-0.124	0.193	0.127	0.021
0.17	0.049	-0.006	-0.01	0.01	-0.03	-0.552	-0.399	-0.101	0.016	-0.004
0.179	0.051	-0.008	-0.007	0.005	-0.006	-0.842	-0.501	-0.217	-0.04	0.003
0.248	0.066	-0.012	0.001	0.005	0.023	-0.648	-0.339	-0.22	-0.024	-0.002
0.37	0.081	-0.008	0.001	0.017	0.048	-0.203	0.041	-0.129	-0.001	-0.008
0.341	0.083	-0.006	-0.007	0.023	0.058	0.018	0.371	-0.051	-0.012	0.016
0.155	0.083	-0.002	0.004	0.005	0.058	-0.022	0.353	-0.162	-0.088	0.025
-0.129	0.088	0.001	0.021	-0.003	0.071	-0.117	0.133	-0.204	-0.129	0.007
-0.381	0.094	-0.003	0.013	0.007	0.084	-0.229	-0.028	0.08	0.067	-0.002
-0.355	0.094	-0.003	-0.002	0.017	0.077	-0.296	-0.256	0.379	0.243	0.007
-0.081	0.093	0.001	0	0.009	0.075	-0.311	-0.497	0.404	0.096	0.014
0.148	0.097	0	0.008	-0.009	0.082	-0.291	-0.575	0.353	-0.054	0.015
0.185	0.093	0.003	0.014	-0.005	0.089	-0.069	-0.726	0.229	-0.031	0.009
0.13	0.084	0.005	0.014	0.012	0.096	0.231	-0.919	-0.142	-0.006	-0.007
0.201	0.086	-0.002	0.007	0.016	0.089	0.317	-0.883	-0.424	0.055	-0.001
0.4	0.093	-0.008	0.007	0.005	0.084	0.327	-0.647	-0.303	0.099	0.017
0.439	0.095	-0.009	0.006	0	0.085	0.327	-0.168	-0.083	0.014	0.005
0.295	0.091	-0.009	-0.003	0.011	0.072	0.142	0.257	-0.122	-0.104	0.002
0.212	0.084	-0.008	-0.008	0.008	0.049	-0.103	0.125	-0.253	-0.236	0.014
0	0.076	-0.008	-0.009	-0.006	0.027	-0.254	-0.141	-0.319	-0.363	-0.001
-0.441	0.079	-0.008	-0.013	0.008	0.029	-0.341	0.004	-0.501	-0.304	0
-0.474	0.08	-0.008	-0.006	0.016	0.048	-0.322	0.158	-0.559	-0.003	0.04
-0.032	0.065	-0.008	-0.007	-0.004	0.041	-0.193	-0.065	-0.209	0.292	0.047
0.087	0.067	-0.008	-0.024	-0.013	0.039	-0.071	-0.339	0.146	0.311	0.026
-0.081	0.088	-0.007	-0.022	-0.008	0.061	-0.079	-0.395	0.173	0.115	0.032
-0.095	0.081	-0.006	-0.006	-0.008	0.053	-0.22	-0.362	0.064	-0.057	0.033
-0.154	0.067	-0.01	-0.005	-0.009	0.008	-0.321	-0.289	0.021	-0.113	0.012
-0.209	0.072	-0.011	-0.006	-0.008	-0.025	-0.287	-0.246	-0.076	-0.057	0.018
-0.096	0.075	-0.003	-0.004	0.005	-0.009	-0.274	-0.322	-0.202	0.044	0.029
0.019	0.076	0.001	-0.008	0.021	0.026	-0.33	-0.243	-0.123	0.097	0.019
0.131	0.08	-0.004	-0.005	0.025	0.005	-0.309	0.027	0.019	0.153	0.02
0.141	0.074	-0.007	0.002	0.024	-0.039	-0.237	0.175	0.07	0.228	0.021
-0.021	0.06	-0.004	-0.001	0.024	-0.027	-0.194	0.357	0.052	0.193	0.009
-0.088	0.053	-0.007	-0.014	0.014	-0.004	-0.082	0.675	-0.111	0.022	0.009
-0.169	0.056	-0.014	-0.011	-0.002	-0.014	0.085	0.633	-0.265	-0.12	0.019
-0.249	0.066	-0.005	0.001	-0.009	-0.033	0.048	0.257	-0.303	-0.086	0.022
0.159	0.071	0.006	-0.003	-0.007	-0.055	-0.145	0.197	-0.356	0.039	0.014
0.675	0.065	-0.009	-0.007	-0.003	-0.064	-0.097	0.527	-0.337	0.077	0.011
0.599	0.062	-0.024	-0.003	0.006	-0.043	0.162	0.837	-0.173	0.042	0.018
0.264	0.072	-0.014	-0.003	0.022	-0.023	0.274	0.713	-0.001	0.019	0.024
0.075	0.079	-0.006	0.003	0.016	-0.01	0.224	0.039	0.028	0.02	0.03
-0.087	0.072	-0.008	-0.002	0.004	0.002	0.129	-0.709	-0.036	0.023	0.033
-0.22	0.066	-0.009	-0.018	0.016	-0.029	-0.037	-1.072	0.011	0.008	0.032
-0.251	0.075	-0.008	-0.012	0.016	-0.085	-0.244	-1.046	0.146	0.002	0.034
-0.218	0.079	-0.006	0.007	-0.003	-0.093	-0.37	-0.839	0.289	0.015	0.033
-0.125	0.076	-0.012	0.015	-0.007	-0.074	-0.374	-0.578	0.351	0.017	0.02
-0.084	0.083	-0.023	0.015	-0.005	-0.062	-0.384	-0.346	0.085	0.005	0.015
-0.189	0.082	-0.019	0.006	-0.004	-0.032	-0.501	-0.249	-0.306	-0.009	0.011
-0.055	0.084	-0.007	-0.004	0.007	0	-0.577	-0.254	-0.281	0	0.007
0.353	0.109	-0.007	-0.002	0.015	-0.006	-0.434	-0.343	-0.016	0.048	0.026
0.31	0.111	-0.004	0.005	0.006	-0.016	-0.171	-0.381	-0.048	0.106	0.024
-0.074	0.091	0	0	0.002	0.005	-0.013	-0.19	-0.258	0.11	-0.006
-0.161	0.085	-0.002	-0.016	0.001	0.033	-0.004	0.015	-0.239	0.052	-0.002
-0.175	0.084	-0.007	-0.017	-0.009	0.04	-0.036	0.027	-0.218	0.028	0.006
-0.322	0.083	-0.017	-0.004	0.003	0.032	-0.03	-0.102	-0.482	0.025	0.006
-0.299	0.086	-0.021	-0.003	0.019	0.026	0.016	-0.258	-0.551	-0.021	0.037
-0.093	0.081	-0.01	-0.001	0.007	0.025	0.072	-0.223	-0.252	-0.048	0.043
-0.031	0.082	-0.003	0.007	-0.002	0.029	0.031	0.062	0.028	-0.032	0.02
-0.143	0.084	-0.005	0.002	-0.004	0.022	-0.217	0.247	0.166	0.009	0.029
-0.165	0.058	-0.006	-0.005	-0.014	0.013	-0.432	-0.025	0.052	0.074	0.033
-0.158	0.041	-0.004	-0.008	-0.003	0.017	-0.173	-0.523	-0.227	0.099	0.017
-0.19	0.052	-0.003	-0.004	0.016	0.011	0.393	-0.694	-0.449	0.091	0.023
-0.034	0.054	-0.01	0.007	0.011	-0.007	0.596	-0.549	-0.586	0.094	0.025
0.2	0.049	-0.015	0.004	0.011	-0.02	0.314	-0.325	-0.453	0.042	0.021
0.263	0.059	-0.013	-0.003	0.022	-0.032	-0.051	0.078	-0.158	-0.016	0.04
0.244	0.064	-0.016	-0.003	0.007	-0.029	-0.248	0.423	-0.075	0.042	0.046
0.298	0.064	-0.019	-0.009	-0.002	-0.011	-0.159	0.389	-0.172	0.111	0.039
0.349	0.069	-0.01	-0.012	0.004	-0.015	0.189	0.33	-0.265	0.078	0.049
0.188	0.072	-0.006	-0.006	-0.008	-0.034	0.353	0.405	-0.21	0.011	0.03
-0.003	0.07	-0.013	-0.006	-0.01	-0.026	0.115	0.154	0.017	-0.067	-0.013
0.084	0.068	-0.01	-0.011	0.01	-0.006	-0.172	-0.376	0.249	-0.159	-0.011
0.129	0.069	0.004	-0.004	0.005	0	-0.4	-0.58	0.287	-0.198	0.002
-0.092	0.079	0.008	0.003	-0.011	0.017	-0.562	-0.446	0.056	-0.179	-0.012
-0.171	0.085	0	0.007	0.006	0.032	-0.449	-0.384	-0.179	-0.105	-0.007
-0.081	0.077	-0.008	0.004	0.021	0.03	-0.278	-0.386	-0.153	0.07	0.001
-0.099	0.079	-0.005	-0.007	0.017	0.026	-0.289	-0.265	0.039	0.252	-0.005
-0.024	0.09	0	-0.003	0.008	0.019	-0.299	-0.094	0.198	0.276	0.02
0.221	0.086	-0.007	0.006	-0.008	0.017	-0.247	0.004	0.228	0.107	0.036
0.327	0.076	-0.011	0.006	-0.011	0.03	-0.2	0.063	0.188	-0.118	0.015
0.236	0.076	-0.006	0.002	0.006	0.03	-0.164	0.051	0.151	-0.167	0.011
0.117	0.081	-0.005	0	0.007	0.008	-0.189	-0.068	0.124	-0.028	0.012
0.045	0.083	-0.008	0.004	0.006	-0.016	-0.227	-0.163	0.151	0.032	0.003
-0.004	0.075	-0.005	0.005	0.011	-0.032	-0.217	-0.185	0.138	-0.024	0.013
-0.054	0.07	0.006	0.003	0.004	-0.036	-0.222	-0.207	-0.023	-0.029	0.026
-0.043	0.073	0.011	-0.001	0.013	-0.031	-0.238	-0.237	-0.124	0	0.031
0.035	0.077	-0.002	-0.003	0.026	-0.042	-0.217	-0.25	-0.027	-0.018	0.038
0.073	0.078	-0.018	0.003	0.01	-0.058	-0.187	-0.24	0.068	-0.079	0.024
0.067	0.073	-0.021	0.001	0.002	-0.041	-0.164	-0.209	0.016	-0.074	-0.005
0.058	0.076	-0.009	-0.009	0.007	-0.011	-0.137	-0.196	-0.096	0.06	-0.001
0.015	0.079	0.002	-0.011	-0.005	-0.017	-0.111	-0.208	-0.153	0.123	0.015
-0.059	0.073	-0.003	-0.009	0	-0.04	-0.067	-0.191	-0.15	0.027	0.017
-0.118	0.076	0	-0.009	0.011	-0.038	-0.042	-0.175	-0.117	-0.038	0.027
-0.119	0.078	0.014	-0.009	0.004	-0.013	-0.094	-0.204	-0.058	0.01	0.033
-0.081	0.068	0.005	-0.007	0.016	0.005	-0.134	-0.239	0.01	0.051	0.02
-0.035	0.065	-0.017	-0.009	0.022	-0.001	-0.116	-0.273	0.039	-0.01	0.014
0.037	0.079	-0.02	-0.016	0.001	0.005	-0.116	-0.286	-0.009	-0.049	0.022
0.091	0.09	-0.016	-0.014	0.007	0.035	-0.124	-0.276	-0.112	0.014	0.018
0.037	0.092	-0.017	-0.01	0.016	0.039	-0.087	-0.29	-0.186	0.033	0.012
-0.06	0.086	-0.016	-0.012	0.002	0.031	-0.058	-0.3	-0.208	-0.051	0.013
-0.044	0.077	-0.016	-0.007	0.001	0.077	-0.066	-0.273	-0.341	-0.155	0
-0.011	0.085	-0.019	0.005	0.015	0.134	-0.081	-0.272	-0.609	-0.174	-0.009
-0.083	0.096	-0.009	0.009	0.01	0.15	-0.143	-0.291	-0.624	-0.079	0.006
-0.132	0.085	0.007	0.001	-0.005	0.143	-0.227	-0.19	-0.301	0	0.012
-0.147	0.083	-0.001	-0.007	0	0.115	-0.257	0.008	-0.103	-0.02	-0.007
-0.223	0.092	-0.014	0.004	0	0.088	-0.304	0.101	-0.253	-0.046	-0.02
-0.246	0.086	-0.007	0.02	-0.006	0.092	-0.334	0.054	-0.542	0.012	-0.014
-0.074	0.085	-0.001	0.016	0.013	0.086	-0.17	-0.052	-0.669	0.104	-0.008
0.134	0.088	-0.007	0.001	0.019	0.052	0.081	-0.19	-0.599	0.157	0
0.17	0.077	-0.009	-0.001	0.002	0.049	0.132	-0.323	-0.444	0.161	0.004
0.15	0.069	0.002	-0.002	0	0.07	-0.094	-0.343	-0.155	0.111	0.007
0.224	0.07	0.013	-0.009	0.004	0.065	-0.316	-0.147	0.201	0.094	0.023
0.305	0.075	0.008	-0.007	0.004	0.047	-0.123	0.103	0.491	0.137	0.035
0.206	0.072	-0.001	-0.003	-0.001	0.018	0.45	0.166	0.559	0.091	0.033
-0.091	0.054	-0.002	-0.004	-0.01	-0.017	0.888	0.161	0.429	-0.025	0.039
-0.444	0.045	-0.005	0	-0.013	-0.041	0.768	0.07	0.338	-0.054	0.049
-0.705	0.048	-0.014	0	-0.008	-0.075	0.243	-0.065	0.117	0.027	0.05
-0.509	0.045	-0.023	-0.002	-0.001	-0.097	-0.091	0.251	-0.14	0.101	0.055
0.079	0.038	-0.014	0	0	-0.074	-0.057	0.564	-0.021	-0.004	0.051
0.393	0.042	0.001	-0.008	0.005	-0.058	0.02	0.221	0.045	-0.153	0.039
0.424	0.048	-0.006	-0.007	0.009	-0.065	-0.007	-0.037	-0.295	-0.092	0.047
0.419	0.047	-0.008	0.003	-0.001	-0.065	-0.146	0.128	-0.595	-0.008	0.046
0.296	0.049	0.005	-0.006	-0.006	-0.073	-0.297	0.072	-0.612	0.003	0.028
0.175	0.066	0.006	-0.007	-0.005	-0.079	-0.293	-0.105	-0.446	0.143	0.027
0.128	0.084	-0.001	0.004	-0.008	-0.071	-0.309	0.176	-0.167	0.285	0.029
0.108	0.088	-0.008	0	0.002	-0.063	-0.475	0.58	0.095	0.257	0.026
0.162	0.082	-0.018	-0.006	0.009	-0.049	-0.553	0.337	0.094	0.164	0.036
0.152	0.073	-0.019	0.003	0.007	-0.023	-0.409	-0.375	0.001	0.131	0.043
-0.019	0.074	-0.016	0.002	0.014	0.005	-0.229	-0.817	0.18	0.157	0.04
-0.072	0.091	-0.021	-0.017	0.006	0.019	-0.228	-0.847	0.381	0.121	0.025
0.012	0.101	-0.022	-0.02	-0.013	0.013	-0.329	-0.765	0.298	0.007	-0.01
-0.044	0.09	-0.012	-0.005	-0.009	0	-0.325	-0.756	0.044	-0.059	-0.018
-0.099	0.079	-0.016	0.005	-0.001	-0.009	-0.253	-0.836	-0.162	-0.053	0.008
-0.027	0.08	-0.025	0.008	-0.002	-0.003	-0.222	-0.752	-0.124	-0.038	0.009
-0.032	0.084	-0.016	-0.003	0.002	0.002	-0.183	-0.377	0.105	-0.042	0
-0.092	0.082	-0.012	-0.009	0.001	-0.022	-0.109	-0.152	0.229	-0.046	0.012
-0.085	0.081	-0.018	-0.001	0	-0.037	-0.065	-0.243	0.105	-0.018	0.007
-0.115	0.08	-0.015	0.003	0.012	-0.017	-0.092	-0.235	-0.076	-0.003	-0.006
-0.174	0.079	-0.009	0.004	0.003	-0.007	-0.146	-0.059	-0.081	-0.062	0.017
-0.106	0.079	-0.01	0.008	-0.008	-0.01	-0.151	-0.018	-0.026	-0.075	0.024
0.023	0.078	-0.014	0.009	0.018	-0.005	-0.115	-0.093	-0.059	0.043	0.001
0.057	0.077	-0.015	0.009	0.026	-0.006	-0.105	0.015	0.03	0.11	0.009
0.007	0.077	-0.006	-0.002	0.003	0.016	-0.128	0.219	0.293	0.063	0.024
-0.068	0.076	-0.005	-0.02	0.009	0.069	-0.133	0.271	0.403	0.004	0.011
-0.106	0.072	-0.016	-0.017	0.014	0.079	-0.118	0.214	0.224	-0.063	0.002
-0.05	0.082	-0.011	0.003	-0.005	0.055	-0.119	0.077	-0.009	-0.106	-0.006
0.029	0.095	0.001	0.009	0.004	0.07	-0.135	-0.056	-0.117	-0.101	-0.011
0.055	0.09	-0.004	0	0.025	0.087	-0.152	-0.088	-0.204	-0.087	0.002
0.07	0.08	-0.011	-0.005	0.008	0.059	-0.154	-0.11	-0.267	-0.035	0.005
0.079	0.081	-0.01	-0.003	-0.007	0.021	-0.138	-0.14	-0.203	0.111	-0.005
0.051	0.086	-0.009	-0.005	0.005	-0.002	-0.124	-0.158	-0.143	0.23	0.005
0.024	0.086	-0.007	-0.008	0.009	-0.005	-0.114	-0.194	-0.163	0.065	0.021
0.025	0.075	-0.005	-0.01	0.017	0.006	-0.107	-0.223	-0.199	-0.205	0.014
0.025	0.067	-0.001	-0.011	0.038	0.005	-0.106	-0.226	-0.235	-0.209	0.005
0.005	0.071	0.014	-0.016	0.032	-0.004	-0.098	-0.21	-0.249	-0.078	0.02
-0.008	0.075	0.028	-0.016	0.011	-0.015	-0.097	-0.198	-0.29	-0.068	0.034
0.022	0.084	0.025	-0.005	0.018	-0.035	-0.122	-0.196	-0.372	-0.181	0.03
0.046	0.092	0.017	0	0.024	-0.042	-0.131	-0.165	-0.386	-0.252	0.023
0.02	0.08	0.018	-0.009	-0.002	-0.021	-0.095	-0.127	-0.275	-0.082	0.022
0.017	0.068	0.014	-0.014	-0.02	0.001	-0.064	-0.148	-0.079	0.172	0.014
0.028	0.074	-0.001	-0.004	0.002	0.012	-0.074	-0.187	0.048	0.233	0.011
-0.006	0.077	-0.012	0.003	0.023	0.037	-0.088	-0.185	-0.029	0.259	0.018
-0.006	0.076	-0.015	-0.006	0.025	0.087	-0.082	-0.169	-0.215	0.383	0.014
0.006	0.073	-0.019	-0.007	0.024	0.124	-0.072	-0.174	-0.33	0.421	0.014
-0.067	0.065	-0.026	0.002	0.012	0.13	-0.069	-0.183	-0.427	0.305	0.016
-0.111	0.066	-0.03	0.002	0.004	0.114	-0.063	-0.16	-0.454	0.071	0.011
-0.057	0.072	-0.024	0	0.012	0.076	-0.059	-0.125	-0.198	-0.14	0.021
-0.015	0.062	-0.01	-0.001	0.002	0.027	-0.062	-0.131	-0.012	-0.144	0.023
-0.012	0.059	-0.004	0.008	-0.002	-0.007	-0.076	-0.152	-0.159	-0.028	0.017
-0.019	0.074	-0.011	0.011	0.046	-0.002	-0.099	-0.151	-0.114	0.027	0.026
-0.038	0.078	-0.009	-0.009	0.08	0.025	-0.103	-0.147	0.248	0.003	0.019
-0.042	0.069	-0.004	-0.014	0.055	0.021	-0.09	-0.14	0.448	-0.006	0.005
-0.007	0.062	-0.01	0.008	0.021	-0.02	-0.098	-0.133	0.3	0.029	0.014
0.025	0.06	-0.009	0.013	0.01	-0.04	-0.118	-0.132	-0.026	0.068	0.021
0.016	0.074	-0.003	-0.006	0.009	-0.017	-0.125	-0.136	-0.223	0.075	0.026
0.043	0.084	-0.011	-0.009	-0.006	0.003	-0.121	-0.154	-0.242	0.051	0.044
0.142	0.077	-0.014	0.005	-0.011	-0.002	-0.118	-0.16	-0.226	0.062	0.044
0.176	0.072	-0.009	0.007	0.025	-0.007	-0.119	-0.152	-0.1	0.072	0.034
0.101	0.077	-0.012	0.002	0.039	-0.005	-0.114	-0.157	0.06	0.044	0.045
0.064	0.079	-0.014	0.004	0.012	-0.004	-0.109	-0.159	0.014	0.043	0.027
0.098	0.077	-0.009	0.001	-0.003	-0.006	-0.115	-0.16	-0.124	0.053	-0.001
0.092	0.082	-0.008	-0.011	-0.007	-0.017	-0.117	-0.171	-0.164	0.04	0.019
0.026	0.079	-0.013	-0.015	-0.017	-0.031	-0.124	-0.169	-0.12	0.042	0.029
-0.038	0.065	-0.015	-0.003	-0.023	-0.042	-0.137	-0.148	-0.044	0.061	0.006
-0.045	0.07	-0.011	0.008	-0.027	-0.052	-0.122	-0.139	-0.009	0.07	0.007
-0.016	0.083	-0.01	0	-0.018	-0.036	-0.094	-0.155	-0.033	0.057	0.014
-0.01	0.075	-0.014	-0.008	0.01	0	-0.098	-0.154	-0.09	0.032	0.009
-0.008	0.072	-0.015	-0.007	0.026	0.018	-0.107	-0.11	-0.173	0.018	0.015
0.024	0.078	-0.012	0.001	0.028	0.015	-0.097	-0.08	-0.189	0.029	0.034
0.052	0.066	-0.002	0.007	0.052	0.023	-0.089	-0.085	-0.127	0.033	0.04
0.059	0.062	0.002	0.002	0.072	0.039	-0.086	-0.058	-0.094	0.022	0.025
0.063	0.072	-0.006	0.001	0.059	0.039	-0.083	-0.029	-0.119	0.024	0.013
0.048	0.074	-0.008	0.007	0.045	0.026	-0.087	-0.106	-0.148	0.026	0.008
0.024	0.08	-0.01	0.004	0.051	0.007	-0.104	-0.202	-0.107	0.02	0.008
0.011	0.08	-0.015	-0.002	0.037	0.003	-0.12	-0.184	-0.022	0.002	0.016
-0.002	0.07	-0.007	-0.007	-0.013	0.028	-0.131	-0.123	0.003	-0.139	0.015
-0.009	0.077	0.001	-0.014	-0.038	0.026	-0.148	-0.092	-0.047	-0.351	0.008
-0.009	0.085	-0.006	-0.012	-0.032	-0.009	-0.159	-0.074	-0.142	-0.32	0.017
0.003	0.07	-0.006	0.001	-0.026	-0.02	-0.144	-0.07	-0.28	-0.141	0.023
0.025	0.063	0.003	0.011	-0.023	-0.019	-0.132	-0.095	-0.422	-0.071	0.016
0.025	0.083	0.002	0.011	-0.131	-0.025	-0.135	-0.143	-0.455	0.023	0.023
0.015	0.097	-0.003	-0.001	-0.304	-0.026	-0.126	-0.175	-0.288	0.047	0.023
0.015	0.084	0.002	-0.014	-0.302	-0.027	-0.12	-0.177	-0.044	-0.043	0.006
0.018	0.084	0.006	-0.017	-0.181	-0.04	-0.132	-0.159	0.088	-0.137	0.016
0.033	0.095	0.003	-0.009	-0.112	-0.058	-0.145	-0.148	0.144	-0.446	0.024
0.026	0.084	0.008	-0.011	-0.072	-0.075	-0.138	-0.155	0.173	-0.681	0.009
-0.003	0.071	0.021	-0.03	-0.036	-0.084	-0.129	-0.158	0.072	-0.554	0.018
-0.011	0.077	0.027	-0.034	-0.026	-0.072	-0.143	-0.165	-0.099	-0.305	0.024
-0.003	0.084	0.025	-0.016	0.012	-0.076	-0.15	-0.18	-0.176	0.13	0.008
-0.001	0.085	0.015	-0.004	0.093	-0.118	-0.133	-0.175	-0.119	0.544	0.018
-0.015	0.086	-0.003	-0.001	0.147	-0.121	-0.117	-0.153	0.063	0.64	0.028
-0.015	0.082	-0.014	0	0.166	-0.048	-0.114	-0.141	0.234	0.593	0.009
0.008	0.075	-0.022	0.003	0.166	0.028	-0.119	-0.127	0.229	0.341	0.012
0.011	0.077	-0.039	0.009	0.125	0.067	-0.122	-0.108	0.114	-0.025	0.02
-0.007	0.076	-0.045	0.008	0.088	0.079	-0.113	-0.109	0.019	-0.12	0
-0.033	0.072	-0.029	0.008	0.09	0.058	-0.099	-0.123	-0.027	-0.039	0.009
-0.06	0.077	-0.022	0.01	0.043	0.02	-0.097	-0.148	-0.034	-0.049	0.037
-0.062	0.073	-0.017	0	-0.068	-0.001	-0.109	-0.175	-0.057	-0.069	0.025
-0.039	0.067	-0.009	-0.009	-0.1	-0.007	-0.115	-0.158	-0.102	-0.003	0.007
-0.019	0.08	-0.02	0.001	-0.05	-0.006	-0.111	-0.102	-0.056	0.066	0.02
-0.028	0.08	-0.028	0.007	-0.029	0.01	-0.106	-0.049	0.014	0.09	0.026
-0.034	0.07	-0.019	0	-0.027	0.035	-0.1	-0.008	-0.056	0.051	0.018
-0.004	0.074	-0.014	0.004	-0.014	0.045	-0.096	0.017	-0.145	-0.003	0.031
0.013	0.078	-0.006	0.011	-0.005	0.041	-0.104	0.011	-0.133	0.02	0.034
0.009	0.078	0.002	-0.004	0.013	0.036	-0.112	-0.061	-0.124	0.1	0.024
0.002	0.074	-0.003	-0.014	0.032	0.04	-0.115	-0.176	-0.146	0.189	0.035
-0.03	0.068	-0.008	-0.01	0.04	0.046	-0.128	-0.257	-0.118	0.247	0.031
-0.048	0.076	-0.001	-0.011	0.053	0.054	-0.134	-0.281	-0.09	0.208	0.017
-0.038	0.085	0	-0.013	0.049	0.075	-0.126	-0.265	-0.151	0.1	0.033
-0.039	0.073	-0.011	0.003	0.032	0.091	-0.123	-0.224	-0.145	0.039	0.033
0.018	0.06	-0.015	0.014	0.036	0.085	-0.122	-0.186	-0.007	0.061	0.008
0.096	0.059	-0.016	-0.002	0.047	0.065	-0.118	-0.168	0.064	0.09	0.012
0.011	0.054	-0.025	-0.016	0.039	0.036	-0.118	-0.155	-0.002	0.08	0.02
-0.154	0.061	-0.02	-0.012	0.026	0.014	-0.119	-0.129	-0.053	0.05	0.009
-0.241	0.072	-0.002	-0.011	0.019	0.007	-0.118	-0.118	-0.018	0.013	0.012
-0.285	0.062	0.002	-0.013	0.013	0	-0.118	-0.147	-0.005	-0.01	0.015
-0.317	0.059	0.001	-0.013	0.011	-0.02	-0.121	-0.168	0.022	-0.013	0.002
-0.352	0.072	0	-0.01	0.012	-0.034	-0.124	-0.158	0.056	-0.003	0.005
-0.337	0.075	-0.011	-0.009	0.008	-0.034	-0.122	-0.17	-0.082	0.032	0.009
-0.17	0.066	-0.013	-0.002	0.004	-0.037	-0.125	-0.224	-0.24	0.05	0.003
0.049	0.058	-0.004	0.005	0.011	-0.028	-0.128	-0.298	-0.241	0.003	0.016
0.151	0.064	-0.005	-0.003	0.008	-0.008	-0.128	-0.361	-0.245	-0.061	0.019
0.175	0.075	-0.007	-0.01	-0.007	-0.007	-0.125	-0.358	-0.268	-0.075	0.007
0.232	0.077	-0.001	0.002	-0.008	-0.012	-0.118	-0.233	-0.306	-0.03	0.023
0.298	0.067	-0.004	0.013	-0.005	-0.014	-0.114	-0.046	-0.446	0.033	0.025
0.318	0.062	-0.012	0.008	-0.002	-0.021	-0.12	0.057	-0.466	0.086	0.001
0.315	0.074	-0.011	-0.003	0.009	-0.028	-0.119	0.036	-0.194	0.13	0.014
0.284	0.077	-0.007	-0.006	0.007	-0.026	-0.112	-0.055	0.084	0.145	0.034
0.234	0.068	-0.006	0	0.001	0.003	-0.111	-0.092	0.13	0.086	0.024
0.149	0.065	-0.009	0.004	0.013	0.052	-0.105	-0.015	0.095	-0.001	0.022
0.01	0.065	-0.016	-0.006	0.015	0.091	-0.094	0.024	0.129	-0.032	0.017
-0.02	0.065	-0.016	-0.006	0.015	0.104	-0.095	0.117	0.083	-0.035	0.006
0.059	0.073	-0.008	0.006	0.018	0.077	-0.088	0.367	-0.066	-0.039	0.017
0.058	0.086	-0.007	0.004	0.004	0.046	-0.063	0.422	-0.104	-0.033	0.017
-0.01	0.087	-0.005	0.002	-0.004	0.036	-0.085	0.294	-0.117	-0.036	0.009
-0.082	0.078	0.001	0.006	0.009	0.029	-0.166	0.089	-0.256	0	0.026
-0.054	0.078	0.004	0.005	0.015	0.031	-0.231	-0.455	-0.348	0.086	0.031
0.081	0.081	0.007	0.01	0.017	0.033	-0.241	-0.902	-0.389	0.062	0.013
0.09	0.081	0.007	0.009	0.021	0.014	-0.178	-0.765	-0.43	-0.148	0.014
0.007	0.081	0.005	-0.007	0.006	-0.006	-0.022	-0.49	-0.112	-0.367	0.026
0.047	0.073	0.002	-0.006	-0.004	-0.024	0.101	-0.397	0.438	-0.382	0.02
0.108	0.069	-0.004	0.005	0.007	-0.056	0.009	-0.341	0.462	-0.22	0.015
0.058	0.075	-0.003	0.007	-0.002	-0.068	-0.206	-0.267	0.035	-0.08	0.024
0.019	0.077	0.001	0.009	-0.022	-0.038	-0.341	-0.224	-0.135	-0.015	0.02
0.07	0.082	0.002	0.009	-0.014	-0.014	-0.368	-0.254	-0.041	0.036	0.007
0.106	0.086	-0.001	0.007	0.005	-0.019	-0.293	-0.227	-0.031	0.126	0.016
0.109	0.077	0.001	0.006	0.015	-0.032	-0.12	-0.027	-0.077	0.28	0.027
0.091	0.073	0.007	-0.005	0.016	-0.029	0.087	0.102	-0.041	0.328	0.023
-0.003	0.075	-0.011	-0.01	0.016	-0.01	0.217	0.08	0.019	0.162	0.031
-0.039	0.074	-0.042	0.004	0.009	0.006	0.182	0.083	-0.016	-0.002	0.034
0.028	0.074	-0.039	0.008	-0.002	0.008	0.097	0.009	-0.088	-0.024	0.026
0.013	0.072	-0.02	-0.004	-0.001	-0.005	0.102	-0.143	-0.04	-0.017	0.03
-0.058	0.063	-0.011	-0.01	-0.007	-0.01	0.107	-0.19	0.036	-0.106	0.023
-0.115	0.053	-0.001	-0.007	-0.018	0.005	-0.043	-0.183	-0.037	-0.24	0.012
-0.21	0.049	0.005	-0.006	-0.006	0.016	-0.31	-0.174	-0.122	-0.242	0.023
-0.173	0.055	0.004	-0.01	0	0.011	-0.48	-0.134	-0.078	-0.137	0.021
0.007	0.068	0.005	-0.014	0	0.001	-0.468	-0.117	-0.042	-0.02	0.008
0.08	0.073	0.003	-0.01	0.012	-0.015	-0.408	-0.133	-0.086	0.236	0.016
0.173	0.069	0	-0.003	0.011	-0.026	-0.359	-0.135	-0.082	0.515	0.013
0.316	0.072	-0.001	-0.001	-0.001	-0.013	-0.269	-0.102	-0.021	0.443	0.002
0.207	0.08	-0.007	-0.002	-0.004	0	-0.163	-0.061	0.056	0.14	0.016
-0.058	0.078	-0.01	-0.001	-0.007	-0.005	-0.081	-0.042	0.17	0.003	0.023
-0.206	0.074	-0.007	-0.003	-0.007	0	-0.028	-0.014	0.2	0.012	0.012
-0.164	0.077	-0.011	-0.01	0	0.012	-0.025	0.02	0.159	0.013	0.018
-0.009	0.079	-0.015	-0.011	-0.005	0.01	-0.069	0.009	0.185	0.034	0.019
0.068	0.085	-0.006	-0.011	-0.013	0.005	-0.125	-0.007	0.087	0.081	0.009
0.047	0.092	-0.004	-0.012	-0.001	0.018	-0.139	-0.025	-0.284	0.107	0.019
0.035	0.088	-0.006	-0.005	0.004	0.028	-0.069	-0.105	-0.488	0.134	0.021
0.014	0.082	0.002	-0.001	-0.006	0.01	0.028	-0.186	-0.22	0.179	0.005
0.006	0.089	0.004	-0.008	-0.002	-0.011	0.052	-0.233	0.006	0.177	0.002
0.029	0.094	-0.013	-0.012	0.013	0	0.018	-0.315	-0.085	0.122	-0.009
-0.101	0.084	-0.031	-0.01	0.025	0.017	-0.008	-0.441	-0.187	0.046	-0.051
-0.243	0.086	-0.035	-0.01	0.014	0.01	-0.035	-0.5	-0.292	-0.012	-0.078
-0.105	0.096	-0.029	-0.011	-0.006	0.011	-0.078	-0.487	-0.46	-0.013	-0.071
0.006	0.087	-0.018	-0.008	-0.007	0.032	-0.056	-0.497	-0.63	-0.072	-0.049
-0.108	0.085	0.001	-0.002	0	0.028	0.017	-0.329	-0.744	-0.144	0
-0.137	0.101	0.006	0	-0.003	0.02	-0.003	-0.001	-0.588	-0.216	0.047
0.014	0.106	0.001	0.003	-0.001	0.039	-0.123	0.097	-0.249	-0.571	0.055
0.166	0.11	0.002	0.006	0.01	0.039	-0.227	0.05	-0.119	-0.821	0.063
0.199	0.11	-0.001	0.001	0.015	0.013	-0.271	0.034	-0.125	-0.42	0.075
0.109	0.103	0	0.003	0.017	-0.007	-0.259	-0.021	-0.031	0.142	0.064
0.019	0.109	0	0.015	0.021	-0.028	-0.149	-0.09	0.035	0.309	0.061
0.042	0.114	-0.005	0.017	0.016	-0.041	0.066	-0.212	0.02	0.222	0.067
0.082	0.11	0.003	0.003	0.009	-0.038	0.194	-0.368	-0.144	0.133	0.051
0.03	0.114	0.01	-0.013	-0.002	-0.057	0.107	-0.413	-0.356	0.047	0.031
-0.029	0.117	-0.003	-0.015	-0.018	-0.088	-0.051	-0.347	-0.161	0.092	0.029
-0.037	0.114	-0.009	-0.005	-0.006	-0.08	-0.227	-0.25	0.175	0.3	0.027
-0.052	0.114	-0.002	-0.005	0.017	-0.035	-0.391	-0.188	0.179	0.275	0.022
-0.098	0.119	-0.015	-0.013	0.014	0.016	-0.388	-0.159	0.083	0.065	0.028
-0.13	0.127	-0.035	-0.017	0.014	0.056	-0.272	-0.032	-0.099	-0.053	0.024
-0.134	0.128	-0.034	-0.013	0.031	0.085	-0.223	0.173	-0.491	-0.097	0.014
-0.125	0.125	-0.036	-0.007	0.02	0.129	-0.211	0.211	-0.843	0.01	0.024
-0.096	0.127	-0.038	-0.004	-0.015	0.182	-0.177	0.068	-0.882	0.152	0.028
-0.043	0.128	-0.025	-0.005	-0.014	0.166	-0.157	-0.041	-0.383	0.13	0.016
0.012	0.133	-0.018	-0.006	0.008	0.087	-0.137	-0.055	0.397	-0.007	0.025
0.03	0.135	-0.019	-0.006	0.007	0.037	-0.103	-0.036	0.597	-0.106	0.034
0.032	0.127	-0.018	-0.001	0.005	0.026	-0.074	-0.02	0.061	-0.039	0.019
0.06	0.13	-0.007	-0.003	0.01	0.005	-0.055	-0.033	-0.38	0.044	0.012
0.08	0.138	0.003	-0.005	0.006	-0.022	-0.072	-0.09	-0.261	0.002	0.002
0.083	0.108	-0.005	0.007	0.008	-0.031	-0.13	-0.127	0.024	-0.027	-0.015
0.07	0.041	-0.012	0.007	0.008	-0.025	-0.166	-0.121	0.011	0.015	-0.01
0.021	-0.014	-0.012	-0.006	0.001	-0.012	-0.156	-0.145	-0.192	0.053	-0.004
0.003	-0.075	-0.019	-0.002	0.008	-0.006	-0.144	-0.176	-0.175	0.053	-0.001
0.037	-0.192	-0.021	0.007	-0.005	-0.021	-0.146	-0.169	0.138	0.068	0.024
0.064	-0.33	-0.013	0.006	-0.03	-0.03	-0.141	-0.163	0.33	0.121	0.044
0.088	-0.397	0.002	0.001	-0.01	-0.016	-0.136	-0.168	0.171	0.119	0.036
0.078	-0.323	0.026	-0.002	0.017	-0.01	-0.157	-0.18	0.129	0.031	0.026
0.004	-0.138	0.042	-0.004	0.01	-0.005	-0.187	-0.203	0.341	-0.019	0.023
-0.022	0.039	0.044	-0.013	0.008	0.008	-0.185	-0.195	0.349	0.009	0.005
0.021	0.15	0.039	-0.01	0.016	0.005	-0.152	-0.161	0.232	0.007	-0.016
0.038	0.209	0.005	0.007	0.01	-0.009	-0.12	-0.153	0.165	-0.058	-0.012
0.041	0.202	-0.05	0.002	0.01	-0.013	-0.105	-0.151	-0.029	-0.085	-0.004
0.031	0.091	-0.054	-0.01	0.017	-0.006	-0.09	-0.133	-0.19	0.008	0
-0.029	-0.078	-0.014	0	0.011	-0.001	-0.09	-0.134	-0.111	0.103	0.022
-0.022	-0.045	0.01	0.01	-0.001	-0.004	-0.114	-0.158	0.069	0.067	0.036
0.075	0.237	0.024	-0.002	-0.006	-0.003	-0.119	-0.184	0.212	0.007	0.042
0.089	0.359	0.017	-0.014	-0.018	0.001	-0.1	-0.195	0.206	-0.004	0.065
0.018	0.24	-0.01	-0.004	-0.017	0.009	-0.09	-0.177	-0.003	-0.018	0.073
-0.018	0.18	-0.008	0.004	0.015	0.017	-0.088	-0.158	-0.141	-0.008	0.051
0.001	0.171	0.011	-0.002	0.019	0.007	-0.095	-0.162	-0.001	0.035	0.034
0.043	0.117	-0.007	-0.005	0.002	-0.016	-0.119	-0.162	0.087	0.105	0.012
0.063	0.051	-0.034	-0.004	0.015	-0.022	-0.138	-0.149	-0.11	0.211	-0.011
0.051	-0.047	-0.038	-0.006	0.027	-0.011	-0.124	-0.148	-0.234	0.265	-0.015
0.036	-0.125	-0.041	0.002	0.022	-0.004	-0.107	-0.158	-0.126	0.165	-0.033
0.024	-0.082	-0.04	0.011	0.03	-0.002	-0.117	-0.158	-0.049	-0.027	-0.066
0.013	0.004	-0.012	-0.001	0.037	0.005	-0.119	-0.118	-0.028	-0.137	-0.065
-0.001	-0.028	0.014	-0.008	0.023	0.015	-0.108	-0.058	0.009	-0.121	-0.032
-0.02	-0.095	0.014	-0.001	0.011	0.012	-0.109	-0.017	0.006	-0.072	0.009
-0.015	0.029	0.003	0.004	0.011	0.004	-0.104	0.034	-0.068	-0.041	0.049
0.006	0.264	-0.01	0.016	0.011	0.001	-0.098	0.074	-0.224	-0.042	0.059
-0.011	0.312	-0.012	0.025	0.017	-0.003	-0.105	0.022	-0.213	-0.068	0.056
-0.044	0.133	-0.004	0.024	0.028	0.005	-0.101	-0.106	0.06	-0.059	0.08
-0.035	0.003	-0.003	0.024	0.026	0.024	-0.088	-0.198	0.041	-0.007	0.085
-0.017	0.192	0	0.02	0.018	0.016	-0.086	-0.233	-0.199	-0.001	0.044
-0.028	0.469	0.004	0.011	0.004	-0.001	-0.089	-0.292	-0.068	-0.002	0.019
-0.038	0.414	-0.002	0.006	-0.009	0.014	-0.106	-0.339	0.063	0.055	0.026
-0.029	0.179	-0.01	-0.006	-0.011	0.032	-0.12	-0.274	-0.071	0.075	0.018
-0.028	0.091	-0.018	-0.025	-0.019	0.014	-0.112	-0.162	-0.133	0.078	-0.002
-0.059	0.145	-0.031	-0.033	-0.034	-0.01	-0.103	-0.103	-0.213	0.131	-0.002
-0.084	0.231	-0.02	-0.027	-0.047	-0.006	-0.1	-0.084	-0.337	0.096	0.003
-0.043	0.186	0.001	-0.023	-0.046	0.001	-0.095	-0.097	-0.368	-0.044	-0.003
0.024	-0.01	-0.01	-0.022	-0.029	-0.001	-0.102	-0.144	-0.462	-0.122	0.009
0.033	-0.09	-0.026	-0.017	-0.018	-0.005	-0.116	-0.172	-0.525	-0.135	0.038
-0.006	0.026	-0.008	-0.008	-0.013	-0.006	-0.109	-0.166	-0.307	-0.123	0.049
-0.02	0.131	0.008	0.002	-0.008	0.001	-0.092	-0.162	-0.063	-0.078	0.033
0.031	0.147	-0.007	0.001	-0.008	0.002	-0.099	-0.155	0.005	-0.105	-0.011
0.07	0.167	-0.016	-0.003	0.013	-0.018	-0.112	-0.147	0.055	-0.141	-0.052
0.029	0.226	-0.006	-0.001	0.047	-0.029	-0.107	-0.16	0.038	-0.015	-0.059
0.004	0.242	-0.001	-0.004	0.058	-0.011	-0.099	-0.176	-0.026	0.115	-0.057
0.052	0.177	-0.006	-0.008	0.089	0.007	-0.103	-0.166	0.04	0.111	-0.036
0.091	0.106	-0.016	-0.002	0.13	0.017	-0.109	-0.147	0.115	0.077	0.021
0.078	0.068	-0.02	-0.004	0.046	0.029	-0.117	-0.145	0.09	0.018	0.05
0.037	0.047	-0.01	-0.005	-0.105	0.028	-0.127	-0.14	0.051	-0.06	0.045
0.027	0.029	-0.002	0.005	-0.131	0.009	-0.126	-0.135	0.077	-0.065	0.044
0.046	0.033	0.007	0.001	-0.058	0	-0.129	-0.149	0.09	0.003	0.036
0.04	0.066	0.012	-0.017	0.001	-0.013	-0.148	-0.152	-0.05	0.045	0.036
0.031	0.081	0.008	-0.023	0.021	-0.037	-0.154	-0.16	-0.223	0.022	0.049
0.028	0.11	0.017	-0.024	0.011	-0.033	-0.132	-0.199	-0.234	0.062	0.019
0.022	0.166	0.03	-0.027	0.02	-0.003	-0.115	-0.218	-0.11	0.147	-0.021
0.025	0.125	0.029	-0.016	0.044	0.003	-0.11	-0.194	0.027	0.157	-0.013
0.029	0.008	0.019	-0.002	0.028	-0.004	-0.103	-0.154	0.09	0.179	-0.003
0.031	-0.064	-0.028	-0.005	-0.008	0.016	-0.106	-0.112	0.005	0.179	-0.012
0.034	-0.093	-0.081	-0.006	-0.013	0.032	-0.116	-0.077	-0.182	0.068	-0.008
0.036	-0.144	-0.048	0.008	-0.005	0.022	-0.118	-0.067	-0.304	0.007	0.014
0.039	-0.339	0.007	0.021	0.005	0.009	-0.12	-0.083	-0.397	0.013	0.047
0.045	-0.718	0.004	0.011	0.023	0.003	-0.12	-0.113	-0.515	-0.028	0.08
0.039	-1.047	0.004	-0.003	0.028	0.01	-0.115	-0.144	-0.45	-0.054	0.097
0.026	-1.059	0.02	0.003	0.035	0.013	-0.119	-0.137	-0.156	-0.01	0.1
0.015	-0.721	0.03	0.01	0.051	0.01	-0.123	-0.103	0.035	0.038	0.096
-0.009	-0.182	0.039	0.013	0.041	0.02	-0.119	-0.093	-0.022	0.044	0.081
-0.023	0.329	-0.011	0.026	0.012	0.028	-0.126	-0.099	-0.12	0.019	0.054
-0.017	0.649	-0.087	0.032	-0.022	0.022	-0.134	-0.123	-0.156	0	0.034
-0.015	0.846	-0.062	0.032	-0.039	0.012	-0.127	-0.153	-0.153	0.009	0.014
-0.005	0.963	0.022	0.038	-0.031	0.009	-0.116	-0.154	-0.112	0.029	-0.024
0.009	0.826	0.04	0.045	-0.024	0.021	-0.112	-0.156	-0.09	0.029	-0.034
0.009	0.515	0.002	0.037	-0.009	0.014	-0.109	-0.167	-0.099	0.021	0.001
0.01	0.335	-0.035	0.005	0.006	-0.006	-0.107	-0.156	-0.087	0.022	0.02
0.016	0.282	-0.043	-0.032	-0.004	-0.006	-0.113	-0.142	-0.07	0.036	0.021
0.014	0.231	-0.027	-0.042	-0.001	0.001	-0.123	-0.15	-0.069	0.044	0.028
-0.011	0.208	-0.017	-0.034	0.002	0.008	-0.121	-0.157	-0.049	0.034	0.005
-0.04	0.197	-0.019	-0.043	-0.013	0.013	-0.116	-0.139	-0.032	0.013	-0.025
-0.035	0.125	-0.024	-0.058	-0.024	0.01	-0.116	-0.132	-0.049	-0.008	0
-0.01	-0.005	-0.025	-0.055	-0.041	0.01	-0.117	-0.15	-0.057	-0.008	0.042
0	-0.162	-0.015	-0.038	-0.043	0.017	-0.118	-0.149	-0.047	-0.018	0.068
-0.006	-0.285	-0.009	-0.023	-0.018	0.03	-0.106	-0.139	-0.038	-0.05	0.101
0.004	-0.306	-0.011	-0.011	-0.018	0.035	-0.096	-0.144	-0.038	-0.023	0.091
0.03	-0.258	-0.008	0.002	-0.042	0.015	-0.113	-0.137	-0.06	0.031	0.03
0.03	-0.213	-0.006	0.007	-0.038	-0.014	-0.13	-0.125	-0.092	0.044	0.011
0.009	-0.105	-0.004	-0.007	-0.01	-0.015	-0.127	-0.142	-0.102	0.05	0.015
0.006	0.196	0.004	-0.023	0.028	0.001	-0.115	-0.15	-0.09	0.054	-0.024
0	0.586	-0.001	-0.004	0.067	0.004	-0.098	-0.116	-0.072	0.041	-0.058
-0.011	0.759	-0.008	0.036	0.073	0.004	-0.08	-0.099	-0.06	0.038	-0.047
0.001	0.629	-0.004	0.041	0.051	0.008	-0.081	-0.113	-0.062	0.063	-0.03
0.013	0.423	-0.012	0.014	0.03	0.003	-0.097	-0.126	-0.068	0.049	-0.023
0.011	0.307	-0.027	-0.002	0.019	-0.003	-0.104	-0.135	-0.074	-0.01	-0.009
0.014	0.252	-0.026	-0.004	0.022	0.003	-0.115	-0.136	-0.075	-0.025	0.003
0.004	0.234	-0.019	-0.013	0.028	0.003	-0.136	-0.137	-0.075	-0.014	0.005
-0.008	0.245	-0.02	-0.023	0.016	-0.008	-0.143	-0.148	-0.077	-0.007	0.005
0.007	0.232	-0.029	-0.02	0.004	-0.002	-0.14	-0.148	-0.071	0.025	0
0.012	0.238	-0.027	-0.016	0.01	0.011	-0.146	-0.139	-0.058	0.028	0.002
-0.012	0.268	-0.021	-0.02	0.016	0.01	-0.151	-0.14	-0.063	-0.011	-0.001
-0.024	0.114	-0.023	-0.011	0.007	0.015	-0.152	-0.145	-0.076	-0.027	-0.036
-0.009	-0.181	-0.014	0.006	-0.003	0.018	-0.151	-0.143	-0.07	-0.024	-0.057
0.003	-0.283	-0.005	0.01	-0.002	0.014	-0.151	-0.133	-0.062	-0.018	-0.021
-0.011	-0.241	-0.014	0.01	-0.001	0.014	-0.146	-0.125	-0.077	-0.004	0.027
-0.026	-0.269	-0.019	0.018	-0.001	0.006	-0.142	-0.121	-0.091	-0.01	0.06
-0.013	-0.234	-0.013	0.02	-0.003	0.004	-0.143	-0.116	-0.089	-0.019	0.08
0.003	-0.092	-0.01	0.018	-0.006	0.018	-0.137	-0.118	-0.079	-0.008	0.079
-0.023	-0.006	-0.001	0.023	0.009	0.023	-0.127	-0.133	-0.07	0.003	0.088
-0.048	0.026	0.013	0.015	0.026	0.019	-0.119	-0.147	-0.069	0.014	0.106
-0.027	0.028	0.012	-0.016	0.026	0.021	-0.107	-0.145	-0.068	0.003	0.08
-0.001	-0.025	0.001	-0.04	0.022	0.015	-0.097	-0.136	-0.071	-0.024	0.041
0.012	-0.04	0.002	-0.041	0.018	0.003	-0.083	-0.133	-0.077	-0.001	0.036
0.022	-0.057	-0.003	-0.037	0.008	0.006	-0.056	-0.143	-0.081	0.027	0.024
-0.001	-0.195	-0.01	-0.038	0.001	0.006	-0.029	-0.144	-0.077	0.013	-0.013
-0.028	-0.243	-0.004	-0.041	0.007	-0.002	-0.028	-0.129	-0.07	0.002	-0.053
-0.014	0.034	-0.003	-0.031	0.017	0.008	-0.05	-0.123	-0.068	0.014	-0.081
-0.001	0.382	-0.007	-0.005	0.022	0.019	-0.08	-0.127	-0.068	0.02	-0.071
-0.022	0.424	-0.004	0.021	0.022	0.012	-0.098	-0.136	-0.065	0.016	-0.019
-0.028	0.186	-0.007	0.037	0.015	0.007	-0.091	-0.148	-0.073	0.02	0.025
0	-0.034	-0.01	0.048	0.012	0.01	-0.085	-0.15	-0.09	0.029	0.033
0.02	-0.07	-0.003	0.055	0.015	0.006	-0.091	-0.148	-0.094	0.029	0.041
0.033	-0.037	-0.003	0.047	0.009	-0.004	-0.09	-0.148	-0.078	0.038	0.057
0.071	-0.086	-0.009	0.038	-0.001	-0.01	-0.098	-0.15	-0.064	0.046	0.064
0.117	-0.167	-0.005	0.043	-0.003	-0.013	-0.118	-0.15	-0.069	0.048	0.062
0.098	-0.151	-0.007	0.035	-0.001	-0.014	-0.126	-0.146	-0.08	0.058	0.027
-0.023	-0.093	-0.014	0.023	0.007	-0.008	-0.131	-0.147	-0.08	0.057	-0.024
-0.114	-0.132	-0.006	0.02	0.022	-0.006	-0.135	-0.158	-0.08	0.038	-0.024
-0.104	-0.229	0.004	0.015	0.02	-0.009	-0.134	-0.167	-0.09	0.025	0.004
-0.178	-0.237	0.015	0.013	0.006	-0.009	-0.13	-0.161	-0.095	0.044	0.009
-0.277	-0.161	0.032	0.014	0.005	-0.01	-0.119	-0.141	-0.092	0.078	0.045
-0.236	-0.279	0.041	0.002	-0.006	-0.013	-0.113	-0.133	-0.096	0.087	0.104
-0.244	-0.522	0.037	-0.009	-0.024	-0.008	-0.11	-0.138	-0.097	0.087	0.097
-0.267	-0.376	0.024	-0.013	-0.018	0.002	-0.103	-0.145	-0.084	0.051	0.058
-0.141	-0.014	0.009	-0.015	-0.009	0	-0.107	-0.142	-0.081	-0.012	0.059
-0.061	0.231	0.004	-0.019	-0.014	-0.008	-0.131	-0.126	-0.089	-0.024	0.041
-0.094	0.577	-0.003	-0.031	-0.009	-0.004	-0.151	-0.13	-0.088	-0.013	-0.002
-0.049	0.782	-0.009	-0.038	0.003	-0.001	-0.162	-0.15	-0.083	-0.005	-0.021
0.093	0.637	0.018	-0.039	0.003	-0.007	-0.171	-0.149	-0.083	0.021	-0.044
0.206	0.584	0.056	-0.043	0.001	-0.008	-0.163	-0.143	-0.083	0.035	-0.063
0.266	0.66	0.067	-0.035	0.007	-0.005	-0.143	-0.146	-0.083	0.028	-0.04
0.282	0.614	0.076	-0.018	0.003	-0.01	-0.142	-0.144	-0.078	0.046	-0.007
0.319	0.512	0.089	-0.01	-0.007	-0.013	-0.148	-0.151	-0.076	0.075	0.021
0.386	0.3	0.077	-0.01	-0.006	-0.01	-0.141	-0.163	-0.083	0.063	0.047
0.313	-0.112	0.055	-0.017	-0.006	-0.028	-0.14	-0.16	-0.085	0.039	0.052
0.153	-0.476	0.046	-0.031	-0.004	-0.082	-0.146	-0.157	-0.081	0.041	0.061
0.066	-0.55	0.041	-0.034	0.006	-0.132	-0.138	-0.165	-0.089	0.041	0.094
-0.022	-0.341	0.047	-0.021	0.004	-0.126	-0.126	-0.156	-0.092	0.046	0.117
-0.131	-0.116	0.061	-0.005	-0.002	-0.071	-0.126	-0.143	-0.079	0.06	0.099
-0.115	0.015	0.065	0	-0.012	0.001	-0.123	-0.146	-0.076	0.074	0.049
0.018	0.328	0.068	-0.002	-0.021	0.047	-0.116	-0.147	-0.077	0.091	-0.018
0.099	0.61	0.069	-0.003	-0.004	0.054	-0.127	-0.15	-0.07	0.077	-0.059
0.083	0.433	0.064	0.003	0.011	0.055	-0.139	-0.156	-0.076	0.055	-0.064
0.057	0.231	0.056	0.004	0.004	0.066	-0.127	-0.142	-0.084	0.071	-0.062
0.098	0.418	0.049	-0.008	-0.002	0.096	-0.113	-0.107	-0.075	0.062	-0.041
0.185	0.636	0.042	-0.008	0.003	0.139	-0.112	-0.074	-0.074	0.024	-0.01
0.237	0.533	0.034	0.005	0.01	0.129	-0.113	-0.044	-0.095	0.041	-0.013
0.199	0.226	0.029	0.004	0	0.076	-0.114	0.026	-0.094	0.062	-0.02
0.121	-0.024	0.016	-0.002	-0.022	0.076	-0.108	0.143	-0.069	0.014	0.002
0.101	-0.123	-0.017	0.002	-0.011	0.086	-0.097	0.113	-0.064	-0.048	0.018
0.085	-0.09	-0.059	0.006	0.019	0.031	-0.1	-0.245	-0.068	-0.111	0.028
0.039	0.023	-0.091	0.007	0.018	-0.03	-0.109	-0.563	-0.068	-0.186	0.047
0.029	0.137	-0.128	0.001	0.007	-0.048	-0.119	-0.527	-0.075	-0.245	0.053
-0.011	0.209	-0.19	-0.011	0.011	-0.061	-0.125	-0.436	-0.083	-0.295	0.064
-0.078	0.242	-0.275	-0.005	0.015	-0.087	-0.117	-0.409	-0.086	-0.309	0.084
-0.044	0.264	-0.414	0.005	0.02	-0.116	-0.113	-0.352	-0.088	-0.271	0.071
-0.028	0.283	-0.593	-0.005	0.013	-0.134	-0.118	-0.285	-0.084	-0.226	0.061
-0.09	0.271	-0.78	-0.012	-0.011	-0.134	-0.118	-0.149	-0.075	-0.184	0.098
-0.04	0.24	-1.009	-0.004	-0.018	-0.107	-0.121	-0.008	-0.072	-0.143	0.108
0.024	0.235	-1.139	-0.009	-0.004	-0.069	-0.122	0.067	-0.072	-0.11	0.072
-0.06	0.23	-0.98	-0.016	0.004	-0.052	-0.116	0.11	-0.065	-0.073	0.045
-0.166	0.155	-0.63	-0.001	0.002	-0.031	-0.113	0.065	-0.066	-0.023	0.013
-0.21	0.099	-0.233	0.01	0.013	0.033	-0.111	-0.08	-0.078	0.034	-0.016
-0.102	0.156	0.256	0.004	0.023	0.094	-0.123	-0.174	-0.083	0.084	-0.016
0.136	0.101	0.803	0	0.015	0.115	-0.134	-0.065	-0.078	0.131	-0.03
0.208	-0.152	1.164	0	0.012	0.194	-0.123	0.13	-0.076	0.169	-0.053
0.09	-0.253	1.228	0.003	0.003	0.31	-0.112	0.185	-0.08	0.177	-0.049
0.011	-0.134	1.159	0.011	-0.019	0.274	-0.115	0.133	-0.078	0.174	-0.065
0.006	-0.141	1.075	0.01	-0.015	0.137	-0.12	0.015	-0.07	0.176	-0.093
0.011	-0.267	0.941	0.004	0.006	0.076	-0.123	-0.239	-0.065	0.191	-0.119
0.018	-0.141	0.769	0.009	0.007	0.087	-0.12	-0.432	-0.065	0.176	-0.196
0.007	0.18	0.625	0.015	0.008	0.116	-0.116	-0.425	-0.066	0.104	-0.257
-0.093	0.24	0.532	0.008	0.022	0.121	-0.121	-0.44	-0.069	0.066	-0.213
-0.256	-0.035	0.476	-0.002	0.015	0.079	-0.125	-0.456	-0.075	0.092	-0.118
-0.362	-0.239	0.433	-0.005	0.01	0.031	-0.122	-0.3	-0.085	0.129	-0.02
-0.371	-0.149	0.391	-0.002	0.023	0	-0.118	-0.075	-0.092	0.176	0.06
-0.241	-0.081	0.372	0.009	0.004	-0.011	-0.119	0.034	-0.084	0.224	0.083
-0.079	-0.303	0.366	0.013	-0.007	0.004	-0.124	-0.018	-0.045	0.238	0.074
-0.109	-0.589	0.327	0.002	0.017	0.013	-0.117	-0.075	0.007	0.216	0.084
-0.128	-0.626	0.265	-0.005	0.01	-0.004	-0.091	0.011	0.013	0.186	0.08
0.007	-0.304	0.224	0	-0.002	-0.033	-0.078	0.186	-0.016	0.165	0.061
0.095	0.121	0.203	0.006	0.017	-0.047	-0.082	0.224	-0.019	0.162	0.083
0.14	0.222	0.137	0.011	0.024	-0.026	-0.079	0.055	-0.015	0.172	0.109
0.144	0.201	-0.011	0.013	0.02	-0.015	-0.082	-0.044	-0.014	0.166	0.094
0.059	0.323	-0.198	0.013	0.028	-0.038	-0.086	0.003	0.021	0.141	0.088
0.062	0.351	-0.435	0.015	0.024	-0.059	-0.093	-0.094	-0.002	0.113	0.102
0.141	0.328	-0.745	0.01	0.02	-0.075	-0.117	-0.29	-0.154	0.102	0.089
0.105	0.345	-1.074	-0.003	0.038	-0.093	-0.124	-0.313	-0.26	0.097	0.057
0.033	0.296	-1.31	-0.008	0.039	-0.079	-0.119	-0.308	-0.204	0.056	0.037
0.081	0.248	-1.208	-0.009	0.027	-0.037	-0.131	-0.4	-0.167	-0.009	0.058
0.144	0.217	-0.78	-0.009	0.033	-0.006	-0.135	-0.342	-0.191	-0.061	0.112
0.106	0.328	-0.368	-0.006	0.038	0.017	-0.117	-0.108	-0.176	-0.086	0.143
0.063	0.512	0.046	-0.006	0.034	0.034	-0.105	0.003	-0.255	-0.091	0.14
0.042	0.287	0.513	-0.005	0.033	0.025	-0.103	-0.082	-0.406	-0.089	0.121
0.019	-0.096	0.683	-0.01	0.043	-0.002	-0.112	-0.201	-0.328	-0.058	0.067
0.071	-0.1	0.472	-0.019	0.057	-0.013	-0.119	-0.287	-0.096	-0.012	-0.004
0.127	0.008	0.071	-0.026	0.04	-0.015	-0.112	-0.311	0.022	0.018	-0.042
0.111	0.08	-0.524	-0.026	-0.001	-0.034	-0.106	-0.282	0.1	0.025	-0.048
0.095	0.308	-1.262	-0.016	-0.023	-0.051	-0.106	-0.215	0.156	0.003	-0.019
0.071	0.489	-1.831	-0.01	-0.024	-0.049	-0.098	-0.099	0.01	-0.029	0.071
0.03	0.345	-2.064	-0.013	-0.023	-0.038	-0.1	-0.059	-0.206	-0.065	0.162
0.002	0.094	-2.097	-0.01	-0.007	-0.04	-0.115	-0.065	-0.259	-0.122	0.177
-0.021	-0.019	-1.893	-0.004	0.026	-0.066	-0.12	0	-0.233	-0.183	0.137
-0.022	-0.331	-1.225	-0.014	0.029	-0.09	-0.117	0.006	-0.234	-0.212	0.094
0.018	-0.875	-0.294	-0.019	0.028	-0.089	-0.123	-0.07	-0.2	-0.235	0.054
0.035	-0.994	0.376	-0.005	0.069	-0.074	-0.124	-0.09	-0.134	-0.26	0.008
-0.004	-0.714	0.609	0.004	0.099	-0.066	-0.113	-0.077	-0.081	-0.22	-0.034
-0.039	-0.499	0.367	0.002	0.102	-0.067	-0.11	-0.094	-0.079	-0.172	-0.057
-0.041	-0.208	-0.311	0.009	0.1	-0.053	-0.117	-0.103	-0.151	-0.192	-0.058
-0.026	-0.006	-0.904	0.012	0.093	-0.03	-0.127	-0.101	-0.136	-0.216	-0.053
-0.003	-0.33	-1.11	-0.003	0.1	-0.008	-0.135	-0.135	-0.032	-0.224	-0.075
-0.002	-0.688	-1.011	-0.016	0.031	0.007	-0.135	-0.175	-0.101	-0.218	-0.091
-0.011	-0.459	-0.388	-0.016	-0.189	-0.012	-0.133	-0.187	-0.229	-0.202	-0.052
-0.006	0.155	0.721	-0.007	-0.332	-0.035	-0.126	-0.187	-0.137	-0.234	-0.009
-0.004	0.651	1.675	-0.003	-0.249	-0.018	-0.123	-0.183	0.048	-0.257	-0.003
0.007	0.566	2.079	-0.017	-0.151	0.003	-0.135	-0.186	0.092	-0.148	-0.002
0.027	0.055	2.123	-0.034	-0.133	0.015	-0.149	-0.179	0.03	0.09	-0.013
0.013	-0.067	1.934	-0.034	-0.069	0.048	-0.155	-0.15	-0.002	0.329	-0.041
-0.027	0.157	1.329	-0.034	0.036	0.077	-0.153	-0.14	-0.076	0.436	-0.04
-0.034	0.25	0.51	-0.034	0.09	0.084	-0.139	-0.155	-0.261	0.395	-0.006
0.001	0.639	-0.197	-0.016	0.09	0.08	-0.127	-0.147	-0.331	0.272	0.028
0.037	1.076	-0.934	0.008	0.067	0.053	-0.116	-0.125	-0.077	0.136	0.031
0.037	0.643	-1.579	0.006	0.063	0.02	-0.11	-0.141	0.291	0.055	0.001
0.005	0.016	-1.583	-0.017	0.112	0.013	-0.123	-0.166	0.324	0.018	-0.023
0	0.084	-0.834	-0.026	0.141	0.018	-0.13	-0.159	-0.022	-0.029	-0.025
0.026	0.144	0.159	-0.032	0.069	0.034	-0.133	-0.158	-0.381	-0.086	-0.016
0.04	-0.331	0.922	-0.047	-0.073	0.037	-0.146	-0.173	-0.48	-0.124	-0.006
0.042	-0.6	1.474	-0.049	-0.285	0.015	-0.127	-0.173	-0.261	-0.107	0.013
0.028	-0.294	1.823	-0.033	-0.459	0.021	-0.088	-0.167	0.005	-0.013	0.058
0.007	-0.006	1.718	-0.017	-0.391	0.044	-0.077	-0.153	0.088	0.101	0.077
-0.008	0.267	1.095	-0.008	-0.22	0.045	-0.089	-0.134	0.164	0.177	0.027
-0.026	0.865	0.103	0.006	-0.138	0.042	-0.107	-0.131	0.246	0.221	-0.02
-0.036	1.241	-0.974	0.021	-0.052	0.028	-0.11	-0.131	0.183	0.21	-0.004
-0.029	0.984	-1.581	0.02	0.091	0.01	-0.087	-0.123	0.069	0.123	0.023
-0.022	0.606	-1.369	0.017	0.225	0.01	-0.07	-0.122	-0.002	-0.006	-0.006
-0.032	0.5	-0.685	0.035	0.298	0.007	-0.068	-0.129	-0.053	-0.139	-0.037
-0.04	0.473	0.002	0.066	0.283	0.007	-0.07	-0.135	-0.093	-0.181	-0.031
-0.026	0.373	0.626	0.096	0.22	0.022	-0.084	-0.145	-0.085	-0.09	-0.059
-0.012	0.262	1.163	0.094	0.2	0.038	-0.111	-0.162	-0.009	0.008	-0.085
-0.013	0.195	1.382	0.042	0.24	0.048	-0.133	-0.167	0.041	0.054	-0.035
-0.011	0.153	1.077	-0.011	0.209	0.038	-0.148	-0.157	0.014	0.094	0.002
-0.008	0.082	0.358	-0.018	0.059	0.021	-0.152	-0.152	-0.048	0.18	0.005
-0.006	0.017	-0.392	-0.016	-0.061	0.018	-0.139	-0.147	-0.105	0.306	0.068
0.001	-0.022	-0.91	-0.036	-0.061	0.029	-0.127	-0.145	-0.125	0.321	0.128
-0.009	-0.122	-0.993	-0.053	0.013	0.033	-0.131	-0.149	-0.102	0.189	0.107
-0.019	-0.268	-0.595	-0.04	0.071	0.019	-0.137	-0.148	-0.067	0.045	0.078
0	-0.323	-0.08	0.003	0.057	0.009	-0.134	-0.146	-0.053	-0.047	0.067
0.001	-0.172	0.384	0.035	0.035	0.006	-0.133	-0.137	-0.065	-0.091	0.029
-0.016	0.134	0.701	0.02	0.046	-0.005	-0.127	-0.129	-0.081	-0.127	-0.013
0.012	0.399	0.612	0.024	0.055	-0.009	-0.126	-0.143	-0.088	-0.143	-0.019
0.041	0.518	0.365	0.1	0.087	-0.013	-0.135	-0.15	-0.094	-0.067	0.014
0.026	0.435	0.276	0.16	0.088	-0.025	-0.136	-0.136	-0.116	0.025	0.097
0.01	0.19	0.202	0.118	-0.071	-0.027	-0.135	-0.134	-0.144	0.024	0.197
0.015	0.06	0.079	0.033	-0.291	-0.026	-0.14	-0.147	-0.151	-0.016	0.191
0.031	0.045	0.009	-0.02	-0.338	-0.022	-0.144	-0.149	-0.141	-0.02	0.063
0.043	-0.226	-0.112	-0.045	-0.214	-0.018	-0.139	-0.15	-0.128	-0.013	-0.028
0.045	-0.72	-0.416	-0.054	-0.102	-0.014	-0.115	-0.153	-0.123	-0.019	-0.05
0.047	-0.903	-0.621	-0.06	-0.078	0.003	-0.098	-0.14	-0.115	-0.029	-0.069
0.037	-0.563	-0.451	-0.071	-0.089	0.009	-0.103	-0.127	-0.088	-0.029	-0.019
0.028	-0.04	-0.141	-0.045	-0.076	-0.002	-0.109	-0.118	-0.062	0.004	0.121
0.026	0.328	0.02	0.029	-0.045	0.006	-0.111	-0.11	-0.067	0.041	0.21
0.009	0.31	0.013	0.095	-0.021	0.026	-0.106	-0.118	-0.104	0.068	0.177
-0.002	-0.094	-0.127	0.112	0.008	0.038	-0.097	-0.136	-0.132	0.097	0.096
0.014	-0.347	-0.445	0.087	0.061	0.05	-0.1	-0.154	-0.132	0.11	0.051
0.027	-0.14	-0.719	0.044	0.1	0.051	-0.107	-0.162	-0.131	0.095	0.043
0.018	0.048	-0.461	-0.003	0.071	0.037	-0.102	-0.154	-0.128	0.054	0.007
0.007	-0.1	0.186	-0.043	-0.002	0.026	-0.093	-0.141	-0.109	-0.007	-0.036
0.008	-0.27	0.677	-0.072	-0.031	0.021	-0.091	-0.135	-0.093	-0.056	-0.028
0.025	-0.303	0.953	-0.082	-0.021	0.021	-0.088	-0.133	-0.093	-0.029	-0.028
0.03	-0.285	1.012	-0.058	-0.027	0.041	-0.081	-0.126	-0.093	0.037	-0.096
-0.004	-0.099	0.766	-0.022	-0.021	0.051	-0.084	-0.14	-0.104	0.084	-0.162
-0.012	0.198	0.372	-0.021	0.023	0.022	-0.093	-0.162	-0.128	0.145	-0.149
0.018	0.308	-0.018	-0.047	0.071	-0.003	-0.102	-0.162	-0.131	0.16	-0.085
0.013	0.163	-0.221	-0.046	0.068	0	-0.126	-0.15	-0.113	0.109	-0.019
0.009	-0.131	-0.102	-0.03	0.018	-0.002	-0.143	-0.128	-0.098	0.079	0.002
0.038	-0.323	0.171	-0.039	0.017	-0.004	-0.125	-0.119	-0.093	0.046	-0.024
0.031	-0.27	0.431	-0.047	0.047	-0.001	-0.105	-0.134	-0.093	0.011	-0.026
-0.002	-0.022	0.606	-0.047	-0.003	-0.001	-0.108	-0.145	-0.084	0.031	-0.008
-0.006	0.484	0.585	-0.068	-0.036	0.003	-0.115	-0.138	-0.075	0.064	-0.018
0	0.883	0.409	-0.077	0.033	-0.003	-0.123	-0.133	-0.084	0.073	-0.013
-0.001	0.649	0.235	-0.055	0.046	-0.026	-0.14	-0.148	-0.096	0.064	0.031
0	0.255	0.126	-0.035	-0.01	-0.045	-0.148	-0.149	-0.085	0.062	0.08
0.001	0.219	0.049	-0.02	0.028	-0.045	-0.14	-0.138	-0.062	0.064	0.104
0.002	0.203	-0.023	-0.008	0.092	-0.04	-0.129	-0.147	-0.071	0.06	0.077
0.004	0.108	-0.08	-0.011	0.079	-0.037	-0.11	-0.145	-0.094	0.06	0.087
0.003	0.133	-0.109	-0.006	0.062	-0.024	-0.096	-0.131	-0.096	0.029	0.175
0.005	0.177	-0.111	0.032	0.052	-0.021	-0.1	-0.132	-0.091	-0.004	0.165
0.011	0.259	-0.107	0.059	0.019	-0.037	-0.11	-0.138	-0.085	0.014	0.055
-0.009	0.34	-0.122	0.042	0.002	-0.046	-0.114	-0.131	-0.078	-0.001	0.024
-0.031	0.217	-0.154	0.016	0.001	-0.05	-0.111	-0.127	-0.074	-0.05	0.02
-0.017	0.051	-0.17	0.006	0.002	-0.059	-0.108	-0.13	-0.067	-0.027	-0.045
0.001	0.033	-0.163	-0.002	0.026	-0.068	-0.114	-0.132	-0.073	0.026	-0.033
-0.013	0.067	-0.152	-0.004	0.054	-0.07	-0.121	-0.138	-0.092	0.029	0.066
-0.034	0.104	-0.148	0	0.054	-0.059	-0.117	-0.136	-0.098	0.014	0.04
-0.03	0.133	-0.146	-0.009	0.042	-0.055	-0.115	-0.13	-0.093	-0.001	-0.102
-0.021	0.142	-0.142	-0.013	0.02	-0.067	-0.13	-0.137	-0.094	-0.023	-0.158
-0.014	0.177	-0.145	0.008	0	-0.047	-0.151	-0.142	-0.088	-0.02	-0.076
0.003	0.199	-0.154	0.026	0.013	0.003	-0.148	-0.131	-0.074	0.002	0.015
0.013	0.172	-0.155	0.009	0.027	0.012	-0.127	-0.126	-0.065	0.014	-0.01
0.013	0.139	-0.152	-0.026	0.015	0.003	-0.125	-0.137	-0.057	0.024	-0.065
0.002	0.113	-0.153	-0.044	0.011	0.025	-0.135	-0.141	-0.057	0.021	-0.043
-0.009	0.081	-0.153	-0.039	0.026	0.05	-0.132	-0.138	-0.075	-0.003	-0.022
0.003	0.061	-0.143	-0.01	0.033	0.068	-0.129	-0.143	-0.09	-0.009	-0.082
0.014	0.049	-0.136	0.02	0.02	0.08	-0.136	-0.146	-0.085	0.013	-0.102
0.006	0.045	-0.143	0.03	0.005	0.075	-0.133	-0.144	-0.079	0.018	-0.016
0.017	0.062	-0.141	0.051	-0.005	0.072	-0.106	-0.144	-0.082	0.006	0.014
0.034	0.078	-0.128	0.078	-0.002	0.076	-0.084	-0.148	-0.086	0.006	-0.017
0.009	0.08	-0.13	0.067	0.018	0.059	-0.084	-0.153	-0.081	-0.013	0.021
-0.013	0.004	-0.141	0.039	0.03	0.044	-0.096	-0.131	-0.072	-0.033	0.094
0.006	-0.168	-0.152	0.016	0.029	0.049	-0.118	-0.102	-0.071	-0.022	0.173
0.003	-0.252	-0.167	-0.005	0.041	0.059	-0.119	-0.121	-0.078	-0.019	0.245
-0.007	-0.192	-0.179	-0.007	0.063	0.066	-0.096	-0.151	-0.079	-0.022	0.233
0.028	-0.104	-0.205	0.013	0.051	0.045	-0.102	-0.141	-0.077	-0.003	0.132
0.044	0.025	-0.275	0.027	-0.004	0.004	-0.126	-0.126	-0.077	0.001	0.051
0.007	0.15	-0.445	0.045	-0.05	0.009	-0.135	-0.139	-0.073	-0.025	0.04
-0.02	0.149	-0.773	0.057	-0.034	0.024	-0.142	-0.153	-0.068	-0.049	0.036
0.009	0.067	-1.098	0.029	0.019	0.006	-0.143	-0.136	-0.069	-0.056	0.012
0.04	0.031	-1.069	-0.033	0.006	-0.004	-0.133	-0.112	-0.077	-0.056	-0.015
0.025	0.091	-0.68	-0.082	-0.072	0.001	-0.124	-0.128	-0.087	-0.038	-0.036
0.036	0.137	-0.241	-0.089	-0.116	-0.005	-0.118	-0.163	-0.093	-0.022	-0.019
0.076	0.076	0.096	-0.068	-0.14	-0.009	-0.109	-0.16	-0.098	-0.042	0.006
0.06	0.012	0.271	-0.045	-0.157	-0.009	-0.112	-0.126	-0.099	-0.036	-0.021
0.032	0.054	0.319	-0.026	-0.108	-0.025	-0.127	-0.107	-0.084	0.007	-0.056
0.033	0.138	0.343	-0.018	-0.05	-0.038	-0.13	-0.111	-0.072	0.025	-0.042
0.018	0.139	0.316	-0.024	-0.044	-0.023	-0.13	-0.128	-0.079	0.027	-0.018
-0.008	0.081	0.266	-0.037	-0.026	-0.01	-0.141	-0.137	-0.091	0.022	0
-0.003	0.051	0.219	-0.051	0.014	-0.016	-0.143	-0.129	-0.099	0.025	0.03
0.02	0.039	0.039	-0.034	0.03	-0.005	-0.131	-0.141	-0.097	0.046	0.041
0.015	0.029	-0.256	0.007	0.041	0.014	-0.123	-0.158	-0.088	0.043	0.039
0.012	0.036	-0.401	0.03	0.064	0.008	-0.124	-0.147	-0.084	0.026	0.048
0.027	0.062	-0.222	0.031	0.063	0	-0.117	-0.137	-0.089	0.031	0.034
0.017	0.087	0.085	0.023	0.038	0.023	-0.108	-0.14	-0.088	0.036	0.01
0.004	0.099	0.255	0.008	0.037	0.04	-0.111	-0.136	-0.082	0.033	0.026
0.008	0.107	0.3	-0.002	0.048	0.022	-0.106	-0.13	-0.085	0.033	0.029
0.008	0.092	0.312	0.002	0.023	0.021	-0.097	-0.127	-0.09	0.021	-0.005
0.007	0.047	0.304	0.016	-0.026	0.039	-0.105	-0.135	-0.085	0.02	-0.009
0.012	0.031	0.272	0.021	-0.048	0.03	-0.112	-0.146	-0.074	0.037	-0.011
0.003	0.026	0.233	0.008	-0.02	0.009	-0.111	-0.149	-0.081	0.03	-0.023
-0.02	-0.012	0.193	-0.013	0.001	0.003	-0.109	-0.149	-0.096	0.029	0.018
-0.015	0.053	0.145	-0.008	-0.016	0.005	-0.102	-0.149	-0.09	0.057	0.039
-0.003	0.189	0.109	0.029	-0.016	-0.003	-0.099	-0.144	-0.077	0.049	0.019
-0.011	0.174	0.089	0.043	0.021	-0.024	-0.106	-0.129	-0.078	0.012	0.034
0.006	0.089	0.07	0.026	0.038	-0.02	-0.111	-0.118	-0.071	0.014	0.042
0.04	0.087	0.066	0.015	0.038	0.013	-0.118	-0.122	-0.062	0.024	0.028
0.036	0.099	0.064	0.007	0.047	0.028	-0.119	-0.134	-0.069	0.005	0.037
0.018	0.093	0.047	-0.006	0.036	0.013	-0.116	-0.143	-0.075	0.008	0.022
0.002	0.093	0.041	-0.016	0.02	-0.003	-0.128	-0.138	-0.074	0.032	0.007
-0.019	0.096	0.042	-0.032	0.022	-0.015	-0.133	-0.128	-0.077	0.029	0.04
-0.01	0.093	0.028	-0.037	0.009	-0.011	-0.117	-0.135	-0.076	0.037	0.038
-0.003	0.085	0.027	-0.017	-0.003	0.006	-0.111	-0.138	-0.072	0.048	0.009
-0.072	0.087	0.04	-0.007	0.011	0.011	-0.118	-0.13	-0.079	0.011	0.038
-0.139	0.093	0.041	-0.017	0.012	0.011	-0.118	-0.134	-0.087	-0.009	0.063
-0.105	0.072	0.036	-0.024	0.01	0.014	-0.113	-0.142	-0.086	0.014	0.028
-0.026	0.052	0.021	-0.021	0.028	0.019	-0.113	-0.138	-0.099	0.01	-0.002
0.023	0.07	0.01	-0.012	0.023	0.029	-0.117	-0.132	-0.123	-0.001	-0.013
0.034	0.07	0.016	0.003	-0.004	0.027	-0.122	-0.135	-0.122	0.008	-0.019
0.018	0.034	0.009	0.007	-0.009	0.009	-0.115	-0.137	-0.098	0.012	0.008
0.015	0.058	-0.009	0.006	0.002	0.004	-0.102	-0.135	-0.078	0.024	0.022
0.041	0.133	-0.01	0.008	0.007	0.004	-0.099	-0.135	-0.072	0.039	0.009
0.049	0.137	-0.004	-0.004	-0.006	-0.008	-0.103	-0.14	-0.086	0.029	0.019
0.038	0.098	0.002	-0.014	-0.018	-0.002	-0.109	-0.146	-0.088	0.034	0.018
0.062	0.091	-0.002	-0.016	-0.005	0.017	-0.114	-0.151	-0.058	0.033	-0.003
0.099	0.09	-0.023	-0.004	0.007	0.022	-0.115	-0.154	-0.041	-0.051	0.008
0.09	0.086	-0.029	0.011	0.003	0.023	-0.118	-0.147	-0.042	-0.11	0.013
0.077	0.085	-0.012	-0.002	0.019	0.014	-0.123	-0.132	-0.013	-0.048	-0.002
0.077	0.068	-0.002	-0.016	0.028	-0.006	-0.117	-0.128	0.022	-0.004	0.021
0.023	0.045	-0.013	-0.001	0.005	-0.011	-0.112	-0.144	0.01	-0.037	0.04
-0.048	0.039	-0.028	0.014	0.006	-0.008	-0.124	-0.164	-0.021	0.003	0.029
-0.041	0.026	-0.035	0.014	0.024	-0.02	-0.125	-0.159	-0.071	0.15	0.043
-0.018	-0.019	-0.032	0.009	0.005	-0.023	-0.12	-0.146	-0.215	0.233	0.041
-0.024	-0.025	-0.028	0.006	-0.017	-0.004	-0.125	-0.158	-0.3	0.162	0.013
0.031	0.03	-0.026	0.008	-0.009	0.004	-0.12	-0.177	-0.132	0.029	0.027
0.096	0.023	-0.02	0.007	-0.003	0.009	-0.117	-0.175	0.006	-0.033	0.028
0.087	-0.002	-0.012	-0.005	0.004	0.02	-0.129	-0.156	-0.094	-0.017	-0.002
0.062	0.082	-0.012	-0.009	0.008	0.017	-0.13	-0.145	-0.178	-0.021	-0.002
0.059	0.143	-0.015	0.003	-0.011	0.016	-0.117	-0.142	-0.147	-0.033	-0.02
0.064	0.122	-0.018	0.008	-0.005	0.014	-0.113	-0.143	-0.097	-0.005	-0.046
0.067	0.137	-0.016	-0.004	0.026	-0.002	-0.121	-0.159	-0.037	0.01	-0.004
0.057	0.141	-0.014	-0.013	0.023	-0.006	-0.126	-0.167	0.001	0.013	0.03
0.053	0.098	-0.019	-0.014	0.011	0	-0.126	-0.16	0.014	0.024	0.015
0.054	0.075	-0.025	-0.013	0.007	-0.009	-0.12	-0.159	0.034	0.003	0.024
0.022	0.062	-0.024	-0.013	-0.002	-0.007	-0.109	-0.161	0.01	-0.011	0.035
-0.024	0.042	-0.02	-0.014	0.003	0.017	-0.105	-0.158	-0.102	0.01	0.032
-0.041	0.042	-0.016	-0.014	0.007	0.026	-0.113	-0.161	-0.206	0.027	0.053
-0.047	0.056	-0.017	-0.004	-0.01	0.023	-0.115	-0.167	-0.236	0.03	0.049
-0.046	0.079	-0.016	0.007	-0.012	0.019	-0.109	-0.157	-0.223	0.029	0.008
-0.025	0.112	-0.011	0.001	0.002	0.01	-0.112	-0.148	-0.108	0.022	-0.016
-0.009	0.129	-0.016	-0.006	-0.001	0.003	-0.114	-0.16	0.055	0.015	-0.017
0.002	0.111	-0.016	-0.002	0.007	0	-0.113	-0.175	0.088	0.027	0.004
0.014	0.091	-0.003	-0.01	0.022	-0.004	-0.114	-0.184	0.067	0.032	0.036
-0.006	0.094	-0.005	-0.015	-0.004	-0.002	-0.113	-0.191	0.014	0.023	0.038
-0.016	0.102	-0.018	-0.003	-0.023	0.001	-0.114	-0.201	-0.12	0.046	0.012
0.002	0.104	-0.013	0.003	-0.003	-0.001	-0.119	-0.235	-0.151	0.064	0.008
-0.003	0.098	-0.003	-0.001	0.004	0.001	-0.121	-0.292	-0.067	0.031	0.024
-0.022	0.08	-0.005	0.003	0.001	-0.006	-0.124	-0.343	-0.036	-0.006	0.017
-0.038	0.082	-0.009	0.007	0.01	-0.022	-0.12	-0.358	-0.065	-0.011	0.006
-0.045	0.096	-0.007	0.004	0.013	-0.01	-0.108	-0.316	-0.104	0.002	0.015
-0.032	0.089	-0.004	0.008	0.02	0.009	-0.106	-0.198	-0.116	0	0.034
-0.022	0.08	0	0.012	0.032	-0.003	-0.106	-0.075	-0.099	-0.013	0.055
-0.022	0.072	0.014	0.009	0.012	-0.003	-0.098	-0.045	-0.089	-0.008	0.057
-0.019	0.045	0.032	0.002	-0.006	0.02	-0.105	-0.037	-0.072	0.009	0.056
-0.027	0.021	0.043	-0.003	0.005	0.019	-0.115	0.003	-0.007	0.003	0.065
-0.039	0.01	0.047	-0.007	0.001	0.011	-0.105	-0.021	0.054	-0.013	0.049
-0.029	-0.008	0.05	-0.013	0.005	0.021	-0.106	-0.072	0.051	-0.007	0.027
-0.009	-0.002	0.052	-0.019	0.016	0.018	-0.121	-0.099	0.045	-0.004	0.035
0.007	0.071	0.047	-0.009	0.002	0.014	-0.115	-0.161	-0.035	0.003	0.035
0.015	0.12	0.036	0.01	0.014	0.029	-0.105	0.001	-0.292	0.03	0.008
0.017	0.098	0.039	0.004	0.027	0.024	-0.108	0.53	-0.504	0.049	-0.01
0.01	0.107	0.047	-0.01	0.001	0.005	-0.109	0.899	-0.515	0.059	-0.016
-0.008	0.147	0.044	-0.001	-0.01	0.008	-0.115	0.655	-0.467	0.07	-0.02
-0.019	0.146	0.042	0.01	0.001	0.006	-0.122	0.003	-0.327	0.076	-0.004
-0.008	0.126	0.036	0.001	0.004	-0.004	-0.123	-0.361	-0.015	0.061	0.005
0.013	0.112	0.029	-0.012	0.003	0.007	-0.124	-0.206	0.19	0.024	0.006
0.019	0.1	0.038	-0.016	0.001	0.01	-0.121	-0.105	0.042	0.007	0.041
0.018	0.095	0.052	-0.016	0	0.007	-0.12	-0.232	-0.194	0.019	0.063
0.022	0.093	0.05	-0.011	0.007	0.013	-0.131	-0.317	-0.168	0.027	0.03
0.009	0.1	0.027	0.001	0.01	0.001	-0.14	-0.328	-0.047	0.005	-0.001
0.004	0.097	0.015	0.009	0.002	-0.006	-0.144	-0.279	-0.066	-0.026	-0.007
0.04	0.057	0.031	0.012	0.017	0.005	-0.153	-0.249	-0.046	-0.016	-0.008
0.054	0.011	0.039	0.008	0.037	-0.003	-0.153	-0.301	0.062	0.014	0.008
0.017	0.02	0.049	0.002	0.025	-0.004	-0.132	-0.302	0.051	0.045	0.027
-0.002	0.073	0.088	-0.001	0.005	0.022	-0.122	-0.237	-0.017	0.092	0.021
0.014	0.1	0.109	0	-0.007	0.029	-0.129	-0.223	-0.014	0.116	0.011
0.025	0.083	0.095	0.001	0.002	0.02	-0.119	-0.239	-0.023	0.095	0.009
0.024	0.04	0.084	-0.002	0.025	0.027	-0.101	-0.214	-0.06	0.077	0.01
0.013	0.022	0.084	-0.007	0.025	0.021	-0.09	-0.18	-0.069	0.068	0.016
0.006	0.082	0.076	-0.01	0.022	0.006	-0.089	-0.175	-0.049	0.036	0.015
0.007	0.149	0.071	-0.011	0.044	0.018	-0.1	-0.177	-0.044	0.005	-0.002
0.006	0.106	0.072	-0.005	0.052	0.031	-0.115	-0.182	-0.038	0.016	-0.012
0.016	0.002	0.062	0.005	0.035	0.022	-0.129	-0.186	0.013	0.034	-0.003
0.025	-0.107	0.053	0.007	0.031	0.011	-0.128	-0.169	0.049	0.039	-0.002
0.024	-0.226	0.051	0.005	0.04	0.007	-0.104	-0.137	0.01	0.051	-0.003
0.026	-0.095	0.037	0.006	0.021	0.014	-0.08	-0.111	-0.048	0.037	0.016
0.017	0.369	0.014	0.006	-0.002	0.026	-0.062	-0.115	-0.061	0.015	0.026
0.004	0.558	0	0.006	0.002	0.018	-0.043	-0.157	-0.099	0.047	0.013
0.017	0.284	0.007	0.004	0.003	0	-0.041	-0.183	-0.181	0.078	0.012
0.032	0.133	0.044	-0.001	0.003	0.009	-0.08	-0.172	-0.174	0.065	0.021
0.018	0.255	0.078	-0.009	0.02	0.02	-0.125	-0.17	-0.12	0.059	0.034
0.005	0.308	0.073	-0.007	0.042	0.017	-0.13	-0.179	-0.121	0.051	0.049
0.019	0.167	0.051	-0.001	0.049	0.019	-0.123	-0.164	-0.116	0.016	0.036
0.033	-0.051	0.026	0	0.049	0.017	-0.133	-0.142	-0.085	-0.01	0.023
0.018	-0.23	-0.014	0.007	0.039	0.01	-0.147	-0.153	-0.082	-0.008	0.031
0.011	-0.333	-0.064	0	-0.07	-0.006	-0.156	-0.165	-0.115	-0.007	0.016
0.015	-0.336	-0.121	-0.029	-0.217	-0.036	-0.15	-0.148	-0.153	-0.019	-0.007
0.003	-0.27	-0.205	-0.032	-0.217	-0.056	-0.144	-0.148	-0.168	-0.028	0.003
0.004	-0.214	-0.347	-0.02	-0.149	-0.065	-0.149	-0.162	-0.156	-0.049	0.007
0.019	-0.073	-0.542	-0.03	-0.122	-0.07	-0.138	-0.15	-0.107	-0.107	-0.001
0.008	0.222	-0.768	-0.033	-0.072	-0.073	-0.12	-0.142	-0.049	-0.155	0.023
-0.004	0.431	-1.034	-0.019	-0.021	-0.07	-0.112	-0.141	-0.02	-0.128	0.049
0	0.446	-1.366	-0.018	0.004	-0.051	-0.111	-0.134	-0.025	-0.109	0.035
0.002	0.379	-1.759	-0.02	0.032	-0.04	-0.118	-0.138	-0.054	-0.174	0.022
0	0.322	-2.117	-0.007	0.053	-0.049	-0.124	-0.135	-0.079	-0.219	0.018
0.002	0.365	-2.166	0.009	0.067	-0.051	-0.122	-0.13	-0.142	-0.213	0.024
0.003	0.427	-1.533	0.011	0.071	-0.037	-0.126	-0.136	-0.214	-0.198	0.05
-0.001	0.386	-0.338	0.011	0.052	-0.017	-0.128	-0.142	-0.166	-0.13	0.04
0.008	0.137	0.761	0.022	0.032	0.003	-0.121	-0.15	-0.101	-0.048	-0.004
0.031	-0.305	1.425	0.027	0.023	0.025	-0.119	-0.156	-0.119	-0.023	-0.013
0.029	-0.567	1.681	0.014	0.015	0.051	-0.118	-0.143	-0.115	0.037	0.001
0.017	-0.495	1.566	-0.001	0.016	0.065	-0.115	-0.136	-0.078	0.137	0.012
0.02	-0.215	1.245	0	0.018	0.068	-0.114	-0.146	-0.007	0.149	0.033
0.018	0.156	0.904	0.005	0.011	0.061	-0.118	-0.139	0.062	0.122	0.047
-0.003	0.277	0.579	-0.002	0.008	0.041	-0.125	-0.121	0.007	0.114	0.047
-0.026	0.04	0.251	-0.001	0.009	0.016	-0.125	-0.128	-0.088	0.066	0.04
-0.01	-0.169	-0.057	0.01	0.007	-0.004	-0.122	-0.131	-0.113	0.021	0.02
0.017	-0.058	-0.321	-0.004	0.013	-0.011	-0.119	-0.129	-0.14	0.031	0.008
-0.006	0.253	-0.535	-0.021	0.021	-0.017	-0.117	-0.144	-0.173	0.054	0.02
-0.032	0.391	-0.524	-0.011	0.016	-0.026	-0.119	-0.141	-0.15	0.053	0.018
-0.017	0.241	-0.139	0.003	0.01	-0.023	-0.118	-0.13	-0.09	0.032	0.016
0.005	0.166	0.348	0.006	0.01	-0.014	-0.108	-0.141	-0.041	0.024	0.022
0.007	0.177	0.618	0.006	0.003	0.001	-0.101	-0.146	-0.016	0.022	-0.013
0.014	-0.091	0.666	0.003	-0.005	0.017	-0.109	-0.126	-0.007	0.015	-0.06
0.034	-0.427	0.587	-0.002	0.002	0.029	-0.117	-0.117	-0.014	0.029	-0.056
0.042	-0.455	0.409	0.003	0.019	0.047	-0.118	-0.118	-0.043	0.071	-0.005
0.042	-0.271	0.134	0.008	0.036	0.058	-0.109	-0.118	-0.065	0.105	0.066
0.039	-0.022	-0.103	0.002	0.019	0.051	-0.106	-0.13	-0.054	0.118	0.101
0.008	0.229	-0.088	-0.009	-0.011	0.041	-0.109	-0.132	-0.05	0.128	0.057
-0.015	0.375	0.101	-0.013	-0.005	0.029	-0.099	-0.125	-0.065	0.117	0.002
0.015	0.362	0.241	-0.004	-0.014	0.005	-0.104	-0.143	-0.07	0.081	0.017
0.027	0.272	0.347	0.003	-0.044	-0.01	-0.13	-0.154	-0.069	0.058	0.045
0	0.216	0.439	-0.004	-0.027	-0.009	-0.131	-0.137	-0.071	0.041	0.035
0.001	0.182	0.402	-0.001	0.002	-0.01	-0.124	-0.128	-0.074	0.012	0.045
0.016	0.132	0.265	0.009	0.019	0	-0.132	-0.133	-0.075	-0.019	0.059
0.013	0.105	0.138	0.001	0.045	0.016	-0.127	-0.134	-0.073	-0.039	0.022
0.016	0.112	0.021	-0.011	0.057	0.011	-0.116	-0.128	-0.078	-0.025	-0.024
0.009	0.107	-0.103	-0.005	0.052	-0.004	-0.116	-0.135	-0.084	0.007	-0.05
-0.014	0.087	-0.271	0.002	0.042	-0.007	-0.117	-0.157	-0.08	0.02	-0.057
-0.011	0.064	-0.468	0	0.012	-0.003	-0.12	-0.171	-0.083	0.03	-0.037
0.003	0.054	-0.538	0.002	-0.016	0.007	-0.125	-0.16	-0.086	0.045	-0.018
-0.002	0.087	-0.443	0.007	-0.006	0.018	-0.131	-0.154	-0.079	0.022	-0.004
0.003	0.123	-0.249	-0.005	0.019	0.022	-0.139	-0.165	-0.081	-0.021	0.008
0.024	0.07	0.048	-0.027	0.025	0.025	-0.136	-0.15	-0.092	-0.027	-0.014
0.038	-0.026	0.292	-0.026	0.016	0.036	-0.126	-0.126	-0.086	-0.011	-0.037
0.022	-0.062	0.353	-0.017	-0.005	0.03	-0.126	-0.127	-0.077	0.031	-0.02
-0.023	-0.081	0.363	-0.026	-0.014	0.012	-0.126	-0.134	-0.077	0.096	-0.022
-0.035	-0.097	0.362	-0.015	-0.006	0.011	-0.117	-0.135	-0.077	0.108	-0.047
0.012	0.037	0.295	0.01	-0.016	0.005	-0.109	-0.14	-0.087	0.098	0.007
0.041	0.278	0.213	0.012	-0.017	-0.005	-0.108	-0.141	-0.101	0.116	0.116
0.025	0.33	0.16	0.011	0.014	0.005	-0.109	-0.136	-0.094	0.11	0.139
0.011	0.174	0.114	0.018	0.019	0.011	-0.111	-0.137	-0.08	0.06	0.053
0.015	0.092	0.074	0.016	0.002	0.01	-0.108	-0.147	-0.083	0.003	-0.055
0.027	0.133	0.045	0.001	0.01	0.012	-0.105	-0.141	-0.093	-0.019	-0.087
0.001	0.137	0.028	-0.006	0.015	0.011	-0.108	-0.121	-0.093	0.002	-0.04
-0.065	0.071	0.022	-0.003	0.005	0.009	-0.115	-0.098	-0.091	0.036	0.004
-0.064	0.045	0.008	-0.012	0.009	0.009	-0.123	-0.094	-0.09	0.028	0.102
-0.005	0.112	-0.007	-0.011	0.015	0.007	-0.121	-0.117	-0.089	0.004	0.263
0.012	0.156	-0.007	-0.001	0.02	0.007	-0.116	-0.136	-0.087	0.025	0.32
-0.005	0.112	-0.002	-0.014	0.032	0.01	-0.127	-0.143	-0.085	0.039	0.262
-0.025	0.062	-0.006	-0.019	0.026	-0.004	-0.128	-0.154	-0.088	0.01	0.181
-0.056	0.044	-0.019	-0.004	0.007	-0.013	-0.115	-0.153	-0.09	-0.021	0.095
-0.098	0.067	-0.025	-0.008	0.009	0.004	-0.121	-0.131	-0.084	-0.025	0.043
-0.101	0.118	-0.019	-0.018	0.01	0.004	-0.128	-0.101	-0.082	0.003	0.008
-0.047	0.13	-0.022	-0.013	-0.009	0.006	-0.118	-0.103	-0.087	0.036	-0.074
0.017	0.101	-0.033	-0.007	-0.009	0.031	-0.108	-0.119	-0.083	0.024	-0.133
0.054	0.081	-0.035	-0.003	-0.022	0.017	-0.107	-0.119	-0.073	0.008	-0.103
0.036	0.083	-0.038	0.004	-0.078	-0.008	-0.112	-0.136	-0.071	0.033	-0.058
-0.005	0.095	-0.049	0.002	-0.089	0.008	-0.116	-0.161	-0.08	0.037	-0.033
0.024	0.087	-0.056	-0.002	-0.038	0.009	-0.113	-0.159	-0.086	0.004	0.004
0.064	0.057	-0.055	0.003	-0.014	-0.005	-0.111	-0.158	-0.092	-0.001	0.018
0.024	0.053	-0.06	0.001	-0.004	0.006	-0.108	-0.163	-0.102	0.006	0.002
-0.001	0.053	-0.079	-0.01	0.021	0.016	-0.106	-0.149	-0.1	0.001	-0.007
0.028	0.016	-0.083	-0.011	0.017	0.014	-0.109	-0.14	-0.086	0.02	-0.03
0.068	0.022	-0.061	-0.004	-0.003	0.016	-0.103	-0.147	-0.086	0.035	-0.068
0.133	0.089	-0.04	0.006	-0.001	0.01	-0.092	-0.147	-0.096	-0.001	-0.075
0.163	0.091	-0.026	0.008	0.002	-0.007	-0.105	-0.146	-0.095	-0.033	-0.071
0.121	0.026	-0.012	-0.001	0.021	-0.003	-0.122	-0.142	-0.09	-0.011	-0.073
0.079	0.009	0.009	0.003	0.054	0.014	-0.11	-0.124	-0.081	0.034	-0.052
0.043	0.043	0.042	0.01	0.051	0.015	-0.105	-0.124	-0.08	0.058	-0.02
0.01	0.055	0.086	0.01	0.028	0.012	-0.123	-0.144	-0.093	0.05	0.006
0.004	0.028	0.113	0.01	0.025	0.009	-0.122	-0.149	-0.095	0.049	0.026
0.013	0.053	0.09	0.003	0.018	0.012	-0.114	-0.136	-0.089	0.054	0.027
0.012	0.168	0.024	-0.001	0.004	0.016	-0.124	-0.135	-0.086	0.026	0.026
0.001	0.219	-0.047	0.008	0.009	-0.012	-0.128	-0.157	-0.08	0.008	0.042
0.006	0.137	-0.096	0.008	0.014	-0.037	-0.125	-0.163	-0.076	0.019	0.046
0.011	0.066	-0.13	0.001	0.021	-0.026	-0.129	-0.135	-0.073	0.003	0.039
-0.012	0.067	-0.155	0.008	0.042	-0.009	-0.133	-0.118	-0.069	-0.019	0.049
-0.01	0.066	-0.165	0.019	0.034	0.001	-0.13	-0.127	-0.068	-0.018	0.049
0.009	0.019	-0.148	0.017	-0.001	-0.002	-0.125	-0.138	-0.066	-0.035	0.036
-0.003	-0.004	-0.099	0.012	-0.014	-0.012	-0.117	-0.141	-0.071	-0.03	0.051
-0.016	0.066	-0.045	0.015	-0.008	-0.008	-0.1	-0.143	-0.077	0.015	0.071
-0.001	0.143	-0.045	0.013	0.004	0.006	-0.082	-0.154	-0.074	0.033	0.058
0.011	0.117	-0.156	-0.008	0.011	0.011	-0.076	-0.156	-0.074	0.035	0.043
0.008	0.043	-0.313	-0.022	-0.012	0.011	-0.089	-0.152	-0.081	0.057	0.043
0.011	0.034	-0.331	-0.02	-0.04	0.017	-0.107	-0.157	-0.086	0.063	0.063
0.015	0.072	-0.202	-0.025	-0.034	0.019	-0.111	-0.147	-0.084	0.041	0.085
0.007	0.071	-0.06	-0.037	-0.004	0.021	-0.101	-0.123	-0.088	0.031	0.048
-0.002	0.073	0.048	-0.033	0.017	0.038	-0.102	-0.119	-0.102	0.043	-0.02
0	0.121	0.063	-0.022	0.004	0.04	-0.12	-0.129	-0.102	0.062	-0.035
0.007	0.16	-0.087	-0.021	-0.013	0.026	-0.138	-0.133	-0.084	0.071	-0.027
0.004	0.151	-0.308	-0.021	0.008	0.013	-0.153	-0.133	-0.082	0.035	-0.034
-0.002	0.095	-0.425	-0.013	0.012	-0.012	-0.152	-0.125	-0.088	-0.016	-0.015
0.034	0.044	-0.518	0.003	-0.017	-0.031	-0.138	-0.125	-0.082	-0.018	0.011
0.061	0.031	-0.795	0.011	-0.019	-0.027	-0.133	-0.137	-0.077	0.004	0.01
0.022	0.011	-1.006	0.006	-0.003	-0.029	-0.122	-0.147	-0.08	-0.005	0.02
-0.017	-0.029	-0.867	0.003	0.005	-0.03	-0.109	-0.156	-0.083	-0.057	0.033
-0.027	-0.035	-0.627	0	0.023	-0.019	-0.111	-0.154	-0.082	-0.106	0.031
-0.021	0.025	-0.415	-0.003	0.028	-0.015	-0.115	-0.143	-0.078	-0.113	0.034
-0.011	0.121	-0.091	0.001	0.003	-0.003	-0.118	-0.134	-0.082	-0.105	0.021
-0.01	0.202	0.234	0.001	0	0.014	-0.122	-0.125	-0.088	-0.095	-0.008
-0.002	0.237	0.401	-0.004	0.013	0.007	-0.118	-0.132	-0.083	-0.075	-0.006
0.007	0.228	0.473	-0.001	0.001	-0.009	-0.114	-0.147	-0.079	-0.057	0.013
0.021	0.194	0.477	0.006	0.005	-0.015	-0.119	-0.147	-0.081	-0.034	0.01
0.026	0.163	0.33	-0.002	0.032	-0.016	-0.12	-0.15	-0.08	-0.003	0.001
-0.007	0.134	0.225	-0.017	0.034	-0.004	-0.114	-0.156	-0.085	0.019	-0.008
-0.017	0.09	0.412	-0.015	0.024	0.021	-0.119	-0.146	-0.088	0.045	-0.036
0.013	0.033	0.643	-0.006	0.014	0.025	-0.123	-0.139	-0.082	0.07	-0.041
0.017	-0.027	0.662	-0.011	-0.003	0.016	-0.121	-0.134	-0.084	0.092	0.009
-0.007	-0.081	0.613	-0.014	0.004	0.018	-0.125	-0.127	-0.089	0.123	0.034
-0.016	-0.109	0.566	-0.007	0.017	0.009	-0.129	-0.14	-0.084	0.118	-0.001
-0.002	-0.093	0.457	0	0.001	-0.011	-0.124	-0.144	-0.075	0.059	-0.004
0.018	-0.05	0.306	0.002	-0.01	-0.013	-0.114	-0.125	-0.074	0.017	0.058
0.027	-0.021	0.122	-0.002	0.01	-0.012	-0.108	-0.128	-0.083	-0.003	0.11
0.028	0.018	-0.122	-0.005	0.031	-0.009	-0.113	-0.151	-0.093	-0.014	0.123
0.022	0.075	-0.378	-0.006	0.029	0.002	-0.123	-0.16	-0.091	0.01	0.133
0.006	0.087	-0.538	-0.006	0.02	0.002	-0.124	-0.153	-0.079	0.016	0.136
-0.01	0.107	-0.563	-0.001	0	-0.003	-0.119	-0.132	-0.074	0	0.12
-0.016	0.148	-0.549	-0.005	-0.022	0.002	-0.113	-0.113	-0.075	-0.002	0.083
-0.012	0.108	-0.633	-0.014	-0.007	-0.002	-0.114	-0.13	-0.071	-0.042	0.027
-0.009	0.075	-0.773	-0.007	0.015	-0.01	-0.112	-0.136	-0.069	-0.068	-0.016
-0.014	0.114	-0.639	0.004	0.002	0.018	-0.098	-0.113	-0.07	-0.023	-0.033
-0.006	0.091	-0.163	0.006	-0.005	0.045	-0.1	-0.112	-0.076	0.009	-0.022
0.027	0.004	0.219	0.001	0.021	0.029	-0.106	-0.133	-0.095	0.01	0.016
0.039	-0.08	0.294	-0.003	0.028	0.024	-0.098	-0.155	-0.102	0.026	0.02
0.017	-0.117	0.182	0.001	0.015	0.027	-0.107	-0.147	-0.088	0.049	-0.009
-0.001	-0.057	-0.023	0.006	0.012	0.006	-0.124	-0.126	-0.076	0.054	-0.017
-0.003	0.005	-0.1	0.01	0.018	-0.002	-0.128	-0.147	-0.081	0.05	-0.056
-0.003	0.073	0.119	0.019	0.018	0.004	-0.142	-0.161	-0.092	0.029	-0.106
-0.003	0.281	0.461	0.027	-0.01	0.016	-0.152	-0.135	-0.086	-0.021	-0.043
0.008	0.46	0.661	0.019	-0.034	0.035	-0.13	-0.122	-0.075	-0.03	0.054
0.018	0.39	0.682	0.008	-0.001	0.026	-0.114	-0.133	-0.082	0.022	0.048
0.016	0.188	0.648	0.008	0.031	0.006	-0.122	-0.135	-0.093	0.07	0.015
0.021	0.037	0.596	0.009	0.019	0.007	-0.113	-0.131	-0.09	0.104	0.019
0.014	-0.088	0.482	0.004	0.021	0.019	-0.102	-0.133	-0.082	0.112	-0.002
-0.008	-0.266	0.313	0.006	0.037	0.013	-0.106	-0.138	-0.081	0.086	-0.034
-0.004	-0.415	0.146	0.009	0.028	-0.005	-0.104	-0.155	-0.084	0.067	-0.063
0.009	-0.367	0.03	-0.006	0.014	-0.006	-0.111	-0.167	-0.088	0.057	-0.145
0.009	-0.172	-0.094	-0.023	-0.012	0.004	-0.132	-0.16	-0.083	0.024	-0.169
0.009	-0.079	-0.179	-0.024	-0.04	0.009	-0.139	-0.155	-0.071	-0.004	0.007
0.003	0.021	-0.063	-0.018	-0.021	0.012	-0.137	-0.139	-0.074	0.019	0.166
-0.008	0.448	0.131	-0.008	0.005	0.014	-0.14	-0.116	-0.08	0.02	0.145
-0.007	0.806	0.198	0.008	0.001	0.016	-0.133	-0.11	-0.081	-0.035	0.109
0.005	0.627	0.17	0.009	0.008	0.028	-0.117	-0.104	-0.086	-0.055	0.077
0.013	0.3	0.11	-0.017	0.023	0.025	-0.112	-0.108	-0.083	-0.023	-0.005
0.014	0.188	0.038	-0.018	0.015	-0.005	-0.116	-0.135	-0.083	0.021	-0.052
0.015	0.159	-0.016	0.013	0.002	-0.009	-0.125	-0.145	-0.097	0.068	-0.017
0.008	0.157	-0.029	0.021	0	0.012	-0.137	-0.149	-0.099	0.094	0.102
-0.002	0.192	-0.062	0.01	-0.004	0.006	-0.133	-0.165	-0.087	0.079	0.197
-0.002	0.174	-0.144	0.005	-0.005	0	-0.109	-0.155	-0.089	0.05	0.138
0.007	0.094	-0.131	0.004	0.01	0.016	-0.097	-0.122	-0.093	0.042	0.072
0.026	0.032	-0.006	0.003	0.05	0.014	-0.096	-0.115	-0.083	0.03	0.095
0.039	0.028	0.052	0.005	0.087	0	-0.088	-0.126	-0.083	0.007	0.034
0.029	0.056	0.017	0.003	-0.012	-0.003	-0.091	-0.124	-0.087	0	-0.078
0.006	0.134	-0.032	-0.006	-0.17	-0.006	-0.115	-0.129	-0.078	-0.006	-0.091
0.008	0.259	-0.105	-0.015	-0.129	-0.009	-0.132	-0.151	-0.077	-0.01	-0.095
0.034	0.177	-0.226	-0.018	0.004	-0.018	-0.136	-0.16	-0.077	-0.011	-0.115
0.035	-0.154	-0.36	-0.025	0.025	-0.027	-0.133	-0.157	-0.075	-0.037	-0.054
0.012	-0.357	-0.415	-0.028	-0.003	-0.021	-0.125	-0.158	-0.077	-0.053	0.014
0.005	-0.371	-0.339	-0.021	-0.019	-0.015	-0.116	-0.152	-0.074	-0.042	0.023
0.009	-0.365	-0.215	-0.025	-0.051	-0.02	-0.114	-0.141	-0.08	-0.045	0.034
0.01	-0.298	-0.159	-0.036	-0.074	-0.017	-0.118	-0.142	-0.084	-0.044	0.054
0.009	-0.144	-0.159	-0.023	-0.043	-0.007	-0.115	-0.136	-0.07	-0.018	0.064
0.011	0.078	-0.075	-0.004	-0.012	0.002	-0.095	-0.129	-0.055	0.013	0.07
0.015	0.273	0.115	0.004	-0.013	0.011	-0.083	-0.143	-0.051	0.033	0.053
0.005	0.272	0.238	0.004	0.004	0.004	-0.09	-0.144	-0.058	0.021	0.01
-0.008	0.186	0.219	-0.01	0.021	-0.008	-0.093	-0.126	-0.077	0.002	-0.021
0.006	0.212	0.146	-0.022	0.014	0.002	-0.095	-0.117	-0.082	0.037	-0.037
0.02	0.24	0.068	-0.019	0.022	0.016	-0.111	-0.122	-0.066	0.09	-0.049
0.007	0.181	-0.002	-0.028	0.045	0.006	-0.124	-0.138	-0.06	0.096	-0.031
-0.001	0.126	-0.075	-0.038	0.051	0.002	-0.121	-0.151	-0.073	0.069	0.006
0.001	0.097	-0.151	0.001	0.025	0.015	-0.117	-0.147	-0.076	0.049	0.019
0	0.074	-0.149	0.046	-0.003	0.021	-0.12	-0.133	-0.06	0.039	0.02
0.013	0.069	-0.056	0.049	0.008	0.027	-0.116	-0.131	-0.045	0.029	0.031
0.015	0.074	0.031	0.043	0.037	0.031	-0.113	-0.138	-0.037	0.024	0.021
-0.005	0.084	0.077	0.023	0.046	0.03	-0.114	-0.131	-0.016	0.027	0.011
-0.014	0.106	0.1	-0.006	0.031	0.027	-0.113	-0.13	-0.004	0.037	0.019
-0.011	0.128	0.099	-0.007	0.016	0.016	-0.117	-0.154	-0.007	0.053	0.007
-0.004	0.134	0.079	-0.007	0.026	0.005	-0.121	-0.191	0.005	0.052	0.071
0.016	0.13	0.048	-0.017	0.037	0.015	-0.116	-0.228	0	0.038	0.189
0.028	0.117	0.014	-0.007	0.031	0.03	-0.116	-0.252	-0.022	0.04	0.171
0.015	0.091	0.005	0.006	0.027	0.02	-0.124	-0.235	-0.027	0.046	0.112
0.003	0.055	0.014	-0.001	0.018	0.004	-0.112	-0.173	-0.104	0.048	0.127
0.017	0.009	0.007	-0.006	-0.005	0.003	-0.099	-0.13	-0.259	0.05	0.082
0.027	-0.028	-0.009	-0.002	-0.005	0.003	-0.113	-0.123	-0.272	0.036	-0.009
0.025	-0.018	-0.009	0.004	0.013	-0.002	-0.123	-0.117	-0.096	0.017	-0.013
0.028	0.045	-0.012	0.008	-0.008	0.017	-0.119	-0.105	-0.069	-0.001	0.015
0.022	0.114	-0.019	0.005	-0.026	0.044	-0.123	-0.07	-0.25	-0.013	-0.002
0.002	0.132	-0.022	-0.007	-0.001	0.026	-0.125	-0.065	-0.286	-0.008	-0.018
-0.004	0.1	-0.031	-0.009	0.013	-0.007	-0.116	-0.121	-0.176	-0.012	-0.023
-0.001	0.081	-0.041	-0.001	0.006	0.003	-0.116	-0.113	-0.145	-0.02	-0.037
-0.003	0.09	-0.056	-0.002	0.007	0.014	-0.124	-0.062	-0.156	-0.004	-0.046
0.007	0.08	-0.097	-0.003	0.008	-0.004	-0.127	-0.096	-0.144	0.01	-0.027
0.02	0.06	-0.154	0.001	0.006	-0.015	-0.125	-0.139	-0.124	-0.018	0.021
0.009	0.085	-0.193	-0.003	0.012	-0.012	-0.123	-0.125	-0.11	-0.048	0.056
-0.001	0.125	-0.224	-0.003	0.01	-0.015	-0.132	-0.131	-0.103	-0.052	0.039
0.003	0.119	-0.269	0	-0.004	-0.012	-0.138	-0.157	-0.08	-0.069	-0.005
0.004	0.097	-0.256	0.001	0.002	0.003	-0.12	-0.156	-0.06	-0.054	-0.028
0.003	0.098	-0.11	0.001	0.015	0.014	-0.106	-0.17	-0.099	0.006	-0.022
0.005	0.099	0.04	-0.004	0.006	0.017	-0.114	-0.204	-0.149	0.028	-0.024
0.005	0.092	0.055	-0.003	0.008	0.005	-0.117	-0.23	-0.109	0.01	-0.035
0.002	0.085	0.043	0.002	0.03	-0.012	-0.117	-0.301	0.002	-0.002	-0.031
0.014	0.073	0.1	-0.008	0.021	-0.002	-0.126	-0.368	0.063	0.002	-0.032
0.027	0.064	0.14	-0.005	-0.004	0.02	-0.125	-0.373	0.014	0.016	-0.045
0.016	0.056	0.117	0.012	-0.011	0.019	-0.11	-0.407	-0.079	0.033	-0.029
0.005	0.045	0.085	0.004	-0.011	0.009	-0.104	-0.376	-0.104	0.056	0.01
0.009	0.061	0.079	-0.01	-0.006	0.009	-0.109	-0.16	-0.071	0.065	0.002
0.011	0.096	0.09	-0.003	0.003	0.002	-0.116	0.024	-0.061	0.056	-0.054
0.006	0.095	0.103	0.002	0.011	-0.008	-0.118	0.095	-0.065	0.052	0.004
0.018	0.081	0.094	-0.004	0.018	0.003	-0.118	0.182	-0.062	0.034	0.162
0.035	0.086	0.06	-0.004	0.025	0.012	-0.118	0.231	-0.073	0.01	0.194
0.014	0.08	0.04	0	0.028	0.008	-0.119	0.25	-0.077	0.021	0.142
-0.017	0.075	0.04	0	0.015	0.012	-0.118	0.167	-0.061	0.039	0.119
-0.012	0.083	0.029	0	-0.012	0.008	-0.12	-0.283	-0.066	0.04	0.061
0	0.083	0.013	-0.003	-0.022	0	-0.128	-0.736	-0.098	0.039	-0.016
0.008	0.084	0.008	-0.007	0.001	0.004	-0.129	-0.6	-0.132	0.036	-0.029
0.018	0.082	0.017	-0.002	0.012	0.002	-0.121	-0.209	-0.158	0.027	-0.008
0.011	0.071	0.032	0.002	-0.006	0.005	-0.118	-0.024	-0.127	0.028	-0.012
-0.003	0.074	0.041	-0.005	0.002	0.021	-0.125	0.05	-0.03	0.032	-0.02
0	0.083	0.055	-0.001	0.023	0.026	-0.122	0.145	0.067	0.024	-0.001
0.015	0.084	0.072	0.008	0.013	0.022	-0.111	0.241	0.154	0.019	0.001
0.012	0.077	0.062	0	0.004	0.011	-0.115	0.109	0.184	0.032	-0.013
-0.001	0.066	0.029	-0.007	0.004	-0.011	-0.113	-0.17	0.096	0.048	-0.003
0.014	0.06	0.006	-0.006	-0.014	-0.014	-0.103	-0.124	-0.04	0.049	-0.001
0.019	0.061	0.008	-0.017	-0.018	0.005	-0.113	0.12	-0.127	0.037	-0.005
-0.006	0.065	0.003	-0.021	0.002	0.009	-0.119	0.142	-0.183	0.032	0.018
-0.007	0.069	-0.023	-0.011	0.01	0.005	-0.107	-0.04	-0.273	0.039	0.02
0.018	0.065	-0.039	-0.001	0.009	0.006	-0.112	-0.167	-0.268	0.04	0.006
0.03	0.059	-0.041	0.002	0.008	0.009	-0.133	-0.161	-0.082	0.022	0.015
0.014	0.067	-0.025	0.004	-0.004	0.028	-0.136	-0.215	0.05	0.01	0.008
0.005	0.078	0.005	0.007	0	0.029	-0.123	-0.304	0.039	0.011	-0.014
0.021	0.072	0.013	0.01	0.018	0.002	-0.109	-0.25	0.009	0.009	-0.002
0.021	0.069	0.004	0.007	0.009	-0.01	-0.099	-0.177	-0.033	0	0.016
0.007	0.07	0.008	0.004	-0.002	-0.006	-0.104	-0.17	-0.15	-0.006	0.018
0.021	0.065	0.016	0.001	0.013	-0.01	-0.118	-0.147	-0.391	0.027	0.025
0.027	0.07	0.015	-0.002	0.022	-0.002	-0.123	-0.138	-0.607	0.051	0.022
0.004	0.078	0.018	0.001	0.011	0.012	-0.124	-0.178	-0.584	0.028	0.011
-0.007	0.075	0.031	-0.009	0.01	0.006	-0.13	-0.197	-0.399	0.027	0.013
0.007	0.065	0.032	-0.021	0.014	0.006	-0.125	-0.189	-0.118	0.03	0.015
0.026	0.054	0.011	-0.012	0.002	0.019	-0.109	-0.177	0.163	0.021	0.01
0.033	0.057	-0.026	-0.003	-0.008	0.013	-0.102	-0.166	0.219	0.029	0.012
0.038	0.068	-0.062	-0.012	-0.008	0.002	-0.102	-0.173	0.116	0.029	0.021
0.023	0.078	-0.091	-0.019	0.003	-0.001	-0.097	-0.178	-0.035	0.032	0.023
-0.018	0.091	-0.124	-0.019	0.019	-0.013	-0.096	-0.174	-0.191	0.041	0.015
-0.026	0.088	-0.173	-0.016	0.01	-0.028	-0.1	-0.164	-0.155	0.045	0.016
0	0.066	-0.237	-0.007	-0.002	-0.027	-0.116	-0.144	0.035	0.059	0.011
0.014	0.047	-0.309	-0.004	0.008	-0.024	-0.135	-0.156	0.118	0.048	0.003
0	0.01	-0.397	-0.006	0.005	-0.015	-0.135	-0.193	0.076	0.014	0.028
-0.02	-0.056	-0.499	-0.004	-0.018	0.005	-0.136	-0.191	0.045	-0.002	0.058
-0.015	-0.103	-0.51	-0.001	-0.021	0.005	-0.134	-0.166	0.032	-0.008	0.061
-0.004	-0.126	-0.433	0.004	-0.011	-0.007	-0.123	-0.162	-0.003	-0.012	0.065
-0.006	-0.147	-0.561	0.005	-0.012	-0.011	-0.127	-0.173	-0.011	-0.052	0.067
0.003	-0.089	-0.832	-0.002	-0.002	-0.027	-0.14	-0.18	0.021	-0.111	0.071
0.011	0.082	-0.733	-0.008	0.012	-0.042	-0.13	-0.178	-0.009	-0.119	0.081
0.02	0.226	-0.386	-0.01	0.008	-0.038	-0.109	-0.189	-0.131	-0.117	0.058
0.035	0.246	-0.281	-0.012	0.013	-0.033	-0.106	-0.208	-0.176	-0.139	0.034
0.017	0.211	-0.259	-0.008	0.017	-0.027	-0.115	-0.196	-0.053	-0.138	0.052
-0.016	0.183	-0.124	-0.002	-0.001	-0.018	-0.118	-0.172	0.007	-0.101	0.044
-0.013	0.157	-0.178	-0.004	0	-0.013	-0.119	-0.172	-0.136	-0.072	0.012
0.012	0.143	-0.378	-0.004	0.029	0.007	-0.115	-0.176	-0.227	-0.076	0.014
0.019	0.164	-0.181	-0.004	0.036	0.04	-0.112	-0.165	-0.14	-0.057	-0.005
0.016	0.187	0.443	-0.011	0.024	0.051	-0.119	-0.161	-0.06	0.001	-0.048
0.018	0.153	0.957	-0.01	0.024	0.044	-0.113	-0.177	-0.047	0.046	-0.043
0.019	0.102	1.129	-0.001	0.004	0.044	-0.102	-0.197	-0.036	0.077	-0.034
0.016	0.089	1.077	0.009	-0.013	0.043	-0.109	-0.197	-0.039	0.109	-0.039
0.027	0.091	0.891	0.012	-0.003	0.031	-0.11	-0.196	-0.051	0.13	-0.01
0.04	0.095	0.64	0.001	-0.016	0.02	-0.106	-0.203	-0.056	0.127	0.008
0.032	0.091	0.422	-0.009	-0.026	0.02	-0.12	-0.189	-0.061	0.101	-0.003
0.013	0.067	0.303	0.001	-0.015	0.026	-0.134	-0.171	-0.073	0.075	0.019
-0.001	0.052	0.246	0.018	-0.023	0.027	-0.133	-0.177	-0.104	0.065	0.038
-0.008	0.05	0.184	0.021	-0.012	0.025	-0.127	-0.182	-0.131	0.046	0.02
-0.01	0.045	0.123	0.01	0.023	0.024	-0.118	-0.189	-0.127	0.031	0.018
0.005	0.037	0.086	-0.002	0.035	0.023	-0.114	-0.204	-0.095	0.04	0.02
0.014	0.033	0.053	-0.007	0.027	0.024	-0.116	-0.189	-0.061	0.042	0.014
0.001	0.038	0.035	-0.008	0.019	0.018	-0.113	-0.152	-0.071	0.042	0.031
0.005	0.05	0.051	-0.002	0.014	0.004	-0.112	-0.141	-0.099	0.049	0.03
0.01	0.067	0.064	0.009	0.015	-0.004	-0.121	-0.114	-0.085	0.028	0.016
-0.013	0.091	0.054	0.005	0.009	-0.001	-0.122	-0.055	-0.058	0.012	0.029
-0.012	0.114	0.047	-0.007	-0.008	0.008	-0.116	-0.058	-0.061	0.028	0.025
0.003	0.119	0.033	-0.008	-0.018	0.011	-0.109	-0.112	-0.09	0.024	0
0.001	0.108	0.017	0.004	-0.016	0.012	-0.11	-0.126	-0.132	-0.005	0.01
0	0.093	0.022	0.01	-0.016	0.015	-0.12	-0.112	-0.157	-0.032	0.013
0.003	0.082	0.023	0.001	-0.001	0.012	-0.116	-0.139	-0.161	-0.092	-0.006
-0.001	0.08	0.001	-0.003	0.025	0.003	-0.105	-0.152	-0.17	-0.092	0.007
0.009	0.08	-0.027	0.002	0.019	-0.002	-0.107	-0.013	-0.176	0.046	0.019
0.027	0.084	-0.045	0.002	0.003	0.007	-0.112	0.07	-0.182	0.11	0.008
0.036	0.084	-0.051	0	0.006	0.01	-0.113	-0.112	-0.178	0.067	0.025
0.042	0.077	-0.053	0.002	0.009	-0.003	-0.121	-0.181	-0.095	0.11	0.042
0.021	0.074	-0.043	0.003	0.006	-0.006	-0.123	0.049	0.016	0.147	0.036
-0.011	0.074	-0.017	-0.004	-0.011	-0.002	-0.112	0.279	0.045	0.08	0.036
0.007	0.074	-0.001	-0.012	-0.029	-0.006	-0.103	0.448	0.065	0.012	0.02
0.023	0.078	-0.015	-0.008	-0.003	0.003	-0.106	0.518	-0.003	-0.014	0.004
-0.003	0.077	-0.039	-0.001	0.031	0.012	-0.109	0.209	-0.298	-0.003	0.015
-0.003	0.073	-0.042	0.002	0.019	0.009	-0.111	-0.252	-0.478	0.011	0.002
0.013	0.076	-0.034	-0.001	0.009	0.011	-0.119	-0.29	-0.32	-0.003	-0.017
0.01	0.08	-0.041	-0.01	0.026	0.012	-0.129	-0.13	-0.167	-0.019	0.005
0.013	0.079	-0.043	-0.017	0.021	0.003	-0.135	-0.246	-0.228	-0.004	0.015
0.006	0.075	-0.034	-0.015	0	0	-0.135	-0.385	-0.207	0.027	0.015
-0.016	0.075	-0.045	-0.004	-0.005	0.001	-0.128	-0.307	-0.04	0.038	0.049
-0.012	0.07	-0.057	0.003	-0.013	-0.001	-0.127	-0.091	-0.1	0.027	0.059
0.001	0.057	-0.057	-0.005	-0.016	0.001	-0.126	0.109	-0.166	0.015	0.032
-0.003	0.052	-0.064	-0.015	-0.008	0.004	-0.107	0.044	0.062	0.004	0.024
0.007	0.052	-0.078	-0.006	-0.007	0.003	-0.091	-0.165	0.18	0.009	0.014
0.017	0.046	-0.1	0.004	0.002	0	-0.093	-0.264	0.121	0.002	0.002
0.013	0.037	-0.125	0.003	0.023	0.002	-0.105	-0.374	0.071	-0.019	0.02
0.026	0.051	-0.154	-0.001	0.03	0.01	-0.111	-0.451	0.015	0.013	0.02
0.026	0.085	-0.204	-0.005	0.029	0.007	-0.106	-0.38	-0.004	0.047	0.005
0.013	0.097	-0.253	-0.004	0.026	-0.01	-0.104	-0.344	-0.065	0.024	0.018
0.027	0.081	-0.313	0	0.012	-0.011	-0.113	-0.393	-0.001	0.022	0.014
0.033	0.072	-0.382	-0.005	0.003	0.006	-0.128	-0.424	0.28	0.047	-0.011
0.009	0.086	-0.3	-0.005	0.016	0.014	-0.131	-0.422	0.234	0.031	-0.004
-0.001	0.096	-0.05	0	0.022	0.011	-0.118	-0.401	-0.106	0.004	0.008
0.012	0.088	0.152	-0.006	0.01	0.007	-0.117	-0.367	-0.183	-0.002	0.002
0.027	0.078	0.227	-0.005	-0.007	0.004	-0.124	-0.289	-0.078	0.001	0.014
0.02	0.074	0.225	0.011	-0.016	0.003	-0.116	-0.111	-0.073	0.026	0.03
-0.014	0.072	0.169	0.013	-0.002	0.003	-0.111	0.078	-0.19	0.053	0.033
-0.025	0.069	0.1	0.001	0.007	0	-0.122	0.103	-0.276	0.074	0.04
0.013	0.065	0.058	-0.003	-0.009	0.002	-0.12	-0.012	-0.159	0.097	0.038
0.025	0.069	0.032	-0.006	-0.004	0.012	-0.108	-0.108	0.064	0.076	0.027
-0.001	0.072	0.008	-0.008	0.012	0.013	-0.108	-0.121	0.215	0.046	0.025
-0.009	0.07	-0.003	-0.004	-0.001	0.007	-0.119	-0.081	0.189	0.061	0.024
-0.003	0.073	-0.004	-0.009	-0.02	0.011	-0.129	-0.094	-0.088	0.063	0.019
-0.004	0.075	-0.009	-0.009	-0.029	0.01	-0.126	-0.195	-0.371	0.031	0.014
-0.003	0.077	-0.015	-0.001	-0.036	0.005	-0.125	-0.152	-0.381	0.017	-0.004
-0.001	0.084	-0.013	-0.009	-0.018	0.019	-0.135	0.086	-0.284	-0.002	-0.012
-0.006	0.084	-0.012	-0.013	0.026	0.026	-0.133	0.176	-0.205	-0.038	0.01
0.004	0.077	-0.015	-0.008	0.057	0.013	-0.118	0.006	-0.105	-0.029	0.018
0.027	0.071	-0.016	-0.012	0.065	0.007	-0.116	-0.18	-0.078	-0.009	0.006
0.024	0.069	-0.011	-0.013	0.055	-0.005	-0.124	-0.21	-0.075	-0.012	0.026
0.014	0.067	0.014	-0.009	0.029	-0.025	-0.131	-0.169	-0.041	-0.001	0.042
0.014	0.062	0.043	-0.009	0.013	-0.008	-0.135	-0.21	-0.066	0.007	0.02
0.014	0.054	0.046	-0.007	-0.009	0.024	-0.129	-0.264	-0.015	0.013	0.025
0.028	0.052	0.04	-0.008	-0.048	0.019	-0.119	-0.236	0.216	0.025	0.044
0.03	0.065	0.032	-0.006	-0.041	0.004	-0.119	-0.186	0.456	0.013	0.028
0.006	0.076	0.007	0.003	0	0.002	-0.117	-0.16	0.604	0.011	0.018
0.008	0.079	-0.016	0.005	0.016	0.006	-0.114	-0.21	0.448	0.03	0.018
0.025	0.084	-0.025	0.01	0.023	0.001	-0.115	-0.296	-0.155	0.03	0.011
0.013	0.088	-0.025	0.013	0.027	-0.018	-0.116	-0.287	-0.758	0.004	0.021
0.003	0.084	-0.021	0.009	0.006	-0.019	-0.117	-0.278	-0.784	-0.036	0.018
0.007	0.077	-0.022	0.01	-0.01	-0.004	-0.115	-0.288	-0.22	-0.091	0.003
0.004	0.072	-0.021	0.006	-0.009	-0.014	-0.108	-0.244	0.271	-0.148	0.021
0.015	0.069	-0.009	-0.004	-0.016	-0.046	-0.105	-0.289	0.179	-0.112	0.027
0.031	0.067	-0.007	-0.01	-0.009	-0.092	-0.112	-0.21	-0.131	0.014	0.014
0.009	0.072	-0.023	-0.01	-0.004	-0.114	-0.111	0.13	-0.151	0.051	0.033
-0.014	0.076	-0.03	-0.01	-0.026	-0.069	-0.104	0.172	-0.085	-0.038	0.035
0.001	0.066	-0.018	-0.017	-0.014	-0.016	-0.118	-0.114	-0.269	-0.115	0.009
0.017	0.066	-0.008	-0.008	0.009	-0.009	-0.126	-0.101	-0.383	-0.09	0.019
0.006	0.076	-0.01	0.012	0.001	0.017	-0.1	0.215	-0.223	0.048	0.033
-0.017	0.075	-0.015	0.014	0.016	0.099	-0.086	0.39	-0.178	0.187	0.021
-0.018	0.074	-0.017	0.007	0.036	0.137	-0.101	0.292	-0.272	0.183	0.027
0.015	0.072	-0.005	0.005	0.019	0.078	-0.112	0.076	-0.281	0.086	0.028
0.036	0.07	0.002	0.007	0.006	0.034	-0.102	-0.036	-0.22	0.032	0.008
0.025	0.084	-0.02	0.007	-0.001	0.071	-0.077	-0.039	-0.044	-0.014	0.009
0.001	0.088	-0.039	0.003	-0.018	0.087	-0.072	-0.094	0.096	-0.07	0.022
-0.003	0.075	-0.028	-0.004	-0.008	0.01	-0.091	-0.18	0.054	-0.033	0.024
0.011	0.072	-0.018	-0.014	0.024	-0.068	-0.101	-0.226	-0.063	0.058	0.022
0.007	0.075	-0.02	-0.012	0.028	-0.054	-0.119	-0.213	-0.345	0.084	0.022
0.008	0.071	-0.015	-0.005	0.033	0.006	-0.159	-0.09	-0.669	0.006	0.025
0.023	0.077	-0.009	-0.008	0.046	0.034	-0.186	0.148	-0.67	-0.087	0.033
0.002	0.088	-0.007	0.001	0.024	0.031	-0.196	0.189	-0.42	-0.019	0.021
-0.013	0.083	-0.008	0.013	-0.002	0.014	-0.206	-0.248	-0.196	0.105	0.007
0.012	0.076	-0.013	0.006	-0.005	-0.007	-0.191	-0.686	-0.091	0.106	0.027
0.026	0.074	-0.015	0.003	-0.017	-0.026	-0.154	-0.697	-0.019	0.123	0.036
0.013	0.067	-0.008	0.007	-0.024	-0.047	-0.119	-0.599	0.057	0.162	0.01
-0.005	0.067	-0.013	-0.002	-0.001	-0.048	-0.082	-0.61	0.006	0.094	0.009
-0.012	0.071	-0.03	-0.005	0.031	-0.014	-0.055	-0.611	-0.095	0.012	0.022
-0.011	0.068	-0.017	0.005	0.045	0.01	-0.049	-0.551	-0.141	-0.03	0.015
-0.004	0.074	0.012	0	0.033	-0.005	-0.053	-0.478	-0.16	-0.05	0.023
0.017	0.084	0.007	-0.006	0.008	-0.01	-0.087	-0.409	-0.039	-0.027	0.017
0.028	0.084	-0.008	0.006	0.01	0.029	-0.151	-0.311	0.193	-0.008	-0.027
0.013	0.086	-0.007	0.01	0.017	0.048	-0.183	-0.107	0.246	-0.013	-0.049
0.006	0.09	-0.003	0.003	-0.002	0.009	-0.168	0.274	-0.003	-0.002	-0.047
0.011	0.087	-0.004	-0.003	0.01	-0.001	-0.144	0.525	-0.208	0.025	-0.044
-0.001	0.079	-0.011	-0.008	0.037	0.045	-0.124	0.462	-0.11	0.047	-0.02
-0.001	0.077	-0.022	0.001	0.018	0.081	-0.1	0.384	-0.05	0.044	-0.009
0.013	0.082	-0.026	0.01	0	0.07	-0.08	0.247	-0.212	0.028	-0.022
0.005	0.08	-0.024	-0.003	0.014	0.018	-0.064	0.061	-0.286	0.006	-0.002
-0.009	0.079	-0.02	-0.012	0.022	-0.037	-0.056	0.076	-0.063	-0.054	0.03
-0.009	0.086	-0.013	-0.005	0.02	-0.071	-0.09	0.076	0.266	-0.125	0.042
0.013	0.085	-0.011	-0.009	0.037	-0.09	-0.161	-0.106	0.41	-0.153	0.048
0.033	0.084	-0.006	-0.013	0.076	-0.07	-0.184	-0.253	0.395	-0.128	0.031
0.022	0.088	0.01	-0.008	0.052	-0.006	-0.147	-0.274	0.315	-0.027	0.012
0.008	0.087	0.012	-0.012	-0.077	0.085	-0.113	-0.301	0.141	0.117	0.024
0.01	0.079	0.007	-0.012	-0.163	0.136	-0.078	-0.385	-0.021	0.214	0.028
0.024	0.064	0.012	-0.011	-0.104	0.086	-0.043	-0.419	0.01	0.21	0.02
0.025	0.05	0.017	-0.016	-0.044	0.023	-0.037	-0.362	0.189	0.11	0.028
0.005	0.054	0.018	-0.019	-0.045	0.049	-0.047	-0.246	0.196	0.028	0.023
-0.004	0.07	0.017	-0.025	-0.004	0.081	-0.068	-0.111	0.022	-0.006	0.012
0.001	0.072	0.008	-0.017	0.043	0.034	-0.1	-0.052	-0.023	-0.063	0.03
0	0.072	0.004	0.006	0.041	-0.016	-0.127	-0.074	0.038	-0.059	0.025
0.001	0.096	0.003	0.015	0.059	-0.027	-0.152	-0.087	0.059	0.04	-0.012
0.001	0.115	0.001	0.01	0.083	-0.065	-0.15	-0.103	-0.034	0.125	0.005
-0.001	0.098	0.003	0.01	0.04	-0.099	-0.126	-0.123	-0.266	0.172	0.051
0.01	0.08	0.012	0.014	-0.018	-0.08	-0.129	-0.121	-0.522	0.151	0.06
0.022	0.081	0.017	0.006	-0.019	-0.064	-0.139	-0.113	-0.682	0.046	0.061
0.012	0.082	0.011	-0.017	0.002	-0.033	-0.128	-0.098	-0.5	-0.012	0.054
0	0.083	0.001	-0.019	0.016	0.031	-0.113	-0.095	-0.11	0.009	0.041
0.001	0.09	0	-0.001	0.024	0.036	-0.113	-0.129	-0.127	-0.021	0.058
0.013	0.094	0.005	-0.002	0.026	0.022	-0.132	-0.174	-0.466	-0.077	0.066
0.024	0.09	0.009	-0.017	0.048	0.1	-0.153	-0.159	-0.503	-0.035	0.048
0.014	0.086	0.01	-0.012	0.062	0.172	-0.152	-0.032	-0.119	0.037	0.044
0.004	0.077	0.007	0.001	0.024	0.135	-0.132	0.093	0.152	0.056	0.005
0.002	0.065	0.002	-0.006	-0.023	0.054	-0.126	0.051	-0.035	0.043	-0.047
0.013	0.074	0.011	-0.013	-0.052	0.018	-0.143	-0.082	-0.196	0.02	-0.03
0.037	0.095	0.019	0	-0.071	0.041	-0.143	-0.133	0.035	0.018	-0.012
0.028	0.101	0.011	0.006	-0.066	0.059	-0.115	-0.174	0.223	0.024	-0.017
-0.006	0.08	0.008	-0.009	-0.064	0.027	-0.097	-0.297	0.068	0.013	0.017
-0.006	0.042	0.003	-0.024	-0.106	0.011	-0.112	-0.38	-0.109	0.003	0.048
0.022	0.011	-0.011	-0.019	-0.114	0.043	-0.129	-0.377	-0.084	-0.001	0.044
0.033	0.001	0.004	-0.016	-0.044	0.046	-0.122	-0.321	-0.04	-0.004	0.033
0.01	-0.008	0.024	-0.022	0.016	0.011	-0.11	-0.22	-0.181	-0.011	0.007
-0.011	0.001	0.002	-0.008	0.043	-0.007	-0.119	-0.151	-0.315	-0.025	-0.005
0.004	0.085	-0.035	0.009	0.059	-0.027	-0.119	-0.132	-0.211	-0.027	0.022
0.018	0.166	-0.052	-0.009	0.046	-0.055	-0.108	-0.129	-0.157	-0.03	0.031
0.012	0.137	-0.049	-0.023	0.044	-0.058	-0.124	-0.15	-0.239	-0.038	0.017
0.01	0.074	-0.048	-0.006	0.057	-0.06	-0.136	-0.15	-0.182	-0.032	0.037
0.027	0.055	-0.048	0.006	0.036	-0.073	-0.125	-0.152	0.001	-0.016	0.06
0.026	0.064	-0.058	0.006	0.029	-0.076	-0.128	-0.202	0.182	-0.009	0.028
0.005	0.094	-0.126	0.005	0.048	-0.081	-0.139	-0.214	0.252	-0.008	-0.014
0.009	0.106	-0.165	0.002	0.029	-0.091	-0.134	-0.19	0.115	0.003	-0.013
0.01	0.077	-0.054	0.001	0.01	-0.076	-0.121	-0.173	-0.063	0.009	0.003
0.007	0.057	0.087	0.004	0.031	-0.051	-0.11	-0.133	0.046	0.023	0.011
0.029	0.065	0.139	0.017	0.028	-0.029	-0.108	-0.111	0.32	0.075	0.025
0.034	0.058	0.137	0.03	-0.016	0	-0.108	-0.112	0.261	0.11	0.036
0.013	0.033	0.102	0.024	-0.047	0.014	-0.097	-0.141	-0.123	0.088	0.05
-0.006	0.014	0.052	0.017	-0.047	0.006	-0.096	-0.222	-0.388	0.06	0.079
-0.012	-0.005	0.018	0.019	-0.028	0.013	-0.113	-0.27	-0.35	0.046	0.094
0.003	0.001	-0.005	0.005	-0.001	0.034	-0.117	-0.241	-0.149	0.021	0.075
0.003	0.062	-0.02	-0.007	0.02	0.04	-0.117	-0.211	-0.089	0	0.045
-0.01	0.113	-0.032	-0.005	0.038	0.037	-0.128	-0.184	-0.214	0.004	0.01
0.001	0.112	-0.044	-0.016	0.039	0.029	-0.135	-0.092	-0.224	0.013	-0.027
0.015	0.098	-0.031	-0.022	0.014	-0.001	-0.132	-0.009	-0.164	0.016	-0.057
[truncated: 29,187 more rows]
