# Supplementary material for: Asymmetric and transient properties of reciprocal activity of antagonists during the paw-shake response in the cat
Source: PLoS Comput Biol. 2021 Dec 28;17(12):e1009677. doi: 10.1371/journal.pcbi.1009677 (PMC8759665; doi:10.1371/journal.pcbi.1009677)
Supplement: S1 Data — File name of each file has the following structure: SupplementaryFileNumber_Data_SessionNumber_AnimalCode_EpisodeNumber.txt. Example: S1_Data_7_3-25-0_bo_9F.txt, where S1 is the supplementary data file number 7, 3-25-0 is session number, bo is animal code, 9F is episode number, and txt is file type extension. Each column of each file contains raw EMG signal of a specific muscle in mV sampled at 3000 Hz and band-pass filtered (Butterworth zero-lag filter, 30 Hz– 1000 Hz, 3 dB). First line of each file contains muscle name abbreviations (see Table 3 in the manuscript): MG, medial gastrocnemius; SO, soleus; BFS, biceps femoris anterior; IP, iliopsoas; TA, tibialis anterior; VA, vastus lateralis and vastus medialis. (ZIP) [file pcbi.1009677.s001.zip › S1_Data/S1_Data_19_7-25-0_CR_14F.txt]

BFP	MG	SO	BFA	VL	TA	SAM	IP	RF	EDL	FDL
-1.379	0.086	-0.199	0.821	-0.461	2.282	0.735	1.136	-1.744	-2.58	-0.237
1.729	-0.08	0.237	-0.862	0.463	-2.66	-1.038	-2.107	2.35	3.019	0.343
2.888	-0.199	0.411	-1.491	0.82	-4.491	-1.708	-3.313	3.895	5.078	0.536
2.258	-0.229	0.337	-1.141	0.625	-3.446	-1.354	-2.62	3.063	3.899	0.415
2.156	-0.237	0.325	-1.084	0.581	-3.251	-1.295	-2.492	2.928	3.694	0.405
2.164	-0.186	0.316	-1.1	0.603	-3.263	-1.301	-2.521	2.969	3.707	0.407
1.966	-0.081	0.284	-1.005	0.562	-2.956	-1.188	-2.326	2.734	3.35	0.385
1.888	-0.006	0.277	-0.955	0.517	-2.796	-1.133	-2.212	2.608	3.165	0.371
1.815	0.002	0.265	-0.897	0.468	-2.632	-1.077	-2.104	2.483	2.964	0.337
1.704	-0.007	0.247	-0.837	0.412	-2.467	-1.017	-1.993	2.34	2.759	0.322
1.591	-0.01	0.238	-0.797	0.353	-2.322	-0.973	-1.881	2.21	2.598	0.306
1.491	-0.02	0.232	-0.752	0.334	-2.155	-0.927	-1.761	2.085	2.404	0.271
1.429	-0.015	0.208	-0.707	0.357	-2.022	-0.878	-1.683	1.974	2.243	0.25
1.356	-0.001	0.169	-0.666	0.359	-1.914	-0.831	-1.625	1.864	2.154	0.243
1.25	-0.008	0.148	-0.621	0.333	-1.771	-0.777	-1.534	1.745	2.029	0.237
1.165	-0.019	0.146	-0.578	0.32	-1.619	-0.721	-1.433	1.633	1.84	0.217
1.084	-0.02	0.145	-0.535	0.318	-1.492	-0.678	-1.35	1.526	1.654	0.186
0.997	-0.018	0.136	-0.482	0.293	-1.369	-0.641	-1.271	1.417	1.505	0.174
0.94	-0.018	0.123	-0.439	0.246	-1.233	-0.6	-1.193	1.318	1.376	0.16
0.886	-0.021	0.11	-0.401	0.227	-1.113	-0.559	-1.111	1.223	1.243	0.131
0.811	-0.024	0.097	-0.35	0.225	-1.016	-0.514	-1.024	1.124	1.113	0.128
0.741	-0.018	0.091	-0.312	0.184	-0.903	-0.469	-0.953	1.042	0.957	0.117
0.676	-0.004	0.081	-0.298	0.142	-0.79	-0.434	-0.894	0.984	0.804	0.09
0.617	-0.003	0.06	-0.272	0.139	-0.719	-0.404	-0.838	0.923	0.741	0.099
0.558	-0.013	0.044	-0.227	0.127	-0.646	-0.372	-0.796	0.843	0.701	0.108
0.489	-0.012	0.038	-0.195	0.109	-0.551	-0.346	-0.736	0.762	0.602	0.088
0.444	-0.014	0.026	-0.169	0.107	-0.474	-0.328	-0.663	0.697	0.486	0.08
0.418	-0.025	0.012	-0.142	0.09	-0.413	-0.299	-0.618	0.633	0.398	0.062
0.37	-0.03	0.007	-0.121	0.066	-0.347	-0.265	-0.57	0.566	0.332	0.03
0.311	-0.041	0.006	-0.097	0.043	-0.265	-0.241	-0.518	0.514	0.244	0.026
0.266	-0.04	0	-0.076	0.024	-0.185	-0.222	-0.498	0.476	0.15	0.019
0.248	-0.008	-0.007	-0.064	0.024	-0.145	-0.206	-0.474	0.436	0.097	-0.001
0.234	0.011	-0.006	-0.054	0.017	-0.112	-0.19	-0.442	0.398	0.068	0.016
0.185	0.003	0.001	-0.042	-0.002	-0.048	-0.177	-0.433	0.355	0.047	0.032
0.136	0.011	0.009	-0.019	-0.001	0.006	-0.168	-0.416	0.302	-0.001	0.016
0.129	0.029	0.021	-0.002	0.002	0.035	-0.143	-0.373	0.261	-0.06	0.021
0.126	0.033	0.034	0.001	-0.014	0.062	-0.12	-0.339	0.234	-0.084	0.023
0.089	0.036	0.041	0.01	-0.024	0.096	-0.116	-0.312	0.208	-0.119	-0.001
0.06	0.033	0.033	0.028	-0.03	0.127	-0.108	-0.284	0.179	-0.169	0
0.075	0.024	0.018	0.042	-0.042	0.147	-0.088	-0.278	0.156	-0.194	-0.001
0.062	0.021	0.01	0.052	-0.04	0.175	-0.082	-0.27	0.14	-0.218	-0.029
0.019	0.018	0.009	0.058	-0.04	0.206	-0.082	-0.241	0.125	-0.244	-0.027
0.007	0.021	0.008	0.054	-0.048	0.226	-0.066	-0.228	0.112	-0.258	-0.007
-0.018	0.028	0.004	0.049	-0.041	0.241	-0.057	-0.224	0.099	-0.268	-0.014
-0.038	0.025	0.003	0.056	-0.046	0.248	-0.063	-0.216	0.088	-0.281	-0.018
-0.017	0.016	0.006	0.074	-0.062	0.255	-0.054	-0.221	0.074	-0.296	-0.01
-0.017	0.014	-0.003	0.085	-0.058	0.27	-0.045	-0.219	0.062	-0.307	-0.014
-0.045	0.015	-0.012	0.088	-0.065	0.279	-0.055	-0.203	0.061	-0.311	-0.009
-0.058	0.013	-0.007	0.093	-0.085	0.279	-0.059	-0.199	0.063	-0.325	0.001
-0.046	0.015	-0.012	0.098	-0.083	0.276	-0.046	-0.196	0.061	-0.322	-0.014
-0.023	0.022	-0.017	0.095	-0.065	0.271	-0.037	-0.183	0.057	-0.289	-0.021
-0.024	0.023	-0.007	0.091	-0.045	0.278	-0.033	-0.188	0.047	-0.268	0.001
-0.043	0.019	-0.002	0.095	-0.045	0.3	-0.028	-0.191	0.034	-0.268	0.006
-0.046	0.017	-0.018	0.1	-0.052	0.311	-0.026	-0.181	0.029	-0.294	-0.008
-0.049	0.009	-0.027	0.094	-0.047	0.296	-0.028	-0.179	0.024	-0.331	-0.015
-0.058	0.002	-0.015	0.077	-0.046	0.284	-0.029	-0.182	0.02	-0.315	-0.028
-0.043	0.019	-0.003	0.072	-0.051	0.288	-0.033	-0.193	0.038	-0.3	-0.032
-0.022	0.036	-0.004	0.088	-0.065	0.277	-0.042	-0.207	0.054	-0.319	-0.018
-0.028	0.027	-0.009	0.09	-0.084	0.253	-0.047	-0.207	0.044	-0.297	-0.039
-0.047	0.021	-0.017	0.07	-0.061	0.244	-0.05	-0.203	0.041	-0.276	-0.054
-0.036	0.019	-0.04	0.067	-0.035	0.244	-0.05	-0.201	0.054	-0.308	-0.019
-0.011	0.007	-0.089	0.081	-0.051	0.246	-0.046	-0.21	0.057	-0.345	-0.011
-0.028	0.008	-0.153	0.083	-0.053	0.244	-0.05	-0.222	0.053	-0.379	-0.027
-0.045	0.023	-0.215	0.077	-0.035	0.228	-0.058	-0.223	0.064	-0.415	-0.006
-0.018	0.035	-0.271	0.076	-0.041	0.215	-0.058	-0.225	0.078	-0.416	0.006
-0.011	0.04	-0.322	0.082	-0.039	0.205	-0.058	-0.236	0.082	-0.393	-0.009
-0.022	0.027	-0.361	0.08	-0.025	0.179	-0.058	-0.254	0.091	-0.388	-0.006
0.007	0.008	-0.367	0.063	-0.037	0.164	-0.062	-0.261	0.104	-0.372	-0.006
0.039	0.006	-0.364	0.049	-0.036	0.176	-0.074	-0.253	0.114	-0.329	-0.019
0.035	0.015	-0.346	0.053	-0.014	0.192	-0.077	-0.262	0.121	-0.273	-0.021
0.019	0.006	-0.174	0.053	-0.021	0.194	-0.065	-0.28	0.119	-0.163	-0.033
0.017	-0.005	0.122	0.046	-0.05	0.19	-0.062	-0.279	0.126	-0.058	-0.043
0.047	0.027	0.321	0.049	-0.075	0.185	-0.075	-0.272	0.147	-0.03	-0.022
0.074	0.055	0.367	0.057	-0.092	0.171	-0.085	-0.273	0.149	-0.041	-0.011
0.073	0.034	0.356	0.054	-0.077	0.158	-0.086	-0.28	0.152	-0.077	-0.022
0.063	0.018	0.336	0.043	-0.041	0.147	-0.094	-0.287	0.18	-0.11	-0.016
0.041	0.023	0.29	0.035	-0.023	0.127	-0.097	-0.29	0.188	-0.098	0.002
0.038	0.022	0.216	0.031	-0.011	0.116	-0.094	-0.31	0.169	-0.086	0.005
0.072	0.021	0.148	0.026	0.001	0.106	-0.1	-0.336	0.165	-0.144	0.007
0.081	0.019	0.105	0.017	-0.004	0.087	-0.099	-0.327	0.168	-0.203	0.011
0.063	0.008	0.069	0.009	-0.002	0.086	-0.097	-0.304	0.172	-0.17	0.005
0.062	0.003	0.032	0.012	0.012	0.089	-0.113	-0.316	0.191	-0.153	0.008
0.072	0.002	-0.011	0.025	0	0.075	-0.115	-0.312	0.205	-0.186	0.017
0.079	-0.008	-0.069	0.035	-0.032	0.066	-0.101	-0.275	0.211	-0.172	0.003
0.084	-0.017	-0.13	0.032	-0.06	0.064	-0.104	-0.286	0.22	-0.136	-0.008
0.088	-0.023	-0.189	0.019	-0.056	0.063	-0.122	-0.335	0.223	-0.109	0.023
0.103	-0.039	-0.208	0.006	-0.007	0.065	-0.128	-0.352	0.217	-0.081	0.067
0.121	-0.041	-0.129	0.009	0.019	0.058	-0.113	-0.348	0.219	-0.065	0.083
0.121	-0.02	0.025	0.018	-0.017	0.057	-0.113	-0.352	0.227	-0.037	0.083
0.098	-0.022	0.15	0.013	-0.055	0.063	-0.13	-0.344	0.234	0.007	0.062
0.072	-0.023	0.189	0.009	-0.066	0.051	-0.128	-0.333	0.241	0.017	0.02
0.082	0.029	0.173	0.015	-0.063	0.033	-0.121	-0.343	0.245	-0.017	-0.021
0.112	0.075	0.133	0.016	-0.038	0.029	-0.13	-0.34	0.246	-0.046	-0.053
0.109	0.062	0.067	0.012	0.008	0.031	-0.122	-0.332	0.242	-0.063	-0.05
0.114	0.039	-0.003	0.014	0.034	0.037	-0.108	-0.352	0.242	-0.069	-0.009
0.134	0.033	-0.062	0.017	0.021	0.034	-0.12	-0.357	0.253	-0.051	0.016
0.115	0.03	-0.114	0.013	0	0.016	-0.133	-0.36	0.26	-0.059	0.013
0.108	0.034	-0.153	0.002	-0.005	0.001	-0.131	-0.38	0.254	-0.074	0.02
0.129	0.034	-0.156	-0.009	-0.015	0.004	-0.137	-0.384	0.252	-0.04	0.028
0.121	0.025	-0.091	-0.01	-0.024	0.009	-0.141	-0.383	0.263	-0.022	0.034
0.121	0.024	0.007	-0.004	-0.024	0.001	-0.134	-0.378	0.27	-0.031	0.038
0.138	0.029	0.067	0.003	-0.029	-0.009	-0.133	-0.367	0.263	-0.019	0.021
0.144	0.027	0.093	-0.003	-0.017	-0.009	-0.137	-0.374	0.259	-0.014	0.015
0.137	0.015	0.101	-0.013	0.001	-0.011	-0.138	-0.383	0.262	-0.016	0.027
0.12	-0.015	0.089	-0.007	-0.015	-0.014	-0.139	-0.377	0.262	0.01	0.015
0.121	-0.046	0.066	0.003	-0.023	-0.013	-0.142	-0.374	0.267	0.016	0
0.148	-0.052	0.018	0.005	-0.008	-0.012	-0.139	-0.374	0.273	-0.018	0.004
0.164	-0.048	-0.039	-0.002	-0.007	-0.011	-0.137	-0.371	0.276	-0.009	-0.013
0.145	-0.027	-0.08	-0.015	0	-0.009	-0.142	-0.379	0.284	0.017	-0.034
0.119	0.027	-0.109	-0.023	0.027	-0.011	-0.147	-0.392	0.285	-0.005	-0.018
0.117	0.043	-0.13	-0.029	0.039	-0.01	-0.147	-0.389	0.277	-0.021	-0.004
0.12	0.012	-0.179	-0.035	0.011	-0.015	-0.149	-0.384	0.278	-0.023	0.009
0.129	0.01	-0.265	-0.025	-0.03	-0.021	-0.149	-0.39	0.281	-0.038	0.049
0.154	0.032	-0.326	-0.013	-0.042	-0.011	-0.139	-0.399	0.278	-0.031	0.058
0.158	0.043	-0.348	-0.013	-0.02	-0.002	-0.138	-0.392	0.273	-0.022	0.037
0.136	0.054	-0.313	-0.012	0.011	-0.012	-0.145	-0.377	0.277	-0.054	0.047
0.128	0.054	-0.197	-0.009	0.002	-0.018	-0.14	-0.378	0.286	-0.073	0.066
0.144	0.039	-0.063	-0.008	-0.018	-0.017	-0.131	-0.366	0.281	-0.047	0.064
0.159	0.021	0.057	-0.001	-0.001	-0.026	-0.139	-0.339	0.274	-0.035	0.063
0.151	-0.008	0.174	-0.001	0.01	-0.027	-0.155	-0.343	0.275	-0.041	0.059
0.132	-0.042	0.202	-0.01	0.012	-0.01	-0.157	-0.36	0.276	-0.054	0.041
0.125	-0.062	0.087	-0.009	0.018	-0.009	-0.14	-0.377	0.273	-0.082	0.026
0.139	-0.04	0.012	-0.006	-0.001	-0.017	-0.125	-0.396	0.268	-0.049	-0.006
0.152	0.008	0.151	-0.007	-0.014	-0.002	-0.129	-0.392	0.267	0.034	-0.043
0.153	0.025	0.372	-0.005	-0.005	0.011	-0.137	-0.382	0.276	0.06	-0.033
0.144	0.018	0.485	-0.003	-0.006	0.003	-0.138	-0.376	0.286	0.05	0.005
0.139	0.005	0.465	0.004	-0.01	-0.008	-0.139	-0.365	0.283	0.047	0.023
0.14	-0.032	0.365	0.007	-0.014	-0.008	-0.132	-0.371	0.28	0.054	0.018
0.141	-0.055	0.255	-0.003	-0.016	0	-0.131	-0.387	0.275	0.06	0.005
0.155	-0.02	0.175	-0.01	-0.014	0.005	-0.144	-0.39	0.265	0.045	-0.009
0.16	0.027	0.102	-0.011	-0.005	0	-0.146	-0.388	0.27	0.025	-0.011
0.139	0.029	0.026	-0.014	0.003	-0.009	-0.136	-0.395	0.288	0.016	0.006
0.131	0.019	-0.014	-0.016	-0.008	-0.013	-0.137	-0.389	0.29	0.015	0.026
0.142	0.037	-0.015	-0.012	-0.015	-0.008	-0.148	-0.371	0.277	0.002	0.035
0.135	0.042	-0.025	-0.005	-0.006	-0.013	-0.144	-0.375	0.272	-0.021	0.024
0.109	0.018	-0.049	-0.006	-0.002	-0.026	-0.134	-0.385	0.279	0.005	-0.003
0.123	0.018	-0.06	-0.01	0.012	-0.021	-0.138	-0.385	0.289	0.04	-0.006
0.162	0.037	-0.084	-0.011	0.033	-0.01	-0.136	-0.38	0.287	0.022	0.015
0.152	0.027	-0.118	-0.007	0.024	-0.001	-0.129	-0.372	0.275	0.008	0.014
0.118	0.015	-0.088	-0.001	-0.003	0.012	-0.134	-0.381	0.273	0.006	0.004
0.117	0.016	-0.019	-0.001	-0.016	0.003	-0.136	-0.397	0.274	0.003	0.014
0.123	0.005	0.013	-0.006	-0.011	-0.012	-0.131	-0.394	0.271	0.017	0.024
0.12	-0.007	0.032	-0.005	-0.007	-0.013	-0.135	-0.387	0.275	0.022	0.02
0.132	-0.019	0.054	-0.003	-0.006	-0.031	-0.141	-0.392	0.285	0.017	0.015
0.147	-0.019	0.073	-0.008	-0.01	-0.044	-0.147	-0.392	0.286	0.027	0.013
0.136	0.009	0.082	-0.01	-0.012	-0.026	-0.156	-0.38	0.272	0.009	0.015
0.123	0.023	0.056	0	-0.005	-0.014	-0.151	-0.386	0.256	-0.021	0.031
0.139	0.005	0.039	0.009	-0.008	-0.017	-0.144	-0.381	0.261	0.024	0.041
0.156	-0.01	0.028	0.011	-0.019	-0.013	-0.151	-0.355	0.275	0.061	0.034
0.138	-0.015	-0.021	0.011	-0.014	-0.007	-0.15	-0.361	0.271	0.003	0.032
0.106	-0.016	-0.069	0.008	-0.014	-0.005	-0.138	-0.372	0.268	-0.038	0.023
0.108	0.013	-0.089	0.002	-0.031	0.001	-0.141	-0.365	0.275	-0.041	0.003
0.144	0.059	-0.136	-0.002	-0.027	0.003	-0.147	-0.366	0.277	-0.052	-0.002
0.163	0.067	-0.205	-0.007	-0.008	-0.003	-0.143	-0.372	0.278	-0.04	-0.006
0.154	0.048	-0.154	-0.014	-0.002	-0.003	-0.143	-0.384	0.277	-0.022	-0.01
0.136	0.04	0.027	-0.015	-0.002	-0.002	-0.138	-0.394	0.275	-0.023	0.008
0.12	0.037	0.136	-0.003	-0.012	-0.003	-0.125	-0.39	0.269	-0.009	0.009
0.125	0.035	0.145	0	-0.019	0.013	-0.127	-0.38	0.257	0.003	0.001
0.136	0.031	0.151	-0.007	-0.014	0.024	-0.135	-0.374	0.258	-0.015	0.025
0.139	0.018	0.126	-0.002	-0.026	0.007	-0.135	-0.374	0.275	-0.016	0.027
0.141	0.01	0.062	0.002	-0.038	-0.004	-0.14	-0.384	0.282	-0.007	0
0.13	0.018	0.003	-0.002	-0.026	-0.002	-0.135	-0.383	0.283	-0.027	0.011
0.134	0.03	-0.047	-0.004	-0.013	0.001	-0.123	-0.371	0.283	-0.045	0.031
0.149	0.026	-0.094	-0.007	-0.002	0.003	-0.132	-0.376	0.274	-0.064	0.02
0.136	0.013	-0.128	-0.011	0.013	-0.002	-0.141	-0.384	0.272	-0.075	0.017
0.138	0.017	-0.147	-0.007	0.014	-0.004	-0.138	-0.38	0.276	-0.063	0.023
0.158	0.033	-0.193	-0.001	-0.003	0.001	-0.143	-0.381	0.27	-0.06	0.014
0.135	0.033	-0.287	-0.009	-0.004	0.006	-0.144	-0.372	0.272	-0.072	0.004
0.123	0.029	-0.365	-0.018	0.023	0.014	-0.138	-0.366	0.283	-0.089	0.007
0.154	0.04	-0.374	-0.02	0.042	0.015	-0.137	-0.369	0.278	-0.089	0.015
0.153	0.048	-0.342	-0.019	0.047	0.011	-0.133	-0.373	0.272	-0.069	0.028
0.141	0.043	-0.301	-0.018	0.022	0.013	-0.124	-0.373	0.274	-0.04	0.043
0.153	0.036	-0.268	-0.013	-0.041	0	-0.124	-0.367	0.272	0.01	0.04
0.131	0.034	-0.237	-0.003	-0.065	-0.002	-0.132	-0.372	0.264	0.041	0.033
0.107	0.038	-0.129	0.004	-0.032	0.016	-0.14	-0.374	0.256	0.027	0.043
0.128	0.041	0.073	-0.003	0	0.016	-0.141	-0.366	0.26	0.004	0.032
0.137	0.042	0.267	-0.015	0.013	0.006	-0.128	-0.38	0.267	-0.005	0.009
0.128	0.028	0.4	-0.016	0.008	0.011	-0.129	-0.384	0.263	0.014	0.011
0.116	-0.009	0.452	0	-0.017	0.018	-0.147	-0.368	0.265	0.034	-0.001
0.103	-0.045	0.421	0.008	-0.027	-0.002	-0.145	-0.362	0.273	0.022	-0.023
0.128	-0.069	0.343	-0.006	-0.007	-0.031	-0.135	-0.363	0.269	0	-0.013
0.159	-0.061	0.249	-0.021	0.011	-0.009	-0.146	-0.366	0.257	0.005	0.002
0.147	-0.035	0.179	-0.022	0.019	0.015	-0.15	-0.365	0.256	0.021	0.007
0.123	-0.097	0.149	-0.013	0.022	-0.006	-0.134	-0.369	0.257	0.015	0.023
0.118	-0.173	0.138	0	0.008	-0.014	-0.128	-0.382	0.249	0.017	0.025
0.122	-0.104	0.127	0.013	-0.014	-0.008	-0.136	-0.391	0.257	0.045	0.004
0.121	-0.009	0.119	0.025	-0.02	-0.018	-0.139	-0.392	0.275	0.056	0.006
0.134	0.008	0.115	0.024	-0.018	-0.008	-0.138	-0.39	0.282	0.042	0.014
0.156	0.029	0.096	0.006	-0.014	0.02	-0.144	-0.388	0.284	0.03	-0.001
0.143	0.058	0.057	-0.009	-0.007	0.013	-0.141	-0.381	0.277	0.006	-0.002
0.114	0.043	0.023	-0.008	-0.016	-0.011	-0.132	-0.37	0.264	-0.02	0.004
0.121	0.017	0.008	-0.01	-0.031	-0.009	-0.133	-0.362	0.262	-0.021	-0.001
0.138	0.006	-0.001	-0.018	-0.022	-0.002	-0.124	-0.364	0.259	-0.053	0.009
0.137	-0.007	-0.01	-0.014	0	-0.007	-0.116	-0.388	0.257	-0.09	0.007
0.142	-0.026	-0.022	-0.012	0.031	-0.013	-0.132	-0.402	0.267	-0.059	-0.007
0.133	-0.042	-0.045	-0.017	0.038	-0.025	-0.141	-0.39	0.269	-0.069	0.01
0.107	-0.042	-0.079	-0.017	-0.012	-0.03	-0.141	-0.357	0.265	-0.121	0.023
0.121	-0.044	-0.109	-0.015	-0.031	-0.021	-0.149	-0.332	0.269	-0.108	0.009
0.13	-0.069	-0.129	-0.009	0.006	-0.017	-0.149	-0.364	0.268	-0.09	0.019
0.102	-0.038	-0.141	0.006	0.009	-0.019	-0.146	-0.397	0.264	-0.094	0.042
0.11	0.069	-0.16	0.018	-0.004	0.001	-0.15	-0.381	0.264	-0.102	0.052
0.136	0.125	-0.206	0.017	0.003	0.026	-0.141	-0.37	0.261	-0.122	0.072
0.136	0.087	-0.258	0.008	-0.006	0.013	-0.129	-0.376	0.266	-0.109	0.075
0.136	0.037	-0.288	-0.004	-0.016	0	-0.141	-0.371	0.281	-0.071	0.032
0.125	0.043	-0.315	-0.011	-0.004	0.011	-0.144	-0.35	0.284	-0.043	0.01
0.132	0.068	-0.349	-0.017	-0.009	0.008	-0.129	-0.348	0.287	-0.027	0.023
0.154	0.057	-0.381	-0.021	-0.051	0.001	-0.126	-0.373	0.287	-0.025	0.02
0.128	0.039	-0.425	-0.014	-0.093	0.006	-0.125	-0.378	0.271	-0.025	0.018
0.112	0.035	-0.449	-0.006	-0.107	0.005	-0.122	-0.376	0.271	-0.024	0.028
0.139	0.018	-0.378	-0.011	-0.088	0.006	-0.137	-0.374	0.27	-0.029	0.034
0.151	0	-0.152	-0.018	-0.046	0.012	-0.15	-0.36	0.252	-0.03	0.038
0.151	-0.002	0.198	-0.01	-0.014	0.019	-0.136	-0.363	0.259	-0.002	0.01
0.144	-0.004	0.472	0.001	0.005	0.019	-0.129	-0.366	0.274	0.035	-0.029
0.125	-0.011	0.561	-0.003	0.021	0.007	-0.143	-0.351	0.269	0.053	-0.011
0.128	0.001	0.562	-0.011	0.026	0.002	-0.147	-0.359	0.27	0.051	0.013
0.142	0.027	0.501	-0.015	0.029	0.004	-0.141	-0.374	0.278	0.032	0.005
0.143	0.028	0.383	-0.001	0.026	-0.001	-0.142	-0.369	0.272	0.024	0.008
0.144	0.023	0.279	0.021	0.017	0	-0.146	-0.374	0.267	0.022	0.001
0.14	0.033	0.198	0.011	0.015	0.014	-0.143	-0.386	0.27	0.009	-0.016
0.128	0.027	0.117	-0.007	0.007	0.018	-0.134	-0.381	0.272	0.005	0.005
0.129	0.011	0.065	0.004	-0.015	0.012	-0.13	-0.376	0.278	0.008	0.02
0.149	0.016	0.053	0.013	-0.018	-0.003	-0.13	-0.376	0.279	0.016	0.01
0.142	0.029	0.043	0.004	0.005	-0.012	-0.125	-0.379	0.265	0.001	0.024
0.101	0.03	0.028	-0.005	0.016	0.002	-0.123	-0.376	0.265	-0.036	0.036
0.096	0.026	0.014	-0.009	0.016	0.002	-0.121	-0.36	0.275	-0.034	0.044
0.111	0.011	-0.016	-0.006	0.01	-0.011	-0.12	-0.364	0.267	-0.009	0.063
0.119	-0.013	-0.038	0.006	-0.004	-0.007	-0.126	-0.38	0.252	-0.007	0.045
0.139	-0.014	-0.023	0.005	0	-0.002	-0.136	-0.375	0.26	-0.027	0.02
0.141	-0.005	-0.003	-0.008	0.007	0	-0.145	-0.367	0.272	-0.042	0.046
0.129	-0.009	-0.002	-0.003	-0.008	0.001	-0.149	-0.372	0.275	-0.035	0.047
0.131	-0.006	-0.003	0.004	-0.013	-0.006	-0.147	-0.381	0.279	-0.043	-0.001
0.136	0.005	0.003	-0.008	-0.008	-0.01	-0.138	-0.376	0.273	-0.049	-0.013
0.138	-0.001	0.01	-0.015	-0.018	-0.004	-0.13	-0.373	0.255	-0.023	-0.008
0.13	-0.026	0.018	-0.01	-0.015	-0.003	-0.138	-0.391	0.249	-0.012	-0.018
0.123	-0.023	0.026	-0.005	0.002	-0.001	-0.154	-0.395	0.253	-0.009	-0.003
0.125	0.031	0.03	0.001	0	0.008	-0.154	-0.382	0.257	0.015	0.01
0.124	0.069	0.023	0.004	-0.006	0.015	-0.14	-0.378	0.263	0.027	-0.001
0.136	0.056	0.014	0.001	-0.006	0.015	-0.136	-0.382	0.275	0.025	-0.006
0.15	0.037	0.013	-0.006	-0.017	0.01	-0.136	-0.382	0.28	0.018	-0.011
0.138	0.035	0.005	-0.01	-0.016	-0.001	-0.132	-0.37	0.271	-0.03	-0.012
0.13	0.033	-0.009	-0.003	-0.002	-0.011	-0.137	-0.365	0.266	-0.084	0.008
0.136	0.026	-0.005	-0.004	-0.008	-0.009	-0.139	-0.38	0.27	-0.071	0.011
0.128	0.022	0	-0.021	-0.011	-0.002	-0.135	-0.387	0.273	-0.039	0.002
0.12	0.023	-0.014	-0.022	-0.005	0.001	-0.136	-0.377	0.269	-0.055	0.009
0.122	0.022	-0.02	-0.002	-0.014	0.004	-0.139	-0.372	0.271	-0.078	-0.004
0.122	0.011	-0.012	0.003	-0.017	0.004	-0.135	-0.369	0.279	-0.028	-0.021
0.137	-0.018	-0.012	-0.007	-0.015	0	-0.131	-0.357	0.274	0.052	0.003
0.14	-0.073	-0.013	-0.007	-0.007	0.005	-0.139	-0.354	0.265	0.05	0.013
0.113	-0.125	-0.008	-0.002	0.022	0.008	-0.147	-0.362	0.276	-0.005	-0.001
0.124	-0.146	-0.003	0	0.024	0.007	-0.145	-0.363	0.291	-0.019	0.016
0.161	-0.147	-0.003	0.003	-0.005	0.015	-0.146	-0.37	0.269	-0.012	0.037
0.161	-0.122	-0.001	0.001	-0.01	0.008	-0.15	-0.392	0.246	-0.017	0.041
0.14	-0.026	0	-0.004	-0.002	-0.018	-0.143	-0.38	0.26	-0.015	0.056
0.126	0.097	-0.003	-0.003	-0.015	-0.016	-0.133	-0.347	0.27	-0.001	0.055
0.117	0.129	0	0.001	-0.031	0.002	-0.138	-0.359	0.268	0.002	0.037
0.127	0.086	-0.001	0	-0.03	0.003	-0.138	-0.374	0.273	-0.014	0.037
0.152	0.076	-0.008	-0.003	-0.021	-0.001	-0.122	-0.349	0.272	-0.031	0.03
0.153	0.094	-0.004	-0.001	-0.002	0.01	-0.124	-0.336	0.27	-0.025	0.006
0.132	0.076	-0.004	-0.009	0.023	0.013	-0.138	-0.388	0.271	-0.008	0.011
0.125	0.047	-0.016	-0.02	0.035	0.003	-0.135	-0.445	0.264	-0.004	0.047
0.131	0.05	-0.012	-0.03	0.023	0.003	-0.127	-0.424	0.258	-0.014	0.061
0.131	0.05	0.005	-0.033	-0.019	-0.001	-0.118	-0.369	0.263	-0.016	0.04
0.13	0.037	0.009	-0.021	-0.049	-0.011	-0.111	-0.357	0.273	0.008	0.016
0.141	0.047	0.002	-0.007	-0.028	-0.007	-0.125	-0.372	0.277	0.024	-0.002
0.151	0.066	-0.006	0.007	-0.003	0.001	-0.143	-0.368	0.274	0.008	-0.013
0.156	0.056	-0.008	0.016	-0.013	0.01	-0.143	-0.352	0.273	-0.006	-0.002
0.149	0.025	-0.004	0.011	-0.021	0.014	-0.144	-0.358	0.274	0.001	0.005
0.119	0.01	0.004	0.005	-0.002	0.01	-0.153	-0.386	0.266	-0.008	0.009
0.114	0.007	0.008	0.01	0.006	0.009	-0.157	-0.405	0.259	-0.052	0.033
0.132	-0.006	0	0.016	-0.009	0.017	-0.154	-0.392	0.259	-0.092	0.032
0.119	-0.023	-0.002	0.01	-0.007	0.021	-0.149	-0.359	0.259	-0.079	0.015
0.115	-0.034	0	-0.004	0.004	0	-0.145	-0.352	0.266	-0.052	0.027
0.144	-0.01	-0.003	-0.008	-0.003	-0.014	-0.14	-0.386	0.282	-0.056	0.028
0.146	0.028	-0.004	-0.006	-0.011	-0.008	-0.138	-0.392	0.284	-0.046	0.01
0.123	0.016	0.001	-0.007	-0.009	-0.013	-0.14	-0.37	0.27	-0.031	0.009
0.117	-0.023	0.003	-0.016	-0.004	-0.016	-0.138	-0.376	0.266	-0.044	0.003
0.122	-0.03	0.003	-0.02	0.001	-0.001	-0.135	-0.375	0.271	-0.029	0
0.123	-0.002	0.001	0.004	-0.007	0.011	-0.138	-0.362	0.27	0.009	0.025
0.125	0.031	-0.006	0.019	-0.015	0.009	-0.137	-0.367	0.266	0.017	0.033
0.126	0.035	-0.022	-0.003	-0.001	-0.006	-0.128	-0.363	0.261	0.004	0.015
0.124	0.012	-0.042	-0.014	-0.004	-0.023	-0.12	-0.351	0.259	-0.018	0.018
0.136	-0.004	-0.06	0.002	-0.037	-0.019	-0.129	-0.355	0.268	-0.064	0.025
0.149	-0.01	-0.067	0.005	-0.032	-0.003	-0.143	-0.376	0.276	-0.107	0.018
0.139	-0.016	-0.065	-0.004	0.001	-0.012	-0.137	-0.39	0.273	-0.078	0.019
0.13	-0.002	-0.069	-0.006	0.001	-0.023	-0.129	-0.379	0.273	-0.025	0.02
0.133	0.026	-0.066	-0.008	-0.011	-0.003	-0.14	-0.374	0.268	-0.021	0.023
0.136	0.029	-0.04	-0.008	-0.012	0.017	-0.141	-0.379	0.263	-0.02	0.033
0.139	0.008	-0.006	-0.004	-0.037	0.009	-0.131	-0.377	0.269	-0.008	0.026
0.13	-0.014	0.021	-0.005	-0.051	0.006	-0.13	-0.369	0.273	-0.009	0.007
0.119	-0.019	0.034	-0.013	-0.017	0.014	-0.128	-0.36	0.277	0.008	0.006
0.132	-0.016	0.044	-0.017	0.009	0.008	-0.128	-0.367	0.283	0.03	0.023
0.148	-0.021	0.059	-0.01	0.006	0	-0.147	-0.388	0.279	0.029	0.02
0.135	-0.015	0.056	-0.002	0.008	-0.003	-0.157	-0.394	0.272	0.019	-0.001
0.124	0.024	0.033	0.005	-0.003	-0.009	-0.14	-0.377	0.264	0.005	-0.003
0.138	0.054	0.003	0.008	-0.019	-0.017	-0.131	-0.366	0.259	-0.007	-0.003
0.15	0.041	-0.025	0	-0.007	-0.022	-0.139	-0.371	0.268	-0.02	-0.012
0.151	0.014	-0.045	-0.003	0	-0.021	-0.141	-0.377	0.275	-0.027	-0.009
0.144	-0.015	-0.077	0.005	-0.015	-0.011	-0.133	-0.369	0.271	-0.024	-0.014
0.126	-0.04	-0.126	-0.006	-0.017	-0.002	-0.131	-0.359	0.269	-0.026	-0.024
0.119	-0.047	-0.162	-0.017	-0.004	0.007	-0.136	-0.377	0.27	-0.029	-0.007
0.127	-0.044	-0.205	-0.011	-0.003	0.017	-0.141	-0.379	0.268	-0.025	0.002
0.117	-0.043	-0.281	-0.008	-0.001	0.018	-0.139	-0.359	0.264	-0.031	-0.002
0.106	-0.03	-0.248	-0.006	0.007	0.023	-0.132	-0.361	0.263	-0.032	0.018
0.12	0.014	-0.029	-0.002	0.002	0.028	-0.13	-0.364	0.262	-0.012	0.027
0.132	0.065	0.181	-0.005	-0.007	0.014	-0.136	-0.382	0.262	0.001	0.014
0.13	0.072	0.245	-0.011	-0.013	-0.005	-0.136	-0.409	0.259	0.012	0.029
0.131	0.05	0.206	-0.017	-0.015	-0.009	-0.133	-0.395	0.257	0.027	0.035
0.133	0.041	0.14	-0.019	0.004	0.001	-0.134	-0.378	0.266	0.009	0.01
0.135	0.037	0.098	-0.016	0.015	0.01	-0.132	-0.38	0.272	-0.032	0.014
0.135	0.02	0.072	-0.013	0	0.016	-0.132	-0.371	0.265	-0.057	0.023
0.134	0.012	0.049	-0.002	-0.01	0.023	-0.137	-0.365	0.263	-0.064	0.006
0.146	0.015	0.06	0.017	-0.008	0.013	-0.135	-0.368	0.265	-0.061	0.008
0.159	0.013	0.085	0.013	-0.003	0.001	-0.132	-0.374	0.269	-0.055	0.012
0.149	0.017	0.085	-0.008	0.001	0.007	-0.131	-0.38	0.275	-0.048	-0.003
0.138	0.03	0.088	-0.008	-0.005	0.006	-0.126	-0.374	0.273	-0.025	0.007
0.143	0.038	0.101	0.001	-0.014	-0.014	-0.134	-0.369	0.267	0.01	0.017
0.147	0.03	0.087	-0.01	-0.005	-0.022	-0.144	-0.375	0.27	0.025	0.002
0.141	0.016	0.061	-0.024	0.005	-0.016	-0.146	-0.377	0.273	0.025	0.007
0.122	0.017	0.062	-0.025	-0.002	-0.005	-0.149	-0.38	0.267	0.028	0.016
0.112	0.028	0.063	-0.024	-0.015	0.008	-0.152	-0.379	0.266	0.019	0.005
0.128	0.032	0.035	-0.021	-0.021	0.009	-0.143	-0.368	0.266	0.002	0.014
0.141	0.029	0.015	-0.009	-0.024	0.013	-0.134	-0.367	0.263	-0.001	0.021
0.128	0.016	0.025	0.003	-0.033	0.023	-0.133	-0.371	0.264	0.014	0.002
0.12	0.007	0.019	0.006	-0.028	0.013	-0.137	-0.381	0.27	0.032	0.007
0.127	0.012	0	-0.004	-0.004	-0.003	-0.142	-0.411	0.273	0.032	0.021
0.118	0.017	0.012	-0.015	0.008	-0.006	-0.14	-0.412	0.273	0.021	0.01
0.11	0.015	0.03	-0.014	0.006	-0.002	-0.129	-0.362	0.28	0.017	0.012
0.113	0.004	0.028	-0.003	0.001	0.003	-0.127	-0.336	0.277	0.009	0.027
0.112	-0.016	0.021	0.001	-0.011	-0.001	-0.138	-0.359	0.26	-0.02	0.027
0.122	-0.011	0.012	0.002	-0.014	-0.001	-0.145	-0.362	0.257	-0.067	0.032
0.137	0.022	-0.003	0.009	-0.018	0.011	-0.146	-0.356	0.273	-0.103	0.041
0.126	0.037	-0.013	0.008	-0.018	0.009	-0.141	-0.37	0.281	-0.089	0.025
0.113	0.027	-0.03	0.005	0.005	-0.014	-0.127	-0.373	0.271	-0.051	0.013
0.124	0.015	-0.068	0.014	0.017	-0.029	-0.127	-0.367	0.274	-0.052	0.036
0.148	0.004	-0.098	0.015	-0.004	-0.02	-0.144	-0.363	0.284	-0.055	0.061
0.156	0.001	-0.084	0.003	-0.003	-0.011	-0.151	-0.357	0.267	-0.02	0.056
0.145	0.002	-0.063	-0.002	0.022	-0.016	-0.141	-0.368	0.253	0.006	0.048
0.141	-0.011	-0.061	0.001	0.011	-0.016	-0.138	-0.383	0.266	-0.014	0.052
0.132	-0.025	-0.061	-0.006	-0.014	-0.006	-0.15	-0.377	0.275	-0.05	0.047
0.122	-0.012	-0.063	-0.009	-0.016	-0.002	-0.145	-0.364	0.269	-0.039	0.042
0.138	0.017	-0.048	-0.005	-0.014	-0.003	-0.126	-0.363	0.27	0.007	0.027
0.142	0.026	-0.008	-0.007	-0.018	0	-0.128	-0.373	0.281	0.028	-0.004
0.118	0.005	0.037	0	-0.021	-0.001	-0.132	-0.383	0.278	0.016	-0.011
0.121	-0.018	0.095	0.005	-0.021	-0.008	-0.121	-0.376	0.27	-0.007	-0.011
0.136	-0.032	0.165	-0.008	-0.011	-0.007	-0.119	-0.365	0.268	-0.04	-0.018
0.132	-0.026	0.194	-0.009	-0.004	0.005	-0.133	-0.369	0.26	-0.052	0.003
0.142	0.025	0.16	0.003	-0.005	0.01	-0.148	-0.37	0.256	-0.014	0.019
0.154	0.072	0.088	0.006	-0.005	0.015	-0.149	-0.364	0.27	0.025	0.017
0.151	0.062	-0.004	0.003	-0.003	0.018	-0.129	-0.365	0.279	0.01	0.036
0.155	0.031	-0.104	-0.006	-0.005	0.006	-0.116	-0.37	0.27	-0.053	0.058
0.153	0.023	-0.19	-0.015	0	0	-0.127	-0.38	0.269	-0.09	0.044
0.123	0.017	-0.254	-0.016	0.015	-0.004	-0.134	-0.379	0.275	-0.063	0.025
0.104	0.012	-0.304	-0.019	0.022	-0.012	-0.133	-0.372	0.274	-0.072	0.025
0.121	0.022	-0.324	-0.021	0.014	0.004	-0.145	-0.394	0.27	-0.129	0.009
0.133	-0.024	-0.321	-0.011	-0.002	0.018	-0.16	-0.411	0.262	-0.13	-0.016
0.13	-0.132	-0.279	-0.003	-0.021	0.005	-0.16	-0.384	0.257	-0.055	-0.008
0.131	-0.182	-0.147	-0.007	-0.027	0	-0.15	-0.358	0.274	0.027	0.005
0.134	-0.126	0.013	-0.007	-0.007	0.006	-0.143	-0.367	0.288	0.033	0.001
0.134	-0.018	0.136	-0.001	0.007	-0.01	-0.138	-0.396	0.275	-0.008	0.008
0.134	0.06	0.218	-0.004	0.001	-0.027	-0.136	-0.403	0.266	-0.015	0.014
0.14	0.067	0.22	-0.016	-0.004	-0.014	-0.14	-0.385	0.277	-0.01	0.015
0.133	0.054	0.16	-0.013	-0.006	-0.008	-0.146	-0.379	0.273	-0.043	0.029
0.11	0.048	0.092	-0.002	-0.019	-0.017	-0.141	-0.39	0.256	-0.094	0.025
0.112	0.047	0.007	0.004	-0.016	-0.012	-0.128	-0.394	0.254	-0.107	0
0.14	0.061	-0.09	0.005	0.008	0.005	-0.122	-0.378	0.266	-0.064	-0.002
0.137	0.068	-0.183	-0.006	0.01	0.016	-0.128	-0.365	0.282	-0.01	0.002
0.123	0.055	-0.247	-0.016	-0.012	0.01	-0.138	-0.375	0.284	-0.004	-0.005
0.137	0.05	-0.276	-0.002	-0.024	-0.006	-0.133	-0.384	0.266	-0.037	0.006
0.148	0.037	-0.303	0.01	-0.019	-0.006	-0.123	-0.371	0.259	-0.029	0.02
0.151	0.012	-0.219	-0.004	-0.002	0.002	-0.136	-0.356	0.266	0.016	0.009
0.146	0.013	0.068	-0.01	0.01	-0.001	-0.148	-0.37	0.261	0.034	0.002
0.114	0.02	0.362	0.007	0.003	0.006	-0.141	-0.401	0.252	0.039	0.02
0.106	0.008	0.477	0.014	-0.025	0.021	-0.142	-0.405	0.251	0.051	0.031
0.134	0.003	0.435	0.007	-0.038	0.014	-0.146	-0.375	0.254	0.044	0.02
0.135	0.008	0.319	0.006	-0.035	0.001	-0.136	-0.361	0.268	0.035	0.009
0.121	0.008	0.201	0.005	-0.049	0.007	-0.129	-0.351	0.283	0.045	0.001
0.125	0.017	0.114	-0.006	-0.043	0.007	-0.135	-0.329	0.28	0.025	-0.004
0.128	0.025	0.049	-0.008	-0.002	-0.012	-0.139	-0.34	0.271	-0.008	0.002
0.128	0.018	-0.002	-0.002	0.007	-0.018	-0.14	-0.363	0.267	0.006	0.002
0.127	0.006	-0.038	-0.006	-0.013	0.013	-0.138	-0.365	0.266	-0.027	-0.003
0.135	-0.007	-0.078	-0.01	-0.018	0.032	-0.131	-0.36	0.271	-0.085	0.004
0.159	-0.022	-0.107	-0.008	-0.011	0.008	-0.133	-0.36	0.274	-0.045	0.003
0.164	-0.027	-0.05	-0.008	-0.007	-0.001	-0.139	-0.367	0.268	-0.009	-0.005
0.131	-0.026	0.073	-0.008	-0.01	0.013	-0.131	-0.374	0.262	-0.022	0.014
0.112	-0.017	0.157	-0.007	-0.008	0.015	-0.128	-0.375	0.264	-0.018	0.029
0.131	0.028	0.175	-0.008	0.009	0.013	-0.138	-0.369	0.274	-0.014	0.025
0.142	0.078	0.16	-0.005	0.012	0.005	-0.135	-0.37	0.276	-0.016	0.035
0.136	0.062	0.148	0.001	-0.005	0.002	-0.127	-0.371	0.264	-0.008	0.028
0.148	0.006	0.128	0.004	-0.001	0.017	-0.128	-0.368	0.264	-0.014	0
0.162	-0.011	0.084	0.004	0.003	0.013	-0.132	-0.38	0.275	-0.024	0.01
0.15	0.013	0.044	0.001	-0.014	-0.008	-0.14	-0.39	0.268	-0.011	0.019
0.144	0.019	0.017	-0.004	-0.009	-0.006	-0.141	-0.382	0.262	0.007	-0.005
0.141	-0.001	-0.007	-0.006	0.004	0.002	-0.132	-0.38	0.268	0.009	-0.009
0.123	0.005	-0.023	-0.009	0.001	-0.002	-0.133	-0.386	0.27	-0.01	-0.004
0.115	0.043	-0.038	-0.009	0.005	0.005	-0.144	-0.383	0.274	-0.042	-0.007
0.12	0.054	-0.043	-0.001	0.006	0.014	-0.14	-0.367	0.274	-0.051	0.01
0.121	0.023	-0.043	-0.001	-0.012	0.02	-0.13	-0.36	0.264	-0.045	0.02
0.121	0.005	-0.053	-0.007	-0.009	0.019	-0.131	-0.366	0.26	-0.041	0.013
0.123	0.023	-0.073	-0.002	0.007	0.007	-0.135	-0.375	0.272	-0.038	0.019
0.126	0.026	-0.091	0.004	-0.008	-0.003	-0.141	-0.382	0.279	-0.044	0.018
0.124	-0.004	-0.093	-0.004	-0.014	-0.019	-0.149	-0.382	0.273	-0.043	0.004
0.124	-0.011	-0.085	-0.01	0.001	-0.031	-0.142	-0.383	0.278	-0.026	0.011
0.14	0.011	-0.076	-0.008	-0.008	-0.013	-0.136	-0.389	0.287	-0.007	0.029
0.138	0.015	-0.048	-0.009	-0.01	0.003	-0.138	-0.386	0.275	0.007	0.044
0.123	-0.003	-0.008	-0.006	0.004	0.001	-0.139	-0.377	0.26	-0.004	0.075
0.148	-0.012	0.011	-0.001	-0.002	0.005	-0.14	-0.371	0.255	-0.028	0.107
0.164	-0.001	-0.006	-0.005	-0.01	0.013	-0.138	-0.373	0.252	-0.017	0.118
0.14	0.007	-0.046	-0.009	-0.011	0.011	-0.131	-0.371	0.26	0.001	0.125
0.13	-0.009	-0.049	-0.004	-0.011	0.006	-0.133	-0.363	0.275	-0.009	0.108
0.137	-0.016	0.022	0	-0.006	-0.004	-0.137	-0.365	0.277	-0.01	0.051
0.141	0.006	0.087	-0.004	0.003	-0.013	-0.136	-0.367	0.275	0.013	0.004
0.133	0.007	0.087	-0.007	0.013	-0.002	-0.14	-0.37	0.274	0.024	-0.027
0.116	-0.019	0.082	-0.007	0.025	0.014	-0.145	-0.382	0.267	0.023	-0.059
0.108	-0.034	0.101	-0.007	0.027	0.003	-0.141	-0.384	0.262	0.022	-0.065
0.109	-0.047	0.099	0	-0.005	-0.007	-0.139	-0.379	0.262	-0.001	-0.041
0.122	-0.08	0.066	0.003	-0.028	0.003	-0.139	-0.375	0.259	-0.019	-0.023
0.133	-0.122	0.032	-0.002	-0.02	0.007	-0.129	-0.36	0.263	-0.01	-0.021
0.124	-0.131	0.022	0.002	-0.028	-0.002	-0.126	-0.341	0.273	-0.008	-0.018
0.113	-0.061	0.024	0.004	-0.041	-0.005	-0.135	-0.342	0.273	-0.015	-0.012
0.114	0.059	0.007	-0.002	-0.03	-0.006	-0.138	-0.363	0.267	-0.008	-0.007
0.127	0.107	-0.023	-0.01	-0.038	-0.004	-0.14	-0.377	0.268	0.005	0.003
0.138	0.072	-0.035	-0.018	-0.067	0.008	-0.145	-0.371	0.275	0.013	0.007
0.129	0.067	-0.031	-0.022	-0.07	0.004	-0.142	-0.367	0.274	0.019	0.01
0.118	0.102	-0.045	-0.018	-0.041	-0.01	-0.14	-0.38	0.262	0.01	0.021
0.119	0.087	-0.062	-0.009	-0.021	-0.015	-0.138	-0.389	0.254	-0.007	0.012
0.133	0.029	-0.053	-0.015	-0.009	-0.018	-0.136	-0.386	0.259	-0.012	-0.001
0.143	0.013	-0.032	-0.033	0.015	-0.017	-0.136	-0.378	0.267	-0.014	0.028
0.131	0.034	-0.006	-0.036	0.018	-0.007	-0.136	-0.37	0.275	-0.016	0.058
0.131	0.017	0.02	-0.025	-0.01	-0.003	-0.143	-0.373	0.274	-0.039	0.058
0.143	-0.01	0.024	-0.013	-0.023	0	-0.15	-0.379	0.27	-0.077	0.06
0.145	-0.003	0.004	0.003	0.002	0.007	-0.15	-0.371	0.278	-0.069	0.063
0.144	0.021	-0.021	0.021	0.031	0.009	-0.151	-0.357	0.279	-0.026	0.055
0.137	0.04	-0.058	0.017	0.04	-0.008	-0.148	-0.369	0.261	-0.008	0.049
0.131	0.038	-0.1	-0.006	0.026	-0.015	-0.146	-0.4	0.256	-0.033	0.027
0.126	0.026	-0.115	-0.01	0.003	-0.008	-0.149	-0.392	0.269	-0.073	-0.005
0.105	0.011	-0.145	0	-0.009	-0.023	-0.145	-0.364	0.278	-0.078	-0.004
0.105	-0.006	-0.208	-0.012	-0.017	-0.022	-0.133	-0.373	0.286	-0.069	0.01
0.129	0.009	-0.223	-0.025	-0.008	0.003	-0.125	-0.39	0.285	-0.103	0.023
0.138	0.043	-0.184	-0.013	0.02	0.004	-0.123	-0.383	0.27	-0.138	0.037
0.135	0.05	-0.163	-0.001	0.024	-0.002	-0.128	-0.373	0.263	-0.088	0.016
0.135	0.039	-0.166	0.004	0.016	0.005	-0.133	-0.37	0.263	-0.038	-0.007
0.139	0.029	-0.152	0.016	0.004	0.008	-0.129	-0.374	0.264	-0.069	0.001
0.141	0.026	-0.088	0.025	-0.026	0.009	-0.126	-0.377	0.271	-0.077	-0.014
0.129	0.029	0.025	0.013	-0.03	0.008	-0.132	-0.367	0.275	-0.038	-0.036
0.128	0.017	0.123	-0.004	-0.013	0.006	-0.132	-0.366	0.279	-0.001	-0.014
0.153	0.001	0.177	-0.003	-0.013	0.011	-0.128	-0.372	0.282	0.045	0.008
0.156	-0.002	0.224	-0.001	-0.006	0.009	-0.134	-0.374	0.275	0.072	0.002
0.132	-0.008	0.249	-0.01	0.007	-0.006	-0.133	-0.384	0.263	0.056	0.014
0.122	-0.019	0.227	-0.009	0.003	-0.002	-0.131	-0.396	0.259	0.014	0.035
0.138	-0.021	0.188	-0.004	-0.006	0.014	-0.145	-0.387	0.265	-0.032	0.026
0.152	-0.008	0.139	-0.009	-0.016	0.01	-0.145	-0.367	0.27	-0.05	0.01
0.138	0.019	0.096	-0.007	-0.024	0.002	-0.133	-0.367	0.271	-0.045	0.016
0.128	0.041	0.076	-0.007	-0.015	0.014	-0.136	-0.382	0.269	-0.035	0.019
0.143	0.038	0.053	-0.014	-0.002	0.01	-0.139	-0.385	0.266	-0.038	0.017
0.144	0.024	0.028	-0.003	-0.012	-0.008	-0.131	-0.385	0.272	-0.05	0.028
0.137	0.016	0.037	0.019	-0.022	-0.002	-0.132	-0.386	0.276	-0.034	0.025
0.126	0.016	0.063	0.022	-0.004	0.003	-0.138	-0.379	0.267	0.001	0.007
0.116	0.017	0.067	0.007	0.015	-0.006	-0.134	-0.38	0.256	0.032	0.01
0.14	0.013	0.059	-0.007	0.013	-0.007	-0.134	-0.384	0.262	0.053	0.013
0.154	0.011	0.062	-0.013	0.001	-0.006	-0.139	-0.362	0.279	0.043	0.006
0.132	0.014	0.064	-0.007	-0.014	-0.006	-0.138	-0.341	0.279	0.012	0.007
0.122	0.004	0.047	-0.001	-0.02	0.002	-0.131	-0.35	0.269	0	0.004
0.126	-0.005	0.026	-0.002	-0.009	0.011	-0.127	-0.357	0.27	-0.009	0.006
0.137	-0.003	0.033	0.006	-0.004	0.015	-0.126	-0.365	0.267	-0.026	0.021
0.149	-0.004	0.047	0.013	-0.02	0.016	-0.122	-0.382	0.258	-0.002	0.013
0.139	0.005	0.048	-0.006	-0.023	0.008	-0.122	-0.379	0.257	0.044	-0.005
0.129	0.017	0.05	-0.019	-0.011	-0.001	-0.131	-0.369	0.259	0.049	0.008
0.133	0.011	0.05	-0.011	0.005	-0.002	-0.141	-0.378	0.263	0.033	0.015
0.135	0.006	0.037	-0.011	0.033	-0.008	-0.147	-0.394	0.27	0.018	-0.004
0.135	0.013	0.027	-0.016	0.036	-0.009	-0.146	-0.389	0.273	0	-0.012
0.137	0.015	0.015	-0.012	-0.008	0.015	-0.141	-0.368	0.279	-0.015	-0.013
0.137	0.005	-0.002	-0.009	-0.047	0.027	-0.15	-0.364	0.28	-0.027	-0.014
0.138	-0.004	-0.017	-0.006	-0.032	0.01	-0.154	-0.377	0.26	-0.031	-0.002
0.142	-0.005	-0.032	-0.003	-0.001	-0.006	-0.147	-0.379	0.25	-0.016	-0.003
0.136	-0.005	-0.049	-0.007	-0.007	-0.012	-0.146	-0.367	0.266	-0.004	0
0.118	-0.001	-0.073	-0.007	-0.012	-0.015	-0.142	-0.367	0.275	-0.014	0.034
0.107	0.006	-0.104	-0.003	-0.005	-0.017	-0.135	-0.377	0.267	-0.034	0.056
0.119	0.004	-0.121	-0.003	-0.001	-0.019	-0.137	-0.375	0.268	-0.048	0.04
0.143	0.007	-0.121	-0.004	0	-0.018	-0.138	-0.38	0.283	-0.049	0.023
0.143	0.014	-0.114	-0.004	-0.019	-0.008	-0.138	-0.399	0.281	-0.043	0.026
0.123	0.012	-0.118	-0.001	-0.025	0	-0.138	-0.398	0.265	-0.044	0.024
0.115	0.018	-0.19	0.004	-0.002	-0.005	-0.132	-0.367	0.261	-0.058	0.014
0.118	0.027	-0.325	0.001	-0.009	0.005	-0.125	-0.344	0.262	-0.08	0.024
0.129	0.023	-0.42	-0.007	-0.023	0.018	-0.13	-0.354	0.263	-0.084	0.039
0.138	0.015	-0.436	-0.007	-0.014	0.009	-0.138	-0.364	0.266	-0.069	0.038
0.139	0.015	-0.378	0.001	-0.018	0.014	-0.134	-0.361	0.271	-0.075	0.04
0.141	0.026	-0.226	0.006	-0.02	0.029	-0.131	-0.358	0.279	-0.079	0.05
0.133	0.035	-0.059	-0.004	0.001	0.013	-0.133	-0.352	0.276	-0.043	0.044
0.124	0.025	0.016	-0.007	0.009	-0.011	-0.131	-0.36	0.271	-0.019	0.03
0.127	0.007	0.033	0.005	0.001	-0.021	-0.136	-0.374	0.271	-0.029	0.017
0.129	0.008	0.024	-0.005	0.01	-0.02	-0.151	-0.366	0.267	-0.048	0.012
0.129	0.013	-0.082	-0.022	0.005	-0.01	-0.155	-0.36	0.264	-0.044	0.024
0.131	-0.001	-0.236	-0.012	-0.017	0.002	-0.145	-0.374	0.266	0.003	0.031
0.132	-0.022	-0.186	-0.004	-0.011	0.011	-0.136	-0.385	0.27	0.008	0.023
0.133	-0.036	0.091	-0.006	-0.001	0.009	-0.135	-0.372	0.274	-0.037	0.024
0.134	-0.037	0.325	-0.005	-0.006	0.01	-0.137	-0.353	0.276	-0.037	0.011
0.134	-0.037	0.439	-0.008	-0.006	0.027	-0.138	-0.352	0.273	-0.026	-0.003
0.136	-0.042	0.49	-0.011	-0.016	0.021	-0.135	-0.364	0.272	-0.029	0.012
0.139	-0.004	0.441	-0.01	-0.036	-0.006	-0.131	-0.376	0.276	0.007	0.015
0.131	0.071	0.356	-0.01	-0.02	-0.008	-0.136	-0.383	0.268	0.046	0.008
0.122	0.09	0.319	-0.009	0.01	0.005	-0.141	-0.394	0.255	0.046	0.021
0.125	0.053	0.261	-0.002	0.005	0.01	-0.137	-0.399	0.258	0.051	0.021
0.127	0.025	0.165	0.005	-0.012	0.007	-0.134	-0.388	0.264	0.065	0.003
0.126	0.02	0.1	0.003	-0.024	0.006	-0.134	-0.375	0.268	0.033	-0.003
0.129	0.033	0.069	-0.001	-0.029	0.013	-0.139	-0.362	0.269	0.003	-0.011
0.128	0.042	0.052	0.004	-0.011	0.017	-0.144	-0.355	0.263	0.008	-0.013
0.128	0.029	0.046	0.006	-0.006	0.008	-0.137	-0.362	0.264	-0.001	0.004
0.142	0.011	0.038	-0.002	-0.008	0.006	-0.13	-0.361	0.27	-0.007	0.019
0.144	0.007	0.026	-0.005	0.011	0.008	-0.137	-0.366	0.271	0.009	0.016
0.125	0.014	0.017	-0.003	0.014	0	-0.138	-0.383	0.268	0.016	0.008
0.115	0.013	0.002	-0.002	-0.003	-0.003	-0.133	-0.391	0.265	0.007	0.01
0.116	0.007	-0.022	-0.005	-0.012	0	-0.136	-0.389	0.27	-0.006	0.014
0.137	0.014	-0.048	-0.01	-0.004	-0.007	-0.134	-0.387	0.276	-0.02	0.014
0.158	0.025	-0.095	-0.016	0	-0.013	-0.126	-0.387	0.274	-0.046	0.016
0.148	0.024	-0.158	-0.019	0.001	-0.004	-0.129	-0.378	0.269	-0.079	0.021
0.137	0.017	-0.199	-0.018	0.005	0.001	-0.132	-0.352	0.264	-0.1	0.03
0.131	0.001	-0.25	-0.004	-0.012	-0.001	-0.131	-0.354	0.263	-0.098	0.043
0.132	-0.033	-0.327	0.01	-0.029	0.003	-0.138	-0.384	0.265	-0.08	0.034
0.142	-0.061	-0.264	0.002	-0.018	-0.006	-0.143	-0.381	0.262	-0.065	0.021
0.149	-0.046	-0.033	-0.01	-0.013	-0.029	-0.138	-0.372	0.263	-0.042	0.025
0.137	0.007	0.128	-0.006	-0.018	-0.026	-0.131	-0.391	0.27	-0.005	0.013
0.116	0.048	0.15	-0.006	-0.007	-0.016	-0.124	-0.397	0.276	0.023	-0.004
0.129	0	0.131	-0.015	0.004	-0.024	-0.134	-0.385	0.286	0.019	0.005
0.154	-0.109	0.096	-0.017	0	-0.019	-0.153	-0.382	0.281	-0.016	0.002
0.144	-0.143	0.058	-0.003	0.001	-0.007	-0.16	-0.384	0.262	-0.054	0.002
0.125	-0.097	0.041	0.011	0.008	-0.009	-0.159	-0.375	0.256	-0.075	0.031
0.111	-0.037	0.049	0.009	-0.005	-0.015	-0.149	-0.367	0.257	-0.081	0.038
0.101	0.04	0.065	0.002	-0.011	-0.024	-0.144	-0.368	0.253	-0.089	0.032
0.112	0.099	0.076	0	0.004	-0.031	-0.141	-0.368	0.259	-0.087	0.047
0.134	0.089	0.083	-0.002	-0.004	-0.019	-0.124	-0.371	0.273	-0.026	0.04
0.141	0.051	0.068	-0.004	-0.015	0.003	-0.121	-0.383	0.282	0.058	0.008
0.139	0.04	0.048	-0.007	-0.006	0.013	-0.136	-0.388	0.286	0.082	-0.018
0.143	0.041	0.047	-0.011	-0.007	0.022	-0.145	-0.382	0.283	0.07	-0.036
0.137	0.018	0.039	-0.003	-0.001	0.036	-0.151	-0.376	0.268	0.055	-0.039
0.118	-0.021	0.018	0	0.009	0.032	-0.15	-0.375	0.257	0.009	-0.016
0.111	-0.022	0.008	-0.004	-0.016	0.017	-0.136	-0.384	0.257	-0.057	0.024
0.112	0.016	0.006	-0.001	-0.035	0.014	-0.131	-0.381	0.262	-0.07	0.041
0.122	0.022	0	0	-0.02	0.01	-0.135	-0.367	0.269	-0.017	0.023
0.14	0.019	-0.005	0.001	-0.016	-0.002	-0.132	-0.386	0.272	0.025	0.013
0.151	0.046	-0.008	0.001	-0.036	0.01	-0.128	-0.404	0.273	0.02	0.01
0.15	0.057	-0.011	-0.007	-0.036	0.019	-0.133	-0.382	0.275	-0.004	0.001
0.142	0.043	-0.006	-0.002	-0.012	-0.004	-0.138	-0.37	0.272	-0.005	0.007
0.134	0.038	-0.006	0.003	-0.007	0.003	-0.135	-0.376	0.27	-0.004	0.005
0.135	0.038	-0.013	-0.005	-0.009	0.035	-0.13	-0.364	0.274	-0.048	0.002
0.139	0.03	-0.009	-0.005	0.001	0.015	-0.123	-0.367	0.268	-0.059	0.025
0.14	0.024	-0.006	-0.002	-0.01	-0.014	-0.123	-0.389	0.261	-0.019	0.017
0.131	0.026	-0.004	-0.007	-0.022	-0.004	-0.136	-0.375	0.268	-0.025	-0.007
0.124	0.021	-0.005	-0.006	-0.009	0.004	-0.138	-0.339	0.282	-0.052	0.015
0.126	0.011	-0.022	-0.006	0.005	0.004	-0.133	-0.356	0.282	-0.042	0.033
0.125	0.003	-0.03	-0.014	0.035	0.008	-0.139	-0.387	0.27	-0.028	0.026
0.135	0.005	-0.013	-0.019	0.057	0.004	-0.139	-0.371	0.272	-0.025	0.044
0.149	0.014	-0.005	-0.006	0.017	0	-0.134	-0.355	0.277	-0.016	0.071
0.141	0.002	-0.01	0	-0.021	0.006	-0.141	-0.362	0.26	-0.011	0.056
0.119	-0.002	-0.016	-0.007	-0.019	0	-0.139	-0.366	0.251	-0.016	0.016
0.113	0.028	-0.021	0.001	-0.031	-0.01	-0.127	-0.372	0.263	-0.011	-0.007
0.126	0.034	-0.021	0.008	-0.036	-0.01	-0.132	-0.371	0.263	0.001	-0.002
0.133	0.015	-0.016	-0.005	-0.011	-0.019	-0.141	-0.358	0.273	-0.005	0.025
0.142	0.003	-0.013	-0.011	0.007	-0.016	-0.14	-0.365	0.292	-0.024	0.048
0.158	-0.019	-0.015	-0.007	0.012	0.002	-0.14	-0.384	0.277	-0.036	0.052
0.141	-0.036	-0.013	-0.012	0.017	0.003	-0.139	-0.372	0.257	-0.034	0.057
0.107	-0.034	0	-0.011	0.013	0.001	-0.135	-0.361	0.263	-0.031	0.046
0.108	-0.015	-0.001	0.006	-0.007	0.006	-0.135	-0.373	0.264	-0.034	-0.005
0.144	0.009	-0.013	0.006	-0.018	0	-0.141	-0.373	0.269	-0.029	-0.032
0.163	0.022	-0.01	-0.011	-0.021	-0.005	-0.141	-0.366	0.283	-0.006	-0.012
0.149	0.036	-0.007	-0.012	-0.032	-0.004	-0.133	-0.36	0.289	0.035	-0.005
0.141	0.052	-0.01	-0.005	-0.026	-0.001	-0.137	-0.372	0.283	0.047	-0.011
0.14	0.051	0.002	-0.009	-0.007	0.007	-0.149	-0.402	0.268	0	0.003
0.121	0.038	0.002	-0.013	-0.007	0.002	-0.148	-0.387	0.263	-0.03	0.005
0.109	0.032	-0.011	-0.013	-0.005	-0.003	-0.145	-0.358	0.265	-0.013	-0.003
0.126	0.028	-0.005	-0.009	-0.002	0.017	-0.143	-0.369	0.254	-0.022	0.013
0.138	0.007	-0.003	-0.005	-0.014	0.027	-0.137	-0.374	0.253	-0.053	0.011
0.123	-0.02	-0.012	-0.011	-0.014	0.007	-0.14	-0.363	0.273	-0.043	-0.005
0.124	-0.031	-0.013	-0.009	-0.009	-0.006	-0.138	-0.371	0.281	-0.024	0.02
0.141	-0.041	-0.008	0.007	-0.018	-0.001	-0.128	-0.385	0.274	-0.039	0.033
0.131	-0.053	-0.006	0.009	-0.004	-0.001	-0.13	-0.385	0.265	-0.052	0.018
0.116	-0.037	-0.006	-0.01	0.019	-0.003	-0.131	-0.374	0.262	-0.04	0.037
0.128	0.008	0	-0.021	0.008	0.005	-0.13	-0.372	0.267	-0.013	0.051
0.152	0.051	0.009	-0.011	0.003	0.009	-0.137	-0.386	0.261	-0.003	0.031
0.154	0.056	-0.001	0.01	0.003	0.003	-0.141	-0.389	0.254	-0.016	0.026
0.131	0.03	-0.01	0.018	-0.02	0.004	-0.142	-0.375	0.263	-0.024	0.004
0.12	0.017	0.003	-0.001	-0.03	0.01	-0.137	-0.365	0.272	-0.026	-0.03
0.14	0.028	0.005	-0.019	-0.02	0.004	-0.128	-0.371	0.27	-0.017	-0.01
0.145	0.032	-0.004	-0.011	-0.012	0.004	-0.124	-0.387	0.27	-0.009	0.013
0.11	0.023	0.006	-0.001	0	0.013	-0.131	-0.38	0.278	-0.022	0.003
0.1	0.018	0.017	-0.011	0.009	0.01	-0.144	-0.351	0.277	-0.021	0.008
0.128	0.01	0.012	-0.016	-0.003	0.003	-0.15	-0.346	0.261	-0.016	0.019
0.136	0.008	0	-0.003	-0.016	0.002	-0.15	-0.362	0.256	-0.04	0.021
0.133	0.012	-0.005	0.001	-0.001	-0.002	-0.146	-0.358	0.262	-0.058	0.028
0.137	-0.012	0.006	-0.008	0.009	0.003	-0.145	-0.354	0.268	-0.04	0.013
0.129	-0.062	0.017	-0.012	-0.005	0.008	-0.145	-0.359	0.272	-0.02	-0.003
0.12	-0.093	0.007	-0.009	-0.018	-0.003	-0.136	-0.368	0.265	-0.028	0.018
0.122	-0.111	-0.004	0.003	-0.021	-0.007	-0.128	-0.394	0.264	0	0.021
0.122	-0.129	0.005	0.007	-0.01	0.002	-0.135	-0.396	0.282	0.028	0.004
0.132	-0.113	0.011	-0.006	0.006	0.004	-0.14	-0.363	0.284	-0.026	0.015
0.144	-0.042	0.006	-0.007	0.007	0.009	-0.133	-0.353	0.269	-0.052	0.012
0.141	0.05	0.008	0.006	0.007	0.006	-0.127	-0.392	0.264	-0.019	0.001
0.142	0.09	0.016	0.007	0.001	-0.014	-0.128	-0.418	0.271	0.003	0.023
0.148	0.058	0.011	-0.003	-0.028	-0.017	-0.129	-0.389	0.278	0.017	0.023
0.136	0.049	0.003	-0.006	-0.03	-0.006	-0.133	-0.371	0.281	0.016	0.009
0.126	0.102	0.001	0.003	-0.014	-0.025	-0.133	-0.383	0.283	0.011	0.027
0.142	0.113	-0.003	0.007	-0.027	-0.033	-0.129	-0.388	0.283	0.022	0.046
0.143	0.058	-0.006	-0.003	-0.022	0.005	-0.134	-0.377	0.272	0.015	0.045
0.128	0.053	0	-0.01	0.013	0.021	-0.136	-0.364	0.261	-0.011	0.043
0.141	0.084	0.014	-0.009	0.019	0.009	-0.128	-0.36	0.26	-0.026	0.045
0.157	0.053	0.026	-0.003	0.002	0.005	-0.129	-0.358	0.266	-0.027	0.047
0.143	0.011	0.024	0.006	-0.006	-0.006	-0.134	-0.364	0.271	-0.031	0.043
0.134	0.012	0.012	0.011	-0.005	-0.012	-0.133	-0.381	0.267	-0.026	0.019
0.141	0.033	0.005	0.005	-0.001	-0.008	-0.136	-0.39	0.267	-0.014	-0.006
0.131	0.048	0.005	-0.012	-0.004	-0.015	-0.14	-0.384	0.278	-0.011	-0.009
0.122	0.036	0.007	-0.018	-0.007	-0.02	-0.14	-0.376	0.277	-0.012	0.003
0.129	0.017	0.007	-0.007	-0.006	-0.012	-0.141	-0.377	0.264	-0.013	0.012
0.12	0.02	0.012	-0.006	-0.005	-0.005	-0.136	-0.374	0.258	-0.015	0.016
0.106	0.026	0.016	-0.016	-0.012	-0.007	-0.141	-0.36	0.254	-0.037	0.01
0.122	0.025	0.017	-0.015	-0.025	-0.008	-0.149	-0.353	0.251	-0.056	-0.005
0.136	0.02	0.016	-0.007	-0.02	-0.005	-0.143	-0.357	0.26	-0.032	-0.002
0.119	0.01	0.01	-0.007	-0.011	0.001	-0.135	-0.379	0.267	-0.007	0.009
0.119	-0.005	-0.001	-0.001	-0.007	0.008	-0.137	-0.393	0.268	-0.008	-0.001
0.145	-0.017	-0.009	0.01	0.01	0.007	-0.141	-0.379	0.279	-0.017	-0.004
0.145	-0.016	-0.005	0.007	0.013	0.003	-0.145	-0.376	0.285	-0.028	0.018
0.131	-0.017	-0.001	-0.003	-0.003	0.005	-0.142	-0.388	0.278	-0.031	0.02
0.134	-0.037	-0.001	-0.008	-0.019	0.003	-0.139	-0.377	0.264	-0.033	0.006
0.14	-0.048	0.004	-0.01	-0.028	0.003	-0.14	-0.352	0.25	-0.033	0.012
0.132	-0.009	0.013	-0.006	-0.012	0.021	-0.141	-0.352	0.25	-0.033	0.017
0.113	0.041	0.025	-0.004	0.001	0.021	-0.142	-0.369	0.258	-0.039	0.011
0.103	0.046	0.04	-0.013	-0.01	-0.001	-0.139	-0.378	0.263	-0.031	0.018
0.118	0.022	0.036	-0.013	-0.016	0.003	-0.136	-0.369	0.274	-0.007	0.023
0.128	0.007	0.024	-0.004	-0.001	0.014	-0.14	-0.361	0.279	0.01	0.026
0.124	-0.001	0.028	-0.004	0.007	0.002	-0.133	-0.373	0.268	0.004	0.046
0.134	-0.009	0.033	-0.008	-0.009	-0.004	-0.123	-0.388	0.264	0.001	0.047
0.146	-0.015	0.03	-0.01	-0.015	-0.006	-0.129	-0.389	0.265	0.006	0.025
0.145	-0.007	0.029	-0.003	-0.006	-0.01	-0.132	-0.38	0.258	-0.006	0.017
0.143	0.019	0.022	0.009	-0.013	0	-0.13	-0.369	0.259	-0.006	0.01
0.146	0.035	0.009	0.005	-0.022	0.007	-0.142	-0.366	0.268	0.01	-0.01
0.15	0.03	-0.002	-0.007	-0.013	0.005	-0.143	-0.376	0.271	0.005	-0.016
0.139	0.007	-0.021	-0.004	-0.005	0.005	-0.132	-0.385	0.274	-0.031	-0.005
0.128	-0.018	-0.039	0.001	0.003	0.002	-0.141	-0.38	0.28	-0.062	0.007
0.145	-0.017	-0.04	-0.006	0.016	0.003	-0.155	-0.374	0.275	-0.052	0.018
0.148	-0.007	-0.042	0	0.017	0.014	-0.146	-0.382	0.265	-0.045	0.023
0.123	-0.01	-0.047	0.016	0.005	0.011	-0.136	-0.38	0.265	-0.059	0.02
0.126	-0.004	-0.038	0.013	-0.007	-0.006	-0.137	-0.369	0.267	-0.061	0.024
0.144	0.013	-0.036	-0.002	-0.015	-0.005	-0.138	-0.383	0.267	-0.046	0.029
0.132	0.034	-0.035	-0.009	-0.009	0.013	-0.148	-0.398	0.272	-0.017	0.014
0.118	0.049	0.012	-0.01	-0.005	0.007	-0.144	-0.382	0.276	0.003	-0.009
0.133	0.033	0.063	-0.009	-0.009	-0.004	-0.13	-0.371	0.274	0.007	-0.013
0.147	0.006	0.063	-0.011	0.002	0.01	-0.145	-0.375	0.272	0.019	-0.013
0.134	0	0.052	-0.016	0.011	0.016	-0.153	-0.363	0.271	0.017	-0.025
0.125	0.007	0.05	-0.013	0.002	0.012	-0.131	-0.354	0.267	0	-0.023
0.129	0.011	0.036	-0.002	-0.004	0.011	-0.127	-0.362	0.273	0	-0.005
0.13	0.017	0.03	0.003	-0.001	0.001	-0.147	-0.362	0.279	-0.001	0.011
0.13	0.024	0.03	-0.001	-0.014	-0.006	-0.148	-0.366	0.272	-0.022	0.028
0.131	0.022	0.019	-0.001	-0.039	0.002	-0.132	-0.372	0.266	-0.033	0.033
0.133	0.021	0.011	-0.011	-0.061	-0.004	-0.126	-0.371	0.272	-0.026	0.027
0.133	0.031	0.014	-0.023	-0.084	-0.017	-0.134	-0.383	0.276	-0.033	0.031
0.133	0.028	0.018	-0.009	-0.084	-0.008	-0.136	-0.388	0.28	-0.041	0.032
0.138	0.018	0.013	-0.004	-0.045	0.003	-0.124	-0.377	0.284	-0.056	0.027
0.13	0.018	-0.007	-0.017	-0.01	-0.001	-0.121	-0.381	0.271	-0.069	0.031
0.108	0.014	-0.05	-0.015	-0.007	0.001	-0.13	-0.376	0.258	-0.016	0.032
0.113	0.015	-0.099	-0.013	-0.013	0.011	-0.133	-0.369	0.265	0.026	0.039
0.128	0.035	-0.145	-0.02	-0.006	0.008	-0.133	-0.381	0.275	-0.014	0.049
0.113	0.038	-0.187	-0.014	0.019	-0.006	-0.132	-0.378	0.27	-0.036	0.025
0.114	0.026	-0.227	0	0.03	-0.013	-0.125	-0.363	0.269	-0.032	0.005
0.13	0.025	-0.299	0.004	0.02	-0.014	-0.123	-0.361	0.269	-0.045	0.03
0.116	0.013	-0.354	0.007	0.029	-0.018	-0.126	-0.372	0.262	-0.053	0.038
0.116	-0.006	-0.278	0.006	0.039	-0.016	-0.131	-0.379	0.264	-0.052	0.013
0.133	-0.01	-0.14	0.003	0.016	-0.008	-0.141	-0.374	0.27	-0.022	0.014
0.119	-0.016	-0.026	0.005	-0.012	0.005	-0.15	-0.378	0.267	0.034	0.015
0.116	-0.029	0.132	-0.001	-0.012	0.015	-0.138	-0.388	0.268	0.053	-0.001
0.139	-0.022	0.294	-0.009	-0.005	0.007	-0.127	-0.384	0.273	0.025	0.007
0.146	-0.003	0.339	-0.005	-0.011	-0.005	-0.135	-0.371	0.273	0.003	0.004
0.152	0.01	0.284	0.004	-0.009	-0.001	-0.137	-0.364	0.277	-0.002	-0.008
0.167	0.024	0.201	0.005	0.004	0	-0.127	-0.366	0.279	-0.011	0.016
0.159	0.031	0.114	-0.009	0.012	-0.006	-0.131	-0.373	0.275	-0.016	0.025
0.137	0.033	0.031	-0.02	0.02	0	-0.141	-0.38	0.271	-0.023	0.012
0.132	0.04	-0.037	-0.012	0.005	0.001	-0.147	-0.384	0.262	-0.042	0.025
0.138	0.04	-0.082	0	-0.04	-0.009	-0.149	-0.381	0.261	-0.047	0.029
0.129	0.027	-0.101	-0.001	-0.055	-0.015	-0.147	-0.37	0.268	-0.042	0.017
0.118	0.014	-0.095	-0.002	-0.03	-0.019	-0.145	-0.357	0.261	-0.058	0.033
0.123	0.011	-0.055	0.005	-0.01	-0.022	-0.138	-0.358	0.26	-0.071	0.033
0.124	0.026	0.01	-0.002	0.002	-0.021	-0.137	-0.37	0.263	-0.06	0.004
0.12	0.028	0.054	-0.015	0.019	-0.022	-0.141	-0.36	0.257	-0.045	0.009
0.133	-0.003	0.062	-0.016	0.031	-0.01	-0.138	-0.346	0.257	-0.023	0.019
0.145	-0.031	0.071	-0.018	0.031	0.018	-0.138	-0.362	0.264	-0.01	0.01
0.134	-0.019	0.098	-0.019	0.022	0.03	-0.141	-0.382	0.262	-0.011	0.023
0.125	-0.007	0.11	-0.014	0.009	0.014	-0.133	-0.381	0.265	-0.01	0.028
0.128	-0.022	0.09	-0.005	0.007	0	-0.134	-0.377	0.277	-0.035	0.012
0.127	-0.001	0.051	0.006	0.009	0.001	-0.139	-0.385	0.281	-0.045	0.013
0.137	0.054	0	0.001	-0.016	0.003	-0.134	-0.392	0.274	-0.011	0.01
0.151	0.069	-0.07	-0.011	-0.048	-0.012	-0.135	-0.387	0.273	-0.011	-0.009
0.14	0.054	-0.137	-0.006	-0.04	-0.027	-0.141	-0.373	0.273	-0.032	-0.006
0.129	0.048	-0.179	0.002	-0.019	-0.004	-0.133	-0.36	0.27	-0.047	0.002
0.134	0.051	-0.2	0	-0.009	0.034	-0.131	-0.357	0.269	-0.064	-0.01
0.135	0.044	-0.2	0	-0.001	0.041	-0.132	-0.363	0.269	-0.065	-0.013
0.135	0.016	-0.168	-0.002	-0.005	0.025	-0.128	-0.375	0.265	-0.066	-0.008
0.137	0.003	-0.078	-0.006	-0.008	0.001	-0.136	-0.375	0.265	-0.065	-0.007
0.138	-0.008	0.071	-0.003	-0.013	-0.03	-0.14	-0.366	0.277	-0.037	0.005
0.139	-0.101	0.183	0.002	-0.041	-0.028	-0.135	-0.374	0.283	0.005	0.018
0.139	-0.224	0.189	0.012	-0.059	0.011	-0.137	-0.384	0.273	0.023	0.018
0.142	-0.263	0.176	0.017	-0.055	0.036	-0.135	-0.38	0.265	0.018	0.032
0.143	-0.213	0.234	0.002	-0.044	0.038	-0.13	-0.373	0.261	0.046	0.057
0.139	-0.082	0.281	-0.007	-0.004	0.037	-0.135	-0.366	0.261	0.081	0.056
0.152	0.073	0.237	-0.004	0.029	0.021	-0.139	-0.36	0.261	0.042	0.047
0.169	0.138	0.162	-0.005	0.019	0.007	-0.137	-0.365	0.26	-0.017	0.055
0.145	0.131	0.101	-0.002	0.006	0.011	-0.141	-0.366	0.272	-0.022	0.04
0.117	0.122	0.044	0.002	0.008	-0.002	-0.147	-0.353	0.281	-0.016	0.004
0.139	0.089	-0.014	-0.001	0.01	-0.015	-0.139	-0.364	0.271	-0.022	0.002
0.159	0.025	-0.057	-0.004	0.003	0.013	-0.134	-0.384	0.262	-0.008	0.028
0.14	-0.039	-0.054	-0.007	-0.001	0.036	-0.147	-0.389	0.26	0.009	0.047
0.129	-0.082	-0.028	-0.007	-0.005	0.01	-0.151	-0.388	0.257	0.013	0.049
0.137	-0.105	-0.015	-0.001	-0.017	-0.012	-0.142	-0.373	0.262	0.006	0.035
0.126	-0.126	-0.004	0.003	-0.023	0.003	-0.143	-0.378	0.268	-0.024	0.023
0.112	-0.134	0.003	0.002	-0.021	0.012	-0.148	-0.39	0.27	-0.039	0.018
0.119	-0.084	0.002	-0.001	-0.02	0	-0.148	-0.366	0.278	-0.033	-0.005
0.119	0.036	0.006	-0.001	-0.01	-0.005	-0.149	-0.357	0.284	-0.035	-0.02
0.115	0.126	0.002	-0.006	0	-0.007	-0.147	-0.373	0.276	-0.025	0.004
0.135	0.118	-0.01	-0.02	-0.003	-0.007	-0.143	-0.382	0.263	-0.004	0.021
0.141	0.097	-0.01	-0.021	-0.003	0.004	-0.135	-0.38	0.257	0.012	0.015
0.115	0.109	-0.003	-0.006	0.002	0.006	-0.125	-0.379	0.258	0.02	0.019
0.113	0.105	0	0.003	-0.001	0	-0.127	-0.391	0.263	0.018	0.023
0.13	0.075	-0.001	0.004	-0.003	-0.006	-0.136	-0.391	0.267	0.011	0.014
0.129	0.079	-0.008	0	-0.006	-0.01	-0.134	-0.385	0.269	-0.013	0.003
0.128	0.102	-0.012	0	-0.013	0.002	-0.133	-0.38	0.273	-0.041	-0.008
0.131	0.081	-0.009	-0.005	-0.009	0.011	-0.144	-0.354	0.28	-0.045	-0.002
0.131	0.047	-0.001	-0.018	-0.002	0.003	-0.138	-0.348	0.281	-0.04	0.012
0.132	0.032	0	-0.021	0	-0.004	-0.123	-0.37	0.277	-0.031	0.002
0.134	0.013	-0.005	-0.014	0.007	0.001	-0.126	-0.377	0.269	-0.017	-0.007
0.135	-0.009	0	-0.006	0.006	0	-0.132	-0.385	0.26	-0.007	0.011
0.136	-0.033	0.002	-0.005	-0.007	-0.013	-0.13	-0.396	0.264	0.003	0.014
0.136	-0.055	-0.009	-0.01	-0.019	-0.019	-0.133	-0.385	0.275	0.008	0.003
0.142	-0.068	-0.011	-0.005	-0.02	-0.013	-0.129	-0.373	0.283	-0.002	0.023
0.135	-0.069	-0.011	-0.001	-0.016	-0.006	-0.124	-0.378	0.284	-0.02	0.038
0.113	-0.026	-0.01	-0.01	-0.002	-0.004	-0.136	-0.375	0.271	-0.031	0.017
0.114	0.064	0.004	-0.005	0.011	0.008	-0.147	-0.368	0.263	-0.027	0.001
0.138	0.11	0.01	0.002	0.004	0.018	-0.14	-0.36	0.267	-0.01	0.005
0.15	0.073	0.005	-0.011	-0.005	0	-0.143	-0.361	0.266	-0.018	0.008
0.139	0.03	0.006	-0.015	-0.012	-0.013	-0.153	-0.375	0.262	-0.049	0.012
0.121	0.027	0.004	-0.006	-0.014	-0.006	-0.148	-0.373	0.262	-0.04	0.014
0.115	0.033	-0.002	-0.004	0	-0.002	-0.133	-0.38	0.271	-0.012	0.002
0.118	0.021	-0.005	-0.001	-0.005	-0.007	-0.129	-0.397	0.278	0.012	0.001
0.12	0.009	-0.007	0	-0.028	-0.013	-0.136	-0.396	0.275	0.03	0.015
0.119	0.008	-0.006	-0.008	-0.017	-0.01	-0.136	-0.397	0.273	0.002	0.024
0.122	-0.004	-0.007	-0.007	0.009	0.002	-0.129	-0.386	0.269	-0.042	0.029
0.122	-0.009	-0.007	-0.001	0.007	0.013	-0.131	-0.365	0.265	-0.043	0.027
0.12	0.018	0.009	-0.01	-0.013	0.021	-0.132	-0.367	0.263	-0.03	0.025
0.131	0.034	0.023	-0.011	-0.019	0.007	-0.127	-0.381	0.258	-0.039	0.028
0.145	0.01	0.026	0.001	-0.007	-0.008	-0.136	-0.384	0.259	-0.031	0.006
0.134	0	0.033	0.001	0.006	-0.007	-0.14	-0.371	0.263	0.001	-0.013
0.12	0.016	0.031	-0.005	0.001	-0.013	-0.134	-0.368	0.266	-0.008	0.009
0.132	0.016	0.013	-0.004	-0.017	-0.011	-0.139	-0.376	0.274	-0.037	0.013
0.157	0.005	0.007	0.001	-0.015	0.002	-0.144	-0.38	0.276	-0.031	-0.009
0.155	0.01	0.013	0.002	-0.004	0.001	-0.141	-0.372	0.269	-0.026	0.008
0.135	0.016	0.014	-0.006	-0.004	-0.003	-0.148	-0.353	0.267	-0.039	0.024
0.129	0.013	0.016	-0.009	0.001	0	-0.157	-0.352	0.27	-0.046	0.007
0.125	0.013	0.019	-0.003	-0.008	-0.004	-0.151	-0.374	0.27	-0.041	0.014
0.117	0.019	0.016	-0.004	-0.023	-0.008	-0.139	-0.389	0.268	-0.033	0.016
0.113	0.017	0.017	-0.009	-0.015	0.002	-0.129	-0.377	0.277	-0.035	-0.002
0.126	0.014	0.026	-0.002	-0.013	0	-0.122	-0.374	0.287	-0.042	0.011
0.15	0.02	0.031	0.005	-0.023	-0.01	-0.13	-0.393	0.276	-0.017	0.021
0.135	0.017	0.03	0.003	-0.009	-0.003	-0.144	-0.383	0.268	0.028	0.003
0.122	0.009	0.03	0.006	0.006	0.009	-0.136	-0.362	0.269	0.017	0.014
0.148	0.015	0.036	0.011	-0.02	0.011	-0.121	-0.368	0.26	-0.012	0.034
0.15	0.017	0.038	0.007	-0.032	0.006	-0.126	-0.36	0.258	-0.016	0.024
0.135	0.008	0.028	0.003	-0.017	-0.004	-0.128	-0.335	0.265	-0.033	0.016
0.139	0.01	0.024	0.004	-0.03	-0.009	-0.119	-0.34	0.263	0.008	0.007
0.142	0.016	0.024	0.007	-0.035	-0.002	-0.134	-0.357	0.257	0.069	-0.004
0.141	0.008	0.015	0.001	0.001	-0.003	-0.153	-0.359	0.263	0.026	0.013
0.142	0.003	0.006	-0.012	0.026	-0.009	-0.144	-0.359	0.272	-0.016	0.017
0.142	0.014	0.013	-0.017	0.026	0.005	-0.132	-0.384	0.269	0.014	0.012
0.146	0.015	0.028	-0.014	0.026	0.005	-0.136	-0.414	0.259	0.027	0.035
0.139	-0.005	0.027	-0.016	0.022	-0.007	-0.138	-0.401	0.261	0.011	0.025
0.12	-0.014	0.012	-0.021	0.003	-0.003	-0.137	-0.362	0.265	0.006	-0.007
0.114	0.01	-0.007	-0.018	-0.034	0.003	-0.137	-0.341	0.272	0.001	0.005
0.117	0.03	-0.033	-0.009	-0.054	0.013	-0.14	-0.352	0.278	-0.025	0.015
0.114	0.013	-0.066	0.001	-0.016	0.021	-0.148	-0.37	0.277	-0.052	0.016
0.125	-0.007	-0.11	0.002	0.025	0.008	-0.148	-0.377	0.286	-0.068	0.04
0.138	-0.007	-0.168	-0.008	0.017	0.004	-0.142	-0.374	0.289	-0.077	0.037
0.127	-0.01	-0.252	-0.011	0.01	0.018	-0.138	-0.38	0.274	-0.09	0.011
0.116	-0.013	-0.399	0.01	-0.001	0.015	-0.128	-0.407	0.262	-0.13	0.026
0.122	0.002	-0.578	0.019	-0.034	0.008	-0.125	-0.41	0.261	-0.165	0.047
0.122	0.01	-0.67	-0.004	-0.027	-0.004	-0.138	-0.37	0.269	-0.165	0.035
0.119	-0.001	-0.643	-0.017	-0.003	-0.021	-0.141	-0.345	0.28	-0.162	0.032
0.132	-0.01	-0.503	-0.012	-0.008	-0.018	-0.132	-0.36	0.28	-0.151	0.027
0.14	-0.015	-0.223	-0.011	0.005	-0.026	-0.135	-0.376	0.274	-0.089	0.01
0.136	-0.014	0.093	-0.013	0.02	-0.046	-0.136	-0.369	0.272	0.014	0.03
0.15	-0.008	0.299	-0.013	-0.001	-0.022	-0.131	-0.37	0.263	0.073	0.047
0.153	-0.017	0.361	-0.009	-0.01	0.011	-0.138	-0.384	0.259	0.055	0.037
0.129	-0.029	0.274	-0.004	-0.001	0.011	-0.145	-0.397	0.263	0.003	0.052
0.131	-0.028	0.102	-0.01	-0.007	0.005	-0.145	-0.394	0.255	-0.038	0.048
0.149	-0.002	-0.036	-0.012	-0.014	0.005	-0.146	-0.363	0.254	-0.046	0.01
0.137	0.036	-0.088	0.001	-0.014	0.003	-0.14	-0.347	0.274	-0.028	0.001
0.121	0.029	-0.052	0.005	-0.021	0.001	-0.134	-0.366	0.28	-0.002	-0.006
0.139	0.01	0.066	-0.008	-0.019	-0.003	-0.136	-0.378	0.276	0.006	-0.023
0.154	0.026	0.22	-0.011	-0.006	-0.001	-0.136	-0.374	0.275	-0.005	-0.006
0.126	0.027	0.335	-0.002	-0.006	0.014	-0.139	-0.375	0.268	0.016	0.007
0.121	0.005	0.386	-0.001	-0.014	0.02	-0.144	-0.378	0.264	0.044	0.005
0.14	0	0.392	0.003	-0.015	0.013	-0.141	-0.373	0.257	0.038	0.021
0.114	0.008	0.361	0.006	-0.017	0.007	-0.133	-0.365	0.258	0.042	0.015
0.111	0.015	0.307	-0.009	-0.009	0.003	-0.135	-0.36	0.278	0.046	-0.011
0.149	0.024	0.247	-0.018	0.002	0.012	-0.141	-0.358	0.281	0.013	0.005
0.148	0.029	0.178	0	-0.005	0.02	-0.137	-0.362	0.272	-0.015	0.02
0.131	0.013	0.11	0.008	-0.003	0.011	-0.134	-0.368	0.277	-0.012	0.009
0.136	-0.006	0.065	-0.007	0.005	0.01	-0.136	-0.373	0.271	-0.009	0.028
0.143	-0.012	0.048	-0.009	-0.013	0.022	-0.133	-0.382	0.255	-0.016	0.043
0.132	-0.016	0.046	-0.002	-0.015	0.02	-0.13	-0.38	0.261	-0.017	0.031
0.112	-0.019	0.043	-0.005	0.013	0.005	-0.131	-0.366	0.276	-0.017	0.049
0.116	-0.02	0.036	-0.012	0.008	0.001	-0.131	-0.362	0.271	-0.021	0.069
0.129	-0.01	0.026	-0.016	-0.015	0.006	-0.135	-0.375	0.263	-0.017	0.046
0.124	0.025	0.025	-0.011	-0.012	-0.001	-0.135	-0.385	0.268	-0.008	0.017
0.133	0.053	0.021	0.004	-0.018	-0.007	-0.131	-0.384	0.278	-0.005	-0.007
0.15	0.045	0.007	0.01	-0.024	-0.004	-0.136	-0.382	0.279	-0.008	-0.011
0.136	0.038	0.001	0	-0.006	-0.005	-0.137	-0.377	0.27	-0.015	0.019
0.123	0.05	0.008	-0.001	0.003	-0.002	-0.132	-0.373	0.263	-0.037	0.021
0.141	0.047	0.007	0	0.007	0.01	-0.136	-0.359	0.259	-0.055	0.001
0.144	0.031	0.002	-0.005	0.004	0.01	-0.141	-0.345	0.258	-0.029	0.007
0.118	0.03	0.008	0.004	-0.023	0.004	-0.139	-0.364	0.258	0.003	0
0.123	0.035	0.007	0.005	-0.025	0.001	-0.14	-0.382	0.262	0.009	-0.014
0.139	0.035	-0.006	-0.007	0	-0.01	-0.141	-0.388	0.271	0.006	0.003
0.125	0.033	-0.021	-0.006	-0.011	-0.017	-0.138	-0.395	0.27	0.007	0.013
0.122	0.023	-0.051	0	-0.025	-0.01	-0.134	-0.379	0.268	-0.009	0.011
0.145	0.014	-0.083	-0.004	-0.005	0.003	-0.138	-0.371	0.271	-0.039	0.024
0.155	0.023	-0.093	-0.007	-0.005	0.015	-0.145	-0.374	0.265	-0.007	0.025
0.155	0.034	-0.082	-0.007	-0.019	0.02	-0.15	-0.367	0.261	0.029	0.011
0.146	0.029	-0.058	-0.007	-0.01	0.012	-0.144	-0.368	0.273	-0.022	0.007
0.13	0.02	-0.033	-0.003	-0.008	-0.006	-0.13	-0.369	0.281	-0.041	0.004
0.125	0.014	-0.017	-0.004	-0.002	-0.015	-0.129	-0.389	0.279	-0.006	0.005
0.115	0.001	0.003	-0.003	0.01	-0.018	-0.136	-0.414	0.281	0	0.016
0.115	-0.015	0.02	0.002	-0.001	-0.013	-0.129	-0.399	0.28	0.007	0.006
0.139	-0.032	0.015	-0.008	-0.007	0	-0.12	-0.387	0.275	0.02	-0.001
0.14	-0.044	-0.006	-0.016	-0.006	-0.009	-0.127	-0.388	0.272	0.026	0.024
0.125	-0.038	-0.026	-0.008	-0.018	-0.017	-0.143	-0.378	0.264	0.024	0.03
0.129	-0.031	-0.042	-0.002	-0.014	-0.001	-0.144	-0.368	0.257	-0.009	0.014
0.135	-0.027	-0.078	0.005	-0.003	0.004	-0.137	-0.364	0.266	-0.04	0.022
0.123	0.007	-0.139	0.002	-0.014	0	-0.136	-0.371	0.278	-0.031	0.026
0.113	0.052	-0.212	-0.01	-0.014	-0.004	-0.132	-0.379	0.278	-0.018	0.004
0.125	0.064	-0.308	-0.008	0.002	-0.014	-0.131	-0.383	0.271	-0.009	0.008
0.138	0.049	-0.369	-0.001	-0.001	-0.012	-0.143	-0.38	0.271	0.013	0.019
0.135	0.042	-0.253	-0.009	0	0.003	-0.146	-0.371	0.271	-0.006	0.012
0.131	0.046	0.001	-0.005	0.004	0.016	-0.141	-0.361	0.264	-0.054	0.024
0.146	-0.002	0.16	0.008	-0.019	0.015	-0.144	-0.345	0.265	-0.055	0.026
0.156	-0.099	0.153	-0.001	-0.021	0.011	-0.139	-0.345	0.274	-0.032	0.004
0.143	-0.132	0.093	-0.009	-0.004	0.001	-0.128	-0.365	0.276	-0.026	0.006
0.147	-0.083	0.029	0	-0.018	-0.006	-0.129	-0.37	0.279	-0.039	-0.003
0.152	-0.028	-0.058	0.001	-0.024	0.001	-0.138	-0.361	0.287	-0.066	-0.025
0.129	0.013	-0.117	-0.002	-0.005	-0.006	-0.14	-0.355	0.278	-0.086	-0.02
0.13	0.03	-0.053	-0.008	-0.006	-0.013	-0.138	-0.358	0.264	-0.079	-0.023
0.148	0.022	0.12	-0.016	-0.005	-0.001	-0.143	-0.372	0.259	-0.037	-0.03
0.14	0.014	0.278	-0.008	0.012	-0.001	-0.146	-0.382	0.251	-0.006	-0.006
0.118	0.023	0.321	0.002	0.004	-0.008	-0.146	-0.371	0.248	-0.015	0.012
0.11	0.047	0.261	-0.008	-0.007	-0.015	-0.148	-0.363	0.259	-0.016	0.013
0.125	0.057	0.174	-0.014	-0.011	-0.014	-0.141	-0.381	0.27	0.03	0.019
0.134	0.03	0.11	-0.01	-0.025	0.004	-0.134	-0.39	0.273	0.072	0.018
0.13	0.005	0.078	-0.017	-0.016	0.006	-0.141	-0.373	0.271	0.039	0.013
0.143	0.015	0.062	-0.021	0.004	0.002	-0.14	-0.373	0.264	-0.004	0.03
0.147	0.025	0.038	-0.015	0.009	0.015	-0.125	-0.385	0.263	-0.007	0.035
0.126	0.021	0.009	-0.008	0.015	0.02	-0.124	-0.384	0.27	-0.013	0.022
0.117	0.028	-0.01	0.008	-0.002	0.011	-0.13	-0.38	0.267	-0.044	0.033
0.123	0.03	-0.031	0.019	-0.03	0.009	-0.126	-0.381	0.26	-0.068	0.035
0.124	0.017	-0.055	0.007	-0.027	0.003	-0.126	-0.377	0.267	-0.071	0.011
0.122	0.017	-0.068	-0.006	-0.013	-0.014	-0.13	-0.373	0.268	-0.089	0.014
0.125	0.028	-0.075	-0.004	0	-0.017	-0.128	-0.384	0.262	-0.093	0.019
0.129	0.025	-0.083	-0.011	0.025	-0.002	-0.138	-0.396	0.271	-0.066	0.008
0.114	0.018	-0.081	-0.019	0.04	0	-0.148	-0.395	0.281	-0.086	0.019
0.114	0.029	-0.062	-0.009	0.034	-0.005	-0.145	-0.38	0.273	-0.125	0.024
0.143	0.041	-0.026	-0.007	0.026	0.01	-0.153	-0.359	0.267	-0.106	0.013
0.132	0.035	0.014	-0.012	0.009	0.025	-0.153	-0.356	0.269	-0.044	0.019
0.102	0.03	0.03	-0.005	-0.032	0.019	-0.147	-0.373	0.271	0.02	0.016
0.13	0.035	0.035	-0.012	-0.067	0.008	-0.149	-0.385	0.273	0.023	0.006
0.155	0.03	0.055	-0.024	-0.063	-0.007	-0.142	-0.376	0.266	-0.022	0.015
0.135	0.014	0.057	-0.004	-0.034	-0.013	-0.132	-0.365	0.261	-0.043	0.018
0.135	0.015	0.042	0.022	-0.018	0.002	-0.131	-0.367	0.268	-0.029	0.023
0.156	0.03	0.034	0.018	-0.017	0.011	-0.13	-0.358	0.265	-0.022	0.048
0.137	0.023	0.023	0.004	-0.01	0.006	-0.131	-0.352	0.262	-0.04	0.051
0.103	0.004	0.015	-0.004	0.003	0	-0.136	-0.37	0.269	-0.044	0.041
0.107	0.006	0.021	-0.006	0.002	-0.002	-0.14	-0.387	0.262	-0.009	0.058
0.131	0.009	0.022	-0.002	-0.009	0.004	-0.137	-0.384	0.257	0.012	0.061
0.139	-0.012	0.011	0.001	-0.013	0.006	-0.128	-0.364	0.271	-0.004	0.04
0.136	-0.026	0.012	0.001	-0.012	-0.002	-0.128	-0.353	0.275	-0.005	0.016
0.137	-0.018	0.019	0.001	-0.013	-0.003	-0.123	-0.36	0.265	0.031	-0.014
0.138	-0.01	0.013	-0.002	-0.003	0.01	-0.118	-0.364	0.27	0.047	-0.026
0.138	-0.022	0.012	-0.002	-0.005	0.015	-0.127	-0.368	0.281	0.028	-0.008
0.14	-0.03	0.015	-0.009	-0.014	0.007	-0.141	-0.38	0.275	0.025	-0.001
0.139	0.017	0.013	-0.019	0	0	-0.149	-0.395	0.264	0.028	-0.002
0.141	0.08	0.019	-0.013	0.001	0.007	-0.148	-0.4	0.263	0.005	0.009
0.144	0.076	0.019	-0.009	-0.003	0.012	-0.144	-0.384	0.27	-0.013	-0.002
0.134	0.039	0.009	-0.015	0.019	0.007	-0.145	-0.367	0.27	0.003	-0.02
0.123	0.034	0.008	-0.01	0.015	0.007	-0.148	-0.373	0.261	0.009	-0.001
0.134	0.035	0.012	0.002	-0.017	0.015	-0.145	-0.381	0.27	-0.02	0.02
0.15	0.016	0.011	0.003	-0.015	0.011	-0.139	-0.372	0.282	-0.042	0.017
0.14	0.01	0.003	0.002	-0.005	0.004	-0.136	-0.367	0.267	-0.041	0.021
0.116	0.009	-0.003	0.004	-0.009	0.009	-0.139	-0.374	0.256	-0.026	0.033
0.118	-0.008	-0.011	-0.001	0	0.003	-0.147	-0.373	0.264	-0.007	0.042
0.145	-0.027	-0.019	-0.003	0.003	-0.016	-0.152	-0.373	0.268	-0.004	0.05
0.145	-0.034	-0.013	0	-0.017	-0.023	-0.143	-0.384	0.267	0.003	0.041
0.119	-0.025	-0.021	-0.008	-0.019	-0.024	-0.131	-0.388	0.27	0.019	0.029
0.122	0.001	-0.052	-0.013	-0.006	-0.02	-0.129	-0.39	0.275	0.032	0.044
0.14	-0.005	-0.071	0	-0.005	0	-0.131	-0.387	0.278	0.031	0.058
0.132	-0.036	-0.098	0.004	0.001	0.015	-0.136	-0.367	0.271	0	0.057
0.105	-0.014	-0.138	-0.007	0.007	0.007	-0.131	-0.366	0.262	-0.03	0.053
0.106	0.035	-0.123	-0.002	-0.005	-0.008	-0.126	-0.377	0.266	-0.035	0.025
0.142	0.033	-0.06	0.006	-0.009	-0.018	-0.143	-0.377	0.263	-0.051	-0.003
0.152	0.007	-0.043	0.001	0.001	-0.022	-0.149	-0.376	0.259	-0.064	0.011
0.127	0.007	-0.088	0.001	0.004	-0.02	-0.129	-0.379	0.27	-0.056	0.015
0.12	0.033	-0.133	0.003	0.001	-0.016	-0.121	-0.38	0.278	-0.062	-0.024
0.125	0.049	-0.134	-0.002	-0.002	-0.016	-0.135	-0.38	0.281	-0.047	-0.033
0.121	0.034	-0.113	0.002	-0.007	-0.006	-0.147	-0.376	0.278	-0.012	-0.009
0.132	0.021	-0.118	0.005	0	0.009	-0.143	-0.366	0.27	-0.015	0.004
0.146	0.021	-0.117	-0.004	0.004	0.007	-0.128	-0.364	0.27	-0.035	0.019
0.134	-0.015	-0.099	-0.007	-0.01	-0.001	-0.125	-0.379	0.265	-0.047	0.023
0.12	-0.095	-0.119	0	-0.002	0.003	-0.139	-0.38	0.261	-0.051	0.004
0.135	-0.177	-0.112	-0.004	0.002	-0.001	-0.142	-0.369	0.272	-0.03	0.012
0.149	-0.214	-0.01	-0.014	-0.023	-0.015	-0.133	-0.379	0.28	0.001	0.041
0.136	-0.165	0.091	-0.012	-0.037	-0.015	-0.135	-0.392	0.279	0.009	0.05
0.126	-0.087	0.114	-0.012	-0.063	-0.012	-0.137	-0.388	0.279	-0.005	0.046
0.131	-0.056	0.097	-0.023	-0.093	-0.015	-0.134	-0.391	0.27	-0.021	0.032
0.131	0.001	0.092	-0.026	-0.057	-0.017	-0.134	-0.396	0.263	-0.027	0.016
0.127	0.086	0.111	-0.023	-0.011	-0.013	-0.132	-0.37	0.274	-0.028	0.017
0.14	0.101	0.155	-0.015	-0.018	0.007	-0.132	-0.338	0.28	-0.024	0.019
0.152	0.082	0.197	0	-0.013	0.026	-0.136	-0.332	0.268	0.012	0.004
0.141	0.088	0.198	0	0.011	0.013	-0.136	-0.348	0.265	0.036	-0.006
0.131	0.106	0.185	-0.018	0.009	-0.003	-0.136	-0.362	0.273	0.024	-0.004
0.134	0.115	0.189	-0.026	0.012	0.016	-0.134	-0.355	0.282	0.009	-0.016
0.136	0.108	0.191	-0.014	0.026	0.034	-0.131	-0.355	0.284	-0.017	-0.021
0.135	0.097	0.176	-0.002	0.016	0.017	-0.132	-0.368	0.271	-0.018	0
0.136	0.076	0.129	0.004	0.002	0.001	-0.133	-0.37	0.263	0.021	0.003
0.14	0.046	0.062	0.01	-0.001	0.004	-0.133	-0.373	0.267	0.012	-0.008
0.133	0.028	0.019	0.014	-0.011	0.009	-0.132	-0.387	0.264	-0.032	-0.001
0.111	0.024	-0.005	0.008	-0.029	0.015	-0.135	-0.391	0.265	-0.036	-0.004
0.111	0.03	-0.038	-0.002	-0.02	0.015	-0.143	-0.371	0.272	-0.018	-0.011
0.138	0.029	-0.066	-0.004	-0.005	0.012	-0.143	-0.353	0.267	-0.017	0.004
0.139	0.008	-0.067	-0.002	-0.019	0.015	-0.136	-0.359	0.266	-0.031	0.003
0.114	-0.009	-0.05	-0.003	-0.011	0.007	-0.134	-0.369	0.281	-0.033	-0.011
0.114	-0.006	-0.026	-0.004	0.021	-0.003	-0.135	-0.374	0.28	-0.013	0.008
0.136	-0.002	0.001	0	0.011	0.001	-0.135	-0.375	0.26	-0.008	0.03
0.154	0.006	0.018	0.004	0.005	0.003	-0.138	-0.382	0.254	-0.02	0.02
0.163	0.028	0.028	0	0.02	-0.004	-0.141	-0.396	0.252	-0.007	0.011
0.155	0.031	0.032	-0.005	0.002	-0.006	-0.142	-0.395	0.256	0.026	0.004
0.138	0.006	0.031	0	-0.016	-0.001	-0.141	-0.386	0.271	0.041	0.003
0.122	-0.011	0.031	0.006	-0.008	0	-0.139	-0.385	0.273	0.033	0.025
0.112	-0.018	0.037	-0.005	-0.008	0.009	-0.15	-0.381	0.273	0.008	0.032
0.123	-0.034	0.046	-0.015	-0.007	0.023	-0.162	-0.364	0.278	-0.012	0.016
0.147	-0.048	0.041	-0.01	0.003	0.023	-0.153	-0.354	0.262	-0.019	0.021
0.147	-0.045	0.007	-0.006	0.006	0.018	-0.136	-0.372	0.247	-0.018	0.029
0.126	0.011	-0.026	-0.005	0.007	0.012	-0.129	-0.393	0.263	-0.031	0.015
0.115	0.076	-0.049	-0.002	0.002	-0.002	-0.129	-0.397	0.276	-0.052	0.011
0.128	0.063	-0.086	-0.01	-0.013	-0.009	-0.129	-0.401	0.264	-0.02	0.024
0.152	0.014	-0.138	-0.027	-0.009	-0.011	-0.129	-0.408	0.265	0.002	0.029
0.15	0.003	-0.18	-0.023	-0.003	-0.019	-0.132	-0.367	0.278	-0.061	0.027
0.13	0.02	-0.204	-0.001	-0.014	-0.015	-0.139	-0.31	0.278	-0.099	0.028
0.125	0.025	-0.22	0.003	-0.018	0.001	-0.141	-0.328	0.276	-0.089	0.035
0.117	0.018	-0.226	0	-0.013	0	-0.14	-0.359	0.272	-0.1	0.047
0.115	0.02	-0.227	0.005	-0.011	0.003	-0.142	-0.344	0.262	-0.111	0.04
0.137	0.026	-0.229	0.002	0.006	0.02	-0.14	-0.344	0.268	-0.121	0.031
0.148	0.025	-0.209	-0.003	0.021	0.011	-0.133	-0.354	0.277	-0.128	0.039
0.143	0.018	-0.183	-0.001	0	-0.006	-0.133	-0.35	0.271	-0.095	0.018
0.146	0.024	-0.15	-0.001	-0.018	-0.007	-0.139	-0.385	0.276	-0.056	-0.003
0.149	0.041	-0.03	-0.001	-0.013	-0.003	-0.138	-0.431	0.285	-0.027	0.013
0.14	0.033	0.149	0	-0.019	0.012	-0.127	-0.413	0.268	0.018	0.007
0.134	0.015	0.278	-0.003	-0.02	0.018	-0.121	-0.376	0.253	0.04	-0.013
0.125	0.013	0.33	-0.008	-0.02	-0.011	-0.128	-0.376	0.266	0.036	0.005
0.119	0	0.318	-0.003	-0.033	-0.032	-0.138	-0.376	0.273	0.042	0.019
0.123	-0.024	0.258	0.002	-0.014	-0.011	-0.144	-0.361	0.26	0.028	0.013
0.113	-0.027	0.176	-0.004	0.003	0.005	-0.142	-0.356	0.257	0.016	0.022
0.11	-0.031	0.108	-0.015	-0.019	-0.008	-0.141	-0.372	0.268	0.024	0.033
0.132	-0.056	0.057	-0.02	-0.012	-0.016	-0.14	-0.389	0.269	0.01	0.042
0.146	-0.053	0.008	-0.008	0.008	-0.021	-0.128	-0.388	0.263	-0.005	0.066
0.134	-0.015	-0.018	0.007	-0.008	-0.018	-0.128	-0.38	0.258	-0.006	0.058
0.112	0.018	-0.019	-0.002	-0.011	-0.001	-0.144	-0.371	0.254	-0.022	0.033
0.118	0.033	-0.018	-0.012	0.002	0.006	-0.147	-0.366	0.255	-0.037	0.035
0.133	0.023	-0.006	-0.003	-0.013	0.004	-0.14	-0.374	0.258	-0.038	0.013
0.119	0.017	0.02	0.006	-0.023	0.003	-0.132	-0.37	0.265	-0.042	-0.024
0.115	0.038	0.043	0.003	-0.016	-0.003	-0.125	-0.353	0.274	-0.047	-0.013
0.144	0.04	0.055	0	-0.02	-0.002	-0.133	-0.357	0.276	-0.048	0.002
0.145	0.018	0.049	0.001	-0.007	0.001	-0.143	-0.378	0.283	-0.049	-0.002
0.115	0.006	0.027	-0.002	0.011	0.007	-0.134	-0.383	0.287	-0.035	0.01
0.128	-0.004	0.022	-0.003	0.002	0.017	-0.125	-0.372	0.271	0.009	0.006
0.162	-0.022	0.056	0.001	0.006	0.013	-0.137	-0.366	0.258	0.034	-0.009
0.16	-0.025	0.097	0.003	0.019	-0.007	-0.149	-0.367	0.262	0.021	0.013
0.152	-0.019	0.08	0.008	-0.005	-0.018	-0.143	-0.376	0.27	0.007	0.02
0.137	-0.024	0.013	0.017	-0.026	-0.012	-0.14	-0.382	0.273	-0.008	-0.003
0.108	-0.008	-0.031	0.004	-0.018	-0.014	-0.141	-0.367	0.273	-0.018	0
0.11	0.043	-0.048	-0.023	-0.013	-0.023	-0.142	-0.361	0.275	-0.023	0.008
0.127	0.063	-0.059	-0.027	0	-0.016	-0.143	-0.371	0.271	-0.043	0.008
0.127	0.047	-0.049	-0.014	0.008	0.001	-0.136	-0.373	0.273	-0.033	0.023
0.117	0.035	-0.026	-0.009	-0.005	0.009	-0.134	-0.377	0.28	0.003	0.022
0.107	0.026	-0.018	-0.006	-0.007	0.011	-0.14	-0.381	0.27	-0.011	0.01
0.111	0.02	-0.022	-0.002	-0.003	0.011	-0.132	-0.364	0.261	-0.058	0.019
0.143	0.013	-0.012	-0.001	-0.014	0.011	-0.131	-0.36	0.265	-0.063	0.01
0.177	-0.001	0.006	-0.007	-0.017	0.007	-0.146	-0.384	0.262	-0.035	-0.007
0.155	-0.002	0.013	-0.016	-0.009	-0.007	-0.139	-0.392	0.261	-0.017	0.01
0.116	0.015	0.01	-0.02	-0.009	-0.007	-0.134	-0.388	0.272	-0.016	0.009
0.107	0.019	0.006	-0.023	0.004	0.013	-0.149	-0.397	0.268	-0.02	-0.006
0.12	0.006	0.002	-0.023	0.006	0.018	-0.145	-0.397	0.259	-0.032	0.023
0.155	-0.001	0.002	-0.01	-0.018	0.015	-0.131	-0.385	0.271	-0.043	0.046
0.154	0.008	0.003	0.006	-0.019	0.023	-0.143	-0.373	0.273	-0.021	0.04
0.115	0.018	-0.003	0.006	-0.006	0.018	-0.146	-0.369	0.259	0.002	0.045
0.131	0.008	-0.006	0.005	-0.016	0.005	-0.129	-0.377	0.266	-0.016	0.037
0.159	-0.011	0.006	0.01	-0.022	0.004	-0.13	-0.377	0.283	-0.015	0.022
0.141	-0.01	0.01	0.004	-0.007	-0.004	-0.143	-0.366	0.285	0.005	0.018
0.139	0.009	-0.006	-0.002	0.005	-0.014	-0.146	-0.379	0.28	-0.01	0.001
0.157	0.018	-0.013	-0.003	0.011	-0.005	-0.143	-0.395	0.281	-0.017	-0.012
0.15	0.023	-0.009	-0.011	0.009	0.004	-0.135	-0.384	0.282	-0.01	0.001
0.127	0.028	-0.003	-0.006	-0.009	0.01	-0.125	-0.377	0.266	-0.011	0.016
0.12	0.018	0.002	0	-0.014	0.019	-0.126	-0.371	0.254	-0.008	0.014
0.136	0.009	-0.002	-0.013	-0.003	0.009	-0.135	-0.347	0.26	-0.013	0.012
0.139	0.012	-0.007	-0.015	-0.007	-0.002	-0.135	-0.343	0.266	-0.014	0.024
0.118	0.009	-0.004	0.001	-0.012	0.01	-0.131	-0.364	0.275	-0.029	0.027
0.106	0.011	-0.002	0.008	-0.005	0.012	-0.132	-0.38	0.287	-0.075	0.02
0.119	0.022	0.003	0	-0.001	0.003	-0.132	-0.38	0.285	-0.06	0.026
0.142	0.025	0.006	-0.01	0.012	0.007	-0.135	-0.377	0.272	-0.002	0.028
0.142	0.026	0.002	-0.013	0.023	0.006	-0.14	-0.379	0.264	0.003	0.015
0.121	0.019	-0.003	-0.005	-0.009	-0.001	-0.137	-0.386	0.264	0.001	0.013
0.114	0.012	-0.003	0.001	-0.052	0.003	-0.132	-0.401	0.266	0.019	0.02
0.118	0.021	0.003	-0.003	-0.055	0	-0.135	-0.392	0.265	0.013	0.015
0.119	0.028	0.007	-0.003	-0.041	-0.003	-0.147	-0.365	0.26	-0.011	0.003
0.119	0.028	0	-0.005	-0.028	0.01	-0.151	-0.362	0.263	-0.022	-0.011
0.118	0.037	-0.009	-0.01	0.001	0	-0.14	-0.37	0.277	-0.011	-0.013
0.127	0.038	-0.007	-0.015	0.025	-0.018	-0.135	-0.373	0.277	0.004	0
0.143	0.02	0.007	-0.016	0.029	-0.007	-0.138	-0.373	0.263	-0.003	0.001
0.163	0.011	0.012	-0.001	0.024	-0.002	-0.135	-0.372	0.264	-0.02	-0.004
0.176	0.02	0.006	0.006	0.004	-0.004	-0.132	-0.369	0.263	-0.015	0.01
0.157	0.03	0.006	-0.006	-0.019	0.007	-0.134	-0.367	0.254	0.003	0.023
0.125	0.035	0.004	-0.002	-0.028	0.001	-0.13	-0.372	0.267	0.01	0.02
0.127	0.029	-0.004	0.01	-0.032	-0.012	-0.129	-0.375	0.276	-0.006	0.017
0.155	0.016	-0.004	-0.001	-0.019	0	-0.14	-0.367	0.266	-0.019	0.015
0.159	0.014	0.001	-0.017	0.002	0.01	-0.147	-0.365	0.271	-0.007	0.016
0.126	0.012	-0.003	-0.013	-0.001	0	-0.145	-0.373	0.278	-0.015	0.035
0.104	-0.003	-0.003	0.003	-0.01	-0.001	-0.146	-0.371	0.272	-0.03	0.04
0.128	-0.004	0.012	0.005	-0.005	0.013	-0.145	-0.368	0.266	-0.023	0.023
0.162	-0.002	0.026	-0.004	-0.001	0.018	-0.14	-0.378	0.261	-0.023	0.029
0.16	-0.023	0.02	-0.004	0	0.009	-0.13	-0.374	0.263	-0.02	0.021
0.136	-0.015	0.007	0.005	-0.006	-0.003	-0.126	-0.366	0.269	-0.013	-0.004
0.13	0.032	-0.004	0.005	-0.017	-0.017	-0.13	-0.381	0.264	-0.007	0.013
0.138	0.042	-0.012	-0.003	-0.013	-0.025	-0.122	-0.379	0.265	0.005	0.018
0.13	0.039	-0.01	-0.007	-0.001	-0.015	-0.119	-0.359	0.272	-0.003	-0.004
0.112	0.036	0.004	0	-0.012	-0.008	-0.138	-0.355	0.266	-0.011	0.014
0.104	-0.036	0.008	0.002	-0.031	-0.008	-0.148	-0.373	0.259	-0.007	0.034
0.105	-0.115	0.002	-0.012	-0.017	-0.006	-0.143	-0.379	0.263	-0.028	0.023
0.118	-0.107	0.012	-0.022	0.006	-0.004	-0.136	-0.352	0.27	-0.059	0.021
0.125	-0.055	0.032	-0.018	-0.003	0.012	-0.134	-0.343	0.28	-0.054	0.01
0.123	-0.002	0.035	-0.009	-0.007	0.018	-0.137	-0.37	0.277	-0.043	-0.004
0.136	0.045	0.029	0.001	0.001	-0.002	-0.145	-0.384	0.261	-0.054	0
0.135	0.055	0.025	0	-0.003	-0.014	-0.148	-0.374	0.267	-0.036	-0.003
0.123	0.025	0.025	-0.009	0.005	-0.011	-0.144	-0.374	0.281	-0.018	-0.008
0.137	0.001	0.025	-0.007	0.007	-0.014	-0.141	-0.39	0.275	-0.038	0.009
0.139	-0.013	0.029	-0.001	-0.01	-0.015	-0.143	-0.405	0.265	-0.036	0.023
0.127	-0.029	0.039	-0.008	-0.005	-0.005	-0.141	-0.409	0.261	-0.025	0.039
0.132	-0.015	0.047	-0.018	0.004	0.007	-0.137	-0.386	0.262	-0.034	0.069
0.124	0.015	0.047	-0.01	-0.009	0.016	-0.138	-0.349	0.269	-0.026	0.081
0.11	0.007	0.034	0.006	-0.016	0.012	-0.141	-0.347	0.274	-0.022	0.071
0.125	-0.001	0.012	0.003	-0.011	-0.012	-0.137	-0.367	0.27	-0.034	0.043
0.135	0.028	0.008	-0.005	-0.006	-0.021	-0.13	-0.37	0.267	-0.007	-0.011
0.13	0.054	0.022	-0.002	0.004	-0.003	-0.133	-0.37	0.272	0.041	-0.039
0.143	0.069	0.027	-0.006	0.001	0.007	-0.134	-0.382	0.279	0.044	-0.016
0.148	0.073	0.029	-0.017	-0.019	0.006	-0.127	-0.398	0.273	0.022	-0.003
0.125	0.052	0.038	-0.021	-0.016	0.014	-0.129	-0.408	0.258	0.001	-0.012
0.114	0.035	0.034	-0.012	-0.01	0.011	-0.129	-0.397	0.261	-0.007	0
0.13	0.036	0.027	0.006	-0.039	-0.002	-0.125	-0.368	0.273	0.027	0.011
0.138	0.035	0.03	0.019	-0.041	0.008	-0.132	-0.357	0.275	0.034	-0.003
0.138	0.026	0.027	0.016	-0.008	0.021	-0.126	-0.36	0.279	-0.014	-0.003
0.141	0.011	0.024	0.009	-0.006	0.01	-0.109	-0.35	0.279	-0.025	-0.005
0.127	-0.001	0.043	0.01	-0.01	0.005	-0.121	-0.36	0.263	0.001	-0.012
0.127	-0.015	0.078	0	0.008	0.004	-0.136	-0.382	0.255	0.006	0.023
0.155	-0.043	0.097	-0.012	0.009	-0.008	-0.133	-0.372	0.258	-0.007	0.055
0.142	-0.083	0.089	0	-0.006	-0.013	-0.136	-0.362	0.261	-0.01	0.051
0.118	-0.133	0.069	0.013	-0.021	-0.014	-0.136	-0.379	0.271	-0.008	0.053
0.135	-0.156	0.031	0.005	-0.034	-0.012	-0.134	-0.378	0.28	-0.018	0.041
0.138	-0.143	-0.04	-0.009	-0.026	0	-0.155	-0.359	0.274	-0.036	0.001
0.123	-0.147	-0.124	-0.013	-0.008	0.005	-0.174	-0.358	0.271	-0.057	-0.018
0.127	-0.132	-0.182	-0.011	0.001	-0.006	-0.161	-0.368	0.279	-0.07	-0.015
0.13	-0.04	-0.196	-0.01	0.02	-0.011	-0.144	-0.372	0.278	-0.069	-0.007
0.124	0.051	-0.2	-0.011	0.026	-0.005	-0.142	-0.38	0.264	-0.087	0.02
0.137	0.067	-0.231	-0.011	0.013	-0.004	-0.137	-0.392	0.26	-0.123	0.046
0.153	0.039	-0.299	-0.007	0.015	-0.004	-0.136	-0.391	0.263	-0.132	0.051
0.128	0.029	-0.424	-0.007	0.019	-0.004	-0.142	-0.385	0.262	-0.113	0.052
0.108	0.051	-0.593	-0.012	0	-0.002	-0.143	-0.383	0.269	-0.089	0.043
0.126	0.088	-0.723	-0.007	-0.023	0.011	-0.135	-0.375	0.277	-0.063	0.014
0.125	0.133	-0.744	-0.006	-0.028	0.023	-0.129	-0.364	0.274	-0.045	-0.002
0.119	0.17	-0.562	-0.012	-0.014	0.018	-0.134	-0.374	0.272	-0.032	-0.002
0.143	0.159	-0.165	-0.006	0.013	0.012	-0.138	-0.384	0.27	-0.006	-0.012
0.147	0.1	0.23	0.005	0.03	0.016	-0.138	-0.373	0.268	0.04	-0.016
0.122	0.077	0.513	0.009	0.005	0.015	-0.134	-0.365	0.271	0.093	-0.01
0.113	0.091	0.711	0	-0.029	0.006	-0.132	-0.373	0.266	0.116	-0.012
0.128	0.068	0.725	-0.009	-0.025	0.001	-0.136	-0.381	0.258	0.089	-0.012
0.137	0.026	0.565	0.003	-0.017	0	-0.135	-0.377	0.265	0.049	0.003
0.135	0.011	0.404	0.017	-0.025	0.002	-0.137	-0.372	0.278	0.03	0.012
0.135	0.007	0.297	0.002	-0.02	0.004	-0.149	-0.373	0.283	0.025	0.016
0.136	-0.011	0.215	-0.016	-0.005	-0.001	-0.146	-0.371	0.271	0.005	0.037
0.136	-0.036	0.162	-0.023	0.003	-0.007	-0.136	-0.375	0.263	-0.014	0.055
0.14	-0.028	0.137	-0.028	0.004	-0.004	-0.129	-0.38	0.271	-0.014	0.056
0.133	0.012	0.109	-0.022	0.005	-0.003	-0.12	-0.376	0.268	-0.021	0.053
0.112	0.036	0.076	-0.013	0.006	-0.006	-0.121	-0.37	0.262	-0.026	0.043
0.108	0.028	0.039	-0.008	0.003	-0.004	-0.129	-0.36	0.274	-0.03	0.029
0.14	0.011	-0.026	0.001	0	-0.003	-0.131	-0.367	0.284	-0.055	0.022
0.171	-0.003	-0.103	0.001	0.002	-0.004	-0.132	-0.375	0.277	-0.064	0.005
0.168	0.004	-0.153	-0.004	0	0.006	-0.138	-0.367	0.266	-0.052	-0.005
0.146	0.034	-0.193	-0.004	-0.004	0.008	-0.146	-0.371	0.258	-0.058	0.02
0.139	0.051	-0.249	0	-0.003	-0.004	-0.145	-0.377	0.258	-0.098	0.036
0.144	0.039	-0.288	0.003	0.001	-0.002	-0.139	-0.371	0.264	-0.137	0.033
0.143	0.006	-0.285	0.003	-0.005	0.007	-0.139	-0.377	0.262	-0.121	0.058
0.143	-0.029	-0.241	0.002	-0.028	0.01	-0.142	-0.383	0.263	-0.087	0.075
0.148	-0.051	-0.157	0.002	-0.033	0.014	-0.148	-0.363	0.281	-0.087	0.05
0.14	-0.067	-0.108	0.004	-0.005	0.012	-0.145	-0.354	0.29	-0.067	0.031
0.119	-0.063	-0.123	0.001	0.011	0.006	-0.13	-0.37	0.28	-0.023	0.013
0.119	-0.037	-0.04	-0.008	-0.01	0.009	-0.134	-0.369	0.268	-0.029	-0.003
0.142	-0.026	0.174	-0.003	-0.035	0.009	-0.15	-0.366	0.262	-0.04	0.013
0.154	-0.008	0.327	0.006	-0.039	0.002	-0.15	-0.379	0.262	0.033	0.014
0.143	0.025	0.351	-0.002	-0.012	0.002	-0.142	-0.391	0.26	0.084	-0.002
0.124	0.022	0.304	-0.008	0.013	0.012	-0.138	-0.395	0.256	0.049	0.002
0.119	0.027	0.24	-0.01	-0.004	0.018	-0.134	-0.372	0.262	0.036	-0.002
0.121	0.066	0.201	-0.013	-0.016	0.008	-0.138	-0.345	0.267	0.05	-0.015
0.119	0.066	0.174	-0.01	0.002	-0.003	-0.146	-0.356	0.251	0.028	-0.004
0.13	0.038	0.136	-0.005	-0.003	0.006	-0.146	-0.374	0.244	0.004	-0.004
0.143	0.027	0.108	-0.01	-0.022	0.012	-0.139	-0.37	0.261	0	-0.002
0.132	0.019	0.099	-0.013	-0.042	-0.009	-0.137	-0.37	0.272	0.002	0.025
0.122	0.013	0.074	-0.012	-0.079	-0.026	-0.139	-0.372	0.269	0.009	0.026
0.125	0.015	0.04	-0.013	-0.073	-0.011	-0.136	-0.373	0.268	0.013	0.01
0.127	0.015	0.034	-0.01	-0.021	-0.008	-0.132	-0.381	0.274	0.01	0.016
0.131	0.016	0.042	-0.006	-0.008	-0.027	-0.127	-0.388	0.278	0.005	-0.004
0.119	0.015	0.038	-0.007	-0.016	-0.028	-0.12	-0.385	0.275	0	-0.039
0.106	0.005	0.03	-0.007	0.006	-0.02	-0.122	-0.39	0.273	-0.004	-0.026
0.133	-0.001	0.027	-0.007	0.018	-0.011	-0.137	-0.399	0.274	0	-0.009
0.145	0.004	0.03	-0.009	0.016	0.002	-0.144	-0.383	0.275	0.012	-0.017
0.119	0.008	0.017	-0.003	0.024	0.005	-0.138	-0.364	0.278	0.004	-0.008
0.12	0.007	-0.025	0.007	0.022	0.004	-0.135	-0.374	0.272	-0.022	0.008
0.136	0.005	-0.066	0.008	0.012	0.01	-0.142	-0.383	0.263	-0.04	0.001
0.134	0.012	-0.09	-0.002	0.01	0.006	-0.138	-0.374	0.276	-0.063	0.003
0.133	0.024	-0.119	-0.004	0.007	-0.004	-0.129	-0.374	0.289	-0.078	0.03
0.136	0.02	-0.153	0.003	0.01	-0.016	-0.138	-0.372	0.282	-0.071	0.035
0.136	0.021	-0.177	-0.005	0.008	-0.022	-0.145	-0.363	0.27	-0.102	0.019
0.135	0.038	-0.184	-0.018	-0.019	-0.005	-0.144	-0.367	0.264	-0.147	0.024
0.139	0.037	-0.186	-0.015	-0.025	0.003	-0.145	-0.372	0.26	-0.125	0.032
0.14	0.014	-0.18	-0.02	-0.004	-0.009	-0.14	-0.374	0.258	-0.098	0.02
0.127	0.007	-0.143	-0.02	-0.01	-0.001	-0.131	-0.374	0.259	-0.087	0.011
0.131	0.021	-0.108	0.003	-0.022	0.014	-0.13	-0.361	0.262	-0.032	0.008
0.144	0.042	-0.135	0.007	-0.015	0.008	-0.127	-0.365	0.26	0.023	0.001
0.132	0.051	-0.219	-0.011	-0.02	0.002	-0.125	-0.369	0.262	0.029	-0.001
0.133	0.038	-0.253	-0.006	-0.021	0.016	-0.138	-0.349	0.278	0.016	0.008
0.14	0.031	-0.144	0.011	-0.007	0.024	-0.143	-0.357	0.287	-0.005	0.021
0.12	0.032	0.056	0.009	-0.008	0.014	-0.129	-0.382	0.272	-0.008	0.027
0.107	0.016	0.208	-0.002	-0.001	0.005	-0.131	-0.387	0.261	0.011	0.02
0.121	0.019	0.228	-0.006	0.01	-0.006	-0.14	-0.382	0.27	0.023	0.017
0.14	0.013	0.152	-0.012	-0.013	-0.013	-0.135	-0.376	0.287	0.018	0.033
0.148	-0.084	0.047	-0.014	-0.024	-0.005	-0.135	-0.37	0.288	0.001	0.04
0.149	-0.193	-0.044	-0.004	-0.009	-0.01	-0.138	-0.375	0.28	-0.01	0.034
0.141	-0.198	-0.06	0.005	-0.008	-0.014	-0.13	-0.393	0.284	-0.012	0.051
0.124	-0.141	0.007	0.005	-0.004	0.013	-0.131	-0.378	0.284	-0.015	0.058
0.117	-0.081	0.066	0.009	0.007	0.023	-0.134	-0.348	0.272	-0.02	0.027
0.117	-0.01	0.077	0.011	-0.006	0.004	-0.126	-0.365	0.267	-0.011	0.015
0.125	0.056	0.111	0.001	-0.017	-0.01	-0.126	-0.377	0.268	0.024	0.024
0.148	0.082	0.165	-0.009	-0.007	-0.015	-0.132	-0.369	0.266	0.028	0.023
0.15	0.073	0.163	-0.009	-0.015	-0.013	-0.129	-0.391	0.262	0.006	0.025
0.127	0.057	0.126	-0.013	-0.026	-0.013	-0.134	-0.412	0.265	0.018	0.026
0.116	0.047	0.098	-0.014	-0.005	-0.01	-0.148	-0.406	0.269	0.024	0.021
0.132	0.041	0.072	-0.004	0.003	0.002	-0.153	-0.385	0.267	0.006	0.025
0.145	0.034	0.05	0.002	-0.014	0.014	-0.153	-0.36	0.265	-0.008	0.017
0.132	0.031	0.053	0.003	-0.01	0.025	-0.149	-0.359	0.262	-0.037	-0.002
0.119	0.039	0.088	0.005	0.016	0.024	-0.136	-0.37	0.252	-0.058	0
0.134	0.041	0.122	0.008	0.02	0.005	-0.131	-0.354	0.251	-0.024	0.011
0.147	0.039	0.114	0.005	0.006	-0.005	-0.133	-0.353	0.268	0.019	0.014
0.134	0.048	0.076	-0.008	0.006	-0.005	-0.132	-0.394	0.279	0.018	0.015
0.126	0.044	0.038	-0.005	0.008	-0.004	-0.139	-0.406	0.271	0.015	0.003
0.128	0.023	0.011	0.006	-0.009	0.003	-0.146	-0.372	0.264	0.018	0.006
0.127	0.012	-0.01	-0.01	-0.024	0.006	-0.14	-0.362	0.268	-0.001	0.044
0.141	0.013	-0.02	-0.02	-0.016	0.009	-0.145	-0.373	0.268	-0.018	0.042
0.141	0.01	-0.018	-0.013	-0.004	0.018	-0.151	-0.369	0.258	-0.024	-0.005
0.12	0.005	-0.014	-0.016	-0.01	0.015	-0.138	-0.367	0.251	-0.019	-0.014
0.124	0.009	-0.013	-0.015	-0.016	0.01	-0.139	-0.375	0.26	-0.008	0.001
0.125	0.012	-0.008	-0.009	-0.006	0.007	-0.15	-0.384	0.271	-0.009	-0.004
0.122	0.012	0.002	-0.003	0.008	-0.002	-0.14	-0.393	0.271	-0.009	-0.009
0.144	0.02	0.009	0.004	0.023	-0.003	-0.141	-0.389	0.275	-0.015	-0.009
0.147	0.033	0.005	-0.003	0.031	0.005	-0.149	-0.37	0.284	-0.023	-0.005
0.131	0.038	-0.004	-0.011	0.011	-0.002	-0.135	-0.367	0.27	-0.001	0.013
0.135	0.031	-0.009	-0.008	-0.029	-0.009	-0.125	-0.379	0.254	0.012	0.019
0.14	0.034	-0.023	-0.009	-0.043	0.009	-0.129	-0.373	0.259	-0.021	0.004
0.128	0.046	-0.039	-0.008	-0.024	0.031	-0.13	-0.363	0.26	-0.044	-0.001
0.12	0.042	-0.049	0.004	-0.01	0.024	-0.129	-0.362	0.258	-0.032	-0.011
0.126	0.032	-0.067	0.008	-0.014	-0.001	-0.129	-0.36	0.27	-0.046	-0.022
0.117	0.025	-0.088	-0.005	-0.019	-0.003	-0.132	-0.368	0.273	-0.075	-0.005
0.104	0.014	-0.107	-0.007	-0.011	0.006	-0.139	-0.372	0.27	-0.059	0.001
0.115	-0.004	-0.132	-0.001	-0.005	0.002	-0.142	-0.368	0.273	-0.039	0
0.137	-0.032	-0.141	-0.005	-0.004	-0.009	-0.141	-0.38	0.263	-0.038	0.042
0.143	-0.059	-0.1	-0.009	0.005	-0.015	-0.143	-0.397	0.257	-0.022	0.074
0.141	-0.078	-0.011	-0.006	0.012	-0.002	-0.14	-0.396	0.267	-0.008	0.068
0.144	-0.088	0.066	0	0.005	0.012	-0.133	-0.374	0.266	-0.004	0.063
0.139	-0.084	0.09	0.007	-0.022	0.011	-0.134	-0.353	0.267	0.009	0.046
0.119	-0.08	0.086	0.009	-0.032	0.01	-0.139	-0.352	0.28	-0.01	0.027
0.11	-0.047	0.087	-0.006	0	0.007	-0.139	-0.354	0.28	-0.056	0.04
0.12	0.042	0.077	-0.012	0.003	-0.016	-0.139	-0.352	0.276	-0.061	0.056
0.138	0.101	0.037	-0.004	-0.023	-0.031	-0.138	-0.363	0.277	-0.056	0.053
0.157	0.056	-0.009	0.001	-0.019	-0.02	-0.131	-0.365	0.268	-0.074	0.039
0.166	-0.03	-0.051	0	-0.002	-0.009	-0.127	-0.343	0.258	-0.067	0.008
0.155	-0.072	-0.089	-0.008	0.012	-0.015	-0.136	-0.349	0.262	-0.059	-0.017
0.148	-0.088	-0.098	-0.01	0.027	-0.029	-0.143	-0.379	0.266	-0.062	0.006
0.144	-0.113	-0.081	-0.003	0.004	-0.032	-0.139	-0.388	0.265	-0.031	0.029
0.126	-0.103	-0.063	-0.002	-0.031	-0.025	-0.136	-0.379	0.27	-0.006	0.013
0.115	-0.019	-0.038	0.008	-0.029	-0.026	-0.136	-0.377	0.282	-0.016	0.007
0.126	0.087	-0.002	0.017	-0.015	-0.025	-0.139	-0.387	0.287	-0.003	0.012
0.147	0.137	0.036	0.002	-0.01	-0.011	-0.147	-0.39	0.276	0.033	0.002
0.157	0.114	0.057	-0.008	-0.011	0.011	-0.146	-0.383	0.265	0.028	-0.001
0.144	0.092	0.07	-0.005	-0.009	0.033	-0.142	-0.384	0.266	0.015	-0.007
0.136	0.111	0.081	-0.004	0.008	0.037	-0.148	-0.374	0.26	0.037	-0.025
0.142	0.104	0.061	-0.003	0	0.039	-0.146	-0.364	0.258	0.015	-0.022
0.133	0.06	0.012	-0.01	-0.041	0.046	-0.135	-0.375	0.275	-0.043	-0.012
0.123	0.068	-0.022	-0.017	-0.034	0.019	-0.136	-0.375	0.288	-0.044	-0.013
0.127	0.101	-0.029	-0.011	0	-0.015	-0.132	-0.369	0.284	-0.033	0.014
0.127	0.067	-0.017	-0.009	-0.008	-0.017	-0.119	-0.38	0.269	-0.034	0.041
0.128	0.016	-0.004	-0.018	-0.018	-0.018	-0.125	-0.387	0.266	-0.016	0.038
0.132	-0.002	0.008	-0.019	-0.011	-0.013	-0.136	-0.381	0.274	-0.01	0.057
0.122	-0.017	0.034	-0.008	-0.014	0.013	-0.124	-0.366	0.266	-0.021	0.076
0.111	-0.035	0.058	-0.001	-0.012	0.035	-0.115	-0.36	0.254	-0.019	0.06
0.123	-0.038	0.043	-0.006	-0.015	0.031	-0.127	-0.378	0.259	-0.009	0.055
0.134	-0.042	-0.004	-0.01	-0.028	0.001	-0.139	-0.383	0.271	-0.009	0.035
0.133	-0.054	-0.021	-0.006	-0.005	-0.031	-0.138	-0.366	0.28	-0.014	-0.017
0.132	-0.02	0	-0.002	0.018	-0.031	-0.125	-0.363	0.28	-0.016	-0.016
0.131	0.04	-0.004	-0.003	-0.003	-0.007	-0.126	-0.376	0.275	-0.028	0.024
0.143	0.03	-0.039	-0.005	-0.007	0.009	-0.142	-0.383	0.27	-0.037	0.021
0.154	0.004	-0.062	0	0.012	0.004	-0.143	-0.391	0.265	-0.04	0.009
0.144	0.011	-0.077	0.005	-0.003	0.006	-0.139	-0.391	0.267	-0.049	0.023
0.137	-0.008	-0.112	-0.003	-0.019	0.014	-0.152	-0.37	0.272	-0.046	0.014
0.13	-0.037	-0.153	-0.01	-0.011	0.003	-0.154	-0.36	0.268	-0.032	-0.002
0.119	-0.05	-0.191	-0.005	-0.007	-0.014	-0.14	-0.373	0.267	-0.034	0.008
0.13	-0.058	-0.206	-0.001	-0.007	-0.014	-0.132	-0.383	0.277	-0.045	0.003
0.145	-0.02	-0.152	-0.003	-0.002	-0.007	-0.127	-0.388	0.281	-0.043	-0.01
0.136	0.042	-0.053	0	0.006	0.004	-0.13	-0.388	0.276	-0.015	-0.002
0.115	0.046	0.042	-0.006	0.021	0.011	-0.14	-0.376	0.276	0.011	0.009
0.106	0.002	0.122	-0.018	0.019	-0.002	-0.144	-0.361	0.277	0.008	0.014
0.12	-0.025	0.132	-0.013	-0.002	-0.02	-0.14	-0.365	0.263	-0.03	0.017
0.133	-0.001	0.054	-0.004	-0.012	-0.011	-0.134	-0.381	0.258	-0.063	0.013
0.122	0.041	-0.035	-0.01	-0.012	-0.002	-0.131	-0.376	0.269	-0.06	0.012
0.108	0.05	-0.081	-0.011	-0.012	-0.008	-0.134	-0.369	0.265	-0.059	0.022
0.119	0.047	-0.08	-0.006	-0.007	-0.002	-0.142	-0.372	0.264	-0.06	0.02
0.143	0.057	-0.063	-0.007	-0.007	0.01	-0.144	-0.377	0.276	-0.055	0.014
0.144	0.049	-0.047	-0.006	-0.014	0.015	-0.133	-0.387	0.268	-0.053	0.026
0.121	0.028	0.008	0	-0.014	0.021	-0.123	-0.375	0.253	-0.022	0.025
0.11	0.029	0.088	0.011	-0.009	0.025	-0.129	-0.352	0.252	0.026	-0.002
0.127	0.034	0.131	0.014	-0.01	0.017	-0.135	-0.361	0.261	0.054	-0.001
0.138	0.02	0.153	0.002	-0.009	0.002	-0.138	-0.38	0.267	0.054	0.009
0.123	0.007	0.191	-0.001	-0.009	-0.015	-0.142	-0.386	0.27	0.035	-0.001
0.124	0.009	0.201	-0.004	-0.018	-0.024	-0.136	-0.38	0.276	0.023	0.007
0.14	0.002	0.171	-0.02	-0.021	-0.01	-0.127	-0.364	0.279	0.013	0.01
0.13	-0.008	0.137	-0.02	0	0.004	-0.134	-0.356	0.274	-0.007	0.003
0.114	0.005	0.095	-0.003	0.009	0	-0.148	-0.363	0.261	-0.018	0.02
0.125	0.015	0.052	-0.004	-0.016	0.007	-0.152	-0.363	0.256	-0.006	0.02
0.151	0.009	0.034	-0.004	-0.023	0.02	-0.153	-0.361	0.269	-0.011	0.005
0.149	0.018	0.029	0.012	-0.007	0.016	-0.149	-0.359	0.272	-0.028	0.018
0.125	0.035	0.028	0.013	-0.005	0.012	-0.133	-0.35	0.271	-0.012	0.014
0.129	0.026	0.028	-0.004	-0.008	0.009	-0.125	-0.361	0.276	-0.004	-0.002
0.14	0.013	0.016	-0.006	-0.004	-0.011	-0.129	-0.387	0.273	-0.004	0.02
0.138	0.01	0.003	0.005	0.001	-0.019	-0.135	-0.4	0.273	0.01	0.028
0.152	0.005	0.007	0.001	0.007	-0.006	-0.145	-0.398	0.27	0.017	0.015
0.143	0.003	0.013	-0.01	0.004	0.003	-0.149	-0.383	0.253	0.024	0.033
0.117	0.011	0.01	-0.011	-0.02	0.013	-0.139	-0.373	0.251	0.002	0.033
0.139	0.018	0.005	-0.01	-0.024	0.021	-0.133	-0.37	0.265	-0.034	0.003
0.167	0.016	0.001	-0.012	-0.001	0.011	-0.133	-0.364	0.266	-0.044	0.01
0.153	0.013	-0.002	-0.006	-0.01	0.007	-0.14	-0.359	0.27	-0.041	0.021
0.129	0.013	-0.008	0.004	-0.014	0.009	-0.152	-0.357	0.282	-0.026	0.01
0.132	0.014	-0.009	0.006	0.014	0	-0.145	-0.376	0.286	-0.014	0.013
0.158	0.016	-0.003	-0.006	0.01	-0.002	-0.13	-0.391	0.284	-0.007	0.01
0.157	0.02	-0.002	-0.016	-0.003	0.003	-0.133	-0.363	0.274	0.001	0
0.136	0.021	-0.004	-0.011	-0.001	0.007	-0.138	-0.347	0.259	-0.005	0.014
0.131	0.017	0	-0.001	-0.013	0.014	-0.137	-0.379	0.254	0.002	0.016
0.125	0.014	-0.005	0.003	-0.018	0.01	-0.137	-0.392	0.259	0	-0.005
0.116	0.018	-0.01	-0.002	-0.016	-0.006	-0.139	-0.365	0.271	-0.023	-0.004
0.117	0.011	-0.007	-0.009	-0.032	-0.01	-0.137	-0.383	0.273	-0.036	0.008
0.121	-0.01	-0.007	-0.008	-0.023	-0.002	-0.129	-0.42	0.269	-0.037	0.009
0.119	-0.015	-0.009	-0.003	0.012	-0.002	-0.13	-0.385	0.272	-0.045	0.021
0.118	-0.015	-0.01	-0.005	0.008	0	-0.138	-0.345	0.268	-0.083	0.032
0.129	-0.024	-0.01	-0.003	-0.008	0	-0.14	-0.346	0.258	-0.104	0.023
0.137	-0.017	-0.009	0.006	0.005	-0.012	-0.14	-0.357	0.257	-0.062	0.015
0.138	0.007	-0.017	0.003	0.003	-0.017	-0.141	-0.378	0.26	-0.032	0.019
0.143	0.019	-0.023	-0.011	-0.017	-0.011	-0.139	-0.401	0.26	-0.04	0.016
0.123	0.014	-0.012	-0.015	-0.024	-0.005	-0.133	-0.4	0.26	-0.036	0.008
0.1	0.012	-0.002	-0.005	-0.012	0.006	-0.129	-0.376	0.262	-0.022	0.007
0.123	0.013	-0.009	-0.001	-0.002	0.014	-0.133	-0.365	0.271	-0.025	0.013
0.147	0.01	-0.015	-0.009	-0.021	0	-0.142	-0.37	0.287	-0.008	0.024
0.145	0.009	-0.011	-0.016	-0.028	-0.014	-0.14	-0.379	0.287	0.029	0.027
0.131	0.012	-0.005	-0.014	0.004	-0.003	-0.136	-0.389	0.273	0.019	0.014
0.125	0.016	-0.003	0	0.019	0.008	-0.144	-0.381	0.269	-0.007	0.011
0.138	0.019	-0.008	0.013	-0.002	0.002	-0.138	-0.376	0.268	-0.011	0.017
0.136	0.017	-0.01	0.007	-0.007	-0.008	-0.121	-0.39	0.268	-0.006	0.015
0.136	0.01	-0.006	0	-0.005	-0.022	-0.13	-0.391	0.277	0.012	0.017
0.148	-0.005	-0.004	-0.001	-0.023	-0.026	-0.144	-0.382	0.277	-0.001	0.024
0.14	-0.03	-0.006	-0.005	-0.016	-0.017	-0.138	-0.383	0.273	-0.042	0.034
0.131	-0.052	-0.007	-0.002	0	-0.009	-0.134	-0.381	0.278	-0.061	0.052
0.125	-0.065	-0.008	0.005	-0.016	0.003	-0.136	-0.375	0.27	-0.044	0.054
0.113	-0.057	-0.01	-0.001	-0.009	0.019	-0.136	-0.378	0.255	-0.024	0.025
0.127	-0.019	-0.005	-0.015	0.011	0.016	-0.138	-0.377	0.26	-0.035	0.012
0.14	0.033	0.002	-0.021	-0.012	0	-0.144	-0.366	0.274	-0.025	0.013
0.124	0.074	-0.004	-0.015	-0.014	-0.005	-0.142	-0.368	0.272	0.013	-0.005
0.126	0.077	-0.011	-0.013	0.019	-0.009	-0.13	-0.375	0.267	0.007	-0.01
0.142	0.051	-0.011	-0.012	0.026	-0.011	-0.127	-0.371	0.276	-0.034	0.005
0.128	0.031	-0.013	-0.003	0.009	0.009	-0.139	-0.37	0.283	-0.055	0.017
0.124	0.025	-0.011	0.003	-0.004	0.021	-0.143	-0.377	0.272	-0.044	0.022
0.152	0.014	0.004	0.004	-0.008	0.01	-0.138	-0.377	0.263	-0.028	0.028
0.153	0	0.013	0.008	-0.01	0.012	-0.136	-0.362	0.263	-0.023	0.024
0.13	0.005	0.008	0.004	-0.009	0.022	-0.136	-0.352	0.265	-0.033	0.01
0.124	0.013	-0.005	0.001	-0.008	0.01	-0.132	-0.368	0.266	-0.044	0.012
0.125	0.01	-0.01	0.001	-0.013	-0.006	-0.128	-0.383	0.265	-0.022	0.01
0.131	0.012	0	-0.008	-0.018	-0.006	-0.134	-0.381	0.269	-0.004	0
0.156	0.007	0.009	-0.018	-0.025	0	-0.145	-0.378	0.278	-0.008	0.033
0.16	-0.008	0.003	-0.016	-0.033	0.005	-0.148	-0.383	0.275	-0.004	0.059
0.124	-0.01	-0.004	-0.014	-0.041	0.005	-0.143	-0.385	0.266	0.005	0.041
0.115	-0.002	0	-0.01	-0.045	0.004	-0.141	-0.372	0.262	0.017	0.056
0.144	-0.01	0.003	-0.006	-0.039	0.004	-0.144	-0.362	0.26	0.004	0.065
0.146	-0.02	-0.004	-0.015	-0.014	-0.005	-0.138	-0.362	0.263	-0.042	0.015
0.122	-0.01	-0.01	-0.019	0.001	-0.011	-0.129	-0.354	0.271	-0.056	-0.009
0.112	0.006	-0.001	-0.01	-0.003	0.001	-0.127	-0.365	0.275	-0.017	0
0.127	0.013	0.007	-0.011	0.016	0.003	-0.127	-0.38	0.272	-0.001	-0.002
0.141	0.014	0.007	-0.014	0.036	-0.008	-0.133	-0.364	0.269	-0.015	0.001
0.128	0.015	0.007	-0.005	0.021	0.002	-0.144	-0.353	0.271	0.009	-0.006
0.116	0.012	0.007	0.005	0.005	0.016	-0.145	-0.361	0.273	0.021	-0.012
0.13	0.003	0.013	0.009	-0.004	0.009	-0.133	-0.364	0.27	-0.019	0.008
0.141	0.007	0.015	0	-0.011	0	-0.127	-0.366	0.264	-0.021	0.01
0.139	0.028	0.005	-0.008	-0.002	-0.002	-0.134	-0.383	0.266	0.007	0.003
0.138	0.039	0.004	0.003	0.006	-0.007	-0.134	-0.398	0.27	-0.001	0.013
0.139	0.035	0.008	0.004	-0.014	-0.005	-0.128	-0.391	0.271	-0.024	0.01
0.144	0.035	0.003	-0.013	-0.037	-0.001	-0.135	-0.373	0.272	-0.038	0
0.136	0.031	-0.001	-0.013	-0.038	-0.007	-0.147	-0.36	0.27	-0.023	0.01
0.114	0.011	0.001	0	-0.027	-0.002	-0.146	-0.355	0.268	-0.004	0.013
0.119	0.012	0.008	0.001	-0.003	0.012	-0.138	-0.353	0.269	-0.02	0.007
0.13	0.034	0.015	0	0.01	0.008	-0.137	-0.35	0.267	-0.044	0.014
0.128	0.028	0.015	0.001	-0.006	0	-0.138	-0.353	0.266	-0.03	0.02
0.139	0.018	0.017	-0.003	-0.009	0.001	-0.137	-0.36	0.263	-0.002	0.021
0.139	0.027	0.013	-0.005	0.004	-0.007	-0.142	-0.373	0.26	-0.021	0.032
0.13	0.029	0.004	-0.008	0.002	-0.01	-0.144	-0.389	0.267	-0.041	0.033
0.133	0.025	0.003	-0.013	-0.006	0	-0.134	-0.374	0.276	-0.012	0.029
0.123	0.02	0.004	-0.006	-0.01	0.002	-0.126	-0.354	0.274	0.003	0.035
0.123	0.01	0.008	0.002	-0.007	0.008	-0.131	-0.369	0.264	-0.017	0.019
0.138	0.012	0.016	-0.002	0.01	0.019	-0.141	-0.381	0.258	-0.049	-0.004
0.127	0.018	0.018	-0.01	0.004	0.014	-0.136	-0.365	0.263	-0.065	0.007
0.117	0.013	0.023	-0.011	-0.018	0	-0.124	-0.349	0.273	-0.044	0.019
0.12	0.013	0.026	-0.011	-0.013	-0.009	-0.131	-0.358	0.271	-0.019	0.014
0.119	0.017	0.012	-0.012	0.006	-0.018	-0.135	-0.39	0.266	-0.009	0.019
0.13	0.017	0.007	-0.007	0.004	-0.013	-0.128	-0.406	0.276	-0.009	0.019
0.139	0.021	0.019	0.003	-0.009	0.007	-0.137	-0.392	0.278	-0.016	0.012
0.135	0.021	0.015	0.005	-0.017	0.007	-0.151	-0.379	0.267	-0.022	0.025
0.147	0.018	0.011	0.003	-0.024	0.009	-0.155	-0.381	0.267	-0.022	0.031
0.151	0.02	0.019	0.005	-0.015	0.026	-0.149	-0.379	0.265	-0.026	0.011
0.13	0.017	0.012	0.005	-0.006	0.021	-0.133	-0.375	0.26	-0.034	-0.004
0.121	0.015	0.009	0.001	-0.021	0.009	-0.125	-0.376	0.273	0.003	-0.01
0.126	0.025	0.019	0.001	-0.019	0.004	-0.128	-0.38	0.28	0.037	-0.015
0.126	0.026	0.017	0.006	0.002	-0.008	-0.128	-0.373	0.272	0.011	-0.01
0.126	0.006	0.02	0.004	0	-0.005	-0.129	-0.36	0.275	0.023	-0.014
0.127	-0.012	0.031	-0.005	-0.009	0.004	-0.139	-0.373	0.272	0.076	-0.008
0.127	-0.012	0.032	-0.007	-0.005	-0.006	-0.149	-0.399	0.259	0.048	0.022
0.128	-0.014	0.04	0	-0.012	-0.015	-0.148	-0.403	0.258	-0.054	0.024
0.128	-0.031	0.046	-0.004	-0.006	-0.01	-0.142	-0.388	0.258	-0.11	0.002
0.129	-0.028	0.023	-0.017	0.016	-0.013	-0.136	-0.368	0.265	-0.07	0.011
0.129	-0.014	0	-0.01	0.003	-0.012	-0.133	-0.373	0.277	-0.022	0.039
0.13	-0.031	-0.006	0.006	-0.018	-0.003	-0.141	-0.384	0.273	-0.04	0.053
0.13	-0.048	-0.024	0.005	-0.001	-0.007	-0.147	-0.381	0.266	-0.058	0.059
0.127	-0.015	-0.047	-0.004	0.001	-0.003	-0.145	-0.381	0.268	0.012	0.062
0.139	0.021	-0.045	-0.006	-0.014	0.007	-0.15	-0.378	0.269	0.084	0.05
0.151	0.031	-0.029	-0.002	-0.007	0.01	-0.149	-0.379	0.273	0.026	0.022
0.14	0.06	-0.011	0.002	0.005	0.021	-0.135	-0.389	0.276	-0.088	-0.011
0.129	0.085	0.011	0.001	0.001	0.011	-0.13	-0.378	0.268	-0.128	-0.028
0.133	0.074	0.027	0	-0.014	-0.017	-0.132	-0.371	0.267	-0.089	-0.02
0.135	0.051	0.044	0.003	-0.018	-0.015	-0.131	-0.388	0.28	-0.038	-0.01
0.133	0.032	0.07	0.011	-0.011	-0.005	-0.136	-0.401	0.287	-0.01	-0.012
0.135	0.017	0.075	0.012	-0.02	-0.012	-0.138	-0.393	0.281	-0.001	-0.005
0.137	0.007	0.058	0	-0.02	-0.009	-0.127	-0.369	0.272	0.015	0.015
0.127	-0.01	0.051	-0.013	0	0.007	-0.122	-0.348	0.268	0.048	0.021
0.119	-0.023	0.046	-0.015	0.007	0.015	-0.124	-0.357	0.268	0.031	0.021
0.121	-0.038	0.033	-0.008	-0.005	0.01	-0.122	-0.377	0.267	-0.04	0.029
0.12	-0.052	0.023	-0.008	-0.005	0.004	-0.128	-0.37	0.259	-0.061	0.018
0.13	-0.012	0.023	-0.019	0.001	0.007	-0.139	-0.365	0.251	-0.026	-0.007
0.14	0.069	0.02	-0.022	-0.009	0.002	-0.14	-0.389	0.259	-0.001	-0.012
0.139	0.091	0.009	-0.015	-0.016	-0.011	-0.142	-0.4	0.276	0.019	-0.001
0.138	0.063	0.002	-0.007	-0.01	-0.005	-0.146	-0.38	0.274	0.036	0.011
0.14	0.054	-0.008	-0.007	-0.012	0.001	-0.143	-0.362	0.252	0.012	0.019
0.14	0.049	-0.031	-0.017	-0.016	-0.002	-0.141	-0.364	0.247	-0.035	0.016
0.141	0.031	-0.055	-0.014	-0.017	0.001	-0.136	-0.366	0.261	-0.053	0.014
0.142	0.013	-0.095	0.003	-0.021	0.004	-0.129	-0.365	0.27	-0.065	0.026
0.142	0.001	-0.151	0.002	-0.019	0.007	-0.134	-0.363	0.271	-0.073	0.028
0.142	-0.002	-0.199	-0.012	-0.009	-0.001	-0.139	-0.351	0.274	-0.063	0.023
0.147	-0.028	-0.263	-0.008	0.004	-0.017	-0.134	-0.36	0.281	-0.073	0.038
0.139	-0.065	-0.332	0.006	0.005	-0.014	-0.131	-0.384	0.285	-0.059	0.048
0.116	-0.028	-0.322	0.001	0.001	-0.007	-0.135	-0.394	0.287	-0.021	0.05
0.121	0	-0.231	-0.01	0.002	-0.008	-0.138	-0.385	0.279	-0.039	0.076
0.137	-0.093	-0.156	-0.012	0.002	-0.007	-0.143	-0.351	0.265	-0.045	0.087
0.122	-0.16	-0.097	-0.009	-0.005	0.003	-0.15	-0.341	0.259	0.001	0.063
0.119	-0.1	-0.019	0.001	-0.01	0.021	-0.151	-0.362	0.253	0.01	0.047
0.143	-0.02	-0.012	0.007	-0.011	0.035	-0.144	-0.357	0.258	-0.01	0.013
0.153	0.03	-0.067	0.005	-0.016	0.037	-0.135	-0.349	0.281	-0.004	-0.04
0.148	0.029	-0.003	-0.005	-0.013	0.022	-0.138	-0.364	0.287	0.006	-0.042
0.15	-0.047	0.174	-0.016	0.003	0.003	-0.137	-0.368	0.275	-0.006	-0.015
0.154	-0.108	0.284	-0.01	0.012	-0.001	-0.127	-0.368	0.272	-0.019	0
0.143	-0.108	0.253	-0.001	0.014	-0.008	-0.124	-0.394	0.268	-0.008	0.017
0.136	-0.117	0.119	-0.009	0.003	-0.015	-0.127	-0.408	0.263	0.042	0.021
0.141	-0.126	-0.047	-0.019	-0.014	-0.004	-0.135	-0.381	0.265	0.069	0.017
0.133	-0.069	-0.184	-0.009	-0.007	0.002	-0.148	-0.363	0.263	0.005	0.021
0.122	0.047	-0.228	0	0.001	-0.007	-0.154	-0.367	0.263	-0.059	0.008
0.126	0.145	-0.124	-0.009	-0.005	-0.007	-0.149	-0.363	0.269	-0.068	0.002
0.128	0.162	0.033	-0.018	0.003	-0.005	-0.148	-0.353	0.275	-0.066	0.038
0.127	0.131	0.134	-0.011	0.004	-0.008	-0.147	-0.358	0.286	-0.068	0.055
0.13	0.115	0.206	0.003	-0.012	-0.003	-0.136	-0.369	0.29	-0.072	0.021
0.129	0.091	0.218	0.008	-0.025	0.001	-0.136	-0.373	0.27	-0.055	0.006
0.127	0.049	0.138	0.004	-0.028	0.001	-0.139	-0.377	0.255	-0.023	0.019
0.142	0.067	0.059	-0.001	-0.019	0.007	-0.127	-0.381	0.256	-0.027	0.019
0.144	0.113	0.037	-0.006	-0.018	0.002	-0.127	-0.372	0.262	-0.078	0.009
0.12	0.084	0.058	-0.014	-0.018	-0.006	-0.138	-0.378	0.264	-0.113	-0.006
0.121	0.046	0.099	-0.011	0.001	-0.007	-0.134	-0.385	0.268	-0.088	-0.005
0.141	0.047	0.124	0.002	0.005	-0.01	-0.127	-0.366	0.272	-0.045	0.02
0.13	0.037	0.112	-0.003	-0.009	-0.002	-0.134	-0.361	0.269	0.002	0.016
0.106	0.023	0.073	-0.013	-0.008	0.008	-0.151	-0.378	0.266	0.044	0.003
0.113	0.026	0.036	-0.004	-0.001	0.011	-0.15	-0.389	0.269	0.047	0.027
0.123	0.029	0.01	0.003	-0.005	0.017	-0.133	-0.385	0.268	0.038	0.032
0.121	0.027	-0.009	-0.001	-0.009	0.009	-0.137	-0.369	0.261	0.026	0.005
0.132	0.027	-0.012	0.005	-0.015	-0.006	-0.144	-0.358	0.262	0.02	0.011
0.134	0.026	0.02	0.013	-0.031	-0.008	-0.132	-0.37	0.27	0.025	0.018
0.123	0.014	0.065	0.01	-0.03	-0.009	-0.128	-0.388	0.274	0.01	0
0.123	0.009	0.085	0.001	-0.011	-0.009	-0.136	-0.388	0.273	-0.013	0.009
0.128	0.011	0.089	-0.01	-0.007	0.008	-0.133	-0.374	0.274	-0.022	0.02
0.129	0.005	0.09	-0.017	-0.007	0.028	-0.125	-0.364	0.275	-0.021	0.014
0.116	-0.001	0.079	-0.012	-0.005	0.021	-0.126	-0.371	0.264	-0.016	0.023
0.116	-0.007	0.062	-0.007	-0.012	0.001	-0.134	-0.38	0.247	-0.021	0.019
0.141	-0.002	0.045	-0.012	0.007	-0.005	-0.138	-0.371	0.248	-0.028	0.009
0.14	0.024	0.036	-0.017	0.025	-0.001	-0.134	-0.359	0.267	-0.026	0.027
0.125	0.025	0.035	-0.009	0.008	0.001	-0.14	-0.361	0.28	-0.02	0.016
0.137	-0.003	0.025	-0.003	0.005	0.001	-0.157	-0.38	0.278	-0.012	-0.018
0.149	-0.019	0.006	-0.004	-0.002	-0.008	-0.153	-0.394	0.272	0.009	-0.014
0.149	-0.032	0	-0.001	-0.019	-0.018	-0.135	-0.392	0.27	0.026	-0.01
0.141	-0.035	0.004	-0.001	0	-0.009	-0.133	-0.394	0.261	0.015	-0.023
0.124	-0.024	0.002	-0.003	0.007	0.003	-0.128	-0.391	0.254	0.012	-0.008
0.116	-0.002	0	0.004	-0.019	0.005	-0.122	-0.371	0.263	0.025	0.017
0.116	0.047	0	0.007	-0.018	0.008	-0.135	-0.364	0.271	0.006	0.028
0.124	0.067	-0.006	0.007	-0.001	-0.001	-0.142	-0.367	0.269	-0.019	0.043
0.148	0.031	-0.007	0.003	-0.006	-0.011	-0.135	-0.36	0.272	-0.018	0.044
0.148	-0.002	-0.001	-0.001	-0.016	-0.001	-0.139	-0.354	0.279	-0.03	0.038
0.122	-0.019	-0.02	0.005	-0.015	0.008	-0.147	-0.375	0.275	-0.044	0.048
0.126	-0.022	-0.061	0.004	0	0.003	-0.143	-0.404	0.269	-0.017	0.045
0.143	-0.002	-0.098	-0.01	0.006	0.004	-0.144	-0.401	0.269	-0.003	0.022
0.13	-0.015	-0.142	-0.017	0	0.008	-0.141	-0.384	0.267	-0.026	0.017
0.117	-0.066	-0.184	-0.013	0.002	0.006	-0.136	-0.377	0.264	-0.028	0.008
0.131	-0.059	-0.163	-0.003	0	0.001	-0.137	-0.373	0.27	-0.022	-0.017
0.141	0.012	-0.074	0.005	-0.014	-0.003	-0.124	-0.376	0.269	-0.034	-0.016
0.14	0.037	0.018	-0.005	-0.024	-0.004	-0.112	-0.375	0.268	-0.029	-0.01
0.142	0.011	0.085	-0.01	-0.018	-0.006	-0.124	-0.364	0.279	-0.015	-0.012
0.131	0.015	0.13	0.002	0.002	-0.006	-0.138	-0.367	0.285	-0.019	0.016
0.128	0.041	0.138	0.01	0.014	0.002	-0.138	-0.379	0.277	-0.018	0.028
0.149	0.038	0.112	0.001	0.012	0.011	-0.14	-0.386	0.272	-0.018	0.012
0.166	0.022	0.078	-0.009	0.006	0.007	-0.144	-0.384	0.271	-0.017	0.029
0.147	0.021	0.037	-0.009	-0.018	0.003	-0.145	-0.382	0.272	0	0.046
0.105	0.021	-0.01	-0.01	-0.059	0.001	-0.143	-0.386	0.273	-0.024	0.044
0.098	0.017	-0.042	-0.017	-0.077	-0.011	-0.131	-0.376	0.274	-0.08	0.055
0.125	0.014	-0.048	-0.02	-0.07	-0.019	-0.132	-0.367	0.272	-0.082	0.043
0.133	0.014	-0.033	-0.019	-0.053	-0.014	-0.145	-0.373	0.27	-0.046	0.004
0.125	0.02	-0.019	-0.02	-0.02	-0.015	-0.141	-0.373	0.271	-0.042	-0.008
0.135	0.027	-0.029	-0.015	-0.003	-0.013	-0.134	-0.376	0.261	-0.053	0.001
0.158	0.028	-0.031	-0.016	-0.001	0.003	-0.134	-0.385	0.254	-0.02	0.001
0.159	0.029	-0.005	-0.023	0.013	0.01	-0.128	-0.379	0.264	0.018	0.006
0.139	0.028	0.006	-0.014	0.008	0.005	-0.124	-0.374	0.271	0.001	0.017
0.121	0.014	-0.005	0.003	0.001	0.007	-0.129	-0.368	0.269	-0.032	0.003
0.117	0.008	0	0.007	0.015	0.01	-0.131	-0.366	0.273	-0.042	-0.018
0.117	0.017	0.014	0.007	0.016	0.006	-0.133	-0.376	0.279	-0.023	-0.018
0.116	0.018	0.017	0.002	0.005	0.007	-0.141	-0.373	0.273	0.01	-0.014
0.127	0.012	0.016	-0.012	0.007	0.014	-0.141	-0.365	0.265	0.011	-0.013
0.136	0.004	0.02	-0.015	0.005	0.013	-0.135	-0.37	0.26	-0.007	-0.003
0.135	-0.007	0.032	-0.005	-0.008	0.003	-0.14	-0.366	0.258	0.001	-0.002
0.138	-0.001	0.028	-0.007	-0.001	0.001	-0.145	-0.341	0.266	0.004	0.004
0.128	0.007	0.008	-0.011	0.007	0.01	-0.14	-0.33	0.27	-0.021	0.03
0.116	-0.001	0.005	0.002	-0.006	0.008	-0.137	-0.351	0.268	-0.039	0.031
0.129	0.004	0.015	0.015	-0.004	-0.004	-0.138	-0.37	0.275	-0.038	0.012
0.141	0.024	0.01	0.016	0.01	0	-0.139	-0.371	0.282	-0.037	0.021
0.137	0.02	0	0.003	0.007	0.007	-0.14	-0.378	0.277	-0.033	0.018
0.137	0.004	0.001	-0.016	-0.003	0	-0.135	-0.386	0.261	-0.017	0.003
0.143	-0.007	0.003	-0.014	-0.016	0	-0.135	-0.377	0.251	-0.004	0.019
0.13	-0.025	0.004	0.005	-0.019	0.01	-0.143	-0.38	0.262	-0.012	0.029
0.12	-0.041	0.006	0.005	-0.003	0.011	-0.143	-0.381	0.27	-0.01	0.021
0.136	-0.034	0.003	0.001	-0.009	0.008	-0.138	-0.361	0.264	-0.015	0.03
0.136	0	-0.009	0.006	-0.024	0.007	-0.139	-0.355	0.266	-0.024	0.027
0.122	0.027	-0.027	-0.002	-0.006	0.008	-0.142	-0.359	0.27	-0.001	0.023
0.133	0.012	-0.049	-0.002	0.012	0.005	-0.138	-0.363	0.26	-0.004	0.055
0.145	-0.018	-0.07	0.005	0.011	-0.006	-0.131	-0.367	0.262	-0.034	0.072
0.146	-0.024	-0.097	-0.008	0.004	-0.014	-0.133	-0.368	0.275	-0.028	0.066
0.138	-0.012	-0.13	-0.013	-0.011	-0.012	-0.137	-0.385	0.262	-0.017	0.073
0.117	-0.013	-0.16	0.002	-0.016	-0.014	-0.133	-0.396	0.248	-0.006	0.062
0.117	-0.014	-0.173	-0.001	-0.012	-0.026	-0.133	-0.386	0.273	-0.006	0.027
0.141	0.019	-0.119	-0.007	-0.018	-0.027	-0.136	-0.386	0.289	-0.041	0.007
0.148	0.046	-0.01	0.006	-0.025	-0.001	-0.139	-0.382	0.274	-0.064	-0.006
0.146	0.038	0.05	0.006	-0.016	0.018	-0.144	-0.359	0.269	-0.053	-0.007
0.149	0.023	0.041	-0.002	-0.002	0.017	-0.148	-0.357	0.273	-0.037	0.013
0.14	0.027	0.058	-0.003	-0.005	0.016	-0.15	-0.377	0.27	-0.036	0.017
0.13	0.049	0.115	-0.011	-0.007	0.005	-0.142	-0.382	0.269	-0.028	0.008
0.136	0.048	0.133	-0.008	-0.005	-0.003	-0.122	-0.391	0.266	0.002	0.022
0.128	0.013	0.104	0.005	-0.02	0.014	-0.127	-0.405	0.264	0.027	0.025
0.114	0.003	0.088	0.001	-0.021	0.026	-0.15	-0.388	0.269	0.014	0.004
0.125	0.017	0.095	-0.011	-0.003	0.015	-0.141	-0.376	0.267	-0.016	-0.007
0.149	0.012	0.096	-0.012	-0.006	0	-0.122	-0.385	0.272	-0.015	-0.012
0.149	0.004	0.075	-0.012	-0.019	-0.003	-0.126	-0.368	0.282	-0.021	-0.011
0.127	0.017	0.037	-0.009	-0.022	0.001	-0.127	-0.352	0.27	-0.041	0.008
0.12	0.035	-0.009	-0.004	-0.013	0.012	-0.129	-0.371	0.255	-0.048	0.012
0.124	0.051	-0.05	-0.009	0.006	0.018	-0.138	-0.377	0.26	-0.066	0.005
0.124	0.05	-0.072	-0.012	0.005	-0.009	-0.131	-0.372	0.273	-0.033	0.014
0.124	0.033	-0.082	-0.009	-0.011	-0.029	-0.121	-0.384	0.279	0.044	0.015
0.126	0.025	-0.094	-0.005	-0.001	-0.013	-0.13	-0.38	0.271	0.043	0.005
0.126	0.027	-0.1	0.008	0.014	0	-0.141	-0.359	0.269	-0.004	0.002
0.127	0.03	-0.096	0.008	-0.003	0	-0.15	-0.352	0.275	-0.024	-0.012
0.127	0.038	-0.108	-0.013	-0.017	0.003	-0.158	-0.364	0.273	-0.031	-0.027
0.125	0.035	-0.147	-0.011	0.001	0.002	-0.15	-0.38	0.27	-0.035	-0.018
0.137	0.024	-0.137	0.005	0.013	-0.006	-0.138	-0.379	0.265	-0.028	-0.009
0.149	0.022	-0.023	-0.009	0.004	-0.001	-0.138	-0.364	0.264	-0.011	-0.001
0.138	0.024	0.116	-0.016	-0.007	0.015	-0.129	-0.373	0.267	0.013	0.016
0.128	0.025	0.184	0.001	-0.014	0.007	-0.125	-0.392	0.268	0.024	0.02
0.13	0.022	0.175	0.008	-0.02	-0.013	-0.136	-0.377	0.277	0.022	0.015
0.134	0.008	0.145	0.004	-0.019	-0.011	-0.14	-0.367	0.274	0.032	0.024
0.134	-0.009	0.124	-0.008	-0.015	0.002	-0.141	-0.388	0.263	0.042	0.031
0.123	-0.021	0.097	-0.023	-0.006	-0.013	-0.142	-0.396	0.27	0.027	0.023
0.125	-0.026	0.074	-0.018	0	-0.034	-0.14	-0.389	0.269	0.014	0.029
0.135	-0.038	0.055	-0.003	-0.018	-0.01	-0.148	-0.378	0.26	-0.012	0.043
0.135	-0.049	0.01	-0.011	-0.025	0.018	-0.155	-0.363	0.268	-0.063	0.044
0.145	-0.041	-0.054	-0.029	-0.002	0.011	-0.143	-0.353	0.279	-0.074	0.047
0.147	-0.028	-0.099	-0.018	0.001	0	-0.13	-0.345	0.283	-0.052	0.045
0.136	-0.032	-0.118	0.003	0.003	0	-0.134	-0.351	0.278	-0.066	0.036
0.138	-0.029	-0.14	0.006	0.013	-0.003	-0.134	-0.379	0.265	-0.094	0.034
0.137	0.025	-0.159	0.004	-0.009	-0.005	-0.132	-0.387	0.263	-0.088	0.021
0.143	0.093	-0.147	0.004	-0.016	0.004	-0.144	-0.378	0.274	-0.086	0
0.167	0.105	-0.115	0.005	0	-0.003	-0.147	-0.379	0.272	-0.098	0.001
0.172	0.078	-0.086	0.005	-0.007	-0.015	-0.142	-0.374	0.261	-0.08	0.006
0.141	0.052	-0.045	0.001	-0.014	-0.008	-0.144	-0.375	0.261	-0.071	0.004
0.115	0.039	0.023	0	-0.016	-0.007	-0.142	-0.382	0.271	-0.046	0.012
0.111	0.049	0.114	-0.002	-0.031	-0.009	-0.139	-0.368	0.287	0.015	0.013
0.115	0.02	0.206	-0.011	-0.03	0.005	-0.137	-0.361	0.289	0.028	0.01
0.115	-0.079	0.249	-0.007	-0.007	0.005	-0.135	-0.367	0.268	-0.003	0.03
0.112	-0.133	0.215	0.003	0.011	-0.001	-0.135	-0.37	0.258	-0.014	0.033
0.12	-0.121	0.157	-0.006	0.019	0.014	-0.136	-0.365	0.26	-0.018	0.015
0.143	-0.128	0.108	-0.013	0.012	0.016	-0.137	-0.358	0.254	-0.009	0.013
0.15	-0.126	0.058	-0.007	-0.004	0.002	-0.135	-0.374	0.253	0.024	0.003
0.117	-0.09	0.023	-0.009	-0.006	0	-0.128	-0.401	0.264	0.028	-0.003
0.075	-0.1	0.014	-0.009	-0.014	-0.007	-0.129	-0.397	0.264	-0.004	0.022
0.092	-0.142	0.016	-0.002	-0.025	-0.012	-0.134	-0.373	0.265	-0.006	0.026
0.133	-0.086	0.022	-0.014	-0.016	-0.006	-0.131	-0.367	0.283	0.011	0.024
0.13	0.052	0.03	-0.021	-0.01	-0.006	-0.126	-0.376	0.284	0.002	0.062
0.126	0.112	0.03	-0.003	-0.02	-0.001	-0.131	-0.372	0.266	-0.01	0.073
0.138	0.082	0.022	0.011	-0.022	0.014	-0.138	-0.365	0.265	-0.01	0.055
0.137	0.083	0.014	0.009	-0.017	0.018	-0.137	-0.369	0.269	-0.001	0.052
0.144	0.131	0.007	-0.002	-0.018	0.015	-0.135	-0.363	0.268	0	0.013
0.156	0.139	0.003	-0.007	-0.007	0.011	-0.132	-0.354	0.272	-0.018	-0.029
0.159	0.098	0.001	-0.006	0.008	0.004	-0.128	-0.374	0.274	-0.018	-0.016
0.148	0.091	-0.002	-0.004	-0.005	0	-0.135	-0.393	0.272	0.002	-0.012
0.132	0.104	0.004	-0.007	-0.005	-0.002	-0.144	-0.381	0.275	0.002	-0.012
0.128	0.073	0.016	-0.015	0.015	-0.002	-0.139	-0.373	0.278	-0.009	0.015
0.114	0.049	0.019	-0.013	-0.004	0.01	-0.132	-0.374	0.268	-0.003	0.015
0.11	0.05	0.012	0.001	-0.011	0.019	-0.134	-0.363	0.259	0.003	0.007
0.137	0.043	0.005	0.009	0.008	0.022	-0.137	-0.375	0.265	-0.02	0.022
0.141	0.033	0.002	0	-0.004	0.026	-0.138	-0.396	0.27	-0.029	0.008
0.126	0.023	-0.005	-0.011	-0.01	0.016	-0.138	-0.369	0.27	0.002	-0.013
0.13	0.012	-0.015	-0.009	-0.005	-0.003	-0.134	-0.344	0.267	0.022	0.006
0.133	0.012	-0.017	-0.001	-0.025	-0.005	-0.133	-0.368	0.265	0.013	0.015
0.127	0.012	-0.012	-0.003	-0.011	0	-0.133	-0.384	0.267	-0.005	0
0.138	0.005	-0.009	-0.002	0.021	-0.004	-0.119	-0.376	0.268	-0.008	0.004
0.158	0.013	-0.012	0.001	-0.003	-0.002	-0.119	-0.378	0.268	0.006	0.002
0.135	0.023	-0.013	-0.005	-0.022	0.002	-0.153	-0.395	0.27	-0.002	-0.008
0.09	0.004	-0.021	0.004	-0.002	-0.005	-0.158	-0.397	0.267	-0.023	0.008
0.106	-0.019	-0.037	0.009	-0.011	-0.009	-0.121	-0.377	0.264	-0.024	0.007
0.151	-0.028	-0.049	-0.007	-0.022	-0.007	-0.111	-0.354	0.27	-0.022	-0.011
0.143	-0.032	-0.079	-0.007	-0.002	-0.006	-0.134	-0.342	0.272	-0.051	0.013
0.137	-0.028	-0.118	0.003	0.003	-0.001	-0.145	-0.359	0.264	-0.094	0.031
0.169	-0.038	-0.142	0	0.004	0.003	-0.145	-0.375	0.263	-0.098	0.014
0.156	-0.057	-0.181	0.002	0.013	-0.011	-0.144	-0.372	0.267	-0.074	0.029
0.116	-0.024	-0.209	0.008	0.002	-0.026	-0.146	-0.379	0.261	-0.072	0.058
0.126	0.051	-0.179	0.004	-0.003	-0.028	-0.146	-0.388	0.252	-0.09	0.059
0.144	0.078	-0.124	-0.001	-0.002	-0.026	-0.142	-0.388	0.261	-0.107	0.052
0.141	0.038	-0.11	-0.008	-0.019	-0.021	-0.143	-0.373	0.274	-0.101	0.037
0.144	-0.004	-0.184	-0.009	-0.014	-0.017	-0.148	-0.347	0.268	-0.061	0.014
0.133	-0.014	-0.259	-0.006	0.003	-0.007	-0.143	-0.358	0.261	-0.015	0.003
0.116	-0.013	-0.183	-0.016	-0.007	0.018	-0.132	-0.391	0.27	-0.006	-0.012
0.132	-0.028	0.017	-0.027	0.009	0.033	-0.13	-0.389	0.275	-0.029	-0.014
0.152	-0.038	0.191	-0.021	0.033	0.017	-0.135	-0.368	0.271	-0.045	0.009
0.138	-0.02	0.225	-0.007	-0.02	0.005	-0.139	-0.363	0.272	-0.032	0.018
0.11	-0.001	0.1	0.004	-0.072	0.009	-0.135	-0.384	0.27	-0.007	0.01
0.104	-0.011	-0.037	0.006	-0.045	0.005	-0.131	-0.407	0.271	0.008	0.009
0.107	-0.018	-0.048	0.003	-0.006	-0.006	-0.135	-0.389	0.274	0.036	0.006
0.104	0.009	0.009	-0.001	0.008	-0.001	-0.139	-0.371	0.273	0.069	-0.009
0.119	0.049	0.078	-0.003	0.005	0.002	-0.139	-0.385	0.282	0.037	-0.012
0.131	0.059	0.177	-0.001	-0.01	-0.006	-0.135	-0.382	0.284	-0.012	0.008
0.127	0.038	0.243	-0.007	-0.004	-0.002	-0.132	-0.365	0.272	-0.008	0.019
0.14	0.022	0.239	-0.014	0.003	0.008	-0.136	-0.366	0.263	-0.006	0.014
0.151	0.027	0.198	-0.012	-0.011	0.011	-0.14	-0.37	0.26	-0.02	0.019
0.159	0.029	0.139	-0.012	-0.018	0.011	-0.139	-0.366	0.261	-0.02	0.024
0.176	0.019	0.101	-0.014	-0.019	0.002	-0.139	-0.361	0.265	-0.011	0.012
0.154	0.019	0.099	-0.006	-0.015	-0.005	-0.14	-0.372	0.266	-0.001	0.01
0.114	0.028	0.079	0	-0.01	0.005	-0.138	-0.384	0.276	-0.003	0.011
0.12	0.029	0.047	-0.006	-0.018	0.019	-0.143	-0.387	0.287	-0.006	0.005
0.14	0.018	0.033	-0.003	-0.02	0.011	-0.148	-0.392	0.275	0.01	0.016
0.137	0.007	0.026	0.005	-0.01	0.002	-0.138	-0.382	0.262	0.01	0.026
0.133	0.013	0.017	0.004	-0.007	0.006	-0.128	-0.371	0.267	-0.019	0.019
0.14	0.022	0.004	0.004	-0.013	0.007	-0.131	-0.376	0.266	-0.03	0.022
0.141	0.014	-0.015	0	-0.013	0.008	-0.132	-0.366	0.259	-0.03	0.026
0.124	0.006	-0.016	-0.011	-0.005	0.016	-0.134	-0.35	0.263	-0.044	0.02
0.126	0.011	-0.002	-0.014	-0.001	0.008	-0.137	-0.357	0.266	-0.042	0.028
0.148	0.018	0.009	-0.007	-0.007	-0.007	-0.14	-0.368	0.273	-0.025	0.032
0.132	0.021	0.013	-0.006	-0.01	-0.01	-0.143	-0.373	0.279	-0.019	0.023
0.113	0.018	0.002	-0.018	-0.005	-0.011	-0.143	-0.385	0.269	-0.024	0.024
0.136	0.011	-0.004	-0.021	-0.004	-0.004	-0.144	-0.394	0.261	-0.02	0.025
0.142	0.01	0.011	-0.013	0	0.008	-0.143	-0.377	0.269	-0.012	0.02
0.115	0.008	0.01	-0.011	0.007	0.009	-0.133	-0.373	0.271	-0.021	0.027
0.113	0.002	-0.004	-0.01	-0.008	0.006	-0.126	-0.386	0.26	-0.009	0.021
0.124	0.011	-0.004	-0.005	-0.022	0.003	-0.131	-0.37	0.257	0.012	0.001
0.137	0.03	-0.003	0.002	-0.011	-0.002	-0.138	-0.355	0.266	-0.006	0.009
0.151	0.029	-0.005	0.008	-0.008	-0.002	-0.142	-0.362	0.273	-0.03	0.014
0.138	0.015	-0.006	0.004	-0.012	-0.002	-0.138	-0.367	0.276	-0.038	0.01
0.124	0.008	-0.007	-0.003	-0.001	-0.005	-0.131	-0.373	0.274	-0.026	0.03
0.128	0.003	-0.003	-0.001	0.007	-0.003	-0.133	-0.374	0.268	0.001	0.028
0.131	0.003	-0.007	-0.003	0.002	0.003	-0.138	-0.371	0.266	0.006	0.011
0.132	0.011	-0.016	-0.009	-0.004	0.001	-0.132	-0.38	0.269	-0.008	0.025
0.122	0.014	-0.014	-0.015	-0.009	-0.005	-0.136	-0.387	0.276	-0.015	0.015
0.116	0.013	-0.014	-0.018	-0.011	-0.001	-0.145	-0.374	0.284	-0.011	-0.005
0.117	0.014	-0.02	-0.002	-0.008	-0.001	-0.139	-0.368	0.284	-0.02	0.018
0.111	0.012	-0.017	0.019	-0.006	-0.001	-0.138	-0.38	0.277	-0.044	0.024
0.137	0.016	-0.012	0.016	0.011	0.011	-0.148	-0.375	0.275	-0.047	0.002
0.165	0.024	-0.012	0.004	0.027	0.006	-0.146	-0.362	0.279	-0.018	0.011
0.138	0.011	-0.003	0.003	0.009	-0.01	-0.144	-0.368	0.275	0.006	0.027
0.114	-0.011	0.002	0.003	-0.011	-0.01	-0.153	-0.376	0.263	-0.004	0.011
0.121	-0.017	-0.001	0.004	-0.011	-0.008	-0.155	-0.379	0.254	-0.019	-0.007
0.121	-0.027	0.004	0.006	-0.018	-0.001	-0.145	-0.378	0.256	-0.012	-0.006
0.129	-0.053	0.009	-0.015	-0.018	-0.001	-0.134	-0.37	0.268	-0.005	0.005
0.14	-0.055	0.003	-0.034	-0.006	-0.02	-0.128	-0.369	0.272	-0.005	0.028
0.14	-0.013	-0.001	-0.016	-0.007	-0.017	-0.122	-0.377	0.264	-0.009	0.039
0.137	0.035	0	-0.003	-0.002	0.001	-0.121	-0.367	0.261	-0.014	0.029
0.14	0.043	-0.001	-0.007	0.007	-0.001	-0.135	-0.36	0.269	-0.025	0.025
0.143	0.012	-0.005	-0.002	-0.01	0.001	-0.145	-0.382	0.27	-0.029	0.019
0.133	-0.016	-0.008	-0.006	-0.011	0.004	-0.141	-0.381	0.259	-0.014	0.01
0.122	0.005	-0.011	-0.012	0.002	-0.01	-0.134	-0.367	0.258	-0.01	0.026
0.133	0.046	-0.016	0.001	-0.021	-0.006	-0.13	-0.381	0.262	-0.009	0.024
0.146	0.042	-0.016	0.002	-0.028	0.012	-0.13	-0.38	0.264	-0.026	-0.006
0.146	0	-0.014	-0.01	-0.011	0.01	-0.132	-0.37	0.275	-0.067	0.004
0.135	-0.029	-0.013	-0.012	-0.013	0.01	-0.14	-0.378	0.281	-0.068	0.013
0.128	0.003	-0.007	-0.011	0.003	0.014	-0.146	-0.377	0.27	-0.057	-0.007
0.133	0.066	0.006	-0.01	0.019	0.01	-0.132	-0.368	0.26	-0.058	0.007
0.125	0.071	0.018	-0.002	-0.012	0.002	-0.118	-0.369	0.264	-0.033	0.016
0.111	0.041	0.018	0.011	-0.028	-0.003	-0.132	-0.371	0.269	-0.014	-0.006
0.122	0.039	0.008	0.015	-0.025	-0.003	-0.15	-0.362	0.267	-0.006	0.001
0.144	0.046	0.007	0.014	-0.039	0.012	-0.136	-0.367	0.272	-0.001	0.013
0.15	0.037	0.015	0.016	-0.027	0.015	-0.121	-0.379	0.276	-0.016	0.008
0.148	0.016	0.012	0.009	0.002	-0.005	-0.132	-0.372	0.273	-0.016	0.021
0.152	0.009	0.009	-0.008	-0.001	-0.013	-0.137	-0.378	0.272	0.006	0.015
0.145	0.015	0.011	-0.014	0.004	-0.004	-0.13	-0.402	0.268	-0.003	-0.005
0.126	0.003	0.013	-0.009	0.013	-0.001	-0.134	-0.406	0.257	-0.016	0.012
0.119	-0.016	0.014	0.001	-0.009	0.001	-0.14	-0.39	0.262	0.011	0.028
0.123	-0.022	0.013	0.005	-0.02	0.011	-0.135	-0.37	0.272	0.029	0.015
0.123	-0.035	0.009	0.006	-0.018	0.014	-0.131	-0.359	0.27	0.006	0.015
0.124	-0.065	0.004	0.004	-0.028	0.001	-0.137	-0.354	0.271	-0.009	0.015
0.123	-0.062	-0.001	-0.007	-0.02	-0.008	-0.137	-0.343	0.281	-0.007	-0.003
0.122	-0.004	0.001	-0.02	0.006	-0.004	-0.133	-0.342	0.284	-0.012	0.004
0.133	0.049	0.002	-0.022	0.009	0.003	-0.133	-0.364	0.271	-0.026	0.034
0.142	0.053	-0.001	-0.017	0.013	0	-0.135	-0.376	0.256	-0.032	0.041
0.142	0.036	0.001	-0.014	0.028	-0.006	-0.134	-0.372	0.256	-0.021	0.033
0.144	0.024	0.008	-0.016	0.005	-0.002	-0.133	-0.376	0.26	-0.013	0.03
0.135	0.011	0.017	-0.015	-0.03	0	-0.14	-0.379	0.264	0.001	0.032
0.123	-0.001	0.014	-0.004	-0.027	-0.005	-0.147	-0.378	0.27	0.016	0.042
0.135	-0.014	-0.001	0.003	-0.019	0.005	-0.143	-0.388	0.273	-0.005	0.053
0.15	-0.021	-0.001	-0.006	-0.014	0.014	-0.138	-0.373	0.277	-0.032	0.046
0.14	-0.02	0.015	-0.011	0.007	0.005	-0.142	-0.341	0.279	-0.033	0.041
0.12	-0.036	0.019	-0.001	0.011	0.008	-0.149	-0.347	0.27	-0.023	0.044
0.11	-0.036	0.007	0.001	-0.005	0.013	-0.153	-0.366	0.265	-0.022	0.023
0.124	0.02	-0.012	-0.013	-0.009	0	-0.146	-0.376	0.263	-0.037	-0.004
0.138	0.065	-0.042	-0.016	-0.01	-0.006	-0.138	-0.386	0.262	-0.025	-0.003
0.124	0.046	-0.075	-0.003	-0.01	-0.007	-0.134	-0.387	0.276	0.002	0.002
0.112	0.003	-0.096	-0.002	-0.006	-0.017	-0.128	-0.396	0.286	-0.009	0.017
0.129	-0.025	-0.126	-0.015	-0.007	-0.015	-0.128	-0.397	0.285	-0.029	0.036
0.129	-0.033	-0.17	-0.016	-0.006	-0.004	-0.133	-0.37	0.284	-0.016	0.015
0.115	-0.019	-0.239	-0.006	0.004	-0.01	-0.131	-0.364	0.276	-0.004	-0.02
0.127	-0.011	-0.341	0.008	0.004	-0.008	-0.134	-0.384	0.268	-0.062	-0.01
0.138	-0.03	-0.309	0.007	-0.008	0.012	-0.14	-0.386	0.269	-0.13	0.019
0.136	-0.034	-0.07	-0.009	-0.007	0.018	-0.133	-0.366	0.264	-0.098	0.026
0.139	-0.01	0.15	-0.01	-0.008	0.008	-0.124	-0.357	0.256	-0.045	0.033
0.13	0.006	0.239	-0.004	-0.02	-0.002	-0.13	-0.367	0.264	-0.06	0.028
0.118	0.024	0.262	-0.011	-0.014	-0.008	-0.135	-0.377	0.276	-0.068	-0.002
0.131	0.051	0.239	-0.006	0.001	-0.01	-0.129	-0.377	0.278	-0.048	-0.018
0.141	0.061	0.196	-0.001	0.006	-0.007	-0.129	-0.38	0.277	-0.027	-0.019
0.139	0.054	0.164	-0.014	0.004	0	-0.136	-0.389	0.27	0.019	-0.015
0.142	0.046	0.135	-0.012	0	0.004	-0.139	-0.384	0.257	0.055	0.006
0.133	0.034	0.104	0.004	-0.003	0.008	-0.141	-0.37	0.244	0.041	0.023
0.121	0.025	0.081	0.002	-0.017	0.012	-0.143	-0.355	0.244	0.014	0.027
0.133	0.022	0.078	0.008	-0.031	0.01	-0.136	-0.346	0.262	-0.005	0.031
0.145	0.025	0.074	0.017	-0.027	0.014	-0.132	-0.358	0.279	-0.011	0.022
0.143	0.021	0.049	0.005	-0.003	0.007	-0.137	-0.369	0.278	-0.024	0.008
0.142	0.012	0.023	-0.004	0.012	-0.008	-0.14	-0.366	0.272	-0.035	0.01
0.141	0.015	0.017	-0.003	-0.01	0.001	-0.138	-0.366	0.264	0.009	0.003
0.154	0.026	0.022	-0.014	-0.025	0.021	-0.143	-0.379	0.26	0.039	-0.004
0.16	0.026	0.024	-0.016	-0.007	0.018	-0.144	-0.388	0.26	0.017	0.005
0.129	0.017	0.025	0	0.001	-0.002	-0.136	-0.383	0.253	0.023	-0.004
0.105	0.012	0.016	0.001	-0.003	-0.01	-0.137	-0.392	0.254	0.024	-0.017
0.126	0.011	-0.001	-0.004	-0.009	-0.011	-0.141	-0.403	0.272	-0.007	0.011
0.141	0.016	-0.014	-0.001	-0.021	-0.007	-0.141	-0.383	0.284	-0.031	0.026
0.114	0.027	-0.039	-0.009	-0.011	0.009	-0.141	-0.364	0.286	-0.053	0.015
0.104	0.03	-0.072	-0.012	0.01	0.014	-0.139	-0.371	0.288	-0.064	0.028
0.128	0.016	-0.077	-0.006	0.002	0.003	-0.135	-0.384	0.282	-0.057	0.04
0.137	0.017	-0.07	-0.012	-0.005	0	-0.138	-0.389	0.274	-0.06	0.032
0.14	0.028	-0.076	-0.011	0	-0.002	-0.145	-0.384	0.275	-0.07	0.038
0.152	0.019	-0.079	0.005	-0.011	-0.007	-0.148	-0.384	0.267	-0.059	0.035
0.155	0.012	-0.063	0.003	-0.016	-0.007	-0.145	-0.391	0.257	-0.049	0.013
0.144	0.017	-0.034	-0.005	-0.013	0.001	-0.14	-0.387	0.262	-0.057	0.01
0.129	0.009	-0.023	-0.003	-0.023	0.006	-0.134	-0.372	0.267	-0.033	0.012
0.123	0	-0.053	-0.01	-0.022	-0.014	-0.131	-0.357	0.27	0.004	0.008
0.113	0.012	-0.113	-0.01	-0.009	-0.032	-0.137	-0.354	0.271	0.001	0.013
0.113	0.01	-0.2	-0.003	0.002	-0.012	-0.137	-0.37	0.265	-0.027	0.009
0.136	-0.008	-0.293	-0.005	0.015	0.012	-0.132	-0.373	0.264	-0.052	0.002
0.136	-0.01	-0.341	0.001	0.011	0.014	-0.136	-0.344	0.263	-0.058	0.019
0.124	-0.005	-0.31	0.005	-0.01	0.001	-0.141	-0.341	0.259	-0.05	0.022
0.126	-0.001	-0.178	0.001	-0.023	-0.008	-0.139	-0.371	0.264	-0.041	0.009
0.125	0.01	0.008	0	-0.025	-0.001	-0.141	-0.384	0.268	-0.014	0.013
0.135	0.021	0.146	-0.011	-0.03	0.01	-0.15	-0.382	0.265	0.03	0.008
0.149	0.024	0.225	-0.017	-0.026	0.007	-0.15	-0.369	0.274	0.023	0.004
0.136	0.014	0.264	0	-0.014	-0.006	-0.142	-0.36	0.283	-0.032	0.037
0.127	0.004	0.237	0.006	-0.011	0.006	-0.141	-0.369	0.272	-0.035	0.057
0.134	0.009	0.188	-0.005	0.002	0.028	-0.141	-0.375	0.265	0.001	0.04
0.12	0.014	0.164	0	0.011	0.025	-0.131	-0.37	0.272	0.004	0.038
0.12	0.014	0.138	0.004	-0.007	0.006	-0.124	-0.373	0.272	0.007	0.043
0.144	0.007	0.107	-0.001	-0.018	-0.003	-0.132	-0.389	0.264	0.019	0.038
0.142	0.004	0.073	0.001	-0.014	-0.006	-0.142	-0.393	0.258	0.015	0.037
0.138	0.009	0.042	-0.003	-0.01	0.001	-0.145	-0.378	0.266	0.014	0.012
0.151	0.02	0.054	-0.016	0.001	-0.004	-0.142	-0.374	0.278	0.002	-0.015
0.152	0.04	0.092	-0.016	0.006	-0.026	-0.134	-0.374	0.276	-0.031	-0.002
0.149	0.048	0.092	-0.003	-0.009	-0.018	-0.125	-0.372	0.267	-0.036	0.006
0.151	0.033	0.072	0	-0.01	0.009	-0.123	-0.371	0.254	-0.024	-0.002
0.155	0.018	0.063	-0.009	0.005	0.009	-0.128	-0.363	0.255	-0.035	0.018
0.148	0.015	0.047	-0.01	0	-0.006	-0.13	-0.354	0.272	-0.054	0.028
0.128	0.008	0.023	-0.002	0.008	-0.013	-0.134	-0.365	0.274	-0.048	0.005
0.122	-0.004	0.009	0.002	0.023	-0.008	-0.136	-0.384	0.268	0.007	0.001
0.128	0.001	0.003	-0.005	-0.005	0.005	-0.135	-0.393	0.274	0.061	0.01
0.115	0.015	0	-0.017	-0.015	0.01	-0.144	-0.395	0.276	0.025	0
0.113	0.019	-0.004	-0.013	0.004	0.001	-0.145	-0.381	0.272	-0.027	-0.002
0.139	0.024	-0.001	0.002	-0.012	0.003	-0.13	-0.366	0.271	-0.007	0.014
0.141	0.031	0.014	0.005	-0.023	0.017	-0.128	-0.373	0.267	0.008	0.018
0.117	0.028	0.025	-0.005	-0.002	0.014	-0.135	-0.374	0.261	-0.015	0.008
0.111	0.025	0.019	-0.008	-0.003	0.006	-0.131	-0.373	0.27	-0.017	0.007
0.115	0.022	0.01	-0.003	-0.016	0.005	-0.138	-0.382	0.285	-0.005	0.007
0.116	0.022	0.007	0	-0.003	-0.008	-0.149	-0.376	0.283	-0.01	0.007
0.115	0.03	0.006	-0.003	0.007	-0.008	-0.136	-0.372	0.277	-0.019	0.011
0.113	0.03	0.008	-0.007	0.002	0.013	-0.126	-0.375	0.277	-0.006	0.008
0.126	0.016	0.009	-0.007	0.003	0.018	-0.133	-0.372	0.27	0.009	0.011
0.137	-0.014	0.014	-0.003	-0.012	0.008	-0.133	-0.375	0.264	0.015	0.025
0.123	-0.065	0.019	-0.001	-0.034	0.002	-0.132	-0.377	0.264	0.027	0.015
0.124	-0.098	0.017	-0.012	-0.033	-0.007	-0.137	-0.378	0.262	0.018	0.005
0.135	-0.108	0.016	-0.021	-0.034	-0.004	-0.132	-0.377	0.26	0.004	0.024
0.134	-0.123	0.014	-0.011	-0.028	0.009	-0.134	-0.376	0.269	0.004	0.025
0.144	-0.1	0.003	-0.004	0	-0.003	-0.146	-0.38	0.278	-0.012	0.015
0.145	0	-0.003	-0.011	-0.002	-0.015	-0.147	-0.378	0.269	-0.022	0.026
0.135	0.085	-0.005	-0.009	-0.026	0.005	-0.137	-0.374	0.266	-0.023	0.021
0.138	0.109	-0.02	0	-0.013	0.013	-0.127	-0.368	0.276	-0.044	0.011
0.127	0.115	-0.052	0.009	-0.003	-0.005	-0.118	-0.361	0.265	-0.066	0.03
0.128	0.075	-0.085	0.015	-0.024	-0.013	-0.116	-0.371	0.253	-0.091	0.027
0.142	-0.016	-0.101	0.009	-0.005	-0.021	-0.132	-0.387	0.266	-0.11	0.016
0.13	-0.079	-0.099	0	0.032	-0.033	-0.151	-0.388	0.278	-0.079	0.038
0.128	-0.078	-0.104	-0.007	0.03	-0.02	-0.155	-0.386	0.276	-0.053	0.028
0.141	0.003	-0.113	-0.016	0.023	-0.001	-0.154	-0.381	0.276	-0.092	-0.005
0.141	0.091	-0.097	-0.02	0.006	-0.001	-0.153	-0.362	0.275	-0.115	0.011
0.141	0.085	-0.06	-0.015	-0.034	0.002	-0.144	-0.348	0.273	-0.06	0.014
0.137	0.032	-0.008	0.001	-0.032	0.012	-0.135	-0.355	0.273	0	-0.012
0.116	-0.007	0.052	0.014	0.003	0.008	-0.134	-0.361	0.265	0.017	0.011
0.106	-0.038	0.087	0.009	0.001	0.007	-0.136	-0.366	0.254	0.036	0.024
0.12	-0.051	0.096	-0.002	-0.01	0.009	-0.132	-0.378	0.259	0.055	-0.002
0.13	-0.056	0.098	-0.002	0.007	-0.006	-0.128	-0.373	0.273	0.033	0.011
0.128	-0.061	0.092	-0.006	0.017	-0.005	-0.134	-0.368	0.28	0.008	0.036
0.127	-0.027	0.082	-0.019	0.005	0.014	-0.144	-0.38	0.28	0.009	0.039
0.129	0.025	0.066	-0.025	-0.019	0.014	-0.15	-0.375	0.275	0.003	0.055
0.129	0.047	0.055	-0.023	-0.044	0.006	-0.149	-0.357	0.267	-0.003	0.046
0.129	0.059	0.048	-0.011	-0.032	0.008	-0.144	-0.366	0.265	-0.009	0.01
0.131	0.067	0.027	0.005	-0.001	0.014	-0.139	-0.385	0.256	-0.027	-0.01
0.13	0.053	0.016	0.006	-0.002	0.017	-0.133	-0.376	0.248	-0.031	-0.025
0.128	0.036	0.02	0	-0.014	0.008	-0.135	-0.361	0.26	-0.024	-0.022
0.139	0.019	0.019	0.002	-0.004	-0.014	-0.138	-0.376	0.275	-0.026	0.017
0.151	-0.003	0.022	0.002	0.002	-0.023	-0.127	-0.393	0.272	-0.028	0.035
0.141	-0.011	0.027	0	-0.008	-0.015	-0.12	-0.371	0.273	-0.033	0.028
0.129	-0.005	0.02	0.004	-0.019	-0.02	-0.126	-0.35	0.274	-0.04	0.04
0.13	-0.003	0.013	0.01	-0.023	-0.025	-0.129	-0.378	0.261	-0.03	0.038
0.142	-0.005	0.004	0.001	-0.008	0.005	-0.13	-0.395	0.255	-0.025	0.033
0.153	0.007	-0.019	-0.007	-0.001	0.028	-0.137	-0.371	0.26	-0.024	0.049
0.142	0.023	-0.037	0.001	-0.03	0.012	-0.14	-0.369	0.267	-0.001	0.035
0.132	0.024	-0.052	0.009	-0.038	-0.001	-0.139	-0.39	0.273	0.012	0.003
0.135	0.028	-0.071	0.006	-0.011	-0.002	-0.14	-0.403	0.276	-0.022	-0.002
0.136	0.041	-0.082	-0.003	0.002	-0.001	-0.14	-0.394	0.278	-0.055	-0.01
0.136	0.043	-0.114	-0.016	0.009	-0.003	-0.14	-0.362	0.276	-0.071	-0.019
0.137	0.038	-0.174	-0.018	0.013	-0.011	-0.141	-0.348	0.266	-0.086	0.007
0.136	0.038	-0.238	-0.012	0.001	-0.001	-0.139	-0.364	0.264	-0.064	0.017
0.138	0.026	-0.321	-0.016	0	0.014	-0.131	-0.397	0.272	-0.025	-0.006
0.141	0.013	-0.41	-0.019	0.006	-0.009	-0.132	-0.436	0.265	-0.02	-0.003
0.131	0.01	-0.438	-0.021	-0.011	-0.03	-0.141	-0.429	0.257	-0.038	0.003
0.123	0.004	-0.383	-0.015	-0.027	-0.01	-0.139	-0.367	0.266	-0.052	-0.009
0.124	-0.007	-0.273	0	-0.016	0.003	-0.137	-0.338	0.275	-0.047	0.005
0.124	-0.011	-0.153	-0.002	0.003	-0.004	-0.146	-0.365	0.27	-0.027	0.016
0.133	-0.002	-0.027	-0.013	0.02	-0.003	-0.148	-0.343	0.266	0.005	0.007
0.145	0.004	0.146	-0.004	0.019	0.01	-0.139	-0.3	0.274	0.013	0.016
0.141	-0.001	0.323	0.002	-0.011	0.028	-0.136	-0.34	0.271	-0.016	0.017
0.142	0.009	0.412	-0.009	-0.026	0.027	-0.142	-0.374	0.26	-0.016	0.003
0.15	0.032	0.404	-0.009	-0.009	0.011	-0.143	-0.362	0.265	0.007	0.014
0.127	0.043	0.354	0	-0.007	0	-0.135	-0.372	0.272	0.017	0.015
0.106	0.042	0.287	0	-0.012	0	-0.135	-0.376	0.275	0.027	-0.003
0.131	0.043	0.209	0.003	-0.007	0.005	-0.144	-0.367	0.281	0.021	0.005
0.144	0.042	0.141	0.009	-0.004	0	-0.145	-0.375	0.272	0.005	0.017
0.133	0.031	0.097	0.001	0.009	0.008	-0.136	-0.385	0.259	0.003	0.012
0.121	0.017	0.075	-0.008	0.007	0.025	-0.134	-0.382	0.26	-0.012	0.018
0.112	0.009	0.064	0	-0.018	0.019	-0.14	-0.368	0.259	-0.041	0.025
0.135	0.005	0.047	0.009	-0.011	0.009	-0.139	-0.35	0.255	-0.038	0.023
0.145	0.016	0.043	0.004	0.004	0.007	-0.135	-0.353	0.258	-0.015	0.025
0.133	0.028	0.056	-0.004	-0.007	0.006	-0.139	-0.371	0.268	-0.012	0.019
0.136	0.029	0.054	-0.004	-0.008	0	-0.143	-0.373	0.278	0.002	-0.004
0.126	0.033	0.036	-0.005	0.003	-0.015	-0.142	-0.38	0.281	0.013	-0.01
0.124	0.031	0.023	-0.015	0.006	-0.019	-0.142	-0.398	0.28	-0.015	0.008
0.149	0.019	0.016	-0.023	0.01	0.001	-0.145	-0.395	0.271	-0.032	0.009
0.147	0.022	0.011	-0.019	-0.004	0.018	-0.138	-0.384	0.261	-0.022	0
0.135	0.026	0.008	0.003	-0.033	0.021	-0.129	-0.379	0.266	-0.018	0.013
0.139	0.013	0.008	0.016	-0.028	0.017	-0.129	-0.367	0.276	-0.017	0.037
0.133	0.001	0.013	0.002	-0.014	0.006	-0.125	-0.361	0.283	-0.013	0.061
0.125	-0.009	0.013	-0.008	-0.024	0	-0.125	-0.376	0.288	-0.017	0.08
0.117	-0.031	0.007	-0.004	-0.015	0.001	-0.133	-0.394	0.277	-0.028	0.083
0.107	-0.043	0.003	-0.007	0.007	-0.004	-0.132	-0.389	0.269	-0.011	0.082
0.117	-0.044	0.006	-0.01	-0.004	-0.006	-0.13	-0.385	0.273	0.008	0.071
0.131	-0.048	0.009	-0.013	-0.014	0.002	-0.139	-0.396	0.267	-0.005	0.028
0.127	-0.022	0	-0.016	0.003	0.001	-0.141	-0.388	0.267	-0.021	-0.013
0.124	0.037	-0.016	-0.013	0.001	-0.005	-0.128	-0.373	0.274	-0.042	-0.01
0.137	0.06	-0.015	-0.008	-0.019	-0.005	-0.126	-0.362	0.276	-0.064	-0.002
0.148	0.05	-0.012	0	-0.017	-0.005	-0.134	-0.352	0.279	-0.066	-0.016
0.138	0.043	-0.017	0.011	-0.008	-0.009	-0.136	-0.365	0.265	-0.07	-0.015
0.127	0.029	-0.013	0.007	-0.006	-0.015	-0.139	-0.374	0.255	-0.068	-0.007
0.126	0.007	-0.005	-0.006	-0.003	-0.02	-0.143	-0.361	0.271	-0.057	-0.009
0.14	-0.003	-0.001	-0.001	-0.005	-0.02	-0.139	-0.368	0.27	-0.035	0.006
0.154	-0.006	0.007	0.009	-0.011	-0.008	-0.137	-0.387	0.253	0.005	0.025
0.132	0.002	0.01	0	-0.008	0.003	-0.136	-0.378	0.259	0.025	0.019
0.11	0.013	-0.004	-0.008	-0.003	0.003	-0.127	-0.353	0.269	0.019	0.009
0.125	-0.008	-0.013	-0.001	-0.019	0.004	-0.122	-0.344	0.266	0.021	0.004
0.137	-0.034	-0.005	0	-0.032	0.007	-0.12	-0.364	0.269	0.016	-0.001
0.133	-0.033	-0.002	-0.009	-0.02	0.005	-0.116	-0.4	0.279	0	0.011
0.134	-0.051	-0.012	-0.009	-0.012	0.003	-0.121	-0.404	0.278	-0.007	0.03
0.136	-0.096	-0.022	-0.003	-0.005	0.006	-0.134	-0.38	0.274	-0.007	0.049
0.134	-0.124	-0.017	0.003	0.012	0.007	-0.142	-0.376	0.279	-0.006	0.069
0.137	-0.12	-0.014	0.007	0.009	0.008	-0.143	-0.38	0.272	-0.004	0.064
0.138	-0.073	-0.027	0.001	-0.001	0.002	-0.145	-0.381	0.253	-0.008	0.034
0.126	0.025	-0.036	-0.011	-0.01	-0.016	-0.141	-0.378	0.255	-0.01	0.006
0.131	0.104	-0.043	-0.008	-0.017	-0.022	-0.136	-0.367	0.274	-0.003	-0.024
0.134	0.11	-0.073	-0.002	-0.009	-0.015	-0.144	-0.372	0.273	-0.008	-0.034
0.112	0.086	-0.112	-0.011	-0.009	-0.015	-0.151	-0.381	0.26	-0.03	-0.003
0.11	0.07	-0.121	-0.015	-0.011	-0.008	-0.147	-0.367	0.265	-0.045	0.014
0.129	0.065	-0.122	-0.007	-0.002	0.004	-0.144	-0.352	0.28	-0.042	0.011
0.127	0.048	-0.147	-0.003	-0.008	0.002	-0.142	-0.358	0.276	-0.035	0.023
0.111	0.02	-0.156	-0.006	-0.019	0.009	-0.138	-0.37	0.261	-0.046	0.02
0.122	0.012	-0.129	-0.008	-0.009	0.019	-0.142	-0.371	0.261	-0.072	0.005
0.151	0.006	-0.093	0.002	0.003	0.005	-0.148	-0.37	0.267	-0.091	0.009
0.16	-0.01	-0.035	0.003	-0.003	-0.019	-0.14	-0.373	0.266	-0.062	0.006
0.159	-0.025	0.061	-0.015	-0.01	-0.02	-0.132	-0.378	0.271	-0.025	0.001
0.144	-0.044	0.165	-0.02	-0.007	-0.006	-0.139	-0.388	0.283	-0.044	0.014
0.116	-0.028	0.209	-0.018	-0.01	-0.006	-0.15	-0.395	0.285	-0.014	0.011
0.106	0.036	0.185	-0.017	-0.014	-0.008	-0.152	-0.39	0.276	0.06	0.011
0.119	0.063	0.14	-0.016	-0.01	0.003	-0.15	-0.38	0.262	0.035	0.033
0.138	0.038	0.086	-0.018	-0.019	0.014	-0.141	-0.361	0.255	-0.013	0.025
0.147	0.023	0.05	-0.009	-0.025	0.021	-0.133	-0.352	0.256	-0.011	0.007
0.143	0.024	0.075	0.004	-0.003	0.02	-0.129	-0.368	0.259	-0.009	0.018
0.143	0.012	0.107	0.004	0.011	0.012	-0.123	-0.367	0.273	-0.007	0.024
0.152	0.001	0.082	0.007	0.001	0.005	-0.122	-0.356	0.282	0.015	0.024
0.132	0.011	0.038	0.008	-0.004	0.001	-0.131	-0.379	0.269	0.046	0.049
0.099	0.01	0.006	-0.002	-0.003	0.002	-0.144	-0.401	0.263	0.045	0.052
0.113	-0.001	-0.045	-0.006	0.009	0.012	-0.151	-0.389	0.273	-0.014	0.024
0.137	0.02	-0.103	-0.012	0.013	0.018	-0.145	-0.384	0.268	-0.069	0.024
0.133	0.041	-0.151	-0.019	-0.004	0.008	-0.131	-0.386	0.249	-0.047	0.025
0.13	0.033	-0.184	-0.001	-0.012	0.003	-0.125	-0.368	0.251	0	0.003
0.134	0.023	-0.161	0.013	-0.014	0.009	-0.134	-0.366	0.266	0.012	0.008
0.135	0.026	-0.081	0.005	-0.024	0.014	-0.143	-0.375	0.266	0.009	0.009
0.127	0.026	0.01	0.005	-0.014	0.019	-0.134	-0.366	0.265	-0.01	-0.007
0.118	0.023	0.089	0.007	0.005	0.015	-0.127	-0.354	0.282	-0.009	0.008
0.112	0.019	0.13	0.001	0.002	0.004	-0.141	-0.356	0.29	0.026	0.006
0.134	0.007	0.127	-0.004	0.005	0	-0.151	-0.369	0.276	-0.027	-0.015
0.168	0.004	0.113	-0.013	0.017	0.001	-0.135	-0.38	0.265	-0.132	-0.001
0.152	0.016	0.09	-0.019	-0.001	0.003	-0.121	-0.387	0.261	-0.118	-0.001
0.131	0.017	0.064	-0.004	-0.027	0.001	-0.131	-0.386	0.262	-0.028	-0.006
0.141	0.014	0.046	0.018	-0.034	-0.002	-0.138	-0.379	0.271	-0.015	0.014
0.125	0.024	0.026	0.02	-0.032	-0.003	-0.139	-0.383	0.281	-0.076	0.014
0.099	0.02	0.013	0.003	-0.018	-0.016	-0.144	-0.38	0.287	-0.056	0.002
0.112	-0.003	0.011	-0.014	-0.015	-0.021	-0.139	-0.37	0.277	0.046	0.021
0.136	-0.008	0.01	-0.012	-0.017	0.002	-0.137	-0.375	0.261	0.071	0.042
0.141	0.002	0.011	-0.001	0.008	0.012	-0.151	-0.367	0.262	0.01	0.027
0.137	0.004	0.013	-0.006	0.02	-0.006	-0.152	-0.35	0.266	-0.041	0.008
0.147	0.004	0.014	-0.019	-0.001	-0.017	-0.137	-0.364	0.257	-0.037	0.018
0.161	0.011	0.013	-0.021	-0.009	-0.017	-0.132	-0.384	0.258	-0.004	0.018
0.152	0.017	0.009	-0.021	-0.006	-0.018	-0.135	-0.386	0.267	-0.01	-0.003
0.131	0.019	0.001	-0.018	-0.014	-0.029	-0.135	-0.385	0.268	-0.042	-0.001
0.125	0.018	-0.006	-0.009	-0.017	-0.033	-0.134	-0.388	0.272	-0.052	0.021
0.129	0.019	-0.006	-0.008	-0.004	-0.01	-0.136	-0.375	0.277	-0.053	0.033
0.129	0.017	-0.007	-0.005	0.004	0.006	-0.137	-0.355	0.27	-0.065	0.029
0.127	0.009	-0.008	0.01	-0.007	0.006	-0.132	-0.36	0.264	-0.085	0.013
0.138	0.01	0.001	0.012	-0.008	0.013	-0.132	-0.373	0.267	-0.091	0.01
0.147	0.018	0.015	0.004	0.007	0.019	-0.141	-0.374	0.265	-0.051	0.025
0.147	0.017	0.026	0.001	0.003	0.017	-0.141	-0.377	0.263	0.011	0.025
0.149	0.015	0.022	0	-0.019	0.013	-0.137	-0.378	0.272	0.044	0.008
0.141	0.01	0.013	-0.001	-0.029	0.003	-0.137	-0.376	0.276	0.055	0.007
0.13	-0.002	0.014	-0.01	-0.016	-0.001	-0.138	-0.372	0.273	0.047	0.011
0.134	-0.007	0.01	-0.022	0.007	0.001	-0.141	-0.363	0.269	0.015	0.011
0.136	-0.006	0.003	-0.013	0.021	0.004	-0.134	-0.355	0.26	0.002	0.026
0.131	-0.003	0.009	0.006	0.008	0.018	-0.123	-0.365	0.254	0.012	0.033
0.145	0.002	0.015	0.01	-0.007	0.029	-0.13	-0.383	0.26	0.001	0.017
0.159	0.007	0.01	0.002	-0.007	0.017	-0.134	-0.388	0.264	-0.037	0.024
0.137	0.016	0.009	-0.005	-0.013	-0.002	-0.128	-0.383	0.263	-0.063	0.033
0.118	0.023	0.009	-0.005	-0.013	-0.005	-0.136	-0.382	0.278	-0.039	0.006
0.124	0.019	0	0.001	-0.005	-0.005	-0.14	-0.389	0.29	-0.002	-0.006
0.123	0.015	-0.006	0.003	-0.006	-0.008	-0.133	-0.389	0.278	-0.001	0.003
0.132	0.019	-0.002	-0.012	-0.001	-0.004	-0.144	-0.373	0.268	-0.009	-0.004
0.15	0.014	-0.001	-0.021	0.005	0.004	-0.152	-0.358	0.274	0.007	0.002
0.129	0	-0.017	-0.007	-0.001	0.01	-0.144	-0.36	0.268	0.022	0.026
0.097	-0.004	-0.033	0.002	-0.011	0.009	-0.143	-0.365	0.261	-0.001	0.033
0.104	0	-0.049	-0.012	-0.018	-0.004	-0.137	-0.369	0.265	-0.035	0.033
0.117	-0.006	-0.089	-0.011	-0.019	-0.016	-0.121	-0.37	0.271	-0.065	0.035
0.112	-0.016	-0.138	0.007	-0.024	-0.017	-0.125	-0.362	0.28	-0.09	0.025
0.123	-0.008	-0.196	-0.002	-0.03	-0.008	-0.141	-0.362	0.29	-0.098	0.026
0.132	0.017	-0.283	-0.017	-0.03	0.005	-0.145	-0.374	0.28	-0.075	0.048
0.13	0.03	-0.331	0	-0.025	0.001	-0.143	-0.375	0.264	-0.024	0.047
0.141	0.026	-0.283	0.009	-0.022	-0.017	-0.147	-0.377	0.263	0.002	0.024
0.142	0.029	-0.165	-0.002	-0.016	-0.02	-0.14	-0.388	0.259	0.004	0.024
0.136	0.025	0	-0.005	0.004	-0.009	-0.119	-0.386	0.251	0.021	0.014
0.127	0.015	0.149	-0.004	0.017	-0.007	-0.113	-0.379	0.257	0.022	-0.007
0.105	0.031	0.225	-0.012	0.009	-0.004	-0.127	-0.371	0.274	0.004	-0.002
0.118	0.045	0.267	-0.018	-0.002	0.007	-0.134	-0.366	0.277	0.003	-0.003
0.144	0.027	0.271	-0.007	-0.003	0	-0.126	-0.37	0.262	0.007	-0.014
0.127	0.02	0.221	0.008	0.001	0.002	-0.13	-0.374	0.258	-0.022	-0.005
0.126	0.029	0.166	0.003	0.004	0.027	-0.14	-0.371	0.264	-0.048	-0.001
0.143	0.025	0.123	-0.007	0.007	0.018	-0.143	-0.356	0.261	-0.025	0.003
0.129	0.021	0.076	-0.003	-0.003	-0.011	-0.145	-0.356	0.263	-0.032	0.029
0.128	0.023	0.05	0.006	-0.02	-0.006	-0.145	-0.377	0.27	-0.069	0.033
0.144	0.022	0.035	0.006	-0.017	-0.004	-0.143	-0.387	0.276	-0.043	0.007
0.134	0.023	0.011	-0.004	-0.01	-0.01	-0.143	-0.395	0.273	-0.012	0.005
0.122	0.023	0.012	-0.011	-0.019	0.011	-0.139	-0.401	0.268	-0.038	0.007
0.126	0.021	0.04	-0.01	-0.019	0.008	-0.143	-0.387	0.284	-0.054	0
0.127	0.031	0.058	-0.004	-0.012	-0.017	-0.152	-0.375	0.294	-0.033	0.016
0.127	0.024	0.057	-0.006	-0.008	0.002	-0.146	-0.384	0.276	-0.023	0.02
0.129	-0.031	0.045	-0.014	0.011	0.018	-0.136	-0.391	0.266	-0.02	0.001
0.125	-0.086	0.032	-0.009	0.022	0	-0.13	-0.365	0.271	0.005	0.009
0.133	-0.108	0.016	-0.005	-0.008	-0.011	-0.133	-0.341	0.273	0.024	0.019
0.157	-0.129	0.009	-0.009	-0.022	-0.017	-0.137	-0.367	0.272	0.029	0.011
0.157	-0.13	0.023	-0.009	0.008	-0.016	-0.133	-0.393	0.271	0.027	0.015
0.135	-0.066	0.023	-0.013	0.003	0.01	-0.133	-0.373	0.28	0	0.016
0.128	0.038	-0.003	-0.013	-0.02	0.026	-0.137	-0.354	0.287	-0.024	-0.002
0.132	0.094	-0.02	-0.006	-0.006	0.012	-0.137	-0.375	0.27	-0.024	-0.014
0.133	0.09	-0.012	-0.007	0.004	0.006	-0.138	-0.39	0.257	-0.022	-0.013
0.131	0.108	-0.004	-0.006	-0.001	0.014	-0.133	-0.366	0.263	-0.04	-0.015
0.131	0.121	-0.025	0.004	-0.009	0.019	-0.125	-0.348	0.272	-0.05	-0.022
0.142	0.035	-0.07	0.007	-0.026	0.019	-0.13	-0.36	0.275	-0.016	-0.016
0.147	-0.084	-0.142	0.006	-0.023	0.008	-0.136	-0.367	0.272	0.003	0.007
0.157	-0.092	-0.242	0	-0.003	-0.005	-0.128	-0.368	0.269	-0.018	0.045
0.174	-0.018	-0.327	-0.006	0	0	-0.131	-0.371	0.273	-0.018	0.076
0.147	0.015	-0.372	-0.005	-0.002	0.008	-0.148	-0.372	0.269	-0.01	0.083
0.102	0.018	-0.351	-0.005	0.002	-0.001	-0.146	-0.373	0.254	-0.021	0.081
0.108	0.029	-0.216	-0.004	-0.008	-0.01	-0.137	-0.379	0.252	-0.036	0.06
0.137	0.033	-0.048	-0.005	-0.021	-0.007	-0.142	-0.389	0.266	-0.045	0.005
0.134	0.021	0.051	-0.017	-0.018	-0.009	-0.147	-0.383	0.27	-0.017	-0.029
0.114	-0.007	0.12	-0.022	-0.019	-0.014	-0.144	-0.362	0.272	0.013	-0.012
0.106	-0.009	0.162	-0.006	-0.018	-0.003	-0.149	-0.359	0.282	-0.009	0.007
0.104	0.042	0.144	0.003	0	0.007	-0.151	-0.372	0.277	-0.043	0.017
0.122	0.069	0.132	-0.005	0.006	-0.004	-0.141	-0.379	0.26	-0.048	0.034
0.155	0.031	0.173	-0.002	-0.001	-0.008	-0.135	-0.378	0.257	-0.047	0.031
0.154	-0.002	0.212	0.007	0.002	0.006	-0.137	-0.367	0.259	-0.041	0.025
0.13	-0.009	0.205	0.003	-0.001	0.013	-0.138	-0.367	0.252	-0.016	0.035
0.124	-0.032	0.179	-0.002	-0.018	0.005	-0.137	-0.38	0.247	0.006	0.033
0.128	-0.04	0.163	-0.001	-0.018	-0.011	-0.139	-0.381	0.259	0.012	0.031
0.129	0.011	0.154	0.003	-0.008	-0.015	-0.137	-0.369	0.274	0.023	0.052
0.128	0.054	0.145	0.004	-0.015	-0.001	-0.13	-0.353	0.269	0.038	0.058
0.127	0.054	0.117	-0.005	-0.014	0.007	-0.128	-0.347	0.264	0.018	0.031
0.137	0.053	0.065	-0.006	0.005	0.003	-0.129	-0.368	0.269	-0.021	0.008
0.146	0.042	0.027	0.006	0.008	0.004	-0.131	-0.393	0.274	-0.015	-0.001
0.149	0.024	0.02	0.01	-0.001	0.009	-0.127	-0.39	0.276	-0.003	-0.005
0.141	0.029	0.014	0	-0.004	0.004	-0.124	-0.374	0.275	-0.011	0.014
0.119	0.027	-0.001	-0.011	-0.013	-0.004	-0.127	-0.381	0.272	-0.001	0.025
0.119	0.016	-0.004	-0.011	-0.022	-0.005	-0.133	-0.395	0.269	-0.009	0.012
0.145	0.025	-0.009	0.001	-0.02	-0.009	-0.139	-0.383	0.271	-0.03	0.008
0.147	0.031	-0.035	0.005	-0.019	-0.017	-0.142	-0.37	0.277	-0.018	0.003
0.123	0.017	-0.058	-0.009	-0.011	-0.005	-0.142	-0.374	0.271	-0.022	-0.004
0.112	0.012	-0.071	-0.019	0.007	0.017	-0.141	-0.368	0.26	-0.042	0.006
0.128	0.016	-0.09	-0.018	0.005	0.022	-0.142	-0.365	0.263	-0.061	0.006
0.14	-0.002	-0.119	-0.01	-0.003	0.023	-0.143	-0.369	0.268	-0.084	-0.003
0.127	-0.03	-0.159	-0.003	0	0.021	-0.14	-0.367	0.267	-0.072	0.005
0.118	-0.042	-0.212	-0.012	-0.007	0.005	-0.137	-0.376	0.271	-0.035	0.012
0.121	-0.038	-0.29	-0.015	-0.01	-0.005	-0.138	-0.387	0.276	-0.026	0.012
0.12	-0.012	-0.338	-0.001	-0.004	-0.008	-0.138	-0.386	0.274	-0.025	0.021
0.125	0.026	-0.223	0.013	-0.01	-0.005	-0.139	-0.386	0.267	-0.001	0.02
0.147	0.034	0.012	0.011	-0.016	0.007	-0.139	-0.381	0.266	0.011	0.014
0.162	0.014	0.16	-0.002	-0.02	0.007	-0.128	-0.374	0.268	-0.012	0.028
0.139	-0.005	0.174	-0.008	-0.019	0.008	-0.121	-0.374	0.266	-0.028	0.033
0.109	-0.02	0.129	-0.008	0.002	0.013	-0.131	-0.371	0.262	-0.031	0.024
0.115	-0.041	0.071	-0.01	0.015	0.001	-0.134	-0.36	0.266	-0.048	0.043
0.124	-0.061	0.031	-0.014	0.007	-0.006	-0.128	-0.354	0.274	-0.04	0.057
0.13	-0.052	0.01	-0.019	0.007	0.007	-0.135	-0.362	0.276	-0.007	0.045
0.152	-0.036	-0.011	-0.012	0.002	0.014	-0.143	-0.369	0.275	0.001	0.043
0.151	-0.023	-0.044	-0.003	-0.021	0.003	-0.139	-0.367	0.279	-0.001	0.019
0.136	0.027	-0.075	-0.009	-0.024	0	-0.146	-0.379	0.276	0.008	-0.021
0.15	0.078	-0.107	-0.014	-0.002	0.004	-0.155	-0.398	0.258	-0.002	-0.02
0.155	0.08	-0.164	-0.007	-0.001	0.002	-0.148	-0.388	0.251	-0.02	-0.014
0.135	0.061	-0.154	0.002	-0.01	0.005	-0.137	-0.358	0.27	-0.032	-0.016
0.117	0.046	-0.019	0.008	-0.006	0.005	-0.126	-0.356	0.275	-0.075	0.006
0.109	0.028	0.13	0.006	-0.015	-0.013	-0.117	-0.368	0.269	-0.102	0.014
0.118	0.023	0.189	-0.001	-0.028	-0.025	-0.122	-0.361	0.276	-0.07	0.007
0.14	0.032	0.149	0.001	-0.016	-0.018	-0.128	-0.364	0.273	-0.04	0.025
0.149	0.033	0.071	0	-0.002	-0.004	-0.13	-0.385	0.266	-0.032	0.037
0.137	0.025	0.053	-0.001	-0.001	-0.001	-0.14	-0.386	0.273	-0.058	0.027
0.127	0.02	0.103	0.007	-0.003	-0.007	-0.142	-0.377	0.271	-0.088	0.025
0.129	0.018	0.132	0.005	-0.001	-0.004	-0.14	-0.379	0.263	-0.062	0.024
0.136	0.017	0.105	-0.007	0	-0.011	-0.148	-0.382	0.269	-0.014	0.017
0.126	0.01	0.073	-0.007	-0.016	-0.028	-0.148	-0.386	0.27	0.024	0.022
0.101	0.005	0.076	-0.007	-0.035	-0.018	-0.143	-0.39	0.269	0.038	0.005
0.113	0.014	0.088	-0.019	-0.026	-0.002	-0.149	-0.384	0.275	0.02	-0.022
0.147	0.022	0.08	-0.023	-0.008	0	-0.146	-0.376	0.272	-0.002	-0.003
0.144	0.013	0.06	-0.012	-0.006	0.016	-0.138	-0.372	0.268	-0.011	0.015
[truncated: 31,419 more rows]
