# Supplementary material for: Asymmetric and transient properties of reciprocal activity of antagonists during the paw-shake response in the cat
Source: PLoS Comput Biol. 2021 Dec 28;17(12):e1009677. doi: 10.1371/journal.pcbi.1009677 (PMC8759665; doi:10.1371/journal.pcbi.1009677)
Supplement: S1 Data — File name of each file has the following structure: SupplementaryFileNumber_Data_SessionNumber_AnimalCode_EpisodeNumber.txt. Example: S1_Data_7_3-25-0_bo_9F.txt, where S1 is the supplementary data file number 7, 3-25-0 is session number, bo is animal code, 9F is episode number, and txt is file type extension. Each column of each file contains raw EMG signal of a specific muscle in mV sampled at 3000 Hz and band-pass filtered (Butterworth zero-lag filter, 30 Hz– 1000 Hz, 3 dB). First line of each file contains muscle name abbreviations (see Table 3 in the manuscript): MG, medial gastrocnemius; SO, soleus; BFS, biceps femoris anterior; IP, iliopsoas; TA, tibialis anterior; VA, vastus lateralis and vastus medialis. (ZIP) [file pcbi.1009677.s001.zip › S1_Data/S1_Data_1_3-25-0_bo_9F.txt]

TA	MG	SO	BFA	VL	RF	SAM	IP	LG	SAA	BFP
-7.678	-0.064	-0.244	-0.076	0.04	0.032	0.068	-0.045	-0.058	-0.033	0.037
-5.257	-0.157	-0.247	-0.062	0.039	0.034	0.035	-0.029	-0.052	-0.03	0.03
-2.922	-0.207	-0.259	-0.043	0.008	0.031	0.022	-0.016	-0.029	-0.008	0.027
-1.698	-0.172	-0.269	-0.031	0.004	0.02	0.035	-0.011	-0.016	-0.008	0.026
-0.627	-0.143	-0.274	-0.026	0.021	0.024	0.035	0.009	-0.029	-0.032	0.009
0.335	-0.086	-0.26	-0.039	0.007	0.023	0.03	0.033	-0.033	-0.036	0
1.044	0.034	-0.251	-0.058	0.011	0.009	0.047	0.02	-0.009	-0.019	0.014
1.685	0.097	-0.268	-0.059	0.037	0.011	0.053	-0.022	-0.007	-0.02	0.012
2.259	0.072	-0.269	-0.053	0.017	0.016	0.028	-0.05	-0.017	-0.02	-0.001
2.702	0.066	-0.265	-0.045	-0.005	0.007	0.024	-0.058	0.017	-0.006	0.007
3.029	0.095	-0.292	-0.022	0.042	-0.001	0.039	-0.05	0.031	-0.014	0.013
3.365	0.048	-0.3	-0.005	0.058	-0.009	0.019	-0.033	0.011	-0.02	-0.002
3.653	-0.114	-0.277	-0.002	0.004	-0.007	-0.02	-0.048	0.025	0	-0.008
3.774	-0.273	-0.285	0.004	0.01	0	-0.031	-0.057	0.042	-0.001	-0.005
3.874	-0.288	-0.3	0.014	0.056	0.005	-0.03	-0.004	0.02	-0.019	-0.014
4	-0.204	-0.278	0.015	0.044	0.008	-0.039	0.051	0	-0.014	-0.018
4.031	-0.127	-0.273	0.007	0.039	-0.004	-0.04	0.077	0.045	-0.005	-0.012
4.054	-0.066	-0.293	0.011	0.061	-0.016	-0.024	0.087	0.073	-0.016	-0.022
4.126	-0.041	-0.279	0.006	0.052	-0.011	-0.005	0.028	0.024	-0.027	-0.025
4.054	-0.056	-0.241	-0.026	0.017	-0.008	-0.002	-0.091	0.03	-0.018	-0.011
3.869	-0.06	-0.24	-0.02	0.007	-0.011	-0.011	-0.129	0.073	-0.003	-0.005
3.822	-0.046	-0.268	0.017	0.033	-0.012	-0.01	-0.048	0.042	0.002	-0.009
3.787	-0.035	-0.258	0.031	0.035	-0.013	-0.009	0.006	0	-0.006	-0.009
3.56	-0.035	-0.245	0.059	0.017	-0.014	-0.014	-0.016	0.006	-0.026	-0.011
3.34	-0.032	-0.274	0.088	0.019	-0.015	-0.008	-0.014	0.015	-0.031	-0.019
3.246	-0.027	-0.291	0.064	0.018	-0.017	-0.017	0.026	0.002	-0.013	-0.024
3.14	-0.024	-0.286	0.038	0.013	-0.016	-0.057	0.017	0.005	-0.004	-0.015
3.029	-0.018	-0.281	0.045	0.023	-0.008	-0.083	-0.03	0.021	-0.013	-0.011
2.927	-0.03	-0.279	0.037	0.024	0.002	-0.067	-0.009	0.012	-0.018	-0.027
2.744	-0.051	-0.286	0.003	0.008	-0.001	-0.036	0.083	0.013	-0.006	-0.026
2.578	-0.035	-0.289	0.003	0.01	-0.009	-0.011	0.127	0.04	0.015	-0.002
2.464	-0.003	-0.28	0.026	0.035	-0.002	0.015	0.077	0.042	0.01	-0.002
2.268	-0.006	-0.267	0.025	0.032	0.007	0.036	0.024	0.033	0.004	-0.015
2.02	-0.014	-0.27	0.015	0.015	0.007	0.062	0.027	0.044	0.019	-0.016
1.811	-0.008	-0.296	0.026	0.026	0.009	0.098	0.023	0.05	0.006	-0.024
1.656	-0.018	-0.296	0.041	0.032	0.009	0.099	-0.009	0.048	-0.014	-0.026
1.522	-0.011	-0.268	0.026	0.003	0	0.05	0.014	0.058	0.017	-0.014
1.348	0.006	-0.268	0.009	-0.001	-0.001	0.006	0.078	0.064	0.059	-0.018
1.183	-0.034	-0.28	0.01	0.031	0.005	-0.012	0.081	0.044	0.071	-0.03
1.071	-0.078	-0.275	0.003	0.024	0.01	-0.035	-0.005	0.021	0.076	-0.024
0.956	-0.037	-0.285	0.011	0.009	0.011	-0.053	-0.089	0.055	0.081	-0.008
0.888	0.009	-0.298	0.039	0.047	0.011	-0.036	-0.063	0.093	0.062	-0.003
0.868	-0.03	-0.284	0.037	0.061	0.006	0.008	0.01	0.051	0.019	-0.002
0.748	-0.056	-0.266	0.017	0.025	0.001	0.058	0.002	0.019	-0.012	0.001
0.632	-0.022	-0.283	0.011	0.051	0.006	0.096	-0.048	0.031	-0.039	-0.007
0.654	-0.019	-0.311	0.018	0.092	0.003	0.105	-0.044	0.019	-0.075	-0.013
0.602	-0.043	-0.296	0.027	0.044	-0.001	0.082	0.004	0.04	-0.068	-0.008
0.32	-0.024	-0.266	0.025	0.016	0.011	0.053	0.056	0.07	-0.017	-0.008
0.048	-0.007	-0.263	0.019	0.049	0.014	0.033	0.117	0.026	0.002	-0.016
-0.003	-0.026	-0.258	0.016	0.046	-0.01	-0.003	0.157	-0.008	-0.015	-0.016
-0.123	-0.025	-0.238	0.016	0.025	-0.025	-0.046	0.086	-0.001	-0.015	0
-0.423	-0.017	-0.246	0.016	0.027	-0.015	-0.067	-0.041	-0.01	-0.01	0.008
-0.553	-0.027	-0.276	0.012	0.029	-0.009	-0.076	-0.079	-0.013	-0.04	0
-0.445	-0.005	-0.289	0.008	0.023	-0.014	-0.076	-0.058	0.01	-0.061	-0.004
-0.349	0.052	-0.307	0.006	0.021	-0.013	-0.061	-0.042	0.03	-0.035	-0.005
-0.41	0.083	-0.329	0.003	0.023	-0.005	-0.064	-0.024	0.018	-0.006	-0.007
-0.491	0.092	-0.326	-0.002	0.014	-0.009	-0.085	-0.044	-0.005	0	-0.002
-0.448	0.127	-0.319	-0.001	0.015	-0.025	-0.08	-0.095	-0.006	-0.005	-0.009
-0.39	0.107	-0.324	0.01	0.03	-0.031	-0.067	-0.109	-0.006	-0.02	-0.028
-0.403	-0.045	-0.325	0.013	0.04	-0.019	-0.07	-0.082	-0.001	-0.021	-0.024
-0.424	-0.208	-0.326	0.004	0.045	-0.003	-0.072	-0.039	0.023	-0.02	-0.003
-0.398	-0.3	-0.33	0.01	0.036	0.006	-0.074	0.018	0.023	-0.048	0.004
-0.327	-0.348	-0.327	0.026	0.034	0.009	-0.066	0.066	0.016	-0.051	-0.005
-0.289	-0.363	-0.309	0.022	0.051	0.005	-0.044	0.067	0.037	-0.016	-0.01
-0.326	-0.358	-0.298	0.006	0.068	0.004	-0.013	0.023	0.044	-0.009	0.004
-0.285	-0.317	-0.302	-0.009	0.086	0.007	0.013	-0.012	0.027	-0.026	0.013
-0.187	-0.223	-0.282	-0.026	0.071	-0.003	0.01	-0.001	0.024	-0.045	-0.001
-0.3	-0.088	-0.27	-0.045	0.023	-0.006	-0.013	0.025	0.03	-0.044	-0.003
-0.482	0.039	-0.286	-0.046	0.036	0.005	-0.028	0.026	0.027	-0.018	0.01
-0.449	0.057	-0.281	-0.017	0.093	0.001	-0.034	0.008	0.015	-0.016	0.003
-0.33	-0.013	-0.282	-0.003	0.074	-0.004	-0.036	-0.009	0.006	-0.031	-0.008
-0.352	-0.022	-0.312	-0.004	0.03	0.006	-0.029	-0.024	0.014	-0.029	-0.003
-0.605	-0.001	-0.315	0.01	0.029	0.008	-0.031	-0.031	0.025	-0.021	-0.006
-0.88	-0.05	-0.297	-0.005	0.013	-0.004	-0.036	-0.025	0.025	-0.002	-0.012
-0.879	-0.069	-0.312	-0.034	-0.005	-0.006	-0.023	-0.014	0.03	0.01	0
-0.84	-0.033	-0.343	-0.033	0.015	0.002	-0.013	-0.009	0.033	-0.013	0.012
-1.009	-0.032	-0.346	-0.028	0.022	-0.001	-0.014	-0.012	0.026	-0.022	0.007
-1.092	-0.041	-0.348	-0.035	0.01	-0.012	-0.007	-0.024	0.033	0.002	0.003
-0.852	-0.031	-0.373	-0.036	0.025	-0.012	0.002	-0.045	0.029	0.001	0.005
-0.482	-0.032	-0.369	-0.028	0.033	-0.01	0.009	-0.053	0.002	-0.021	0.007
-0.313	-0.036	-0.332	-0.013	0.004	-0.014	0.014	-0.04	-0.002	-0.012	0.007
-0.335	-0.022	-0.327	0.007	0.006	-0.014	0.015	-0.024	0.018	0.007	0.001
-0.293	-0.014	-0.344	0.013	0.043	-0.011	0.017	-0.022	0.026	-0.006	0.001
-0.144	-0.026	-0.334	-0.006	0.043	-0.006	0.018	-0.029	0.032	-0.017	0.007
-0.107	-0.031	-0.336	-0.007	0.024	0.005	0.009	-0.017	0.035	-0.007	0.005
-0.222	-0.035	-0.39	0.01	0.036	0.006	0.004	0.003	-0.008	-0.017	-0.003
-0.267	-0.052	-0.43	-0.01	0.056	-0.007	0.003	-0.003	-0.041	-0.036	-0.004
-0.268	-0.051	-0.363	-0.028	0.051	-0.007	-0.019	-0.009	0.002	-0.031	0.003
-0.311	-0.045	-0.116	0.001	0.054	0.006	-0.045	-0.005	0.013	-0.023	-0.001
-0.262	-0.051	0.306	0.033	0.071	0.008	-0.039	-0.01	-0.017	-0.023	-0.019
-0.072	-0.041	0.58	0.034	0.058	0.005	-0.016	-0.012	0.012	-0.019	-0.024
0.151	-0.018	0.442	0.018	0.035	0.012	0.01	-0.01	0.015	-0.022	-0.013
0.229	-0.006	0.183	0.014	0.008	0.019	0.045	-0.011	-0.036	-0.029	-0.013
0.127	-0.011	0.037	0.014	-0.043	0.018	0.062	-0.002	-0.021	-0.015	-0.02
0.055	-0.005	-0.122	0.015	-0.068	0.015	0.046	0.003	0.012	0.038	-0.011
0.114	0.036	-0.306	0.03	-0.066	0.013	0.04	-0.004	-0.01	0.097	-0.003
0.161	0.054	-0.432	0.027	-0.072	0.009	0.066	-0.004	-0.01	0.112	-0.006
0.095	0.02	-0.513	-0.018	-0.064	0.009	0.091	-0.006	0.027	0.077	-0.005
-0.01	-0.012	-0.567	-0.037	-0.031	0.014	0.104	-0.012	0.041	0.01	-0.003
-0.035	-0.04	-0.592	-0.009	0.005	0.015	0.11	-0.007	0.036	-0.042	-0.01
-0.011	-0.084	-0.596	-0.008	0.023	0.009	0.108	-0.003	0.024	-0.037	-0.012
-0.031	-0.118	-0.568	-0.042	0.04	0.009	0.095	-0.002	0.021	-0.007	-0.009
-0.072	-0.138	-0.484	-0.051	0.069	0.019	0.066	0.004	0.036	-0.007	-0.017
-0.106	-0.132	-0.372	-0.019	0.067	0.017	0.032	-0.003	0.038	-0.02	-0.017
-0.166	-0.067	-0.327	0.017	0.024	-0.002	0.008	-0.009	0.036	-0.022	-0.006
-0.22	0.024	-0.387	0.029	0.018	-0.004	-0.008	-0.001	0.037	-0.029	-0.001
-0.162	0.053	-0.459	0.03	0.037	0.007	-0.025	-0.006	0.029	-0.041	0.003
-0.065	0.029	-0.461	0.021	-0.004	0.003	-0.04	-0.017	0.029	-0.039	0.01
-0.177	0.033	-0.436	0.028	-0.011	-0.006	-0.048	-0.014	0.036	-0.021	0.014
-0.359	0.056	-0.402	0.075	0.07	-0.001	-0.051	-0.008	0.028	0.003	0.009
-0.28	0.065	-0.318	0.106	0.089	0.005	-0.055	-0.01	0.017	0.016	0.006
-0.119	0.064	-0.233	0.09	0.047	0.008	-0.055	-0.009	0.019	0.017	0.014
-0.038	0.013	-0.189	0.061	0.056	0.009	-0.059	-0.002	0.001	0.003	0.006
0.086	-0.063	-0.158	0.021	0.058	0.002	-0.067	-0.007	-0.014	-0.022	-0.015
0.095	-0.078	-0.145	0	0.028	-0.003	-0.069	-0.022	0.033	-0.024	-0.006
-0.027	-0.066	-0.152	0.034	0.05	0.006	-0.066	-0.018	0.042	0.01	0.014
-0.005	-0.093	-0.17	0.056	0.076	0.011	-0.055	-0.001	-0.027	0.032	0.016
0.067	-0.109	-0.194	-0.009	0.04	0.001	-0.026	0.003	-0.018	0.011	0.006
-0.001	-0.069	-0.212	-0.099	0.026	-0.002	0.011	-0.006	0.015	-0.01	0.002
-0.064	-0.04	-0.184	-0.139	0.04	0.005	0.021	-0.012	-0.034	-0.018	0.005
-0.021	-0.06	-0.065	-0.141	0.027	0.001	-0.005	-0.004	-0.047	-0.026	0.001
-0.009	-0.065	0.092	-0.125	0.023	-0.007	-0.026	-0.004	-0.001	-0.025	-0.012
-0.06	-0.065	0.227	-0.08	0.042	-0.002	-0.015	-0.012	-0.006	-0.019	-0.017
-0.074	-0.104	0.355	-0.031	0.053	0.002	0.005	-0.004	-0.037	-0.033	-0.014
-0.086	-0.164	0.401	-0.011	0.051	-0.002	0.016	0.002	-0.015	-0.058	-0.015
-0.097	-0.231	0.249	0.002	0.047	-0.003	0.019	-0.005	0.017	-0.074	-0.016
-0.02	-0.264	-0.03	0.01	0.048	-0.002	0.002	-0.009	0	-0.067	-0.007
0.076	-0.234	-0.266	-0.008	0.034	-0.001	-0.026	-0.007	-0.002	-0.04	-0.005
0.089	-0.144	-0.448	0.004	0.004	-0.003	-0.037	0.001	0.035	-0.023	-0.006
0.078	-0.023	-0.597	0.062	-0.002	-0.013	-0.027	0.002	0.024	-0.024	0.001
0.132	0.036	-0.606	0.08	0.01	-0.017	-0.015	-0.006	-0.016	-0.023	0.002
0.211	0.023	-0.53	0.037	-0.003	-0.012	-0.008	-0.005	-0.016	-0.019	-0.002
0.228	0.029	-0.527	0.006	-0.004	-0.008	-0.001	0.002	0.004	-0.014	-0.002
0.208	0.043	-0.524	0.003	0.022	-0.01	-0.003	0	0.031	-0.018	-0.003
0.16	-0.004	-0.444	-0.016	0.024	-0.011	-0.005	-0.01	0.056	-0.03	-0.002
0.073	-0.057	-0.392	-0.037	0.01	-0.004	0.006	-0.016	0.069	-0.022	-0.005
0.068	-0.07	-0.392	-0.029	0.015	-0.003	0.013	-0.012	0.082	-0.013	-0.009
0.15	-0.13	-0.369	-0.023	0.02	-0.002	0.001	-0.011	0.066	-0.011	-0.002
0.176	-0.209	-0.343	-0.042	0.012	0.008	-0.021	-0.017	0.058	0.007	0.004
0.144	-0.192	-0.363	-0.041	0.009	0.012	-0.032	-0.02	0.081	0.013	0.008
0.099	-0.123	-0.383	0.002	0.025	0.008	-0.028	-0.026	0.058	-0.008	0.02
0.074	-0.068	-0.371	0.052	0.039	0.002	-0.017	-0.042	0.027	-0.017	0.018
0.107	-0.027	-0.363	0.088	0.048	-0.005	0.005	-0.047	0.057	-0.008	0.004
0.125	-0.001	-0.365	0.09	0.073	-0.005	0.026	-0.03	0.046	-0.01	-0.002
0.065	0.005	-0.343	0.058	0.075	-0.001	0.044	-0.017	0.001	-0.013	0.002
0.005	0	-0.324	0.032	0.045	0.001	0.061	-0.02	0.026	0.012	0.004
0.05	-0.005	-0.332	0.019	0.056	0.003	0.065	-0.014	-0.008	0.031	-0.004
0.156	-0.009	-0.322	0	0.079	0.008	0.065	0.015	-0.141	0.016	-0.018
0.194	-0.007	-0.297	-0.01	0.054	0.004	0.061	0.016	-0.183	0.004	-0.018
0.184	0	-0.308	-0.005	0.044	-0.005	0.05	-0.013	-0.12	0.013	-0.003
0.218	-0.001	-0.32	-0.004	0.06	-0.001	0.04	-0.006	-0.047	0.024	0.007
0.234	-0.008	-0.305	-0.013	0.03	0.007	0.032	0.03	0.048	0.026	0.003
0.112	0.003	-0.309	-0.022	0	0.003	0.02	0.019	0.168	0.014	-0.006
-0.04	0.025	-0.316	-0.018	0.027	0.005	0.003	-0.053	0.207	-0.017	-0.013
-0.044	0.005	-0.307	-0.009	0.039	0.016	-0.018	-0.093	0.141	-0.029	-0.01
-0.016	-0.024	-0.309	-0.014	0.005	0.017	-0.038	-0.042	0.093	-0.008	-0.004
-0.061	-0.009	-0.31	-0.01	-0.001	0.016	-0.044	0.012	0.049	-0.003	-0.012
-0.073	0	-0.291	0.004	0.031	0.017	-0.04	0.006	-0.045	-0.023	-0.02
-0.033	-0.033	-0.263	0	0.034	0.013	-0.033	0.013	-0.117	-0.02	-0.009
0.008	-0.045	-0.26	0	0.016	0.012	-0.005	0.047	-0.129	0.004	0.002
0.029	-0.015	-0.287	0.009	0.028	0.018	0.045	0.06	-0.104	0.008	0.005
0.023	-0.042	-0.303	0.002	0.035	0.014	0.076	0.08	-0.055	0.004	-0.002
0.034	-0.091	-0.312	-0.011	0.01	0.005	0.077	0.087	0.016	0.003	-0.015
0.106	-0.04	-0.327	-0.015	0.014	0.01	0.069	0.037	0.064	-0.017	-0.013
0.152	0.038	-0.294	-0.008	0.038	0.016	0.058	-0.018	0.066	-0.039	-0.007
0.138	0.068	-0.198	0.002	0.034	0.006	0.026	-0.025	0.069	-0.031	-0.012
0.204	0.084	-0.075	-0.002	0.027	0.001	-0.007	-0.012	0.063	-0.015	-0.013
0.29	0.036	0.032	-0.005	0.034	0.011	-0.021	-0.013	0.014	-0.016	-0.009
0.22	-0.052	0.063	0.006	0.029	0.013	-0.043	-0.015	-0.005	-0.007	-0.003
0.092	-0.047	0.026	0.009	0.027	-0.004	-0.073	-0.023	0.038	0.017	-0.005
0.05	-0.029	-0.073	0.009	0.028	-0.019	-0.081	-0.063	0.052	-0.003	-0.021
0.074	-0.112	-0.268	0.02	0.01	-0.022	-0.081	-0.064	0.022	-0.034	-0.023
0.072	-0.165	-0.441	0.018	-0.003	-0.025	-0.082	0.006	0.031	-0.013	0.001
0.006	-0.123	-0.462	0.009	0.016	-0.024	-0.063	0.024	0.045	-0.009	0.009
-0.024	-0.091	-0.468	0.014	0.033	-0.014	-0.03	-0.041	0.027	-0.046	0.002
0.016	-0.074	-0.566	0.013	0.034	-0.007	-0.012	-0.076	0.031	-0.048	0.004
0.014	-0.025	-0.631	0.002	0.036	-0.012	-0.011	-0.065	0.054	-0.027	0.002
-0.022	0.008	-0.612	-0.006	0.048	-0.01	0.003	-0.081	0.055	-0.018	-0.006
-0.037	-0.025	-0.524	-0.002	0.054	0.004	0.018	-0.106	0.038	-0.008	-0.004
-0.117	-0.043	-0.362	0.01	0.045	0.006	-0.011	-0.049	0.026	0.001	0.009
-0.178	0.008	-0.248	0.014	0.042	-0.002	-0.066	0.063	0.012	-0.004	0.013
-0.079	0.031	-0.265	0.007	0.041	0.005	-0.079	0.107	-0.006	-0.01	-0.001
0.016	-0.019	-0.319	-0.009	0.014	0.013	-0.05	0.086	-0.004	-0.002	-0.005
0.014	0.001	-0.365	-0.01	0.008	0.011	-0.019	0.063	0.023	0.01	0.01
0.039	0.09	-0.423	0.005	0.04	0.005	0.018	0.053	0.025	0.006	0.01
0.142	-0.065	-0.421	-0.009	0.042	-0.001	0.053	0.068	-0.002	-0.006	-0.004
0.241	-0.414	-0.358	-0.021	0.017	-0.006	0.071	0.061	-0.013	-0.011	0
0.253	-0.54	-0.351	0.004	0.061	-0.002	0.08	0.024	-0.034	-0.023	0.002
0.23	-0.459	-0.35	0.014	0.146	0.005	0.061	0.004	-0.064	-0.031	-0.01
0.221	-0.324	-0.271	-0.001	0.148	0.002	0.019	-0.006	-0.037	-0.027	-0.009
0.23	-0.106	-0.215	0.005	0.105	0.004	-0.001	-0.014	0.01	-0.035	-0.005
0.32	0.045	-0.214	0.013	0.081	0.011	-0.003	-0.021	0.008	-0.036	-0.013
0.418	0.048	-0.205	-0.004	0.036	0.009	-0.01	-0.029	-0.003	-0.012	-0.017
0.371	0.043	-0.228	-0.013	-0.01	0.008	-0.008	-0.031	0.033	-0.003	-0.013
0.279	0.054	-0.314	0	-0.038	0.013	0.007	-0.042	0.045	-0.026	-0.017
0.282	0.017	-0.371	0.008	-0.062	0.008	0.011	-0.049	0.012	-0.036	-0.025
0.277	-0.036	-0.4	0.001	-0.067	0.003	0.013	-0.031	0.026	-0.016	-0.019
0.203	-0.057	-0.465	-0.005	-0.042	0.008	0.029	-0.022	0.045	-0.014	-0.007
0.12	-0.049	-0.378	-0.006	0.004	0.004	0.043	-0.029	0.023	-0.026	-0.006
-0.009	-0.03	-0.074	-0.01	0.018	-0.001	0.041	-0.026	0.027	-0.005	-0.009
-0.123	-0.008	0.158	-0.012	0.011	0.004	0.031	-0.01	0.023	0.018	-0.005
-0.073	-0.008	0.365	-0.012	0.027	0.004	0.024	0.002	-0.013	0.009	0.005
0.043	-0.022	0.659	-0.024	0.016	-0.001	0.021	-0.005	-0.004	0.002	0.004
0.053	0.002	0.638	-0.03	-0.019	-0.002	0.014	-0.016	0.045	0.005	0.001
0.01	0.038	0.205	-0.013	-0.005	-0.01	0.003	-0.02	0.043	0.002	0
0.04	0.047	-0.159	-0.005	0.023	-0.016	-0.008	-0.018	0.004	-0.002	-0.002
0.1	0.045	-0.261	-0.013	0.005	-0.005	-0.013	-0.007	0.034	0	0.01
0.121	0.003	-0.362	0.002	0.001	0.006	-0.01	-0.007	0.09	-0.001	0.016
0.129	-0.068	-0.582	0.019	0.034	-0.001	0	-0.025	0.064	-0.008	-0.002
0.135	-0.1	-0.704	-0.001	0.032	-0.009	0.009	-0.037	0.023	-0.015	-0.003
0.128	-0.1	-0.636	-0.01	0.027	-0.008	0.011	-0.043	0.044	-0.011	0.017
0.043	-0.102	-0.589	0.009	0.064	-0.008	0.019	-0.054	0.038	-0.001	0.02
-0.151	-0.095	-0.557	0.008	0.06	-0.009	0.037	-0.069	-0.003	0.001	0.01
-0.324	-0.069	-0.337	-0.003	0.018	-0.009	0.012	-0.083	0.02	0.004	0.008
-0.328	-0.048	0.045	0.003	0.016	-0.003	-0.065	-0.075	0.044	0.004	0.01
-0.171	-0.049	0.366	0.006	0.028	0.008	-0.091	-0.028	0.02	-0.011	0.01
-0.01	-0.066	0.417	-0.007	0.015	0.003	-0.06	0.025	0.01	-0.029	0.006
0.07	-0.06	0.22	-0.012	0.018	-0.013	-0.062	0.059	-0.049	-0.027	-0.003
0.157	-0.019	0.002	0.002	0.052	0	-0.079	0.087	-0.098	-0.021	-0.013
0.211	-0.008	-0.12	0.004	0.04	0.023	-0.058	0.084	-0.029	-0.031	-0.011
0.116	-0.025	-0.234	-0.005	-0.01	0.016	-0.02	0.064	-0.029	-0.031	-0.002
0.015	-0.027	-0.399	-0.005	0.01	0.002	0.005	0.068	-0.093	-0.021	-0.007
0.022	-0.036	-0.52	0	0.068	0.002	0.018	0.061	-0.037	-0.028	-0.013
-0.051	-0.048	-0.569	0.011	0.078	0.009	0.024	0.03	0.032	-0.039	-0.004
-0.193	-0.035	-0.609	0.025	0.065	0.016	0.028	0.002	0.031	-0.038	0.002
-0.187	-0.032	-0.621	0.031	0.042	0.008	0.034	-0.024	0.022	-0.044	-0.008
-0.099	-0.052	-0.566	0.027	0.017	-0.005	0.037	-0.033	0.005	-0.043	-0.011
-0.051	-0.041	-0.469	0.019	0.019	0	0.034	-0.024	-0.008	-0.02	-0.003
-0.013	-0.028	-0.403	0.008	0.027	0.006	0.028	-0.022	-0.016	-0.017	-0.011
-0.01	-0.06	-0.415	-0.003	0.032	-0.004	0.021	-0.026	-0.014	-0.027	-0.02
-0.063	-0.065	-0.459	-0.011	0.034	-0.011	0.011	-0.024	0.028	-0.018	-0.01
-0.038	-0.05	-0.484	-0.013	0.025	0.001	-0.004	-0.018	0.054	-0.019	-0.005
0.11	-0.09	-0.507	-0.013	0.019	0.013	-0.018	-0.018	0.047	-0.024	-0.013
0.1	-0.131	-0.499	-0.019	0	-0.002	-0.023	-0.027	0.065	-0.003	-0.011
-0.088	-0.129	-0.419	-0.04	-0.011	-0.014	-0.025	-0.034	0.085	0.008	0.004
-0.129	-0.114	-0.322	-0.052	0.014	-0.003	-0.025	-0.025	0.07	-0.003	-0.001
-0.062	-0.096	-0.247	-0.038	-0.002	-0.007	-0.025	-0.008	0.055	-0.007	-0.018
-0.035	-0.074	-0.21	-0.033	-0.05	-0.018	-0.031	-0.013	0.066	0.006	-0.011
0.023	-0.062	-0.24	-0.035	-0.028	-0.01	-0.035	-0.021	0.05	0.039	-0.002
0.079	-0.066	-0.282	-0.019	0.019	-0.005	-0.038	-0.009	0.002	0.062	-0.011
0.107	-0.071	-0.282	-0.009	0.028	-0.016	-0.038	-0.009	0.009	0.036	-0.013
0.16	-0.06	-0.303	0.008	0.062	-0.019	-0.037	-0.02	0.04	0.001	-0.006
0.198	-0.023	-0.366	0.044	0.146	-0.005	-0.038	-0.021	0.028	-0.001	0.004
0.187	-0.016	-0.379	0.046	0.186	0.003	-0.024	-0.018	0.025	0.013	0.01
0.163	-0.053	-0.318	0.025	0.152	0.002	-0.007	-0.016	0.031	0.021	0.003
0.143	-0.051	-0.251	0.049	0.138	0.005	-0.001	-0.009	0.006	0.011	-0.005
0.136	-0.03	-0.2	0.083	0.134	0.005	0.004	0.004	-0.003	-0.017	-0.002
0.129	-0.05	-0.18	0.085	0.081	0	0	0.001	0.019	-0.038	0
0.128	-0.052	-0.242	0.092	0.054	-0.002	-0.009	-0.011	0.025	-0.047	-0.007
0.197	-0.026	-0.344	0.092	0.069	0.003	-0.005	-0.014	0.007	-0.04	-0.013
0.266	-0.037	-0.39	0.068	0.033	0.013	-0.004	-0.028	-0.009	0	-0.005
0.198	-0.034	-0.39	0.043	0	0.013	-0.012	-0.043	-0.001	0.039	0.007
0.148	0.018	-0.378	-0.013	0.027	0.01	-0.008	-0.028	0.011	0.009	-0.001
0.25	0.047	-0.323	-0.075	0.018	0.017	0.017	-0.011	0.001	-0.035	-0.006
0.309	0.058	-0.284	-0.087	-0.02	0.02	0.053	-0.019	-0.006	-0.02	0.009
0.273	0.069	-0.356	-0.08	-0.015	0.016	0.07	-0.02	0.008	-0.012	0.004
0.241	0.051	-0.461	-0.051	-0.01	0.011	0.074	-0.006	0.012	-0.032	-0.018
0.234	0.038	-0.493	-0.008	-0.041	0.009	0.085	-0.003	0.014	-0.014	-0.016
0.308	0.032	-0.498	0	-0.084	0.019	0.069	-0.006	0.024	0.013	0.002
0.357	-0.024	-0.494	-0.002	-0.092	0.028	0.026	-0.008	-0.001	-0.009	0.001
0.219	-0.063	-0.441	0.003	-0.035	0.025	0.004	-0.019	-0.02	-0.039	-0.004
-0.003	-0.003	-0.361	-0.001	0.025	0.025	0.003	-0.04	0.008	-0.017	0.005
-0.11	0.044	-0.274	0.006	0.029	0.024	-0.004	-0.052	0.019	0.006	0
-0.074	-0.004	-0.193	0	0.004	0.012	-0.013	-0.04	0.001	-0.013	-0.015
-0.031	-0.04	-0.153	-0.025	-0.021	0.008	-0.007	-0.01	0.003	-0.007	-0.015
-0.041	-0.045	-0.173	-0.029	-0.007	0.015	0.005	0.023	0.03	0.019	-0.008
-0.029	-0.08	-0.251	-0.011	0.051	0.013	0.021	0.035	0.04	0	0.004
0.007	-0.1	-0.349	0.008	0.065	-0.001	0.04	0.008	0.029	-0.025	0.011
0.05	-0.064	-0.431	0.016	0.03	-0.012	0.047	-0.04	0.039	-0.021	0.003
0.137	-0.028	-0.515	0.009	0.027	-0.007	0.046	-0.092	0.029	-0.022	0.006
0.159	-0.039	-0.552	0.003	0.029	0.001	0.042	-0.094	-0.014	-0.016	0.019
0.058	-0.055	-0.513	-0.01	-0.002	-0.001	0.014	0.041	0.015	0.001	0.003
-0.026	-0.038	-0.54	-0.02	0	-0.006	-0.018	0.213	0.066	-0.011	-0.016
-0.093	0.015	-0.534	-0.007	0.029	-0.004	-0.023	0.196	0.028	-0.034	-0.002
-0.198	0.158	-0.137	-0.002	0.008	-0.004	-0.027	0.033	-0.019	-0.032	0.008
-0.245	0.311	0.624	-0.003	0.004	-0.011	-0.049	-0.053	-0.016	-0.026	-0.005
-0.155	0.166	1.325	0.015	0.053	-0.004	-0.055	-0.02	0	-0.026	-0.013
0.007	-0.235	1.607	0.022	0.061	0.008	-0.047	0.012	0.019	-0.02	-0.011
0.09	-0.443	1.384	0.012	0.048	-0.001	-0.042	-0.002	0.036	-0.016	-0.002
0.089	-0.374	0.865	0.012	0.062	-0.013	-0.025	-0.016	0.028	-0.024	-0.004
0.122	-0.28	0.326	0.006	0.061	-0.007	-0.01	-0.036	0	-0.024	-0.011
0.137	-0.226	-0.193	-0.004	0.055	-0.004	-0.013	-0.06	0	0.004	0.002
0.058	-0.177	-0.691	0.003	0.061	-0.008	-0.019	-0.051	0.022	0.051	0.006
-0.059	-0.167	-0.945	-0.008	0.054	0.002	-0.03	-0.021	-0.007	0.072	-0.008
-0.12	-0.164	-0.933	-0.046	0.058	0.01	-0.045	0.024	-0.031	0.046	-0.005
-0.107	-0.099	-0.912	-0.068	0.062	0	-0.043	0.076	0.011	0.023	0.008
-0.054	-0.062	-0.842	-0.075	0.028	-0.004	-0.027	0.077	0.009	0.009	0.008
0.02	-0.095	-0.622	-0.069	0.032	0.002	-0.015	0.014	-0.034	-0.012	-0.001
0.015	-0.091	-0.503	-0.047	0.058	-0.003	0.004	-0.046	-0.006	-0.017	-0.008
-0.061	-0.055	-0.586	-0.034	0.028	-0.007	0.032	-0.018	0.025	-0.026	0.002
-0.019	-0.049	-0.611	-0.028	0.008	-0.003	0.041	0.057	-0.002	-0.066	0.004
0.09	-0.045	-0.486	-0.013	0.022	-0.005	0.021	0.073	-0.004	-0.082	-0.016
0.101	-0.014	-0.409	-0.002	0.021	-0.002	0.001	0.053	0.05	-0.058	-0.018
0.078	-0.004	-0.437	-0.016	0.031	0.002	0.001	0.047	0.068	-0.059	-0.01
0.122	-0.032	-0.441	-0.045	0.05	-0.006	0.004	0.011	0.015	-0.058	-0.017
0.172	-0.028	-0.425	-0.043	0.034	-0.011	0.003	-0.03	0.012	-0.03	-0.016
0.169	-0.004	-0.471	-0.023	0.022	-0.006	0.012	0.009	0.055	-0.034	-0.004
0.173	-0.028	-0.556	-0.003	0.034	-0.007	0.021	0.064	0.044	-0.051	0
0.142	-0.047	-0.473	0.043	0.015	-0.009	0.019	0.026	0.029	-0.03	0.001
0.019	-0.021	-0.036	0.073	-0.011	-0.005	0.022	-0.06	0.041	0.005	0.007
-0.007	-0.018	0.382	0.052	-0.011	-0.005	0.035	-0.091	0.028	0.011	-0.001
0.093	-0.059	0.318	0.034	-0.02	-0.013	0.038	-0.081	0.001	0.007	-0.013
0.134	-0.061	0.01	0.037	-0.015	-0.008	0.029	-0.085	0.008	0.018	-0.004
0.171	-0.017	-0.203	0.037	0.041	0.009	0	-0.093	0.022	0.01	0.004
0.21	-0.017	-0.369	0.029	0.072	0.012	-0.042	-0.086	0.017	-0.012	-0.004
0.136	-0.043	-0.524	0.014	0.035	0.01	-0.045	-0.076	0.009	-0.012	-0.011
0.048	-0.037	-0.595	0.005	0.006	0.012	-0.001	-0.064	0.003	-0.016	-0.013
-0.022	-0.037	-0.561	0.003	0.008	0	0.033	-0.046	0.027	-0.037	-0.013
-0.113	-0.049	-0.496	0.01	0.051	-0.009	0.032	-0.042	0.053	-0.026	-0.011
-0.205	-0.036	-0.481	0.05	0.161	0.004	0.004	-0.038	0.036	0.017	-0.007
-0.321	-0.025	-0.462	0.075	0.218	0.008	-0.015	-0.016	0.027	0.024	-0.007
-0.355	-0.03	-0.397	0.043	0.17	0.003	-0.007	-0.003	0.04	-0.005	-0.014
-0.251	-0.02	-0.372	0.033	0.135	0.014	-0.015	-0.002	0.043	-0.011	-0.01
-0.125	-0.008	-0.358	0.055	0.117	0.019	-0.052	0.004	0.038	-0.007	0.002
-0.018	-0.016	-0.289	0.052	0.031	0.002	-0.067	0.003	0.023	-0.011	-0.006
0.026	-0.022	-0.272	0.054	-0.056	-0.006	-0.049	-0.003	0.009	0.006	0.002
0.017	-0.027	-0.365	0.086	-0.036	0.002	-0.026	0	-0.004	0.019	0.023
0.052	-0.038	-0.498	0.101	-0.009	0.008	-0.002	0.004	-0.014	0.003	-0.008
0.05	-0.047	-0.465	0.064	-0.066	0.006	0.022	0.002	-0.008	-0.009	-0.03
0.003	-0.048	-0.064	-0.013	-0.096	-0.001	0.034	0	0	-0.01	0.007
0.068	-0.053	0.454	-0.074	-0.047	-0.008	0.029	0	-0.005	-0.017	0.011
0.172	-0.068	0.731	-0.081	-0.013	-0.009	0.012	-0.001	-0.017	-0.018	-0.019
0.154	-0.067	0.808	-0.05	-0.036	-0.003	-0.005	-0.003	-0.025	-0.005	-0.01
0.092	-0.05	0.721	-0.023	-0.049	0.003	-0.008	-0.001	-0.026	-0.003	0.008
0.123	-0.052	0.443	-0.012	-0.023	0	0.001	0.005	-0.04	-0.01	0.003
0.202	-0.057	0.106	0.006	-0.011	-0.003	-0.013	0.006	-0.042	0.008	-0.002
0.242	-0.034	-0.276	0.037	0.003	0.003	-0.052	0.003	-0.014	0.03	0.001
0.287	-0.005	-0.679	0.043	0.085	0.01	-0.061	0.006	-0.001	0.014	-0.004
0.359	-0.01	-0.817	0.019	0.185	0.007	-0.017	0.009	0	-0.014	-0.01
0.361	-0.036	-0.594	0.02	0.207	-0.009	0.022	0.004	0.029	-0.002	0
0.238	-0.052	-0.344	0.032	0.195	-0.017	0.024	0.001	0.051	0.017	0.012
0.117	-0.062	-0.274	0.025	0.197	-0.007	0.009	-0.001	0.025	0.007	0.007
0.098	-0.071	-0.248	0.034	0.124	0.005	-0.002	-0.01	0.017	-0.015	-0.005
0.074	-0.066	-0.226	0.073	0.009	0.008	0	-0.012	0.071	-0.034	-0.007
0.017	-0.04	-0.29	0.095	-0.039	0.005	0.012	-0.002	0.097	-0.041	-0.002
0.051	-0.039	-0.388	0.035	-0.067	0.004	0.017	-0.007	0.056	-0.026	-0.005
0.069	-0.057	-0.456	-0.096	-0.071	0.007	0.013	-0.021	0.039	-0.007	-0.003
0.031	-0.031	-0.469	-0.198	-0.038	0.006	-0.003	-0.018	0.03	-0.011	0.009
0.15	-0.018	-0.421	-0.241	-0.059	0.001	-0.016	-0.006	0.006	-0.019	0.004
0.27	-0.049	-0.448	-0.246	-0.093	0.001	-0.004	-0.008	0.033	-0.014	-0.008
0.233	-0.056	-0.566	-0.199	-0.067	0.001	0.005	-0.02	0.056	-0.022	-0.005
0.25	-0.068	-0.546	-0.123	-0.029	-0.005	-0.016	-0.016	0.014	-0.037	-0.008
0.278	-0.102	-0.387	-0.076	-0.015	-0.004	-0.033	-0.005	0.013	-0.031	-0.014
0.208	-0.104	-0.344	-0.037	-0.012	0.006	-0.024	-0.01	0.05	-0.033	-0.006
0.213	-0.111	-0.333	0.045	0	0.011	-0.007	-0.01	0.031	-0.048	-0.002
0.294	-0.13	-0.112	0.119	0.004	0.007	0.008	0.004	0.005	-0.036	-0.009
0.295	-0.091	0.106	0.098	-0.017	0.007	0.013	0.008	0.003	-0.008	-0.006
0.278	-0.037	0.032	0.057	0	0.008	0.01	0.005	-0.019	0.004	0.001
0.262	-0.045	-0.182	0.07	0.062	0	0.012	0.006	-0.023	-0.005	0.002
0.146	-0.064	-0.322	0.061	0.084	-0.007	0.007	-0.001	0.012	-0.013	0.004
0.043	-0.045	-0.465	0.039	0.072	0.004	0.001	-0.01	0.035	0.001	0.006
0.063	-0.043	-0.701	0.056	0.082	0.015	0.006	-0.007	0.022	0.005	-0.001
0.115	-0.079	-0.887	0.05	0.075	0.004	0	0	-0.001	-0.008	-0.002
0.123	-0.104	-0.914	0.022	0.033	-0.005	-0.015	-0.001	-0.002	-0.007	0.01
0.091	-0.111	-0.811	0.047	0.021	0.002	-0.016	0	0.003	-0.001	0.012
0.063	-0.127	-0.623	0.074	0.044	0.007	-0.005	0.01	-0.003	-0.013	0.003
0.071	-0.148	-0.465	0.014	0.04	0.01	0.008	0.01	-0.004	-0.034	0.007
0.09	-0.144	-0.402	-0.06	0.027	0.006	0.017	-0.002	-0.003	-0.031	-0.002
0.078	-0.105	-0.313	-0.08	0.044	-0.008	0.019	-0.009	-0.02	-0.001	-0.019
0.039	-0.092	-0.156	-0.091	0.032	-0.004	0.019	-0.011	-0.035	0.01	-0.009
-0.017	-0.117	-0.091	-0.069	0	0.009	0.026	-0.011	-0.017	-0.011	0.001
-0.043	-0.113	-0.147	0.003	0.026	0	0.033	-0.004	0.006	-0.033	-0.013
-0.003	-0.105	-0.184	0.019	0.04	-0.014	0.038	0.001	-0.001	-0.044	-0.02
0.028	-0.127	-0.204	-0.021	0.001	-0.01	0.049	-0.015	0.005	-0.035	-0.015
0.021	-0.111	-0.289	-0.011	0.008	0.001	0.046	-0.029	0.034	-0.023	-0.013
0.026	-0.068	-0.366	0.026	0.041	0	0.014	-0.024	0.028	-0.021	-0.01
-0.008	-0.05	-0.361	0.004	0.025	-0.003	-0.022	-0.023	0.002	-0.009	0.001
-0.101	-0.024	-0.373	-0.039	0.008	0.005	-0.031	-0.027	0.039	0.004	0.004
-0.129	0.006	-0.446	-0.054	0.013	0.005	-0.015	-0.025	0.077	0.002	-0.005
-0.092	0.019	-0.471	-0.061	0.019	-0.01	-0.001	-0.021	0.041	0.009	-0.01
-0.104	0.062	-0.472	-0.044	0.05	-0.005	-0.011	-0.011	0.041	0.024	-0.002
-0.094	0.104	-0.541	0.016	0.117	0.002	-0.028	-0.001	0.068	0.016	0.006
-0.004	0.087	-0.606	0.066	0.18	-0.005	-0.035	-0.002	0.038	-0.023	-0.001
0.028	0.052	-0.525	0.064	0.188	-0.003	-0.033	-0.016	0.035	-0.048	-0.006
-0.039	0.028	-0.316	0.046	0.139	0.001	-0.021	-0.021	0.042	-0.028	0.003
-0.075	0.013	-0.191	0.039	0.119	-0.004	-0.01	-0.008	-0.011	-0.012	0.006
-0.061	0.043	-0.231	0.027	0.129	-0.005	-0.014	-0.006	-0.033	-0.014	-0.001
-0.075	0.11	-0.308	0.024	0.082	-0.005	-0.013	-0.018	-0.006	-0.004	0.001
-0.088	0.186	-0.326	0.046	0.009	0.003	-0.007	-0.015	-0.004	-0.004	0.001
-0.053	0.256	-0.259	0.054	-0.025	0.02	-0.008	-0.005	-0.004	-0.011	-0.014
-0.01	0.304	-0.162	0.026	-0.082	0.015	0.001	-0.004	0.03	0.003	-0.012
0.04	0.307	-0.142	0.001	-0.139	0.007	0.016	-0.004	0.033	0.011	0.012
0.078	0.248	-0.198	-0.006	-0.112	0.025	0.025	-0.002	0.009	0.015	0.012
0.007	0.103	-0.21	-0.011	-0.101	0.025	0.028	0.001	0.013	0.024	-0.003
-0.088	-0.047	-0.133	-0.006	-0.124	0.003	0.041	0.002	0.018	0.014	0.008
-0.049	-0.069	-0.075	0.004	-0.053	0.013	0.051	-0.002	0.015	0.002	0.007
0.01	-0.074	-0.04	-0.015	0.007	0.027	0.037	-0.004	0.017	-0.002	-0.013
-0.021	-0.208	0.068	-0.041	-0.023	0.009	0.029	-0.003	0.011	-0.016	-0.015
-0.076	-0.344	0.104	-0.027	0.043	0	0.038	0.004	-0.004	-0.03	-0.012
-0.099	-0.338	-0.048	0.017	0.146	0.011	0.037	0.02	-0.02	-0.015	-0.016
-0.062	-0.218	-0.187	0.024	0.11	0.009	0.033	0.022	-0.003	0.009	-0.009
-0.026	-0.116	-0.209	-0.015	0.053	0.006	0.039	0.013	0.031	0.003	-0.001
-0.022	-0.124	-0.186	-0.038	0.058	0.01	0.044	0.006	0.013	-0.014	-0.009
0.022	-0.165	-0.159	-0.037	0.038	0.009	0.028	0.002	-0.007	-0.01	-0.013
0.093	-0.142	-0.2	-0.036	0.006	0.007	-0.021	0.006	0.017	-0.004	-0.002
0.19	-0.109	-0.29	-0.027	0.048	0.01	-0.079	0.007	0.016	-0.02	-0.01
0.293	-0.117	-0.339	-0.016	0.1	0.012	-0.098	-0.003	0.004	-0.04	-0.025
0.276	-0.116	-0.391	-0.012	0.077	0.004	-0.055	-0.015	0.028	-0.05	-0.01
0.144	-0.103	-0.456	-0.008	0.056	-0.006	0.008	-0.017	0.033	-0.065	0.002
0.024	-0.127	-0.484	0.005	0.075	-0.007	0.019	-0.012	0.018	-0.051	-0.006
-0.017	-0.139	-0.447	0.017	0.058	-0.009	-0.016	-0.016	0.032	0.006	-0.01
0.014	-0.087	-0.28	0.033	0.02	-0.02	-0.039	-0.028	0.043	0.03	-0.006
0.039	-0.052	-0.116	0.06	0.019	-0.024	-0.024	-0.027	0.026	-0.006	-0.013
0.018	-0.074	-0.195	0.068	0.03	-0.018	-0.002	-0.023	0.017	-0.028	-0.017
-0.025	-0.067	-0.429	0.05	0.018	-0.01	-0.012	-0.026	0.031	-0.008	0.002
-0.023	-0.04	-0.566	0.04	-0.009	-0.002	-0.033	-0.025	0.025	0	0.009
0.062	-0.087	-0.599	0.028	-0.042	-0.002	-0.042	-0.017	0.001	-0.016	-0.007
0.068	-0.132	-0.632	-0.004	-0.077	-0.003	-0.044	-0.019	0.011	-0.013	-0.006
-0.084	-0.096	-0.647	-0.042	-0.072	0	-0.04	-0.027	0.028	-0.003	0.005
-0.095	-0.079	-0.592	-0.062	-0.03	-0.004	-0.034	-0.02	0.038	-0.011	-0.007
0.094	-0.114	-0.554	-0.046	-0.007	-0.008	-0.027	-0.011	0.054	-0.007	-0.012
0.11	-0.093	-0.649	-0.012	0.052	-0.01	-0.008	-0.013	0.047	0.005	0.001
-0.048	-0.026	-0.571	0.007	0.165	-0.008	0.009	-0.009	0.048	-0.01	-0.001
-0.054	-0.022	0.083	0.004	0.186	0.004	0.012	0.005	0.052	-0.015	-0.006
0.054	-0.045	0.827	-0.008	0.129	0.009	0.003	0.006	0.023	0.019	0.005
0.113	-0.009	0.996	0.01	0.148	0.006	-0.009	-0.002	0.005	0.039	0.013
0.167	0.037	0.859	0.034	0.164	0.009	-0.009	0	0.008	0.018	0.006
0.197	0.03	0.917	0.021	0.06	0.007	-0.015	0.008	0.006	-0.016	-0.002
0.135	0.015	1.149	0.01	-0.021	0.006	-0.032	0.009	0	-0.027	0.005
0.058	0.025	1.175	0.023	-0.005	0.01	-0.023	0.003	-0.014	-0.016	0.002
0.039	0.018	0.82	0.026	0.001	0.005	0.01	0.003	-0.03	-0.009	-0.013
0.032	0.024	0.255	0.018	-0.008	-0.001	0.02	0.007	-0.036	-0.017	-0.003
0.002	0.074	-0.431	0.016	0.029	0.007	0.016	0.002	-0.039	-0.039	0.014
0.024	0.095	-1.091	0.026	0.052	0.007	0.021	-0.003	-0.034	-0.047	0.006
0.14	0.055	-1.503	0.037	-0.006	-0.003	0.033	-0.002	0.004	-0.021	-0.002
0.274	-0.006	-1.602	0.026	-0.042	-0.002	0.051	-0.003	0.04	-0.001	-0.001
0.405	-0.047	-1.38	0.008	-0.008	-0.003	0.062	-0.004	0.029	-0.005	-0.009
0.53	-0.07	-1.024	0	-0.03	-0.005	0.064	-0.003	0.021	0	-0.014
0.523	-0.069	-0.766	0.008	-0.089	-0.001	0.058	-0.001	0.043	0.015	-0.004
0.385	0.011	-0.388	0.024	-0.079	-0.005	0.015	0.002	0.031	0.009	-0.003
0.248	0.135	0.415	0.015	-0.033	-0.012	-0.051	0.001	0.002	-0.01	-0.02
0.094	0.207	1.17	-0.015	-0.014	-0.006	-0.076	-0.007	0.023	-0.021	-0.024
-0.014	0.165	1.221	-0.035	-0.019	0.001	-0.049	-0.008	0.048	-0.03	-0.01
0.047	0.023	0.939	-0.044	-0.023	0.009	-0.018	-0.004	0.031	-0.041	0
0.143	-0.156	0.832	-0.037	-0.019	0.013	-0.003	-0.014	0.032	-0.035	0.007
0.154	-0.353	0.494	-0.016	0.02	0	0.01	-0.033	0.065	-0.015	0.023
0.135	-0.485	-0.144	-0.001	0.074	-0.01	0.021	-0.024	0.03	-0.003	0.029
0.089	-0.423	-0.536	-0.002	0.061	-0.008	0.016	-0.005	-0.029	-0.003	0.021
-0.02	-0.234	-0.828	-0.021	0.016	-0.01	0	-0.018	0.013	-0.003	0.012
-0.09	-0.093	-1.281	-0.033	0.029	-0.012	-0.01	-0.022	0.051	0.001	0.004
-0.004	-0.066	-1.463	-0.032	0.068	0.003	-0.012	-0.005	0.013	-0.008	-0.001
0.122	-0.101	-1.131	-0.031	0.074	0.008	-0.017	-0.011	0.008	-0.026	-0.002
0.157	-0.107	-0.618	-0.016	0.066	-0.005	-0.023	-0.02	0.02	-0.022	-0.01
0.196	-0.095	-0.3	0.004	0.077	-0.002	-0.021	-0.009	0.008	-0.014	-0.011
0.268	-0.112	-0.358	-0.023	0.076	0.01	-0.029	0	0.029	-0.016	-0.001
0.249	-0.093	-0.742	-0.065	0.036	0.003	-0.044	-0.002	0.048	0.001	0.002
0.192	-0.041	-1.082	-0.044	0.009	-0.004	-0.031	0	0.026	0.025	0.001
0.208	-0.031	-1.038	-0.007	0.013	0.001	0.01	0.003	0.021	0.029	-0.002
0.179	-0.046	-0.801	-0.025	0.049	-0.001	0.046	-0.002	0.027	0.013	-0.008
0.074	-0.043	-0.682	-0.039	0.135	-0.003	0.047	-0.007	0.017	-0.012	-0.011
0.045	-0.03	-0.624	-0.015	0.184	0	0.008	-0.005	0.01	-0.021	-0.015
0.085	-0.027	-0.514	-0.004	0.164	-0.003	-0.032	-0.009	0.009	-0.005	-0.011
0.041	-0.022	-0.395	0.008	0.169	-0.002	-0.038	-0.018	0.016	0	-0.007
-0.079	-0.014	-0.33	0.048	0.16	0.007	-0.018	-0.018	0.004	-0.027	-0.013
-0.107	-0.035	-0.32	0.059	0.081	0.008	0	-0.015	-0.017	-0.043	-0.011
-0.057	-0.049	-0.299	0.044	0.023	0.005	0.005	-0.018	0.002	-0.029	-0.001
-0.027	-0.042	-0.314	0.051	0.001	0.008	0.001	-0.018	0.001	-0.017	-0.006
-0.002	-0.063	-0.517	0.036	-0.005	0.007	-0.004	-0.01	-0.057	-0.012	-0.018
-0.002	-0.082	-0.715	-0.012	0.033	0.004	0.003	-0.01	-0.051	0	-0.007
-0.016	-0.052	-0.667	-0.021	0.052	0.005	0.009	-0.027	0.023	-0.002	0.011
0.029	-0.031	-0.572	-0.015	0.014	0.013	0.003	-0.035	-0.001	-0.019	-0.003
0.08	-0.036	-0.493	-0.042	0.007	0.012	0.01	-0.023	-0.048	-0.027	-0.02
0.042	-0.021	-0.312	-0.048	0.023	-0.004	0.014	-0.02	0.03	-0.035	-0.009
-0.006	-0.015	-0.217	0.005	-0.007	-0.011	-0.009	-0.022	0.053	-0.045	-0.003
0.024	-0.054	-0.272	0.06	-0.017	-0.006	-0.013	-0.021	-0.029	-0.038	-0.007
0.06	-0.086	-0.263	0.057	0.025	-0.006	0.009	-0.034	-0.011	-0.038	-0.001
0.027	-0.062	-0.169	0.024	0.04	-0.001	0.015	-0.021	0.068	-0.045	0.004
-0.006	-0.024	-0.097	0.018	0.035	0.003	0.009	0.041	0.06	-0.032	-0.002
0.053	-0.025	-0.053	0.018	0.027	0.003	0.01	0.065	0.022	-0.011	-0.007
0.111	-0.02	-0.013	0.002	-0.024	0.008	0.013	0.021	0.032	0	-0.001
0.068	-0.005	0.035	-0.007	-0.072	0.012	0.023	-0.033	0.031	-0.006	0.002
0.002	-0.026	0.065	0.001	-0.086	0.006	0.032	-0.074	0.008	-0.005	-0.008
-0.048	-0.026	-0.002	0.011	-0.095	0.001	0.034	-0.082	0.018	0.018	-0.007
-0.082	0.022	-0.142	0.004	-0.059	0.002	0.041	-0.054	0.039	0.02	0
-0.028	0.024	-0.222	-0.011	0.006	0	0.033	-0.035	0.032	-0.003	-0.004
0.087	-0.018	-0.22	-0.022	0.01	-0.003	0.015	-0.045	-0.004	-0.015	0.003
0.07	-0.011	-0.219	-0.02	-0.008	0.006	0.019	-0.056	-0.011	-0.011	0.013
-0.133	0.002	-0.248	-0.004	0.016	0.015	0.027	-0.042	0.021	-0.006	-0.008
-0.286	-0.053	-0.258	0.004	0.042	0.015	0.018	-0.026	0.013	0	-0.02
-0.245	-0.094	-0.238	0.001	0.023	0.014	0.018	-0.032	0.005	0.005	-0.002
-0.138	-0.069	-0.238	-0.004	-0.001	0.011	0.022	0.001	0.038	-0.005	0.001
-0.105	-0.07	-0.251	-0.008	0.014	0.005	0.012	0.071	0.02	-0.01	-0.008
-0.137	-0.103	-0.23	-0.008	0.037	0.004	0.008	0.084	-0.005	0.008	-0.003
-0.15	-0.087	-0.206	-0.008	0.041	0.01	0.012	0.049	0.042	0.01	-0.001
-0.102	-0.067	-0.215	-0.012	0.035	0.015	-0.006	0.018	0.021	-0.01	-0.012
-0.072	-0.08	-0.219	-0.015	0.039	0.016	-0.024	0.019	-0.05	-0.015	-0.012
-0.111	-0.064	-0.211	-0.011	0.036	0.018	-0.025	0.06	-0.004	-0.011	0
-0.096	-0.051	-0.205	0.001	0.018	0.017	-0.025	0.089	0.022	-0.023	-0.005
0.031	-0.082	-0.201	0.012	0.031	0.013	-0.025	0.066	-0.044	-0.033	-0.015
0.13	-0.074	-0.21	0.009	0.062	0.011	-0.024	0.021	-0.037	-0.016	-0.008
0.137	-0.039	-0.232	0.014	0.074	0.004	-0.022	0.005	0.01	-0.001	0
0.175	-0.07	-0.242	0.027	0.074	-0.003	-0.02	0.007	-0.008	-0.014	-0.003
0.223	-0.111	-0.222	0.013	0.068	-0.003	-0.026	-0.007	-0.027	-0.014	-0.008
0.187	-0.078	-0.216	0.001	0.05	-0.001	-0.029	-0.02	0.018	-0.001	-0.006
0.187	-0.031	-0.242	0.019	0.02	0.001	-0.023	-0.01	0.05	-0.016	-0.008
0.242	-0.036	-0.252	0.016	-0.022	0.004	-0.022	-0.002	0.017	-0.032	-0.021
0.219	-0.056	-0.247	-0.022	-0.054	0	-0.016	-0.01	0.023	-0.021	-0.02
0.193	-0.046	-0.257	-0.031	-0.044	-0.008	0.006	-0.011	0.061	-0.012	-0.012
0.191	-0.034	-0.254	-0.002	-0.026	-0.01	0.02	-0.003	0.038	-0.02	-0.017
0.136	-0.053	-0.231	0.002	-0.032	-0.002	-0.001	-0.003	0.014	-0.02	-0.013
0.085	-0.053	-0.232	-0.011	-0.008	0	-0.025	-0.007	0.036	-0.01	0.005
0.052	-0.039	-0.256	-0.005	0.042	-0.008	-0.031	-0.01	0.028	-0.003	0.006
0.029	-0.058	-0.271	-0.007	0.043	-0.011	-0.038	-0.014	0.004	0.005	-0.003
0.042	-0.056	-0.298	-0.016	0.017	-0.013	-0.043	-0.01	0.036	0.015	0.004
0.092	-0.013	-0.342	0.003	0.031	-0.023	-0.033	-0.007	0.055	0.015	0.014
0.19	0.003	-0.354	0.041	0.092	-0.03	-0.017	-0.007	0.016	0.01	0.006
0.248	-0.003	-0.345	0.06	0.169	-0.033	0.003	-0.008	0.005	0.008	-0.003
0.183	0.016	-0.37	0.061	0.212	-0.033	0.035	-0.019	0.037	0.008	0.009
0.103	0.035	-0.389	0.066	0.194	-0.022	0.041	-0.025	0.045	-0.006	0.014
0.079	0.028	-0.34	0.055	0.158	-0.009	-0.005	-0.008	0.031	-0.036	0.007
0.025	0.031	-0.293	0.029	0.136	0.001	-0.052	-0.001	0.038	-0.037	0.014
-0.04	0.032	-0.284	0.017	0.092	0.014	-0.058	-0.012	0.027	-0.027	0.015
0.002	0.021	-0.28	0.008	0.027	0.026	-0.053	-0.02	-0.004	-0.037	0.008
0.106	0.03	-0.289	-0.003	-0.035	0.022	-0.047	-0.028	0.027	-0.02	0.012
0.195	0.034	-0.294	-0.009	-0.075	0.003	-0.013	-0.025	0.071	0.009	0.014
0.254	0.004	-0.268	-0.034	-0.063	-0.006	0.019	0.004	0.05	0.01	0.005
0.225	-0.017	-0.216	-0.061	-0.024	-0.004	0.02	0.019	0.017	0.01	0
0.129	-0.003	-0.142	-0.046	0.003	-0.004	0.015	0.008	0.028	0.009	0
0.078	-0.015	-0.054	-0.018	0.027	0.001	0.023	0.014	0.027	-0.013	-0.011
0.083	-0.093	0.078	-0.012	0.031	0.009	0.033	0.022	-0.011	-0.022	-0.02
0.056	-0.156	0.188	-0.02	0.001	0.01	0.047	-0.007	0.005	-0.006	-0.008
-0.005	-0.158	0.063	-0.025	-0.012	0.008	0.062	-0.032	0.025	-0.007	-0.001
0.008	-0.154	-0.245	-0.014	-0.006	0.009	0.059	-0.017	-0.032	-0.014	-0.006
0.064	-0.136	-0.407	-0.007	-0.019	-0.001	0.04	-0.01	-0.037	-0.012	-0.002
0.061	-0.086	-0.368	-0.017	-0.016	-0.003	0.038	-0.019	0.017	-0.017	0.011
0.086	-0.066	-0.312	-0.023	0.01	0.01	0.052	-0.008	0.002	-0.02	0.011
0.136	-0.076	-0.287	-0.022	0	0.006	0.047	0.004	-0.011	-0.019	-0.008
0.089	-0.055	-0.258	-0.024	-0.037	-0.002	0.016	-0.004	0.023	-0.022	-0.017
0.121	-0.035	-0.252	-0.02	-0.027	0.009	-0.014	-0.004	0.019	-0.015	-0.011
0.329	-0.061	-0.268	-0.018	0.015	0.015	-0.028	0.004	0.01	-0.01	-0.012
0.359	-0.082	-0.227	-0.027	0.004	0.008	-0.031	-0.008	0.031	-0.016	-0.012
0.115	-0.063	-0.175	-0.016	-0.017	0.007	-0.027	-0.017	0.031	-0.015	-0.004
-0.064	-0.051	-0.256	0.008	0.034	0.007	-0.03	-0.013	0.034	-0.011	-0.005
-0.088	-0.08	-0.415	0.009	0.087	0.005	-0.039	-0.022	0.046	-0.01	-0.011
-0.094	-0.09	-0.514	0.006	0.062	0.006	-0.019	-0.031	-0.011	-0.001	-0.009
-0.04	-0.053	-0.582	0.008	0.053	0.009	0.014	-0.034	-0.042	0.004	-0.007
0.084	-0.039	-0.651	-0.002	0.118	0.012	0.014	-0.034	0.035	-0.001	-0.021
0.113	-0.055	-0.689	-0.002	0.128	0.007	0.006	-0.024	0.03	0.007	-0.023
0.061	-0.045	-0.648	0.017	0.078	-0.001	0.033	-0.021	-0.041	0.002	-0.001
0.039	-0.031	-0.45	0.022	0.073	-0.002	0.052	-0.028	-0.018	-0.021	0.006
-0.009	-0.028	-0.207	0.012	0.076	0.002	0.037	-0.023	0.03	-0.015	0.001
-0.092	-0.029	-0.129	0.006	0.049	0.003	0.019	-0.012	0.054	0.001	0.009
-0.137	-0.063	-0.131	0.004	0.009	0.003	-0.001	0.002	0.044	-0.008	-0.003
-0.147	-0.102	-0.095	0	0.001	0.008	-0.032	0.013	0.009	-0.007	-0.021
-0.143	-0.082	-0.111	-0.002	0.053	0.015	-0.035	0.009	0.039	0.002	-0.002
-0.074	-0.037	-0.176	0.001	0.101	0.01	-0.002	0.001	0.066	-0.023	0.016
0.04	-0.025	-0.225	0.005	0.113	0.001	0.01	-0.013	0.026	-0.048	0.006
0.086	-0.026	-0.283	0.011	0.103	0	-0.004	-0.032	0.024	-0.023	0.008
0.1	-0.027	-0.354	0.022	0.067	0.006	-0.006	-0.036	0.046	0.006	0.014
0.168	-0.052	-0.403	0.032	0.006	0.001	-0.002	-0.028	0.019	-0.006	-0.001
0.186	-0.079	-0.406	0.036	-0.052	-0.011	-0.014	-0.018	0.004	-0.023	-0.02
0.106	-0.066	-0.402	0.028	-0.055	-0.013	-0.032	-0.021	0.029	-0.016	-0.017
0.091	-0.047	-0.434	0.005	-0.02	-0.013	-0.03	-0.012	0.034	-0.005	-0.007
0.156	-0.069	-0.424	-0.013	-0.024	-0.016	-0.012	0.045	0.019	-0.003	-0.007
0.13	-0.088	-0.35	-0.014	-0.057	-0.01	-0.004	0.072	0.022	-0.004	-0.003
0.08	-0.075	-0.309	-0.003	-0.038	-0.005	-0.001	0.019	0.012	-0.004	0.001
0.142	-0.073	-0.274	0.02	0.027	-0.007	0.005	-0.029	-0.001	-0.008	-0.002
0.2	-0.07	-0.169	0.028	0.071	0.002	0.009	-0.037	0.015	-0.022	-0.01
0.15	-0.01	-0.09	0.02	0.092	0.011	0.012	-0.036	-0.026	-0.029	-0.019
0.084	0.052	-0.026	0.027	0.112	0.005	0.001	-0.022	-0.071	-0.022	-0.009
0.074	0.047	0.229	0.03	0.088	0	-0.029	-0.02	-0.016	-0.029	-0.005
0.032	0.042	0.529	0.023	0.03	0	-0.045	-0.036	-0.011	-0.033	-0.024
-0.079	0.084	0.557	0.033	0.016	-0.002	-0.031	-0.021	-0.053	-0.023	-0.02
-0.126	0.071	0.367	0.017	0.009	0	-0.003	0.018	-0.005	-0.018	-0.005
0.021	-0.051	0.06	-0.034	-0.042	0.001	0.017	0.036	0.034	-0.007	-0.013
0.305	-0.176	-0.272	-0.059	-0.048	-0.005	0.021	0.041	0.015	0.002	-0.011
0.461	-0.206	-0.369	-0.056	0	-0.01	0.015	0.041	-0.003	-0.009	-0.004
0.368	-0.136	-0.144	-0.053	0.027	-0.007	0.005	0.016	-0.004	-0.021	-0.013
0.264	-0.043	0.163	-0.042	0.041	-0.002	-0.011	-0.027	0.017	-0.016	-0.002
0.337	-0.04	0.219	-0.017	0.057	-0.002	-0.026	-0.058	0.022	-0.01	0.016
0.34	-0.103	-0.092	-0.013	0.066	0.002	-0.04	-0.079	0.01	-0.024	0.01
0.152	-0.096	-0.611	-0.031	0.042	0.008	-0.058	-0.104	0.027	-0.025	0.01
0.079	-0.017	-1.153	-0.027	-0.007	0.006	-0.068	-0.108	0.035	-0.012	0.02
0.097	0.029	-1.46	-0.001	-0.023	0.012	-0.049	-0.082	0.015	-0.029	0.014
-0.082	0.016	-1.314	0.006	-0.027	0.019	-0.004	-0.068	0.024	-0.041	0.004
-0.29	-0.001	-0.908	-0.004	-0.062	0.01	0.021	-0.035	0.055	-0.012	0.011
-0.254	-0.017	-0.542	-0.009	-0.07	0	0.016	0.038	0.032	0.003	0.01
-0.135	-0.044	-0.305	-0.018	-0.015	-0.004	0.009	0.051	0.004	-0.004	-0.011
-0.108	-0.033	-0.231	-0.018	0.042	-0.006	-0.006	-0.008	0.049	0.005	-0.014
-0.125	-0.01	-0.291	0.004	0.067	0.006	-0.033	-0.048	0.068	0.005	-0.002
-0.25	-0.067	-0.372	0.009	0.062	0.015	-0.047	-0.044	0.016	-0.014	-0.001
-0.398	-0.135	-0.449	-0.005	0.038	0.007	-0.058	-0.02	0.002	-0.017	-0.006
-0.325	-0.094	-0.554	0.002	0.037	0.006	-0.063	-0.016	0.037	-0.005	0.001
-0.136	-0.028	-0.661	0.016	0.052	0.007	-0.046	-0.019	0.046	0.005	0.008
-0.082	-0.044	-0.725	0.004	0.035	0.001	-0.021	-0.024	0.022	0.006	0.003
-0.111	-0.044	-0.698	-0.015	0.008	0.001	0.015	-0.068	0.012	-0.018	-0.008
0.069	-0.001	-0.594	-0.026	0.004	0.002	0.062	-0.094	0.026	-0.043	-0.01
0.395	-0.046	-0.472	-0.045	0.008	-0.006	0.079	-0.042	0.026	-0.029	-0.013
0.456	-0.109	-0.379	-0.044	0.036	-0.013	0.048	0.013	0.016	-0.005	-0.02
0.296	-0.087	-0.361	-0.005	0.085	-0.016	0.004	0.033	0.007	-0.003	-0.022
0.265	-0.082	-0.401	0.027	0.074	-0.018	-0.004	0.08	-0.013	0.013	-0.019
0.31	-0.114	-0.374	0.031	0.046	-0.015	0.026	0.108	-0.024	0.034	-0.014
0.218	-0.098	-0.253	0.042	0.111	-0.005	0.071	0.055	-0.019	0.022	-0.01
0.109	-0.076	-0.236	0.066	0.197	0.01	0.11	0.019	-0.03	-0.006	-0.009
0.099	-0.088	-0.316	0.069	0.18	0.015	0.095	0.054	-0.022	-0.021	-0.007
0.097	-0.092	-0.047	0.066	0.11	0.013	0.032	0.095	0.026	-0.019	-0.008
0.075	-0.087	0.656	0.086	0.06	0.024	0.006	0.115	0.03	-0.018	-0.014
-0.012	-0.096	1.162	0.081	-0.006	0.037	0.031	0.12	0.007	-0.023	-0.011
-0.143	-0.102	1.005	0.032	-0.093	0.033	0.054	0.1	0.022	-0.007	-0.006
-0.152	-0.097	0.371	0.006	-0.103	0.019	0.072	0.053	0.024	0.017	-0.015
-0.117	-0.086	-0.241	-0.007	-0.023	0.003	0.086	0.006	0	0.002	-0.022
-0.203	-0.103	-0.605	-0.048	0.026	-0.001	0.079	-0.007	-0.003	-0.031	-0.014
-0.277	-0.147	-0.731	-0.059	0.009	-0.001	0.046	0.002	0.014	-0.019	0.001
-0.171	-0.161	-0.378	-0.029	0.012	-0.006	0	0.015	0.017	0.007	0.011
-0.015	-0.145	0.206	-0.009	0.034	-0.003	-0.031	0.039	0.014	-0.001	0
0	-0.136	0.36	0.009	0.021	-0.001	-0.036	0.046	0.022	-0.009	-0.014
-0.033	-0.126	0.206	0.03	0.037	-0.007	-0.035	0.026	0.028	-0.006	-0.002
0.029	-0.105	0.06	0.034	0.09	-0.004	-0.046	0.013	0.014	-0.008	0.009
0.062	-0.087	-0.17	0.036	0.072	-0.001	-0.063	-0.005	0.002	0.004	0.008
-0.004	-0.057	-0.433	0.051	0.037	-0.007	-0.062	-0.037	0.053	0.015	0.014
0.026	-0.013	-0.538	0.045	0.052	-0.007	-0.041	-0.046	0.086	0.002	0.012
0.177	0.005	-0.503	0.009	0.03	-0.008	-0.025	-0.037	0.033	0	0.007
0.255	0.028	-0.515	-0.018	-0.002	-0.011	-0.002	-0.035	0.038	0.007	0.011
0.257	0.073	-0.646	-0.031	0.033	-0.005	0.037	-0.031	0.077	0	0.005
0.266	0.029	-0.776	-0.05	0.042	0	0.026	-0.025	0.033	-0.006	-0.008
0.251	-0.074	-0.846	-0.057	0.017	-0.001	-0.057	-0.032	0	-0.015	-0.007
0.239	-0.082	-0.856	-0.034	0.085	0.004	-0.091	-0.036	0.012	-0.014	-0.001
0.28	-0.039	-0.725	-0.013	0.194	0.011	-0.044	-0.027	0.018	-0.008	0.003
0.29	-0.06	-0.518	-0.037	0.167	0.006	-0.014	-0.022	0.019	-0.025	0.015
0.206	-0.065	-0.31	-0.056	0.065	-0.004	-0.019	-0.023	0.017	-0.029	0.025
0.191	0.013	0.033	-0.037	0.07	-0.001	-0.022	-0.024	0.003	-0.025	0.015
0.266	0.065	0.417	-0.03	0.09	0.007	-0.024	-0.028	-0.015	-0.037	0.006
0.166	0.081	0.48	-0.031	-0.019	0.012	-0.009	-0.038	-0.018	-0.028	0.013
-0.037	0.11	0.098	0.011	-0.128	0.012	0.02	-0.039	-0.011	-0.021	0.008
-0.058	0.037	-0.436	0.06	-0.143	0.002	0.024	-0.029	0	-0.036	-0.011
-0.008	-0.088	-0.749	0.055	-0.136	-0.012	0.013	-0.033	0.004	-0.018	-0.018
-0.036	-0.037	-0.841	0.008	-0.093	-0.016	0.019	-0.039	-0.007	0.019	-0.009
-0.01	0.103	-0.864	-0.032	-0.04	-0.012	0.026	-0.025	0.003	0.004	-0.005
0.087	0.144	-0.718	-0.047	-0.058	-0.01	0.028	-0.02	0.03	-0.041	-0.016
0.108	0.115	-0.441	-0.04	-0.094	-0.012	0.054	-0.031	0.042	-0.037	-0.02
0.127	0.037	-0.238	-0.02	-0.074	-0.005	0.065	-0.028	0.036	-0.007	-0.01
0.217	-0.021	-0.04	-0.008	-0.044	0.011	-0.012	-0.012	0.018	-0.024	-0.016
0.186	0.051	0.12	-0.019	-0.046	0.015	-0.103	-0.008	0.015	-0.035	-0.016
0.067	0.169	0.085	-0.033	-0.042	0.008	-0.096	-0.01	0.04	-0.008	0.009
0.082	0.207	0.045	-0.04	-0.028	0.006	-0.048	-0.004	0.041	0.004	0
0.106	0.11	0.059	-0.027	0.003	0.01	-0.044	-0.007	0.012	0.008	-0.017
0.026	-0.089	-0.13	0.013	0.066	0.01	-0.037	-0.017	0.026	0.009	0.01
-0.005	-0.208	-0.46	0.026	0.113	0.003	-0.002	-0.017	0.043	-0.015	0.008
-0.002	-0.178	-0.623	0.012	0.107	-0.008	0.017	-0.021	0.004	-0.026	-0.014
-0.078	-0.124	-0.555	0.012	0.079	-0.014	0.009	-0.034	-0.007	-0.011	0.004
-0.129	-0.1	-0.384	0.015	0.068	-0.005	0.001	-0.029	0.012	-0.001	0.009
-0.027	-0.102	-0.214	0.01	0.079	0.008	-0.005	-0.017	0.006	-0.012	-0.009
0.086	-0.132	-0.101	0.005	0.077	0.007	-0.015	-0.019	0	-0.032	-0.001
0.036	-0.14	-0.082	0.007	0.071	0.004	-0.014	-0.024	0.002	-0.027	0.009
-0.046	-0.125	-0.17	0.02	0.102	0.008	-0.004	-0.022	-0.007	-0.014	-0.002
0.001	-0.118	-0.381	0.026	0.158	0.004	0.005	-0.023	-0.01	-0.032	-0.007
0.091	-0.087	-0.662	0.02	0.165	-0.006	0.011	-0.023	0.006	-0.042	-0.001
0.138	-0.033	-0.79	0.017	0.136	-0.002	0.02	-0.01	0.012	-0.017	-0.002
0.172	-0.01	-0.623	0.016	0.144	0.005	0.03	0.002	0.002	0.001	-0.009
0.207	-0.003	-0.371	0.019	0.124	-0.001	0.022	0.001	0.019	0.02	-0.007
0.194	0.034	-0.246	0.025	0.022	-0.007	-0.001	0.005	0.058	0.04	0.003
0.147	0.081	-0.139	0.009	-0.056	-0.002	-0.011	0.016	0.041	0.02	0.007
0.126	0.124	0.025	-0.031	-0.056	0.006	-0.009	0.015	-0.006	-0.011	0.006
0.083	0.19	0.155	-0.049	-0.007	0.014	-0.004	0.006	0.002	-0.014	0.003
-0.024	0.253	0.429	-0.016	0.082	0.012	0.019	0.004	0.018	-0.015	-0.004
-0.112	0.264	0.968	0.044	0.155	0.005	0.051	0.006	0.002	-0.018	-0.012
-0.107	0.256	1.181	0.082	0.137	-0.002	0.061	0	0.003	-0.004	-0.01
-0.018	0.264	0.653	0.071	0.083	-0.01	0.054	0	0.017	0.007	-0.009
0.089	0.197	-0.219	0.041	0.071	-0.005	0.044	0.005	0.016	0.001	-0.021
0.184	0	-1.17	0.019	0.052	0.005	0.015	-0.002	0.025	-0.004	-0.02
0.222	-0.188	-1.856	0.02	-0.005	0.006	-0.012	-0.01	0.049	0.002	-0.005
0.157	-0.386	-1.471	0.05	-0.048	0.001	-0.011	-0.008	0.035	-0.004	-0.024
0.078	-0.733	-0.357	0.042	-0.055	0.004	-0.022	-0.007	-0.008	-0.022	-0.038
0.124	-0.997	0.179	-0.01	-0.054	0.014	-0.051	-0.013	-0.014	-0.023	-0.016
0.267	-0.919	0.226	-0.01	-0.033	0.011	-0.04	-0.014	-0.011	-0.023	-0.007
0.322	-0.638	0.54	0.026	0.017	0.004	0.007	-0.006	-0.019	-0.049	-0.009
0.251	-0.341	0.626	0.021	0.02	0.01	0.029	-0.007	0.01	-0.078	0.002
0.148	-0.082	0.12	0	-0.015	0.018	0.012	-0.013	0.021	-0.087	0.004
0.021	0.044	-0.233	-0.001	-0.004	0.014	-0.014	-0.012	-0.015	-0.069	-0.002
-0.059	-0.007	-0.143	0.026	0.034	-0.002	-0.023	-0.012	-0.005	-0.033	0.002
-0.113	-0.053	-0.113	0.045	0.039	-0.01	-0.016	-0.015	0.034	0.003	0.01
-0.236	-0.002	-0.256	0.027	-0.008	0	-0.021	-0.01	0.02	0.021	0
-0.266	0.023	-0.382	0.03	-0.076	0.01	-0.04	0	0.003	0.013	-0.01
-0.184	0.009	-0.583	0.059	-0.089	0.008	-0.031	-0.002	0.037	0.005	0.001
-0.133	0.046	-0.857	0.048	-0.016	0	0.013	-0.007	0.064	0.006	0.009
-0.052	0.113	-0.964	0.008	0.06	-0.009	0.035	-0.006	0.033	-0.01	-0.003
0.034	0.142	-0.846	-0.036	0.055	-0.002	0.006	-0.006	0.025	-0.01	-0.007
0.04	0.118	-0.711	-0.092	0.012	0.007	-0.021	-0.009	0.056	0.019	-0.002
0.009	0.074	-0.718	-0.119	0.008	0.003	-0.015	-0.005	0.021	0.033	-0.005
-0.012	0.054	-0.779	-0.123	0.011	0.004	-0.004	-0.002	-0.018	0.021	-0.007
-0.002	0.005	-0.759	-0.16	-0.008	0.009	-0.01	-0.009	0.021	-0.001	0.001
0.043	-0.132	-0.672	-0.157	0.003	0.002	-0.016	-0.007	0.032	-0.004	-0.005
0.095	-0.216	-0.567	-0.081	0.04	-0.01	-0.004	0.007	0.007	0.018	-0.015
0.076	-0.172	-0.47	-0.038	0.05	-0.016	0.006	-0.002	0.028	0.025	-0.005
-0.01	-0.12	-0.442	-0.043	0.05	-0.003	0.005	-0.019	0.038	-0.001	0.001
-0.061	-0.106	-0.44	-0.054	0.058	0.01	0.013	-0.012	-0.004	-0.022	-0.003
-0.066	-0.098	-0.364	-0.07	0.044	0.005	0.027	-0.009	-0.004	-0.013	0
-0.088	-0.08	-0.29	-0.066	0.025	-0.008	0.02	-0.015	0.017	-0.002	-0.002
-0.05	-0.06	-0.307	-0.008	0.038	-0.014	-0.01	-0.002	-0.021	-0.014	-0.015
0.117	-0.059	-0.353	0.051	0.065	-0.011	-0.03	0.01	-0.023	-0.027	-0.02
0.273	-0.054	-0.385	0.04	0.093	-0.007	-0.025	-0.001	0.038	-0.017	-0.01
0.311	-0.039	-0.421	0.024	0.126	-0.004	-0.009	-0.01	0.037	-0.006	0
0.267	-0.041	-0.435	0.057	0.122	0.006	0.018	0	-0.007	-0.016	-0.007
0.211	-0.058	-0.383	0.072	0.082	0.007	0.054	0.001	0.004	-0.027	-0.015
0.136	-0.05	-0.286	0.063	0.055	-0.002	0.05	-0.005	0.025	-0.018	-0.004
0.018	-0.008	-0.226	0.071	0.038	0.005	-0.001	0	0.009	-0.011	0.006
-0.043	0.006	-0.236	0.057	0.036	0.017	-0.035	-0.003	0.018	-0.015	-0.001
-0.039	0.012	-0.265	0.016	0.05	0.005	-0.027	-0.013	0.038	-0.014	-0.009
-0.013	0.048	-0.258	-0.009	0.023	-0.002	-0.002	-0.007	0.027	-0.019	-0.012
0.064	0.03	-0.12	-0.012	-0.012	0.011	0.017	0.005	0.031	-0.023	-0.014
0.149	0.006	0.09	-0.01	-0.016	0.01	0.02	0.002	0.04	-0.02	0.001
0.198	0.076	0.229	0.017	-0.037	-0.002	0.011	-0.007	0.014	-0.025	0.022
0.185	0.116	0.374	0.063	-0.047	0.002	-0.005	-0.005	0.001	-0.033	0.016
0.076	0.055	0.39	0.051	-0.027	0.007	-0.016	-0.004	0.018	-0.024	0.004
-0.057	0.002	0.059	-0.029	-0.012	-0.004	-0.001	-0.012	0.03	0.003	0.016
-0.115	-0.005	-0.217	-0.081	0.019	-0.008	0.019	-0.014	0.025	0.006	0.021
-0.087	-0.029	-0.161	-0.075	0.057	-0.002	0.013	-0.016	0.014	-0.019	0.007
-0.042	-0.087	-0.193	-0.053	0.059	-0.008	-0.002	-0.023	0.025	-0.021	0
0.004	-0.099	-0.441	-0.034	0.046	-0.016	-0.003	-0.027	0.043	-0.004	0.002
0.078	-0.067	-0.507	-0.007	0.036	-0.006	0.002	-0.024	0.019	0.001	0
0.132	-0.088	-0.396	0.018	0.024	0.003	0.005	-0.019	-0.003	0	-0.001
0.147	-0.114	-0.394	0.021	0.019	-0.001	0.004	-0.014	0.028	-0.002	0.002
0.184	-0.071	-0.313	0.019	0.017	-0.002	0.004	-0.01	0.023	-0.008	0
0.239	-0.04	-0.025	0.021	-0.015	-0.004	-0.002	-0.005	-0.02	-0.011	0.001
0.278	-0.028	0.088	0.006	-0.058	-0.006	-0.023	0	0.009	-0.005	0.007
0.302	0.018	-0.012	-0.004	-0.038	0	-0.043	0	0.045	-0.005	0.007
0.268	0.008	0.047	0.003	0.027	0.002	-0.049	0.006	0	-0.011	0.002
0.131	-0.104	0.198	-0.006	0.06	-0.004	-0.049	0.014	-0.028	-0.004	-0.005
-0.001	-0.169	0.136	0	0.044	-0.006	-0.042	0.006	0.001	0.006	-0.009
0	-0.105	-0.124	0.04	0.025	-0.006	-0.025	-0.006	-0.001	0.001	-0.006
0.06	-0.026	-0.425	0.049	0.031	-0.007	-0.006	-0.005	-0.028	-0.007	-0.005
0.014	0.009	-0.617	0.031	0.031	-0.009	0.008	0.003	-0.009	0.005	0
-0.087	0.068	-0.624	0.035	0.048	-0.012	0.031	0.002	0.007	0.025	0.007
-0.055	0.15	-0.478	0.036	0.077	-0.004	0.076	-0.003	-0.013	0.009	0.002
0.052	0.178	-0.29	0.014	0.035	0.004	0.103	-0.004	-0.005	-0.037	-0.009
0.11	0.15	-0.257	0.015	-0.01	0.005	0.06	0	0.019	-0.061	-0.01
0.192	0.107	-0.339	0.022	0.028	0.002	-0.02	0.004	0.016	-0.052	-0.014
0.28	-0.014	-0.317	-0.011	0.052	0	-0.061	-0.001	0.014	-0.021	-0.022
0.253	-0.2	-0.242	-0.037	0.05	0.003	-0.053	-0.005	0.03	0.003	-0.017
0.182	-0.249	-0.28	-0.006	0.106	0.011	-0.021	-0.003	0.033	-0.012	-0.019
0.169	-0.154	-0.457	0.03	0.173	0.019	0.014	-0.006	0.019	-0.031	-0.024
0.057	-0.098	-0.663	0.025	0.163	0.019	0.026	-0.013	0.016	-0.022	-0.008
-0.158	-0.08	-0.791	0.012	0.088	0.014	0.028	-0.014	0.021	-0.015	0.005
-0.134	-0.062	-0.885	0.014	0.01	0.014	0.048	-0.021	0.02	-0.015	0.001
0.063	-0.053	-0.829	0.001	-0.055	0.01	0.053	-0.026	0.028	0.003	-0.003
0.087	-0.007	-0.362	-0.028	-0.127	0.005	0.009	-0.016	0.043	0.026	-0.01
0.101	0.008	0.236	-0.026	-0.123	0.007	-0.045	-0.01	0.038	0.023	-0.015
0.259	-0.059	0.367	-0.013	-0.003	0.01	-0.069	-0.01	0.024	0.008	-0.006
0.314	-0.054	0.149	-0.018	0.094	0.01	-0.066	-0.005	0.028	-0.002	0.002
0.253	0.036	0.013	0.01	0.129	0.008	-0.023	-0.008	0.029	-0.033	0.005
0.28	0.027	-0.133	0.072	0.172	0.011	0.03	-0.018	0.019	-0.059	0
0.36	-0.083	-0.346	0.101	0.16	0.013	0.021	-0.014	0.033	-0.044	-0.014
0.372	-0.157	-0.4	0.111	0.099	0.006	-0.041	-0.003	0.053	-0.028	-0.007
0.285	-0.152	-0.306	0.128	0.118	0.008	-0.076	-0.004	0.038	-0.031	0.008
0.062	-0.112	-0.281	0.118	0.144	0.016	-0.053	-0.012	0.025	-0.024	0
-0.189	-0.074	-0.341	0.076	0.038	0.011	-0.008	-0.018	0.039	-0.008	-0.002
-0.229	-0.072	-0.316	0.024	-0.093	0.004	0.029	-0.018	0.033	0.008	0.004
-0.117	-0.099	-0.175	-0.029	-0.106	-0.002	0.045	-0.013	0.011	0.018	-0.006
-0.096	-0.09	-0.069	-0.069	-0.052	-0.01	0.026	0.003	0.018	0.025	-0.009
-0.115	-0.039	-0.107	-0.081	0.009	-0.009	0.002	0.04	0.028	0.025	0.004
-0.111	-0.039	-0.203	-0.077	0.027	0	0.002	0.056	0.007	0.006	0.001
-0.186	-0.087	-0.235	-0.068	-0.014	0.007	0.008	0.02	-0.011	-0.012	-0.008
-0.203	-0.073	-0.258	-0.058	-0.025	0.012	0.009	-0.019	0.002	-0.012	0.004
-0.105	-0.05	-0.323	-0.037	0.012	0.011	0.009	-0.025	-0.006	-0.017	0.01
-0.139	-0.114	-0.391	-0.019	0.027	0.003	0.008	-0.021	-0.031	-0.025	0.001
-0.25	-0.159	-0.436	-0.047	0.014	-0.004	0.008	-0.023	-0.015	-0.016	-0.006
-0.219	-0.115	-0.439	-0.073	0.02	-0.005	0.01	-0.023	-0.008	-0.012	-0.012
-0.097	-0.076	-0.41	-0.048	0.038	-0.003	0.006	-0.022	-0.024	-0.015	-0.016
-0.009	-0.086	-0.359	-0.03	0.025	0.003	-0.002	-0.03	-0.009	-0.006	-0.013
-0.055	-0.088	-0.315	-0.029	0.013	0.006	0.001	-0.025	-0.005	-0.007	-0.012
-0.178	-0.061	-0.347	-0.023	0.038	-0.005	0.007	-0.003	-0.008	-0.019	-0.008
-0.161	-0.059	-0.402	-0.025	0.054	-0.007	0.003	0.007	0.022	-0.021	-0.002
-0.051	-0.062	-0.408	-0.026	0.04	0.005	-0.005	0.008	0.021	-0.013	-0.005
0.008	-0.03	-0.397	-0.017	0.026	0.004	-0.007	0.008	0	-0.015	-0.006
0.029	-0.01	-0.389	0.001	0.022	-0.006	-0.004	-0.013	0.01	-0.02	-0.003
-0.018	-0.04	-0.357	0.006	0.004	-0.007	-0.003	-0.027	0.024	-0.01	-0.009
-0.097	-0.087	-0.318	-0.007	-0.026	-0.001	-0.006	-0.02	0.033	-0.009	-0.01
-0.063	-0.104	-0.297	-0.006	-0.022	0.004	-0.004	-0.018	0.028	-0.023	-0.004
0.031	-0.095	-0.29	0	0.014	0.003	0.006	-0.017	0.01	-0.015	-0.006
0.102	-0.073	-0.287	-0.004	0.03	-0.002	0.013	-0.009	0.021	0.002	-0.003
0.214	-0.042	-0.276	-0.007	0.028	-0.008	0.004	-0.011	0.042	-0.014	-0.005
0.295	-0.058	-0.268	-0.011	0.022	-0.013	-0.011	-0.018	0.04	-0.033	-0.014
0.237	-0.082	-0.286	-0.008	0.006	-0.012	-0.017	-0.01	0.041	-0.014	0.003
0.17	-0.04	-0.312	0.001	0.016	-0.003	-0.007	-0.006	0.036	0.005	0.017
0.234	-0.008	-0.31	-0.002	0.043	0.006	-0.003	-0.015	0.007	-0.004	0.002
0.319	-0.015	-0.298	-0.004	0.049	-0.002	-0.019	-0.02	0.006	-0.008	-0.008
0.295	0.003	-0.332	0.016	0.062	-0.004	-0.014	-0.017	0.04	0.004	-0.001
0.195	0.013	-0.372	0.035	0.081	0.004	0.02	-0.007	0.03	-0.004	0.002
0.088	-0.007	-0.349	0.032	0.072	0	0.03	-0.003	0.004	-0.014	-0.006
0.045	0.011	-0.324	0.026	0.06	-0.011	0.007	-0.017	0.034	-0.01	-0.009
0.095	0.04	-0.335	0.016	0.063	-0.009	-0.005	-0.023	0.039	-0.016	0.006
0.17	0.012	-0.277	0.011	0.072	0.002	0.005	-0.007	-0.007	-0.02	0.009
0.182	-0.013	-0.134	0.015	0.099	0.004	-0.021	0.002	-0.009	-0.004	-0.007
0.114	-0.012	-0.091	0.014	0.126	-0.007	-0.077	-0.007	0.023	0.017	-0.007
0.056	-0.034	-0.171	0.009	0.109	-0.009	-0.065	-0.004	0.033	0.012	0.003
0.044	-0.055	-0.196	0.007	0.061	0.003	-0.006	0.005	0.013	-0.014	0.003
0.064	-0.046	-0.147	0.006	-0.003	0.01	0.01	-0.005	-0.005	-0.017	0.007
0.14	-0.034	-0.093	0.011	-0.082	0.012	0.008	-0.012	0.011	-0.005	0.003
0.208	-0.045	-0.057	0.019	-0.137	0.009	0.028	-0.001	0.016	-0.012	-0.016
0.223	-0.045	-0.083	0.011	-0.135	-0.006	0.039	0.008	-0.004	-0.022	-0.005
0.217	0	-0.17	-0.021	-0.1	-0.014	0.03	0.008	0.004	-0.026	0.013
0.215	0.034	-0.277	-0.039	-0.051	-0.006	0.008	0.007	0.007	-0.037	-0.007
0.237	0.014	-0.346	-0.024	0.008	-0.005	-0.026	0.007	-0.006	-0.048	-0.018
0.207	-0.004	-0.33	0	0.058	-0.008	-0.032	0.006	0.027	-0.052	-0.011
0.103	-0.014	-0.25	0.012	0.087	-0.005	0.005	0.006	0.05	-0.056	-0.018
0.063	-0.067	-0.154	-0.004	0.083	0.002	0.033	0.006	0.02	-0.044	-0.018
0.08	-0.09	-0.07	-0.017	0.032	0.015	0.015	0	0.006	-0.006	-0.005
0.039	-0.033	-0.025	-0.007	-0.001	0.017	-0.003	0	0.01	0.012	-0.004
-0.024	-0.008	0.013	0.014	0.04	0	0.014	0.007	0.006	-0.005	-0.004
0.013	-0.076	0.107	0.033	0.081	-0.005	0.041	0.005	0.014	0	-0.002
0.135	-0.142	0.236	0.042	0.081	0.003	0.054	0.003	0.018	0.018	0
0.205	-0.135	0.273	0.038	0.065	0.004	0.037	0.007	-0.002	-0.002	0.004
0.186	-0.097	0.131	0.021	0.045	0.006	0.015	0.007	-0.005	-0.022	0.003
0.131	-0.053	-0.044	0.011	0.031	0.001	0.016	-0.009	0.027	-0.004	0.002
0.064	-0.018	-0.143	0.012	0.009	-0.005	-0.012	-0.021	0.033	0	-0.001
0.024	-0.004	-0.339	-0.009	-0.014	0.001	-0.073	-0.018	0.002	-0.016	-0.011
0.015	0.033	-0.687	-0.034	-0.019	0.005	-0.08	-0.021	0.001	-0.004	-0.009
0.036	0.093	-0.908	-0.031	-0.022	-0.001	-0.03	-0.03	0.034	0.011	0.001
0.079	0.092	-0.866	-0.015	-0.004	-0.008	0.003	-0.016	0.034	0.006	0.002
0.047	0.015	-0.727	-0.009	0.032	-0.005	-0.002	-0.002	0.01	0.012	0
-0.096	-0.038	-0.625	-0.01	0.052	0.005	-0.004	-0.01	0.049	0.013	-0.001
-0.184	-0.073	-0.628	0.001	0.062	0.002	0.011	-0.016	0.078	-0.012	-0.006
-0.073	-0.156	-0.725	0.009	0.057	-0.003	0.01	-0.017	0.028	-0.012	-0.005
0.074	-0.186	-0.742	-0.004	0.032	0	-0.005	-0.029	0.019	0.007	0.003
0.068	-0.127	-0.594	-0.001	0.031	-0.003	-0.033	-0.029	0.048	-0.003	0.001
0.044	-0.092	-0.363	0.018	0.04	0.001	-0.064	-0.012	0.021	-0.009	-0.006
0.038	-0.079	-0.064	0.009	0.015	0.013	-0.037	-0.003	-0.015	0.006	-0.004
-0.04	-0.038	0.236	-0.011	0.026	0.016	0.022	-0.008	-0.014	0.004	0.006
-0.039	-0.024	0.318	-0.006	0.068	0.018	0.039	-0.015	-0.002	-0.009	0.006
0.064	-0.058	0.153	-0.005	0.041	0.025	0.025	-0.003	0.002	-0.009	0.002
0.085	-0.073	-0.055	-0.012	0.023	0.025	0.013	0.014	-0.007	-0.007	0.01
0.081	-0.056	-0.128	-0.001	0.064	0.013	0.013	0.011	-0.027	-0.008	0.01
0.151	-0.083	-0.089	0.008	0.052	0.002	0.017	-0.007	-0.029	-0.007	-0.003
0.107	-0.158	-0.142	-0.002	0.005	0.006	0.017	-0.036	0.002	-0.007	-0.006
-0.114	-0.192	-0.361	-0.008	0.018	0.014	0.025	-0.062	0.02	-0.016	-0.003
-0.248	-0.151	-0.557	-0.008	0.052	0.012	0.04	-0.073	0.005	-0.029	-0.012
-0.198	-0.089	-0.579	-0.015	0.044	0.003	0.038	-0.064	-0.003	-0.029	-0.018
-0.129	-0.052	-0.538	-0.021	0.024	0	0.03	-0.016	0.019	-0.024	-0.011
-0.079	-0.055	-0.541	-0.01	0.021	0.003	0.03	0.042	0.032	-0.026	-0.005
0.016	-0.106	-0.51	0.004	0.019	0.003	0.026	0.059	0.014	-0.019	-0.006
0.075	-0.139	-0.433	-0.001	0.028	0.011	0.014	0.038	0.018	-0.003	-0.004
0.092	-0.126	-0.388	-0.001	0.074	0.02	0.015	0.017	0.036	0	0
0.179	-0.121	-0.377	0.008	0.117	0.019	0.016	0.019	0.015	-0.01	-0.008
0.229	-0.121	-0.377	-0.002	0.1	0.011	-0.003	0.032	0.005	-0.011	-0.01
0.168	-0.095	-0.399	0.007	0.09	0.004	-0.009	0.018	0.043	-0.005	0.006
0.151	-0.066	-0.433	0.042	0.116	0.003	-0.006	-0.023	0.046	-0.013	0.003
0.166	-0.054	-0.438	0.04	0.103	0.01	-0.025	-0.047	0.013	-0.014	-0.009
0.124	-0.012	-0.437	0.014	0.064	0.017	-0.041	-0.042	0.03	-0.013	0.002
0.124	0.046	-0.452	0.013	0.042	0.008	-0.048	-0.036	0.043	-0.029	0.007
0.184	0.017	-0.401	0.016	-0.016	-0.002	-0.078	-0.034	0.01	-0.041	-0.005
0.218	-0.035	-0.364	-0.002	-0.084	-0.004	-0.105	-0.03	0.007	-0.032	-0.006
0.223	0.017	-0.409	-0.014	-0.07	-0.007	-0.088	-0.013	0.018	-0.016	0
0.162	0.063	-0.123	-0.012	-0.057	-0.009	-0.049	0.005	0.008	-0.016	-0.005
0.049	0.002	0.513	-0.008	-0.111	-0.006	-0.025	0.006	0.015	-0.022	-0.006
0.02	-0.016	0.712	0.005	-0.09	-0.004	-0.003	-0.006	0.035	-0.021	0.002
0.081	0.041	0.325	0.024	0	-0.005	0.027	-0.016	0.037	-0.026	-0.004
0.148	0.022	-0.043	0.019	0.041	0.003	0.009	-0.02	0.022	-0.013	-0.012
0.2	-0.041	-0.236	-0.01	0.059	0.017	-0.061	-0.026	0.013	0.015	-0.008
0.217	-0.073	-0.419	-0.025	0.096	0.014	-0.091	-0.047	0.014	0.011	-0.011
0.191	-0.101	-0.568	-0.012	0.116	0.005	-0.056	-0.063	0.017	0.005	-0.008
0.068	-0.116	-0.572	-0.001	0.082	0.005	-0.001	-0.058	0.021	0.012	0.008
-0.154	-0.111	-0.453	0.006	0.043	0.007	0.051	-0.064	0.019	-0.013	0.001
-0.256	-0.095	-0.337	0.016	0.045	0.001	0.081	-0.07	0.008	-0.056	-0.014
-0.14	-0.067	-0.3	0.009	0.035	-0.012	0.076	-0.047	0.005	-0.045	-0.005
-0.027	-0.047	-0.341	-0.01	0.005	-0.027	0.084	-0.031	0.002	0.008	0
0.021	-0.052	-0.405	-0.02	0.009	-0.025	0.15	-0.03	-0.026	0.003	-0.014
0.146	-0.066	-0.442	-0.017	0.033	-0.006	0.155	0.005	-0.044	-0.034	-0.02
0.212	-0.078	-0.442	-0.025	0.014	0.003	-0.02	0.061	-0.027	-0.017	-0.012
0.081	-0.082	-0.411	-0.04	-0.023	-0.004	-0.148	0.074	-0.009	0	-0.003
-0.015	-0.061	-0.377	-0.028	-0.008	-0.023	-0.035	0.058	-0.011	-0.028	-0.008
-0.069	-0.047	-0.368	-0.018	0.019	-0.037	0.096	0.058	0.002	-0.044	-0.01
-0.248	-0.067	-0.378	-0.023	0.014	-0.024	0.092	0.039	0.049	-0.021	0
-0.302	-0.084	-0.38	-0.003	0.026	-0.022	0.053	0.003	0.052	-0.007	-0.001
-0.11	-0.091	-0.351	0.016	0.048	-0.032	0.02	-0.005	0.007	-0.009	-0.008
0.029	-0.097	-0.319	0.002	0.036	-0.029	-0.015	0	0.029	0.003	-0.007
-0.013	-0.083	-0.317	-0.004	0.04	-0.036	-0.026	0.043	0.079	0.012	0
-0.081	-0.08	-0.266	0.013	0.068	-0.032	-0.021	0.111	0.052	0.017	0.005
-0.066	-0.109	-0.128	0.01	0.042	-0.003	-0.02	0.108	0.021	0.022	-0.001
-0.051	-0.105	-0.123	-0.011	-0.008	0.008	-0.026	0.076	0.046	0.012	-0.007
-0.102	-0.069	-0.326	-0.012	0.004	0.009	-0.036	0.074	0.043	-0.01	0
-0.102	-0.074	-0.467	-0.011	0.04	0.021	-0.038	0.038	0.003	-0.015	0.003
-0.01	-0.077	-0.486	-0.029	0.012	0.024	-0.031	-0.02	0.011	0.001	0.007
0.07	-0.044	-0.511	-0.025	-0.011	0.014	-0.027	-0.038	0.036	0.011	0.015
0.134	-0.044	-0.49	-0.005	0.037	0.002	-0.021	-0.056	0.021	0.008	0.005
0.22	-0.055	-0.425	-0.012	0.054	0.002	-0.004	-0.085	0.006	0.008	-0.006
0.276	-0.021	-0.42	-0.006	0.021	0.009	0.013	-0.069	0.021	0.013	0.007
0.329	0.037	-0.42	0.02	0.045	0.006	0.016	-0.025	0.03	0.002	0.01
0.391	0.107	-0.328	0.02	0.113	0	-0.001	-0.005	0.018	-0.01	-0.012
0.35	0.198	-0.179	0.023	0.116	0.009	-0.027	0.001	0.014	-0.008	-0.021
0.265	0.265	-0.031	0.059	0.052	0.021	-0.056	-0.003	0.019	-0.016	-0.007
0.204	0.269	0.064	0.099	0.023	0.02	-0.082	-0.032	0.004	-0.028	-0.003
0.052	0.279	0.099	0.118	0.06	0.013	-0.068	-0.056	0.003	-0.017	-0.011
-0.098	0.311	0.185	0.1	0.065	0.013	-0.035	-0.046	0.021	-0.012	-0.008
-0.058	0.219	0.492	0.054	0.013	0.012	-0.02	-0.023	-0.005	-0.024	0.007
0.033	0.038	0.857	0.037	0.013	0.007	-0.003	-0.011	-0.021	-0.016	0.019
-0.004	0.023	0.64	0.065	0.096	0.004	0.02	-0.012	0.011	-0.002	0.017
-0.056	0.174	-0.087	0.047	0.144	-0.004	0.038	-0.014	-0.012	-0.012	0.005
-0.002	0.294	-0.452	-0.028	0.063	-0.01	0.05	-0.005	-0.05	-0.019	-0.004
0.053	0.382	-0.53	-0.071	-0.05	-0.006	0.046	0.01	-0.009	-0.001	0.002
0.08	0.447	-0.805	-0.07	-0.015	0.004	0.033	0.02	0.013	0.008	0.005
0.142	0.298	-0.679	-0.05	0.105	0.004	0.021	0.021	-0.023	-0.009	-0.006
0.126	-0.176	0.123	-0.021	0.098	-0.005	0.018	0.007	-0.017	-0.018	-0.006
0.078	-0.692	0.631	-0.008	-0.035	-0.001	0.018	-0.005	0.028	-0.011	0
0.165	-0.868	0.514	-0.003	-0.121	0.014	0.009	0.008	0.038	-0.019	-0.012
0.205	-0.674	0.313	-0.013	-0.088	0.01	0.006	0.022	0.026	-0.036	-0.023
0.073	-0.299	0.089	-0.049	-0.043	-0.002	0.026	0.011	0.034	-0.04	-0.024
-0.005	0.024	-0.18	-0.044	-0.024	0.002	0.034	-0.007	0.038	-0.04	-0.028
0.056	0.144	-0.278	-0.006	0.02	0.008	0.014	-0.008	0.017	-0.032	-0.032
0.11	0.126	-0.173	-0.01	0.028	0.003	0.003	-0.007	0.02	-0.014	-0.026
0.093	0.084	-0.033	-0.029	0.006	0.003	0.003	-0.019	0.049	-0.012	-0.015
0.067	0.041	-0.139	-0.02	0.022	0.011	-0.013	-0.032	0.045	-0.022	-0.01
0.105	-0.079	-0.531	-0.019	0.017	0.016	-0.024	-0.032	0.041	-0.02	-0.004
0.147	-0.252	-0.983	-0.027	-0.006	0.017	-0.017	-0.03	0.065	-0.014	0.007
0.091	-0.332	-1.288	-0.015	0.02	0.011	-0.004	-0.03	0.054	-0.019	0.008
0.023	-0.285	-1.308	-0.004	0.032	0.004	0.007	-0.034	0.037	-0.011	0.004
0.07	-0.167	-1.064	-0.019	0.002	0.004	0.006	-0.033	0.066	0.01	0.006
0.184	-0.057	-0.747	-0.028	-0.004	-0.001	-0.001	-0.03	0.058	0.006	0.011
0.242	-0.041	-0.469	-0.011	0.005	-0.006	-0.004	-0.027	0.001	-0.015	0.004
0.213	-0.16	-0.248	-0.001	-0.019	-0.005	-0.025	-0.022	0.003	-0.013	-0.003
0.169	-0.432	-0.153	-0.009	-0.028	-0.004	-0.062	-0.02	0.021	-0.009	0.009
0.133	-0.688	-0.221	-0.005	0.01	0.003	-0.064	-0.016	-0.016	-0.022	0.012
0.097	-0.686	-0.382	-0.001	0.036	0.009	-0.03	-0.015	-0.017	-0.014	-0.002
0.074	-0.453	-0.577	-0.003	0.041	0.004	-0.006	-0.025	0.015	0.015	-0.005
0.027	-0.178	-0.731	0.013	0.066	-0.004	0.008	-0.021	-0.014	0.011	-0.003
-0.029	-0.004	-0.719	0.031	0.096	-0.005	0.017	-0.007	-0.026	-0.016	-0.009
-0.035	0.045	-0.595	0.019	0.097	0.005	0.006	-0.017	0.013	-0.021	-0.011
0	0.042	-0.536	-0.017	0.072	0.006	-0.005	-0.027	0.006	-0.022	-0.005
0.064	0.022	-0.528	-0.037	0.045	-0.007	-0.003	-0.011	-0.027	-0.025	-0.004
0.127	0.014	-0.474	-0.033	0.016	-0.008	-0.008	-0.003	-0.009	-0.01	-0.005
0.138	0.025	-0.418	-0.012	0.002	-0.007	-0.021	-0.002	0.022	-0.001	-0.005
0.162	0.027	-0.416	0.009	0.012	-0.002	-0.018	0.013	0.009	-0.027	-0.011
0.217	0.017	-0.442	0.005	0.017	0.008	-0.002	0.017	-0.016	-0.049	-0.012
0.184	0.022	-0.408	0.009	0.028	-0.004	0.007	0.003	-0.011	-0.037	0.003
0.096	0.029	-0.307	0.03	0.056	-0.01	0.016	0.001	-0.018	-0.012	0.008
0.084	-0.002	-0.241	0.013	0.049	0.012	0.026	0.006	-0.04	-0.004	-0.007
0.135	-0.014	-0.225	-0.018	0.03	0.02	0.035	0.001	-0.02	-0.015	-0.008
0.176	0.032	-0.232	-0.012	0.079	0.008	0.042	0.003	0.025	-0.021	0.004
0.201	0.041	-0.273	0.003	0.142	0.004	0.031	0.011	0.034	-0.015	-0.001
0.22	-0.002	-0.305	-0.005	0.129	0.005	0.037	0.01	0.019	-0.023	-0.009
0.187	-0.007	-0.335	0	0.09	0.009	0.074	0.006	0.031	-0.053	-0.015
0.119	0.017	-0.382	0.042	0.102	0.021	0.063	0.002	0.036	-0.064	-0.021
0.101	0.006	-0.365	0.063	0.12	0.021	-0.014	-0.005	0.014	-0.029	-0.012
0.141	-0.019	-0.221	0.032	0.075	0.013	-0.064	-0.013	0.03	0.008	-0.001
0.186	-0.002	-0.032	0.023	0.034	0.008	-0.026	-0.005	0.054	0.017	0.004
0.152	0.012	0.107	0.06	0.026	-0.009	0.037	0.006	0.028	0.021	0.012
0.02	-0.027	0.224	0.06	-0.005	-0.019	0.035	0	0.018	0.019	0.014
-0.106	-0.051	0.325	0.033	-0.02	-0.006	-0.013	-0.003	0.039	0.011	0.008
-0.18	-0.048	0.299	0.039	0.032	0.005	-0.027	-0.005	0.017	0.002	0.007
-0.236	-0.059	0.103	0.044	0.084	0.009	-0.016	-0.023	0	-0.006	0.01
-0.287	-0.037	-0.204	0.03	0.06	0.004	-0.02	-0.033	0.03	0.006	0.01
-0.199	0.008	-0.427	0.034	0.005	-0.008	-0.008	-0.025	0.025	0.028	0.004
0.053	0.007	-0.296	0.038	-0.026	-0.012	0.024	-0.016	0.004	0.041	-0.007
0.16	-0.032	-0.005	0.023	-0.038	-0.009	0.01	-0.013	0.031	0.047	-0.011
0.054	-0.106	0.025	0.031	-0.031	-0.01	-0.041	-0.008	0.039	0.041	-0.005
0.02	-0.157	-0.106	0.051	-0.037	-0.002	-0.065	-0.002	-0.005	0.028	0
0.026	-0.102	-0.196	0.028	-0.055	0.005	-0.116	0	0.022	0.025	0.001
-0.115	-0.01	-0.302	-0.018	-0.03	0.005	-0.149	-0.004	0.092	0.016	0.004
-0.242	0.049	-0.322	-0.028	0.025	0.008	-0.047	-0.01	0.049	-0.014	0.003
-0.221	0.089	-0.073	-0.01	0.047	0	0.061	-0.015	-0.003	-0.049	-0.003
-0.162	0.119	0.32	-0.018	0.042	-0.012	0.058	-0.022	0.053	-0.071	-0.001
-0.109	0.147	0.525	-0.038	0.063	-0.013	0.034	-0.023	0.084	-0.049	-0.003
-0.016	0.129	0.442	-0.035	0.092	-0.01	0.034	-0.015	0.036	0.009	-0.018
0.064	0.034	0.253	-0.042	0.063	-0.011	0.027	-0.016	0	0.032	-0.013
0.046	-0.034	0.186	-0.048	0.007	-0.007	0.006	-0.021	0.006	0.003	0.008
-0.004	-0.03	0.201	-0.026	-0.005	0.002	-0.003	-0.02	0.001	-0.027	0.01
-0.017	-0.041	0.08	-0.027	0.01	0.002	0.006	-0.024	-0.031	-0.029	0.001
-0.015	-0.083	-0.071	-0.052	0.012	-0.005	0.008	-0.026	-0.03	-0.018	-0.008
0.021	-0.094	-0.193	-0.042	0.015	-0.006	0.007	-0.019	-0.001	-0.021	-0.017
0.068	-0.117	-0.505	-0.027	0.022	-0.004	0.008	-0.019	-0.009	-0.029	-0.018
0.033	-0.171	-0.836	-0.065	0.007	-0.004	-0.001	-0.014	-0.027	-0.026	-0.015
-0.121	-0.165	-0.915	-0.108	-0.006	-0.001	0	-0.004	-0.003	-0.027	-0.008
-0.274	-0.121	-0.891	-0.089	0.021	0.005	0.005	-0.007	0.012	-0.035	0.001
-0.303	-0.113	-0.886	-0.038	0.047	0.004	-0.004	-0.008	-0.01	-0.032	0.001
-0.24	-0.106	-0.838	-0.023	0.025	-0.006	-0.008	-0.005	-0.013	-0.018	0.001
-0.143	-0.075	-0.731	-0.034	-0.004	-0.011	-0.002	-0.006	-0.014	-0.009	-0.003
-0.173	-0.039	-0.586	-0.028	-0.007	-0.007	-0.009	-0.004	-0.026	-0.009	-0.01
-0.287	-0.013	-0.477	-0.019	-0.004	0.001	-0.007	-0.005	0.013	-0.005	-0.002
-0.202	0.012	-0.464	-0.011	0.03	0.007	0.007	-0.007	0.065	0.001	0.018
-0.035	0.008	-0.495	-0.011	0.097	0.006	0.006	-0.001	0.05	-0.007	0.022
0.004	-0.049	-0.523	-0.043	0.115	0.009	-0.001	0.004	0.039	-0.013	0.015
0.017	-0.049	-0.543	-0.052	0.083	0.007	-0.001	-0.003	0.081	0.003	0.011
0.126	0.002	-0.543	-0.006	0.069	-0.004	0.001	-0.007	0.067	0.008	0.004
0.273	-0.034	-0.516	0.036	0.053	0.003	0.009	0.001	0.004	-0.01	-0.011
0.373	-0.064	-0.453	0.069	0.011	0.01	0.018	0.002	0.016	-0.01	-0.016
0.46	-0.004	-0.419	0.116	-0.007	-0.003	0.022	0	0.044	0	-0.001
0.554	0.02	-0.457	0.124	-0.012	-0.005	0.021	0.007	0.013	-0.02	0.007
0.68	0.004	-0.456	0.064	-0.027	0.007	0.017	0.007	0.017	-0.028	-0.008
0.747	0.02	-0.387	0.011	0.015	0.002	0.005	0.002	0.062	-0.007	-0.015
0.596	-0.008	-0.32	0.01	0.084	-0.002	-0.032	0.003	0.039	-0.009	-0.009
0.389	-0.113	-0.249	0.011	0.068	0.01	-0.069	0.001	-0.007	-0.029	-0.013
0.309	-0.165	-0.186	0.003	0.01	0.005	-0.061	-0.008	0.009	-0.03	-0.019
0.298	-0.116	-0.159	0.012	0.016	0	-0.029	-0.006	0.03	-0.034	-0.015
0.305	-0.065	-0.13	0.025	0.058	0.014	-0.006	-0.001	0.011	-0.055	-0.013
0.312	-0.068	-0.075	0.029	0.058	0.016	0.01	-0.007	-0.002	-0.062	-0.013
0.271	-0.062	-0.041	0.03	0.031	0.016	0.008	-0.01	0.002	-0.047	-0.006
0.204	-0.044	-0.06	0.02	0.002	0.025	-0.023	0.005	-0.008	-0.03	-0.005
0.169	-0.073	-0.115	0.001	-0.058	0.01	-0.065	0.014	-0.01	-0.017	-0.012
0.096	-0.087	-0.159	-0.013	-0.097	0.002	-0.059	0.01	0.024	0.002	-0.006
-0.021	-0.051	-0.179	-0.008	-0.039	0.022	0.003	0.013	0.029	0.015	0.004
-0.023	-0.066	-0.175	-0.001	0.044	0.022	0.044	0.018	-0.012	0.005	0.002
0.011	-0.117	-0.105	-0.021	0.054	0.004	0.037	0.016	-0.017	-0.003	-0.004
-0.035	-0.095	-0.039	-0.031	0.023	-0.004	0.046	0.005	0.024	0	-0.006
-0.027	-0.058	-0.064	-0.007	0.03	-0.001	0.074	0	0.032	-0.019	-0.01
0.005	-0.085	-0.118	0.003	0.052	0.011	0.077	0.004	-0.053	-0.026	-0.015
-0.034	-0.072	-0.183	-0.005	0.05	0.016	0.079	-0.002	-0.097	-0.005	-0.012
-0.079	-0.032	-0.288	-0.008	0.062	0.006	0.094	-0.012	-0.01	-0.014	-0.006
-0.157	-0.093	-0.415	-0.007	0.07	0.001	0.073	-0.013	-0.003	-0.03	-0.008
-0.239	-0.148	-0.53	-0.006	0.014	0.004	0.018	-0.016	-0.051	0.001	-0.01
-0.21	-0.124	-0.612	-0.008	-0.031	0.007	-0.005	-0.017	0.025	0.028	-0.011
-0.13	-0.122	-0.662	-0.026	-0.002	0.006	0.005	-0.006	0.058	0.013	-0.012
-0.048	-0.13	-0.644	-0.041	0.041	-0.003	-0.004	-0.011	0.02	0.002	0
0.053	-0.109	-0.573	-0.026	0.042	-0.007	-0.018	-0.032	0.046	0.014	0.011
0.13	-0.075	-0.542	0.001	0.029	-0.004	-0.024	-0.03	0.051	0.002	0.002
0.177	-0.049	-0.512	0.017	0.056	-0.006	-0.034	-0.013	0.026	-0.013	-0.015
0.133	-0.039	-0.405	0.009	0.086	-0.004	-0.053	-0.012	0.046	0.011	-0.015
0.006	-0.039	-0.309	0.004	0.089	0	-0.085	-0.016	0.052	0.02	-0.003
-0.023	-0.04	-0.282	0.036	0.099	-0.01	-0.097	-0.005	0.032	-0.014	-0.003
0.083	-0.028	-0.315	0.063	0.091	-0.016	-0.079	0.002	0.047	-0.026	-0.01
0.145	-0.006	-0.444	0.069	0.039	-0.009	-0.074	0	0.06	0.005	-0.007
0.063	-0.022	-0.568	0.082	-0.001	-0.003	-0.059	0.001	0.023	0.018	-0.003
-0.015	-0.096	-0.563	0.059	-0.01	-0.007	0	0.002	-0.01	0.003	0.002
-0.005	-0.134	-0.531	0.012	-0.038	-0.009	0.059	-0.003	0.016	-0.001	0.007
-0.046	-0.094	-0.527	0.001	-0.032	-0.007	0.079	-0.002	0.063	-0.001	0.004
-0.082	-0.057	-0.449	-0.006	0.031	-0.005	0.081	0.005	0.069	-0.015	0.002
-0.001	-0.044	-0.339	-0.037	0.026	-0.004	0.076	-0.003	0.04	-0.025	0.006
0.024	-0.021	-0.372	-0.043	0.032	-0.003	0.032	-0.011	0.034	-0.017	0.002
-0.055	-0.035	-0.468	-0.035	0.12	-0.002	-0.045	-0.003	0.033	-0.016	-0.008
-0.032	-0.092	-0.308	-0.03	0.122	0	-0.062	-0.005	-0.047	-0.015	-0.005
0.048	-0.096	0.114	-0.001	0.059	0.001	-0.016	-0.017	-0.097	0.005	0.001
0.077	-0.034	0.394	0.007	0.042	0.002	-0.03	-0.016	-0.02	0.012	0.001
0.148	0.002	0.349	-0.021	0.008	0.004	-0.081	-0.007	0.002	0.004	0.002
0.245	0.008	0.239	-0.028	-0.024	0.002	-0.018	-0.006	-0.045	-0.009	0.004
0.292	0.031	0.154	-0.014	-0.006	0	0.102	-0.007	-0.018	-0.047	0.006
0.246	0.009	-0.141	-0.012	0.012	0.002	0.089	-0.004	0.006	-0.076	0.005
0.097	-0.055	-0.302	-0.018	0.032	0.003	-0.033	-0.01	-0.007	-0.07	-0.002
0.038	-0.02	0.153	-0.017	0.045	0.007	-0.104	-0.021	0.006	-0.044	-0.008
0.135	0.062	0.558	-0.007	0.024	0.011	-0.094	-0.02	0.009	-0.036	-0.015
0.204	0.029	0.3	-0.012	0.01	0.012	-0.046	-0.011	0	-0.046	-0.023
0.184	-0.033	-0.12	-0.029	0.013	0.012	0.002	-0.013	0.025	-0.03	-0.009
0.132	-0.012	-0.265	-0.026	0.025	0.014	0.016	-0.016	0.044	-0.016	0.004
0.125	0.013	-0.193	-0.002	0.044	0.017	0.003	-0.015	0.036	-0.029	-0.006
0.152	0.003	-0.101	0.012	0.026	0.013	-0.01	-0.018	0.045	-0.008	-0.006
0.076	0.014	-0.171	0.027	0.014	0.002	-0.004	-0.021	0.058	0.027	0.01
-0.002	0.018	-0.259	0.038	0.027	-0.005	0.019	-0.021	0.039	0.019	0.007
0.029	-0.025	-0.134	0.024	0.007	-0.007	0.03	-0.022	0.036	0	-0.001
-0.003	-0.013	0.118	0.012	0.004	-0.01	0.024	-0.016	0.073	0.008	0.005
-0.085	0.081	0.122	0.019	0.051	-0.008	0.023	-0.01	0.066	0.02	0.002
-0.074	0.105	-0.273	0.019	0.071	-0.002	0.019	-0.011	0.02	0.017	-0.012
-0.027	0.068	-0.579	-0.007	0.029	-0.002	0.001	-0.013	0.028	0.015	-0.014
-0.023	0.123	-0.459	-0.025	-0.009	-0.005	0.004	-0.014	0.046	0.015	0
-0.019	0.205	-0.183	-0.01	0.006	0.002	0.028	-0.008	0.005	0.002	0.009
0.059	0.165	0.071	-0.011	0.017	0.001	0.022	0.001	-0.023	-0.007	0.01
0.138	0.063	0.288	-0.021	0.024	-0.011	0.003	-0.006	-0.001	0.006	0.02
0.142	-0.003	0.362	0.013	0.063	-0.007	0.009	-0.022	0.018	0.018	0.023
0.12	-0.026	0.247	0.031	0.073	0.009	0.017	-0.025	0.044	0.003	0.006
0.07	-0.022	-0.061	-0.008	0.038	0.006	0.006	-0.014	0.075	-0.02	0.003
0.015	-0.047	-0.447	-0.01	0.037	-0.009	-0.014	-0.006	0.027	-0.02	0.009
0.055	-0.107	-0.635	0.031	0.066	-0.01	-0.021	-0.005	-0.053	-0.014	-0.01
0.152	-0.138	-0.649	0.022	0.059	0.004	-0.019	-0.006	-0.05	-0.005	-0.027
0.201	-0.147	-0.722	0.007	0.04	0.008	-0.014	-0.007	0.003	0.001	-0.017
0.2	-0.166	-0.803	0.033	0.055	0	0.01	-0.007	0.021	-0.023	-0.008
0.163	-0.197	-0.797	0.036	0.055	-0.001	0.032	-0.008	0.006	-0.032	-0.011
0.104	-0.222	-0.782	0.012	0.019	0.002	0.031	-0.01	-0.013	-0.012	-0.003
0.086	-0.206	-0.738	0.017	-0.007	0.001	0.023	-0.006	-0.02	-0.029	0.006
0.11	-0.146	-0.563	0.031	-0.023	0.006	0.016	-0.002	-0.008	-0.056	0.002
0.104	-0.074	-0.333	0.013	-0.026	0.011	0.016	-0.01	0.017	-0.034	0.003
0.112	-0.024	-0.232	-0.011	0.008	0.008	0.044	-0.019	0.02	-0.023	-0.002
0.161	-0.029	-0.264	-0.025	0.046	0.007	0.069	-0.014	-0.002	-0.048	-0.021
0.158	-0.044	-0.328	-0.032	0.059	0.005	0.04	-0.011	-0.006	-0.049	-0.027
0.115	0.015	-0.366	-0.034	0.086	0.003	0.016	-0.014	0.015	-0.022	-0.024
0.04	0.039	-0.312	-0.048	0.155	0.009	0.043	-0.012	0.012	-0.021	-0.03
-0.083	-0.086	-0.249	-0.061	0.19	0.011	0.027	-0.006	-0.008	-0.038	-0.031
-0.143	-0.142	-0.316	-0.037	0.157	0.003	-0.052	-0.005	0.01	-0.029	-0.019
-0.109	0.029	-0.404	0.02	0.135	0.006	-0.085	-0.005	0.015	-0.011	-0.008
-0.03	0.185	-0.412	0.075	0.077	0.011	-0.063	-0.009	-0.017	-0.012	-0.006
0.052	0.167	-0.435	0.102	-0.061	-0.004	-0.067	-0.014	0.007	-0.001	-0.007
0.034	0.053	-0.496	0.096	-0.103	-0.009	-0.104	-0.012	0.048	0.01	0.002
-0.007	-0.123	-0.489	0.086	-0.04	0.004	-0.154	-0.005	0.039	-0.007	0.006
0.08	-0.273	-0.42	0.06	-0.062	-0.001	-0.145	-0.004	0.048	0.001	0.002
0.13	-0.309	-0.447	-0.02	-0.127	-0.016	0.024	-0.008	0.06	0.023	0.008
0.059	-0.264	-0.489	-0.081	-0.08	-0.012	0.169	-0.002	0.033	-0.004	0.009
-0.008	-0.159	-0.309	-0.085	0.004	-0.006	0.091	0.009	0.042	-0.026	-0.002
-0.107	-0.018	-0.05	-0.096	-0.017	-0.018	0.001	0.003	0.081	-0.004	-0.004
-0.168	0.099	-0.083	-0.084	-0.057	-0.024	0.061	-0.008	0.068	0.005	0.004
-0.079	0.116	-0.449	-0.025	-0.004	-0.014	0.122	0	0.019	-0.003	0.005
-0.055	0.049	-0.8	0.008	0.064	-0.006	0.072	0.009	-0.006	0.012	-0.001
-0.135	0.028	-0.823	0.03	0.075	0.002	-0.046	-0.001	0.006	0.029	-0.002
-0.123	0.037	-0.542	0.058	0.053	0.017	-0.123	-0.011	0.006	0.013	0.001
-0.161	0.005	-0.206	0.041	0.016	0.018	-0.132	0	-0.007	-0.004	0
-0.364	0.031	0.032	0.003	-0.006	0.007	-0.103	0.011	0.02	-0.013	0.004
-0.445	0.123	0.134	0.016	-0.009	0.004	-0.037	0.004	0.033	-0.036	0.013
-0.2	0.169	0.07	0.028	-0.035	0.012	0.011	-0.001	0.006	-0.044	0.015
0.056	0.136	-0.078	-0.022	-0.039	0.016	0.012	0	0.003	-0.021	0.007
0.043	0.076	-0.185	-0.065	0.017	0.01	0.025	0	0.003	-0.006	-0.002
0.209	0.052	-0.148	-0.05	0.041	0.005	0.047	0	-0.024	-0.005	-0.003
0.672	-0.13	0.063	-0.003	0.011	0.007	0.047	-0.004	-0.027	0.002	0.004
0.801	-0.601	0.222	0.051	0.031	0.01	0.039	-0.009	0.01	0.007	0.006
0.514	-1	0.177	0.06	0.085	0.01	0.03	-0.005	0.013	-0.01	-0.003
0.211	-1.086	0.067	-0.008	0.062	-0.003	0.016	-0.002	-0.017	-0.03	-0.011
0.127	-0.955	-0.11	-0.102	0.014	-0.012	0	-0.004	0	-0.027	-0.009
0.274	-0.679	-0.437	-0.131	0.04	-0.001	-0.004	-0.005	0.022	-0.008	-0.011
0.358	-0.37	-0.671	-0.095	0.067	0.004	-0.001	-0.004	-0.005	0.016	-0.018
0.238	-0.114	-0.652	-0.071	0.038	-0.003	0.002	-0.005	-0.021	0.024	-0.012
0.147	0.099	-0.553	-0.072	0.035	0.005	0.006	-0.007	0.003	0.005	-0.013
0.185	0.231	-0.463	-0.085	0.077	0.019	0	-0.002	0.019	-0.002	-0.029
0.255	0.229	-0.356	-0.077	0.079	0.015	-0.016	-0.002	0.018	0.007	-0.019
0.226	0.168	-0.244	-0.002	-0.012	0.006	-0.014	-0.016	0.035	0.012	-0.003
0.1	0.144	-0.161	0.078	-0.082	0.004	-0.006	-0.013	0.035	0.015	-0.009
0.092	0.144	-0.117	0.103	-0.041	-0.004	-0.008	0.004	0.008	-0.003	-0.004
0.13	0.121	-0.045	0.1	0.013	-0.011	-0.011	-0.002	0.021	-0.027	0.01
-0.01	0.057	0.007	0.099	0.044	-0.001	-0.007	-0.012	0.043	-0.024	0.011
-0.145	-0.007	-0.086	0.068	0.076	0.008	0	-0.007	0.024	-0.019	0.003
-0.139	-0.006	-0.286	0.004	0.072	0.004	-0.001	-0.002	0.029	-0.033	-0.004
-0.173	0.039	-0.448	0.021	0.059	0	0	-0.008	0.051	-0.042	0
-0.243	0.063	-0.487	0.116	0.075	0.005	0.014	-0.011	0.033	-0.041	-0.001
-0.2	0.051	-0.464	0.137	0.084	0.004	0.026	-0.01	0.006	-0.033	-0.009
-0.052	0.037	-0.472	0.056	0.056	-0.007	0.039	-0.014	0.007	-0.013	0
0.078	0.049	-0.501	-0.054	0.023	-0.007	0.055	-0.008	0.02	-0.001	0.007
0.126	0.071	-0.504	-0.115	0.029	-0.001	0.032	0.005	0.022	-0.015	-0.003
0.197	0.075	-0.468	-0.092	0.065	-0.004	-0.026	-0.004	0.023	-0.027	-0.001
0.292	0.061	-0.454	-0.028	0.107	-0.004	-0.076	-0.018	0.036	-0.013	0.011
0.283	0.047	-0.486	0.031	0.136	0.003	-0.083	-0.005	0.023	-0.003	0.005
0.168	0.024	-0.455	0.036	0.135	0	-0.036	0.004	0.009	-0.006	-0.01
0.015	0.007	-0.34	0.02	0.107	-0.004	0.015	-0.01	0.041	-0.001	-0.005
-0.062	0.016	-0.243	0.059	0.069	0.001	0.025	-0.016	0.034	-0.003	-0.001
-0.046	0	-0.198	0.093	0.037	0.01	0.022	-0.016	-0.019	-0.015	-0.011
-0.086	-0.048	-0.192	0.06	0.015	0.01	0.007	-0.022	-0.012	-0.01	-0.006
-0.167	-0.077	-0.213	0.012	-0.033	0.004	-0.032	-0.022	0.011	-0.001	0.01
-0.105	-0.082	-0.199	-0.05	-0.073	0.005	-0.037	-0.008	-0.01	-0.003	-0.001
0.067	-0.075	-0.131	-0.109	-0.019	-0.001	0.018	0.003	0.005	-0.001	-0.015
0.114	-0.069	-0.095	-0.105	0.056	-0.006	0.087	0.001	0.038	-0.004	-0.007
0.029	-0.068	-0.139	-0.052	0.086	0.001	0.118	-0.002	-0.003	-0.022	-0.003
-0.009	-0.073	-0.196	0	0.112	-0.001	0.088	-0.008	-0.039	-0.027	-0.011
-0.012	-0.07	-0.216	0.026	0.116	-0.008	0.014	-0.015	-0.005	-0.017	-0.015
-0.078	-0.05	-0.234	0.029	0.076	-0.002	-0.092	-0.012	0.012	-0.006	-0.016
-0.139	-0.053	-0.256	0.034	0.026	0	-0.165	-0.008	-0.007	0	-0.015
-0.137	-0.084	-0.255	0.04	-0.008	-0.004	-0.108	-0.009	-0.003	-0.017	-0.013
-0.098	-0.092	-0.267	0.024	-0.016	-0.001	0.014	-0.014	0.028	-0.038	-0.013
0.007	-0.073	-0.301	-0.018	-0.007	-0.003	0.059	-0.018	0.03	-0.027	-0.013
0.148	-0.064	-0.291	-0.058	-0.005	-0.006	0.037	-0.015	0.009	-0.006	-0.008
0.139	-0.06	-0.26	-0.061	-0.002	-0.001	0.017	-0.011	0.025	0.006	-0.004
-0.017	-0.036	-0.267	-0.037	0.018	0.004	0.012	-0.013	0.035	0.004	-0.003
0.008	-0.022	-0.278	-0.011	0.03	0.001	0.012	-0.016	0.012	-0.009	-0.003
0.244	-0.03	-0.268	0.006	0.04	-0.001	0.004	-0.009	0.026	-0.013	-0.005
0.318	-0.038	-0.265	0.005	0.056	0	-0.012	-0.002	0.056	-0.012	-0.005
0.177	-0.054	-0.279	0.002	0.012	0.005	-0.021	-0.011	0.031	-0.021	-0.008
0.114	-0.071	-0.283	0.012	-0.041	0.009	-0.02	-0.016	0.013	-0.02	-0.013
0.18	-0.057	-0.284	0.025	-0.04	0.008	-0.003	-0.01	0.033	-0.009	0
0.228	-0.049	-0.3	0.029	-0.079	0.003	0.024	-0.004	0.015	-0.017	0.009
0.208	-0.059	-0.302	0.023	-0.135	-0.002	0.026	0	-0.004	-0.021	-0.002
0.116	-0.045	-0.293	0.009	-0.107	-0.004	0.002	-0.001	0.042	0.005	-0.007
0.073	-0.044	-0.31	-0.005	-0.048	0.001	0.002	-0.002	0.053	0.009	-0.007
0.159	-0.07	-0.327	-0.01	-0.005	0.005	0.023	-0.001	0.008	-0.017	-0.008
0.165	-0.064	-0.334	-0.01	0.049	0.006	0.023	-0.009	0.044	-0.017	0
0.057	-0.041	-0.352	-0.005	0.079	0.006	0.004	-0.012	0.104	-0.005	0.006
0.088	-0.045	-0.359	-0.019	0.059	0.008	-0.007	-0.005	0.051	-0.013	0.002
0.194	-0.064	-0.348	-0.029	0.043	0.01	-0.011	0.001	0.004	-0.021	-0.003
0.125	-0.086	-0.344	0.01	0.052	0.007	-0.024	-0.001	0.031	-0.017	-0.003
-0.006	-0.08	-0.345	0.042	0.05	0.005	-0.046	-0.006	0.026	-0.008	-0.007
-0.013	-0.035	-0.324	0.015	0.038	0.008	-0.078	-0.005	-0.008	0.003	-0.007
0.077	0.008	-0.284	-0.02	0.024	0.004	-0.122	-0.006	-0.015	0.008	0.005
0.157	0.018	-0.277	-0.027	-0.008	0.005	-0.112	-0.01	0.001	0.012	0.01
0.176	-0.005	-0.312	-0.015	-0.038	0.016	-0.016	-0.002	0.007	-0.001	0.003
0.201	-0.046	-0.343	-0.011	-0.047	0.012	0.034	0.005	-0.016	-0.034	-0.001
0.193	-0.038	-0.334	-0.023	-0.04	-0.005	-0.012	-0.007	-0.017	-0.054	-0.003
0.1	0.01	-0.251	-0.024	-0.002	-0.009	-0.012	-0.007	0.006	-0.066	-0.011
0.074	-0.015	-0.126	-0.011	0.052	-0.003	0.058	0.003	0.014	-0.063	-0.008
0.162	-0.082	-0.01	-0.005	0.088	0.004	0.082	-0.01	0.02	-0.027	0.011
0.221	-0.081	0.13	-0.01	0.113	0.01	0.031	-0.021	0.024	0.012	0.02
0.141	-0.048	0.372	-0.011	0.116	0.004	-0.034	-0.006	0.023	0.019	0.007
0.005	-0.026	0.657	-0.004	0.074	-0.006	-0.046	-0.005	0.027	0.006	0
0.003	0.054	0.705	0.015	0.044	-0.003	-0.013	-0.025	0.017	-0.004	0.015
0.1	0.16	0.39	0.036	0.082	0.002	0.005	-0.024	0.006	-0.018	0.013
0.119	0.187	0.047	0.042	0.123	0.004	0.05	-0.011	0.014	-0.046	-0.008
0.08	0.165	-0.101	0.045	0.109	0.002	0.154	-0.019	0.017	-0.047	0.002
0.077	0.171	-0.191	0.066	0.071	-0.005	0.175	-0.025	0.012	-0.014	0.012
0.073	0.16	-0.21	0.083	0.037	-0.001	0.041	-0.017	0.02	0.003	-0.011
0.011	0.068	-0.204	0.075	0.026	0.012	-0.094	-0.017	0.014	0.011	-0.019
-0.105	-0.024	-0.311	0.072	0.057	0.013	-0.087	-0.023	-0.002	0.024	-0.006
-0.248	-0.099	-0.438	0.073	0.054	0.006	-0.005	-0.025	0.001	0.012	-0.006
-0.367	-0.255	-0.675	0.024	-0.022	-0.007	0.026	-0.023	-0.003	-0.006	-0.007
-0.418	-0.362	-0.99	-0.042	-0.043	-0.022	0.007	-0.015	-0.001	0.015	-0.001
-0.372	-0.268	-0.971	-0.062	-0.009	-0.022	-0.013	-0.008	0.017	0.022	-0.002
-0.231	-0.128	-0.712	-0.05	-0.028	-0.012	-0.022	-0.005	0.006	-0.017	-0.006
-0.085	-0.079	-0.634	-0.03	-0.063	-0.012	-0.012	0.001	-0.009	-0.033	-0.003
0.067	-0.075	-0.697	-0.003	-0.044	-0.015	0.006	-0.001	0.005	-0.012	0
0.205	-0.057	-0.737	-0.001	0.017	-0.015	0.004	-0.007	0.014	-0.005	-0.003
0.159	-0.029	-0.767	-0.021	0.06	-0.012	-0.009	-0.004	0.026	-0.005	-0.008
-0.015	-0.015	-0.775	-0.021	0.097	0.003	-0.012	-0.001	0.045	0.012	-0.006
-0.068	-0.015	-0.7	-0.012	0.154	0.012	-0.005	-0.004	0.02	0.023	-0.002
0.053	-0.012	-0.541	-0.02	0.131	0.009	0	-0.004	-0.005	0.018	0
0.129	0.02	-0.418	-0.025	0.028	0.018	0.002	0.005	0.027	0.01	0.013
0.04	0.036	-0.394	-0.016	0.006	0.02	0.005	0.013	0.037	0.001	0.018
0.063	0.007	-0.267	-0.008	0.068	0.011	0.003	0.013	0.002	-0.011	-0.002
0.194	-0.008	0.072	-0.011	0.079	0.006	0.003	0.011	-0.013	-0.018	-0.007
0.086	-0.013	0.3	-0.019	0.032	0.003	0.006	0.01	-0.001	-0.017	0.011
-0.064	-0.062	0.201	-0.017	0.037	0.002	0.005	0.011	-0.001	-0.025	0.01
0.052	-0.162	0.057	-0.012	0.055	0	0.005	0.006	-0.006	-0.028	-0.012
0.165	-0.244	-0.061	-0.014	0.041	-0.002	0.005	0.001	0.006	-0.015	-0.014
0.117	-0.22	-0.416	-0.009	0.068	0.003	0.001	0.005	0.014	-0.016	-0.006
0.094	-0.15	-0.585	-0.001	0.101	0.007	0.002	0.007	0.012	-0.02	-0.009
0.133	-0.11	-0.088	-0.008	0.076	0.007	0	-0.006	0.009	-0.015	-0.009
0.177	-0.067	0.392	-0.013	0.058	0.011	-0.007	-0.025	0.02	-0.02	-0.014
0.181	-0.046	0.35	-0.016	0.035	0.013	-0.01	-0.027	0.045	-0.025	-0.022
0.087	-0.08	0.129	-0.009	-0.015	0.009	-0.011	-0.017	0.037	-0.023	-0.009
-0.031	-0.102	-0.098	0.014	-0.002	0.012	-0.005	-0.013	0.016	-0.02	0.006
-0.011	-0.107	-0.245	0.011	0.044	0.012	0.011	-0.011	0.005	-0.022	-0.005
0.083	-0.134	-0.265	-0.012	0.033	0.003	0.022	-0.01	-0.014	-0.025	-0.018
0.043	-0.141	-0.308	-0.01	-0.015	-0.004	0.01	-0.013	0.005	-0.009	-0.017
-0.065	-0.11	-0.352	-0.003	-0.036	-0.004	-0.016	-0.005	0.022	0.01	-0.015
-0.135	-0.086	-0.356	0	-0.009	-0.006	-0.042	-0.004	-0.014	0.007	-0.012
-0.205	-0.087	-0.404	-0.001	-0.001	-0.005	-0.06	-0.02	-0.003	-0.004	-0.005
-0.17	-0.075	-0.498	-0.008	-0.014	-0.001	-0.063	-0.025	0.046	-0.006	-0.008
0.003	-0.054	-0.587	0	0.035	0	-0.065	-0.017	0.027	-0.009	-0.015
0.135	-0.05	-0.636	0.005	0.094	0.002	-0.049	-0.012	0.004	-0.024	-0.009
0.122	-0.03	-0.612	-0.003	0.074	0.001	0.008	-0.012	0.023	-0.035	0.001
0.039	-0.001	-0.531	0.006	0.04	-0.005	0.058	-0.011	0.011	-0.039	-0.004
0.068	-0.026	-0.447	0.025	0.066	-0.006	0.077	-0.004	-0.011	-0.039	-0.015
0.143	-0.055	-0.393	0.016	0.055	-0.005	0.106	-0.005	0.016	-0.031	-0.017
0.048	-0.029	-0.364	0.006	0.003	-0.005	0.118	-0.012	0.038	-0.019	-0.003
-0.036	-0.001	-0.335	0.03	0.019	0.001	0.062	-0.007	0.03	-0.008	0.004
0.061	-0.018	-0.31	0.02	0.005	0.003	0.025	-0.005	0.032	0	-0.004
0.1	-0.032	-0.316	-0.025	-0.066	-0.004	0.07	-0.009	0.048	0.004	-0.002
0.059	-0.018	-0.329	-0.027	-0.036	-0.004	0.055	0	0.066	0.008	0.002
0.116	-0.042	-0.302	0.001	0.03	0.004	-0.059	0.009	0.074	0.029	-0.002
0.105	-0.079	-0.245	0.019	0.032	0.001	-0.094	0.006	0.048	0.055	-0.002
0.018	-0.057	-0.184	0.024	0.038	-0.008	-0.008	0.008	0.008	0.061	0.005
0.108	-0.04	-0.141	0.001	0.046	0.001	0.045	-0.001	-0.008	0.046	0.005
0.24	-0.065	-0.119	-0.017	0.026	0.018	-0.012	-0.017	-0.012	0.011	-0.001
0.228	-0.059	-0.135	0.004	0.035	0.011	-0.065	-0.013	-0.012	-0.035	0.003
0.215	-0.044	-0.195	0.002	0.038	0.001	-0.034	-0.002	0.001	-0.066	0.011
0.245	-0.065	-0.229	-0.038	-0.016	0.001	-0.003	-0.001	0.005	-0.055	0.017
0.218	-0.064	-0.23	-0.037	-0.037	-0.001	-0.016	-0.003	-0.002	-0.034	0.015
0.192	-0.052	-0.244	-0.006	-0.014	0.003	-0.025	-0.006	-0.008	-0.042	0.001
0.265	-0.071	-0.237	0.009	-0.023	0.009	-0.024	-0.01	-0.009	-0.051	-0.008
0.349	-0.065	-0.205	0.018	-0.034	0.005	-0.038	-0.01	0.01	-0.05	-0.007
0.384	-0.028	-0.202	0.031	0.014	0.003	-0.086	-0.01	0.017	-0.054	-0.003
0.443	-0.035	-0.214	0.041	0.085	0.007	-0.151	-0.01	0.018	-0.035	-0.006
0.508	-0.063	-0.222	0.037	0.092	0	-0.163	-0.012	0.057	-0.002	-0.015
0.481	-0.056	-0.254	0.037	0.067	-0.002	-0.095	-0.012	0.074	0.008	-0.009
0.397	-0.033	-0.276	0.052	0.078	0.005	-0.026	-0.001	0.037	-0.006	-0.005
0.363	-0.033	-0.258	0.034	0.05	0.001	-0.011	0.007	0.018	-0.025	-0.003
0.345	-0.046	-0.258	-0.011	-0.017	-0.01	0.003	-0.007	0.027	-0.016	0.009
0.289	-0.014	-0.279	-0.022	-0.025	-0.011	0.048	-0.014	0.016	0.008	0.009
0.216	0.022	-0.281	-0.018	-0.034	-0.002	0.073	-0.003	-0.01	0	-0.003
0.136	-0.021	-0.309	-0.035	-0.096	0.004	0.065	-0.01	-0.005	-0.01	-0.006
0.047	-0.022	-0.415	-0.047	-0.079	0.008	0.056	-0.024	0.031	0.004	-0.002
-0.042	0.049	-0.533	-0.032	0.024	0.01	0.054	-0.017	0.041	0.006	-0.005
-0.112	0.025	-0.561	-0.01	0.091	0	0.043	-0.013	0.013	0.003	-0.011
-0.194	-0.016	-0.513	0.003	0.112	-0.002	0.023	-0.018	0.007	0.011	-0.005
-0.294	0.033	-0.483	0.02	0.102	0.005	0.01	-0.012	0.02	0.003	-0.002
-0.27	0.029	-0.479	0.038	0.07	0.004	0.002	-0.001	0.006	-0.016	-0.005
-0.077	-0.033	-0.414	0.032	0.035	-0.003	-0.008	-0.004	0.002	-0.017	-0.008
0.076	-0.026	-0.298	0.02	0.01	-0.005	-0.01	-0.006	0.026	-0.018	-0.007
0.133	-0.011	-0.203	0.019	-0.006	0.001	-0.009	0.001	0.026	-0.038	0.001
0.225	-0.057	-0.112	-0.001	-0.044	0.005	-0.016	0.003	0.002	-0.042	0.007
0.233	-0.071	-0.015	-0.029	-0.057	0.004	-0.014	0.005	0.014	-0.021	0
0.072	-0.024	0.037	-0.018	-0.007	0.009	-0.003	0.009	0.038	-0.018	-0.008
-0.07	0.01	0.027	0.002	0.058	0.011	-0.017	0.002	0.02	-0.02	-0.009
-0.156	0.029	-0.035	0.019	0.143	0.003	-0.034	-0.006	0.012	-0.003	-0.009
-0.219	0.048	-0.137	0.081	0.236	0.006	-0.012	-0.002	0.015	-0.002	-0.009
-0.174	0.057	-0.25	0.147	0.238	0.011	0.024	0.005	-0.013	-0.019	-0.017
-0.1	0.05	-0.312	0.149	0.17	-0.002	0.032	0.008	-0.005	-0.012	-0.017
-0.064	-0.009	-0.32	0.11	0.131	-0.012	0.031	0.003	0.02	0.01	0.003
0.005	-0.134	-0.303	0.06	0.078	-0.003	0.032	-0.001	-0.002	0.006	0.008
0.022	-0.277	-0.271	-0.005	-0.011	-0.001	0.024	0.005	-0.016	-0.015	-0.006
-0.091	-0.353	-0.258	-0.067	-0.056	-0.008	0.01	0.002	0.012	-0.025	-0.015
-0.222	-0.269	-0.272	-0.118	-0.068	-0.009	0.003	-0.01	0.016	-0.025	-0.014
-0.333	-0.08	-0.282	-0.156	-0.105	-0.008	0.008	-0.007	-0.025	-0.026	-0.01
-0.408	0.026	-0.276	-0.143	-0.127	-0.005	0.024	-0.009	-0.033	-0.022	-0.006
-0.282	0.044	-0.258	-0.087	-0.071	0.004	0.033	-0.018	0.006	-0.007	-0.005
-0.031	0.071	-0.214	-0.057	0.005	0.005	0.028	-0.012	0.003	0.006	-0.004
0.085	0.068	-0.183	-0.055	0.013	-0.003	0.016	-0.012	0.001	0.019	-0.007
0.102	0.013	-0.237	-0.024	-0.001	-0.001	0.003	-0.018	0.042	0.02	-0.006
0.134	-0.048	-0.314	0.014	0.022	0.004	0	-0.013	0.038	0.001	-0.001
0.11	-0.088	-0.317	0.015	0.04	0.004	0.008	-0.012	0.005	-0.005	-0.002
0.031	-0.109	-0.303	-0.016	0.03	0.009	0.024	-0.019	0.025	0.009	0.004
-0.003	-0.118	-0.338	-0.065	0.045	0.011	0.043	-0.021	0.047	0.013	0.006
0.038	-0.092	-0.368	-0.079	0.069	0.005	0.057	-0.025	0.025	0.015	-0.006
0.097	-0.038	-0.35	-0.039	0.038	0.001	0.079	-0.027	0.03	0.023	-0.003
0.101	-0.008	-0.32	0.006	0.013	-0.002	0.105	-0.013	0.064	0.008	0.005
0.075	-0.037	-0.32	0.023	0.044	-0.008	0.077	-0.006	0.057	-0.015	-0.005
0.092	-0.093	-0.29	-0.007	0.047	-0.006	-0.018	-0.014	0.027	-0.019	-0.009
0.09	-0.082	-0.201	-0.064	0.002	-0.002	-0.084	-0.023	0.015	-0.023	-0.003
0.04	-0.03	-0.178	-0.068	-0.003	-0.001	-0.045	-0.023	0.006	-0.038	0.002
0.064	-0.037	-0.254	-0.035	0.029	0.004	0.031	-0.01	-0.005	-0.043	0.001
0.154	-0.082	-0.303	-0.042	0.021	0.001	0.05	-0.001	0.01	-0.022	0
0.218	-0.13	-0.335	-0.061	-0.008	-0.001	0.042	-0.002	0.041	-0.008	0
0.253	-0.186	-0.389	-0.036	0.031	0.003	0.032	-0.005	0.039	-0.023	0.001
0.268	-0.199	-0.38	0.026	0.088	0.006	-0.069	-0.012	0.012	-0.019	0.005
0.288	-0.157	-0.314	0.099	0.087	0.006	-0.228	-0.014	0.005	0.014	0.01
0.277	-0.106	-0.291	0.137	0.117	0.004	-0.272	-0.003	-0.009	0.024	0.009
0.21	-0.056	-0.325	0.123	0.195	0.004	-0.191	0.003	-0.032	0.019	0.003
0.184	-0.018	-0.357	0.089	0.195	0.008	-0.129	-0.003	-0.014	0.017	-0.002
0.205	-0.038	-0.378	0.049	0.127	0.014	-0.114	-0.004	0.001	-0.015	0
0.129	-0.088	-0.415	0.006	0.073	0.015	-0.048	0.001	-0.021	-0.042	0.004
-0.071	-0.092	-0.458	0.005	0.031	0.008	0.067	-0.003	-0.019	-0.025	0.005
-0.21	-0.072	-0.465	0.051	0.029	0.001	0.135	-0.007	0.015	-0.022	0.008
-0.165	-0.069	-0.326	0.074	0.049	-0.007	0.161	-0.006	0.006	-0.041	-0.001
-0.067	-0.066	-0.05	0.039	-0.003	-0.008	0.162	-0.005	-0.042	-0.044	-0.012
-0.04	-0.06	0.063	-0.01	-0.089	-0.001	0.073	-0.009	-0.019	-0.049	-0.01
-0.027	-0.053	-0.081	-0.027	-0.081	0.006	-0.034	-0.014	0.028	-0.053	-0.015
0.043	-0.05	-0.214	-0.025	-0.016	0.014	-0.037	-0.01	-0.004	-0.031	-0.023
0.13	-0.06	-0.242	-0.028	0.002	0.012	0.011	-0.006	0.029	-0.005	-0.012
0.155	-0.058	-0.241	-0.019	0.006	0.004	0.035	-0.009	0.115	0.003	-0.01
0.132	-0.042	-0.148	-0.004	0.029	-0.001	0.047	-0.008	0.068	0.006	-0.02
0.142	-0.048	0.033	-0.022	0.022	-0.003	0.052	0.004	0.038	0.001	-0.023
0.136	-0.075	0.134	-0.056	-0.026	0.005	0.052	0.006	0.11	-0.01	-0.019
0.061	-0.079	0.058	-0.06	-0.043	0.004	0.038	-0.003	0.088	-0.009	-0.005
0.028	-0.076	-0.118	-0.035	-0.003	-0.011	-0.003	-0.003	0.009	0	0.006
0.049	-0.079	-0.281	-0.025	0.019	-0.01	-0.032	0.002	0.009	0.001	0.001
0.014	-0.05	-0.383	-0.032	0.018	0.008	-0.014	0.001	0.032	-0.005	-0.002
-0.018	-0.032	-0.434	-0.017	0.019	0.011	0.017	-0.002	0.014	-0.014	0.002
0.03	-0.067	-0.471	0.004	-0.023	0.006	0.012	-0.007	-0.013	-0.019	0
0.063	-0.082	-0.516	0.006	-0.072	0.011	0.002	-0.016	-0.003	-0.026	-0.007
0.063	-0.047	-0.548	0.006	-0.068	0.015	0.015	-0.017	0.014	-0.042	-0.006
0.102	-0.018	-0.516	0.012	-0.037	0.018	-0.004	-0.002	0.002	-0.036	0.001
0.074	-0.019	-0.438	0.024	0.009	0.026	-0.062	0.004	0.003	0.002	0.011
-0.069	-0.038	-0.423	0.035	0.068	0.019	-0.097	-0.006	0.012	0.027	0.009
-0.108	-0.078	-0.498	0.049	0.108	-0.001	-0.109	-0.008	0.005	0.03	-0.006
-0.053	-0.075	-0.523	0.078	0.135	-0.005	-0.093	-0.009	0.023	0.046	-0.005
-0.08	-0.012	-0.396	0.083	0.161	-0.004	-0.034	-0.018	0.047	0.042	0.011
-0.11	-0.001	-0.197	0.061	0.127	-0.011	0.021	-0.018	0.01	-0.015	0.008
-0.073	-0.017	-0.005	0.046	0.04	-0.008	0.043	-0.01	-0.012	-0.052	-0.008
-0.04	0.047	0.165	0.019	-0.027	0.005	0.047	-0.011	0.037	-0.031	-0.004
-0.009	0.106	0.219	-0.009	-0.052	0.009	0.039	-0.014	0.033	0	0.004
0.107	0.07	0.166	-0.01	-0.067	0.006	0.032	-0.021	-0.03	-0.004	0.003
0.202	0.057	0.121	-0.022	-0.067	0.001	0.031	-0.027	0.007	-0.025	0.009
0.114	0.131	0.033	-0.048	-0.023	0.001	0.024	-0.013	0.073	-0.012	0.008
0.085	0.139	-0.096	-0.064	0.023	-0.002	0.031	-0.002	0.019	-0.013	-0.004
0.298	0.047	-0.062	-0.081	0.001	0.004	0.054	-0.01	-0.022	-0.046	-0.008
0.45	-0.016	0.136	-0.083	-0.053	0.039	0.07	-0.016	0.03	-0.029	-0.01
0.445	-0.043	0.185	-0.045	-0.037	0.043	0.07	-0.007	0.023	-0.004	-0.017
0.431	-0.099	-0.085	0.002	0.048	-0.017	0.002	-0.001	-0.036	-0.019	-0.024
0.31	-0.142	-0.462	0.04	0.115	-0.06	-0.15	-0.005	-0.031	-0.01	-0.023
0.126	-0.105	-0.703	0.092	0.165	-0.072	-0.244	-0.001	0.021	0.004	-0.007
0.078	-0.061	-0.859	0.132	0.222	-0.085	-0.222	0.01	0.037	-0.002	-0.002
0.09	-0.044	-0.992	0.136	0.248	-0.056	-0.187	0.012	0.017	-0.002	-0.006
0.072	0.061	-0.954	0.146	0.214	-0.003	-0.123	0.007	0.03	-0.002	0.01
0.014	0.189	-0.691	0.142	0.14	0.015	0.013	0.002	0.039	-0.016	0.019
-0.137	0.178	-0.313	0.079	0.089	0.012	0.112	-0.004	0.007	-0.04	0.006
-0.29	0.15	0.111	0.002	0.059	0.007	0.11	-0.01	0.007	-0.044	0.006
-0.318	0.205	0.465	-0.043	-0.01	0.006	0.086	-0.013	0.032	-0.016	0.009
-0.26	0.116	0.535	-0.067	-0.087	0.01	0.069	-0.014	0.029	0.006	-0.008
-0.181	-0.153	0.188	-0.075	-0.107	0.01	0.024	-0.011	0.022	0.01	-0.018
-0.084	-0.305	-0.414	-0.079	-0.089	0.015	-0.026	-0.009	0.028	0.013	-0.007
-0.005	-0.279	-0.868	-0.073	-0.051	0.014	-0.027	-0.009	0.025	0.023	0.002
0.003	-0.215	-0.943	-0.044	-0.024	0.001	0.036	-0.01	0.015	0.037	-0.003
0.019	-0.168	-0.725	-0.031	-0.045	-0.002	0.106	-0.014	0.006	0.025	-0.006
0.096	-0.155	-0.399	-0.041	-0.034	-0.005	0.135	-0.014	-0.003	-0.014	-0.011
0.123	-0.155	-0.178	-0.038	0.026	-0.013	0.118	-0.012	0.015	-0.037	-0.027
0.072	-0.137	-0.158	-0.027	0.049	-0.006	0.03	-0.01	0.031	-0.025	-0.023
0.039	-0.107	-0.241	-0.014	0.083	0.006	-0.065	-0.003	0.006	-0.008	0.004
0.08	-0.099	-0.308	0.005	0.159	0.009	-0.05	-0.006	-0.014	-0.032	0.001
0.141	-0.112	-0.337	0.018	0.18	0.005	0.023	-0.017	-0.024	-0.049	-0.014
0.139	-0.082	-0.334	0.019	0.139	0.001	0.04	-0.023	-0.012	-0.012	0.003
0.09	-0.051	-0.281	0.021	0.117	0.009	0.021	-0.015	0.023	-0.007	0.006
0.07	-0.075	-0.241	0.022	0.103	0.018	0.01	0.006	0.026	-0.04	-0.015
0.083	-0.086	-0.419	0.017	0.061	0.012	0.002	0.009	0.026	-0.03	-0.009
0.079	-0.072	-0.806	0.017	0.039	0.002	0.003	-0.011	0.033	-0.01	0.005
0.06	-0.077	-0.987	0.005	0.014	0	0.008	-0.022	0.009	-0.009	0.001
0.057	-0.083	-0.761	-0.034	-0.051	0.005	0.009	-0.013	-0.006	0.009	0.009
0.057	-0.082	-0.43	-0.051	-0.061	0.011	0.018	-0.004	0.008	0.02	0.016
0.07	-0.084	-0.202	-0.031	-0.008	0.005	0.021	-0.004	0.001	-0.015	0.006
0.13	-0.098	-0.083	-0.028	0.003	-0.005	0.014	-0.003	-0.019	-0.04	-0.003
0.182	-0.104	-0.094	-0.04	-0.013	-0.004	0.02	0.002	-0.009	-0.018	-0.004
0.171	-0.071	-0.127	-0.028	0.007	0.005	0.027	0.006	0.002	0.004	-0.008
0.201	-0.045	-0.087	-0.021	0.017	0.01	0.018	0.003	-0.009	0.003	-0.015
0.264	-0.029	-0.098	-0.043	-0.007	0.002	-0.002	-0.011	-0.02	-0.002	-0.014
0.235	0.002	-0.233	-0.039	-0.015	-0.006	-0.027	-0.023	-0.024	-0.014	0
0.211	-0.01	-0.335	-0.023	-0.003	0.005	-0.037	-0.014	-0.007	-0.033	0
0.224	-0.029	-0.331	-0.03	0.01	0.012	-0.024	-0.005	0.021	-0.041	-0.01
0.164	-0.002	-0.36	-0.013	0.021	-0.004	-0.001	-0.016	0.036	-0.035	-0.01
0.137	-0.013	-0.455	0.019	0.005	-0.01	0.016	-0.023	0.044	-0.018	-0.016
0.185	-0.06	-0.54	0.01	-0.027	0.002	0.028	-0.019	0.051	-0.005	-0.015
0.153	-0.066	-0.602	-0.009	-0.047	0.001	0.018	-0.018	0.042	-0.013	0.008
0.084	-0.041	-0.612	-0.013	-0.039	0	-0.044	-0.011	0.026	-0.027	0.016
0.071	-0.037	-0.474	-0.019	-0.006	0.008	-0.12	0.001	0.049	-0.028	-0.005
0.031	-0.081	-0.171	-0.017	0.016	0.009	-0.152	-0.007	0.079	-0.017	-0.018
-0.057	-0.104	0.037	0.008	0.052	0.007	-0.143	-0.022	0.063	0.009	0.007
-0.098	-0.061	-0.047	0.036	0.124	0.004	-0.098	-0.016	0.036	0.016	0.023
-0.065	-0.017	-0.197	0.048	0.155	0.002	-0.034	-0.005	0.014	-0.02	0
-0.046	0.013	-0.168	0.038	0.086	0.008	0.002	-0.015	0.008	-0.044	-0.001
-0.108	0.02	-0.017	0.024	0.003	0.005	-0.003	-0.011	0.012	-0.032	0.015
-0.216	-0.011	0.121	0.021	-0.02	0.002	-0.043	0.013	-0.005	-0.008	-0.004
-0.316	-0.013	0.153	0.007	-0.032	0.009	-0.086	0.007	-0.01	0.022	-0.015
-0.329	0.036	0.058	-0.012	-0.035	0.014	-0.064	-0.011	0.015	0.022	0.001
-0.226	0.066	-0.011	-0.009	0.015	0.018	-0.008	-0.009	0.028	-0.02	-0.006
-0.127	0.041	-0.011	-0.003	0.069	0.015	0.001	-0.002	0.029	-0.05	-0.019
-0.078	0.039	-0.146	0.004	0.096	0.008	0.004	0.001	0.041	-0.038	-0.006
0.029	0.057	-0.399	0.032	0.094	0.017	0.044	0.008	0.027	-0.023	-0.005
0.252	-0.062	-0.551	0.046	0.054	0.013	0.079	0.006	-0.002	-0.028	-0.015
0.426	-0.233	-0.626	0.027	-0.004	-0.005	0.137	0	0.038	-0.017	-0.003
0.377	-0.231	-0.7	0.03	-0.051	-0.003	0.209	0.004	0.065	0.017	0.008
0.308	-0.139	-0.638	0.047	-0.1	-0.002	0.205	0.006	0.004	0.033	0.009
0.393	-0.101	-0.489	0.019	-0.134	-0.015	0.111	-0.003	-0.019	0.031	0.007
0.384	-0.097	-0.501	-0.014	-0.062	-0.017	-0.033	-0.007	0.01	0.033	-0.005
0.186	-0.106	-0.493	0	0.054	-0.013	-0.131	-0.004	0.003	0.026	-0.009
-0.016	-0.106	-0.156	0.006	0.082	-0.004	-0.094	0.003	-0.008	0.008	-0.002
-0.13	-0.076	0.246	-0.017	0.061	0.015	-0.01	0.003	-0.003	-0.003	-0.007
-0.076	-0.055	0.327	-0.018	0.044	0.014	0.029	-0.006	-0.016	-0.016	-0.012
0.084	-0.064	0.198	-0.004	0.029	0.005	0.04	-0.009	-0.022	-0.028	-0.014
0.106	-0.067	0.115	-0.013	0.029	0.012	0.024	-0.006	-0.006	-0.026	-0.018
0.005	-0.058	-0.069	-0.023	0.061	0.005	0.005	-0.011	0.022	-0.032	-0.004
-0.018	-0.063	-0.358	-0.01	0.108	-0.013	0.013	-0.017	0.038	-0.041	0.004
-0.005	-0.066	-0.197	0.001	0.103	-0.01	0.025	-0.009	-0.005	-0.031	-0.011
-0.109	-0.046	0.293	-0.002	0.072	0.001	0.026	-0.005	-0.029	-0.014	-0.001
-0.206	-0.035	0.37	-0.001	0.081	0.008	0.02	-0.013	0.014	-0.018	0.012
-0.136	-0.046	0.121	0	0.073	0.014	0.015	-0.02	0.04	-0.016	-0.011
-0.058	-0.045	-0.053	-0.005	0.025	0.002	0.024	-0.013	0.042	0.013	-0.017
-0.048	-0.045	-0.2	0.001	0.026	-0.013	0.024	0.002	0.034	0.018	-0.004
0.007	-0.067	-0.339	0.005	0.062	-0.012	0.013	0	0.008	-0.017	-0.005
0.044	-0.074	-0.44	-0.013	0.039	-0.011	0.008	-0.014	0.02	-0.028	-0.004
0.031	-0.054	-0.512	-0.013	0.002	-0.017	0.003	-0.01	0.056	-0.004	0.003
0.078	-0.052	-0.5	0.01	0.02	-0.02	-0.005	0.003	0.039	0.009	0.004
0.124	-0.062	-0.457	-0.006	0.02	-0.014	-0.013	-0.001	0.006	0.008	0
0.097	-0.034	-0.496	-0.032	-0.014	0.001	-0.045	-0.008	0.01	0.015	-0.001
0.087	0.011	-0.591	-0.011	0.016	0.009	-0.096	0.001	0.009	0.01	0.001
0.133	0.011	-0.632	0.005	0.065	0.001	-0.121	0.005	-0.001	-0.004	-0.001
0.137	-0.023	-0.592	-0.019	0.034	-0.005	-0.087	-0.006	-0.001	0.008	-0.004
0.101	-0.025	-0.55	-0.026	0.012	0.001	0.003	-0.012	0.025	-0.003	0.001
0.196	-0.005	-0.512	-0.006	0.046	0.006	0.064	-0.016	0.061	-0.045	0.006
0.378	-0.011	-0.427	-0.005	0.039	0.006	0.027	-0.013	0.041	-0.041	0.003
0.433	-0.015	-0.377	-0.011	0.014	0.008	-0.03	-0.002	0.02	-0.017	0.001
0.382	-0.034	-0.387	0.004	0.015	0.006	-0.057	-0.005	0.044	-0.005	0
0.347	-0.112	-0.378	0.016	-0.003	0.003	-0.096	-0.019	0.035	0.033	-0.002
0.399	-0.139	-0.375	0.011	-0.018	0.007	-0.107	-0.018	0.006	0.052	0
0.492	-0.072	-0.407	0.013	0.015	0.013	-0.048	-0.009	-0.003	0.006	0
0.405	-0.061	-0.399	0.017	0.064	0.014	-0.006	-0.011	-0.016	-0.033	0.004
0.173	-0.112	-0.337	0.002	0.066	0.01	0.001	-0.017	-0.013	-0.029	0.01
0.022	-0.1	-0.291	-0.004	0.05	0.011	0.013	-0.013	0.009	-0.025	0.006
-0.049	-0.059	-0.271	0.02	0.068	0.02	0.006	-0.01	-0.006	-0.029	-0.007
-0.078	-0.073	-0.243	0.032	0.057	0.021	0.003	-0.011	-0.027	-0.027	-0.011
-0.038	-0.087	-0.241	0.018	0.013	0.005	0.046	-0.013	-0.003	-0.021	-0.007
0.061	-0.07	-0.26	-0.002	-0.005	-0.009	0.068	-0.012	0.005	-0.028	-0.006
0.128	-0.069	-0.203	-0.016	-0.013	-0.008	0.052	-0.012	-0.007	-0.031	-0.01
0.12	-0.066	-0.119	-0.016	-0.012	-0.002	0.031	-0.018	0.023	-0.007	-0.007
0.103	-0.033	-0.11	0	0.005	-0.002	-0.059	-0.019	0.037	0.012	-0.003
0.119	-0.017	-0.128	0.022	0.034	0	-0.136	0.002	0.009	-0.007	-0.017
0.129	-0.02	-0.153	0.034	0.096	-0.002	-0.048	0.015	0.007	-0.048	-0.025
0.098	0.014	-0.206	0.049	0.154	-0.005	0.075	0.004	0.03	-0.067	-0.007
0.083	0.052	-0.218	0.067	0.136	0.012	0.134	-0.004	0.04	-0.049	-0.007
0.086	0.037	-0.181	0.041	0.08	0.034	0.163	-0.012	0.039	-0.037	-0.034
0.008	0.006	-0.194	-0.006	0.048	0.051	0.081	-0.024	0.043	-0.031	-0.028
-0.089	-0.012	-0.316	0.003	0.043	0.079	-0.057	-0.016	0.057	-0.023	0
-0.137	-0.052	-0.458	0.027	0.072	0.067	-0.067	-0.005	0.055	-0.022	-0.006
-0.189	-0.136	-0.464	-0.003	0.064	-0.005	-0.002	-0.013	0.033	-0.011	-0.023
-0.222	-0.189	-0.359	-0.044	-0.002	-0.045	0.019	-0.012	0.025	0.002	-0.015
-0.178	-0.141	-0.324	-0.05	-0.015	-0.053	0.012	-0.003	0.027	-0.006	-0.007
-0.125	-0.085	-0.343	-0.046	0.009	-0.075	0.008	-0.008	0.013	-0.013	-0.007
-0.162	-0.071	-0.294	-0.049	-0.01	-0.061	0.009	-0.015	0.012	0.013	0.004
-0.153	-0.035	-0.237	-0.028	-0.006	-0.017	0.01	-0.008	0.025	0.039	0.01
0.025	0.003	-0.205	0	0.019	-0.004	0.001	-0.008	0.017	0.023	0.001
0.132	0.003	-0.131	-0.005	0.004	-0.011	-0.004	-0.02	-0.006	-0.001	-0.001
0.041	-0.013	-0.07	-0.01	0.012	-0.009	0.004	-0.024	-0.001	-0.007	0.008
-0.049	-0.04	-0.103	0.008	0.053	-0.002	0.009	-0.021	0.019	-0.005	0.003
-0.106	-0.076	-0.139	0.022	0.064	-0.002	-0.002	-0.015	0.01	0.003	-0.005
-0.127	-0.052	-0.154	0.038	0.087	-0.008	-0.017	-0.007	0.009	-0.008	0.008
-0.03	0.033	-0.235	0.052	0.113	-0.006	-0.016	-0.009	0.029	-0.036	0.017
0.028	0.056	-0.322	0.041	0.09	-0.005	-0.008	-0.011	0.012	-0.033	0.009
-0.002	0.055	-0.355	0.021	0.053	-0.007	-0.01	-0.008	-0.011	0.002	0.007
0.008	0.128	-0.374	0.04	0.01	-0.004	-0.014	-0.008	0.002	0.011	0.007
-0.011	0.191	-0.341	0.061	-0.062	-0.001	-0.009	-0.009	0.015	-0.01	0.003
-0.1	0.202	-0.24	0.005	-0.108	0.006	0.006	-0.012	0.007	-0.01	0.008
-0.105	0.219	-0.172	-0.059	-0.088	0.016	0.006	-0.017	0.002	0.001	0.014
0.006	0.232	-0.153	-0.053	-0.038	0.007	0.004	-0.014	0.005	-0.019	0.012
0.048	0.194	-0.123	-0.033	-0.002	-0.006	0.047	-0.007	-0.008	-0.035	0.003
0.002	0.118	-0.193	-0.032	-0.007	0.003	0.077	-0.008	-0.014	-0.024	-0.004
0.055	0.106	-0.393	-0.018	-0.023	0.02	0.029	-0.005	-0.01	-0.034	-0.004
0.19	0.111	-0.487	0.007	-0.005	0.017	-0.013	0.011	-0.012	-0.047	-0.004
0.29	-0.133	-0.421	0.009	0.017	0.01	-0.017	0.019	0.001	-0.027	-0.009
0.324	-0.521	-0.373	0.006	0.034	0.018	-0.067	0.017	0.01	0.001	-0.015
0.316	-0.621	-0.357	0.008	0.071	0.015	-0.156	0.023	-0.002	0.01	-0.015
0.311	-0.447	-0.328	-0.01	0.078	0.009	-0.216	0.03	-0.003	0.009	-0.003
0.282	-0.256	-0.334	-0.019	0.066	0.023	-0.208	0.018	0.02	0.023	0.008
0.244	-0.144	-0.368	-0.004	0.1	0.028	-0.107	0.001	0.032	0.01	-0.004
0.25	-0.153	-0.355	-0.014	0.114	0.016	0.049	0.002	0.02	-0.036	-0.019
0.214	-0.177	-0.281	-0.037	0.035	0.013	0.179	0.001	0.011	-0.042	-0.005
0.098	-0.116	-0.202	-0.017	-0.041	0.01	0.219	-0.012	0.006	-0.015	-0.001
-0.028	-0.069	-0.166	0.009	-0.034	0.001	0.14	-0.007	0.001	0.008	-0.012
-0.12	-0.091	-0.183	-0.003	-0.002	0.002	0.015	0.001	0.02	0.012	0.003
-0.145	-0.105	-0.237	-0.017	0.014	-0.003	-0.036	-0.015	0.047	-0.008	0.007
-0.134	-0.08	-0.285	-0.016	0.052	-0.022	-0.01	-0.026	0.035	-0.011	-0.014
-0.115	-0.064	-0.295	-0.035	0.067	-0.032	0.029	-0.019	0.012	0.013	-0.011
-0.04	-0.045	-0.299	-0.07	0.015	-0.04	0.051	-0.017	0.018	0.019	0.004
0.065	-0.019	-0.309	-0.062	-0.001	-0.056	0.108	-0.018	0.018	-0.02	-0.009
0.109	-0.035	-0.31	-0.019	0.041	-0.048	0.176	-0.005	0.004	-0.045	-0.018
0.132	-0.06	-0.307	-0.013	0.045	-0.02	0.108	0.007	0.013	-0.016	-0.001
0.198	-0.059	-0.296	-0.02	0.055	-0.012	-0.055	0.006	0.036	0.011	0.012
0.231	-0.058	-0.287	-0.003	0.087	-0.005	-0.118	0.011	0.028	0.004	0.006
0.153	-0.063	-0.287	-0.003	0.068	0.008	-0.076	0.019	0.005	-0.004	0.001
-0.002	-0.069	-0.296	-0.002	0.035	-0.001	-0.03	0.018	0.014	-0.002	0.002
-0.116	-0.075	-0.304	0.024	0.014	-0.004	-0.01	0.014	0.017	-0.008	-0.004
-0.111	-0.049	-0.284	0.028	-0.009	0.013	0.001	0.01	-0.003	-0.018	-0.01
-0.042	0.009	-0.25	0.014	-0.02	0.019	0.023	0.003	0.016	-0.006	-0.004
0.032	0.029	-0.243	0.002	-0.027	0.016	0.041	-0.003	0.042	0.011	0
0.095	0	-0.254	-0.005	-0.027	0.021	0.045	0.002	0.002	0	-0.007
0.136	-0.004	-0.245	0.009	-0.016	0.026	0.029	-0.007	-0.025	-0.008	-0.013
0.108	-0.006	-0.239	0.034	-0.01	0.023	-0.008	-0.028	0.039	0.007	-0.009
0.002	-0.033	-0.257	0.042	0.017	0.017	-0.036	-0.025	0.048	0.004	-0.009
-0.03	-0.05	-0.27	0.024	0.055	0.016	-0.043	-0.019	-0.03	-0.006	-0.013
0.068	-0.052	-0.273	0.001	0.073	0.017	-0.065	-0.025	-0.015	-0.008	-0.003
0.174	-0.057	-0.284	0.013	0.091	0.019	-0.101	-0.024	0.035	-0.022	0
0.246	-0.087	-0.292	0.044	0.081	0.018	-0.088	-0.016	-0.005	-0.033	-0.015
0.253	-0.107	-0.275	0.048	0.017	0.009	-0.052	-0.01	-0.012	-0.024	-0.019
0.172	-0.069	-0.25	0.033	-0.029	0.004	-0.041	-0.012	0.029	-0.023	-0.013
0.095	-0.039	-0.25	0.025	-0.007	0.008	-0.005	-0.016	0.017	-0.044	-0.02
0.07	-0.06	-0.246	0.014	0.028	0.008	0.046	-0.014	0.023	-0.049	-0.016
0.063	-0.056	-0.247	-0.004	0.051	-0.004	0.055	-0.018	0.059	-0.024	0.002
0.09	-0.03	-0.284	-0.012	0.102	-0.006	0.036	-0.022	0.029	-0.013	-0.004
0.165	-0.047	-0.299	-0.005	0.142	0.008	0.008	-0.016	0.009	-0.019	-0.013
0.206	-0.069	-0.27	0.003	0.122	0.008	-0.001	-0.021	0.04	-0.016	0.004
0.181	-0.066	-0.267	0.021	0.112	0.001	0.013	-0.03	0.048	-0.024	0.001
0.165	-0.06	-0.272	0.057	0.118	0.004	-0.022	-0.019	0.05	-0.031	-0.014
0.14	-0.056	-0.242	0.078	0.066	0	-0.091	-0.011	0.066	0.003	0.001
0.04	-0.037	-0.246	0.061	0.008	-0.003	-0.095	-0.019	0.048	0.046	0.012
-0.059	-0.01	-0.282	0.024	-0.003	-0.002	-0.036	-0.016	-0.019	0.046	-0.003
-0.071	-0.008	-0.286	-0.018	-0.024	-0.001	0.055	-0.011	-0.046	0.016	-0.003
-0.111	-0.028	-0.307	-0.049	-0.056	0.008	0.135	-0.015	0.059	-0.02	0.014
-0.222	-0.055	-0.329	-0.06	-0.066	0.004	0.093	-0.013	0.121	-0.052	0.008
-0.302	-0.061	-0.3	-0.045	-0.034	-0.01	-0.036	-0.004	0.031	-0.049	-0.008
-0.344	-0.035	-0.277	-0.013	0.032	-0.012	-0.082	-0.009	0.03	-0.016	-0.004
-0.305	-0.04	-0.285	0.005	0.066	-0.002	-0.041	-0.021	0.093	-0.014	0.005
-0.132	-0.072	-0.293	0.005	0.051	0.006	-0.015	-0.019	0.02	-0.037	-0.004
0.036	-0.067	-0.281	-0.007	0.026	0.001	-0.011	-0.017	-0.042	-0.036	-0.011
0.093	-0.04	-0.264	-0.022	0.006	-0.009	-0.029	-0.016	-0.005	-0.019	0
0.149	-0.032	-0.271	-0.02	-0.017	-0.011	-0.064	-0.007	0.018	-0.012	0.004
0.246	-0.039	-0.278	-0.008	0.001	-0.003	-0.044	-0.004	0	-0.01	-0.003
0.282	-0.038	-0.265	-0.009	0.045	0.009	0.029	-0.01	-0.01	-0.012	0.01
0.268	-0.024	-0.272	-0.005	0.03	0.009	0.095	-0.009	0.001	-0.019	0.019
0.246	-0.034	-0.283	0.018	0.016	0.002	0.106	-0.003	-0.014	-0.012	0.008
0.19	-0.054	-0.273	0.028	0.03	0	0.019	0.004	-0.03	0.016	0.004
0.107	-0.041	-0.285	0.027	-0.014	0.003	-0.09	0.008	-0.013	0.022	0.002
0.065	-0.026	-0.299	0.037	-0.048	0.006	-0.097	0.012	-0.033	-0.004	-0.008
0.138	-0.041	-0.284	0.02	-0.011	0	-0.018	0.009	-0.052	-0.006	-0.006
0.259	-0.021	-0.292	-0.009	0.022	-0.009	0.073	-0.007	-0.013	0.003	0.002
0.275	0.025	-0.299	0.002	0.059	-0.006	0.135	-0.008	-0.005	-0.023	-0.005
0.203	-0.023	-0.263	0.024	0.12	-0.004	0.1	0.005	-0.032	-0.039	-0.011
0.147	-0.141	-0.237	0.026	0.132	-0.007	-0.026	0.003	-0.012	-0.019	-0.007
0.125	-0.162	-0.259	0.009	0.066	-0.003	-0.103	-0.007	0.024	-0.01	-0.008
0.148	-0.091	-0.288	-0.03	-0.006	0.002	-0.074	-0.004	0.018	-0.015	-0.015
0.215	-0.051	-0.273	-0.059	-0.027	0.005	-0.017	-0.006	0.002	-0.008	-0.007
0.209	-0.043	-0.261	-0.054	-0.005	0.008	0.029	-0.01	0.044	-0.011	0.013
0.102	-0.05	-0.275	-0.036	0.044	0.01	0.013	-0.005	0.079	-0.032	0.004
0.002	-0.091	-0.26	-0.019	0.108	0.01	-0.061	-0.013	0.035	-0.033	-0.019
-0.057	-0.103	-0.235	-0.004	0.143	0.01	-0.08	-0.021	0.035	0.002	-0.005
-0.055	-0.066	-0.231	-0.001	0.123	0.016	-0.039	-0.014	0.091	0.025	0.004
-0.033	-0.047	-0.214	-0.002	0.086	0.018	-0.003	-0.015	0.063	-0.005	-0.018
-0.092	-0.026	-0.191	-0.013	0.051	0.01	0.039	-0.016	0.031	-0.028	-0.016
-0.171	0.017	-0.196	-0.025	0.004	0.012	0.025	-0.006	0.058	-0.015	0.008
-0.217	0.018	-0.203	-0.023	-0.051	0.02	-0.058	-0.002	0.034	-0.011	0.013
-0.28	-0.01	-0.179	-0.012	-0.077	0.002	-0.067	-0.008	0	-0.003	0.004
-0.303	0.007	-0.122	-0.002	-0.043	-0.026	0	-0.015	0.023	0.012	0.006
-0.197	0.012	-0.048	0.009	0.015	-0.021	0.035	-0.016	0.016	-0.006	0.001
0.006	-0.06	-0.049	0.015	0.04	-0.012	0.058	-0.009	-0.021	-0.029	-0.013
0.18	-0.097	-0.194	0.002	0.039	-0.029	0.083	-0.006	-0.001	-0.016	-0.002
0.234	-0.025	-0.366	-0.011	0.035	-0.038	0.056	-0.012	0.022	-0.009	0.007
0.187	0.035	-0.447	-0.006	0.043	-0.035	0.012	-0.017	-0.007	-0.014	-0.013
0.085	0.008	-0.454	-0.005	0.068	-0.034	0.023	-0.01	0.004	0.009	-0.019
-0.012	-0.036	-0.414	-0.009	0.083	-0.023	0.051	-0.003	0.042	0.033	-0.002
-0.028	-0.043	-0.365	0.008	0.093	-0.021	0.049	-0.001	0.008	0.022	-0.003
0.052	-0.048	-0.334	0.018	0.096	-0.018	0.01	0.013	-0.023	-0.003	-0.012
0.137	-0.07	-0.313	0	0.057	0.002	-0.064	0.016	0.006	-0.011	-0.005
0.152	-0.07	-0.308	-0.012	0.019	0.016	-0.117	0.008	0.011	0.01	-0.001
0.163	-0.047	-0.309	-0.008	0.022	0.015	-0.097	0.02	0.004	0.041	-0.01
0.167	-0.068	-0.289	-0.016	0.014	0.018	-0.024	0.025	0.009	0.034	-0.011
0.136	-0.103	-0.291	-0.016	-0.01	0.026	0.051	0.008	-0.016	-0.003	-0.005
0.155	-0.088	-0.321	-0.002	-0.016	0.032	0.083	0.004	-0.003	-0.021	-0.015
0.175	-0.058	-0.309	-0.003	-0.028	0.025	0.069	0	0.045	-0.033	-0.026
0.148	-0.024	-0.288	-0.009	-0.049	0.017	0.049	-0.011	0.011	-0.044	-0.015
0.168	0.015	-0.3	0	-0.045	0.019	0.034	-0.012	-0.001	-0.032	-0.01
0.183	0.005	-0.287	0.017	-0.04	0.013	0.032	-0.017	0.051	-0.038	-0.015
0.112	-0.049	-0.266	0.032	-0.057	-0.004	0.045	-0.026	0.023	-0.046	-0.01
0.057	-0.085	-0.29	0.038	-0.063	-0.005	0.04	-0.022	-0.005	-0.015	-0.005
0.108	-0.077	-0.31	0.034	-0.047	0.007	0.018	-0.018	0.032	-0.009	-0.007
0.169	-0.056	-0.295	0.022	-0.023	0.017	-0.011	-0.021	0.042	-0.022	-0.002
0.116	-0.052	-0.291	0.009	0.003	0.021	-0.044	-0.02	0.043	-0.012	0.015
0.067	-0.076	-0.304	0.014	0.028	0.018	-0.034	-0.011	0.031	-0.021	0.018
0.142	-0.104	-0.295	0.022	0.048	0.014	0.011	-0.003	0.009	-0.049	-0.004
0.205	-0.085	-0.283	0	0.065	0.023	0.024	0.001	0.035	-0.035	-0.016
0.208	-0.039	-0.293	-0.026	0.068	0.042	0.032	-0.006	0.026	-0.006	-0.002
0.212	-0.028	-0.288	-0.025	0.072	0.069	0.038	-0.021	-0.022	-0.007	0.008
0.161	-0.018	-0.269	-0.015	0.097	0.089	-0.031	-0.021	0.011	0	0.01
0.08	0.034	-0.29	0	0.115	0.056	-0.114	-0.007	0.066	0.009	0.015
0.022	0.052	-0.326	0.019	0.093	-0.01	-0.088	-0.002	0.031	-0.018	0.011
-0.049	0.014	-0.328	0.014	0.041	-0.06	0.001	-0.004	0.007	-0.03	0
-0.118	0.002	-0.317	-0.008	-0.006	-0.094	0.035	-0.006	0.053	-0.007	0.002
-0.134	-0.006	-0.321	-0.012	-0.015	-0.079	-0.023	-0.017	0.048	0.008	0.013
-0.047	-0.069	-0.32	-0.001	-0.004	-0.029	-0.096	-0.019	-0.002	0.015	0.011
0.103	-0.098	-0.314	0.013	0.016	-0.011	-0.072	-0.015	0.015	0.008	-0.003
0.16	-0.045	-0.31	0.043	0.075	-0.013	0.026	-0.019	0.041	-0.022	-0.006
0.132	-0.006	-0.294	0.067	0.134	-0.001	0.116	-0.009	0.016	-0.033	-0.002
0.111	0.002	-0.273	0.054	0.136	0.01	0.159	0.011	0.005	-0.034	-0.007
0.024	0.039	-0.266	0.048	0.122	0.011	0.087	0.016	-0.004	-0.047	-0.002
-0.094	0.077	-0.283	0.062	0.122	0.015	-0.077	0.009	-0.023	-0.029	0.009
-0.086	0.051	-0.302	0.033	0.088	0.022	-0.137	0.005	0.004	0.01	0.001
-0.039	0.009	-0.293	-0.034	0.024	0.016	-0.053	0.009	0.005	0.005	-0.008
-0.085	-0.001	-0.286	-0.082	0.005	0.006	0.015	0.013	-0.052	-0.019	0.006
-0.114	-0.091	-0.311	-0.09	0.018	0.012	0.023	0.009	-0.042	-0.008	0.008
-0.083	-0.272	-0.291	-0.059	-0.003	0.013	0.034	0.003	0.022	0.007	-0.011
-0.091	-0.33	-0.194	-0.018	-0.021	-0.004	0.045	-0.003	0.023	-0.004	-0.01
-0.108	-0.241	-0.139	-0.002	-0.023	-0.008	0.041	-0.006	-0.008	-0.013	-0.004
-0.07	-0.178	-0.174	-0.014	-0.043	0	0.029	-0.016	-0.003	-0.004	-0.02
-0.037	-0.134	-0.206	-0.046	-0.049	-0.003	0.012	-0.027	0.016	0.006	-0.018
-0.034	-0.072	-0.211	-0.067	-0.019	0.007	-0.004	-0.021	0.016	-0.002	-0.005
-0.019	-0.082	-0.235	-0.051	0.009	0.025	-0.013	-0.016	0.012	-0.027	-0.013
0.043	-0.119	-0.233	-0.037	0.011	0.017	-0.026	-0.026	0.016	-0.038	-0.021
0.142	-0.058	-0.171	-0.034	0.013	0.005	-0.042	-0.026	0.018	-0.015	-0.013
0.223	0.027	-0.124	-0.014	0.021	0.005	-0.06	-0.009	0.009	0.007	-0.011
0.214	0.052	-0.133	0.01	0.005	-0.005	-0.065	-0.005	-0.004	0.008	-0.019
0.078	0.089	-0.145	0.029	-0.004	-0.017	-0.04	-0.013	0.016	0.011	-0.015
0.055	0.097	-0.149	0.042	0.034	-0.017	-0.007	-0.008	0.019	0.011	-0.015
0.298	-0.006	-0.209	0.05	0.076	-0.024	0.03	0	-0.007	-0.006	-0.019
0.399	-0.081	-0.311	0.047	0.07	-0.036	0.052	-0.01	0.03	-0.016	-0.008
0.216	-0.078	-0.382	0.035	0.055	-0.039	-0.001	-0.012	0.054	-0.018	0
0.149	-0.128	-0.391	0.033	0.07	-0.031	-0.064	0.002	0.013	-0.018	-0.003
0.25	-0.219	-0.36	0.031	0.057	-0.015	-0.047	-0.002	0.04	-0.007	-0.004
0.201	-0.248	-0.34	0.016	0.014	-0.022	-0.004	-0.016	0.082	-0.014	-0.005
0.008	-0.205	-0.345	0.019	0.037	-0.048	-0.02	-0.013	0.036	-0.029	0.009
-0.068	-0.141	-0.326	0.03	0.106	-0.04	-0.087	-0.009	0.011	-0.003	0.026
-0.036	-0.057	-0.295	0.015	0.12	-0.016	-0.125	-0.012	0.039	0.007	0.014
-0.047	0.03	-0.311	0	0.109	-0.001	-0.103	-0.005	0.02	-0.023	0.002
-0.063	0.031	-0.317	0.016	0.105	0.018	-0.064	0	-0.007	-0.024	0.01
0.033	-0.021	-0.278	0.026	0.066	0.027	-0.024	-0.012	0.016	-0.016	0.018
0.267	-0.026	-0.266	0.015	0.035	0.027	0.023	-0.021	0.022	-0.021	0.009
0.529	-0.018	-0.27	0.008	0.032	0.032	0.054	-0.013	0.011	-0.01	-0.007
0.6	-0.031	-0.252	0.001	0.008	0.032	0.05	0	0.032	0.007	-0.01
0.385	-0.035	-0.259	-0.011	-0.01	0.022	0.043	0.002	0.023	0.006	0.006
0.185	-0.034	-0.284	-0.016	0.005	0.015	0.053	-0.005	-0.03	-0.012	0.01
0.208	-0.048	-0.288	-0.009	0.009	0.015	0.054	-0.013	-0.033	-0.014	-0.015
0.002	-0.062	-0.294	0.007	-0.002	0.011	0.061	-0.013	-0.013	0.005	-0.028
-0.504	-0.046	-0.298	0.024	0.014	0.002	0.09	-0.002	-0.03	-0.011	-0.012
-0.642	-0.036	-0.291	0.019	0.034	0.001	0.106	0.001	-0.035	-0.038	-0.004
-0.322	-0.055	-0.284	-0.01	0.01	0.002	0.114	-0.008	-0.021	-0.014	-0.009
-0.021	-0.042	-0.276	-0.026	-0.004	0.002	0.079	-0.01	-0.001	-0.007	-0.003
0.025	-0.016	-0.273	-0.032	0.021	0.005	-0.022	-0.001	0.01	-0.051	0.004
-0.087	-0.034	-0.264	-0.056	0.009	0.001	-0.063	0.002	0.007	-0.064	-0.006
-0.175	-0.038	-0.246	-0.064	-0.019	-0.013	0.012	-0.004	0.02	-0.034	-0.014
-0.166	-0.014	-0.257	-0.026	0.009	-0.015	0.055	-0.007	0.026	-0.011	-0.011
-0.116	-0.034	-0.279	0.008	0.025	-0.002	0.014	-0.002	0.018	-0.014	-0.014
-0.149	-0.063	-0.265	0	-0.005	0.003	-0.001	-0.005	0.032	-0.023	-0.012
-0.202	-0.046	-0.253	-0.005	-0.005	0.004	0.002	-0.014	0.041	-0.018	-0.008
-0.119	-0.035	-0.276	0.005	0.019	0.013	-0.05	-0.009	0.015	-0.005	-0.02
0.035	-0.06	-0.279	-0.004	0.007	0.012	-0.092	-0.007	0.001	0.019	-0.019
0.119	-0.065	-0.256	-0.015	-0.012	-0.004	-0.085	-0.017	0.04	0.029	-0.003
0.157	-0.029	-0.269	-0.013	0.018	-0.004	-0.058	-0.019	0.044	0.006	0
0.247	-0.024	-0.288	-0.013	0.034	0.006	-0.023	-0.003	0.005	-0.009	0.008
0.307	-0.05	-0.266	-0.021	0.006	0.002	0.007	0.001	0.024	-0.006	0.025
0.238	-0.025	-0.258	-0.023	0.032	0	0.033	-0.003	0.039	-0.017	0.018
0.15	0.019	-0.277	-0.005	0.071	0	0.039	-0.005	0.018	-0.028	0.005
0.104	0.003	-0.272	0.009	0.018	-0.004	0.008	-0.016	0.048	-0.019	0.004
0.063	-0.029	-0.271	0.006	-0.052	0.008	-0.018	-0.018	0.074	-0.006	-0.004
0.065	-0.028	-0.297	0.005	-0.058	0.014	-0.022	-0.001	0.038	-0.009	-0.007
0.084	-0.034	-0.304	0.014	-0.015	0.001	-0.016	0	0.017	-0.013	0.001
0.052	-0.049	-0.287	0.017	0.006	0.003	0.009	-0.011	0.034	0.014	0.01
0.054	-0.035	-0.283	0.014	-0.01	0.008	0.035	-0.006	0.033	0.02	0.012
0.184	-0.035	-0.296	0.004	-0.002	-0.001	0.042	-0.001	0.023	-0.004	-0.003
0.29	-0.055	-0.297	-0.016	0.027	0	0.039	-0.007	0.052	-0.002	-0.008
0.265	-0.047	-0.292	-0.02	0.065	0.008	0.034	-0.005	0.072	-0.001	0.006
0.225	-0.046	-0.283	-0.006	0.109	0.001	0.014	0	0.024	0.001	0
0.167	-0.065	-0.266	-0.007	0.082	-0.006	-0.036	-0.002	-0.024	0.027	-0.018
0.011	-0.05	-0.274	-0.012	0.016	-0.001	-0.083	-0.003	0.002	0.03	-0.002
-0.083	-0.03	-0.293	-0.004	0.012	0.007	-0.075	0.001	0.018	0.013	0.012
-0.029	-0.06	-0.275	-0.008	0.027	0.01	-0.031	0.002	-0.027	0.01	-0.005
-0.005	-0.085	-0.248	-0.014	0.025	0.007	0.004	-0.006	-0.036	-0.005	-0.007
-0.004	-0.064	-0.26	-0.008	0.021	0.004	0.031	-0.022	-0.002	-0.031	-0.006
0.062	-0.054	-0.288	-0.021	0.012	0.006	0.046	-0.024	-0.023	-0.048	-0.029
0.087	-0.069	-0.287	-0.026	0.019	0.009	0.024	-0.012	-0.043	-0.056	-0.029
0.058	-0.061	-0.256	0.009	0.057	0.005	-0.025	-0.011	0.024	-0.043	-0.002
0.058	-0.045	-0.251	0.043	0.109	0.002	-0.043	-0.013	0.038	-0.033	-0.001
0.141	-0.041	-0.264	0.061	0.153	0.008	-0.021	-0.006	-0.021	-0.045	-0.011
0.237	-0.04	-0.246	0.076	0.179	0.01	-0.018	-0.009	0.011	-0.037	-0.002
0.198	-0.047	-0.247	0.076	0.2	0.003	-0.051	-0.017	0.052	-0.015	-0.002
0.137	-0.051	-0.282	0.057	0.187	0.001	-0.062	-0.017	0.025	-0.013	-0.016
0.208	-0.06	-0.276	0.033	0.107	0.003	-0.025	-0.013	0.018	-0.003	-0.011
0.251	-0.08	-0.265	0.038	0.054	0.005	-0.002	-0.007	0.027	0.018	0.008
0.182	-0.081	-0.289	0.059	0.068	0.006	-0.01	-0.009	0.025	0.007	0.006
0.158	-0.079	-0.281	0.03	0.021	0.004	-0.002	-0.011	0.02	-0.011	-0.005
0.188	-0.076	-0.248	-0.043	-0.103	0.002	0.018	-0.004	0.013	0.008	0.011
0.193	-0.047	-0.255	-0.074	-0.137	0.001	0.025	-0.001	0.007	0.016	0.019
0.199	-0.029	-0.28	-0.058	-0.06	-0.004	0.03	-0.004	0.002	-0.008	-0.002
0.139	-0.049	-0.284	-0.044	-0.018	-0.007	0.027	-0.001	0.012	-0.018	-0.003
0.032	-0.046	-0.295	-0.027	-0.018	-0.004	0.012	0.002	0.028	-0.019	0.011
0.065	-0.007	-0.313	0.001	0.015	-0.002	0.002	-0.001	0.024	-0.031	0.001
0.154	0.007	-0.298	0.006	0.031	-0.006	0.004	-0.004	0.017	-0.031	-0.012
-0.01	0.003	-0.292	-0.008	0.011	-0.004	0.003	-0.01	0.024	-0.018	0
-0.302	0.003	-0.309	-0.006	0.026	0.002	-0.002	-0.017	0.011	-0.012	0.011
-0.326	-0.03	-0.296	0.005	0.049	-0.003	-0.003	-0.013	-0.003	0.001	0.002
-0.191	-0.058	-0.271	0.002	0.031	-0.003	-0.006	-0.01	0.044	0.018	-0.006
-0.151	-0.026	-0.274	-0.005	0.03	0.008	0.009	-0.009	0.078	0.006	0.006
-0.124	0.001	-0.277	-0.004	0.06	0.006	0.044	-0.006	0.021	-0.033	0.013
-0.076	-0.044	-0.263	0.003	0.059	-0.006	0.064	-0.007	-0.014	-0.057	0.006
-0.038	-0.087	-0.263	0.013	0.033	-0.004	0.082	-0.008	0.034	-0.032	0.006
0.043	-0.057	-0.264	0.02	0.038	0.005	0.077	-0.006	0.034	-0.001	-0.006
0.139	-0.028	-0.251	0.008	0.053	0.01	-0.001	-0.01	-0.015	-0.007	-0.024
0.133	-0.05	-0.258	-0.011	0.032	0.004	-0.075	-0.015	0.002	-0.015	-0.006
0.058	-0.067	-0.26	-0.012	0.011	-0.005	-0.063	-0.01	0.016	-0.019	0
0.057	-0.073	-0.238	-0.012	0.007	-0.007	-0.04	0.001	-0.025	-0.027	-0.031
0.097	-0.095	-0.245	-0.02	-0.009	0	-0.062	0.004	-0.022	-0.02	-0.038
0.113	-0.089	-0.272	-0.013	-0.016	0.003	-0.087	-0.006	0.021	-0.009	-0.013
0.179	-0.052	-0.275	0.001	0.01	0.003	-0.074	-0.012	0.02	-0.011	-0.004
0.248	-0.063	-0.266	0.009	0.032	0.007	-0.015	-0.007	-0.01	-0.014	-0.011
0.2	-0.081	-0.267	0.008	0.025	0.01	0.049	-0.009	0.002	-0.027	-0.01
0.16	-0.052	-0.274	0.001	0.012	0.004	0.093	-0.007	0.028	-0.056	-0.013
0.202	-0.043	-0.275	-0.005	0.006	-0.003	0.114	0.003	0.011	-0.048	-0.027
0.136	-0.054	-0.274	-0.015	-0.001	-0.001	0.049	-0.008	0.004	-0.001	-0.026
0.003	-0.045	-0.285	-0.02	0.011	0.01	-0.048	-0.022	0.025	0.015	-0.01
0.019	-0.044	-0.294	0.007	0.043	0.004	-0.049	-0.011	0.023	0	-0.003
0.087	-0.061	-0.269	0.021	0.04	-0.009	0.008	-0.005	0.012	0.009	-0.004
0.06	-0.069	-0.249	0.011	0.016	-0.007	0.042	-0.02	0.022	0.033	-0.006
0.058	-0.066	-0.272	0.01	0.031	-0.013	0.053	-0.024	0.017	0.023	-0.008
0.147	-0.07	-0.284	0.006	0.045	-0.016	0.057	-0.011	0.003	-0.003	-0.007
0.22	-0.067	-0.263	-0.008	0.023	-0.006	0.069	-0.008	0.023	-0.001	0.003
0.25	-0.046	-0.272	-0.012	0.013	-0.007	0.061	-0.009	0.036	0.003	0.019
0.247	-0.038	-0.3	-0.006	0.024	-0.006	-0.018	0.003	0.018	-0.01	0.019
0.187	-0.046	-0.296	-0.003	0.029	0.01	-0.092	0.004	0.015	-0.008	0.005
0.144	-0.036	-0.288	0.002	0.03	0.013	-0.062	-0.012	0.023	0.006	0.004
0.183	-0.025	-0.306	0.005	0.038	0.01	0.005	-0.016	0.012	0.005	-0.001
0.229	-0.052	-0.305	0.003	0.038	0.009	0.037	-0.006	0.004	0.004	-0.01
0.172	-0.062	-0.29	0.015	0.033	-0.002	0.047	0.006	0.029	0.011	0.009
0.079	-0.038	-0.299	0.024	0.048	0.004	0.031	0.013	0.046	0.004	0.016
0.07	-0.038	-0.296	0.002	0.063	0.018	0.003	0.015	0.02	-0.01	-0.009
0.058	-0.03	-0.271	-0.015	0.057	0.009	-0.01	0.015	0.007	-0.004	-0.008
0.016	-0.003	-0.271	0	0.049	0.006	-0.018	0.012	0.02	-0.012	0.012
0.041	-0.031	-0.282	0.015	0.051	0.012	-0.016	0.006	0	-0.031	0.012
0.035	-0.068	-0.271	0.014	0.053	0.002	-0.015	0.003	-0.015	-0.016	0
-0.069	-0.034	-0.269	0.019	0.049	-0.004	-0.037	0.002	0.046	0.007	-0.002
-0.104	-0.016	-0.284	0.021	0.046	0.002	-0.061	0.005	0.069	-0.006	-0.003
-0.093	-0.073	-0.278	0.005	0.05	0.008	-0.065	0.012	0.003	-0.02	-0.008
-0.167	-0.085	-0.257	-0.007	0.046	0.009	-0.059	0.002	-0.002	-0.002	-0.006
-0.158	-0.027	-0.255	-0.002	0.025	0	-0.029	-0.017	0.034	0	-0.006
0.008	-0.019	-0.269	0.001	0.011	0.002	0.016	-0.016	-0.001	-0.034	-0.006
0.127	-0.056	-0.271	-0.016	-0.012	0.016	0.027	-0.012	-0.032	-0.048	0.004
0.09	-0.053	-0.261	-0.033	-0.031	0.007	-0.004	-0.025	-0.016	-0.038	0.002
-0.075	-0.046	-0.262	-0.024	0	-0.006	-0.022	-0.027	-0.007	-0.04	-0.009
-0.239	-0.08	-0.267	-0.013	0.016	-0.006	-0.017	-0.021	-0.001	-0.03	-0.005
-0.265	-0.083	-0.26	-0.016	-0.016	-0.006	-0.039	-0.028	0.02	-0.004	-0.002
-0.203	-0.045	-0.265	0.005	0.005	-0.003	-0.066	-0.026	0.029	-0.006	-0.01
-0.151	-0.043	-0.282	0.026	0.058	0.001	-0.051	-0.013	0.022	-0.024	-0.006
-0.068	-0.067	-0.285	0.008	0.047	0.004	-0.032	-0.019	0.031	-0.02	-0.006
0.06	-0.062	-0.288	-0.014	0.021	0.01	-0.01	-0.026	0.044	-0.014	-0.021
0.122	-0.047	-0.287	-0.01	0.027	0.005	0.05	-0.014	0.023	-0.02	-0.019
0.088	-0.052	-0.267	-0.004	0.022	-0.007	0.078	-0.007	0.009	-0.011	-0.006
0.011	-0.049	-0.265	-0.007	0.008	-0.011	0.046	-0.011	0.027	0.009	-0.004
-0.031	-0.05	-0.278	-0.007	0.017	-0.01	0.021	-0.01	0.016	0.006	-0.002
0.007	-0.078	-0.265	-0.014	0.019	-0.002	0.01	-0.001	-0.012	-0.008	0.004
0.001	-0.076	-0.244	-0.019	0.002	0.007	-0.001	-0.001	0.025	0	0.002
-0.064	-0.047	-0.248	0	0.016	0.01	0.005	-0.013	0.051	0.004	-0.003
-0.08	-0.047	-0.26	0.013	0.041	0.016	0.005	-0.016	-0.001	-0.014	-0.009
-0.086	-0.051	-0.254	0.002	0.03	0.011	-0.009	-0.008	-0.009	-0.027	-0.009
-0.079	-0.023	-0.266	-0.002	0.017	-0.005	-0.009	-0.008	0.053	-0.015	0.007
-0.03	-0.015	-0.297	0.011	0.023	-0.005	-0.003	-0.003	0.051	0.007	0.004
-0.009	-0.053	-0.283	0.019	0.019	-0.004	-0.014	0.006	0.01	0.006	-0.016
-0.014	-0.042	-0.266	0.016	0.012	-0.011	-0.028	-0.002	0.035	-0.01	-0.009
0.056	0.01	-0.296	0.008	0.035	-0.01	-0.025	-0.013	0.052	-0.022	0.006
0.195	-0.014	-0.292	0.011	0.054	-0.006	-0.012	-0.013	0.007	-0.029	-0.004
0.268	-0.053	-0.26	0.02	0.035	-0.006	-0.005	-0.017	-0.009	-0.016	-0.004
0.293	-0.032	-0.284	0.014	0.043	-0.01	-0.01	-0.019	0.032	0.005	0.006
0.354	-0.035	-0.314	0.006	0.1	-0.006	-0.007	-0.01	0.048	0.004	0.005
0.395	-0.077	-0.294	0.004	0.112	0.005	-0.006	-0.001	0.01	-0.001	0.01
0.326	-0.071	-0.274	-0.005	0.057	0.009	-0.009	0.005	0.002	0.003	0.009
0.168	-0.043	-0.279	-0.006	0.038	0.006	-0.003	0	0.029	-0.006	0.001
0.094	-0.063	-0.275	-0.001	0.062	-0.001	-0.001	-0.008	0.001	-0.02	-0.003
0.116	-0.078	-0.257	-0.013	0.045	0	-0.015	-0.004	-0.033	-0.018	-0.011
0.07	-0.064	-0.259	-0.014	0.019	0.011	-0.034	0	-0.007	-0.022	-0.012
0.002	-0.075	-0.275	-0.003	0.024	0.008	-0.035	-0.001	0.011	-0.035	-0.005
0.028	-0.086	-0.267	-0.01	0.016	-0.003	-0.016	-0.004	0.007	-0.032	-0.012
0.084	-0.062	-0.263	-0.007	0.015	0	-0.002	-0.012	0.006	-0.018	-0.016
0.108	-0.038	-0.274	0.012	0.043	0.006	-0.002	-0.012	-0.006	-0.02	-0.003
0.158	-0.028	-0.269	0.004	0.048	0.001	0.02	-0.004	-0.002	-0.03	-0.008
0.205	-0.022	-0.271	-0.012	0.022	0.003	0.078	-0.006	0.018	-0.023	-0.017
0.151	-0.029	-0.277	-0.001	0.018	0.009	0.118	-0.008	0.015	-0.019	-0.001
0.065	-0.052	-0.265	0.008	0.017	0.001	0.126	0	0.011	-0.03	0.003
0.021	-0.062	-0.261	0.006	-0.002	0.002	0.108	0.002	0.036	-0.023	-0.01
-0.016	-0.042	-0.264	0.011	0.007	0.012	0.035	-0.011	0.05	-0.008	-0.002
0.011	-0.039	-0.259	0.01	0.041	0.006	-0.028	-0.019	0.017	-0.021	0.008
0.122	-0.071	-0.269	0.002	0.034	-0.001	-0.002	-0.01	-0.006	-0.036	0.005
0.169	-0.079	-0.283	0.005	0.011	-0.001	0.064	-0.004	0.025	-0.019	0.004
0.142	-0.059	-0.277	0.009	0.021	-0.002	0.089	-0.007	0.037	0.008	-0.006
0.157	-0.052	-0.269	0.001	0.027	-0.001	0.026	-0.003	0	0.018	-0.016
0.193	-0.058	-0.278	-0.009	0.005	-0.004	-0.072	-0.002	-0.005	0.012	-0.013
0.183	-0.044	-0.295	-0.02	0	-0.003	-0.092	-0.011	0.033	0.003	-0.007
0.166	-0.013	-0.303	-0.014	0.024	0.003	-0.052	-0.011	0.027	0	-0.006
0.152	-0.009	-0.305	0.005	0.036	-0.001	-0.035	-0.005	-0.01	0.004	-0.003
0.053	-0.015	-0.317	0.004	0.031	-0.002	-0.029	-0.011	0.011	0.002	0.01
-0.077	-0.009	-0.318	-0.003	0.032	0.008	-0.023	-0.014	0.035	-0.014	0.011
-0.117	-0.028	-0.286	-0.001	0.024	0.009	-0.023	-0.011	0.017	-0.016	0.001
-0.151	-0.044	-0.275	-0.005	0.007	0.003	-0.001	-0.02	0.017	0.006	-0.001
-0.204	-0.022	-0.3	0.006	0.024	-0.003	0.02	-0.025	0.011	0.02	0.001
-0.165	-0.017	-0.293	0.019	0.062	-0.006	0.007	-0.013	-0.017	0.014	0.004
-0.067	-0.045	-0.248	0.008	0.065	0.004	-0.012	-0.009	-0.007	0.001	0.013
0.019	-0.061	-0.242	0.002	0.063	0.01	-0.018	-0.016	0.012	-0.003	0.015
0.084	-0.055	-0.268	0.005	0.075	-0.001	-0.011	-0.016	0.002	-0.002	0.004
0.091	-0.06	-0.259	-0.005	0.066	-0.008	0.002	-0.012	-0.002	-0.003	0.003
0.061	-0.077	-0.235	-0.01	0.04	-0.002	0.011	-0.01	0	0.013	0.01
0.036	-0.066	-0.244	0.005	0.029	0.006	0.012	-0.002	0.011	0.023	0.009
-0.009	-0.058	-0.263	0.003	0.024	0.009	-0.014	0.014	0.029	0.001	0.003
-0.032	-0.084	-0.265	-0.02	-0.006	0.006	-0.061	0.009	0.025	-0.016	-0.004
-0.036	-0.087	-0.264	-0.008	-0.015	0.005	-0.075	-0.009	0.014	-0.008	-0.008
-0.04	-0.06	-0.264	0.015	0.025	0.005	-0.057	-0.001	-0.006	-0.003	-0.019
0.007	-0.057	-0.258	-0.013	0.035	-0.005	-0.037	0.016	-0.008	-0.006	-0.033
0	-0.07	-0.271	-0.028	0.022	-0.009	-0.001	0.01	0.023	-0.024	-0.019
-0.05	-0.063	-0.294	0.022	0.04	0.004	0.041	-0.004	0.011	-0.068	-0.005
0.033	-0.058	-0.272	0.041	0.042	0.012	0.066	-0.008	0.005	-0.089	-0.018
0.127	-0.071	-0.244	0	0.032	0.005	0.074	-0.011	0.051	-0.056	-0.021
0.072	-0.064	-0.261	-0.004	0.054	-0.004	0.058	-0.008	0.074	-0.025	-0.012
0.018	-0.047	-0.27	0.015	0.057	-0.006	0.016	0.002	0.082	-0.034	-0.017
0.059	-0.049	-0.254	-0.013	0.019	-0.002	-0.027	0.001	0.11	-0.028	-0.017
0.095	-0.044	-0.266	-0.024	-0.008	0.009	-0.049	-0.001	0.119	0.01	-0.006
0.16	-0.044	-0.288	-0.002	-0.014	0.014	-0.058	0.001	0.079	0.033	-0.011
0.302	-0.063	-0.278	-0.003	-0.012	0.006	-0.044	-0.005	0.045	0.022	-0.014
0.328	-0.049	-0.267	-0.011	0	0.004	0.001	-0.011	0.047	0.004	0.007
0.25	-0.027	-0.281	0.002	0.023	0.008	0.026	-0.005	0.012	-0.007	0.014
0.312	-0.036	-0.285	0.003	0.039	0.005	0.012	0	-0.06	-0.019	0.004
0.387	-0.026	-0.268	-0.008	0.028	-0.002	0.014	-0.008	-0.094	-0.022	0.007
0.271	-0.007	-0.275	0.001	0.025	0.001	0.022	-0.017	-0.077	-0.008	0.011
0.095	-0.029	-0.294	0.018	0.05	0.004	0.008	-0.008	-0.044	0.002	0
-0.06	-0.065	-0.29	0.013	0.051	-0.003	-0.011	0	-0.015	0.01	-0.005
-0.208	-0.048	-0.292	0.015	0.033	-0.006	-0.016	-0.005	0	0.019	0.001
-0.235	-0.015	-0.314	0.032	0.052	0	-0.008	-0.011	0.005	0.004	-0.005
-0.152	-0.035	-0.309	0.021	0.059	0.003	-0.008	-0.016	0.023	-0.018	-0.014
-0.07	-0.055	-0.274	-0.006	0.031	0.003	-0.008	-0.02	0.026	-0.027	-0.002
0.042	-0.036	-0.275	-0.002	0.032	0.008	0.001	-0.015	0.01	-0.033	0.014
0.196	-0.028	-0.299	0.018	0.062	0.006	0.003	-0.013	0.017	-0.034	0.003
0.311	-0.049	-0.283	0.014	0.075	-0.002	-0.002	-0.013	0.026	-0.031	-0.015
0.337	-0.06	-0.26	-0.004	0.064	-0.004	-0.01	-0.011	0.018	-0.021	-0.012
0.321	-0.04	-0.265	-0.006	0.026	-0.005	-0.006	-0.009	0.008	-0.021	0.001
0.325	-0.037	-0.272	-0.011	-0.017	-0.004	0.017	-0.001	0.002	-0.04	0.004
0.323	-0.061	-0.282	-0.04	-0.049	-0.003	0.034	0	0.012	-0.039	0.003
0.311	-0.064	-0.291	-0.059	-0.081	-0.005	0.047	-0.005	0.015	-0.029	0.002
0.242	-0.064	-0.281	-0.047	-0.093	-0.005	0.026	0.003	0	-0.023	0.002
0.081	-0.079	-0.261	-0.023	-0.057	-0.007	-0.059	0.005	0.003	-0.003	0.005
-0.003	-0.059	-0.259	0.005	0	-0.002	-0.096	-0.007	0.014	0.003	0.003
-0.01	-0.028	-0.264	0.021	0.028	0.001	-0.034	-0.01	-0.01	-0.015	-0.011
-0.079	-0.045	-0.253	0.006	0.011	-0.002	0.013	-0.006	-0.018	-0.023	-0.023
-0.157	-0.061	-0.26	-0.001	-0.003	0.003	0.011	-0.01	0.017	-0.008	-0.01
-0.179	-0.053	-0.277	0.016	0.034	0.003	0.009	-0.017	0.007	-0.002	-0.009
-0.152	-0.059	-0.262	0.013	0.081	-0.009	0.001	-0.016	-0.016	-0.015	-0.023
-0.144	-0.065	-0.254	0.001	0.079	-0.007	-0.014	-0.013	0.026	-0.004	-0.01
-0.158	-0.063	-0.285	0.007	0.06	0.001	-0.018	-0.011	0.047	0.016	0.001
-0.098	-0.066	-0.296	0.013	0.053	0.004	-0.012	-0.005	0.038	0.007	-0.01
0.004	-0.071	-0.264	0.012	0.033	0.007	-0.005	-0.001	0.076	0.006	-0.009
0.078	-0.075	-0.265	0.014	0.032	-0.001	0	-0.005	0.09	0.016	0.002
0.157	-0.07	-0.288	0.011	0.071	-0.008	0	-0.012	0.026	0.008	0.001
0.208	-0.062	-0.258	0	0.071	0.007	-0.002	-0.011	-0.015	-0.003	-0.003
0.149	-0.057	-0.242	-0.003	0.026	0.01	0.006	-0.007	0.014	-0.017	0
0.105	-0.044	-0.277	0.011	0.032	-0.001	0.031	-0.008	0.018	-0.032	0
0.212	-0.039	-0.286	0.017	0.055	0.013	0.046	-0.009	-0.006	-0.006	-0.009
0.271	-0.049	-0.269	0	0.039	0.018	0.035	-0.008	0.009	0.031	-0.007
0.178	-0.044	-0.275	-0.001	0.036	0.006	0.021	-0.007	0.022	0.018	0.005
0.107	-0.033	-0.293	0.01	0.049	0.008	0.014	-0.012	0.011	-0.02	-0.003
0.079	-0.045	-0.31	0.007	0.042	0.011	0.007	-0.014	0.013	-0.023	-0.014
0.037	-0.043	-0.312	0.004	0.026	0.008	-0.007	-0.004	0.028	-0.012	-0.002
0.021	-0.028	-0.291	0.004	0.037	0.01	-0.02	0.004	0.019	-0.019	0
0.044	-0.037	-0.289	0.006	0.074	0.005	-0.02	0	-0.016	-0.002	-0.013
0.055	-0.04	-0.294	0.015	0.064	-0.001	-0.015	-0.01	-0.025	0.02	-0.006
0.017	-0.043	-0.268	0	0.036	0.002	-0.009	-0.015	-0.006	-0.01	-0.002
-0.024	-0.061	-0.263	-0.025	0.062	-0.002	0.004	-0.015	0.01	-0.043	-0.004
-0.037	-0.056	-0.271	-0.018	0.077	0.003	0.011	-0.015	0.019	-0.022	0.008
-0.036	-0.035	-0.258	0	0.055	0.01	0.011	-0.013	0.027	0.004	0.013
0.025	-0.04	-0.254	0.001	0.046	0.007	0.009	-0.009	0.054	-0.009	0.005
0.103	-0.05	-0.248	-0.005	0.033	0.008	-0.001	-0.01	0.07	-0.026	0.004
0.071	-0.034	-0.245	-0.011	0.012	-0.001	-0.015	-0.012	0.059	-0.014	0.003
0.022	-0.022	-0.266	-0.012	0.02	-0.015	-0.011	-0.008	0.056	-0.004	0
0.056	-0.036	-0.272	-0.005	0.037	-0.004	0.005	-0.004	0.02	-0.02	0.006
0.071	-0.042	-0.263	-0.007	0.016	0.005	0.007	-0.008	-0.039	-0.029	0.005
0.059	-0.03	-0.268	-0.011	-0.005	-0.005	0.009	-0.012	-0.052	-0.024	-0.003
0.077	-0.063	-0.272	0.002	0.019	-0.002	0.009	-0.011	-0.059	-0.03	-0.011
0.104	-0.093	-0.267	-0.005	0.029	0.01	-0.016	-0.011	-0.029	-0.037	-0.015
0.107	-0.038	-0.274	-0.022	0.009	0.007	-0.035	-0.014	0.055	-0.036	-0.011
0.037	-0.002	-0.296	-0.005	0.017	-0.003	-0.025	-0.007	0.043	-0.025	-0.006
-0.042	-0.036	-0.289	0.002	0.039	-0.007	-0.015	0.001	-0.011	0	-0.003
0	-0.045	-0.255	-0.023	0.02	-0.006	-0.019	-0.007	0.047	0.015	0.001
0.075	-0.031	-0.259	-0.012	0	-0.002	-0.022	-0.016	0.071	0.001	0.003
0.07	-0.041	-0.282	0.011	0.02	0.007	-0.018	-0.01	0	-0.021	0.001
0.039	-0.063	-0.278	-0.006	0.02	0.004	-0.017	-0.006	-0.009	-0.028	-0.006
-0.041	-0.064	-0.29	-0.008	0	-0.005	-0.017	-0.012	0.033	-0.016	-0.005
-0.129	-0.046	-0.303	0.015	0.025	0.004	-0.012	-0.012	0.031	-0.007	0.005
-0.118	-0.041	-0.283	0.013	0.047	0.015	-0.007	-0.007	0.017	-0.004	0.004
-0.087	-0.037	-0.273	-0.001	0.02	0.007	0.003	-0.013	0.006	-0.001	0.002
-0.101	-0.017	-0.283	-0.001	0.018	-0.005	0.017	-0.013	-0.042	-0.011	0.006
-0.102	-0.029	-0.283	0.005	0.039	-0.007	0.011	-0.008	-0.077	-0.005	-0.003
-0.095	-0.071	-0.272	0.009	0.024	-0.009	-0.006	-0.013	-0.012	0.026	-0.012
-0.123	-0.076	-0.274	0.014	0.026	-0.012	0.004	-0.014	0.079	0.04	-0.007
-0.116	-0.06	-0.283	0.031	0.065	-0.006	0.025	-0.008	0.09	0.03	-0.002
-0.029	-0.062	-0.274	0.029	0.059	-0.006	0.025	-0.014	0.074	0.002	0.003
-0.005	-0.047	-0.27	0.006	0.02	-0.007	0.013	-0.017	0.075	-0.021	0.002
-0.064	-0.035	-0.285	0.007	0.023	0.001	0.005	-0.003	0.051	-0.02	-0.012
-0.073	-0.053	-0.284	0.016	0.052	0.005	-0.003	0.009	0.032	-0.014	-0.015
-0.032	-0.047	-0.259	0.007	0.049	0.005	-0.009	0.008	0.065	-0.012	0
0.038	-0.029	-0.251	0.006	0.025	0.006	-0.003	0.011	0.074	-0.019	0.005
0.126	-0.048	-0.277	0.011	0.028	0.002	0.018	0.011	0.001	-0.042	-0.009
0.149	-0.069	-0.292	-0.002	0.027	0.007	0.045	0.006	-0.035	-0.044	-0.007
0.101	-0.053	-0.29	-0.012	0.013	0.016	0.065	0.011	0.01	-0.013	0.009
0.071	-0.052	-0.281	-0.004	0.028	0.008	0.068	0.012	0.007	0	-0.001
0.111	-0.08	-0.262	-0.001	0.034	0.007	0.046	0.004	-0.028	-0.006	-0.006
0.168	-0.063	-0.263	-0.009	-0.008	0.007	0.015	0	-0.001	0.005	0.004
0.202	-0.026	-0.289	-0.014	-0.021	-0.004	0	0.003	0.003	-0.001	-0.012
0.272	-0.048	-0.292	-0.008	0.014	0.002	-0.004	0.004	-0.058	-0.02	-0.027
0.347	-0.086	-0.266	-0.007	0.022	0.007	-0.006	-0.004	-0.058	-0.012	-0.012
0.322	-0.068	-0.262	0	0.017	0.002	0.004	-0.009	0.01	-0.009	-0.003
0.261	-0.049	-0.273	0.013	0.041	0.011	0.013	-0.006	0.033	-0.032	-0.007
0.27	-0.082	-0.265	0.003	0.04	0.014	0.007	-0.016	0.017	-0.044	-0.006
0.254	-0.082	-0.258	-0.009	0.017	0.003	0.016	-0.026	0.034	-0.027	0
0.166	-0.046	-0.267	-0.001	0.02	0	0.022	-0.024	0.062	-0.016	0
0.086	-0.07	-0.275	0.004	0.03	0.007	-0.012	-0.025	0.047	-0.03	-0.003
0.026	-0.078	-0.267	-0.006	0.026	0.011	-0.035	-0.02	0.022	-0.025	0.002
0.021	-0.035	-0.261	-0.01	0.03	0.006	-0.023	-0.008	0.027	0.002	-0.006
0.092	-0.038	-0.279	0.006	0.037	-0.004	-0.027	-0.01	0.025	0.001	-0.024
0.178	-0.066	-0.281	0.007	0.022	-0.005	-0.038	-0.02	0.002	-0.005	-0.02
0.228	-0.047	-0.263	-0.012	0.02	0.001	-0.028	-0.016	0.003	0.006	-0.007
0.19	-0.018	-0.279	-0.001	0.054	0.002	-0.022	-0.005	0.007	-0.013	-0.02
0.087	-0.03	-0.294	0.017	0.062	-0.003	-0.021	-0.003	0.003	-0.032	-0.028
0.026	-0.048	-0.28	-0.007	0.026	0.003	-0.019	-0.005	0.033	-0.004	-0.005
0.044	-0.016	-0.278	-0.023	0.016	0.008	-0.025	-0.003	0.051	0.019	0.015
0.065	0.023	-0.273	-0.011	0.025	-0.008	-0.02	-0.006	0.017	0.006	0.007
0.033	-0.011	-0.263	-0.01	0.026	-0.018	-0.008	-0.015	0.002	-0.003	-0.003
-0.03	-0.069	-0.279	0.001	0.055	-0.002	-0.014	-0.011	0.025	-0.004	0.003
-0.062	-0.083	-0.285	0.022	0.064	0.002	-0.023	-0.002	0.016	-0.018	-0.002
-0.03	-0.074	-0.265	0.014	0.022	-0.009	-0.012	-0.005	-0.007	-0.015	-0.017
-0.013	-0.045	-0.255	0.001	0.002	-0.006	0.001	-0.015	0.014	0.011	-0.011
-0.019	-0.018	-0.257	0.006	0.014	-0.01	0	-0.016	-0.003	0.005	-0.001
0.067	-0.05	-0.262	0.013	0.021	-0.01	-0.004	0.001	-0.088	-0.025	-0.005
0.171	-0.098	-0.27	0.007	0.025	0.006	0.004	0.004	-0.101	-0.032	0.002
0.137	-0.09	-0.285	-0.004	0.044	0.005	0.007	-0.014	-0.059	-0.024	0.016
0.086	-0.065	-0.3	-0.011	0.053	0	-0.014	-0.013	-0.067	-0.022	0.008
0.143	-0.065	-0.299	-0.017	0.03	0.008	-0.026	0.002	-0.072	-0.022	-0.002
0.167	-0.045	-0.294	-0.011	0.015	-0.001	-0.011	-0.006	-0.028	-0.024	0.003
0.141	-0.012	-0.3	0.006	0.026	-0.011	-0.001	-0.012	0.014	-0.03	-0.001
0.174	-0.031	-0.284	0.006	0.025	0.003	0.002	0.003	0.037	-0.034	-0.011
0.183	-0.054	-0.256	-0.007	0.005	0.012	0.007	0	0.054	-0.029	-0.003
0.087	-0.041	-0.269	-0.004	0.01	0.006	0.003	-0.018	0.056	-0.011	0.014
0.009	-0.048	-0.28	0.007	0.043	0.004	-0.002	-0.013	0.042	0.006	0.013
0.056	-0.076	-0.259	0	0.046	0.005	-0.006	-0.001	0.054	0.015	-0.001
0.093	-0.076	-0.249	-0.011	0.018	-0.004	-0.01	0	0.086	0.012	-0.004
0.061	-0.047	-0.254	-0.007	0.018	-0.011	-0.005	0	0.083	-0.005	-0.003
0.08	-0.045	-0.248	-0.003	0.035	-0.005	-0.012	-0.002	0.051	-0.016	-0.009
0.066	-0.062	-0.247	-0.013	0.012	0.001	-0.026	-0.01	0.035	-0.003	-0.012
-0.05	-0.045	-0.265	-0.012	-0.005	-0.006	-0.022	-0.01	0.034	0	-0.008
-0.061	-0.027	-0.275	0.005	0.024	-0.014	-0.012	-0.003	0.044	-0.02	0
0.067	-0.054	-0.263	0.007	0.029	-0.007	-0.012	-0.009	0.068	-0.037	0.005
0.104	-0.062	-0.26	0.002	0.009	-0.002	-0.015	-0.024	0.079	-0.036	-0.002
0.071	-0.036	-0.269	0.009	0.041	-0.008	-0.012	-0.026	0.056	-0.019	-0.007
0.118	-0.042	-0.262	0.004	0.066	-0.004	-0.011	-0.017	0.041	0.008	-0.004
0.101	-0.045	-0.261	-0.008	0.035	0.009	-0.01	-0.019	0.066	0.025	-0.008
-0.032	-0.019	-0.281	0	0.03	0.005	0.002	-0.021	0.054	0.02	-0.014
-0.03	-0.018	-0.292	0.006	0.052	-0.002	0.025	-0.013	0.006	-0.002	-0.017
0.085	-0.028	-0.292	-0.003	0.035	0.01	0.043	-0.011	0.032	0.002	-0.002
0.035	-0.02	-0.301	0.009	0.034	0.023	0.039	-0.01	0.069	0.03	0.022
-0.071	-0.016	-0.301	0.026	0.059	0.019	0.025	-0.003	0.015	0.022	0.011
-0.022	-0.011	-0.284	0.016	0.04	0.004	0.024	-0.001	-0.028	-0.016	-0.013
0.034	0.012	-0.292	0.011	0.028	0.004	0.036	-0.001	0.004	-0.024	-0.002
0.049	0.032	-0.315	0.026	0.056	0.021	0.049	0.009	0.036	-0.012	0.013
0.096	0.012	-0.298	0.019	0.056	0.029	0.058	0.017	0.027	-0.014	0.008
0.079	-0.013	-0.275	-0.006	0.048	0.02	0.062	0.019	0.026	-0.014	0.001
0.033	0.007	-0.281	-0.01	0.063	0.011	0.064	0.02	0.041	-0.011	0.001
0.051	0.012	-0.279	-0.005	0.048	0.015	0.053	0.014	0.01	-0.021	0.002
0.023	-0.039	-0.268	-0.013	0.018	0.016	0.027	0.005	-0.036	-0.017	0.005
-0.057	-0.088	-0.278	-0.009	0.025	0.013	0.01	0.002	-0.035	-0.003	0.002
-0.01	-0.148	-0.29	0.001	0.042	0.016	0.006	0.004	-0.037	-0.012	-0.004
0.102	-0.224	-0.286	-0.001	0.028	0.013	-0.006	0.006	-0.043	-0.021	-0.002
0.083	-0.216	-0.27	-0.005	-0.005	0	-0.017	-0.003	-0.037	-0.009	0.001
0.01	-0.134	-0.262	-0.009	-0.001	-0.007	-0.016	-0.017	-0.064	0	-0.003
0.013	-0.08	-0.263	-0.007	0.034	-0.006	-0.011	-0.016	-0.086	-0.003	-0.011
0.041	-0.063	-0.237	-0.002	0.033	-0.008	-0.015	-0.008	-0.043	-0.016	-0.019
0.054	-0.052	-0.218	-0.006	0.027	-0.013	-0.027	-0.013	0.018	-0.027	-0.02
0.073	-0.077	-0.252	-0.001	0.033	-0.015	-0.03	-0.031	0.037	-0.027	-0.017
0.113	-0.128	-0.277	0.006	0.015	-0.016	-0.025	-0.038	0.021	-0.028	-0.019
0.18	-0.124	-0.261	-0.003	0.006	-0.007	-0.027	-0.026	0.029	-0.033	-0.014
0.221	-0.07	-0.247	-0.003	0.035	0.002	-0.028	-0.016	0.07	-0.031	0.006
0.188	-0.061	-0.234	0.012	0.043	-0.008	-0.026	-0.014	0.082	-0.02	0.009
0.116	-0.08	-0.23	0.01	0.014	-0.008	-0.028	-0.02	0.1	-0.013	-0.003
0.045	-0.067	-0.269	0.008	0.008	0.007	-0.026	-0.021	0.167	-0.018	-0.003
0.084	-0.048	-0.307	0.023	0.019	0	-0.021	-0.01	0.149	-0.032	0.007
0.234	-0.031	-0.316	0.021	0.012	-0.012	-0.021	-0.004	0.038	-0.039	0.016
0.246	0.009	-0.33	0.008	0.023	-0.004	-0.014	-0.009	0.029	-0.029	0.011
0.138	0.045	-0.338	0.004	0.033	-0.002	-0.003	-0.011	0.059	-0.011	-0.008
0.096	0.056	-0.31	-0.003	0.017	-0.007	-0.009	-0.013	-0.011	-0.009	-0.017
0.025	0.071	-0.293	-0.011	0.023	-0.005	-0.019	-0.021	-0.067	-0.012	-0.008
-0.047	0.069	-0.309	0.001	0.044	-0.003	-0.018	-0.017	-0.073	0.01	-0.006
-0.032	0.012	-0.301	0.008	0.031	-0.003	-0.004	-0.011	-0.069	0.028	-0.015
-0.075	-0.026	-0.273	-0.001	0.018	-0.003	0.003	-0.01	-0.017	0.015	-0.013
-0.125	0.004	-0.275	0.007	0.049	-0.001	-0.003	-0.001	0.033	0.005	-0.004
-0.087	0.004	-0.29	0.01	0.06	-0.001	-0.008	0.003	0.041	-0.005	-0.015
-0.06	-0.059	-0.287	-0.005	0.025	-0.001	-0.009	-0.003	0.025	-0.021	-0.026
-0.067	-0.097	-0.278	0	0.018	0.004	-0.011	-0.004	0	-0.007	-0.014
-0.065	-0.092	-0.281	0.011	0.051	0.005	-0.005	0	-0.016	0.006	-0.004
-0.028	-0.094	-0.282	-0.002	0.066	-0.001	-0.003	0.006	-0.042	-0.01	0.002
-0.014	-0.078	-0.275	-0.017	0.039	-0.004	-0.008	0.007	-0.038	-0.018	0.007
-0.075	-0.027	-0.27	-0.011	0.024	-0.001	-0.004	0	0.007	-0.012	-0.002
-0.099	-0.042	-0.254	-0.001	0.038	-0.001	0.005	-0.008	0.002	-0.015	-0.008
-0.029	-0.125	-0.228	-0.007	0.03	-0.002	0.008	-0.006	-0.021	-0.02	-0.007
0.02	-0.131	-0.228	-0.006	0.014	0.007	0.008	0.002	-0.005	-0.019	-0.012
0.019	-0.088	-0.265	0.007	0.017	0.012	0.01	-0.003	-0.021	-0.012	-0.016
0.046	-0.096	-0.285	-0.002	0.018	0.002	0.009	-0.006	-0.07	-0.001	-0.022
0.066	-0.088	-0.266	-0.021	0.021	-0.006	0.003	-0.005	-0.065	0.006	-0.023
0.062	-0.045	-0.258	-0.014	0.026	0.001	0.002	-0.013	-0.008	-0.011	-0.008
0.109	-0.061	-0.264	0.002	0.02	0.006	0.003	-0.011	0.023	-0.038	0.001
0.129	-0.087	-0.25	-0.003	0.012	0.002	0.005	0	0.001	-0.025	0.001
0.096	-0.047	-0.246	-0.014	0.002	0	0.008	-0.007	-0.002	0.003	0.001
0.066	-0.022	-0.273	-0.011	-0.003	0.002	0.002	-0.022	0.044	-0.002	-0.002
0.051	-0.044	-0.278	-0.002	0.013	0.003	-0.005	-0.025	0.073	-0.01	0.002
0.084	-0.044	-0.265	0	0.031	0.003	0.002	-0.014	0.067	-0.009	0.009
0.057	-0.043	-0.272	0.005	0.04	0.004	0.005	-0.004	0.074	-0.016	0
-0.011	-0.067	-0.271	0.007	0.04	0.005	-0.003	-0.007	0.105	-0.019	-0.009
0.022	-0.049	-0.254	0	0.025	0.003	-0.004	-0.012	0.11	-0.004	-0.002
0.041	-0.011	-0.253	0	0.019	0	-0.001	-0.009	0.049	0.01	0.008
0.07	-0.038	-0.256	0.003	0.029	0.002	-0.005	-0.002	-0.014	0.005	0
0.17	-0.063	-0.257	-0.004	0.026	0.003	-0.004	0.001	-0.004	-0.004	-0.011
[truncated: 15,617 more rows]
