# Supplementary material for: Asymmetric and transient properties of reciprocal activity of antagonists during the paw-shake response in the cat
Source: PLoS Comput Biol. 2021 Dec 28;17(12):e1009677. doi: 10.1371/journal.pcbi.1009677 (PMC8759665; doi:10.1371/journal.pcbi.1009677)
Supplement: S1 Data — File name of each file has the following structure: SupplementaryFileNumber_Data_SessionNumber_AnimalCode_EpisodeNumber.txt. Example: S1_Data_7_3-25-0_bo_9F.txt, where S1 is the supplementary data file number 7, 3-25-0 is session number, bo is animal code, 9F is episode number, and txt is file type extension. Each column of each file contains raw EMG signal of a specific muscle in mV sampled at 3000 Hz and band-pass filtered (Butterworth zero-lag filter, 30 Hz– 1000 Hz, 3 dB). First line of each file contains muscle name abbreviations (see Table 3 in the manuscript): MG, medial gastrocnemius; SO, soleus; BFS, biceps femoris anterior; IP, iliopsoas; TA, tibialis anterior; VA, vastus lateralis and vastus medialis. (ZIP) [file pcbi.1009677.s001.zip › S1_Data/S1_Data_20_7-25-0_CR_10F.txt]

BFP	MG	SO	BFA	VL	TA	SAM	IP	RF	EDL	FDL
-0.164	0.008	0.017	-0.005	0.016	-0.175	0.037	-0.29	-0.302	0.222	0.007
-0.177	0.032	0.017	-0.003	0.039	-0.13	0.035	-0.27	-0.374	0.149	0.016
-0.189	0.036	0.011	-0.009	0.028	-0.077	0.045	-0.244	-0.409	0.102	0.017
-0.202	-0.006	0.002	-0.009	-0.016	-0.039	0.047	-0.228	-0.361	0.076	0.013
-0.207	-0.03	-0.009	0.004	-0.006	-0.023	0.048	-0.203	-0.36	0.024	0
-0.201	0.011	-0.009	0.01	0.027	-0.025	0.066	-0.173	-0.464	-0.021	-0.016
-0.192	0.038	0.004	0.006	0.008	-0.003	0.066	-0.137	-0.507	-0.029	-0.017
-0.198	-0.002	0.003	-0.001	-0.005	0.025	0.052	-0.079	-0.466	-0.044	-0.005
-0.217	-0.031	-0.007	0.005	0.014	0.03	0.063	-0.029	-0.452	-0.08	-0.006
-0.21	-0.022	-0.005	0.02	0.013	0.038	0.071	-0.004	-0.431	-0.091	-0.012
-0.187	-0.018	-0.003	0.01	0.001	0.056	0.056	0.011	-0.372	-0.087	-0.016
-0.202	-0.011	-0.01	-0.005	0.011	0.069	0.048	0.047	-0.329	-0.086	-0.048
-0.231	-0.009	-0.014	0.003	0.027	0.067	0.06	0.153	-0.332	-0.077	-0.071
-0.23	-0.021	-0.022	0.015	0.018	0.059	0.066	0.13	-0.376	-0.082	-0.047
-0.218	-0.014	-0.024	0.007	-0.005	0.063	0.054	-0.235	-0.405	-0.095	-0.032
-0.228	0	-0.006	-0.004	-0.009	0.072	0.048	-0.549	-0.399	-0.094	-0.035
-0.234	-0.003	0.004	0.005	-0.005	0.073	0.059	-0.484	-0.388	-0.096	-0.032
-0.215	-0.002	-0.003	0.019	-0.007	0.073	0.061	-0.336	-0.36	-0.104	-0.047
-0.21	0.01	-0.003	0.016	0.003	0.083	0.052	-0.221	-0.333	-0.112	-0.07
-0.218	0.022	0	0.006	0.022	0.096	0.051	-0.101	-0.375	-0.106	-0.059
-0.211	0.019	0.006	0.005	0.018	0.097	0.065	-0.126	-0.431	-0.078	-0.032
-0.211	0.006	0.016	0.014	-0.007	0.096	0.073	-0.231	-0.414	-0.101	-0.034
-0.226	0.011	0.007	0.02	-0.014	0.098	0.058	-0.238	-0.363	-0.166	-0.05
-0.238	0.03	-0.015	0.015	-0.008	0.095	0.05	-0.186	-0.347	-0.114	-0.043
-0.24	0.029	-0.015	0.002	-0.018	0.082	0.055	-0.173	-0.362	0.001	-0.04
-0.234	0.014	0.004	-0.002	-0.017	0.071	0.049	-0.171	-0.369	-0.004	-0.06
-0.229	0.027	0.018	0.007	-0.003	0.08	0.047	-0.151	-0.364	-0.02	-0.059
-0.225	0.047	0.015	0.015	-0.004	0.097	0.059	-0.147	-0.365	0.048	-0.032
-0.221	0.043	0.003	0.016	-0.001	0.094	0.066	-0.143	-0.371	0.044	-0.037
-0.217	0.044	0.008	0.01	0.009	0.077	0.064	-0.135	-0.37	-0.091	-0.057
-0.21	0.057	0.018	0.007	-0.003	0.072	0.066	-0.142	-0.363	-0.195	-0.045
-0.213	0.062	0.009	0.006	-0.013	0.07	0.068	-0.145	-0.361	-0.125	-0.043
-0.229	0.054	0.006	0.003	0.005	0.065	0.061	-0.144	-0.359	0.023	-0.074
-0.232	0.046	0.008	0.008	0.014	0.056	0.058	-0.154	-0.355	0.057	-0.088
-0.225	0.05	0.004	0.015	0.01	0.05	0.064	-0.17	-0.363	0.005	-0.077
-0.223	0.038	0.008	0.009	0.01	0.064	0.066	-0.178	-0.37	0.012	-0.071
-0.21	0.009	0.012	0.003	0.012	0.079	0.062	-0.17	-0.352	0.031	-0.068
-0.192	0.016	-0.003	0.004	0.014	0.066	0.059	-0.156	-0.348	-0.052	-0.05
-0.198	0.048	-0.011	0.003	0.004	0.066	0.064	-0.153	-0.359	-0.137	-0.036
-0.215	-0.008	0.009	0.001	-0.005	0.089	0.071	-0.145	-0.349	-0.133	-0.05
-0.217	-0.136	0.036	0.003	-0.012	0.089	0.073	-0.139	-0.344	-0.091	-0.056
-0.212	-0.176	0.039	0.005	-0.018	0.058	0.068	-0.16	-0.357	-0.038	-0.042
-0.207	-0.137	0.025	0.003	-0.003	0.037	0.058	-0.187	-0.368	-0.008	-0.049
-0.201	-0.103	0.023	0	0.011	0.042	0.05	-0.193	-0.393	0.001	-0.063
-0.208	-0.024	0.025	0.005	0.008	0.045	0.048	-0.193	-0.431	0.028	-0.053
-0.213	0.082	0.021	0.014	-0.004	0.03	0.054	-0.193	-0.452	0.037	-0.056
-0.203	0.127	0.027	0.012	-0.011	0.021	0.058	-0.181	-0.453	0.03	-0.063
-0.212	0.057	0.035	0.007	-0.007	0.037	0.051	-0.183	-0.439	0.009	-0.041
-0.219	-0.103	0.029	0.004	-0.005	0.043	0.053	-0.199	-0.39	-0.032	-0.035
-0.198	-0.241	0.02	-0.002	-0.008	0.042	0.057	-0.189	-0.301	-0.04	-0.056
-0.205	-0.328	0.02	0.003	0.002	0.055	0.049	-0.17	-0.231	-0.024	-0.047
-0.226	-0.392	0.029	0.013	0.023	0.059	0.041	-0.174	-0.259	-0.009	-0.024
-0.206	-0.272	0.039	0.01	0.032	0.052	0.046	-0.182	-0.314	0.01	-0.032
-0.196	0.059	0.03	0.005	0.032	0.047	0.062	-0.184	-0.282	0.016	-0.041
-0.219	0.284	0.008	0.002	0.031	0.026	0.066	-0.187	-0.265	0.016	-0.009
-0.222	0.324	-0.011	-0.001	0.014	0	0.057	-0.179	-0.354	0.015	0.036
-0.212	0.254	-0.037	-0.003	-0.013	-0.004	0.058	-0.17	-0.418	0	0.038
-0.223	-0.025	-0.075	-0.005	-0.026	0.002	0.077	-0.175	-0.395	-0.028	0.001
-0.222	-0.274	-0.103	0.001	-0.018	-0.006	0.097	-0.166	-0.375	-0.051	-0.019
-0.193	-0.266	-0.114	0.005	-0.006	-0.002	0.089	-0.149	-0.415	-0.067	-0.018
-0.189	-0.203	-0.115	0.005	0.006	0.022	0.072	-0.162	-0.485	-0.074	-0.046
-0.211	-0.105	-0.128	0.011	0.022	0.012	0.076	-0.183	-0.532	-0.06	-0.074
-0.211	0.089	-0.16	0.01	0.008	-0.014	0.074	-0.189	-0.542	-0.047	-0.05
-0.212	0.187	-0.187	0.003	-0.03	-0.007	0.059	-0.185	-0.497	-0.06	-0.015
-0.232	0.117	-0.218	0.008	-0.034	0	0.062	-0.183	-0.37	-0.071	-0.008
-0.227	0.04	-0.276	0.008	-0.008	-0.013	0.073	-0.194	-0.238	-0.064	-0.016
-0.207	0.07	-0.306	-0.004	0.004	-0.012	0.073	-0.2	-0.223	-0.055	-0.039
-0.217	0.099	-0.243	0.002	-0.004	0.005	0.069	-0.185	-0.289	0.002	-0.062
-0.229	0.039	-0.104	0.017	-0.022	0.014	0.073	-0.175	-0.335	0.064	-0.056
-0.212	0.007	0.061	0.012	-0.02	0.02	0.075	-0.193	-0.348	0.023	-0.043
-0.196	0.021	0.109	0.002	0.012	0.029	0.061	-0.191	-0.342	-0.022	-0.057
-0.207	0.002	0.002	-0.012	0.033	0.028	0.046	-0.142	-0.349	0.018	-0.057
-0.215	-0.013	0.006	-0.022	0.027	0.024	0.049	-0.124	-0.4	0.057	-0.02
-0.204	-0.054	0.174	-0.002	0.013	0.021	0.052	-0.152	-0.457	0.081	-0.025
-0.21	-0.148	0.231	0.017	-0.006	0.019	0.038	-0.173	-0.465	0.104	-0.071
-0.23	-0.154	0.132	0.014	-0.035	0.021	0.032	-0.175	-0.403	0.071	-0.057
-0.224	-0.058	0.001	0.005	-0.038	0.016	0.045	-0.18	-0.324	-0.007	0.008
-0.21	-0.016	-0.133	-0.004	-0.007	0.006	0.05	-0.2	-0.347	-0.056	0.042
-0.206	0.026	-0.277	0.002	0.02	0.002	0.042	-0.206	-0.444	-0.076	0.035
-0.206	0.201	-0.43	0.021	0.027	-0.009	0.043	-0.174	-0.442	-0.111	0.029
-0.213	0.343	-0.51	0.013	0.017	-0.033	0.056	-0.152	-0.32	-0.132	0.023
-0.207	0.277	-0.475	0.001	0.006	-0.04	0.063	-0.175	-0.213	-0.115	-0.015
-0.205	0.098	-0.404	0.014	0.011	-0.018	0.063	-0.192	-0.161	-0.107	-0.057
-0.212	-0.02	-0.258	0.019	0.024	0.01	0.063	-0.175	-0.155	-0.113	-0.067
-0.199	0.004	0.012	0.007	0.028	0.031	0.06	-0.164	-0.233	-0.103	-0.069
-0.197	0.036	0.276	0.003	0.019	0.032	0.051	-0.175	-0.341	-0.082	-0.08
-0.196	-0.155	0.45	0.009	0.012	0.018	0.051	-0.182	-0.387	-0.051	-0.076
-0.182	-0.45	0.54	0.009	0.007	0.026	0.055	-0.182	-0.396	-0.004	-0.035
-0.187	-0.548	0.531	-0.006	-0.004	0.043	0.052	-0.19	-0.404	0.06	-0.001
-0.194	-0.537	0.446	-0.003	-0.012	0.044	0.042	-0.195	-0.4	0.109	-0.004
-0.203	-0.576	0.35	0.016	-0.009	0.044	0.041	-0.188	-0.398	0.097	0.003
-0.2	-0.489	0.283	0.012	-0.014	0.046	0.051	-0.182	-0.395	0.055	0.01
-0.173	-0.254	0.227	0.004	-0.028	0.035	0.056	-0.183	-0.377	0.034	-0.026
-0.177	-0.03	0.14	0.014	-0.012	0.019	0.052	-0.18	-0.366	0.04	-0.082
-0.206	0.331	0.025	0.013	0.022	0.022	0.054	-0.176	-0.361	0.063	-0.106
-0.223	0.74	-0.085	-0.008	0.024	0.037	0.059	-0.194	-0.358	0.084	-0.086
-0.215	0.736	-0.215	-0.014	0.017	0.038	0.053	-0.212	-0.366	0.08	-0.063
-0.192	0.389	-0.393	-0.001	0.024	0.028	0.046	-0.204	-0.368	0.053	-0.064
-0.189	0.132	-0.5	0.001	0.028	0.024	0.053	-0.192	-0.365	0.032	-0.052
-0.198	0.095	-0.385	-0.006	0.009	0.031	0.06	-0.183	-0.374	0.021	-0.038
-0.203	0.137	-0.16	-0.003	-0.025	0.035	0.054	-0.173	-0.373	0.003	-0.044
-0.209	0.097	-0.051	0	-0.034	0.037	0.048	-0.179	-0.353	-0.004	-0.028
-0.206	0.027	-0.034	0.001	-0.002	0.04	0.051	-0.188	-0.349	0.003	0.009
-0.197	-0.015	-0.079	0.003	0.017	0.027	0.046	-0.183	-0.367	0.014	0.001
-0.204	-0.061	-0.271	0.005	0.012	0.008	0.038	-0.18	-0.373	0.017	-0.037
-0.225	-0.073	-0.392	0.009	0.016	0.013	0.047	-0.182	-0.359	0.002	-0.035
-0.219	-0.025	-0.209	0.014	0.009	0.017	0.062	-0.19	-0.355	-0.018	-0.015
-0.201	0.009	0.032	0.021	-0.01	0	0.054	-0.201	-0.367	-0.025	-0.033
-0.211	0.003	0.157	0.016	-0.001	0.006	0.044	-0.195	-0.375	-0.025	-0.063
-0.218	0.038	0.286	0.007	0.01	0.032	0.051	-0.19	-0.368	-0.017	-0.053
-0.212	0.068	0.364	0.011	-0.006	0.028	0.058	-0.205	-0.36	-0.004	-0.027
-0.218	-0.005	0.279	0.017	0	0.012	0.053	-0.199	-0.369	0.009	-0.032
-0.221	-0.032	0.13	0.011	0.026	0.027	0.054	-0.181	-0.376	0.023	-0.048
-0.231	0.071	0.115	0.003	0.016	0.035	0.062	-0.192	-0.369	0.01	-0.033
-0.246	0.117	0.233	0.007	-0.012	0.02	0.061	-0.195	-0.373	-0.017	-0.024
-0.22	0.04	0.313	0.014	-0.008	0.027	0.047	-0.165	-0.38	0.007	-0.054
-0.188	-0.022	0.324	0.012	0.012	0.042	0.044	-0.15	-0.368	0.037	-0.077
-0.199	-0.027	0.335	0.011	0.009	0.033	0.061	-0.163	-0.36	0.021	-0.073
-0.223	-0.04	0.337	0.009	-0.008	0.025	0.072	-0.174	-0.369	0.014	-0.073
-0.227	-0.047	0.287	0.006	-0.007	0.028	0.071	-0.182	-0.375	0.015	-0.08
-0.223	-0.016	0.21	0.003	0.003	0.032	0.07	-0.172	-0.365	-0.002	-0.065
-0.223	0.006	0.153	-0.002	-0.009	0.034	0.066	-0.149	-0.359	-0.012	-0.038
-0.209	-0.01	0.112	0.001	-0.019	0.029	0.061	-0.161	-0.375	0.002	-0.038
-0.192	-0.027	0.068	0.008	0.002	0.018	0.065	-0.183	-0.388	0.021	-0.052
-0.192	-0.02	0.015	0.01	0.021	0.01	0.065	-0.175	-0.374	0.012	-0.054
-0.195	0.011	-0.056	0.009	0.001	0.009	0.057	-0.166	-0.355	-0.003	-0.045
-0.18	0.042	-0.154	0.008	-0.009	0.014	0.051	-0.174	-0.356	-0.017	-0.027
-0.163	0.035	-0.275	0.008	0.019	0.008	0.057	-0.176	-0.364	-0.056	-0.022
-0.181	0.008	-0.37	0.009	0.028	-0.006	0.068	-0.173	-0.366	-0.071	-0.032
-0.218	-0.003	-0.334	0.002	0.005	0.002	0.074	-0.187	-0.369	-0.027	-0.035
-0.226	-0.011	-0.185	-0.006	0.004	0.016	0.079	-0.187	-0.373	0.026	-0.028
-0.202	-0.023	-0.081	0	0.022	0.021	0.09	-0.173	-0.368	0.033	-0.009
-0.195	-0.025	-0.017	0.01	0.014	0.031	0.098	-0.182	-0.373	0.001	0.014
-0.219	-0.043	0.097	0.014	-0.009	0.03	0.099	-0.2	-0.377	0.001	0.022
-0.229	-0.078	0.176	0.017	-0.008	0.032	0.095	-0.199	-0.361	0.028	0.021
-0.22	-0.072	0.171	0.014	0.013	0.047	0.088	-0.185	-0.355	0.013	0.024
-0.219	-0.032	0.147	0.006	0.024	0.04	0.074	-0.185	-0.367	-0.011	0.011
-0.22	-0.033	0.13	-0.006	0.021	0.02	0.053	-0.195	-0.366	0.009	-0.018
-0.208	-0.041	0.097	-0.016	0.035	0.022	0.037	-0.186	-0.361	0.033	-0.037
-0.192	-0.003	0.043	-0.014	0.057	0.033	0.029	-0.183	-0.369	0.036	-0.054
-0.199	0.036	0.002	-0.01	0.053	0.019	0.025	-0.192	-0.363	0.048	-0.09
-0.222	0.057	-0.013	-0.014	0.042	0.002	0.032	-0.18	-0.349	0.053	-0.093
-0.218	0.071	-0.03	-0.007	0.02	0.001	0.047	-0.172	-0.352	0.025	-0.031
-0.191	0.059	-0.056	0.011	-0.028	-0.007	0.055	-0.194	-0.356	0.014	0.001
-0.189	0.023	-0.069	0.014	-0.059	-0.007	0.054	-0.208	-0.357	0.024	-0.034
-0.207	0.001	-0.074	-0.004	-0.048	0.009	0.053	-0.186	-0.371	0.016	-0.052
-0.22	0.004	-0.089	-0.011	-0.033	0.013	0.056	-0.174	-0.378	-0.01	-0.044
-0.237	0	-0.106	0.004	-0.047	0.011	0.056	-0.185	-0.373	-0.027	-0.049
-0.235	-0.017	-0.113	0.013	-0.053	0.015	0.048	-0.184	-0.371	-0.028	-0.053
-0.211	-0.011	-0.126	0.011	-0.042	0.012	0.046	-0.188	-0.369	-0.03	-0.047
-0.2	0.005	-0.194	0.007	-0.035	0	0.053	-0.202	-0.369	-0.028	-0.047
-0.201	-0.011	-0.306	0.001	-0.015	-0.011	0.058	-0.204	-0.376	-0.011	-0.057
-0.204	-0.025	-0.375	-0.002	0.004	-0.009	0.048	-0.196	-0.374	0.003	-0.051
-0.218	-0.017	-0.359	-0.002	-0.001	0.003	0.038	-0.186	-0.363	-0.014	-0.02
-0.239	-0.017	-0.237	-0.003	-0.014	0.011	0.05	-0.181	-0.362	-0.053	-0.02
-0.234	-0.011	-0.032	0.001	-0.011	0.016	0.069	-0.183	-0.369	-0.059	-0.056
-0.208	0.033	0.094	-0.001	0.003	0.035	0.072	-0.183	-0.367	-0.02	-0.067
-0.209	0.076	0.08	-0.004	0.007	0.051	0.071	-0.176	-0.358	0.02	-0.058
-0.218	0.082	0.086	0.005	0.013	0.036	0.065	-0.168	-0.352	0.038	-0.062
-0.216	0.077	0.142	0.012	0.031	0.022	0.052	-0.169	-0.355	0.025	-0.061
-0.217	0.031	0.12	0.011	0.029	0.031	0.046	-0.16	-0.359	0.02	-0.041
-0.195	-0.088	0.043	0.005	-0.003	0.037	0.044	-0.158	-0.349	0.029	-0.017
-0.173	-0.181	0.01	-0.005	-0.023	0.027	0.041	-0.185	-0.341	0.006	0.002
-0.183	-0.184	0.001	-0.012	-0.002	0.012	0.045	-0.193	-0.352	-0.014	0.026
-0.191	-0.15	-0.05	-0.001	0.023	0.01	0.056	-0.185	-0.368	-0.015	0.052
-0.196	-0.092	-0.141	0.015	0.024	0.024	0.06	-0.193	-0.368	-0.024	0.048
-0.202	-0.016	-0.22	0.013	0.025	0.032	0.053	-0.185	-0.355	-0.043	0.027
-0.196	0.002	-0.227	0.016	0.033	0.029	0.055	-0.169	-0.345	-0.067	0.018
-0.204	-0.016	-0.134	0.022	0.036	0.021	0.062	-0.169	-0.351	-0.057	-0.005
-0.215	-0.009	0.027	0.006	0.039	0.016	0.06	-0.165	-0.363	-0.016	-0.042
-0.198	-0.058	0.165	-0.012	0.033	0.011	0.057	-0.17	-0.366	0.011	-0.051
-0.195	-0.15	0.216	-0.015	0.01	0.001	0.058	-0.188	-0.361	0.009	-0.04
-0.207	-0.148	0.181	-0.004	-0.001	0.003	0.056	-0.191	-0.363	-0.002	-0.039
-0.201	-0.118	0.065	0.008	0.009	0.02	0.054	-0.186	-0.365	-0.008	-0.039
-0.203	-0.125	-0.033	0.005	0.007	0.022	0.057	-0.181	-0.361	-0.016	-0.033
-0.224	-0.078	-0.029	0.002	-0.014	0.02	0.059	-0.178	-0.365	-0.037	-0.031
-0.231	0.013	-0.013	0.009	-0.024	0.033	0.054	-0.182	-0.372	-0.048	-0.039
-0.216	0.098	0.024	0.014	-0.011	0.035	0.052	-0.177	-0.366	-0.028	-0.052
-0.204	0.153	0.134	0.016	0.01	0.031	0.056	-0.164	-0.357	-0.009	-0.045
-0.204	0.12	0.174	0.014	0.012	0.034	0.056	-0.159	-0.363	0.011	-0.038
-0.204	0.038	0.073	0.013	0.013	0.034	0.05	-0.162	-0.375	0.032	-0.06
-0.201	0.009	-0.063	0.016	0.018	0.034	0.044	-0.169	-0.374	0	-0.066
-0.196	0.026	-0.139	0.019	0	0.028	0.051	-0.186	-0.371	-0.043	-0.043
-0.202	0.03	-0.189	0.019	-0.01	0.017	0.056	-0.202	-0.375	-0.047	-0.055
-0.224	0.023	-0.296	0.016	0.006	0.014	0.052	-0.196	-0.367	-0.053	-0.094
-0.218	0.018	-0.4	0.007	0.008	0.015	0.057	-0.17	-0.355	-0.044	-0.09
-0.198	-0.002	-0.429	-0.002	-0.006	0.025	0.063	-0.161	-0.364	-0.023	-0.053
-0.218	-0.029	-0.4	-0.009	-0.001	0.043	0.061	-0.18	-0.378	-0.04	-0.039
-0.24	-0.013	-0.231	-0.006	0.014	0.043	0.058	-0.192	-0.382	-0.082	-0.035
-0.227	0.027	0.062	0.007	0.009	0.031	0.058	-0.186	-0.38	-0.097	-0.012
-0.201	0.026	0.239	0.011	0	0.038	0.061	-0.173	-0.37	-0.049	-0.015
-0.191	0.002	0.231	0.01	0.007	0.042	0.055	-0.175	-0.365	-0.005	-0.047
-0.207	-0.006	0.155	0.011	0.024	0.02	0.049	-0.192	-0.373	-0.006	-0.041
-0.202	0.014	0.021	0.003	0.021	0.014	0.059	-0.184	-0.369	0.001	-0.02
-0.182	0.043	-0.108	-0.002	-0.014	0.039	0.064	-0.169	-0.356	0.021	-0.039
-0.206	0.038	-0.078	0.01	-0.021	0.045	0.063	-0.18	-0.363	0.007	-0.057
-0.218	0.039	0.055	0.013	0.008	0.031	0.066	-0.199	-0.374	-0.04	-0.041
-0.184	0.08	0.138	0.006	0.004	0.016	0.062	-0.2	-0.366	-0.036	-0.038
-0.191	0.088	0.161	0.008	-0.014	-0.001	0.057	-0.19	-0.366	0.025	-0.049
-0.227	0.038	0.153	0.016	-0.006	-0.003	0.057	-0.178	-0.392	0.03	-0.041
-0.22	0.001	0.086	0.018	-0.011	0	0.055	-0.171	-0.397	-0.022	-0.025
-0.2	0.009	-0.052	0.015	-0.023	0.004	0.057	-0.159	-0.365	-0.053	-0.018
-0.212	0.025	-0.126	0.01	-0.004	0.008	0.06	-0.143	-0.33	-0.07	-0.02
-0.225	0.01	0.007	-0.001	0.02	0.004	0.055	-0.153	-0.333	-0.081	-0.018
-0.208	-0.019	0.203	-0.005	0.011	0.008	0.051	-0.177	-0.372	-0.053	-0.011
-0.194	-0.017	0.279	-0.004	-0.007	0.017	0.05	-0.183	-0.388	0.034	-0.022
-0.206	0.016	0.27	-0.01	0.002	0.026	0.047	-0.182	-0.368	0.106	-0.046
-0.21	0.03	0.239	-0.003	0.018	0.035	0.053	-0.185	-0.366	0.097	-0.05
-0.213	0.008	0.192	0.009	0.001	0.034	0.062	-0.187	-0.366	0.08	-0.061
-0.234	-0.025	0.14	0	-0.012	0.039	0.055	-0.193	-0.337	0.067	-0.071
-0.233	-0.051	0.098	-0.007	-0.001	0.035	0.062	-0.196	-0.315	0.014	-0.042
-0.209	-0.059	0.058	0.002	0	0.022	0.085	-0.189	-0.323	0	-0.017
-0.198	-0.049	0.014	0.007	0.01	0.035	0.079	-0.193	-0.338	0.036	-0.029
-0.197	-0.008	-0.018	-0.001	0.032	0.041	0.06	-0.201	-0.344	0.043	-0.04
-0.207	0.074	-0.034	-0.012	0.024	0.026	0.061	-0.185	-0.34	0.02	-0.03
-0.215	0.118	-0.041	-0.011	-0.004	0.017	0.07	-0.172	-0.342	-0.003	-0.015
-0.199	0.066	-0.04	0.008	-0.015	0.012	0.068	-0.187	-0.362	0.004	-0.009
-0.198	0.032	-0.036	0.018	-0.001	0.003	0.059	-0.201	-0.368	0.023	-0.011
-0.206	0.053	-0.032	0.003	0.005	-0.003	0.058	-0.198	-0.354	0.02	-0.018
-0.203	0.04	-0.043	-0.003	-0.014	-0.002	0.066	-0.192	-0.36	0.012	-0.044
-0.21	0.016	-0.065	0.005	-0.014	0.003	0.065	-0.182	-0.367	-0.008	-0.077
-0.21	0.027	-0.073	0.007	0.011	0.009	0.056	-0.166	-0.367	-0.02	-0.067
-0.196	0.05	-0.072	0.011	0.015	0.017	0.053	-0.159	-0.381	-0.002	-0.034
-0.195	0.04	-0.079	0.017	0.001	0.011	0.052	-0.156	-0.387	-0.029	-0.032
-0.194	-0.121	-0.055	0.016	-0.002	-0.005	0.054	-0.154	-0.375	-0.093	-0.045
-0.196	-0.387	-0.001	0.017	0	-0.012	0.061	-0.164	-0.369	-0.083	-0.047
-0.217	-0.52	0.035	0.013	-0.01	-0.007	0.056	-0.171	-0.371	-0.005	-0.046
-0.224	-0.487	0.052	-0.003	-0.012	0.013	0.046	-0.173	-0.369	0.046	-0.043
-0.207	-0.33	0.057	-0.005	0.012	0.028	0.053	-0.185	-0.36	0.038	-0.03
-0.207	-0.055	0.042	0.004	0.021	0.023	0.059	-0.195	-0.363	0.027	-0.025
-0.216	0.154	0.016	0.003	0.002	0.025	0.059	-0.188	-0.382	0.045	-0.037
-0.211	0.169	0	-0.003	-0.011	0.036	0.062	-0.183	-0.386	0.045	-0.038
-0.219	0.147	-0.006	0.001	-0.006	0.037	0.06	-0.179	-0.376	0.017	-0.037
-0.222	0.241	-0.013	0.006	0.001	0.043	0.051	-0.165	-0.363	0.007	-0.061
-0.199	0.323	-0.027	0.002	0.001	0.046	0.048	-0.149	-0.35	-0.003	-0.074
-0.184	0.229	-0.033	-0.005	0.008	0.044	0.051	-0.15	-0.345	-0.023	-0.046
-0.191	0.077	-0.03	-0.009	0.02	0.05	0.054	-0.164	-0.346	-0.019	-0.019
-0.219	0.003	-0.024	-0.002	0.013	0.047	0.053	-0.172	-0.354	-0.012	-0.016
-0.241	-0.046	-0.021	0.004	0.003	0.019	0.048	-0.175	-0.367	-0.009	-0.01
-0.216	-0.089	-0.019	0.003	0.005	-0.001	0.045	-0.2	-0.374	0.022	0.012
-0.181	-0.113	-0.017	0.002	-0.003	0.014	0.056	-0.215	-0.368	0.034	0.024
-0.187	-0.122	-0.026	0.001	-0.011	0.03	0.071	-0.197	-0.356	0.002	0.003
-0.194	-0.076	-0.046	0.005	-0.005	0.023	0.077	-0.171	-0.35	-0.016	-0.021
-0.196	-0.025	-0.056	0.008	0.003	0.018	0.08	-0.156	-0.352	-0.027	-0.02
-0.221	-0.055	-0.064	0.005	0.001	0.026	0.075	-0.152	-0.358	-0.037	-0.02
-0.24	-0.113	-0.083	0.01	0.012	0.024	0.057	-0.15	-0.365	-0.019	-0.026
-0.236	-0.153	-0.109	0.023	0.027	0.013	0.048	-0.158	-0.368	-0.005	-0.011
-0.221	-0.168	-0.133	0.019	0.02	0	0.052	-0.182	-0.368	-0.021	-0.004
-0.211	-0.084	-0.141	0.003	0.007	-0.004	0.054	-0.194	-0.365	-0.034	-0.041
-0.223	0.096	-0.146	0.002	0.004	0.005	0.068	-0.179	-0.363	-0.011	-0.075
-0.222	0.211	-0.148	0.006	-0.007	0.007	0.087	-0.179	-0.361	-0.003	-0.069
-0.206	0.187	-0.099	0.004	-0.019	0.009	0.075	-0.196	-0.36	-0.025	-0.06
-0.214	0.148	0.003	0.012	0.001	0.021	0.053	-0.189	-0.366	-0.023	-0.068
-0.226	0.156	0.076	0.01	0.029	0.031	0.05	-0.173	-0.377	-0.05	-0.061
-0.223	0.136	0.084	0.005	0.014	0.037	0.05	-0.171	-0.381	-0.062	-0.034
-0.21	0.08	0.07	0.018	-0.006	0.046	0.042	-0.172	-0.371	0.003	-0.021
-0.201	0.065	0.065	0.014	0.009	0.046	0.035	-0.18	-0.361	0.024	-0.03
-0.2	0.097	0.06	0.001	0.012	0.031	0.045	-0.185	-0.364	-0.005	-0.043
-0.198	0.093	0.046	0.008	-0.007	0.021	0.062	-0.189	-0.367	-0.004	-0.056
-0.205	0.054	0.037	0.007	-0.002	0.036	0.059	-0.19	-0.363	0.046	-0.064
-0.215	0.045	0.029	-0.003	0.015	0.042	0.048	-0.181	-0.357	0.1	-0.057
-0.21	0.057	0.015	0	0.013	0.028	0.054	-0.191	-0.368	0.063	-0.04
-0.204	0.052	0.008	0.009	0.011	0.031	0.054	-0.196	-0.384	0.008	-0.031
-0.219	0.033	0.015	0.011	0.008	0.051	0.046	-0.177	-0.376	0.004	-0.035
-0.221	0.02	0.023	0.006	-0.005	0.051	0.055	-0.177	-0.364	0	-0.028
-0.186	0.014	0.011	0.003	-0.007	0.033	0.07	-0.186	-0.369	-0.006	-0.012
-0.172	0.002	-0.003	0.005	-0.001	0.028	0.065	-0.191	-0.373	-0.006	-0.013
-0.195	-0.019	0.008	0.003	-0.001	0.031	0.049	-0.2	-0.362	-0.006	-0.024
-0.212	-0.021	0.012	-0.004	0.011	0.009	0.044	-0.199	-0.353	0.001	-0.037
-0.214	0.01	-0.005	-0.009	0.019	-0.012	0.047	-0.2	-0.358	0.013	-0.059
-0.214	0.027	-0.007	-0.003	-0.002	-0.001	0.052	-0.211	-0.354	0.034	-0.062
-0.213	0.01	0.001	0.012	-0.012	0.018	0.06	-0.206	-0.348	0.029	-0.04
-0.199	0.017	-0.003	0.013	0.008	0.026	0.063	-0.198	-0.363	-0.015	-0.025
-0.199	0.043	-0.013	0.006	-0.001	0.028	0.066	-0.206	-0.375	-0.028	-0.046
-0.211	-0.001	-0.006	0.003	-0.028	0.029	0.068	-0.208	-0.368	-0.007	-0.064
-0.196	-0.139	0.02	0.001	-0.023	0.03	0.059	-0.196	-0.358	-0.011	-0.042
-0.19	-0.22	0.048	0.012	-0.007	0.034	0.059	-0.21	-0.354	-0.027	-0.023
-0.212	-0.155	0.061	0.024	0.014	0.028	0.066	-0.234	-0.356	-0.013	-0.017
-0.219	-0.17	0.042	0.01	0.032	0.011	0.061	-0.249	-0.358	0.001	0.013
-0.215	-0.332	0.015	-0.006	0.027	-0.001	0.06	-0.29	-0.354	-0.013	0.039
-0.208	-0.311	0.009	-0.011	0.021	0.006	0.06	-0.329	-0.354	-0.01	0.008
-0.187	-0.141	-0.006	-0.01	0.027	0.021	0.056	-0.311	-0.361	0.003	-0.039
-0.174	-0.127	-0.017	-0.001	0.014	0.025	0.056	-0.295	-0.36	-0.027	-0.041
-0.184	-0.176	-0.013	0.005	-0.035	0.02	0.053	-0.314	-0.347	-0.053	-0.032
-0.201	-0.112	-0.031	0.006	-0.062	0.01	0.048	-0.328	-0.34	-0.038	-0.056
-0.208	0.05	-0.04	0.01	-0.025	-0.001	0.048	-0.344	-0.348	-0.043	-0.079
-0.203	0.193	-0.026	0.007	0.007	-0.001	0.048	-0.336	-0.363	-0.048	-0.068
-0.198	0.2	-0.032	0.003	-0.003	0.015	0.046	-0.265	-0.368	-0.015	-0.059
-0.206	0.128	-0.047	0.003	0.007	0.021	0.046	-0.178	-0.363	0.009	-0.057
-0.224	0.071	-0.059	0.004	0.036	0.001	0.057	-0.142	-0.366	0.006	-0.021
-0.229	0.036	-0.077	0.014	0.026	-0.002	0.07	-0.12	-0.385	-0.006	0.012
-0.226	0.008	-0.118	0.023	-0.013	0.022	0.067	0.019	-0.412	-0.008	-0.001
-0.226	-0.031	-0.213	0.011	-0.013	0.031	0.059	0.184	-0.409	-0.01	-0.022
-0.215	-0.046	-0.297	-0.001	0.003	0.023	0.057	0.144	-0.378	-0.025	-0.036
-0.204	0.008	-0.263	0	-0.004	0.013	0.053	0.014	-0.368	-0.026	-0.064
-0.203	0.086	-0.114	-0.007	0.001	0.013	0.048	0.063	-0.374	-0.02	-0.096
-0.201	0.111	0.061	-0.013	0.015	0.027	0.053	0.14	-0.376	-0.026	-0.101
-0.208	0.081	0.151	0.001	0.01	0.026	0.061	-0.002	-0.375	0.003	-0.071
-0.217	0.043	0.149	0.013	0.004	0.023	0.06	-0.191	-0.374	0.043	-0.047
-0.213	0.027	0.159	0.018	0.01	0.041	0.05	-0.233	-0.378	0.039	-0.032
-0.211	0.031	0.187	0.018	0.017	0.045	0.046	-0.206	-0.37	0.008	-0.001
-0.21	0.038	0.163	0.008	0.017	0.025	0.056	-0.184	-0.356	-0.024	0.01
-0.205	0.023	0.106	0.001	0.013	0.019	0.058	-0.182	-0.353	-0.032	-0.012
-0.214	-0.006	0.068	0.005	0.015	0.028	0.055	-0.197	-0.351	-0.033	-0.014
-0.225	-0.031	0.036	0.002	0.015	0.026	0.058	-0.202	-0.364	-0.046	0.005
-0.213	-0.061	-0.009	-0.007	0.005	0.019	0.055	-0.224	-0.399	-0.058	-0.003
-0.196	-0.086	-0.041	-0.003	-0.003	0.024	0.049	-0.246	-0.407	-0.074	-0.038
-0.205	-0.089	-0.068	0.008	0	0.02	0.049	-0.201	-0.377	-0.07	-0.055
-0.229	-0.062	-0.11	0.01	-0.009	0.011	0.051	-0.136	-0.363	-0.061	-0.041
-0.225	-0.004	-0.137	0.007	-0.024	0.012	0.056	-0.138	-0.371	-0.072	-0.036
-0.198	0.036	-0.145	0.008	-0.005	0.008	0.058	-0.183	-0.381	-0.067	-0.063
-0.2	-0.016	-0.183	0.013	0.021	0.002	0.056	-0.193	-0.387	-0.067	-0.061
-0.21	-0.086	-0.243	0.009	0.005	0.006	0.058	-0.18	-0.37	-0.088	-0.01
-0.206	-0.074	-0.29	0.002	-0.009	0.007	0.06	-0.186	-0.357	-0.095	0.011
-0.214	-0.074	-0.331	0.005	0.011	-0.001	0.061	-0.163	-0.362	-0.074	-0.016
-0.215	-0.137	-0.308	-0.001	0.017	-0.002	0.064	-0.138	-0.339	-0.031	-0.023
-0.201	-0.09	-0.163	-0.01	-0.001	0.016	0.062	-0.175	-0.308	0.01	-0.007
-0.196	0.201	0.014	-0.005	-0.005	0.035	0.054	-0.204	-0.314	0.023	-0.026
-0.206	0.482	0.138	0.002	0.012	0.031	0.044	-0.193	-0.331	0.001	-0.056
-0.223	0.452	0.218	0.002	0.013	0.017	0.052	-0.181	-0.337	0.008	-0.054
-0.226	0.271	0.244	0.008	-0.006	0.027	0.072	-0.195	-0.338	0.043	-0.055
-0.203	0.154	0.205	0.018	0	0.037	0.086	-0.209	-0.339	0.039	-0.07
-0.177	0.072	0.144	0.007	0.03	0.015	0.093	-0.194	-0.354	0.058	-0.058
-0.188	-0.012	0.111	-0.01	0.03	0.001	0.076	-0.198	-0.37	0.111	-0.025
-0.22	-0.094	0.112	-0.002	0.002	0.02	0.05	-0.217	-0.36	0.103	-0.028
-0.216	-0.115	0.116	0.017	0.004	0.042	0.052	-0.201	-0.355	0.065	-0.067
-0.196	-0.007	0.103	0.018	0.032	0.051	0.067	-0.195	-0.372	0.051	-0.072
-0.205	0.094	0.083	0.008	0.02	0.044	0.072	-0.211	-0.37	0.063	-0.049
-0.229	-0.052	0.069	0.007	-0.023	0.034	0.077	-0.209	-0.353	0.062	-0.056
-0.225	-0.354	0.078	0.008	-0.024	0.043	0.079	-0.191	-0.359	0.022	-0.066
-0.202	-0.503	0.09	0.004	0.002	0.045	0.074	-0.181	-0.375	0.014	-0.029
-0.193	-0.444	0.082	0.005	0.002	0.028	0.074	-0.203	-0.379	0.045	0.006
-0.192	-0.246	0.057	0.007	0.007	0.018	0.076	-0.207	-0.373	0.037	-0.003
-0.198	0.023	0.03	0.009	0.023	0.02	0.066	-0.169	-0.362	-0.009	-0.018
-0.215	0.206	0.021	0.018	0.004	0.018	0.053	-0.171	-0.357	-0.021	-0.024
-0.222	0.239	0.022	0.012	-0.013	0.02	0.048	-0.211	-0.353	0.028	-0.05
-0.217	0.206	0.016	-0.006	-0.004	0.027	0.047	-0.217	-0.346	0.069	-0.063
-0.216	0.141	0.002	-0.009	-0.015	0.022	0.051	-0.203	-0.354	0.045	-0.041
-0.214	0.044	-0.012	0	-0.043	0.013	0.057	-0.211	-0.366	0.021	-0.03
-0.214	-0.045	0.006	0.005	-0.062	0.012	0.052	-0.218	-0.367	0.027	-0.036
-0.214	-0.106	0.048	0.007	-0.062	0.018	0.048	-0.198	-0.37	0.009	-0.028
-0.202	-0.147	0.065	0.007	-0.033	0.025	0.05	-0.174	-0.375	-0.009	-0.018
-0.192	-0.129	0.069	0.004	-0.005	0.031	0.041	-0.181	-0.376	-0.015	-0.031
-0.191	-0.031	0.063	-0.002	0.01	0.031	0.03	-0.194	-0.373	-0.032	-0.054
-0.19	0.026	0.026	-0.004	0.022	0.018	0.025	-0.189	-0.371	-0.024	-0.056
-0.196	-0.033	-0.018	-0.007	0.017	0.012	0.035	-0.19	-0.375	-0.011	-0.038
-0.202	-0.063	-0.053	-0.011	0.007	0.016	0.05	-0.19	-0.374	-0.021	-0.029
-0.21	0.013	-0.1	-0.01	0.019	0.002	0.053	-0.183	-0.36	-0.029	-0.031
-0.219	0.088	-0.181	0.001	0.022	-0.014	0.053	-0.187	-0.358	-0.037	-0.023
-0.207	-0.004	-0.298	0.01	-0.001	0.002	0.057	-0.197	-0.371	-0.035	-0.011
-0.193	-0.222	-0.443	0.006	0.004	0.03	0.052	-0.189	-0.375	-0.022	-0.024
-0.196	-0.233	-0.523	0.007	0.037	0.034	0.048	-0.164	-0.372	-0.016	-0.045
-0.194	-0.058	-0.391	0.01	0.04	0.027	0.06	-0.162	-0.369	-0.019	-0.042
-0.189	0.001	-0.122	0.005	0.016	0.026	0.068	-0.179	-0.361	-0.032	-0.037
-0.199	0.073	0.07	0.008	0.014	0.026	0.054	-0.17	-0.355	-0.019	-0.047
-0.207	0.234	0.196	0.014	0.024	0.026	0.044	-0.166	-0.359	0.007	-0.045
-0.2	0.24	0.326	0.005	0.01	0.024	0.047	-0.179	-0.36	0.012	-0.026
-0.205	0.112	0.369	0	-0.014	0.02	0.043	-0.183	-0.355	0.024	-0.025
-0.226	0.038	0.297	0.007	-0.021	0.024	0.04	-0.189	-0.361	0.037	-0.035
-0.23	0.027	0.208	0.007	-0.013	0.022	0.048	-0.191	-0.379	0.033	-0.023
-0.223	0.03	0.143	-0.004	0.003	0.015	0.05	-0.185	-0.378	0.02	-0.017
-0.235	0.007	0.09	-0.008	0.019	0.029	0.043	-0.176	-0.357	0.012	-0.032
-0.236	-0.058	0.055	-0.002	0.031	0.033	0.045	-0.167	-0.344	-0.005	-0.032
-0.213	-0.104	0.029	0.009	0.015	0.029	0.057	-0.168	-0.356	-0.028	-0.032
-0.203	-0.126	0.004	0.012	-0.003	0.041	0.053	-0.174	-0.369	-0.024	-0.051
-0.203	-0.149	-0.006	0	0.01	0.033	0.05	-0.177	-0.362	-0.003	-0.052
-0.208	-0.115	-0.012	-0.006	0.012	0.021	0.069	-0.175	-0.359	0.011	-0.037
-0.226	-0.082	-0.034	0.006	-0.011	0.025	0.088	-0.173	-0.368	0.02	-0.037
-0.235	-0.163	-0.06	0.016	-0.009	0.015	0.099	-0.187	-0.362	0.014	-0.036
-0.221	-0.192	-0.085	0.012	0.01	0.004	0.108	-0.188	-0.351	-0.007	-0.016
-0.209	-0.061	-0.121	0.008	0.006	0.016	0.104	-0.167	-0.358	-0.03	-0.023
-0.21	0.066	-0.153	0.014	-0.002	0.025	0.088	-0.16	-0.364	-0.041	-0.055
-0.211	0.126	-0.163	0.01	0.009	0.02	0.086	-0.175	-0.359	-0.041	-0.052
-0.207	0.143	-0.161	0.003	0.005	0.024	0.094	-0.19	-0.359	-0.046	-0.024
-0.204	0.133	-0.178	0.005	0.006	0.025	0.084	-0.185	-0.365	-0.047	-0.023
-0.217	0.154	-0.189	-0.002	0.034	0.013	0.065	-0.171	-0.369	-0.051	-0.036
-0.216	0.158	-0.132	-0.005	0.023	0.01	0.052	-0.169	-0.368	-0.063	-0.023
-0.191	0.106	-0.037	0.01	-0.019	0.012	0.042	-0.184	-0.369	-0.058	-0.002
-0.19	0.077	0	0.018	-0.012	0.004	0.032	-0.193	-0.376	-0.049	-0.019
-0.203	0.07	-0.04	0.007	0.021	-0.002	0.032	-0.178	-0.37	-0.062	-0.04
-0.2	0.051	-0.103	0	0.018	0.003	0.04	-0.172	-0.359	-0.065	-0.023
-0.196	0.031	-0.169	0.006	-0.005	0.016	0.043	-0.185	-0.367	-0.028	-0.026
-0.194	0.007	-0.222	0.006	-0.01	0.025	0.036	-0.184	-0.369	-0.02	-0.054
-0.202	-0.011	-0.184	0.001	0.002	0.014	0.035	-0.171	-0.36	-0.051	-0.047
-0.211	-0.011	-0.031	0.003	-0.004	0.02	0.044	-0.168	-0.367	0.014	-0.029
-0.208	-0.017	0.134	0.011	-0.036	0.041	0.049	-0.168	-0.372	0.119	-0.037
-0.205	-0.026	0.239	0.013	-0.041	0.027	0.064	-0.17	-0.357	0.09	-0.049
-0.206	-0.023	0.283	0.01	0.002	0.007	0.076	-0.181	-0.353	-0.006	-0.044
-0.203	-0.019	0.26	0.015	0.029	0.013	0.07	-0.202	-0.357	-0.017	-0.026
-0.2	-0.023	0.198	0.02	0.021	0.017	0.064	-0.207	-0.352	0.036	-0.015
-0.209	-0.023	0.137	0.009	0.006	0.016	0.067	-0.184	-0.358	0.044	-0.009
-0.216	-0.022	0.087	-0.002	-0.002	0.022	0.065	-0.179	-0.375	0	-0.003
-0.214	-0.029	0.053	0.004	0.013	0.033	0.063	-0.188	-0.374	-0.032	-0.011
-0.214	-0.039	0.031	0.007	0.015	0.046	0.061	-0.171	-0.364	0.003	-0.026
-0.203	-0.044	0.012	0.008	-0.006	0.043	0.049	-0.17	-0.365	0.069	-0.027
-0.193	-0.047	0.003	0.013	-0.004	0.023	0.044	-0.19	-0.36	0.047	-0.04
-0.193	-0.04	0.006	0.011	0.021	0.017	0.048	-0.182	-0.355	-0.039	-0.071
-0.188	-0.003	0.008	0	0.028	0.026	0.042	-0.174	-0.362	-0.086	-0.076
-0.204	0.037	0.006	-0.004	0.014	0.025	0.048	-0.189	-0.358	-0.057	-0.049
-0.23	0.027	0.004	-0.004	-0.003	0.017	0.058	-0.187	-0.348	-0.004	-0.037
-0.237	0	0	-0.006	-0.013	0.013	0.053	-0.186	-0.357	-0.01	-0.043
-0.236	0	0.001	0.003	-0.022	0.013	0.05	-0.194	-0.371	-0.028	-0.041
-0.215	-0.005	-0.005	0.016	-0.026	0.018	0.054	-0.187	-0.367	0.03	-0.041
-0.196	-0.026	-0.02	0.018	-0.001	0.023	0.056	-0.176	-0.353	0.091	-0.049
-0.197	-0.034	-0.024	0.017	0.024	0.023	0.057	-0.184	-0.355	0.066	-0.044
-0.197	-0.036	-0.016	0.013	0.012	0.03	0.057	-0.214	-0.366	-0.005	-0.034
-0.202	-0.022	-0.011	0.003	0.003	0.032	0.057	-0.224	-0.366	-0.043	-0.033
-0.213	0.006	-0.014	-0.002	0.016	0.023	0.052	-0.218	-0.362	-0.028	-0.032
-0.209	0.015	-0.015	-0.004	0.004	0.024	0.05	-0.221	-0.364	-0.012	-0.025
-0.203	0.014	-0.013	-0.004	-0.021	0.027	0.057	-0.207	-0.368	-0.007	-0.033
-0.215	0.016	-0.009	0	-0.009	0.012	0.061	-0.2	-0.372	0.008	-0.05
-0.226	0.007	-0.009	0.002	0.01	0.002	0.051	-0.208	-0.378	0.004	-0.048
-0.209	-0.004	-0.02	0.003	-0.005	0.013	0.047	-0.182	-0.376	-0.013	-0.037
-0.204	-0.004	-0.028	0.002	-0.014	0.026	0.055	-0.124	-0.366	-0.007	-0.032
-0.229	-0.004	-0.019	-0.002	0.005	0.026	0.054	-0.071	-0.368	0	-0.032
-0.229	-0.005	-0.015	0	0.011	0.02	0.047	-0.071	-0.375	-0.012	-0.031
-0.204	-0.002	-0.021	0.011	0.003	0.023	0.049	-0.1	-0.382	-0.019	-0.039
-0.196	0.002	-0.025	0.015	0.01	0.027	0.059	-0.112	-0.382	-0.016	-0.056
-0.195	0	-0.024	0.008	0.021	0.024	0.065	-0.142	-0.362	-0.013	-0.041
-0.201	-0.008	-0.021	0.008	0.014	0.017	0.056	-0.188	-0.351	-0.012	-0.011
-0.223	-0.013	-0.02	0.018	-0.001	0.008	0.046	-0.21	-0.364	-0.018	-0.022
-0.223	-0.001	-0.015	0.013	0.001	0.004	0.055	-0.199	-0.363	-0.028	-0.041
-0.194	0.011	-0.004	-0.006	0.006	0.006	0.059	-0.18	-0.353	-0.031	-0.029
-0.194	-0.001	-0.006	-0.009	0	0.016	0.049	-0.182	-0.362	-0.027	-0.032
-0.219	-0.013	-0.015	0.003	0.008	0.023	0.047	-0.186	-0.375	-0.012	-0.045
-0.215	-0.006	-0.009	0.001	0.018	0.022	0.054	-0.182	-0.379	0.008	-0.022
-0.197	-0.002	0.003	-0.009	0.004	0.03	0.06	-0.176	-0.37	0.006	-0.002
-0.209	-0.004	0.003	-0.001	-0.007	0.039	0.057	-0.16	-0.361	-0.018	-0.022
-0.223	-0.003	-0.008	0.01	-0.002	0.031	0.052	-0.159	-0.365	-0.028	-0.044
-0.207	-0.001	-0.021	0.005	0	0.018	0.055	-0.174	-0.368	-0.003	-0.046
-0.194	-0.004	-0.019	0.003	0.002	0.02	0.057	-0.171	-0.366	0.029	-0.05
-0.206	-0.011	-0.011	0.006	0.021	0.02	0.057	-0.164	-0.363	0.031	-0.059
-0.215	-0.011	-0.015	0.002	0.035	0.007	0.064	-0.177	-0.367	0.014	-0.049
-0.211	-0.003	-0.011	-0.002	0.011	0.02	0.077	-0.19	-0.369	0	-0.032
-0.209	0	0.006	0	-0.014	0.047	0.081	-0.188	-0.363	-0.001	-0.022
-0.209	-0.001	0.002	0.002	-0.006	0.037	0.075	-0.177	-0.362	-0.025	-0.017
-0.208	0.001	-0.015	0.001	0.002	0.018	0.072	-0.166	-0.367	-0.078	-0.024
-0.207	-0.002	-0.015	0.009	-0.012	0.026	0.069	-0.176	-0.361	-0.084	-0.044
-0.206	-0.006	-0.012	0.008	-0.009	0.031	0.064	-0.197	-0.356	-0.033	-0.057
-0.205	-0.001	-0.019	0	0.019	0.023	0.066	-0.193	-0.369	0.003	-0.043
-0.203	0.001	-0.015	0.005	0.021	0.016	0.073	-0.181	-0.381	0.012	-0.031
-0.203	0.002	0.003	0.003	0.004	0.013	0.073	-0.188	-0.377	0.014	-0.036
-0.202	0.017	0.009	-0.007	0.007	0.019	0.072	-0.198	-0.384	-0.007	-0.04
-0.198	0.024	0.009	0.001	0.001	0.03	0.075	-0.199	-0.402	-0.028	-0.05
-0.204	0.013	0.015	0.008	-0.02	0.027	0.063	-0.205	-0.387	-0.006	-0.065
-0.223	0.017	0.008	0.005	-0.014	0.015	0.042	-0.212	-0.349	0.024	-0.07
-0.233	0.028	-0.005	0.01	0.006	0.009	0.039	-0.203	-0.327	0.029	-0.059
-0.218	0.022	0.003	0.008	-0.003	0.015	0.047	-0.198	-0.341	0.046	-0.04
-0.204	0.008	0.014	-0.005	-0.011	0.027	0.056	-0.204	-0.376	0.059	-0.031
-0.216	0.004	0.01	-0.002	0.013	0.036	0.056	-0.2	-0.381	0.012	-0.029
-0.229	0.006	0	0.011	0.02	0.036	0.051	-0.195	-0.354	-0.039	-0.021
-0.216	0.009	-0.012	0.012	-0.012	0.033	0.056	-0.205	-0.345	-0.031	-0.028
-0.195	0.012	-0.026	0.007	-0.022	0.036	0.051	-0.223	-0.352	-0.01	-0.046
-0.188	0.017	-0.048	0.006	-0.003	0.027	0.035	-0.239	-0.339	0.005	-0.051
-0.187	0.016	-0.067	0.004	-0.004	0.011	0.034	-0.266	-0.314	0.029	-0.046
-0.192	0.01	-0.061	-0.005	-0.019	0.011	0.045	-0.285	-0.306	0.049	-0.047
-0.211	0.021	-0.053	-0.002	-0.002	0.008	0.052	-0.291	-0.317	0.052	-0.055
-0.221	0.034	-0.047	0.009	0.023	0.005	0.053	-0.318	-0.342	0.022	-0.048
-0.205	0.025	-0.024	0.011	0.006	0.019	0.055	-0.306	-0.355	-0.012	-0.037
-0.196	0.015	0.003	0.01	-0.012	0.038	0.054	-0.208	-0.345	-0.022	-0.037
-0.199	0.015	0.038	0.008	0.005	0.05	0.062	-0.125	-0.344	-0.041	-0.043
-0.185	0.013	0.06	0.012	0.014	0.048	0.079	-0.134	-0.369	-0.057	-0.053
-0.182	0.008	0.035	0.018	0.001	0.026	0.077	-0.138	-0.394	-0.03	-0.065
-0.203	0.003	0.02	0.007	0.002	0.018	0.067	-0.073	-0.393	0.007	-0.059
-0.207	-0.006	0.044	-0.005	0.018	0.027	0.069	-0.071	-0.384	0.018	-0.035
-0.21	-0.008	0.063	0.004	0.017	0.021	0.067	-0.155	-0.391	0.029	-0.023
-0.229	-0.034	0.086	0.012	0.013	0.019	0.06	-0.183	-0.399	0.036	-0.028
-0.235	-0.105	0.118	0.008	0.013	0.033	0.054	-0.17	-0.389	0.014	-0.027
-0.235	-0.154	0.109	0.011	0.002	0.029	0.05	-0.186	-0.38	0.007	-0.023
-0.225	-0.158	0.059	0.016	-0.01	0.015	0.053	-0.203	-0.382	0.015	-0.043
-0.202	-0.138	0.025	0.012	-0.006	0.025	0.058	-0.201	-0.38	0.009	-0.057
-0.203	-0.058	0.027	0.006	0.004	0.033	0.06	-0.203	-0.366	0.019	-0.018
-0.218	0.034	0.036	0.002	0.006	0.027	0.06	-0.271	-0.361	0.018	0.022
-0.204	0.062	0.032	-0.006	0.019	0.027	0.057	-0.342	-0.362	-0.007	0.02
-0.188	0.06	0.02	-0.006	0.025	0.03	0.049	-0.289	-0.352	-0.016	0.026
-0.201	-0.011	0.032	0.007	0.001	0.027	0.047	-0.242	-0.352	-0.002	0.049
-0.21	-0.19	0.064	0.005	-0.005	0.021	0.047	-0.211	-0.359	0.021	0.032
-0.202	-0.343	0.081	-0.005	0.012	0.015	0.045	-0.023	-0.349	0.021	-0.011
-0.211	-0.414	0.08	0.007	0.008	0.015	0.058	0.114	-0.347	0.002	-0.028
-0.224	-0.43	0.061	0.016	-0.013	0.019	0.084	0.041	-0.352	-0.005	-0.023
-0.209	-0.201	0.017	0.004	-0.016	0.024	0.083	0.02	-0.353	-0.006	-0.024
-0.194	0.27	-0.038	-0.006	0.002	0.017	0.056	0.122	-0.369	-0.016	-0.025
-0.206	0.483	-0.07	-0.006	0.021	0.004	0.045	0.085	-0.384	-0.027	-0.012
-0.216	0.301	-0.072	-0.007	0.024	0.005	0.048	-0.114	-0.373	-0.02	-0.027
-0.21	0.11	-0.078	-0.005	0.016	0.001	0.046	-0.238	-0.356	-0.008	-0.063
-0.209	0.026	-0.098	0.005	-0.002	-0.012	0.052	-0.259	-0.357	-0.02	-0.036
-0.212	0.04	-0.128	0.011	-0.017	-0.009	0.059	-0.261	-0.365	-0.04	0.026
-0.199	0.127	-0.172	0.009	-0.012	0.004	0.052	-0.241	-0.358	-0.034	0.026
-0.185	0.101	-0.212	0.008	-0.002	0.006	0.053	-0.205	-0.341	-0.038	-0.012
-0.197	0.007	-0.238	0.012	0.005	-0.002	0.064	-0.192	-0.332	-0.07	-0.019
-0.207	-0.032	-0.292	0.014	0.017	0.003	0.064	-0.198	-0.345	-0.065	-0.004
-0.197	-0.084	-0.39	0.014	0.024	0.022	0.053	-0.196	-0.36	-0.039	-0.014
-0.205	-0.147	-0.456	0.016	0.02	0.027	0.051	-0.192	-0.358	-0.061	-0.045
-0.236	-0.16	-0.45	0.009	0.007	0.017	0.068	-0.195	-0.357	-0.094	-0.071
-0.233	-0.161	-0.38	0.002	-0.016	0.014	0.072	-0.194	-0.363	-0.083	-0.093
-0.203	-0.168	-0.237	0.005	-0.024	0.016	0.05	-0.193	-0.365	-0.032	-0.093
-0.19	-0.116	-0.119	0.013	-0.006	0.013	0.045	-0.202	-0.359	0.006	-0.066
-0.19	-0.01	-0.124	0.018	0	0.009	0.064	-0.202	-0.354	0.016	-0.049
-0.203	0.099	-0.2	0.008	-0.006	0.017	0.063	-0.195	-0.366	0.013	-0.064
-0.212	0.171	-0.293	-0.008	0.006	0.028	0.044	-0.199	-0.381	-0.017	-0.078
-0.205	0.141	-0.33	0	0.014	0.02	0.044	-0.198	-0.38	-0.052	-0.072
-0.216	0.101	-0.274	0.016	-0.004	0.017	0.061	-0.193	-0.372	-0.064	-0.078
-0.233	0.153	-0.21	0.016	-0.02	0.028	0.061	-0.184	-0.366	-0.067	-0.082
-0.214	0.182	-0.135	0.001	-0.015	0.015	0.054	-0.183	-0.356	-0.067	-0.06
-0.194	0.148	0.076	0	-0.003	-0.003	0.058	-0.205	-0.358	-0.053	-0.044
-0.21	0.12	0.374	0.014	0.012	0.005	0.063	-0.213	-0.372	-0.004	-0.049
-0.228	0.092	0.532	0.009	0.023	0.02	0.056	-0.196	-0.369	0.064	-0.055
-0.211	0.073	0.516	-0.002	0.024	0.025	0.052	-0.192	-0.358	0.1	-0.031
-0.178	0.072	0.497	0.001	0.018	0.024	0.057	-0.199	-0.362	0.116	0.001
-0.183	0.06	0.513	-0.005	0.006	0.026	0.056	-0.212	-0.372	0.112	-0.01
-0.198	0.058	0.471	-0.007	0	0.027	0.051	-0.222	-0.378	0.079	-0.043
-0.186	0.062	0.363	0.001	-0.002	0.033	0.054	-0.213	-0.369	0.048	-0.049
-0.203	0.05	0.238	0.001	-0.007	0.043	0.056	-0.209	-0.353	0.027	-0.044
-0.244	0.041	0.129	0	0.005	0.038	0.057	-0.206	-0.354	0.01	-0.06
-0.23	0.046	0.083	-0.002	0.028	0.035	0.064	-0.18	-0.37	-0.012	-0.067
-0.172	0.06	0.089	-0.006	0.019	0.041	0.06	-0.151	-0.374	-0.039	-0.038
-0.162	0.049	0.091	-0.003	-0.016	0.039	0.062	-0.146	-0.362	-0.063	-0.014
-0.206	0.012	0.075	0.004	-0.021	0.019	0.073	-0.154	-0.361	-0.053	-0.018
-0.223	-0.008	0.049	0.006	0.009	-0.004	0.069	-0.164	-0.382	0.003	-0.03
-0.212	-0.027	0.028	0.009	0.014	0.009	0.058	-0.178	-0.403	0.02	-0.032
-0.22	-0.033	0.009	0.008	0.001	0.033	0.055	-0.193	-0.39	-0.016	-0.029
-0.231	0.021	-0.015	0.006	0.01	0.024	0.044	-0.186	-0.34	-0.031	-0.038
-0.225	0.028	-0.012	0.014	0.022	0.013	0.038	-0.157	-0.336	-0.024	-0.036
-0.222	-0.101	0.034	0.016	0.009	0.036	0.052	-0.133	-0.419	-0.029	-0.026
-0.226	-0.232	0.068	0.004	-0.002	0.067	0.061	-0.132	-0.498	-0.058	-0.036
-0.217	-0.263	0.06	-0.002	0.009	0.063	0.06	-0.145	-0.517	-0.058	-0.037
-0.192	-0.262	0.045	0.003	0.015	0.028	0.064	-0.171	-0.497	0.006	-0.021
-0.191	-0.236	0.046	0.007	0.004	0.014	0.072	-0.203	-0.481	0.059	-0.028
-0.213	-0.098	0.07	0.007	-0.005	0.031	0.071	-0.208	-0.47	0.06	-0.044
-0.218	0.029	0.103	0.001	-0.008	0.032	0.059	-0.189	-0.365	0.043	-0.041
-0.214	-0.04	0.12	-0.009	0.002	0.017	0.057	-0.176	-0.182	0.038	-0.032
-0.216	-0.189	0.118	-0.013	0.007	0.018	0.057	-0.179	-0.103	0.046	-0.042
-0.204	-0.258	0.097	-0.006	0.002	0.038	0.055	-0.189	-0.146	0.034	-0.049
-0.191	-0.285	0.06	0.005	0.008	0.051	0.062	-0.195	-0.177	0.017	-0.037
-0.201	-0.308	0.032	0.014	0.008	0.039	0.072	-0.196	-0.208	0.025	-0.041
-0.212	-0.308	0.018	0.016	-0.009	0.026	0.077	-0.193	-0.328	0.023	-0.054
-0.207	-0.143	-0.004	0.012	-0.013	0.025	0.073	-0.182	-0.471	-0.003	-0.045
-0.201	0.292	-0.039	0.008	-0.005	0.018	0.063	-0.184	-0.517	-0.018	-0.037
-0.213	0.622	-0.085	0.012	0.007	0.005	0.059	-0.194	-0.499	-0.028	-0.039
-0.223	0.522	-0.133	0.005	0.022	-0.002	0.051	-0.186	-0.455	-0.057	-0.028
-0.207	0.272	-0.176	-0.008	0.015	-0.001	0.04	-0.183	-0.337	-0.077	-0.008
-0.203	0.137	-0.21	0	-0.001	0.002	0.037	-0.188	-0.219	-0.042	-0.008
-0.223	0.12	-0.23	0.015	-0.008	0.008	0.05	-0.185	-0.232	0.001	-0.026
-0.232	0.15	-0.246	0.013	-0.014	0.013	0.07	-0.19	-0.338	-0.012	-0.028
-0.229	0.122	-0.261	0.007	-0.019	0.005	0.06	-0.188	-0.417	-0.044	-0.01
-0.218	0.068	-0.285	0.008	-0.022	-0.002	0.035	-0.179	-0.431	-0.039	-0.019
-0.209	0.073	-0.294	0.011	-0.022	0.004	0.041	-0.181	-0.412	-0.023	-0.051
-0.208	0.086	-0.21	0.005	-0.011	0.017	0.055	-0.175	-0.391	-0.02	-0.046
-0.206	0.088	-0.105	-0.01	-0.008	0.037	0.046	-0.179	-0.377	0.005	-0.027
-0.214	0.087	-0.063	-0.008	-0.002	0.047	0.043	-0.193	-0.362	0.047	-0.043
-0.223	-0.092	0.07	0.002	0.021	0.031	0.056	-0.191	-0.358	0.066	-0.053
-0.219	-0.395	0.272	-0.007	0.012	0.019	0.057	-0.209	-0.376	0.073	-0.029
-0.221	-0.457	0.332	-0.014	-0.023	0.032	0.049	-0.226	-0.381	0.062	-0.025
-0.213	-0.346	0.277	-0.003	-0.013	0.036	0.056	-0.204	-0.368	0.032	-0.047
-0.189	-0.31	0.205	0.009	0.02	0.015	0.065	-0.193	-0.375	0.008	-0.044
-0.189	-0.209	0.133	0.017	0.016	0.008	0.055	-0.196	-0.38	-0.032	-0.033
-0.209	-0.016	0.079	0.016	0.01	0.027	0.045	-0.177	-0.359	-0.076	-0.039
-0.218	0.077	0.021	0.01	0.032	0.029	0.055	-0.165	-0.346	-0.077	-0.031
-0.216	0.079	-0.056	0.005	0.037	0.019	0.06	-0.179	-0.358	-0.072	-0.01
-0.2	0.072	-0.115	-0.002	0.016	0.023	0.047	-0.19	-0.371	-0.082	-0.011
-0.199	0.073	-0.159	-0.003	0.01	0.022	0.038	-0.182	-0.366	-0.06	-0.035
-0.225	0.097	-0.218	0.006	0.012	0.012	0.045	-0.19	-0.359	-0.039	-0.052
-0.213	0.103	-0.306	0.005	0.002	0.008	0.056	-0.21	-0.366	-0.032	-0.053
-0.184	0.052	-0.395	-0.002	-0.003	0.011	0.064	-0.193	-0.362	0.016	-0.051
-0.199	-0.008	-0.446	0.006	-0.005	0.024	0.075	-0.174	-0.345	0.079	-0.044
-0.214	-0.009	-0.55	0.013	-0.008	0.037	0.081	-0.183	-0.344	0.086	-0.021
-0.197	0.045	-0.654	0.01	0.006	0.033	0.075	-0.186	-0.356	0.013	-0.015
-0.184	0.091	-0.488	0.014	0.022	0.029	0.07	-0.157	-0.356	-0.053	-0.042
-0.196	0.105	-0.174	0.016	0.004	0.024	0.075	-0.137	-0.352	-0.03	-0.064
-0.205	0.108	-0.019	0.004	-0.024	0.02	0.072	-0.162	-0.354	0.009	-0.065
-0.202	0.089	0.094	0	-0.011	0.019	0.061	-0.185	-0.358	0.007	-0.056
-0.201	0.053	0.315	0.01	0.017	0.009	0.057	-0.181	-0.364	0.01	-0.041
-0.197	0.031	0.528	0.009	0.015	0.008	0.06	-0.179	-0.365	0.028	-0.024
-0.203	0.016	0.591	0.003	-0.002	0.019	0.059	-0.186	-0.359	0.038	-0.023
-0.225	-0.003	0.498	0.007	-0.006	0.027	0.051	-0.184	-0.36	0.048	-0.031
-0.225	-0.019	0.368	0.012	0.002	0.031	0.05	-0.172	-0.369	0.053	-0.023
-0.201	-0.02	0.263	0.007	-0.002	0.038	0.047	-0.171	-0.372	0.029	-0.017
-0.188	0.003	0.16	0.004	-0.01	0.041	0.034	-0.167	-0.364	0.008	-0.022
-0.199	0.025	0.071	0.005	-0.004	0.039	0.039	-0.156	-0.357	0.004	-0.011
-0.222	0.007	0.019	0.005	0.009	0.033	0.055	-0.171	-0.369	-0.007	0.014
-0.219	-0.051	-0.023	0.004	0.022	0.024	0.053	-0.187	-0.377	-0.022	0.02
-0.193	-0.112	-0.055	0.007	0.025	0.022	0.042	-0.188	-0.358	-0.031	-0.008
-0.195	-0.153	-0.024	0.01	0.013	0.015	0.041	-0.193	-0.352	-0.014	-0.03
-0.206	-0.16	0.053	0.01	0.002	-0.002	0.056	-0.189	-0.367	0.012	-0.022
-0.201	-0.124	0.095	0.01	-0.007	-0.005	0.061	-0.18	-0.371	0	0.003
-0.208	-0.042	0.091	0.008	-0.008	-0.002	0.05	-0.18	-0.369	-0.035	0.025
-0.219	0.012	0.055	0.001	0.001	-0.01	0.052	-0.171	-0.371	-0.063	0.026
-0.215	-0.055	-0.011	-0.002	-0.004	-0.009	0.061	-0.155	-0.374	-0.078	0.007
-0.213	-0.101	-0.109	0.002	-0.007	-0.003	0.059	-0.158	-0.374	-0.084	-0.008
-0.214	-0.008	-0.261	0.005	0.008	-0.011	0.055	-0.17	-0.361	-0.108	-0.008
-0.211	0.066	-0.431	0.006	0.018	-0.013	0.06	-0.175	-0.356	-0.114	-0.013
-0.211	0.038	-0.456	0.013	0.01	-0.004	0.074	-0.185	-0.366	-0.059	-0.047
-0.213	-0.006	-0.256	0.017	-0.008	0.01	0.085	-0.191	-0.372	0.015	-0.074
-0.201	0.019	-0.016	0.012	-0.008	0.029	0.087	-0.194	-0.368	0.064	-0.065
-0.189	0.102	0.135	0.009	0.005	0.042	0.081	-0.204	-0.365	0.101	-0.072
-0.196	0.146	0.269	0.01	-0.001	0.053	0.068	-0.201	-0.368	0.111	-0.111
-0.214	0.132	0.359	0.009	0.001	0.056	0.059	-0.183	-0.371	0.053	-0.119
-0.232	0.1	0.341	0.002	0.013	0.046	0.057	-0.171	-0.366	-0.013	-0.077
-0.231	0.063	0.268	-0.004	0.011	0.04	0.055	-0.176	-0.361	-0.007	-0.045
-0.207	0.042	0.19	-0.004	0.013	0.038	0.062	-0.186	-0.361	0.009	-0.047
-0.199	0.056	0.126	-0.007	0.018	0.039	0.071	-0.181	-0.359	-0.008	-0.045
-0.202	0.074	0.092	-0.015	0.009	0.042	0.067	-0.178	-0.359	-0.006	-0.033
-0.197	0.083	0.068	-0.012	0.003	0.033	0.07	-0.191	-0.368	0.027	-0.05
-0.203	0.105	0.037	0.001	0.009	0.017	0.075	-0.186	-0.373	0.025	-0.086
-0.226	0.093	0.002	0.01	0	0.024	0.065	-0.172	-0.369	-0.021	-0.087
-0.221	-0.025	-0.03	0.012	-0.017	0.036	0.055	-0.176	-0.359	-0.033	-0.059
-0.205	-0.156	-0.053	0.008	-0.014	0.031	0.051	-0.18	-0.357	-0.02	-0.044
-0.219	-0.183	-0.065	0.003	-0.001	0.026	0.045	-0.175	-0.369	-0.033	-0.039
-0.223	-0.189	-0.079	0.008	0.009	0.018	0.041	-0.167	-0.369	-0.044	-0.028
-0.199	-0.205	-0.1	0.012	0.005	0.007	0.043	-0.158	-0.351	-0.028	-0.035
-0.185	-0.14	-0.123	0.007	0.002	0.015	0.05	-0.164	-0.349	-0.024	-0.062
-0.198	-0.054	-0.157	0.006	0.015	0.018	0.065	-0.176	-0.364	-0.03	-0.062
-0.218	-0.016	-0.21	0.013	0	0.001	0.074	-0.174	-0.368	-0.013	-0.035
-0.214	0.037	-0.267	0.018	-0.018	-0.001	0.069	-0.18	-0.361	0.001	-0.022
-0.202	0.09	-0.322	0.013	0.008	0.009	0.059	-0.194	-0.356	-0.007	-0.03
-0.201	0.05	-0.331	-0.004	0.022	0.017	0.05	-0.199	-0.359	0.002	-0.034
-0.201	-0.058	-0.216	-0.013	-0.001	0.032	0.049	-0.199	-0.364	0.027	-0.027
-0.208	-0.13	-0.014	-0.007	-0.006	0.036	0.046	-0.178	-0.365	0.037	-0.027
-0.213	-0.075	0.151	-0.004	0.004	0.034	0.041	-0.158	-0.364	0.02	-0.026
-0.222	0.088	0.214	-0.003	-0.012	0.045	0.043	-0.17	-0.362	0.005	-0.008
-0.234	0.176	0.217	0.004	-0.026	0.041	0.053	-0.182	-0.359	0.024	-0.011
-0.212	0.108	0.239	0.007	0.005	0.039	0.058	-0.175	-0.366	0.052	-0.045
-0.191	0.034	0.276	0.005	0.036	0.04	0.056	-0.172	-0.372	0.042	-0.052
-0.195	0.051	0.275	0.005	0.017	0.028	0.056	-0.18	-0.362	0.013	-0.048
-0.192	0.081	0.228	0.006	-0.005	0.026	0.052	-0.19	-0.358	0.02	-0.074
-0.201	-0.119	0.146	0.006	0.004	0.016	0.048	-0.197	-0.361	0.03	-0.082
-0.213	-0.483	0.068	0.005	0.002	-0.006	0.05	-0.199	-0.361	0.004	-0.04
-0.195	-0.533	0.027	0.006	-0.013	0.003	0.046	-0.189	-0.369	-0.012	-0.018
-0.194	-0.326	0.002	0.007	0.001	0.019	0.038	-0.176	-0.375	-0.014	-0.035
-0.216	-0.198	-0.018	0.002	0.015	0.007	0.05	-0.166	-0.367	-0.029	-0.031
-0.211	-0.014	-0.014	0.002	0	0.001	0.061	-0.16	-0.368	-0.027	-0.016
-0.212	0.197	0.007	0.009	-0.002	0.016	0.049	-0.16	-0.371	-0.04	-0.033
-0.213	0.256	0.007	0.009	0.015	0.02	0.046	-0.158	-0.353	-0.078	-0.042
-0.187	0.28	-0.027	0.005	0.023	0.006	0.062	-0.165	-0.347	-0.103	-0.009
-0.197	0.277	-0.07	0.005	0.016	-0.004	0.064	-0.184	-0.365	-0.1	0.017
-0.224	0.201	-0.096	0.006	0.012	-0.003	0.055	-0.184	-0.37	-0.035	0.001
-0.204	0.137	-0.094	0.007	0.022	0.005	0.061	-0.183	-0.375	0.017	-0.014
-0.199	0.063	-0.077	0.003	0.018	0.02	0.063	-0.199	-0.39	0.006	-0.02
-0.226	-0.035	-0.072	-0.002	-0.008	0.032	0.049	-0.195	-0.379	0.013	-0.038
-0.221	-0.086	-0.092	0.005	-0.01	0.034	0.045	-0.182	-0.359	0.041	-0.051
-0.205	-0.129	-0.154	0.013	0.011	0.029	0.058	-0.175	-0.358	0.053	-0.043
-0.219	-0.23	-0.259	0.009	0.004	0.028	0.056	-0.171	-0.36	0.051	-0.032
-0.221	-0.16	-0.366	0.002	-0.015	0.037	0.047	-0.17	-0.359	0.031	-0.026
-0.203	0.242	-0.379	-0.001	-0.005	0.029	0.06	-0.169	-0.363	0	-0.031
-0.21	0.508	-0.247	0.002	0.017	0.001	0.082	-0.186	-0.373	-0.009	-0.045
-0.237	0.295	-0.092	0.009	0.019	0.004	0.096	-0.205	-0.374	-0.003	-0.059
-0.235	-0.02	-0.034	0.011	0.02	0.026	0.092	-0.197	-0.365	-0.013	-0.07
-0.204	-0.113	-0.005	0.01	0.031	0.019	0.074	-0.197	-0.365	-0.004	-0.079
-0.185	-0.055	0.016	0.011	0.023	0.013	0.055	-0.208	-0.365	0.033	-0.084
-0.184	-0.026	-0.032	0.008	0.004	0.023	0.044	-0.196	-0.359	0.061	-0.079
-0.202	-0.096	-0.116	0.004	0.002	0.022	0.047	-0.174	-0.363	0.058	-0.066
-0.233	-0.118	-0.218	0.008	0.017	0.011	0.055	-0.18	-0.374	0.021	-0.037
-0.228	-0.006	-0.254	0.011	0.022	0.003	0.054	-0.201	-0.373	-0.02	0.01
-0.211	0.142	-0.117	0.01	-0.005	0.011	0.047	-0.205	-0.359	-0.061	0.043
-0.223	0.214	0.065	0.011	-0.021	0.027	0.048	-0.194	-0.356	-0.072	0.042
-0.233	0.192	0.162	0.007	-0.005	0.021	0.066	-0.186	-0.365	-0.035	0.016
-0.23	0.15	0.207	0.004	0.001	0.01	0.072	-0.19	-0.36	-0.031	-0.033
-0.231	0.098	0.211	0.007	-0.003	0.015	0.057	-0.183	-0.349	-0.061	-0.068
-0.221	-0.027	0.162	0	0.001	0.007	0.054	-0.163	-0.355	-0.048	-0.048
-0.211	-0.108	0.07	-0.008	-0.023	-0.01	0.06	-0.173	-0.368	0.004	-0.018
-0.212	0.036	-0.043	0.001	-0.047	-0.002	0.055	-0.195	-0.372	0.031	-0.019
-0.212	0.232	-0.115	0.004	-0.021	0.026	0.051	-0.187	-0.367	-0.009	-0.008
-0.214	0.196	-0.117	-0.001	-0.002	0.046	0.049	-0.174	-0.359	-0.054	0.027
-0.206	-0.01	-0.084	0.001	-0.025	0.044	0.044	-0.173	-0.355	-0.057	0.023
-0.182	-0.106	-0.052	0.006	-0.046	0.042	0.047	-0.168	-0.359	-0.069	-0.017
-0.182	0.037	-0.022	0.007	-0.059	0.053	0.05	-0.166	-0.36	-0.075	-0.015
-0.207	0.116	0.019	0	-0.06	0.048	0.048	-0.172	-0.358	-0.04	-0.011
-0.203	-0.089	0.026	-0.01	-0.03	0.032	0.048	-0.172	-0.36	-0.006	-0.062
-0.188	-0.199	0.021	-0.009	-0.002	0.032	0.056	-0.173	-0.36	-0.002	-0.085
-0.198	-0.081	0.113	-0.004	0	0.039	0.071	-0.178	-0.365	-0.008	-0.042
-0.206	-0.204	0.22	-0.006	0.003	0.034	0.079	-0.186	-0.375	0.008	-0.023
-0.213	-0.61	0.236	-0.004	0.016	0.032	0.074	-0.197	-0.37	0.036	-0.047
-0.223	-0.787	0.274	0.003	0.022	0.044	0.068	-0.184	-0.357	0.04	-0.049
-0.212	-0.668	0.341	0.006	0.023	0.049	0.059	-0.152	-0.358	0.014	-0.019
-0.2	-0.533	0.327	0.004	0.022	0.043	0.052	-0.143	-0.359	-0.014	-0.009
-0.202	-0.359	0.265	0.002	0.033	0.031	0.054	-0.151	-0.352	-0.043	-0.024
-0.202	-0.154	0.205	0.009	0.048	0.022	0.061	-0.159	-0.355	-0.055	-0.035
-0.199	-0.027	0.141	0.02	0.037	0.029	0.068	-0.171	-0.369	-0.023	-0.046
-0.2	0.098	0.087	0.015	0.021	0.033	0.061	-0.183	-0.374	0.006	-0.063
-0.199	0.218	0.059	0.006	0.016	0.03	0.056	-0.189	-0.36	0.014	-0.059
-0.194	0.261	0.038	0.011	0.005	0.028	0.069	-0.201	-0.354	0.037	-0.035
-0.205	0.322	0.011	0.016	-0.004	0.024	0.065	-0.207	-0.358	0.076	-0.029
-0.215	0.416	-0.007	0.012	0.006	0.018	0.053	-0.19	-0.353	0.093	-0.03
-0.203	0.387	-0.029	0.004	0.012	0.019	0.054	-0.179	-0.352	0.067	-0.021
-0.19	0.226	-0.07	0.004	0.01	0.025	0.05	-0.18	-0.362	0.034	-0.045
-0.193	0.15	-0.1	0.012	0.014	0.024	0.054	-0.179	-0.367	0.009	-0.084
-0.192	0.169	-0.12	0.016	0.014	0.014	0.068	-0.181	-0.364	-0.019	-0.075
-0.19	-0.009	-0.176	0.01	-0.001	0.007	0.069	-0.178	-0.357	-0.035	-0.052
-0.19	-0.318	-0.267	0.007	-0.007	0.006	0.057	-0.165	-0.364	-0.036	-0.052
-0.185	-0.379	-0.36	0.01	0.011	-0.003	0.044	-0.17	-0.373	-0.032	-0.046
-0.191	-0.163	-0.48	0.004	0.02	-0.023	0.043	-0.2	-0.356	-0.032	-0.026
-0.213	0.088	-0.562	-0.007	0.001	-0.027	0.046	-0.204	-0.349	-0.038	-0.02
-0.212	0.184	-0.452	-0.006	-0.003	-0.007	0.043	-0.178	-0.373	-0.053	-0.032
-0.188	0.127	-0.234	0.001	0.015	0.012	0.051	-0.167	-0.378	-0.083	-0.037
-0.176	0.083	-0.089	0.006	0.015	0.012	0.065	-0.175	-0.36	-0.076	-0.042
-0.187	0.129	-0.026	0.011	0.002	0.02	0.062	-0.182	-0.363	-0.037	-0.069
-0.2	0.188	0.038	0.014	0.002	0.039	0.057	-0.181	-0.374	-0.033	-0.082
-0.216	0.189	0.215	0.016	0.004	0.036	0.059	-0.174	-0.373	-0.005	-0.062
-0.234	0.138	0.425	0.006	0	0.034	0.055	-0.187	-0.364	0.072	-0.045
-0.226	0.073	0.485	-0.008	0.008	0.047	0.049	-0.205	-0.355	0.119	-0.041
-0.221	0.031	0.444	-0.003	0.018	0.049	0.056	-0.188	-0.36	0.134	-0.032
-0.246	0.017	0.411	0.006	0.006	0.048	0.063	-0.172	-0.375	0.142	-0.021
-0.238	0.012	0.377	0.003	-0.006	0.054	0.06	-0.171	-0.38	0.103	-0.03
-0.201	-0.004	0.317	0.001	0.005	0.052	0.061	-0.166	-0.374	0.038	-0.046
-0.191	-0.025	0.223	0.006	0	0.043	0.068	-0.171	-0.365	0.041	-0.041
-0.206	-0.003	0.126	0.009	-0.023	0.038	0.071	-0.181	-0.365	0.068	-0.033
-0.215	0.056	0.06	0.006	-0.011	0.028	0.066	-0.195	-0.371	0.039	-0.018
-0.201	0.065	0.007	0.003	0.017	0.015	0.062	-0.204	-0.36	0.017	0.007
-0.187	0.011	-0.065	0.001	0.019	0.006	0.064	-0.19	-0.352	0.025	-0.001
-0.195	-0.036	-0.193	-0.004	0.022	-0.004	0.06	-0.18	-0.372	0.016	-0.027
-0.215	-0.046	-0.364	0	0.021	-0.001	0.055	-0.187	-0.377	-0.031	-0.036
-0.221	-0.052	-0.49	0.005	-0.006	0.011	0.06	-0.194	-0.36	-0.076	-0.034
-0.212	-0.07	-0.549	0	-0.019	-0.005	0.061	-0.201	-0.366	-0.095	-0.039
-0.22	-0.091	-0.516	-0.004	-0.011	-0.026	0.053	-0.197	-0.378	-0.123	-0.057
-0.241	-0.115	-0.276	0.003	-0.004	-0.02	0.048	-0.166	-0.373	-0.147	-0.054
-0.237	-0.131	0.022	0.01	-0.001	-0.01	0.052	-0.152	-0.363	-0.134	-0.03
-0.223	-0.142	0.067	0.01	-0.006	-0.007	0.058	-0.171	-0.349	-0.111	-0.018
-0.225	-0.143	-0.058	0.005	0.003	-0.004	0.06	-0.178	-0.345	-0.102	-0.003
-0.22	-0.075	-0.101	0.001	0.018	-0.001	0.059	-0.177	-0.364	-0.103	0.016
-0.198	0.016	-0.118	0.008	-0.001	0.004	0.058	-0.189	-0.384	-0.096	0.002
-0.177	0.028	-0.244	0.015	-0.023	0.008	0.057	-0.196	-0.381	-0.086	-0.025
-0.181	0.052	-0.411	0.013	-0.012	0.011	0.06	-0.189	-0.361	-0.088	-0.02
-0.19	0.159	-0.485	0.012	-0.004	0.008	0.063	-0.177	-0.352	-0.075	0.001
-0.185	0.221	-0.458	0.016	-0.002	0.002	0.06	-0.176	-0.355	-0.045	-0.013
-0.191	0.178	-0.387	0.007	0.01	0.011	0.052	-0.182	-0.353	-0.034	-0.027
-0.203	0.097	-0.273	-0.01	0.009	0.03	0.049	-0.186	-0.352	-0.039	-0.014
-0.197	0.026	-0.121	-0.012	0.001	0.033	0.051	-0.19	-0.361	-0.031	-0.035
-0.193	0.017	0.09	-0.005	0.012	0.027	0.047	-0.188	-0.369	-0.007	-0.085
-0.205	0.059	0.399	0.004	0.019	0.043	0.041	-0.187	-0.37	0.02	-0.077
-0.208	0.041	0.635	0.013	-0.001	0.066	0.049	-0.188	-0.365	0.077	-0.037
-0.211	-0.008	0.62	0.013	0.001	0.063	0.055	-0.178	-0.361	0.126	-0.041
-0.241	0.003	0.483	0.005	0.024	0.041	0.05	-0.173	-0.361	0.098	-0.051
-0.251	0.005	0.355	0.002	0	0.016	0.049	-0.182	-0.358	0.058	-0.033
-0.225	-0.038	0.213	0.008	-0.016	0.01	0.048	-0.176	-0.363	0.047	-0.023
-0.214	-0.06	0.069	0.007	0.024	0.021	0.05	-0.166	-0.372	0.026	-0.028
-0.216	-0.065	-0.047	0.003	0.033	0.03	0.059	-0.175	-0.373	0.015	-0.028
-0.225	-0.009	-0.184	0.007	-0.001	0.038	0.06	-0.183	-0.369	0.034	-0.049
-0.231	0.14	-0.425	0.007	-0.006	0.022	0.061	-0.186	-0.361	0.051	-0.074
-0.232	0.225	-0.635	0.006	-0.004	-0.011	0.066	-0.189	-0.357	0.044	-0.061
-0.229	0.189	-0.537	0.01	-0.013	-0.004	0.062	-0.182	-0.36	0.04	-0.049
-0.217	0.112	-0.211	0.008	-0.007	0.029	0.053	-0.17	-0.362	0.051	-0.066
-0.22	0.073	0.108	0.003	0.001	0.037	0.055	-0.165	-0.362	0.047	-0.077
-0.223	0.109	0.404	0.004	0.006	0.032	0.066	-0.172	-0.367	0.034	-0.077
-0.199	-0.016	0.637	0.007	0.008	0.057	0.069	-0.187	-0.37	0.026	-0.089
-0.194	-0.334	0.706	0.011	0.006	0.088	0.059	-0.197	-0.367	0.019	-0.1
-0.219	-0.438	0.621	0.008	0.008	0.059	0.053	-0.195	-0.365	0.013	-0.083
-0.228	-0.402	0.476	0.001	0	0.006	0.059	-0.187	-0.368	-0.001	-0.036
-0.213	-0.486	0.335	-0.001	-0.014	-0.005	0.055	-0.17	-0.371	-0.029	0.015
-0.203	-0.531	0.195	-0.001	-0.011	0.006	0.045	-0.15	-0.366	-0.039	0.046
-0.205	-0.391	0.074	0.002	0.004	0.007	0.052	-0.16	-0.36	-0.022	0.037
-0.204	0.042	-0.035	0.009	0.014	0.008	0.061	-0.182	-0.366	-0.001	-0.009
-0.203	0.543	-0.174	0.009	0.008	0.019	0.053	-0.178	-0.365	0.019	-0.054
-0.206	0.571	-0.345	0.005	0.001	0.024	0.05	-0.167	-0.353	0.005	-0.066
-0.194	0.23	-0.493	0.005	0.009	0.027	0.062	-0.165	-0.36	-0.024	-0.059
-0.181	0.012	-0.457	0.006	0.015	0.03	0.067	-0.173	-0.371	-0.011	-0.048
-0.194	-0.062	-0.203	0.006	0.009	0.02	0.062	-0.188	-0.361	-0.004	-0.037
-0.203	-0.239	0.025	0.005	-0.004	0.01	0.069	-0.19	-0.355	-0.018	-0.028
-0.194	-0.459	0.143	0.009	-0.014	0.017	0.077	-0.186	-0.36	0.004	-0.017
-0.213	-0.418	0.257	0.013	-0.004	0.02	0.067	-0.195	-0.359	0.032	-0.014
-0.234	-0.113	0.306	0.009	0.012	0.018	0.06	-0.186	-0.355	0.027	-0.033
-0.221	0.159	0.229	0.005	0.012	0.037	0.063	-0.169	-0.357	0.024	-0.056
-0.209	0.252	0.12	0.006	0.007	0.06	0.058	-0.188	-0.367	0.03	-0.058
-0.203	0.274	0.046	0.008	0.022	0.057	0.057	-0.203	-0.369	0.016	-0.053
-0.197	0.285	0.027	0.005	0.029	0.033	0.062	-0.176	-0.359	-0.005	-0.06
-0.186	0.208	0.028	-0.003	-0.001	0.017	0.056	-0.156	-0.358	-0.003	-0.059
-0.172	0.085	-0.025	0	-0.013	0.015	0.056	-0.17	-0.363	-0.004	-0.037
-0.189	0.021	-0.093	0.012	0.002	0.017	0.06	-0.179	-0.37	-0.022	-0.02
-0.22	0.034	-0.11	0.013	0.005	0.01	0.056	-0.184	-0.378	-0.026	-0.01
-0.226	-0.008	-0.098	0.002	0.006	0.002	0.053	-0.195	-0.377	-0.012	-0.013
-0.211	-0.202	-0.054	-0.009	0.008	0.011	0.048	-0.193	-0.371	0.009	-0.036
-0.203	-0.364	0.018	-0.004	0.003	0.023	0.047	-0.186	-0.368	0.008	-0.034
-0.203	-0.4	0.051	0.007	-0.005	0.019	0.058	-0.189	-0.365	-0.007	-0.004
-0.202	-0.35	0.034	0.006	-0.007	0.022	0.06	-0.18	-0.363	-0.015	0.01
-0.209	-0.146	0.009	0.002	0.003	0.035	0.053	-0.161	-0.351	-0.023	0.009
-0.219	0.093	0.001	0.001	0.003	0.031	0.057	-0.163	-0.345	-0.027	-0.001
-0.219	0.192	-0.009	-0.005	0.002	0.025	0.058	-0.187	-0.356	-0.043	-0.025
-0.206	0.222	-0.064	-0.01	0.026	0.027	0.052	-0.188	-0.364	-0.071	-0.029
-0.198	0.192	-0.133	-0.008	0.03	0.013	0.054	-0.164	-0.362	-0.071	0.006
-0.201	0.051	-0.18	0.006	0	0	0.06	-0.164	-0.365	-0.029	0.042
-0.188	-0.079	-0.213	0.016	-0.015	0	0.066	-0.186	-0.369	0.02	0.028
-0.184	-0.117	-0.201	0.009	-0.008	0.002	0.065	-0.198	-0.36	0	-0.012
-0.206	-0.124	-0.151	0.009	-0.007	0.003	0.058	-0.187	-0.351	-0.067	-0.029
-0.214	-0.104	-0.123	0.015	-0.007	0.01	0.054	-0.18	-0.354	-0.095	-0.066
-0.209	-0.021	-0.105	0.008	0.021	0.023	0.055	-0.187	-0.36	-0.097	-0.117
-0.208	0.041	-0.093	0.001	0.044	0.02	0.055	-0.184	-0.364	-0.103	-0.094
-0.208	0.046	-0.125	0.003	0.023	0.002	0.054	-0.187	-0.363	-0.089	-0.04
-0.207	0.092	-0.178	0.002	0.002	0.001	0.052	-0.199	-0.367	-0.025	-0.033
-0.206	0.181	-0.273	0.005	0.006	0.009	0.056	-0.2	-0.378	0.027	-0.038
-0.206	0.203	-0.446	0.01	0.003	0.006	0.06	-0.19	-0.373	0.014	-0.038
-0.205	0.141	-0.506	0.002	-0.011	0.011	0.051	-0.176	-0.359	-0.009	-0.061
-0.2	0.11	-0.304	-0.004	-0.007	0.036	0.045	-0.175	-0.362	-0.029	-0.056
-0.208	0.128	-0.026	-0.002	0.01	0.054	0.057	-0.184	-0.363	-0.049	-0.01
-0.229	0.056	0.206	-0.005	-0.008	0.049	0.061	-0.192	-0.351	-0.018	-0.003
-0.226	-0.068	0.429	-0.007	-0.065	0.053	0.051	-0.186	-0.355	0.038	-0.02
-0.214	-0.073	0.546	-0.001	-0.083	0.061	0.048	-0.174	-0.373	0.065	-0.01
-0.212	-0.049	0.522	0.006	-0.047	0.049	0.059	-0.185	-0.375	0.071	-0.011
-0.213	-0.146	0.455	0.008	-0.025	0.034	0.07	-0.178	-0.361	0.064	-0.033
-0.223	-0.248	0.361	0.006	-0.014	0.026	0.063	-0.151	-0.351	0.049	-0.04
-0.218	-0.254	0.244	0.007	0.013	0.021	0.053	-0.166	-0.361	0.025	-0.023
-0.213	-0.244	0.14	0.009	0.028	0.012	0.062	-0.193	-0.379	-0.004	-0.013
-0.237	-0.137	0.054	0.001	0.007	-0.005	0.068	-0.192	-0.375	0.014	-0.044
-0.238	0.174	-0.004	-0.007	-0.006	-0.008	0.054	-0.186	-0.353	0.038	-0.066
-0.212	0.383	-0.027	0.002	0.022	0.002	0.046	-0.192	-0.348	-0.013	-0.039
-0.207	0.285	-0.04	0.017	0.035	-0.001	0.056	-0.196	-0.366	-0.05	-0.019
-0.203	0.148	-0.048	0.02	0.026	0.002	0.058	-0.168	-0.38	-0.021	-0.03
-0.181	0.128	-0.04	0.008	0.029	0.019	0.051	-0.15	-0.377	-0.015	-0.04
-0.169	0.154	-0.038	0.008	0.025	0.012	0.058	-0.178	-0.369	-0.035	-0.046
-0.18	0.153	-0.047	0.026	0.009	0.001	0.064	-0.196	-0.361	-0.032	-0.065
-0.197	0.091	-0.057	0.02	0.011	0.004	0.063	-0.178	-0.351	-0.003	-0.075
-0.206	0.013	-0.11	-0.003	0.022	0.015	0.062	-0.175	-0.356	0.025	-0.061
-0.201	-0.021	-0.193	-0.006	0.015	0.033	0.057	-0.205	-0.373	0.043	-0.041
-0.194	-0.005	-0.197	0.005	0.003	0.04	0.059	-0.21	-0.376	0.058	-0.039
-0.217	0.02	-0.104	0.008	0.002	0.035	0.071	-0.177	-0.37	0.042	-0.054
-0.235	0.038	0.001	-0.001	0.006	0.03	0.066	-0.179	-0.369	0.014	-0.06
-0.218	0.076	0.067	-0.005	0.001	0.035	0.057	-0.207	-0.367	0.021	-0.049
-0.219	0.112	0.086	0.006	-0.005	0.042	0.06	-0.199	-0.362	0.029	-0.048
-0.223	0.119	0.045	0.013	0.008	0.023	0.057	-0.162	-0.358	0.021	-0.057
-0.2	0.097	-0.049	0.01	0.016	0.005	0.051	-0.14	-0.368	0.007	-0.056
-0.198	0.036	-0.174	0.008	0.001	0.017	0.055	-0.166	-0.382	-0.011	-0.05
-0.208	-0.037	-0.275	0.006	0.005	0.026	0.059	-0.195	-0.372	-0.013	-0.052
-0.216	-0.074	-0.24	0	0.018	0.023	0.057	-0.184	-0.359	-0.016	-0.052
-0.224	-0.074	-0.055	-0.006	0.004	0.022	0.054	-0.167	-0.364	-0.004	-0.038
-0.215	-0.032	0.122	-0.006	-0.014	0.03	0.061	-0.176	-0.367	0.031	-0.033
-0.201	0.037	0.21	-0.003	-0.007	0.039	0.068	-0.2	-0.364	0.027	-0.051
-0.2	0.071	0.248	0.005	0.009	0.035	0.06	-0.197	-0.364	0.006	-0.062
-0.212	0.065	0.248	0.012	0.005	0.038	0.053	-0.143	-0.361	0.001	-0.063
-0.221	0.064	0.213	0.011	0.002	0.055	0.053	-0.105	-0.355	0.006	-0.067
-0.21	0.042	0.151	0.006	0.019	0.044	0.055	-0.145	-0.357	0.023	-0.057
-0.197	-0.042	0.08	0.007	0.018	0.011	0.062	-0.191	-0.366	0.029	-0.046
-0.196	-0.115	0.016	0.011	-0.004	0	0.062	-0.213	-0.372	0.005	-0.04
-0.207	-0.109	-0.057	0.006	-0.013	0.001	0.053	-0.227	-0.366	-0.022	-0.015
-0.216	-0.069	-0.168	0.006	-0.017	0.006	0.053	-0.19	-0.359	-0.019	0.004
-0.204	-0.024	-0.281	0.011	-0.019	0.022	0.056	-0.143	-0.368	-0.005	-0.01
-0.193	0.075	-0.28	0.006	-0.009	0.033	0.059	-0.156	-0.371	-0.014	-0.027
-0.19	0.204	-0.152	0.006	0.001	0.029	0.06	-0.188	-0.356	-0.02	-0.019
-0.2	0.12	-0.034	0.011	0.002	0.029	0.058	-0.193	-0.359	0.003	-0.005
-0.218	-0.266	0.054	0.008	0.003	0.04	0.067	-0.181	-0.372	0.031	-0.006
-0.217	-0.62	0.167	0.003	0.012	0.038	0.075	-0.179	-0.363	0.047	-0.002
-0.204	-0.696	0.251	0.004	0.013	0.025	0.067	-0.189	-0.353	0.038	0.014
-0.199	-0.534	0.255	0.007	-0.011	0.02	0.046	-0.192	-0.356	0.028	0.011
-0.209	-0.235	0.209	0.011	-0.022	0.023	0.03	-0.184	-0.362	0.047	-0.01
-0.231	0.088	0.149	0.007	0	0.018	0.038	-0.177	-0.368	0.037	-0.036
-0.222	0.358	0.083	0.004	0.01	0.003	0.05	-0.177	-0.362	-0.014	-0.052
-0.187	0.458	0.021	0.005	-0.002	0.006	0.057	-0.184	-0.356	-0.016	-0.051
-0.178	0.384	-0.017	0.004	0.001	0.02	0.062	-0.189	-0.365	-0.004	-0.05
-0.193	0.277	-0.06	0.007	0.013	0.014	0.057	-0.173	-0.371	-0.027	-0.049
-0.199	0.201	-0.177	0.011	0.014	0.013	0.055	-0.152	-0.371	-0.029	-0.038
-0.193	0.193	-0.31	0.007	0.016	0.025	0.06	-0.165	-0.371	-0.03	-0.042
-0.2	0.105	-0.314	0.004	0.021	0.019	0.059	-0.183	-0.365	-0.054	-0.065
-0.215	-0.191	-0.247	0.005	0.011	0.003	0.056	-0.188	-0.357	-0.068	-0.078
-0.203	-0.387	-0.265	0.005	-0.008	0.01	0.059	-0.192	-0.352	-0.073	-0.078
-0.175	-0.358	-0.324	0.006	0.006	0.021	0.064	-0.183	-0.358	-0.087	-0.079
-0.186	-0.327	-0.277	0.003	0.032	0.022	0.069	-0.175	-0.367	-0.101	-0.062
-0.219	-0.241	-0.131	-0.004	0.009	0.029	0.063	-0.179	-0.368	-0.083	-0.028
-0.214	-0.075	-0.054	-0.005	-0.017	0.021	0.045	-0.174	-0.365	-0.051	-0.009
-0.199	-0.115	-0.081	0.006	-0.008	-0.008	0.036	-0.171	-0.365	-0.033	0.017
-0.201	-0.368	-0.063	0.013	-0.009	-0.022	0.041	-0.177	-0.365	-0.017	0.054
-0.199	-0.551	-0.028	0.007	-0.021	-0.017	0.045	-0.177	-0.36	-0.014	0.064
-0.204	-0.572	-0.087	0.002	-0.001	-0.012	0.04	-0.179	-0.356	-0.035	0.068
-0.22	-0.543	-0.159	0.008	0.024	-0.001	0.045	-0.198	-0.356	-0.043	0.067
-0.237	-0.408	-0.209	0.011	0.012	0.012	0.058	-0.213	-0.352	-0.035	0.005
-0.249	0.101	-0.341	-0.003	0.015	0.017	0.062	-0.194	-0.35	-0.03	-0.084
-0.229	0.643	-0.565	-0.016	0.033	0.018	0.059	-0.171	-0.355	-0.04	-0.112
-0.193	0.628	-0.774	-0.004	0.009	0.013	0.06	-0.178	-0.358	-0.06	-0.098
-0.196	0.397	-0.856	0.011	-0.015	0.014	0.056	-0.182	-0.367	-0.074	-0.102
-0.222	0.365	-0.747	0.008	-0.001	0.034	0.051	-0.172	-0.37	-0.103	-0.089
-0.216	0.348	-0.462	0.002	0.008	0.052	0.053	-0.168	-0.357	-0.127	-0.029
-0.201	0.306	-0.075	0.008	-0.001	0.056	0.061	-0.173	-0.351	-0.098	0.002
-0.212	0.291	0.37	0.01	0.002	0.058	0.072	-0.185	-0.362	-0.024	-0.029
-0.221	0.207	0.812	0.009	0.018	0.058	0.08	-0.198	-0.37	0.065	-0.037
-0.223	0.064	1.116	0.012	0.008	0.05	0.078	-0.196	-0.37	0.112	0.005
-0.242	0.005	1.184	0.002	-0.016	0.037	0.071	-0.179	-0.368	0.113	0.015
-0.253	0.036	1.053	-0.01	-0.009	0.022	0.067	-0.181	-0.366	0.101	-0.017
-0.237	0.023	0.842	-0.001	0.006	0.011	0.058	-0.204	-0.368	0.066	-0.022
-0.228	-0.03	0.633	0.007	0.001	0.007	0.047	-0.199	-0.374	0.005	-0.025
-0.235	-0.027	0.442	0.003	-0.009	0.013	0.048	-0.175	-0.373	-0.044	-0.058
-0.218	0.034	0.275	0.003	-0.007	0.013	0.054	-0.177	-0.365	-0.034	-0.06
-0.186	0.09	0.157	0.006	0.003	0.008	0.047	-0.188	-0.36	0.009	-0.036
-0.178	0.093	0.084	-0.001	0.017	0.018	0.043	-0.176	-0.363	0.034	-0.033
-0.189	0.064	0.039	-0.014	0.038	0.03	0.058	-0.167	-0.368	0.032	-0.032
-0.204	0.007	0.034	-0.006	0.031	0.03	0.067	-0.175	-0.37	0.039	-0.021
-0.221	-0.089	0.058	0.011	-0.011	0.021	0.059	-0.175	-0.368	0.067	-0.026
-0.231	-0.123	0.069	0.003	-0.024	0.021	0.06	-0.177	-0.364	0.072	-0.034
-0.221	-0.026	0.057	-0.004	-0.012	0.036	0.061	-0.189	-0.36	0.048	-0.022
-0.199	0.089	0.019	0.009	-0.006	0.044	0.051	-0.192	-0.357	0.045	-0.022
-0.191	0.117	-0.035	0.013	0.009	0.039	0.054	-0.193	-0.363	0.077	-0.041
-0.202	0.097	-0.081	0.004	0.021	0.032	0.064	-0.2	-0.372	0.085	-0.042
-0.208	0.093	-0.117	-0.001	0.001	0.033	0.065	-0.201	-0.37	0.039	-0.032
-0.216	0.065	-0.145	0.005	-0.018	0.037	0.067	-0.185	-0.363	-0.005	-0.037
-0.227	0.014	-0.178	0.011	-0.001	0.023	0.068	-0.171	-0.368	-0.013	-0.044
-0.216	0.015	-0.231	-0.001	0.009	0.005	0.06	-0.174	-0.369	-0.024	-0.037
-0.204	-0.091	-0.298	-0.013	-0.002	-0.002	0.055	-0.18	-0.354	-0.055	-0.056
-0.206	-0.388	-0.361	-0.004	0.014	-0.001	0.058	-0.193	-0.353	-0.061	-0.109
-0.207	-0.574	-0.312	0.004	0.037	0.002	0.067	-0.209	-0.367	-0.022	-0.129
-0.205	-0.452	-0.132	0.001	0.023	0.002	0.076	-0.192	-0.369	-0.009	-0.107
-0.204	-0.11	-0.049	-0.001	-0.004	0.005	0.066	-0.167	-0.362	-0.078	-0.085
-0.209	0.227	-0.171	0.003	-0.016	0.013	0.042	-0.176	-0.361	-0.14	-0.055
-0.199	0.34	-0.406	0.01	-0.012	0.015	0.042	-0.178	-0.363	-0.111	-0.011
-0.172	0.298	-0.765	0.009	-0.009	0.019	0.055	-0.158	-0.369	-0.075	0.008
-0.184	0.271	-1.108	0.002	-0.007	0.023	0.05	-0.16	-0.369	-0.103	-0.002
-0.217	0.216	-1.011	0.001	0	0.012	0.05	-0.176	-0.359	-0.121	-0.013
-0.21	0.135	-0.49	0.005	0.003	0.001	0.064	-0.174	-0.354	-0.029	-0.027
-0.206	0.115	-0.011	0.009	0.001	0.013	0.06	-0.172	-0.362	0.089	-0.033
-0.217	-0.044	0.294	0.008	0.006	0.03	0.044	-0.184	-0.366	0.066	-0.033
-0.215	-0.396	0.453	0	0.008	0.035	0.042	-0.192	-0.362	-0.047	-0.045
-0.223	-0.546	0.431	0.004	-0.003	0.039	0.047	-0.19	-0.37	-0.081	-0.053
-0.223	-0.458	0.344	0.012	-0.007	0.033	0.045	-0.18	-0.37	-0.009	-0.054
-0.212	-0.413	0.305	0.008	0.003	0.016	0.045	-0.166	-0.354	0.036	-0.06
-0.213	-0.374	0.283	0.012	0.007	0.012	0.055	-0.168	-0.362	0.005	-0.057
-0.206	-0.214	0.174	0.027	-0.001	0.029	0.063	-0.186	-0.383	-0.014	-0.052
-0.197	0.025	-0.058	0.031	0.002	0.045	0.065	-0.18	-0.376	0.036	-0.046
-0.187	0.154	-0.185	0.029	0.02	0.042	0.064	-0.151	-0.357	0.11	-0.027
-0.176	0.056	-0.022	0.032	0.015	0.042	0.06	-0.161	-0.359	0.115	-0.008
-0.186	-0.037	0.198	0.025	-0.002	0.05	0.059	-0.191	-0.371	0.055	-0.002
-0.196	0.099	0.286	0.015	0.009	0.043	0.054	-0.188	-0.365	0.018	-0.004
-0.192	0.286	0.363	0.018	0.006	0.026	0.05	-0.176	-0.366	0.059	-0.005
-0.191	0.287	0.424	0.017	-0.021	0.02	0.068	-0.185	-0.378	0.099	-0.01
-0.191	0.16	0.379	0.006	-0.01	0.025	0.091	-0.191	-0.37	0.049	-0.033
-0.186	0.083	0.267	0.005	0.021	0.023	0.102	-0.171	-0.358	0	-0.06
-0.196	0.17	0.152	0.005	0.003	0.012	0.112	-0.159	-0.357	0.022	-0.071
-0.208	0.304	0.074	-0.003	-0.027	0.017	0.107	-0.177	-0.361	0.04	-0.085
-0.195	0.256	0.045	-0.006	-0.001	0.021	0.07	-0.173	-0.369	0.008	-0.111
-0.18	0.131	0.03	-0.001	0.035	0.007	0.044	-0.157	-0.368	-0.039	-0.108
-0.189	0.12	0.017	0.002	0.017	0.005	0.045	-0.18	-0.361	-0.051	-0.079
-0.209	0.103	0.035	0.001	0.001	0.013	0.038	-0.201	-0.356	-0.023	-0.058
-0.218	-0.016	0.068	0.001	0.012	0.019	0.037	-0.189	-0.352	-0.007	-0.023
-0.203	-0.14	0.072	0.003	0.006	0.03	0.047	-0.184	-0.358	-0.017	0.029
-0.19	-0.229	0.063	0	-0.013	0.031	0.039	-0.186	-0.361	-0.009	0.042
-0.202	-0.293	0.074	-0.008	-0.019	0.024	0.027	-0.173	-0.356	0.005	0.012
-0.211	-0.282	0.097	-0.007	-0.019	0.025	0.04	-0.169	-0.363	-0.012	-0.014
-0.204	-0.271	0.103	0.002	-0.011	0.031	0.055	-0.172	-0.377	-0.031	-0.036
-0.21	-0.266	0.064	0	0.006	0.033	0.046	-0.168	-0.381	-0.022	-0.06
-0.229	0.028	0.009	-0.001	0.012	0.03	0.044	-0.174	-0.372	-0.016	-0.065
-0.239	0.466	-0.024	0.005	0.005	0.017	0.056	-0.182	-0.365	-0.029	-0.063
-0.227	0.481	-0.054	-0.002	-0.004	0	0.056	-0.186	-0.364	-0.023	-0.075
-0.205	0.163	-0.089	-0.01	0	-0.007	0.049	-0.185	-0.357	-0.018	-0.069
-0.198	-0.026	-0.107	-0.006	0.02	-0.003	0.049	-0.182	-0.351	-0.043	-0.027
-0.2	-0.038	-0.126	0.002	0.019	0.002	0.053	-0.186	-0.355	-0.053	0.018
-0.195	-0.035	-0.15	0.005	0.002	0.002	0.057	-0.192	-0.36	-0.043	0.05
-0.202	-0.115	-0.148	0.001	0.006	0.003	0.051	-0.19	-0.359	-0.038	0.062
-0.22	-0.227	-0.146	-0.003	0.01	0.005	0.05	-0.18	-0.365	-0.037	0.043
-0.224	-0.215	-0.163	0.001	-0.002	0.012	0.061	-0.176	-0.371	-0.039	0.012
-0.231	-0.091	-0.153	0.004	-0.006	0.027	0.052	-0.178	-0.363	-0.022	-0.003
-0.241	-0.041	-0.13	0.008	0.004	0.03	0.037	-0.179	-0.355	0.009	-0.013
-0.23	-0.064	-0.134	0.008	0.007	0.023	0.053	-0.18	-0.356	0.015	-0.029
-0.217	-0.048	-0.099	0	0.004	0.024	0.068	-0.182	-0.353	0.007	-0.033
-0.216	-0.07	-0.003	0	0.007	0.027	0.058	-0.177	-0.356	0.027	-0.011
-0.227	-0.167	0.07	0.007	0.007	0.037	0.059	-0.179	-0.369	0.059	0.026
-0.236	-0.152	0.104	0	0.001	0.051	0.074	-0.186	-0.374	0.046	0.02
-0.224	0.058	0.112	-0.009	0.009	0.044	0.076	-0.176	-0.368	-0.003	-0.051
-0.215	0.274	0.097	-0.001	0.022	0.03	0.078	-0.177	-0.36	-0.022	-0.113
-0.207	0.322	0.096	0.009	0.011	0.033	0.084	-0.205	-0.36	0.003	-0.114
-0.194	0.322	0.094	0.01	-0.002	0.042	0.073	-0.212	-0.364	0.028	-0.094
-0.204	0.356	0.065	0.01	0.007	0.046	0.062	-0.186	-0.369	0.03	-0.081
-0.219	0.274	0.053	0.01	0.012	0.048	0.066	-0.167	-0.377	0.008	-0.059
-0.203	0.108	0.065	0.008	0	0.039	0.062	-0.171	-0.366	0.022	-0.047
-0.191	0.015	0.067	0.004	0.007	0.023	0.045	-0.188	-0.345	0.063	-0.055
-0.202	-0.011	0.039	0.003	0.028	0.009	0.042	-0.201	-0.352	0.037	-0.051
-0.208	-0.007	-0.021	0.01	0.031	-0.006	0.058	-0.204	-0.368	-0.017	-0.033
-0.217	0.004	-0.073	0.009	0.025	-0.013	0.063	-0.189	-0.367	-0.035	-0.022
-0.226	-0.032	-0.098	-0.001	0.012	-0.013	0.055	-0.166	-0.348	-0.046	-0.026
-0.212	-0.079	-0.119	0.007	-0.016	-0.009	0.059	-0.177	-0.343	-0.076	-0.039
-0.21	-0.088	-0.128	0.02	-0.032	0	0.062	-0.203	-0.362	-0.094	-0.044
-0.225	-0.081	-0.109	0.009	-0.01	0.01	0.052	-0.192	-0.38	-0.069	-0.049
-0.214	-0.055	-0.07	0.007	0.025	0.019	0.05	-0.182	-0.382	-0.038	-0.064
-0.199	-0.026	-0.02	0.021	0.018	0.022	0.061	-0.2	-0.378	-0.014	-0.062
-0.204	-0.038	0.033	0.02	-0.011	0.032	0.069	-0.209	-0.368	0.02	-0.055
-0.206	-0.042	0.068	0.01	-0.006	0.048	0.058	-0.194	-0.357	0.045	-0.079
-0.191	-0.026	0.082	0.014	0.009	0.042	0.043	-0.176	-0.358	0.056	-0.09
-0.19	-0.09	0.084	0.016	0.001	0.035	0.044	-0.174	-0.36	0.051	-0.055
-0.21	-0.221	0.095	0.003	0.003	0.057	0.052	-0.182	-0.362	0.035	-0.032
-0.216	-0.275	0.122	0.003	0.015	0.066	0.057	-0.176	-0.376	0.043	-0.037
-0.221	-0.141	0.118	0.016	0.007	0.051	0.056	-0.168	-0.389	0.06	-0.04
-0.23	0.105	0.08	0.016	-0.005	0.041	0.051	-0.175	-0.384	0.058	-0.044
-0.231	0.216	0.053	0.007	0	0.037	0.05	-0.181	-0.366	0.057	-0.036
-0.222	0.112	0.037	0.005	0.012	0.029	0.054	-0.177	-0.354	0.059	0
-0.203	-0.088	0.012	0.009	0.013	0.025	0.058	-0.174	-0.353	0.045	0.037
-0.189	-0.313	-0.019	0.001	0.013	0.026	0.05	-0.171	-0.351	0.025	0.046
-0.204	-0.422	-0.048	-0.006	0.024	0.019	0.042	-0.157	-0.355	0.001	0.029
-0.219	-0.349	-0.083	0	0.014	0.008	0.047	-0.155	-0.366	-0.038	0.023
-0.192	-0.329	-0.123	-0.011	-0.034	0.002	0.049	-0.172	-0.373	-0.068	0.03
-0.176	-0.309	-0.178	-0.034	-0.069	-0.01	0.05	-0.176	-0.377	-0.081	0.015
-0.21	-0.002	-0.28	-0.023	-0.079	-0.04	0.056	-0.169	-0.377	-0.095	0.011
-0.232	0.283	-0.432	0.017	-0.086	-0.055	0.058	-0.173	-0.367	-0.106	0.03
-0.216	0.255	-0.591	0.033	-0.058	-0.031	0.058	-0.183	-0.358	-0.113	0.025
-0.195	0.138	-0.652	0.011	-0.01	-0.02	0.064	-0.185	-0.349	-0.119	-0.008
-0.189	0.074	-0.56	-0.007	0.009	-0.034	0.071	-0.173	-0.35	-0.107	-0.028
-0.191	0.14	-0.404	-0.009	0.022	-0.025	0.066	-0.17	-0.37	-0.077	-0.034
-0.187	0.274	-0.259	-0.021	0.039	0.01	0.056	-0.185	-0.379	-0.043	-0.038
-0.189	0.276	-0.127	-0.036	0.025	0.033	0.055	-0.196	-0.365	-0.019	-0.044
-0.221	0.22	-0.045	-0.03	-0.001	0.036	0.049	-0.198	-0.358	0.001	-0.056
-0.242	0.204	-0.055	-0.01	0.001	0.03	0.051	-0.187	-0.359	0.019	-0.079
-0.216	0.148	-0.058	0.005	0.016	0.022	0.067	-0.164	-0.358	0.013	-0.091
-0.195	0.099	0.074	0.014	0.017	0.026	0.071	-0.172	-0.359	-0.01	-0.071
-0.203	0.126	0.201	0.02	0.018	0.041	0.069	-0.204	-0.361	-0.048	-0.058
-0.194	0.031	0.138	0.02	0.041	0.037	0.071	-0.197	-0.364	-0.073	-0.066
-0.177	-0.216	-0.078	0.011	0.045	0.012	0.067	-0.165	-0.362	-0.046	-0.043
-0.188	-0.31	-0.341	0.013	0.002	0.005	0.072	-0.157	-0.356	-0.026	-0.015
-0.208	-0.258	-0.583	0.018	-0.012	0.017	0.07	-0.169	-0.363	-0.059	-0.031
-0.213	-0.25	-0.731	0.01	0.018	0.016	0.051	-0.183	-0.366	-0.098	-0.058
-0.21	-0.22	-0.647	0.006	0.021	0.011	0.049	-0.173	-0.358	-0.095	-0.053
-0.209	-0.105	-0.386	0.012	0	0.019	0.056	-0.156	-0.364	-0.051	-0.03
-0.208	0.047	-0.113	0.009	0.004	0.025	0.05	-0.176	-0.373	0.001	-0.033
-0.207	0.125	0.283	0.004	0.025	0.033	0.046	-0.196	-0.374	0.017	-0.052
-0.208	0.036	0.72	0.005	0.028	0.054	0.047	-0.189	-0.373	0.023	-0.054
-0.202	-0.101	0.908	0.008	0.01	0.077	0.045	-0.184	-0.367	0.09	-0.052
-0.207	-0.149	0.93	0.01	0.006	0.072	0.049	-0.178	-0.356	0.149	-0.062
-0.239	-0.106	0.902	0.012	0.017	0.037	0.059	-0.167	-0.354	0.119	-0.057
-0.248	0.055	0.788	0.017	0.002	0.023	0.062	-0.172	-0.364	0.067	-0.04
-0.223	0.29	0.649	0.013	-0.017	0.039	0.056	-0.186	-0.372	0.076	-0.053
-0.211	0.374	0.524	0.006	0.005	0.041	0.052	-0.19	-0.372	0.125	-0.081
-0.218	0.25	0.4	0.007	0.025	0.022	0.056	-0.199	-0.37	0.106	-0.073
-0.217	0.149	0.305	0.007	0.007	0.03	0.058	-0.197	-0.375	0.04	-0.054
-0.202	0.167	0.239	0.006	-0.007	0.056	0.058	-0.176	-0.371	0.032	-0.07
-0.204	0.164	0.192	0.013	-0.004	0.053	0.056	-0.179	-0.358	0.053	-0.084
-0.215	0.107	0.153	0.012	-0.007	0.031	0.055	-0.186	-0.36	0.045	-0.051
-0.201	0.078	0.112	0.011	-0.021	0.03	0.06	-0.179	-0.37	0.027	-0.018
-0.198	0.047	0.09	0.016	-0.022	0.044	0.059	-0.181	-0.365	0.024	-0.019
-0.213	-0.034	0.076	0.014	0.003	0.032	0.051	-0.174	-0.351	0.026	-0.02
-0.201	-0.078	0.04	0.007	0.018	0.021	0.052	-0.164	-0.352	0.014	-0.008
-0.187	-0.028	0.009	0.001	0.012	0.037	0.052	-0.178	-0.362	0.007	-0.022
-0.191	0.006	-0.001	0	0.018	0.036	0.046	-0.188	-0.358	0.009	-0.058
-0.189	-0.087	-0.018	-0.001	0.017	0.025	0.052	-0.185	-0.362	0.01	-0.075
-0.184	-0.215	-0.055	-0.013	-0.008	0.027	0.06	-0.199	-0.373	0.032	-0.079
-0.194	-0.265	-0.101	-0.024	-0.022	0.019	0.058	-0.208	-0.367	0.052	-0.088
-0.204	-0.241	-0.143	-0.011	-0.009	0.01	0.054	-0.179	-0.363	0.028	-0.079
-0.192	-0.114	-0.197	0.024	-0.003	0.016	0.06	-0.161	-0.369	-0.011	-0.058
-0.181	0.062	-0.278	0.054	-0.009	0.01	0.073	-0.17	-0.368	-0.027	-0.053
-0.178	0.123	-0.313	0.043	0.005	0.003	0.074	-0.173	-0.36	-0.028	-0.053
-0.187	0.058	-0.24	0.009	0.021	0.012	0.07	-0.179	-0.363	-0.037	-0.025
-0.207	-0.005	-0.113	-0.012	0.008	0.019	0.078	-0.187	-0.374	-0.023	0.009
-0.2	0.002	-0.016	-0.017	-0.003	0.016	0.081	-0.181	-0.368	0.025	-0.002
-0.194	0.09	0.004	-0.016	0.002	0.008	0.067	-0.186	-0.358	0.025	-0.024
-0.218	0.172	-0.087	-0.013	0	0.011	0.05	-0.192	-0.364	-0.025	-0.008
-0.215	0.124	-0.249	-0.008	-0.009	0.023	0.049	-0.183	-0.365	-0.051	-0.009
-0.197	0.012	-0.445	-0.003	-0.006	0.012	0.056	-0.177	-0.351	-0.06	-0.028
-0.209	-0.055	-0.674	0.004	0.007	-0.011	0.059	-0.174	-0.348	-0.096	0.01
-0.218	-0.208	-0.798	0.003	0.007	-0.008	0.069	-0.182	-0.362	-0.126	0.053
-0.216	-0.53	-0.634	-0.002	-0.005	0.011	0.073	-0.195	-0.37	-0.123	0.029
-0.212	-0.858	-0.277	0.002	-0.002	0.014	0.06	-0.185	-0.369	-0.106	-0.01
-0.206	-1.032	0.013	0.006	0.021	0.002	0.058	-0.173	-0.37	-0.09	-0.025
-0.226	-0.769	0.118	0.007	0.015	0.001	0.061	-0.179	-0.365	-0.094	-0.028
-0.247	-0.012	0.064	0	-0.007	0.006	0.053	-0.187	-0.345	-0.097	-0.032
-0.229	0.565	-0.139	-0.011	0.006	-0.001	0.048	-0.191	-0.338	-0.086	-0.037
-0.223	0.616	-0.435	-0.007	0.013	-0.018	0.055	-0.189	-0.351	-0.1	-0.024
-0.249	0.546	-0.588	0.004	-0.018	-0.023	0.055	-0.178	-0.351	-0.112	-0.018
-0.249	0.532	-0.427	0.006	-0.022	-0.003	0.041	-0.178	-0.345	-0.082	-0.038
-0.223	0.497	-0.137	0.003	0.009	0.026	0.045	-0.184	-0.359	-0.032	-0.043
-0.214	0.39	-0.005	0.008	0.013	0.036	0.06	-0.178	-0.368	0.001	-0.035
-0.222	0.153	0.073	0.011	-0.002	0.044	0.058	-0.177	-0.359	0.02	-0.04
-0.211	-0.14	0.352	0.005	0.003	0.056	0.063	-0.173	-0.36	0.039	-0.043
-0.187	-0.326	0.679	0.008	0.009	0.045	0.083	-0.172	-0.37	0.033	-0.032
-0.19	-0.267	0.743	0.019	0.005	0.029	0.083	-0.191	-0.372	0.016	-0.02
-0.2	-0.106	0.591	0.02	0	0.015	0.063	-0.195	-0.37	0.025	-0.013
-0.197	-0.206	0.386	0.012	0.001	-0.006	0.056	-0.176	-0.361	0.023	0.002
-0.203	-0.459	0.161	0.005	0.013	-0.007	0.057	-0.163	-0.358	-0.019	0.012
-0.211	-0.476	-0.097	0.007	0.01	0.003	0.047	-0.171	-0.371	-0.046	-0.031
-0.218	-0.309	-0.349	0.013	0.006	0.006	0.039	-0.185	-0.378	0	-0.092
-0.229	-0.117	-0.379	0.005	0.017	0.015	0.044	-0.184	-0.371	0.05	-0.104
-0.217	0.119	-0.13	-0.004	0.008	0.025	0.048	-0.182	-0.362	0.038	-0.09
-0.201	0.304	0.158	0.004	-0.001	0.028	0.046	-0.188	-0.362	0.035	-0.073
-0.215	0.338	0.389	0.015	0.018	0.039	0.045	-0.189	-0.368	0.054	-0.046
-0.228	0.278	0.532	0.014	0.016	0.049	0.049	-0.179	-0.37	0.062	-0.029
-0.21	0.21	0.517	0.019	-0.006	0.043	0.051	-0.165	-0.367	0.08	-0.039
-0.206	0.173	0.42	0.02	0.001	0.046	0.049	-0.171	-0.366	0.089	-0.053
-0.232	0.155	0.301	0.007	0.012	0.047	0.054	-0.187	-0.365	0.063	-0.043
-0.232	0.142	0.185	0.008	-0.004	0.026	0.061	-0.183	-0.367	0.037	-0.007
-0.207	0.133	0.113	0.02	-0.02	0.021	0.06	-0.176	-0.37	0.04	0.023
-0.2	0.119	0.058	0.009	-0.011	0.034	0.054	-0.185	-0.365	0.028	0.016
-0.202	0.088	0.006	-0.005	0.01	0.031	0.054	-0.198	-0.358	-0.017	-0.015
-0.199	0.064	-0.019	-0.005	0.008	0.021	0.062	-0.196	-0.364	-0.023	-0.046
-0.207	0.064	-0.024	-0.004	-0.008	0.028	0.062	-0.187	-0.378	0.009	-0.061
-0.22	0.061	-0.026	-0.002	0.002	0.035	0.051	-0.186	-0.374	-0.011	-0.056
-0.211	0.036	-0.033	0.004	0.019	0.028	0.055	-0.182	-0.365	-0.047	-0.05
-0.184	0.002	-0.05	0.007	0.008	0.021	0.067	-0.176	-0.367	-0.018	-0.059
-0.184	-0.027	-0.051	0.009	0.002	0.025	0.061	-0.178	-0.362	0.019	-0.061
-0.218	-0.043	-0.039	0.001	0.019	0.027	0.056	-0.178	-0.359	0.016	-0.047
-0.225	-0.07	-0.051	-0.008	0.023	0.021	0.059	-0.182	-0.369	0.01	-0.027
-0.206	-0.107	-0.1	0.005	0.015	0.016	0.052	-0.187	-0.375	0.009	-0.002
-0.217	-0.091	-0.174	0.013	0.009	0.017	0.046	-0.182	-0.369	0.004	0.006
-0.232	-0.036	-0.253	0.002	-0.002	0.022	0.051	-0.175	-0.365	-0.02	-0.004
-0.219	0.02	-0.353	0.003	-0.01	0.027	0.055	-0.166	-0.362	-0.051	-0.022
-0.199	0.103	-0.521	0.01	0	0.025	0.057	-0.16	-0.357	-0.049	-0.064
-0.191	0.179	-0.583	0.002	0.01	0.019	0.06	-0.171	-0.358	-0.036	-0.088
-0.19	0.172	-0.349	-0.005	-0.001	0.01	0.058	-0.18	-0.367	-0.032	-0.066
-0.201	0.101	-0.053	-0.003	-0.006	0.004	0.058	-0.194	-0.376	-0.008	-0.06
-0.209	0.037	0.114	-0.004	0.012	0.016	0.06	-0.209	-0.374	0.016	-0.059
-0.203	0.013	0.27	0.001	0.016	0.03	0.059	-0.183	-0.363	0.008	-0.021
-0.216	0.016	0.386	0.009	0.004	0.031	0.062	-0.158	-0.366	-0.004	-0.01
-0.221	0.032	0.372	0.009	0	0.038	0.062	-0.179	-0.379	0.009	-0.051
-0.183	0.028	0.29	0.004	-0.005	0.042	0.056	-0.176	-0.372	0.017	-0.067
-0.173	-0.032	0.202	0	-0.015	0.031	0.059	-0.149	-0.35	0.008	-0.046
-0.204	-0.106	0.124	0.007	-0.02	0.026	0.065	-0.158	-0.351	0.007	-0.036
-0.191	-0.156	0.059	0.005	-0.007	0.033	0.057	-0.179	-0.37	0.002	-0.031
-0.16	-0.187	0.007	-0.011	0.016	0.026	0.044	-0.182	-0.364	0.001	-0.005
-0.184	-0.215	-0.017	-0.012	0.015	0.017	0.048	-0.179	-0.342	0.015	0.017
-0.213	-0.215	-0.017	0.003	-0.006	0.025	0.06	-0.177	-0.346	0.008	0.005
-0.213	-0.05	-0.02	0.012	-0.007	0.025	0.057	-0.172	-0.361	0.006	-0.016
-0.226	0.176	-0.041	0.003	0.009	0.016	0.051	-0.179	-0.359	0.015	-0.031
-0.226	0.174	-0.063	-0.013	0.002	0.013	0.055	-0.193	-0.362	0.004	-0.05
-0.213	0.06	-0.072	-0.008	-0.013	0.015	0.058	-0.192	-0.372	-0.014	-0.071
-0.228	0.017	-0.076	0.01	-0.001	0.017	0.056	-0.191	-0.375	-0.025	-0.083
-0.218	-0.043	-0.077	0.011	0.019	0.009	0.055	-0.183	-0.369	-0.029	-0.072
-0.183	-0.117	-0.112	0.008	0.016	0.01	0.054	-0.167	-0.363	-0.026	-0.052
-0.175	-0.121	-0.184	0.011	0.004	0.029	0.057	-0.17	-0.36	-0.041	-0.035
-0.173	-0.068	-0.266	0.014	0.009	0.023	0.058	-0.175	-0.356	-0.05	-0.009
-0.192	0	-0.383	0.021	0.005	0.006	0.061	-0.171	-0.354	-0.027	0.01
-0.227	0.07	-0.429	0.02	0	0.017	0.063	-0.186	-0.363	-0.021	0.008
-0.219	0.085	-0.228	0.006	0.014	0.022	0.06	-0.193	-0.369	-0.051	-0.001
-0.199	-0.01	0.085	-0.005	0.012	0.004	0.054	-0.184	-0.366	-0.054	-0.013
-0.203	-0.165	0.261	0	-0.002	-0.003	0.056	-0.197	-0.365	-0.012	-0.024
-0.205	-0.288	0.3	0.012	0.004	0.004	0.056	-0.209	-0.365	0	-0.027
-0.196	-0.343	0.289	0.011	0.011	0.006	0.05	-0.197	-0.363	-0.011	-0.009
-0.207	-0.352	0.249	0.001	0.007	0.02	0.05	-0.192	-0.365	0.003	0.017
-0.237	-0.345	0.186	0.002	-0.001	0.03	0.057	-0.181	-0.368	0.024	-0.002
-0.236	-0.376	0.111	0.011	-0.001	0.026	0.055	-0.154	-0.365	0.032	-0.036
-0.203	-0.295	0.049	0.009	0.012	0.032	0.051	-0.152	-0.357	0.023	-0.033
-0.194	0.188	0.011	0.007	0.014	0.028	0.063	-0.177	-0.352	0.011	-0.046
-0.197	0.676	-0.011	0.014	0.005	0.017	0.066	-0.193	-0.357	0.017	-0.083
-0.19	0.577	-0.023	0.019	0.01	0.018	0.055	-0.187	-0.368	0.033	-0.07
-0.205	0.219	-0.025	0.014	0.006	0.011	0.058	-0.187	-0.377	0.025	-0.022
-0.22	0.075	-0.017	0.008	-0.014	0.005	0.065	-0.201	-0.379	0	-0.004
-0.198	0.074	-0.008	0.006	-0.01	0.021	0.065	-0.194	-0.37	-0.003	-0.021
-0.198	0.083	0.003	0.004	0.009	0.037	0.061	-0.174	-0.363	0.004	-0.034
-0.218	0.069	0.021	0	0.006	0.036	0.051	-0.162	-0.366	0.006	-0.042
-0.197	0.034	0.01	0	-0.004	0.026	0.057	-0.163	-0.369	0.011	-0.089
-0.19	0.015	-0.028	0.002	0.011	0.026	0.075	-0.175	-0.371	0	-0.146
-0.225	0.042	-0.029	0	0.033	0.028	0.075	-0.17	-0.367	0.001	-0.132
-0.227	0.09	0.014	-0.012	0.017	0.03	0.07	-0.167	-0.36	0.013	-0.069
-0.188	0.071	0.06	-0.012	-0.009	0.033	0.069	-0.177	-0.359	0.001	-0.029
-0.186	-0.03	0.074	-0.001	-0.015	0.027	0.058	-0.176	-0.358	0.002	-0.02
-0.228	-0.05	0.064	0.004	-0.043	0.022	0.055	-0.186	-0.363	0.025	-0.003
-0.244	0.056	0.066	-0.004	-0.093	0.026	0.059	-0.193	-0.369	0.029	0.018
-0.239	-0.003	0.065	-0.017	-0.085	0.015	0.058	-0.185	-0.368	0.017	0.014
-0.243	-0.257	0.04	-0.019	-0.019	-0.004	0.06	-0.192	-0.364	0.004	0.006
-0.219	-0.371	0.022	-0.013	0.01	0.008	0.062	-0.185	-0.357	-0.033	0.014
-0.197	-0.288	0.027	-0.015	0	0.035	0.065	-0.167	-0.352	-0.058	-0.002
-0.204	-0.135	0.029	-0.016	0.01	0.043	0.069	-0.17	-0.356	-0.031	-0.045
-0.189	-0.026	0.012	-0.002	0.022	0.029	0.064	-0.186	-0.358	-0.013	-0.069
-0.183	-0.035	-0.01	0.01	0.015	0.012	0.049	-0.21	-0.357	-0.005	-0.058
-0.213	-0.056	-0.016	0.005	0.015	0.019	0.043	-0.226	-0.358	0.01	-0.043
-0.225	-0.001	-0.012	0.011	0.028	0.037	0.049	-0.218	-0.358	-0.004	-0.051
-0.217	0.086	-0.024	0.025	0.033	0.035	0.062	-0.208	-0.366	-0.018	-0.063
-0.218	0.135	-0.07	0.023	0.022	0.027	0.069	-0.196	-0.381	-0.003	-0.063
-0.223	0.103	-0.137	0.022	0.005	0.028	0.06	-0.169	-0.372	-0.004	-0.052
-0.207	0.029	-0.21	0.022	0.008	0.011	0.047	-0.162	-0.356	-0.038	-0.037
-0.192	-0.032	-0.285	0.019	0.013	-0.006	0.055	-0.178	-0.356	-0.063	-0.044
-0.207	-0.018	-0.337	0.031	0.006	-0.002	0.069	-0.178	-0.354	-0.067	-0.064
-0.22	0.12	-0.361	0.045	0.015	-0.01	0.066	-0.16	-0.354	-0.068	-0.056
-0.224	0.246	-0.404	0.042	0.02	-0.018	0.066	-0.158	-0.368	-0.066	-0.029
-0.232	0.184	-0.479	0.039	0.006	0.007	0.066	-0.183	-0.373	-0.06	-0.036
-0.238	0.045	-0.528	0.038	0.007	0.024	0.049	-0.199	-0.362	-0.056	-0.07
-0.223	-0.016	-0.52	0.029	0.019	0.016	0.04	-0.188	-0.362	-0.047	-0.069
-0.195	-0.027	-0.463	0.021	0.01	0.023	0.04	-0.189	-0.364	-0.01	-0.039
-0.212	-0.003	-0.314	0.016	-0.002	0.036	0.034	-0.195	-0.357	0.045	-0.043
-0.24	0.095	0.022	0.002	0.014	0.047	0.031	-0.181	-0.355	0.07	-0.072
-0.226	0.235	0.457	-0.012	0.024	0.068	0.037	-0.172	-0.364	0.076	-0.056
-0.213	0.184	0.727	-0.02	0	0.068	0.05	-0.174	-0.364	0.091	-0.025
-0.217	-0.105	0.761	-0.022	-0.001	0.05	0.057	-0.163	-0.356	0.087	-0.027
-0.217	-0.219	0.689	-0.017	0.026	0.033	0.054	-0.14	-0.367	0.092	-0.006
-0.222	-0.073	0.568	-0.017	0.021	0.025	0.059	-0.146	-0.375	0.11	0.029
-0.211	0.014	0.412	-0.022	0.003	0.033	0.067	-0.181	-0.36	0.087	0.009
-0.18	0.065	0.229	-0.02	0.008	0.033	0.065	-0.189	-0.355	0.036	-0.042
-0.185	0.171	0.002	-0.012	0.003	0.022	0.062	-0.177	-0.367	0.005	-0.057
-0.206	0.205	-0.187	-0.008	-0.014	0.024	0.066	-0.178	-0.369	0.005	-0.048
-0.185	0.156	-0.207	-0.016	-0.005	0.031	0.071	-0.176	-0.362	-0.009	-0.058
-0.181	0.11	-0.086	-0.023	0.011	0.032	0.074	-0.168	-0.362	-0.035	-0.074
-0.212	0.057	0.078	-0.018	0.004	0.03	0.074	-0.175	-0.372	-0.025	-0.069
-0.221	-0.049	0.203	-0.016	0.002	0.027	0.069	-0.178	-0.384	-0.011	-0.069
-0.225	-0.151	0.238	-0.013	0.008	0.032	0.066	-0.164	-0.371	-0.02	-0.087
-0.24	-0.138	0.241	0.003	0.01	0.041	0.07	-0.169	-0.349	-0.031	-0.096
-0.228	-0.045	0.241	0.015	0.011	0.04	0.07	-0.19	-0.362	-0.027	-0.093
-0.212	0.012	0.22	0.015	0.009	0.032	0.065	-0.196	-0.378	0.001	-0.091
-0.232	-0.068	0.193	0.014	-0.01	0.025	0.066	-0.186	-0.365	0.019	-0.068
-0.238	-0.291	0.151	0.015	-0.02	0.012	0.066	-0.184	-0.359	0.016	0.007
-0.187	-0.478	0.07	0.025	-0.001	-0.003	0.054	-0.191	-0.368	0.017	0.087
-0.154	-0.62	-0.036	0.035	-0.002	-0.002	0.034	-0.186	-0.368	-0.017	0.101
-0.178	-0.774	-0.156	0.03	-0.025	0.006	0.029	-0.174	-0.358	-0.077	0.084
-0.181	-0.519	-0.289	0.022	-0.029	-0.003	0.038	-0.168	-0.353	-0.088	0.06
-0.153	0.196	-0.41	0.026	-0.015	-0.013	0.038	-0.159	-0.361	-0.076	0.001
-0.159	0.61	-0.489	0.031	-0.004	-0.019	0.041	-0.166	-0.365	-0.069	-0.047
-0.17	0.587	-0.542	0.029	-0.013	-0.028	0.055	-0.202	-0.362	-0.047	-0.044
-0.162	0.528	-0.653	0.026	-0.016	-0.014	0.06	-0.215	-0.366	-0.014	-0.042
-0.187	0.387	-0.823	0.023	0.007	0.012	0.057	-0.197	-0.364	0.005	-0.035
-0.206	0.226	-0.817	0.022	0.017	0.011	0.056	-0.188	-0.35	-0.016	0.002
-0.173	0.21	-0.53	0.018	-0.006	0.008	0.057	-0.192	-0.352	-0.058	-0.001
-0.166	0.211	-0.171	-0.012	-0.016	0.031	0.055	-0.186	-0.366	-0.07	-0.049
-0.237	0.192	0.153	-0.063	0.007	0.055	0.055	-0.172	-0.37	-0.037	-0.072
-0.309	0.237	0.481	-0.076	0.022	0.059	0.057	-0.176	-0.367	0.006	-0.087
-0.273	0.271	0.702	-0.028	0.003	0.05	0.05	-0.18	-0.366	0.038	-0.111
-0.173	0.079	0.682	0.024	-0.006	0.037	0.04	-0.177	-0.364	0.069	-0.096
-0.166	-0.271	0.492	0.032	0.013	0.025	0.051	-0.189	-0.366	0.074	-0.041
-0.243	-0.471	0.229	0.015	0.018	0.012	0.063	-0.193	-0.373	0.037	0.005
-0.262	-0.458	-0.086	0.002	0.003	0.004	0.053	-0.176	-0.372	-0.006	0.031
-0.2	-0.315	-0.375	0.002	-0.002	0.005	0.043	-0.172	-0.363	-0.039	0.074
-0.184	-0.172	-0.548	0.015	0.008	0.01	0.052	-0.189	-0.359	-0.053	0.118
-0.244	-0.135	-0.644	0.029	0.007	0.014	0.058	-0.198	-0.363	-0.039	0.121
-0.301	-0.046	-0.774	0.035	0.002	0.009	0.054	-0.187	-0.365	-0.014	0.099
-0.299	0.184	-0.933	0.032	0.006	0.009	0.06	-0.17	-0.363	0.008	0.041
-0.235	0.315	-0.873	0.01	0.006	0.02	0.069	-0.181	-0.365	-0.008	-0.054
-0.156	0.223	-0.394	-0.029	0.011	0.021	0.059	-0.202	-0.367	-0.068	-0.127
-0.113	0.12	0.181	-0.044	0.027	0.013	0.049	-0.188	-0.369	-0.108	-0.149
-0.15	0.05	0.439	-0.036	0.044	0.009	0.061	-0.169	-0.37	-0.104	-0.121
-0.229	-0.098	0.423	-0.034	0.032	0.004	0.07	-0.173	-0.37	-0.084	-0.078
-0.243	-0.17	0.314	-0.031	0.004	-0.001	0.068	-0.189	-0.369	-0.058	-0.065
-0.221	-0.201	0.221	-0.021	0.007	-0.006	0.066	-0.204	-0.363	-0.048	-0.05
-0.229	-0.309	0.132	-0.018	0.011	-0.022	0.053	-0.193	-0.365	-0.075	-0.016
-0.25	-0.31	0.038	-0.014	-0.003	-0.036	0.043	-0.175	-0.375	-0.121	-0.007
-0.273	-0.274	0.053	0.006	0.003	-0.037	0.044	-0.18	-0.376	-0.165	-0.041
-0.263	-0.213	0.051	0.019	0.011	-0.036	0.047	-0.181	-0.363	-0.187	-0.057
-0.209	-0.066	-0.172	0.018	-0.016	-0.035	0.053	-0.17	-0.354	-0.175	-0.015
-0.175	-0.177	-0.422	0.026	-0.031	-0.02	0.065	-0.165	-0.356	-0.128	0.007
-0.157	-0.425	-0.415	0.021	-0.012	0.01	0.073	-0.164	-0.353	-0.058	-0.034
-0.135	-0.367	-0.265	0.01	-0.001	0.035	0.071	-0.156	-0.353	0	-0.058
-0.146	-0.149	-0.199	0.017	-0.008	0.049	0.066	-0.151	-0.37	0.028	-0.051
-0.2	0.015	-0.04	0.011	-0.003	0.064	0.067	-0.169	-0.375	0.028	-0.061
-0.273	0.231	0.338	-0.003	0.015	0.061	0.068	-0.186	-0.366	0.041	-0.074
-0.307	0.418	0.691	0.006	0.015	0.052	0.063	-0.189	-0.372	0.131	-0.065
-0.256	0.34	0.894	0.013	-0.006	0.06	0.061	-0.192	-0.37	0.228	-0.052
-0.198	0.068	0.922	0.011	-0.008	0.063	0.061	-0.172	-0.353	0.208	-0.057
-0.189	-0.182	0.753	0.022	0.012	0.052	0.056	-0.154	-0.354	0.134	-0.06
-0.178	-0.288	0.523	0.027	0.006	0.043	0.058	-0.171	-0.362	0.104	-0.052
-0.186	-0.236	0.27	0.011	-0.006	0.038	0.068	-0.183	-0.358	0.076	-0.058
-0.212	-0.093	0.067	0.011	0.01	0.04	0.07	-0.182	-0.362	0.051	-0.066
-0.202	0.111	0.144	0.027	0.024	0.049	0.068	-0.182	-0.374	0.08	-0.045
-0.176	0.275	0.379	0.018	0.012	0.062	0.07	-0.185	-0.368	0.104	-0.018
-0.152	0.293	0.471	0.002	-0.004	0.056	0.066	-0.193	-0.357	0.091	-0.011
-0.169	0.284	0.422	0.006	-0.01	0.03	0.049	-0.212	-0.355	0.079	-0.023
-0.212	0.234	0.336	0.016	-0.002	0.017	0.035	-0.225	-0.351	0.059	-0.057
-0.179	-0.055	0.237	0.025	0.013	0.025	0.04	-0.191	-0.352	0.023	-0.085
-0.141	-0.368	0.146	0.028	0.012	0.043	0.053	-0.152	-0.361	-0.024	-0.067
-0.205	-0.464	0.058	0.015	0.002	0.052	0.06	-0.164	-0.366	-0.057	-0.024
-0.286	-0.414	-0.042	0.002	-0.004	0.039	0.065	-0.19	-0.368	-0.063	-0.009
-0.318	-0.054	-0.134	-0.001	-0.006	0.026	0.065	-0.188	-0.362	-0.068	-0.008
-0.293	0.477	-0.223	-0.003	0.002	0.014	0.056	-0.18	-0.36	-0.07	-0.004
-0.235	0.496	-0.357	-0.007	0.005	0	0.057	-0.182	-0.369	-0.063	-0.031
-0.213	0.095	-0.496	-0.009	0.003	-0.001	0.061	-0.184	-0.368	-0.061	-0.067
-0.207	-0.085	-0.534	0	0.001	0.002	0.05	-0.179	-0.358	-0.062	-0.058
-0.193	-0.058	-0.464	0.014	-0.009	0	0.038	-0.173	-0.359	-0.052	-0.018
-0.196	-0.069	-0.315	0.016	-0.011	0.002	0.044	-0.166	-0.362	-0.039	-0.001
-0.188	-0.066	-0.095	0.005	0.005	0.021	0.053	-0.172	-0.357	-0.047	-0.03
-0.16	0.02	0.06	-0.002	0.012	0.04	0.054	-0.187	-0.365	-0.057	-0.064
-0.151	0.173	0.093	-0.001	0.004	0.017	0.058	-0.19	-0.38	-0.038	-0.07
-0.162	0.227	0.145	0.003	0.007	-0.009	0.065	-0.184	-0.375	-0.007	-0.076
-0.167	0.015	0.225	0.005	0.023	0.009	0.076	-0.171	-0.359	0.04	-0.081
-0.173	-0.262	0.257	0.003	0.016	0.028	0.089	-0.166	-0.354	0.085	-0.074
-0.192	-0.363	0.256	0.007	-0.008	0.041	0.086	-0.184	-0.356	0.08	-0.078
-0.214	-0.22	0.221	0.008	-0.003	0.059	0.071	-0.2	-0.362	0.076	-0.076
-0.224	0.275	0.164	0	0.01	0.04	0.065	-0.2	-0.377	0.093	-0.041
-0.193	0.812	0.105	-0.004	0.003	0.01	0.059	-0.191	-0.388	0.078	-0.02
-0.171	0.863	0.051	0.001	0.009	0.02	0.043	-0.183	-0.376	0.043	-0.032
-0.183	0.563	0.029	0.002	0.02	0.036	0.034	-0.187	-0.357	0.023	-0.036
-0.147	0.276	0.027	0.003	0.009	0.029	0.038	-0.176	-0.356	0.02	-0.044
-0.107	0.091	0.011	0.015	-0.003	0.024	0.045	-0.137	-0.362	0.026	-0.071
-0.132	0.023	-0.003	0.014	0.001	0.027	0.048	-0.129	-0.356	0.014	-0.073
-0.147	0.024	-0.006	-0.01	0.006	0.025	0.043	-0.161	-0.352	-0.017	-0.036
-0.154	-0.005	-0.012	-0.028	0.003	0.027	0.039	-0.182	-0.361	-0.015	0
-0.194	-0.037	-0.013	-0.021	-0.001	0.022	0.044	-0.18	-0.374	0.015	0
-0.221	0.121	0.004	-0.008	0	-0.002	0.045	-0.177	-0.377	0.039	-0.021
-0.225	0.34	0.016	-0.013	0.003	-0.006	0.035	-0.186	-0.37	0.049	-0.022
-0.239	0.273	0.006	-0.03	0.008	0.024	0.037	-0.191	-0.372	0.034	-0.026
-0.259	0.065	-0.001	-0.021	0.019	0.038	0.051	-0.18	-0.371	0.032	-0.046
-0.253	-0.13	0.005	0.02	0.024	0.027	0.058	-0.171	-0.351	0.045	-0.033
-0.228	-0.459	0.015	0.041	0.019	0.028	0.062	-0.175	-0.348	0.028	-0.003
-0.225	-0.74	0.024	0.027	0.031	0.038	0.069	-0.179	-0.359	0.019	-0.006
-0.211	-0.759	0.028	0.008	0.053	0.046	0.065	-0.184	-0.359	0.03	-0.007
-0.162	-0.59	0.028	-0.005	0.034	0.037	0.066	-0.187	-0.363	-0.005	0.014
-0.156	-0.237	0.023	-0.009	-0.019	0.021	0.083	-0.186	-0.37	-0.051	-0.003
-0.207	0.125	0.018	-0.011	-0.049	0.028	0.089	-0.191	-0.354	-0.055	-0.036
-0.24	0.137	0.009	-0.017	-0.043	0.041	0.083	-0.196	-0.34	-0.065	-0.036
-0.237	-0.045	-0.002	-0.023	-0.04	0.034	0.082	-0.209	-0.351	-0.038	-0.037
-0.232	-0.022	0	-0.017	-0.038	0.028	0.074	-0.217	-0.368	0.038	-0.061
-0.232	0.13	0.001	-0.004	-0.002	0.032	0.062	-0.205	-0.376	0.031	-0.076
-0.229	0.188	-0.02	-0.001	0.046	0.039	0.065	-0.199	-0.384	-0.026	-0.055
-0.222	0.176	-0.059	0	0.051	0.038	0.069	-0.201	-0.376	-0.01	-0.049
-0.232	0.121	-0.087	0.005	0.022	0.031	0.064	-0.191	-0.354	0.026	-0.082
-0.241	0.025	-0.133	0.008	0.014	0.027	0.066	-0.172	-0.362	0.005	-0.087
-0.224	-0.041	-0.221	0.009	0.014	0.019	0.065	-0.161	-0.38	-0.029	-0.062
-0.218	-0.084	-0.259	0.003	-0.022	0.004	0.048	-0.166	-0.366	-0.027	-0.053
-0.239	-0.16	-0.203	-0.012	-0.075	0.005	0.048	-0.178	-0.351	-0.02	-0.04
-0.246	-0.2	-0.143	-0.011	-0.103	0.019	0.064	-0.187	-0.361	-0.035	-0.006
-0.239	-0.154	-0.074	-0.003	-0.092	0.011	0.057	-0.192	-0.369	-0.051	0.031
-0.238	-0.12	0.02	-0.005	-0.056	0.005	0.037	-0.181	-0.361	-0.048	0.052
-0.236	-0.078	0.016	-0.001	-0.02	0.019	0.034	-0.167	-0.355	-0.042	0.064
-0.235	0.076	-0.152	0.007	0.002	0.016	0.038	-0.175	-0.363	-0.044	0.062
-0.231	0.196	-0.369	0.016	0.011	-0.002	0.03	-0.178	-0.37	-0.064	0.018
-0.231	0.149	-0.514	0.032	0.011	-0.006	0.031	-0.165	-0.358	-0.098	-0.031
-0.235	0.066	-0.617	0.036	0.003	-0.011	0.062	-0.164	-0.358	-0.104	-0.02
-0.212	0.017	-0.641	0.032	-0.005	-0.014	0.084	-0.176	-0.365	-0.079	0.003
-0.186	-0.035	-0.471	0.041	0.024	-0.002	0.076	-0.186	-0.359	-0.068	-0.03
-0.206	-0.051	-0.198	0.043	0.068	0.01	0.065	-0.185	-0.361	-0.079	-0.068
-0.236	-0.044	0.016	0.036	0.057	0.016	0.06	-0.177	-0.364	-0.082	-0.062
-0.241	-0.084	0.143	0.046	0.023	0.019	0.057	-0.178	-0.359	-0.065	-0.065
-0.229	-0.108	0.229	0.058	0.017	0.018	0.063	-0.186	-0.362	0.006	-0.083
-0.209	-0.026	0.299	0.054	0.012	0.024	0.06	-0.186	-0.358	0.085	-0.074
-0.198	0.115	0.303	0.047	0.003	0.047	0.035	-0.173	-0.353	0.079	-0.049
-0.208	0.143	0.197	0.043	0.008	0.059	0.012	-0.155	-0.359	0.046	-0.033
-0.219	0.006	0.116	0.041	0.022	0.046	0.009	-0.157	-0.359	0.056	-0.027
-0.217	-0.092	0.178	0.029	0.033	0.036	0.016	-0.177	-0.365	0.071	-0.024
-0.205	-0.106	0.204	0.013	0.021	0.043	0.024	-0.176	-0.382	0.077	-0.023
-0.195	-0.194	0.152	0.016	-0.002	0.053	0.038	-0.166	-0.379	0.081	-0.017
-0.196	-0.228	0.186	0.013	-0.02	0.04	0.064	-0.177	-0.371	0.075	-0.002
-0.197	-0.15	0.185	-0.007	-0.031	0.013	0.082	-0.196	-0.369	0.053	0.001
-0.193	-0.206	0.032	-0.01	-0.012	0.004	0.079	-0.197	-0.359	0.029	-0.016
-0.195	-0.316	-0.162	-0.019	0.02	0.001	0.067	-0.184	-0.355	-0.005	-0.022
-0.197	-0.281	-0.338	-0.05	0.022	-0.003	0.062	-0.179	-0.367	-0.041	-0.006
-0.181	-0.144	-0.42	-0.056	0.009	0.005	0.064	-0.174	-0.382	-0.044	-0.003
-0.18	0.076	-0.415	-0.035	0.008	0.023	0.059	-0.173	-0.379	-0.068	-0.016
-0.204	0.194	-0.454	-0.021	0.007	0.015	0.059	-0.176	-0.359	-0.128	-0.011
-0.201	-0.053	-0.537	-0.014	0.011	-0.014	0.062	-0.161	-0.356	-0.137	-0.002
-0.184	-0.358	-0.644	-0.009	0.024	-0.019	0.061	-0.146	-0.368	-0.121	-0.021
-0.197	-0.126	-0.744	-0.016	0.011	-0.02	0.061	-0.16	-0.356	-0.158	-0.058
-0.208	0.427	-0.859	-0.027	-0.007	-0.038	0.068	-0.198	-0.34	-0.2	-0.072
-0.2	0.558	-1.162	-0.019	-0.005	-0.034	0.076	-0.224	-0.352	-0.197	-0.047
-0.21	0.321	-1.61	-0.017	0.003	-0.01	0.07	-0.213	-0.369	-0.184	-0.018
-0.223	0.203	-1.824	-0.02	0.013	0.002	0.058	-0.202	-0.365	-0.154	0.005
-0.21	0.173	-1.455	0.009	0.011	0.012	0.064	-0.2	-0.368	-0.056	0.009
-0.2	0.056	-0.672	0.048	-0.002	0.043	0.068	-0.192	-0.383	0.024	-0.042
-0.201	0.027	0.153	0.075	-0.001	0.075	0.059	-0.179	-0.378	0.027	-0.097
-0.2	0.168	0.998	0.083	0.014	0.086	0.058	-0.156	-0.365	0.05	-0.104
-0.208	0.213	1.646	0.041	0.01	0.082	0.064	-0.152	-0.364	0.131	-0.106
-0.214	0.151	1.78	-0.018	0.002	0.076	0.063	-0.197	-0.362	0.197	-0.109
-0.225	0.165	1.689	-0.028	0.024	0.069	0.058	-0.241	-0.365	0.195	-0.08
-0.237	0.183	1.652	-0.011	0.032	0.056	0.056	-0.23	-0.372	0.167	-0.061
-0.213	0.119	1.499	-0.015	0.001	0.034	0.054	-0.196	-0.363	0.152	-0.077
-0.199	0.083	1.143	-0.038	-0.01	0.02	0.057	-0.187	-0.354	0.124	-0.088
-0.225	0.123	0.756	-0.045	0.001	0.02	0.067	-0.19	-0.362	0.074	-0.077
-0.234	0.121	0.426	-0.024	-0.006	0.018	0.068	-0.161	-0.362	0.016	-0.075
-0.227	0.046	0.064	0	-0.001	0.009	0.066	-0.114	-0.358	-0.027	-0.065
-0.235	0.049	-0.19	0.013	0.018	0.008	0.071	-0.118	-0.353	-0.039	-0.04
-0.25	0.096	-0.085	0.02	0.02	0.016	0.076	-0.174	-0.346	-0.033	-0.039
-0.273	-0.046	0.167	0.02	0.015	0.026	0.075	-0.208	-0.36	-0.02	-0.062
-0.279	-0.264	0.328	0.029	0.014	0.031	0.068	-0.192	-0.374	-0.023	-0.066
-0.228	-0.277	0.453	0.055	0.012	0.014	0.063	-0.18	-0.362	-0.027	-0.034
-0.184	-0.22	0.479	0.075	0.002	-0.011	0.06	-0.19	-0.357	-0.008	-0.002
-0.184	-0.225	0.324	0.064	-0.008	-0.01	0.055	-0.187	-0.363	0.005	0.003
-0.175	-0.176	0.065	0.028	0.003	0.003	0.052	-0.178	-0.359	0.018	0.011
-0.18	-0.073	-0.25	-0.014	0.01	0.007	0.049	-0.173	-0.361	0.039	0.009
-0.207	0.035	-0.579	-0.046	0.003	0.004	0.046	-0.165	-0.38	0.024	-0.035
-0.224	0.137	-0.813	-0.047	0.005	0.001	0.047	-0.183	-0.382	-0.041	-0.067
-0.242	0.174	-0.876	-0.025	0.001	0.002	0.044	-0.211	-0.366	-0.09	-0.045
-0.234	0.093	-0.77	-0.023	-0.009	0.002	0.037	-0.204	-0.367	-0.082	-0.024
-0.206	-0.001	-0.476	-0.036	-0.004	0.014	0.046	-0.175	-0.374	-0.04	-0.042
-0.19	-0.001	0.013	-0.022	-0.001	0.025	0.063	-0.152	-0.364	0.012	-0.043
-0.177	-0.104	0.49	-0.001	-0.004	0.021	0.066	-0.171	-0.357	0.031	0.002
-0.169	-0.34	0.611	0.004	0.002	0.015	0.055	-0.217	-0.361	0.009	0.027
-0.162	-0.411	0.429	0.011	0.014	0.008	0.043	-0.207	-0.359	-0.021	0.005
-0.153	-0.354	0.299	0.011	0.02	0.011	0.047	-0.174	-0.36	-0.046	-0.003
-0.152	-0.28	0.237	-0.005	0.003	0.029	0.062	-0.179	-0.37	-0.019	-0.011
-0.181	-0.064	0.065	-0.019	-0.011	0.044	0.062	-0.179	-0.371	0.016	-0.041
-0.261	0.058	-0.235	-0.013	-0.002	0.039	0.054	-0.17	-0.368	-0.022	-0.015
-0.301	-0.138	-0.584	0.002	0.005	0.011	0.066	-0.174	-0.369	-0.063	0.012
-0.249	-0.283	-0.719	0.006	-0.01	-0.002	0.075	-0.169	-0.367	-0.069	-0.046
-0.185	-0.174	-0.559	0.007	-0.011	0.008	0.06	-0.158	-0.357	-0.06	-0.061
-0.136	-0.038	-0.417	0.014	0.014	0.011	0.056	-0.169	-0.356	-0.027	-0.008
-0.119	0.028	-0.309	0.018	0.029	0.018	0.065	-0.189	-0.367	0.03	-0.031
-0.15	0.088	0.009	0.018	0.023	0.04	0.057	-0.184	-0.37	0.106	-0.099
-0.178	0.112	0.416	0.016	0.01	0.053	0.044	-0.169	-0.359	0.155	-0.117
-0.189	0.033	0.64	0.019	-0.007	0.053	0.048	-0.176	-0.357	0.141	-0.104
-0.194	-0.061	0.67	0.043	-0.018	0.049	0.059	-0.186	-0.37	0.094	-0.096
-0.198	-0.029	0.547	0.055	-0.005	0.041	0.06	-0.16	-0.373	0.047	-0.11
-0.217	0.099	0.297	0.011	0.017	0.039	0.058	-0.128	-0.357	0.019	-0.13
-0.229	0.199	0.101	-0.028	0.013	0.041	0.058	-0.153	-0.357	-0.006	-0.121
-0.212	0.231	0.048	0.014	-0.001	0.03	0.058	-0.186	-0.372	-0.047	-0.085
-0.201	0.2	0.034	0.074	-0.009	0.031	0.057	-0.187	-0.362	-0.072	-0.036
-0.214	0.111	0.018	0.068	-0.011	0.045	0.058	-0.2	-0.347	-0.046	0.029
-0.214	0.026	0.017	0.029	0.006	0.03	0.055	-0.213	-0.359	0.007	0.058
-0.2	-0.013	-0.016	0.007	0.035	0.011	0.045	-0.204	-0.371	0.031	-0.021
-0.2	0.006	-0.075	-0.012	0.024	0.019	0.037	-0.198	-0.362	0.023	-0.074
-0.203	0.082	-0.075	-0.04	-0.044	0.018	0.033	-0.191	-0.357	0.007	0.018
-0.198	0.11	-0.014	-0.06	-0.074	0.016	0.024	-0.186	-0.364	0.005	0.091
-0.196	0.061	-0.003	-0.064	-0.039	0.033	0.023	-0.185	-0.369	0.002	0.132
-0.208	0.036	-0.083	-0.044	-0.036	0.032	0.045	-0.179	-0.37	-0.006	0.217
-0.205	0.03	-0.174	0.006	-0.068	0.015	0.069	-0.175	-0.373	0.015	0.168
-0.192	0.008	-0.182	0.046	-0.061	0.023	0.073	-0.18	-0.369	0.03	-0.018
-0.2	0.019	-0.06	0.042	-0.018	0.042	0.072	-0.184	-0.365	0.018	-0.124
-0.208	0.052	0.145	0.035	0.009	0.038	0.076	-0.18	-0.362	0.038	-0.111
-0.218	0.055	0.3	0.052	0.009	0.031	0.074	-0.177	-0.359	0.069	-0.103
-0.217	0.041	0.352	0.037	0.03	0.038	0.064	-0.177	-0.356	0.056	-0.174
-0.191	0.042	0.337	-0.01	0.059	0.041	0.051	-0.181	-0.36	0.026	-0.165
-0.197	0.045	0.268	-0.029	0.048	0.043	0.046	-0.184	-0.366	0.011	0.004
-0.229	0.04	0.156	-0.038	0.028	0.041	0.049	-0.183	-0.363	-0.003	0.083
-0.237	0.053	0.059	-0.067	0.023	0.032	0.04	-0.173	-0.361	-0.029	0.021
-0.223	0.073	0.004	-0.076	0.002	0.023	0.032	-0.164	-0.368	-0.036	-0.011
-0.201	0.04	-0.059	-0.063	-0.023	0.014	0.049	-0.164	-0.366	-0.042	-0.054
-0.2	-0.029	-0.152	-0.043	-0.04	0.001	0.067	-0.172	-0.355	-0.114	-0.123
-0.221	-0.061	-0.25	-0.024	-0.053	-0.018	0.061	-0.175	-0.346	-0.195	-0.146
-0.228	-0.041	-0.369	-0.032	-0.026	-0.036	0.052	-0.182	-0.348	-0.185	-0.135
-0.222	-0.024	-0.499	-0.031	0.019	-0.044	0.066	-0.201	-0.365	-0.141	-0.121
-0.222	0.007	-0.531	0.025	0.025	-0.032	0.082	-0.203	-0.372	-0.14	-0.106
-0.224	0.051	-0.463	0.064	0.004	-0.01	0.078	-0.186	-0.366	-0.151	-0.036
-0.212	0.037	-0.376	0.037	-0.002	-0.003	0.074	-0.187	-0.376	-0.142	0.116
-0.201	-0.01	-0.249	0.012	0.011	0	0.072	-0.189	-0.386	-0.116	0.222
-0.202	-0.048	-0.111	0.029	0.028	0.028	0.065	-0.159	-0.368	-0.076	0.195
-0.203	-0.055	-0.026	0.045	0.035	0.057	0.061	-0.143	-0.347	0.007	0.108
-0.197	-0.023	0.083	0.031	0.029	0.053	0.061	-0.169	-0.352	0.119	0.029
-0.204	-0.044	0.227	0.012	0.037	0.033	0.06	-0.184	-0.37	0.178	-0.035
-0.226	-0.085	0.299	0.021	0.052	0.025	0.062	-0.181	-0.372	0.226	-0.095
-0.226	-0.014	0.25	0.032	0.026	0.024	0.065	-0.19	-0.368	0.263	-0.148
-0.197	0.066	0.082	0.013	-0.014	0.025	0.065	-0.196	-0.377	0.185	-0.166
-0.198	-0.039	-0.153	0.011	-0.002	0.009	0.062	-0.189	-0.374	0.035	-0.135
-0.223	-0.248	-0.412	0.036	0.032	-0.015	0.052	-0.18	-0.36	-0.071	-0.086
-0.216	-0.378	-0.647	0.042	0.024	-0.009	0.043	-0.172	-0.361	-0.089	-0.075
-0.209	-0.377	-0.67	0.041	0.012	0.007	0.051	-0.17	-0.367	-0.073	-0.097
-0.235	-0.334	-0.448	0.062	0.04	0.001	0.06	-0.171	-0.359	-0.091	-0.073
-0.234	-0.269	-0.195	0.076	0.048	-0.012	0.059	-0.17	-0.356	-0.122	-0.024
-0.206	0.101	0.02	0.078	0.01	-0.003	0.062	-0.173	-0.373	-0.167	-0.039
-0.21	0.617	0.154	0.09	0	0.019	0.077	-0.17	-0.373	-0.198	-0.084
-0.221	0.63	0.12	0.081	0.021	0.019	0.077	-0.165	-0.35	-0.137	-0.083
-0.215	0.273	0.034	0.027	0.006	0.012	0.059	-0.2	-0.34	-0.028	-0.054
-0.227	0.111	0.047	-0.029	-0.017	0.029	0.046	-0.235	-0.345	0.049	-0.049
-0.229	0.172	0.122	-0.052	0.01	0.042	0.045	-0.213	-0.351	0.068	-0.061
-0.203	0.168	0.145	-0.048	0.055	0.033	0.051	-0.194	-0.364	0.063	-0.059
-0.204	-0.125	0.095	-0.041	0.091	0.041	0.045	-0.197	-0.368	0.095	-0.058
-0.22	-0.541	0.063	-0.049	0.104	0.059	0.035	-0.184	-0.36	0.101	-0.051
-0.207	-0.777	0.114	-0.057	-0.022	0.046	0.046	-0.168	-0.366	0.024	-0.014
-0.194	-0.814	0.183	-0.039	-0.211	0.033	0.066	-0.167	-0.376	-0.051	0.024
-0.198	-0.673	0.191	-0.008	-0.198	0.046	0.072	-0.172	-0.372	-0.04	0.042
-0.197	-0.332	0.138	0.003	-0.061	0.039	0.072	-0.165	-0.364	0.009	0.019
-0.196	0.244	0.056	-0.009	-0.014	0.006	0.07	-0.169	-0.354	0.035	-0.049
-0.197	0.783	-0.041	-0.02	-0.018	0.005	0.064	-0.193	-0.363	0.053	-0.099
-0.193	0.738	-0.102	-0.037	-0.003	0.032	0.045	-0.203	-0.384	0.071	-0.095
-0.2	0.286	-0.071	-0.054	0.009	0.043	0.024	-0.198	-0.383	0.071	-0.049
-0.22	0.1	0.015	-0.044	-0.001	0.04	0.027	-0.197	-0.367	0.06	-0.001
-0.226	0.209	0.11	-0.021	-0.011	0.044	0.048	-0.195	-0.354	0.033	0.002
-0.223	0.262	0.202	-0.007	0	0.045	0.059	-0.179	-0.353	-0.005	-0.016
-0.227	0.209	0.231	-0.003	0.019	0.032	0.056	-0.163	-0.357	-0.015	-0.017
-0.215	0.134	0.188	-0.009	0.026	0.029	0.048	-0.169	-0.351	0.003	-0.01
-0.202	0.01	0.143	-0.007	0.036	0.036	0.043	-0.176	-0.349	0.007	-0.002
-0.218	-0.211	0.112	0.006	0.053	0.024	0.049	-0.18	-0.368	-0.008	0.028
-0.221	-0.441	0.073	0.017	0.044	0.013	0.061	-0.19	-0.385	-0.006	0.065
-0.194	-0.506	0.046	0.025	0.016	0.016	0.066	-0.192	-0.378	0.016	0.048
-0.192	-0.401	0.023	0.027	0.007	0.011	0.063	-0.18	-0.364	0.03	-0.015
-0.22	-0.303	-0.043	0.026	0.003	0.008	0.063	-0.171	-0.368	0.026	-0.058
-0.22	-0.115	-0.073	0.026	-0.018	0.018	0.064	-0.177	-0.378	0.002	-0.077
-0.191	0.37	0.037	0.027	-0.003	0.023	0.059	-0.173	-0.37	-0.043	-0.085
-0.193	0.702	0.159	0.024	0.043	0.023	0.055	-0.151	-0.354	-0.078	-0.076
-0.219	0.5	0.172	0.02	0.04	0.027	0.058	-0.148	-0.351	-0.066	-0.056
-0.215	0.204	0.147	0.022	0.02	0.032	0.06	-0.164	-0.361	-0.032	-0.049
-0.2	0.108	0.122	0.033	0.031	0.028	0.063	-0.183	-0.367	-0.016	-0.057
-0.211	0.059	0.089	0.03	0.025	0.014	0.065	-0.206	-0.374	-0.002	-0.048
-0.222	-0.063	0.07	-0.011	0.002	0.005	0.063	-0.209	-0.383	0.009	-0.039
-0.222	-0.244	0.042	-0.042	0.002	0.007	0.066	-0.179	-0.369	-0.002	-0.052
-0.213	-0.303	-0.007	-0.015	-0.003	0.003	0.069	-0.159	-0.346	-0.007	-0.045
-0.191	-0.241	-0.056	0.036	-0.015	-0.001	0.067	-0.173	-0.346	-0.022	-0.014
-0.193	-0.245	-0.148	0.059	0.005	-0.001	0.067	-0.179	-0.362	-0.056	-0.008
-0.209	-0.263	-0.34	0.041	0.024	-0.004	0.078	-0.162	-0.368	-0.032	-0.019
-0.195	-0.17	-0.589	0.016	0.007	0.003	0.084	-0.158	-0.366	0.026	-0.002
-0.184	0.008	-0.76	0.007	0.014	0.019	0.077	-0.171	-0.374	0.034	-0.001
-0.192	0.183	-0.807	-0.005	0.048	0.023	0.066	-0.179	-0.375	0.021	-0.035
-0.177	0.303	-0.763	-0.023	0.023	0.018	0.064	-0.193	-0.357	0	-0.034
-0.171	0.378	-0.543	-0.023	-0.06	0.019	0.068	-0.212	-0.344	-0.041	-0.002
-0.207	0.306	-0.186	-0.003	-0.103	0.029	0.058	-0.202	-0.353	-0.068	-0.008
-0.218	0.129	0.055	0.002	-0.081	0.035	0.039	-0.188	-0.366	-0.077	-0.019
-0.189	0.137	0.169	-0.006	-0.062	0.028	0.044	-0.193	-0.365	-0.048	-0.005
-0.184	0.213	0.321	-0.013	-0.06	0.026	0.059	-0.186	-0.362	0.014	-0.022
-0.217	0.017	0.436	-0.015	-0.046	0.034	0.056	-0.175	-0.369	0.021	-0.09
-0.246	-0.264	0.367	-0.011	-0.025	0.033	0.054	-0.175	-0.37	0.021	-0.143
-0.243	-0.295	0.253	-0.008	-0.005	0.026	0.058	-0.172	-0.358	0.065	-0.146
-0.219	-0.135	0.278	-0.012	0.001	0.018	0.057	-0.163	-0.347	0.067	-0.15
-0.211	0.015	0.348	-0.002	0.007	0.005	0.058	-0.16	-0.35	0.038	-0.166
-0.219	0.024	0.317	0.009	0.029	-0.001	0.063	-0.184	-0.359	0.036	-0.136
-0.21	-0.083	0.22	0.003	0.035	0.011	0.062	-0.206	-0.363	0.031	-0.086
-0.182	-0.168	0.145	0.001	0.035	0.028	0.058	-0.206	-0.364	0.017	-0.058
-0.195	-0.159	0.096	0.006	0.046	0.03	0.055	-0.203	-0.363	0.017	-0.016
-0.228	-0.07	0.015	0.008	0.033	0.025	0.054	-0.194	-0.363	0.025	0.031
-0.221	0.062	-0.03	0.011	0.003	0.034	0.055	-0.167	-0.359	0.035	0.052
-0.22	0.185	0.09	0.01	0	0.045	0.056	-0.152	-0.353	0.045	0.052
-0.228	0.216	0.295	0.009	0.013	0.046	0.049	-0.163	-0.355	0.041	0.021
-0.223	0.16	0.444	0.012	0.017	0.046	0.042	-0.171	-0.365	0.032	-0.026
-0.25	0.119	0.488	0.018	0.018	0.035	0.043	-0.177	-0.369	0.029	-0.047
-0.247	0.131	0.422	0.021	0.023	0.025	0.053	-0.196	-0.366	0.001	-0.049
-0.181	0.215	0.331	0.019	0.019	0.029	0.063	-0.203	-0.369	-0.032	-0.041
-0.162	0.283	0.203	0.018	0.006	0.021	0.06	-0.195	-0.368	-0.039	-0.006
-0.192	0.18	-0.019	0.023	-0.006	0.004	0.047	-0.189	-0.364	-0.052	0.01
-0.206	0.035	-0.147	0.024	-0.016	0.005	0.033	-0.183	-0.363	-0.063	-0.025
-0.216	-0.002	-0.074	0.013	-0.026	0.014	0.03	-0.19	-0.361	-0.06	-0.059
-0.238	-0.133	-0.003	0.007	-0.015	0.012	0.051	-0.193	-0.365	-0.052	-0.063
-0.246	-0.358	-0.054	0.01	0.01	0.013	0.076	-0.172	-0.374	-0.029	-0.043
-0.229	-0.37	-0.154	0.009	0.007	0.032	0.084	-0.163	-0.377	-0.02	-0.016
-0.233	-0.248	-0.245	0.008	0.006	0.049	0.073	-0.169	-0.371	-0.031	-0.005
-0.243	-0.208	-0.318	0.013	0.038	0.039	0.054	-0.163	-0.366	-0.046	-0.004
-0.202	-0.166	-0.307	0.002	0.046	0.024	0.043	-0.157	-0.369	-0.06	-0.001
-0.165	-0.062	-0.155	-0.028	0.021	0.022	0.04	-0.164	-0.373	-0.041	-0.026
-0.192	0.026	-0.026	-0.036	0.019	0.023	0.042	-0.189	-0.37	0.016	-0.058
-0.229	0.023	-0.049	-0.033	0.042	0.022	0.052	-0.213	-0.368	0.068	-0.068
-0.212	-0.045	-0.064	-0.04	0.041	0.019	0.057	-0.208	-0.372	0.084	-0.066
-0.181	-0.128	-0.082	-0.028	0.034	0.014	0.052	-0.187	-0.372	0.064	-0.014
-0.203	-0.189	-0.283	-0.011	0.042	0.014	0.058	-0.179	-0.363	0.025	0.043
-0.248	-0.116	-0.592	-0.01	0.019	0.025	0.067	-0.185	-0.362	-0.017	0.024
-0.245	0.032	-0.862	-0.002	-0.016	0.03	0.058	-0.186	-0.369	-0.049	-0.019
-0.21	0.08	-0.954	0.009	-0.012	0.012	0.046	-0.167	-0.371	-0.068	-0.045
-0.17	0.098	-0.727	0.006	0.006	-0.007	0.048	-0.156	-0.368	-0.068	-0.059
-0.113	0.138	-0.38	0.004	0.025	-0.002	0.051	-0.176	-0.369	-0.03	-0.061
-0.099	0.099	-0.261	0.013	0.033	0.013	0.047	-0.189	-0.367	0.028	-0.022
-0.152	0.032	-0.371	0.023	0.003	0.011	0.055	-0.186	-0.355	0.061	0.058
-0.199	0.072	-0.502	0.038	-0.029	0.008	0.069	-0.187	-0.347	0.064	0.045
-0.205	0.139	-0.445	0.049	-0.017	0.017	0.066	-0.193	-0.356	0.039	-0.069
-0.201	0.125	-0.162	0.039	0.006	0.022	0.06	-0.198	-0.36	-0.015	-0.125
-0.205	0.09	0.127	0.038	0.011	0.022	0.06	-0.18	-0.36	-0.058	-0.102
-0.193	0.044	0.316	0.078	0.013	0.023	0.062	-0.147	-0.37	-0.054	-0.08
-0.177	-0.036	0.414	0.085	0.027	0.024	0.064	-0.144	-0.37	-0.041	-0.078
-0.199	-0.054	0.427	0.013	0.041	0.033	0.065	-0.164	-0.358	-0.066	-0.058
-0.218	0.023	0.425	-0.057	0.038	0.036	0.06	-0.184	-0.354	-0.093	-0.016
-0.209	0.1	0.313	-0.055	0.034	0.027	0.052	-0.187	-0.354	-0.088	-0.007
-0.218	0.076	0.037	-0.021	0.031	0.011	0.053	-0.187	-0.359	-0.091	-0.015
-0.228	-0.069	-0.209	-0.012	-0.002	-0.007	0.052	-0.208	-0.365	-0.097	0.012
-0.221	-0.25	-0.347	-0.023	-0.052	-0.006	0.049	-0.216	-0.364	-0.084	0.024
-0.231	-0.267	-0.393	-0.012	-0.07	0.007	0.058	-0.202	-0.358	-0.086	-0.016
-0.242	-0.048	-0.268	0.013	-0.076	-0.001	0.066	-0.191	-0.357	-0.084	-0.031
-0.226	0.018	-0.079	0.035	-0.1	-0.01	0.057	-0.172	-0.362	-0.047	-0.011
-0.225	-0.276	-0.045	0.041	-0.097	0.009	0.045	-0.153	-0.371	-0.035	-0.007
-0.235	-0.543	-0.078	0.022	-0.045	0.017	0.045	-0.157	-0.375	-0.051	-0.001
-0.231	-0.706	0.032	0.019	0.002	0.006	0.051	-0.167	-0.373	-0.009	0.001
-0.24	-0.731	0.343	0.042	0.034	0.026	0.058	-0.162	-0.374	0.067	-0.024
-0.243	-0.177	0.723	0.028	0.088	0.058	0.064	-0.168	-0.366	0.082	-0.044
-0.223	0.519	0.925	-0.004	0.076	0.053	0.07	-0.193	-0.359	0.059	-0.05
-0.202	0.464	0.93	0.019	-0.057	0.034	0.07	-0.204	-0.361	0.066	-0.049
-0.192	-0.009	0.833	0.056	-0.122	0.023	0.058	-0.2	-0.356	0.078	-0.055
-0.203	-0.059	0.613	0.059	-0.043	0.012	0.052	-0.193	-0.354	0.059	-0.101
-0.215	0.278	0.344	0.048	0.008	0.016	0.053	-0.186	-0.364	0.033	-0.143
-0.2	0.482	0.119	0.021	-0.013	0.027	0.047	-0.185	-0.368	0.006	-0.107
-0.189	0.391	-0.115	-0.023	-0.011	0.009	0.048	-0.174	-0.368	-0.025	-0.045
-0.193	0.198	-0.314	-0.051	0.01	-0.008	0.061	-0.153	-0.372	-0.065	-0.02
-0.18	0.072	-0.359	-0.05	0.011	0.007	0.065	-0.157	-0.367	-0.096	-0.009
-0.175	-0.018	-0.366	-0.043	0.015	0.02	0.055	-0.178	-0.353	-0.072	-0.011
-0.195	-0.102	-0.41	-0.031	0.036	0.027	0.045	-0.192	-0.344	-0.026	-0.031
-0.207	-0.066	-0.251	-0.002	0.046	0.041	0.051	-0.198	-0.352	0.009	-0.056
-0.194	0.105	0.154	0.014	0.034	0.043	0.068	-0.201	-0.375	0.067	-0.106
-0.169	0.232	0.517	0.02	0.029	0.045	0.068	-0.204	-0.384	0.118	-0.148
-0.166	0.208	0.709	0.057	0.033	0.058	0.062	-0.194	-0.369	0.124	-0.141
-0.198	0.066	0.725	0.087	0.014	0.06	0.065	-0.169	-0.361	0.127	-0.136
-0.214	-0.088	0.6	0.061	-0.011	0.052	0.056	-0.158	-0.366	0.139	-0.121
-0.203	-0.148	0.443	-0.01	-0.006	0.043	0.049	-0.163	-0.368	0.103	-0.092
-0.212	-0.158	0.294	-0.077	0.011	0.033	0.065	-0.176	-0.368	0.033	-0.146
-0.225	-0.166	0.134	-0.081	0.021	0.03	0.069	-0.189	-0.364	0	-0.116
-0.207	-0.055	-0.04	-0.05	0.037	0.041	0.051	-0.186	-0.356	0.008	0.146
-0.202	0.164	-0.205	-0.036	0.043	0.048	0.048	-0.185	-0.359	0.011	0.32
-0.227	0.271	-0.346	-0.024	0.004	0.037	0.052	-0.203	-0.365	-0.018	0.304
-0.227	0.212	-0.485	-0.014	-0.059	0.02	0.054	-0.208	-0.363	-0.039	0.299
-0.199	0.152	-0.623	-0.021	-0.075	0.013	0.058	-0.181	-0.365	-0.038	0.252
-0.192	0.098	-0.721	-0.021	-0.054	0.011	0.059	-0.16	-0.367	-0.071	0.138
-0.197	-0.023	-0.694	-0.005	-0.041	-0.001	0.065	-0.178	-0.366	-0.128	0.023
-0.181	-0.095	-0.433	0.001	-0.016	-0.013	0.069	-0.18	-0.368	-0.146	-0.119
-0.179	-0.11	-0.013	-0.007	0.017	0.005	0.057	-0.141	-0.355	-0.122	-0.213
-0.198	-0.226	0.317	-0.007	0.02	0.026	0.05	-0.14	-0.345	-0.083	-0.205
-0.203	-0.347	0.437	0.001	0.003	0.016	0.052	-0.183	-0.364	-0.029	-0.19
-0.209	-0.349	0.41	0	-0.007	0	0.048	-0.196	-0.374	0.031	-0.205
-0.217	-0.303	0.329	-0.004	-0.009	-0.004	0.055	-0.189	-0.362	0.061	-0.198
-0.208	-0.137	0.249	-0.007	-0.021	-0.005	0.075	-0.194	-0.36	0.071	-0.181
-0.226	0.155	0.165	-0.01	-0.022	0	0.08	-0.193	-0.367	0.066	-0.158
-0.251	0.3	0.069	-0.008	0.011	0.008	0.069	-0.179	-0.372	0.042	-0.077
-0.225	0.251	-0.014	-0.007	0.057	0	0.065	-0.165	-0.374	0.027	0.001
-0.197	0.181	-0.046	0.002	0.058	-0.006	0.07	-0.161	-0.368	0.023	-0.026
-0.218	0.108	-0.025	0.013	0.015	0.018	0.073	-0.161	-0.357	0.015	-0.062
-0.249	0.022	-0.023	0.004	-0.007	0.035	0.07	-0.176	-0.352	0.01	-0.017
-0.255	-0.033	-0.086	-0.004	-0.009	0.023	0.064	-0.197	-0.36	0.003	0.035
-0.237	-0.079	-0.173	-0.002	-0.016	0.022	0.053	-0.185	-0.366	0.002	0.033
-0.23	-0.118	-0.25	-0.005	-0.014	0.032	0.051	-0.178	-0.355	-0.012	0.004
-0.239	-0.07	-0.253	0.002	-0.004	0.023	0.058	-0.2	-0.355	-0.058	-0.02
-0.207	0.024	-0.167	0.009	0.001	0.023	0.046	-0.202	-0.364	-0.075	-0.058
-0.172	0.037	-0.086	0.001	0.013	0.044	0.036	-0.184	-0.355	-0.041	-0.091
-0.197	0.022	-0.002	-0.006	0.028	0.049	0.05	-0.178	-0.347	-0.022	-0.066
-0.216	0.038	0.109	-0.006	0.02	0.039	0.064	-0.178	-0.356	-0.022	-0.016
-0.215	0.082	0.15	-0.005	0.003	0.042	0.064	-0.173	-0.372	0.006	-0.01
-0.236	0.173	0.139	0.006	0.011	0.041	0.059	-0.174	-0.38	0.022	-0.026
-0.238	0.195	0.15	0.02	0.02	0.014	0.054	-0.183	-0.372	-0.004	-0.045
-0.212	0.093	0.133	0.027	0.021	-0.004	0.062	-0.167	-0.36	0.007	-0.084
-0.205	0.008	0.079	0.039	0.04	0.015	0.069	-0.143	-0.355	0.063	-0.089
-0.208	-0.025	0.049	0.057	0.057	0.031	0.064	-0.153	-0.365	0.098	-0.041
-0.203	-0.075	-0.021	0.066	0.042	0.028	0.059	-0.18	-0.376	0.098	-0.012
-0.213	-0.102	-0.139	0.071	0.023	0.024	0.06	-0.192	-0.376	0.073	0.003
-0.225	-0.052	-0.122	0.074	0.028	0.012	0.061	-0.179	-0.378	0.053	0.018
-0.212	0.022	0.034	0.077	0.032	0.011	0.059	-0.174	-0.377	0.038	0.009
-0.2	0.062	0.164	0.086	0.011	0.037	0.05	-0.195	-0.363	0.006	-0.023
-0.203	0.035	0.219	0.06	0.01	0.046	0.039	-0.199	-0.351	-0.01	-0.082
-0.203	-0.079	0.207	-0.006	0.038	0.028	0.04	-0.174	-0.356	0.002	-0.102
-0.202	-0.172	0.135	-0.035	0.026	0.018	0.059	-0.161	-0.366	0.004	-0.044
-0.202	-0.091	0.022	-0.015	-0.022	0.021	0.069	-0.182	-0.362	-0.012	-0.024
-0.198	0.114	-0.127	-0.003	-0.029	0.019	0.056	-0.206	-0.36	-0.025	-0.052
-0.205	0.195	-0.311	-0.001	0.021	0.018	0.045	-0.201	-0.365	-0.029	-0.026
-0.228	0.112	-0.556	-0.005	0.071	0.031	0.051	-0.193	-0.361	-0.019	0.004
-0.228	0.098	-0.892	-0.016	0.09	0.043	0.062	-0.207	-0.35	-0.017	-0.042
-0.202	0.165	-1.112	0.004	0.051	0.029	0.078	-0.212	-0.352	-0.051	-0.106
-0.201	0.139	-0.895	0.043	-0.059	0.004	0.085	-0.201	-0.368	-0.068	-0.099
-0.224	0.053	-0.387	0.029	-0.14	0.008	0.059	-0.191	-0.377	-0.014	-0.029
-0.234	0.024	0.017	-0.002	-0.097	0.034	0.038	-0.181	-0.371	0.043	0.029
-0.222	-0.009	0.228	-0.016	-0.013	0.039	0.048	-0.178	-0.362	0.037	0.054
-0.202	-0.076	0.239	-0.048	0	0.031	0.062	-0.183	-0.359	0.013	0.081
-0.195	-0.053	-0.003	-0.055	-0.016	0.035	0.064	-0.15	-0.364	0.022	0.066
-0.198	-0.097	-0.372	-0.008	-0.007	0.023	0.058	-0.104	-0.361	0.024	-0.038
-0.193	-0.327	-0.536	0.028	0.001	0.001	0.054	-0.141	-0.355	-0.033	-0.128
-0.2	-0.371	-0.351	0.005	0.007	0.001	0.063	-0.202	-0.365	-0.095	-0.132
-0.225	-0.191	-0.113	-0.04	0.012	0.004	0.063	-0.197	-0.361	-0.08	-0.094
-0.22	-0.193	-0.095	-0.037	0.013	-0.006	0.051	-0.167	-0.341	-0.044	-0.048
-0.202	-0.362	-0.333	-0.012	0.02	-0.01	0.054	-0.172	-0.353	-0.07	0.01
-0.227	-0.436	-0.686	-0.015	0.02	0.004	0.051	-0.191	-0.38	-0.149	0.057
-0.241	-0.383	-0.826	0	0.028	0.018	0.04	-0.196	-0.375	-0.201	0.036
-0.211	-0.205	-0.557	0.042	0.045	0.018	0.053	-0.192	-0.36	-0.2	-0.036
-0.211	0.003	0.003	0.063	0.032	0.026	0.071	-0.185	-0.363	-0.166	-0.08
-0.233	0.02	0.441	0.059	0.014	0.037	0.068	-0.175	-0.364	-0.052	-0.082
-0.21	-0.097	0.465	0.042	0.011	0.034	0.063	-0.171	-0.357	0.104	-0.074
-0.176	-0.12	0.375	0.027	-0.005	0.036	0.061	-0.192	-0.358	0.145	-0.065
-0.184	0.023	0.43	0.021	-0.026	0.037	0.059	-0.219	-0.369	0.078	-0.066
-0.189	0.17	0.496	-0.009	-0.048	0.024	0.057	-0.205	-0.373	0.019	-0.086
-0.168	0.107	0.516	-0.053	-0.055	0.016	0.047	-0.18	-0.365	-0.017	-0.087
-0.154	0.114	0.446	-0.069	-0.003	0.002	0.042	-0.182	-0.368	-0.049	-0.06
-0.161	0.507	0.206	-0.068	0.066	-0.014	0.041	-0.184	-0.376	-0.065	-0.063
-0.195	0.758	-0.109	-0.066	0.075	-0.017	0.033	-0.185	-0.368	-0.075	-0.121
-0.208	0.431	-0.374	-0.04	0.051	-0.027	0.031	-0.184	-0.369	-0.091	-0.158
-0.161	-0.023	-0.49	0.007	0.027	-0.035	0.04	-0.169	-0.382	-0.101	-0.05
-0.135	-0.24	-0.391	0.031	-0.073	-0.021	0.052	-0.168	-0.378	-0.095	0.176
-0.172	-0.312	-0.365	0.034	-0.199	-0.008	0.058	-0.186	-0.362	-0.1	0.301
-0.201	-0.237	-0.524	0.042	-0.176	-0.003	0.062	-0.189	-0.357	-0.106	0.281
-0.196	-0.055	-0.325	0.024	-0.078	0.013	0.068	-0.175	-0.358	-0.066	0.285
-0.205	0.046	0.312	-0.019	-0.035	0.031	0.07	-0.176	-0.355	-0.022	0.267
-0.224	0.093	0.857	-0.05	-0.014	0.03	0.058	-0.189	-0.359	-0.011	0.089
-0.219	0.157	1.178	-0.053	-0.001	0.033	0.039	-0.178	-0.369	0.043	-0.14
-0.22	0.183	1.326	-0.034	0.006	0.056	0.039	-0.152	-0.371	0.153	-0.233
-0.221	0.202	1.22	-0.011	0.033	0.069	0.058	-0.147	-0.365	0.211	-0.192
-0.199	0.232	0.939	-0.001	0.062	0.057	0.063	-0.165	-0.362	0.177	-0.159
-0.198	0.194	0.658	0.01	0.067	0.044	0.063	-0.184	-0.361	0.129	-0.168
-0.208	0.101	0.466	0.014	0.058	0.051	0.071	-0.189	-0.363	0.111	-0.154
-0.213	0.017	0.36	0.01	0.059	0.055	0.065	-0.182	-0.368	0.102	-0.103
-0.23	-0.045	0.275	0.036	0.053	0.041	0.06	-0.182	-0.37	0.09	0.01
-0.239	-0.088	0.164	0.081	0.035	0.028	0.072	-0.196	-0.369	0.06	0.144
-0.234	-0.117	0.024	0.073	0.031	0.021	0.071	-0.193	-0.366	0.031	0.134
-0.233	-0.114	-0.122	0.024	0.056	0.024	0.063	-0.175	-0.36	0.043	-0.01
-0.233	-0.005	-0.195	-0.001	0.093	0.037	0.063	-0.173	-0.351	0.06	-0.122
-0.232	0.165	-0.194	-0.002	0.078	0.037	0.051	-0.179	-0.353	0.022	-0.158
-0.23	0.188	-0.237	-0.013	-0.029	0.034	0.039	-0.182	-0.367	-0.017	-0.174
-0.231	0.021	-0.295	-0.035	-0.124	0.04	0.043	-0.185	-0.372	-0.015	-0.138
-0.232	-0.134	-0.241	-0.03	-0.094	0.042	0.052	-0.183	-0.364	-0.027	0.001
-0.221	-0.183	-0.051	-0.003	-0.017	0.033	0.05	-0.18	-0.364	-0.057	0.081
-0.211	-0.22	0.185	0.003	-0.016	0.024	0.04	-0.177	-0.369	-0.029	-0.034
-0.212	-0.303	0.282	0.013	-0.05	0.03	0.044	-0.184	-0.36	0.023	-0.204
-0.209	-0.345	0.145	0.035	-0.031	0.035	0.065	-0.213	-0.357	0.031	-0.258
-0.217	-0.11	-0.156	0.041	0.008	0.019	0.084	-0.224	-0.367	0.013	-0.172
-0.23	0.333	-0.531	0.037	0.008	0.011	0.099	-0.203	-0.374	-0.017	-0.123
-0.22	0.464	-0.79	0.031	-0.003	0.022	0.096	-0.183	-0.371	-0.041	-0.199
-0.195	0.234	-0.705	0.04	0.008	0.029	0.073	-0.169	-0.361	-0.061	-0.144
-0.195	0.087	-0.304	0.05	0.027	0.035	0.056	-0.162	-0.357	-0.074	0.045
-0.217	0.05	0.167	0.021	0.028	0.043	0.047	-0.16	-0.358	0	0.117
-0.227	-0.079	0.475	-0.025	0.018	0.037	0.041	-0.163	-0.357	0.105	0.099
-0.214	-0.197	0.564	-0.043	0.019	0.02	0.042	-0.174	-0.357	0.116	0.025
-0.195	-0.242	0.516	-0.033	0.029	0.008	0.052	-0.195	-0.36	0.074	-0.09
-0.186	-0.309	0.39	-0.016	0.027	0.008	0.062	-0.213	-0.368	0.035	-0.118
-0.186	-0.269	0.227	-0.001	0.014	0.004	0.067	-0.198	-0.361	-0.011	-0.106
-0.195	-0.038	0.07	0.014	0.004	-0.008	0.068	-0.174	-0.353	-0.059	-0.095
-0.204	0.146	-0.118	0.016	-0.003	-0.012	0.059	-0.176	-0.37	-0.084	-0.024
-0.202	0.143	-0.385	0.016	-0.007	0.008	0.052	-0.177	-0.375	-0.114	0.013
-0.198	0.05	-0.651	0.031	-0.002	0.02	0.062	-0.159	-0.353	-0.145	-0.034
-0.201	-0.018	-0.771	0.036	0.007	-0.007	0.06	-0.145	-0.346	-0.125	-0.043
-0.202	0.023	-0.749	0.028	0.01	-0.026	0.041	-0.156	-0.355	-0.099	-0.02
-0.188	-0.04	-0.604	0.027	0.029	-0.014	0.036	-0.176	-0.357	-0.091	-0.034
-0.185	-0.38	-0.275	0.011	0.044	0.002	0.048	-0.186	-0.365	-0.062	-0.024
-0.206	-0.521	0.108	-0.017	0.012	0.013	0.061	-0.19	-0.376	-0.003	0.017
-0.214	-0.256	0.29	-0.017	-0.016	0.026	0.062	-0.192	-0.367	0.065	0.02
-0.21	0.029	0.231	0.008	-0.002	0.044	0.053	-0.188	-0.354	0.095	0.008
-0.209	0.231	0.064	0.038	0.007	0.049	0.055	-0.172	-0.361	0.067	0.005
-0.209	0.292	-0.058	0.058	0.003	0.046	0.055	-0.164	-0.368	0.016	-0.026
-0.21	0.12	0.002	0.043	0.011	0.054	0.048	-0.167	-0.368	-0.004	-0.047
-0.202	0.013	0.161	0.013	0.033	0.047	0.058	-0.166	-0.37	0.002	-0.017
-0.182	-0.026	0.213	0.006	0.033	0.035	0.069	-0.17	-0.37	0.004	0.024
-0.17	-0.414	0.211	0.003	0.013	0.038	0.062	-0.185	-0.366	0.011	0.064
-0.18	-0.849	0.237	-0.012	0.032	0.036	0.058	-0.191	-0.367	0.004	0.06
-0.2	-0.691	0.213	-0.034	0.03	0.026	0.062	-0.191	-0.383	-0.03	-0.026
-0.207	-0.179	0.142	-0.052	-0.053	0.026	0.053	-0.204	-0.383	-0.04	-0.144
-0.199	0.195	0.063	-0.033	-0.093	0.032	0.048	-0.204	-0.359	-0.023	-0.202
-0.206	0.402	-0.042	0.006	-0.028	0.025	0.06	-0.188	-0.355	-0.017	-0.095
-0.23	0.54	-0.129	0.005	0.015	0.011	0.063	-0.184	-0.37	-0.017	0.077
-0.224	0.672	-0.169	-0.012	-0.03	0.015	0.057	-0.176	-0.368	-0.006	0.068
-0.21	0.681	-0.198	0.031	-0.063	0.031	0.057	-0.166	-0.356	0.004	-0.04
-0.223	0.448	-0.192	0.084	-0.023	0.023	0.057	-0.165	-0.36	0.007	-0.044
-0.223	0.193	-0.15	0.058	0.026	0.014	0.059	-0.171	-0.372	0.019	-0.025
-0.211	0.126	-0.171	0.013	0.047	0.025	0.065	-0.183	-0.366	0.035	-0.049
-0.212	0.14	-0.199	0.002	0.046	0.017	0.068	-0.182	-0.356	0.036	-0.025
-0.202	0.114	-0.149	-0.024	0.035	0.001	0.067	-0.18	-0.362	0.024	0.005
-0.2	0.046	-0.134	-0.055	0.043	0.013	0.067	-0.189	-0.362	0.013	-0.039
-0.21	-0.097	-0.175	-0.042	0.059	0.026	0.064	-0.187	-0.352	0.002	-0.089
-0.211	-0.249	-0.167	-0.011	0.036	0.014	0.069	-0.182	-0.354	-0.005	-0.088
-0.21	-0.339	-0.102	-0.01	-0.014	0.005	0.083	-0.181	-0.363	0.005	-0.063
-0.198	-0.448	0.012	-0.029	-0.042	0.01	0.085	-0.18	-0.369	0.009	-0.036
-0.196	-0.422	0.101	-0.034	-0.054	0.014	0.068	-0.175	-0.37	0.015	-0.002
-0.213	-0.071	0.085	-0.003	-0.062	0.006	0.049	-0.173	-0.364	0.035	0.012
-0.23	0.314	0.052	0.022	-0.047	-0.004	0.043	-0.18	-0.368	0.028	-0.02
-0.248	0.352	0.06	0	-0.013	-0.011	0.045	-0.184	-0.372	-0.005	-0.063
-0.248	0.085	0.052	-0.006	0.016	-0.013	0.04	-0.192	-0.36	-0.035	-0.096
-0.225	-0.078	0.034	0.047	0.021	-0.005	0.043	-0.199	-0.354	-0.043	-0.141
-0.216	0.061	-0.003	0.063	0.024	0.007	0.052	-0.184	-0.362	-0.04	-0.195
-0.22	0.243	-0.111	0.005	0.038	0.009	0.043	-0.18	-0.378	-0.072	-0.169
-0.219	0.272	-0.217	-0.046	0.029	0.007	0.037	-0.195	-0.388	-0.085	-0.024
-0.219	0.223	-0.155	-0.049	0.006	0.017	0.048	-0.191	-0.374	-0.053	0.042
-0.218	0.191	-0.014	-0.035	-0.011	0.031	0.056	-0.175	-0.353	-0.033	-0.018
-0.218	0.177	-0.005	-0.034	-0.056	0.028	0.062	-0.165	-0.349	-0.002	0.062
-0.221	0.116	0	-0.033	-0.098	0.015	0.069	-0.167	-0.351	0.056	0.203
-0.209	0.025	0.126	-0.012	-0.077	0.021	0.067	-0.172	-0.359	0.088	0.121
-0.198	-0.004	0.181	-0.001	-0.03	0.037	0.053	-0.179	-0.37	0.084	0.032
-0.209	-0.028	0.143	-0.018	-0.003	0.036	0.041	-0.186	-0.366	0.074	0.116
-0.22	-0.107	0.129	-0.021	0.001	0.043	0.042	-0.179	-0.348	0.065	0.149
-0.219	-0.147	0.054	0.009	-0.003	0.056	0.045	-0.174	-0.348	0.05	0.092
-0.211	-0.14	-0.081	0.049	0.02	0.038	0.049	-0.184	-0.363	0.021	0.017
-0.192	-0.211	-0.221	0.057	0.056	0.011	0.059	-0.185	-0.366	-0.034	-0.139
-0.183	-0.343	-0.438	0.026	0.063	0.01	0.059	-0.177	-0.364	-0.067	-0.251
-0.187	-0.365	-0.643	0.01	0.063	0.008	0.049	-0.173	-0.375	-0.054	-0.101
-0.186	-0.205	-0.696	0.026	0.062	-0.002	0.049	-0.18	-0.389	-0.061	0.133
-0.186	-0.05	-0.623	0.018	0.051	0.006	0.058	-0.192	-0.386	-0.08	0.137
-0.187	-0.081	-0.361	-0.014	0.04	0.032	0.056	-0.189	-0.366	-0.075	-0.048
-0.184	-0.092	-0.022	-0.023	0.017	0.047	0.051	-0.176	-0.345	-0.087	-0.201
-0.187	0.096	0.01	-0.025	-0.035	0.032	0.065	-0.176	-0.347	-0.111	-0.191
-0.219	0.182	-0.22	-0.032	-0.081	0.013	0.077	-0.193	-0.359	-0.106	-0.084
-0.242	0.11	-0.359	-0.023	-0.06	0.006	0.065	-0.187	-0.357	-0.075	-0.072
-0.215	0.164	-0.298	-0.002	-0.014	-0.008	0.047	-0.157	-0.349	-0.055	-0.133
-0.192	0.228	-0.088	0.018	-0.014	-0.013	0.054	-0.158	-0.354	-0.054	-0.141
-0.212	0.159	0.052	0.025	-0.013	0.007	0.077	-0.171	-0.368	-0.021	-0.137
-0.213	0.07	0.006	0.018	0.015	0.019	0.08	-0.167	-0.373	0.011	-0.149
-0.192	0.119	-0.03	0.027	0.026	0.014	0.061	-0.177	-0.365	-0.003	-0.138
-0.212	0.263	0.023	0.056	0.029	0.013	0.048	-0.186	-0.355	0.005	-0.091
-0.25	0.082	0.234	0.062	0.037	0.027	0.049	-0.185	-0.352	0.047	-0.001
-0.235	-0.393	0.614	0.03	0.051	0.043	0.048	-0.201	-0.351	0.068	0.066
-0.2	-0.546	0.845	-0.001	0.065	0.047	0.047	-0.201	-0.355	0.071	0.036
-0.206	-0.321	0.877	0.004	0.1	0.054	0.05	-0.174	-0.354	0.073	-0.034
-0.219	-0.106	0.922	0.015	0.133	0.057	0.051	-0.171	-0.355	0.055	-0.026
-0.217	-0.033	0.886	-0.001	0.045	0.045	0.053	-0.179	-0.378	0.025	0.079
-0.216	-0.047	0.676	0.005	-0.099	0.035	0.063	-0.174	-0.394	0.013	0.148
-0.213	-0.063	0.408	0.056	-0.088	0.031	0.064	-0.174	-0.382	-0.019	0.102
-0.224	-0.027	0.159	0.084	0	0.022	0.06	-0.178	-0.375	-0.088	0.016
-0.239	0.09	-0.072	0.08	-0.006	0.008	0.063	-0.176	-0.376	-0.127	-0.068
-0.216	0.173	-0.327	0.08	-0.036	0.002	0.052	-0.177	-0.362	-0.122	-0.154
-0.194	0.062	-0.682	0.061	-0.021	0.002	0.04	-0.171	-0.348	-0.129	-0.181
-0.209	-0.029	-1.074	0.053	-0.001	-0.007	0.05	-0.175	-0.359	-0.146	-0.151
-0.218	0.018	-1.29	0.079	0.015	-0.026	0.052	-0.202	-0.377	-0.15	-0.165
-0.221	-0.031	-1.239	0.059	0.023	-0.021	0.047	-0.215	-0.375	-0.141	-0.201
-0.241	-0.203	-0.893	-0.014	0.017	0.007	0.06	-0.211	-0.37	-0.1	-0.192
-0.253	-0.397	-0.209	-0.06	0.029	0.022	0.07	-0.198	-0.373	-0.011	-0.185
-0.239	-0.362	0.558	-0.059	0.062	0.036	0.067	-0.174	-0.362	0.102	-0.225
-0.224	-0.014	1.015	-0.052	0.099	0.059	0.066	-0.17	-0.353	0.161	-0.284
-0.215	-0.054	1.14	-0.063	0.108	0.07	0.066	-0.186	-0.361	0.14	-0.225
-0.18	-0.593	1.09	-0.052	0.021	0.075	0.069	-0.183	-0.364	0.132	-0.052
-0.139	-0.686	0.856	-0.001	-0.096	0.079	0.072	-0.169	-0.364	0.151	0.036
-0.144	-0.286	0.504	0.04	-0.11	0.064	0.068	-0.176	-0.364	0.129	0.109
-0.166	-0.053	0.275	0.038	-0.076	0.034	0.064	-0.202	-0.371	0.091	0.2
-0.176	0.109	0.249	0.002	-0.067	0.021	0.065	-0.221	-0.379	0.081	0.1
-0.2	0.354	0.276	-0.036	-0.057	0.022	0.065	-0.2	-0.366	0.09	-0.038
-0.229	0.301	0.254	-0.06	-0.039	0.023	0.064	-0.179	-0.355	0.1	0.079
-0.233	0.002	0.214	-0.091	-0.034	0.035	0.065	-0.193	-0.361	0.093	0.323
-0.227	-0.091	0.192	-0.106	-0.025	0.053	0.062	-0.195	-0.358	0.067	0.456
-0.236	-0.044	0.179	-0.075	0.011	0.055	0.056	-0.172	-0.358	0.038	0.378
-0.222	0.182	0.153	-0.043	0.035	0.04	0.052	-0.164	-0.373	0.044	0.123
-0.166	0.635	0.127	-0.026	0.027	0.026	0.055	-0.173	-0.37	0.052	-0.123
-0.155	0.666	0.099	0.003	0.031	0.011	0.062	-0.183	-0.364	0.013	-0.269
-0.203	0.248	0.045	0.023	0.039	-0.017	0.064	-0.19	-0.37	-0.022	-0.314
-0.221	0.098	-0.046	0.017	0.021	-0.02	0.061	-0.178	-0.361	-0.029	-0.323
-0.206	0.264	-0.138	0.033	0.007	0.011	0.055	-0.15	-0.346	-0.03	-0.394
-0.212	0.374	-0.182	0.082	0.022	0.015	0.049	-0.158	-0.353	-0.029	-0.259
-0.245	0.352	-0.215	0.085	0.029	-0.009	0.046	-0.183	-0.37	-0.052	0.272
-0.257	0.278	-0.284	0.037	-0.024	0.014	0.051	-0.174	-0.363	-0.099	0.689
-0.221	0.2	-0.339	0.02	-0.08	0.061	0.049	-0.162	-0.346	-0.136	0.571
-0.169	0.144	-0.369	0.037	-0.054	0.047	0.046	-0.157	-0.352	-0.123	0.275
-0.117	0.087	-0.44	0.03	-0.017	0.009	0.059	-0.148	-0.369	-0.076	0.194
-0.09	0.016	-0.52	-0.008	-0.022	0.008	0.072	-0.162	-0.366	-0.036	0.139
-0.109	0.009	-0.495	-0.058	-0.013	0.021	0.071	-0.173	-0.351	0.003	-0.102
-0.144	0.036	-0.429	-0.096	0.014	0.026	0.073	-0.177	-0.352	0.03	-0.364
-0.177	0.01	-0.414	-0.087	0.029	0.024	0.078	-0.196	-0.365	0.026	-0.479
-0.191	0.036	-0.234	-0.032	0.038	0.02	0.072	-0.195	-0.356	0.005	-0.465
-0.179	0.112	0.138	0.027	0.032	0.021	0.063	-0.192	-0.353	-0.016	-0.354
-0.192	0.068	0.405	0.052	0.012	0.023	0.054	-0.193	-0.369	-0.011	-0.179
-0.232	-0.045	0.515	0.05	0.001	0.021	0.047	-0.171	-0.367	0.007	-0.088
-0.248	-0.114	0.518	0.051	0.01	0.027	0.054	-0.162	-0.356	0.007	-0.076
-0.234	-0.084	0.394	0.054	0.017	0.033	0.063	-0.178	-0.361	0.004	0.043
-0.212	-0.013	0.243	0.036	0.005	0.023	0.058	-0.189	-0.362	0.033	0.147
-0.202	-0.199	0.158	0.004	0.017	0.008	0.05	-0.181	-0.353	0.065	0.098
-0.214	-0.612	0.112	-0.011	0.053	0.006	0.049	-0.176	-0.36	0.052	0.014
-0.221	-0.807	0.048	-0.02	0.04	0.016	0.048	-0.19	-0.372	0.039	-0.049
-0.215	-0.655	-0.063	-0.05	0.002	0.022	0.039	-0.211	-0.364	0.064	0
-0.223	-0.287	-0.203	-0.061	-0.016	0.022	0.027	-0.217	-0.355	0.078	0.14
-0.232	0.123	-0.285	-0.045	-0.032	0.022	0.029	-0.195	-0.364	0.074	0.119
-0.229	0.327	-0.254	-0.042	-0.038	0.03	0.036	-0.183	-0.364	0.075	-0.053
-0.225	0.273	-0.183	-0.053	-0.021	0.034	0.036	-0.194	-0.352	0.058	-0.184
-0.224	0.111	-0.147	-0.048	-0.009	0.021	0.039	-0.183	-0.359	0.017	-0.224
-0.23	-0.04	-0.163	-0.014	-0.023	0.018	0.053	-0.166	-0.381	-0.003	-0.166
-0.24	-0.126	-0.189	0.027	-0.033	0.035	0.058	-0.172	-0.389	0.008	-0.086
-0.24	-0.059	-0.16	0.059	-0.02	0.039	0.053	-0.18	-0.373	0.017	-0.066
-0.226	0.075	-0.06	0.097	-0.009	0.022	0.059	-0.173	-0.367	0.002	-0.088
-0.213	0.023	0.021	0.136	-0.015	0.013	0.07	-0.18	-0.374	-0.002	-0.131
-0.228	-0.124	-0.07	0.156	-0.012	0.015	0.068	-0.193	-0.364	0.028	-0.155
-0.228	-0.182	-0.299	0.15	0.012	0.012	0.062	-0.186	-0.361	0.006	-0.119
-0.203	-0.216	-0.372	0.105	0.023	0.018	0.063	-0.167	-0.377	-0.071	-0.057
-0.203	-0.138	-0.182	0.05	0.018	0.038	0.064	-0.154	-0.379	-0.112	-0.018
-0.215	0.026	-0.027	0.022	0.033	0.043	0.06	-0.159	-0.37	-0.143	0.015
-0.214	0.13	-0.111	0.003	0.055	0.034	0.053	-0.168	-0.374	-0.17	0.061
-0.208	0.315	-0.292	-0.018	0.052	0.016	0.051	-0.177	-0.38	-0.152	0.056
-0.205	0.405	-0.35	-0.035	0.039	-0.008	0.051	-0.189	-0.373	-0.117	-0.029
-0.223	0.15	-0.234	-0.054	0.029	-0.01	0.049	-0.178	-0.357	-0.083	-0.13
-0.24	-0.153	-0.133	-0.058	0.02	0.004	0.053	-0.166	-0.356	-0.055	-0.182
-0.238	-0.288	-0.151	-0.037	0.018	-0.003	0.055	-0.177	-0.371	-0.048	-0.17
-0.235	-0.236	-0.163	-0.028	0.023	-0.021	0.051	-0.181	-0.378	-0.053	-0.102
-0.225	-0.026	-0.149	-0.033	0.014	-0.032	0.061	-0.175	-0.367	-0.081	-0.015
-0.223	0.142	-0.261	-0.009	-0.006	-0.03	0.074	-0.19	-0.358	-0.116	0.006
-0.233	0.153	-0.478	0.017	-0.001	-0.012	0.058	-0.204	-0.367	-0.116	-0.049
-0.236	0.088	-0.533	0.021	0.02	0.002	0.051	-0.19	-0.375	-0.083	-0.048
-0.226	0.034	-0.344	0.005	0.009	0.01	0.073	-0.178	-0.365	-0.052	0.057
-0.198	-0.001	-0.12	-0.02	-0.018	0.03	0.076	-0.183	-0.358	-0.037	0.096
-0.178	0.002	0.036	-0.027	-0.008	0.042	0.058	-0.179	-0.362	-0.022	-0.005
-0.184	0.012	0.137	-0.049	0.02	0.041	0.054	-0.177	-0.364	0.011	-0.104
-0.185	0.004	0.231	-0.093	0.016	0.043	0.053	-0.193	-0.367	0.071	-0.126
-0.173	0.021	0.438	-0.097	-0.004	0.038	0.046	-0.204	-0.368	0.126	-0.117
-0.194	-0.159	0.649	-0.067	-0.039	0.022	0.053	-0.205	-0.355	0.133	-0.116
-0.231	-0.564	0.684	-0.048	-0.091	0.005	0.073	-0.202	-0.353	0.107	-0.107
-0.204	-0.707	0.608	-0.06	-0.085	-0.006	0.083	-0.199	-0.369	0.039	-0.065
-0.164	-0.489	0.439	-0.073	-0.025	-0.007	0.081	-0.183	-0.37	-0.061	-0.014
-0.192	-0.184	0.179	-0.042	-0.001	-0.018	0.076	-0.159	-0.364	-0.114	0.001
-0.217	0.11	-0.059	0.036	-0.003	-0.029	0.065	-0.171	-0.367	-0.131	-0.026
-0.197	0.279	-0.296	0.103	0.023	-0.029	0.049	-0.185	-0.361	-0.149	-0.046
-0.186	0.283	-0.454	0.12	0.052	-0.031	0.044	-0.167	-0.348	-0.138	-0.001
-0.19	0.269	-0.347	0.143	0.045	-0.02	0.046	-0.176	-0.351	-0.105	0.092
-0.187	0.27	-0.072	0.192	0.025	0.013	0.048	-0.206	-0.362	-0.09	0.131
-0.192	0.239	0.204	0.219	0.027	0.048	0.048	-0.181	-0.363	-0.044	0.103
-0.212	0.221	0.447	0.208	0.03	0.068	0.054	-0.143	-0.361	0.071	0.035
-0.222	0.199	0.598	0.148	0.021	0.078	0.074	-0.162	-0.361	0.177	-0.097
-0.208	0.052	0.671	0.042	0.022	0.081	0.083	-0.179	-0.361	0.224	-0.114
-0.194	-0.158	0.721	-0.067	0.032	0.077	0.074	-0.164	-0.357	0.206	0.086
-0.204	-0.308	0.674	-0.102	0.021	0.068	0.075	-0.173	-0.351	0.151	0.214
-0.223	-0.363	0.458	-0.042	0.002	0.048	0.084	-0.2	-0.358	0.124	0.13
-0.233	-0.294	0.172	0.021	0.011	0.033	0.066	-0.213	-0.367	0.094	0.004
-0.222	-0.11	-0.031	0.031	0.018	0.03	0.045	-0.192	-0.367	0.017	-0.051
-0.197	0.268	-0.182	0.03	-0.007	0.017	0.05	-0.158	-0.37	-0.033	-0.089
-0.197	0.526	-0.358	0.057	-0.024	-0.004	0.049	-0.149	-0.37	-0.051	-0.149
-0.225	0.24	-0.44	0.065	-0.007	-0.026	0.038	-0.154	-0.359	-0.069	-0.17
-0.215	-0.046	-0.513	0.023	0.011	-0.031	0.044	-0.174	-0.354	-0.057	-0.127
-0.178	-0.003	-0.758	-0.014	0.001	0.005	0.058	-0.212	-0.351	-0.035	-0.02
-0.178	-0.015	-0.807	-0.053	-0.006	0.034	0.062	-0.212	-0.344	-0.026	0.089
-0.204	0.108	-0.403	-0.119	-0.017	0.032	0.062	-0.183	-0.356	-0.003	0.071
-0.21	0.345	0.082	-0.143	-0.061	0.04	0.056	-0.177	-0.374	0.016	-0.018
-0.197	0.266	0.413	-0.111	-0.093	0.067	0.043	-0.184	-0.367	0.051	-0.057
-0.188	0.095	0.63	-0.074	-0.08	0.078	0.039	-0.177	-0.357	0.108	-0.05
-0.185	-0.012	0.692	-0.017	-0.042	0.064	0.047	-0.167	-0.359	0.118	0.021
-0.194	-0.175	0.595	0.03	-0.016	0.049	0.054	-0.157	-0.358	0.079	0.12
-0.215	-0.252	0.405	0.007	-0.012	0.047	0.05	-0.161	-0.359	0.059	0.091
-0.212	-0.264	0.181	-0.045	0	0.041	0.039	-0.188	-0.363	0.034	-0.071
-0.197	-0.272	-0.058	-0.068	0.014	0.02	0.038	-0.198	-0.371	-0.029	-0.161
-0.208	-0.062	-0.437	-0.064	0.021	0.004	0.047	-0.185	-0.378	-0.061	-0.119
-0.216	0.269	-1.052	-0.061	0.028	0.006	0.059	-0.181	-0.371	-0.058	-0.095
-0.22	0.369	-1.623	-0.066	0.033	0.009	0.066	-0.184	-0.355	-0.081	-0.121
-0.238	0.298	-1.88	-0.058	0.055	0.009	0.068	-0.19	-0.352	-0.13	-0.133
-0.249	0.279	-1.796	-0.032	0.086	0.014	0.067	-0.182	-0.363	-0.174	-0.119
-0.241	0.278	-1.288	-0.007	0.085	0.019	0.066	-0.161	-0.366	-0.176	-0.102
-0.214	0.232	-0.552	0.003	0.053	0.022	0.067	-0.177	-0.367	-0.124	-0.118
-0.179	0.186	0.048	0.004	0.042	0.039	0.066	-0.221	-0.372	-0.07	-0.121
-0.191	0.15	0.527	0.002	0.046	0.061	0.063	-0.209	-0.362	-0.035	-0.043
-0.235	0.067	0.959	-0.012	0.034	0.062	0.061	-0.161	-0.355	0.022	0.021
-0.239	-0.03	1.238	-0.026	0.029	0.056	0.057	-0.173	-0.371	0.098	-0.017
-0.228	-0.083	1.306	-0.016	0.038	0.061	0.052	-0.204	-0.374	0.146	-0.044
-0.219	-0.161	1.245	0.001	0.049	0.056	0.061	-0.175	-0.36	0.13	-0.004
-0.198	-0.187	1.069	-0.002	0.073	0.043	0.066	-0.15	-0.359	0.063	-0.003
-0.208	-0.067	0.718	-0.003	0.109	0.037	0.05	-0.159	-0.365	0.009	-0.055
-0.23	0.014	0.351	0.001	0.097	0.023	0.051	-0.163	-0.362	-0.033	-0.075
-0.228	0.058	0.1	-0.01	0.008	0.008	0.075	-0.173	-0.36	-0.066	-0.039
-0.226	0.196	-0.105	-0.01	-0.048	0.019	0.079	-0.191	-0.364	-0.037	-0.012
-0.22	0.234	-0.243	0.007	0.002	0.041	0.069	-0.201	-0.364	0.005	0.009
-0.208	0.08	-0.339	0.02	0.017	0.031	0.076	-0.191	-0.354	-0.002	0.134
-0.207	-0.053	-0.388	0.06	-0.126	-0.003	0.089	-0.179	-0.353	-0.018	0.266
-0.22	-0.1	-0.29	0.126	-0.243	-0.008	0.074	-0.186	-0.372	-0.013	0.21
-0.23	-0.109	-0.175	0.134	-0.174	0.011	0.038	-0.18	-0.381	-0.003	0.062
-0.22	-0.071	-0.056	0.063	-0.097	0.012	0.018	-0.175	-0.366	-0.004	-0.012
-0.208	-0.047	0.154	0.019	-0.098	0.001	0.023	-0.185	-0.358	-0.006	-0.061
-0.208	0.013	0.243	0.045	-0.053	0.003	0.027	-0.171	-0.368	-0.021	-0.137
-0.221	0.138	0.183	0.033	0.023	0.007	0.037	-0.145	-0.366	-0.038	-0.175
-0.228	0.044	0.17	-0.021	0.037	0.001	0.052	-0.152	-0.36	-0.027	-0.161
-0.225	-0.265	0.12	-0.024	0.009	0.004	0.056	-0.179	-0.371	-0.025	-0.147
-0.236	-0.44	-0.097	0.003	0.016	0.01	0.057	-0.171	-0.382	-0.001	-0.141
-0.24	-0.389	-0.272	0.036	0.056	0.011	0.059	-0.153	-0.373	0.031	-0.132
-0.218	-0.241	-0.172	0.073	0.06	0.008	0.059	-0.169	-0.368	-0.017	-0.139
-0.208	-0.13	0.009	0.078	0.037	0.001	0.062	-0.191	-0.378	-0.04	-0.162
-0.217	-0.051	0.101	0.039	0.04	0.013	0.058	-0.209	-0.374	0.008	-0.148
-0.208	0.038	0.213	0.009	0.041	0.027	0.053	-0.207	-0.363	0.017	-0.084
-0.184	-0.122	0.261	0.016	0.022	0.012	0.06	-0.168	-0.368	-0.008	-0.065
-0.189	-0.629	0.121	0.009	0.02	-0.001	0.061	-0.167	-0.373	-0.029	-0.111
-0.204	-0.965	-0.107	-0.021	0.02	-0.019	0.057	-0.205	-0.363	-0.016	-0.121
-0.188	-0.738	-0.292	-0.031	-0.002	-0.04	0.061	-0.218	-0.357	0.011	-0.101
-0.188	-0.238	-0.33	-0.014	-0.008	-0.015	0.064	-0.212	-0.358	-0.035	-0.058
-0.204	0.057	-0.248	-0.017	0.005	0.004	0.064	-0.203	-0.353	-0.116	0.088
-0.189	0.086	-0.228	-0.032	-0.009	-0.019	0.068	-0.201	-0.353	-0.139	0.188
-0.185	0.144	-0.275	0.029	-0.035	-0.011	0.072	-0.2	-0.366	-0.123	0.128
-0.209	0.342	-0.18	0.094	-0.02	0.028	0.065	-0.184	-0.371	-0.107	0.127
-0.215	0.474	0.046	0.024	0.003	0.041	0.055	-0.18	-0.37	-0.036	0.175
-0.212	0.465	0.256	-0.056	-0.016	0.042	0.051	-0.181	-0.364	0.109	0.103
-0.219	0.406	0.436	-0.017	-0.033	0.052	0.045	-0.169	-0.351	0.211	0.005
-0.196	0.218	0.519	0.038	-0.02	0.055	0.051	-0.164	-0.344	0.205	-0.068
-0.173	-0.1	0.506	0.03	-0.005	0.047	0.065	-0.171	-0.346	0.177	-0.147
-0.198	-0.29	0.505	0.019	0.004	0.045	0.053	-0.185	-0.356	0.189	-0.202
-0.208	-0.249	0.46	0.033	0.013	0.059	0.033	-0.193	-0.362	0.19	-0.216
-0.197	-0.119	0.315	0.047	0.011	0.056	0.042	-0.188	-0.363	0.142	-0.199
-0.19	-0.112	0.133	0.055	0.009	0.03	0.054	-0.193	-0.377	0.067	-0.176
-0.161	-0.369	-0.037	0.043	0.005	0.02	0.049	-0.182	-0.386	-0.005	-0.075
-0.151	-0.595	-0.158	0.016	-0.01	0.02	0.051	-0.158	-0.364	-0.043	0.089
-0.164	-0.346	-0.223	0.042	-0.023	0.01	0.056	-0.168	-0.354	-0.041	0.107
-0.164	0.163	-0.258	0.102	-0.016	0.013	0.051	-0.198	-0.375	-0.038	0.03
-0.163	0.425	-0.286	0.087	0.005	0.024	0.047	-0.201	-0.382	-0.062	0.027
-0.151	0.404	-0.337	0.008	0.003	0.02	0.048	-0.177	-0.367	-0.081	0.023
-0.143	0.266	-0.375	-0.013	-0.021	0.02	0.048	-0.165	-0.361	-0.06	-0.032
-0.177	0.123	-0.328	0.014	-0.021	0.029	0.046	-0.177	-0.362	-0.021	-0.072
-0.196	0.106	-0.181	-0.012	-0.006	0.031	0.05	-0.181	-0.36	0.04	-0.056
-0.173	0.163	0.016	-0.069	0.001	0.031	0.061	-0.164	-0.364	0.069	-0.022
-0.18	0.131	0.12	-0.069	0.006	0.033	0.072	-0.149	-0.364	0.025	-0.069
-0.214	0.014	0.009	-0.072	0.013	0.035	0.078	-0.154	-0.355	0	-0.102
-0.211	-0.056	-0.103	-0.128	0.017	0.029	0.082	-0.185	-0.352	0.02	-0.009
-0.193	-0.132	0.027	-0.147	0.016	0.008	0.092	-0.208	-0.364	0.028	0.044
-0.19	-0.258	0.194	-0.113	0.025	0.007	0.092	-0.198	-0.37	-0.007	-0.006
-0.212	-0.034	0.203	-0.074	0.038	0.029	0.079	-0.185	-0.36	-0.07	-0.035
-0.229	0.51	0.155	-0.038	0.025	0.029	0.069	-0.179	-0.356	-0.076	-0.07
-0.214	0.594	0.043	-0.012	0.002	0.023	0.055	-0.172	-0.36	-0.062	-0.123
-0.21	0.181	-0.208	-0.007	0	0.023	0.042	-0.169	-0.36	-0.12	-0.084
-0.22	-0.032	-0.453	-0.015	-0.002	0.003	0.045	-0.17	-0.357	-0.171	-0.01
-0.225	0.064	-0.477	-0.012	-0.042	-0.011	0.057	-0.178	-0.357	-0.129	-0.026
-0.243	0.115	-0.292	0.012	-0.074	-0.008	0.068	-0.18	-0.363	-0.063	-0.031
-0.25	0.028	-0.138	0.019	-0.037	-0.01	0.076	-0.176	-0.363	-0.056	0.038
-0.242	-0.052	-0.113	-0.012	0.017	-0.007	0.066	-0.181	-0.365	-0.09	0.038
-0.255	-0.091	-0.064	-0.032	0.041	0.004	0.046	-0.182	-0.374	-0.101	-0.057
-0.266	-0.091	-0.003	-0.025	0.036	0.01	0.05	-0.177	-0.372	-0.049	-0.14
-0.264	-0.008	0.021	-0.029	0.009	0.026	0.06	-0.18	-0.37	0.026	-0.064
-0.267	0.061	0.149	-0.024	0.008	0.056	0.049	-0.188	-0.374	0.075	0.149
-0.244	0.057	0.289	0.045	0.036	0.063	0.046	-0.183	-0.37	0.099	0.189
-0.218	0.049	0.223	0.141	0.043	0.039	0.062	-0.164	-0.366	0.059	0.045
-0.232	0.042	0.036	0.167	0.029	0.033	0.067	-0.16	-0.363	-0.027	-0.042
-0.243	0.019	-0.18	0.122	0.007	0.036	0.063	-0.182	-0.357	-0.073	-0.094
-0.238	0.067	-0.451	0.123	-0.005	0.009	0.066	-0.197	-0.364	-0.093	-0.105
-0.238	0.164	-0.617	0.156	-0.003	-0.013	0.06	-0.191	-0.371	-0.109	-0.025
-0.234	0.116	-0.578	0.12	-0.012	-0.009	0.046	-0.179	-0.365	-0.089	-0.034
-0.243	-0.057	-0.433	0.047	-0.013	-0.006	0.044	-0.183	-0.361	-0.061	-0.148
-0.273	-0.182	-0.126	-0.014	0.007	-0.014	0.049	-0.19	-0.361	-0.051	-0.143
-0.272	-0.225	0.324	-0.049	0.005	-0.022	0.048	-0.185	-0.36	-0.033	-0.06
-0.244	-0.147	0.602	-0.033	0.005	-0.007	0.048	-0.18	-0.363	0.002	-0.05
-0.228	0.01	0.582	-0.009	0.041	0.017	0.054	-0.17	-0.36	0.04	-0.044
-0.207	0.064	0.412	-0.005	0.046	0.022	0.063	-0.165	-0.362	0.068	-0.001
-0.176	0.039	0.22	0.03	0.02	0.029	0.058	-0.188	-0.373	0.092	0.028
-0.169	0.043	0.13	0.072	0.033	0.047	0.045	-0.2	-0.368	0.099	0.077
-0.184	-0.051	0.176	0.011	0.046	0.042	0.05	-0.184	-0.361	0.087	0.095
-0.187	-0.282	0.195	-0.112	0.022	0.031	0.059	-0.181	-0.367	0.098	0.029
-0.194	-0.396	0.101	-0.153	0.014	0.05	0.051	-0.193	-0.366	0.126	-0.04
-0.217	-0.27	0.066	-0.133	0.022	0.073	0.053	-0.19	-0.35	0.129	-0.075
-0.209	-0.065	0.199	-0.107	0.012	0.073	0.067	-0.179	-0.349	0.102	-0.111
-0.177	0.155	0.318	-0.051	0.005	0.061	0.058	-0.176	-0.37	0.065	-0.153
-0.161	0.368	0.244	0.008	0.011	0.046	0.045	-0.183	-0.378	0.032	-0.14
-0.157	0.376	0.1	0.063	0.006	0.034	0.054	-0.186	-0.37	0.014	-0.063
-0.155	0.171	0.057	0.126	0.003	0.031	0.061	-0.182	-0.372	0.022	-0.066
-0.155	-0.012	-0.009	0.123	0.014	0.022	0.058	-0.176	-0.366	0.008	-0.158
-0.163	-0.109	-0.271	0.043	0.012	0.011	0.059	-0.165	-0.353	-0.08	-0.154
-0.171	-0.165	-0.586	-0.014	-0.001	0.01	0.066	-0.177	-0.358	-0.157	-0.052
-0.179	-0.114	-0.669	-0.024	0.018	0.008	0.07	-0.206	-0.364	-0.161	0.005
-0.184	0.076	-0.507	-0.036	0.071	-0.004	0.063	-0.191	-0.363	-0.142	0.051
-0.187	0.258	-0.35	-0.037	0.091	-0.008	0.053	-0.165	-0.362	-0.085	0.16
-0.215	0.28	-0.261	-0.022	-0.004	-0.003	0.051	-0.177	-0.354	0.003	0.209
-0.238	0.187	-0.148	-0.021	-0.12	0.004	0.051	-0.183	-0.352	-0.005	0.101
-0.219	0.1	-0.116	-0.014	-0.104	0.016	0.052	-0.161	-0.364	-0.062	-0.038
-0.206	0.163	-0.251	0.013	-0.036	0.029	0.059	-0.164	-0.363	-0.04	-0.104
-0.224	0.371	-0.353	0.022	-0.017	0.038	0.063	-0.201	-0.354	0.027	-0.088
-0.221	0.401	-0.26	0.01	-0.005	0.033	0.056	-0.2	-0.36	0.08	-0.028
-0.206	0.172	-0.007	-0.005	0.013	0.026	0.054	-0.183	-0.376	0.113	-0.023
-0.22	-0.004	0.321	-0.021	0.002	0.05	0.068	-0.204	-0.371	0.124	-0.1
-0.223	-0.037	0.592	-0.021	-0.003	0.075	0.066	-0.204	-0.351	0.135	-0.153
-0.199	-0.022	0.76	-0.008	0.02	0.06	0.054	-0.176	-0.348	0.146	-0.121
-0.194	0.005	0.854	-0.002	0.029	0.049	0.058	-0.176	-0.357	0.122	-0.063
-0.187	-0.004	0.815	0.008	0.039	0.065	0.05	-0.168	-0.358	0.061	-0.022
-0.17	-0.071	0.626	0.005	0.058	0.051	0.031	-0.14	-0.354	0.022	-0.025
-0.189	-0.232	0.387	-0.015	0.052	0.009	0.036	-0.16	-0.361	0.019	-0.074
-0.22	-0.453	0.19	-0.028	0.04	-0.005	0.044	-0.195	-0.368	-0.005	-0.094
-0.222	-0.644	0.022	-0.03	0.034	-0.006	0.044	-0.186	-0.36	-0.047	-0.05
-0.22	-0.719	-0.152	-0.024	0.018	-0.015	0.048	-0.187	-0.36	-0.08	0.003
-0.223	-0.556	-0.324	-0.008	0.012	-0.021	0.053	-0.203	-0.375	-0.113	0.014
-0.207	-0.225	-0.55	0.01	0.035	-0.032	0.06	-0.191	-0.377	-0.158	-0.005
-0.209	0.011	-0.826	0.026	0.048	-0.031	0.069	-0.185	-0.369	-0.22	0.005
-0.236	0.03	-0.951	0.04	0.054	-0.014	0.073	-0.187	-0.373	-0.229	0.021
-0.231	-0.01	-0.819	0.055	0.055	0.003	0.077	-0.185	-0.377	-0.179	-0.036
-0.212	0.093	-0.609	0.046	-0.071	0.015	0.084	-0.191	-0.37	-0.147	-0.118
-0.214	0.16	-0.652	0.001	-0.263	0.015	0.075	-0.18	-0.369	-0.107	-0.132
-0.218	0.012	-1.007	-0.028	-0.256	0.012	0.049	-0.173	-0.379	-0.054	-0.132
-0.214	-0.008	-1.187	-0.017	-0.098	0.015	0.056	-0.189	-0.372	-0.039	-0.143
-0.21	0.226	-0.87	-0.001	-0.012	0.014	0.089	-0.179	-0.353	-0.052	-0.097
-0.225	0.332	-0.347	0.007	-0.014	0.014	0.092	-0.165	-0.361	-0.07	-0.084
-0.237	0.26	0.156	0.001	-0.019	0.021	0.082	-0.181	-0.377	-0.067	-0.089
-0.224	0.178	0.614	-0.013	0.01	0.033	0.081	-0.186	-0.372	-0.027	0.026
-0.21	-0.062	0.866	-0.005	0.042	0.051	0.062	-0.172	-0.359	0.027	0.123
-0.199	-0.387	0.831	-0.001	0.049	0.058	0.046	-0.173	-0.355	0.076	0.089
-0.205	-0.504	0.629	-0.031	0.049	0.05	0.049	-0.173	-0.364	0.115	0.021
-0.22	-0.419	0.351	-0.027	0.05	0.043	0.04	-0.168	-0.369	0.108	-0.065
-0.203	-0.143	0.164	0.038	0.03	0.026	0.038	-0.183	-0.362	0.06	-0.141
-0.197	0.094	0.236	0.068	-0.008	0.013	0.055	-0.191	-0.366	0.066	-0.143
-0.214	-0.062	0.329	0.03	-0.02	0.02	0.054	-0.178	-0.371	0.103	-0.087
-0.201	-0.359	0.225	-0.002	-0.023	0.016	0.042	-0.181	-0.357	0.051	-0.008
-0.185	-0.4	0.137	-0.008	-0.045	0.008	0.049	-0.178	-0.355	-0.05	0.024
-0.202	0.01	0.131	-0.057	-0.053	0.021	0.062	-0.166	-0.371	-0.102	-0.018
-0.204	0.575	0.049	-0.119	-0.048	0.033	0.059	-0.168	-0.372	-0.109	-0.053
-0.179	0.581	0.008	-0.079	-0.037	0.036	0.049	-0.18	-0.365	-0.101	-0.035
-0.176	0.152	0.135	0.02	-0.013	0.037	0.055	-0.194	-0.37	-0.066	-0.018
-0.196	-0.158	0.179	0.064	0.014	0.034	0.061	-0.189	-0.37	0.024	-0.044
-0.219	-0.259	0.025	0.054	0.027	0.031	0.056	-0.175	-0.362	0.109	-0.067
-0.224	-0.21	-0.05	0.098	0.028	0.026	0.061	-0.188	-0.36	0.115	-0.039
-0.22	-0.134	-0.013	0.241	0.038	0.014	0.059	-0.191	-0.356	0.093	0.003
[truncated: 44,005 more rows]
