# Supplementary material for: Asymmetric and transient properties of reciprocal activity of antagonists during the paw-shake response in the cat
Source: PLoS Comput Biol. 2021 Dec 28;17(12):e1009677. doi: 10.1371/journal.pcbi.1009677 (PMC8759665; doi:10.1371/journal.pcbi.1009677)
Supplement: S1 Data — File name of each file has the following structure: SupplementaryFileNumber_Data_SessionNumber_AnimalCode_EpisodeNumber.txt. Example: S1_Data_7_3-25-0_bo_9F.txt, where S1 is the supplementary data file number 7, 3-25-0 is session number, bo is animal code, 9F is episode number, and txt is file type extension. Each column of each file contains raw EMG signal of a specific muscle in mV sampled at 3000 Hz and band-pass filtered (Butterworth zero-lag filter, 30 Hz– 1000 Hz, 3 dB). First line of each file contains muscle name abbreviations (see Table 3 in the manuscript): MG, medial gastrocnemius; SO, soleus; BFS, biceps femoris anterior; IP, iliopsoas; TA, tibialis anterior; VA, vastus lateralis and vastus medialis. (ZIP) [file pcbi.1009677.s001.zip › S1_Data/S1_Data_21_7-25-0_CR_6F.txt]

BFP	MG	SO	BFA	VL	TA	SAM	IP	RF	EDL	FDL
-2.645	0.091	-0.812	1.463	-0.427	2.254	1.095	1.694	-2.338	-2.631	-1.357
2.043	-0.342	0.584	-1.471	0.452	-3.13	-1.174	-1.851	2.486	2.397	1.413
3.818	-0.444	1.007	-2.594	0.79	-5.105	-2.037	-3.166	4.307	4.226	2.445
2.851	-0.29	0.676	-2	0.632	-3.951	-1.579	-2.415	3.324	3.122	1.882
2.671	-0.274	0.747	-1.888	0.607	-3.742	-1.5	-2.277	3.151	2.91	1.799
2.708	-0.265	0.901	-1.899	0.6	-3.755	-1.519	-2.292	3.178	2.936	1.803
2.444	-0.158	0.956	-1.726	0.552	-3.42	-1.395	-2.08	2.899	2.631	1.632
2.313	-0.119	1.053	-1.654	0.538	-3.273	-1.332	-1.973	2.769	2.472	1.572
2.195	-0.189	1.054	-1.577	0.502	-3.122	-1.251	-1.854	2.641	2.319	1.472
2.054	-0.21	0.973	-1.478	0.459	-2.925	-1.167	-1.722	2.489	2.149	1.345
1.892	-0.155	0.883	-1.399	0.437	-2.749	-1.101	-1.621	2.328	1.996	1.277
1.734	-0.148	0.791	-1.317	0.414	-2.586	-1.026	-1.516	2.142	1.822	1.207
1.612	-0.176	0.72	-1.23	0.397	-2.427	-0.966	-1.399	1.984	1.648	1.107
1.464	-0.163	0.65	-1.138	0.378	-2.265	-0.908	-1.298	1.859	1.511	1.028
1.311	-0.145	0.574	-1.041	0.333	-2.109	-0.839	-1.203	1.734	1.383	0.976
1.208	-0.16	0.519	-0.956	0.288	-1.96	-0.781	-1.1	1.624	1.225	0.899
1.107	-0.183	0.476	-0.887	0.264	-1.825	-0.725	-1.014	1.526	1.074	0.813
0.985	-0.198	0.425	-0.824	0.253	-1.702	-0.661	-0.933	1.409	0.961	0.752
0.865	-0.211	0.379	-0.759	0.238	-1.567	-0.601	-0.835	1.28	0.86	0.675
0.739	-0.225	0.347	-0.69	0.221	-1.441	-0.552	-0.754	1.158	0.759	0.594
0.613	-0.246	0.313	-0.627	0.212	-1.337	-0.515	-0.691	1.049	0.654	0.545
0.525	-0.204	0.281	-0.566	0.191	-1.221	-0.473	-0.617	0.953	0.547	0.494
0.452	-0.077	0.254	-0.491	0.158	-1.099	-0.422	-0.546	0.86	0.446	0.434
0.365	-0.013	0.214	-0.42	0.136	-1.001	-0.38	-0.486	0.764	0.334	0.39
0.286	-0.057	0.168	-0.377	0.122	-0.919	-0.339	-0.401	0.664	0.229	0.363
0.218	-0.099	0.134	-0.339	0.107	-0.829	-0.295	-0.319	0.576	0.155	0.347
0.136	-0.12	0.102	-0.287	0.1	-0.745	-0.263	-0.281	0.513	0.072	0.335
0.06	-0.159	0.075	-0.242	0.092	-0.677	-0.231	-0.248	0.451	-0.022	0.304
0.015	-0.169	0.062	-0.217	0.062	-0.604	-0.195	-0.205	0.393	-0.074	0.249
-0.043	-0.132	0.056	-0.193	0.044	-0.518	-0.175	-0.166	0.342	-0.106	0.198
-0.107	-0.11	0.045	-0.158	0.046	-0.444	-0.155	-0.121	0.28	-0.177	0.137
-0.149	-0.096	0.026	-0.118	0.032	-0.383	-0.117	-0.078	0.221	-0.246	0.056
-0.21	-0.043	0.019	-0.082	0.023	-0.33	-0.091	-0.041	0.178	-0.268	-0.019
-0.281	0.021	0.023	-0.059	0.027	-0.292	-0.08	0.001	0.133	-0.297	-0.061
-0.325	0.034	0.002	-0.033	0.008	-0.257	-0.062	0.032	0.086	-0.334	-0.058
-0.358	-0.001	-0.025	0.008	-0.003	-0.206	-0.037	0.048	0.038	-0.359	-0.055
-0.38	-0.035	-0.028	0.033	-0.002	-0.151	-0.015	0.075	-0.006	-0.411	-0.069
-0.397	-0.045	-0.023	0.036	-0.035	-0.114	0.001	0.109	-0.037	-0.467	-0.065
-0.433	-0.025	-0.031	0.046	-0.081	-0.087	0.013	0.128	-0.07	-0.479	-0.064
-0.467	-0.006	-0.049	0.067	-0.1	-0.052	0.024	0.147	-0.105	-0.469	-0.097
-0.484	-0.019	-0.063	0.085	-0.096	-0.023	0.038	0.172	-0.116	-0.483	-0.133
-0.497	-0.038	-0.082	0.095	-0.069	-0.006	0.051	0.181	-0.13	-0.511	-0.139
-0.521	-0.04	-0.095	0.093	-0.042	0.007	0.055	0.183	-0.158	-0.53	-0.144
-0.553	-0.049	-0.091	0.087	-0.025	0.021	0.056	0.204	-0.171	-0.549	-0.161
-0.571	-0.078	-0.091	0.092	-0.014	0.037	0.066	0.218	-0.188	-0.57	-0.155
-0.576	-0.08	-0.101	0.102	-0.03	0.059	0.077	0.211	-0.217	-0.599	-0.154
-0.583	-0.038	-0.104	0.126	-0.038	0.081	0.083	0.217	-0.22	-0.625	-0.184
-0.586	-0.006	-0.102	0.162	-0.009	0.083	0.085	0.234	-0.218	-0.625	-0.201
-0.595	-0.004	-0.108	0.186	-0.005	0.073	0.086	0.24	-0.238	-0.628	-0.194
-0.617	-0.005	-0.108	0.2	-0.027	0.079	0.09	0.244	-0.247	-0.637	-0.189
-0.629	-0.004	-0.092	0.204	-0.029	0.089	0.097	0.246	-0.24	-0.637	-0.189
-0.612	-0.01	-0.096	0.194	-0.027	0.073	0.102	0.245	-0.241	-0.646	-0.182
-0.599	-0.03	-0.12	0.185	-0.035	0.057	0.093	0.242	-0.247	-0.655	-0.177
-0.611	-0.051	-0.113	0.181	-0.035	0.066	0.083	0.233	-0.25	-0.65	-0.18
-0.606	-0.065	-0.09	0.183	-0.031	0.075	0.091	0.226	-0.244	-0.643	-0.17
-0.586	-0.079	-0.099	0.188	-0.048	0.077	0.106	0.221	-0.236	-0.656	-0.154
-0.592	-0.063	-0.12	0.184	-0.06	0.078	0.109	0.215	-0.235	-0.67	-0.17
-0.594	-0.015	-0.116	0.178	-0.045	0.068	0.11	0.229	-0.224	-0.642	-0.194
-0.586	0.003	-0.106	0.171	-0.043	0.056	0.113	0.243	-0.213	-0.617	-0.18
-0.608	-0.016	-0.109	0.161	-0.055	0.052	0.112	0.232	-0.219	-0.62	-0.18
-0.624	-0.029	-0.11	0.155	-0.034	0.054	0.108	0.22	-0.231	-0.616	-0.211
-0.588	-0.01	-0.101	0.148	-0.012	0.052	0.092	0.216	-0.23	-0.618	-0.202
-0.555	0.034	-0.101	0.136	-0.024	0.052	0.07	0.215	-0.212	-0.624	-0.169
-0.562	0.041	-0.119	0.133	-0.024	0.053	0.067	0.219	-0.194	-0.608	-0.158
-0.563	-0.002	-0.147	0.137	-0.003	0.032	0.079	0.208	-0.187	-0.607	-0.163
-0.545	-0.031	-0.177	0.141	-0.011	-0.002	0.074	0.183	-0.189	-0.629	-0.178
-0.545	-0.026	-0.195	0.139	-0.035	-0.017	0.066	0.18	-0.181	-0.631	-0.189
-0.547	-0.015	-0.201	0.131	-0.02	-0.02	0.072	0.186	-0.16	-0.623	-0.176
-0.524	-0.019	-0.214	0.133	-0.002	-0.039	0.072	0.182	-0.154	-0.627	-0.162
-0.502	-0.036	-0.266	0.131	-0.028	-0.054	0.059	0.179	-0.164	-0.624	-0.161
-0.492	-0.029	-0.406	0.118	-0.056	-0.045	0.048	0.163	-0.162	-0.621	-0.143
-0.489	-0.006	-0.602	0.108	-0.051	-0.042	0.041	0.154	-0.146	-0.621	-0.093
-0.496	-0.013	-0.73	0.104	-0.036	-0.052	0.04	0.17	-0.125	-0.58	-0.044
-0.495	-0.04	-0.729	0.099	-0.031	-0.053	0.038	0.15	-0.11	-0.51	-0.017
-0.481	-0.042	-0.544	0.09	-0.031	-0.064	0.034	0.115	-0.101	-0.464	-0.005
-0.466	-0.029	-0.181	0.082	-0.032	-0.082	0.035	0.122	-0.097	-0.449	-0.007
-0.469	-0.039	0.119	0.076	-0.023	-0.094	0.038	0.122	-0.099	-0.437	-0.031
-0.47	-0.045	0.229	0.07	-0.033	-0.112	0.033	0.117	-0.082	-0.409	-0.075
-0.445	-0.026	0.287	0.07	-0.059	-0.11	0.021	0.124	-0.06	-0.41	-0.107
-0.432	-0.023	0.32	0.073	-0.044	-0.091	0.014	0.115	-0.072	-0.457	-0.117
-0.445	-0.045	0.291	0.066	-0.004	-0.1	0.009	0.108	-0.082	-0.472	-0.123
-0.444	-0.047	0.249	0.047	0.007	-0.122	0.01	0.124	-0.061	-0.441	-0.105
-0.43	-0.03	0.204	0.038	-0.012	-0.132	0.018	0.124	-0.041	-0.424	-0.074
-0.422	-0.032	0.177	0.062	-0.019	-0.144	0.013	0.086	-0.04	-0.418	-0.074
-0.414	-0.05	0.205	0.081	0.012	-0.155	-0.001	0.064	-0.051	-0.403	-0.081
-0.402	-0.067	0.226	0.057	0.03	-0.168	-0.001	0.077	-0.042	-0.393	-0.065
-0.402	-0.074	0.202	0.023	0.014	-0.173	0.008	0.079	-0.019	-0.383	-0.059
-0.413	-0.076	0.151	0.019	0.012	-0.163	0	0.069	-0.022	-0.375	-0.062
-0.414	-0.086	0.082	0.035	0.001	-0.165	-0.012	0.064	-0.029	-0.387	-0.048
-0.403	-0.081	0.032	0.039	-0.031	-0.172	-0.012	0.061	-0.018	-0.4	-0.054
-0.395	-0.042	0.007	0.029	-0.024	-0.168	-0.009	0.067	-0.011	-0.398	-0.076
-0.39	-0.006	-0.018	0.023	0.006	-0.18	-0.002	0.08	-0.001	-0.388	-0.058
-0.381	-0.012	-0.02	0.018	0.01	-0.203	-0.001	0.079	0.01	-0.374	-0.038
-0.373	-0.041	0.004	0.008	0.016	-0.202	-0.016	0.061	-0.001	-0.373	-0.058
-0.377	-0.052	0.006	0.004	0.03	-0.193	-0.023	0.043	-0.007	-0.39	-0.068
-0.379	-0.046	-0.015	0.007	0.015	-0.205	-0.017	0.041	0.003	-0.394	-0.035
-0.374	-0.057	-0.017	0.012	0.001	-0.214	-0.014	0.05	0.007	-0.371	-0.023
-0.368	-0.078	-0.007	0.019	0.019	-0.208	-0.014	0.045	0.008	-0.344	-0.058
-0.351	-0.076	-0.018	0.017	0.012	-0.213	-0.018	0.034	0.011	-0.339	-0.047
-0.348	-0.058	-0.025	0.004	-0.024	-0.22	-0.031	0.035	0.017	-0.346	0.01
-0.353	-0.042	-0.014	-0.007	-0.03	-0.221	-0.04	0.036	0.015	-0.353	0.002
-0.342	-0.034	-0.023	-0.013	0.007	-0.234	-0.035	0.044	-0.002	-0.351	-0.022
-0.356	-0.047	-0.049	-0.011	0.051	-0.231	-0.026	0.051	-0.001	-0.35	0.02
-0.375	-0.061	-0.072	0.005	0.049	-0.212	-0.026	0.04	0.024	-0.372	0.037
-0.356	-0.063	-0.1	0.021	0.011	-0.213	-0.033	0.045	0.036	-0.39	-0.003
-0.341	-0.064	-0.148	0.024	-0.004	-0.22	-0.034	0.067	0.037	-0.383	-0.016
-0.341	-0.08	-0.221	0.017	-0.005	-0.232	-0.033	0.061	0.043	-0.373	-0.017
-0.335	-0.119	-0.317	0.009	-0.028	-0.256	-0.034	0.041	0.052	-0.377	-0.037
-0.341	-0.12	-0.419	0.008	-0.029	-0.262	-0.035	0.036	0.058	-0.39	-0.045
-0.346	-0.05	-0.484	0.011	0.005	-0.256	-0.04	0.042	0.048	-0.391	-0.036
-0.34	0	-0.429	0.01	0.015	-0.249	-0.044	0.037	0.035	-0.397	-0.033
-0.348	-0.005	-0.235	0.003	-0.003	-0.234	-0.035	0.027	0.042	-0.4	-0.023
-0.346	-0.009	-0.028	0	-0.003	-0.233	-0.026	0.031	0.046	-0.372	0.004
-0.327	-0.012	0.098	0.011	0.014	-0.231	-0.03	0.043	0.038	-0.345	0.005
-0.335	-0.014	0.187	0.016	0.018	-0.211	-0.034	0.044	0.035	-0.335	-0.021
-0.35	-0.006	0.263	-0.002	0.004	-0.212	-0.026	0.03	0.038	-0.329	-0.03
-0.331	-0.012	0.27	-0.014	0.005	-0.238	-0.017	0.022	0.04	-0.319	-0.038
-0.313	-0.03	0.216	-0.001	0.026	-0.253	-0.015	0.013	0.032	-0.31	-0.074
-0.335	-0.037	0.171	0.002	0.027	-0.249	-0.024	0.013	0.025	-0.302	-0.088
-0.355	-0.037	0.139	-0.01	0.007	-0.241	-0.032	0.03	0.042	-0.294	-0.057
-0.338	-0.029	0.088	-0.005	-0.011	-0.239	-0.027	0.04	0.053	-0.311	-0.041
-0.324	-0.03	0.032	0.008	-0.009	-0.238	-0.026	0.042	0.04	-0.337	-0.057
-0.326	-0.044	0.001	0.004	0.001	-0.232	-0.035	0.032	0.04	-0.364	-0.039
-0.324	-0.052	-0.017	-0.006	-0.003	-0.23	-0.039	0.021	0.062	-0.388	-0.003
-0.321	-0.052	-0.059	-0.002	-0.004	-0.242	-0.037	0.036	0.063	-0.373	-0.002
-0.32	-0.055	-0.123	0.007	0.017	-0.254	-0.031	0.043	0.039	-0.354	0
-0.315	-0.055	-0.192	-0.002	0.029	-0.255	-0.027	0.028	0.017	-0.348	0.016
-0.32	-0.035	-0.275	-0.01	0.012	-0.25	-0.035	0.013	0.012	-0.336	0.004
-0.338	-0.016	-0.363	-0.009	0.005	-0.249	-0.048	0.009	0.023	-0.344	-0.017
-0.344	-0.027	-0.43	-0.007	0.014	-0.26	-0.044	0.02	0.034	-0.362	-0.004
-0.339	-0.038	-0.466	-0.013	0.005	-0.248	-0.033	0.033	0.026	-0.367	0.004
-0.338	-0.03	-0.525	-0.017	-0.002	-0.223	-0.033	0.041	0.02	-0.388	-0.022
-0.336	-0.024	-0.638	-0.012	0.007	-0.232	-0.035	0.042	0.043	-0.411	-0.029
-0.33	-0.023	-0.62	-0.004	0.002	-0.246	-0.034	0.035	0.056	-0.401	-0.011
-0.34	-0.028	-0.312	0.006	-0.008	-0.234	-0.038	0.038	0.042	-0.384	-0.019
-0.351	-0.033	0.136	0.008	0.002	-0.222	-0.045	0.039	0.033	-0.379	-0.032
-0.333	-0.029	0.496	-0.006	0.013	-0.232	-0.037	0.029	0.027	-0.345	-0.01
-0.328	-0.029	0.668	-0.005	0.013	-0.238	-0.019	0.018	0.022	-0.307	-0.003
-0.353	-0.038	0.653	0.007	0.03	-0.226	-0.019	0.016	0.033	-0.305	-0.032
-0.352	-0.04	0.529	0	0.046	-0.227	-0.027	0.027	0.035	-0.309	-0.042
-0.323	-0.043	0.378	-0.001	0.009	-0.238	-0.031	0.031	0.029	-0.3	-0.032
-0.321	-0.062	0.238	0.007	-0.025	-0.234	-0.045	0.028	0.032	-0.297	-0.034
-0.343	-0.103	0.124	0.001	-0.003	-0.23	-0.053	0.028	0.027	-0.315	-0.032
-0.349	-0.161	0.06	0.003	0.003	-0.223	-0.041	0.041	0.028	-0.335	-0.003
-0.344	-0.2	0.041	0.011	-0.012	-0.211	-0.037	0.058	0.04	-0.345	0.013
-0.341	-0.2	0.036	0.004	0.005	-0.223	-0.038	0.055	0.044	-0.363	-0.008
-0.341	-0.216	0.029	0.007	0.03	-0.245	-0.028	0.039	0.048	-0.382	-0.024
-0.341	-0.233	0.017	0.017	0.04	-0.247	-0.024	0.033	0.051	-0.373	-0.028
-0.329	-0.166	0.006	0.003	0.032	-0.25	-0.024	0.049	0.043	-0.358	-0.039
-0.315	-0.052	0.004	-0.004	-0.001	-0.265	-0.017	0.061	0.041	-0.362	-0.041
-0.322	-0.022	0.007	0.016	-0.022	-0.262	-0.022	0.029	0.036	-0.366	-0.031
-0.339	-0.071	0	0.023	0.004	-0.247	-0.028	0.007	0.021	-0.369	-0.04
-0.353	-0.073	-0.03	0.023	0.03	-0.251	-0.03	0.033	0.023	-0.377	-0.062
-0.359	0.025	-0.069	0.028	0.014	-0.246	-0.041	0.047	0.025	-0.384	-0.049
-0.358	0.111	-0.094	0.019	-0.012	-0.219	-0.043	0.04	0.013	-0.399	-0.029
-0.345	0.069	-0.116	0.004	-0.012	-0.212	-0.03	0.055	0.017	-0.408	-0.047
-0.33	-0.02	-0.139	0.004	0.001	-0.221	-0.025	0.069	0.036	-0.38	-0.055
-0.342	-0.001	-0.166	0.006	0.003	-0.22	-0.024	0.052	0.04	-0.329	-0.052
-0.353	0.056	-0.194	-0.002	0.016	-0.221	-0.028	0.036	0.028	-0.292	-0.05
-0.333	0.017	-0.214	-0.008	0.025	-0.232	-0.036	0.041	0.029	-0.327	-0.016
-0.331	-0.047	-0.236	-0.007	-0.003	-0.233	-0.034	0.037	0.037	-0.394	0.022
-0.353	-0.073	-0.278	-0.009	-0.022	-0.221	-0.027	0.034	0.031	-0.397	0.029
-0.346	-0.103	-0.271	-0.005	-0.011	-0.22	-0.022	0.041	0.029	-0.366	0.017
-0.342	-0.091	-0.117	0.009	-0.021	-0.227	-0.024	0.021	0.035	-0.344	0.009
-0.354	-0.024	0.087	0.013	-0.041	-0.223	-0.029	-0.004	0.036	-0.333	0.007
-0.339	0.007	0.191	0.011	-0.015	-0.22	-0.029	0.016	0.045	-0.334	0.003
-0.332	-0.01	0.206	0.022	0.038	-0.224	-0.028	0.042	0.046	-0.33	0.006
-0.354	-0.026	0.185	0.029	0.044	-0.208	-0.034	0.038	0.042	-0.352	0.01
-0.359	-0.05	0.153	0.011	0.011	-0.188	-0.035	0.039	0.044	-0.379	0.003
-0.354	-0.08	0.108	-0.01	0.008	-0.202	-0.03	0.049	0.033	-0.365	-0.005
-0.355	-0.081	0.055	-0.008	0.02	-0.221	-0.025	0.043	0.017	-0.364	-0.027
-0.34	-0.05	0.026	0.002	0.012	-0.208	-0.02	0.038	0.016	-0.373	-0.062
-0.335	-0.033	0.014	0.001	0.006	-0.201	-0.02	0.045	0.031	-0.36	-0.063
-0.355	-0.021	-0.004	-0.009	0.006	-0.235	-0.028	0.044	0.041	-0.356	-0.05
-0.363	0.011	-0.018	-0.013	0.007	-0.253	-0.033	0.03	0.027	-0.347	-0.069
-0.355	0.02	-0.024	0.001	0.019	-0.223	-0.031	0.02	0.019	-0.326	-0.075
-0.355	-0.012	-0.025	0.009	0.029	-0.223	-0.021	0.025	0.029	-0.322	-0.034
-0.356	-0.055	-0.024	0.009	0.018	-0.252	-0.015	0.034	0.028	-0.335	0.001
-0.34	-0.098	-0.022	0.015	0.005	-0.243	-0.024	0.04	0.028	-0.342	-0.009
-0.336	-0.103	-0.033	0.015	0.011	-0.215	-0.032	0.055	0.046	-0.36	-0.04
-0.356	-0.045	-0.054	0.01	-0.001	-0.206	-0.032	0.066	0.047	-0.386	-0.043
-0.363	0.004	-0.062	0.009	-0.021	-0.215	-0.028	0.057	0.038	-0.389	-0.033
-0.356	-0.012	-0.067	0	0.007	-0.226	-0.026	0.038	0.041	-0.391	-0.028
-0.356	-0.032	-0.076	-0.01	0.037	-0.235	-0.031	0.022	0.03	-0.397	-0.01
-0.354	-0.028	-0.074	-0.014	0.016	-0.234	-0.032	0.026	0.013	-0.387	0.001
-0.347	-0.029	-0.07	-0.008	-0.005	-0.204	-0.03	0.045	0.014	-0.384	-0.011
-0.358	-0.008	-0.074	0.003	-0.002	-0.196	-0.03	0.05	0.026	-0.391	-0.016
-0.367	0.037	-0.079	0.011	-0.005	-0.228	-0.021	0.042	0.031	-0.388	-0.016
-0.349	0.028	-0.071	0.013	-0.011	-0.238	-0.016	0.046	0.023	-0.387	-0.038
-0.346	-0.016	-0.068	0.019	0.005	-0.228	-0.019	0.055	0.016	-0.394	-0.055
-0.364	-0.031	-0.087	0.023	0.021	-0.226	-0.016	0.051	0.004	-0.388	-0.033
-0.343	-0.04	-0.092	0.016	0.027	-0.227	-0.026	0.041	-0.011	-0.353	-0.02
-0.303	-0.069	-0.069	0.002	0.049	-0.219	-0.045	0.039	0.002	-0.322	-0.024
-0.312	-0.092	-0.055	-0.002	0.048	-0.211	-0.043	0.041	0.031	-0.333	0.002
-0.354	-0.097	-0.061	-0.003	0.013	-0.222	-0.035	0.041	0.021	-0.356	0.026
-0.365	-0.108	-0.07	-0.012	-0.014	-0.223	-0.039	0.037	-0.008	-0.366	0.003
-0.358	-0.124	-0.084	-0.01	-0.03	-0.204	-0.036	0.047	-0.007	-0.381	-0.018
-0.359	-0.119	-0.098	0	-0.041	-0.213	-0.027	0.068	0.009	-0.404	-0.012
-0.347	-0.098	-0.083	0.003	-0.035	-0.237	-0.022	0.067	0.025	-0.419	-0.035
-0.333	-0.071	-0.047	-0.003	0.003	-0.246	-0.02	0.054	0.039	-0.415	-0.076
-0.343	-0.031	-0.02	-0.008	0.033	-0.245	-0.028	0.056	0.037	-0.409	-0.063
-0.352	-0.011	0.007	-0.003	0.02	-0.225	-0.035	0.05	0.025	-0.389	-0.016
-0.347	-0.042	0.037	0.009	0.009	-0.211	-0.032	0.04	0.02	-0.345	0.004
-0.345	-0.081	0.043	0.018	0.017	-0.223	-0.04	0.046	0.017	-0.316	0.003
-0.34	-0.101	0.028	0.015	0.002	-0.233	-0.048	0.025	0.024	-0.309	0.022
-0.345	-0.088	0.007	-0.003	-0.027	-0.237	-0.033	-0.001	0.047	-0.301	0.029
-0.366	-0.044	-0.007	-0.016	-0.002	-0.236	-0.014	0.022	0.047	-0.305	-0.015
-0.364	-0.022	-0.006	-0.002	0.032	-0.233	-0.009	0.035	0.026	-0.311	-0.054
-0.339	-0.005	0	0.021	0.001	-0.231	-0.021	0.02	0.038	-0.294	-0.058
-0.329	0.023	0.011	0.022	-0.01	-0.223	-0.041	0.027	0.055	-0.3	-0.056
-0.331	0.012	0.019	0.018	0.03	-0.223	-0.037	0.04	0.038	-0.348	-0.056
-0.329	-0.028	0.02	0.025	0.023	-0.232	-0.017	0.041	0.025	-0.369	-0.048
-0.323	-0.057	0.018	0.016	-0.031	-0.23	-0.021	0.049	0.029	-0.364	-0.039
-0.328	-0.077	0.007	-0.005	-0.06	-0.224	-0.033	0.054	0.039	-0.372	-0.03
-0.35	-0.087	-0.01	-0.001	-0.068	-0.231	-0.023	0.03	0.05	-0.36	-0.014
-0.348	-0.101	-0.029	0.009	-0.079	-0.237	-0.02	0.009	0.037	-0.335	-0.012
-0.319	-0.113	-0.049	-0.006	-0.057	-0.236	-0.032	0.022	0.024	-0.339	-0.035
-0.318	-0.08	-0.066	-0.011	-0.017	-0.236	-0.028	0.029	0.036	-0.352	-0.051
-0.339	-0.027	-0.064	0.003	-0.01	-0.232	-0.02	0.024	0.042	-0.363	-0.057
-0.339	-0.022	-0.056	0	-0.007	-0.22	-0.027	0.045	0.04	-0.383	-0.077
-0.349	-0.047	-0.072	-0.006	0.005	-0.207	-0.027	0.076	0.04	-0.406	-0.085
-0.363	-0.077	-0.103	0.009	0.017	-0.203	-0.027	0.072	0.03	-0.423	-0.061
-0.342	-0.102	-0.136	0.028	0.037	-0.214	-0.032	0.05	0.032	-0.423	-0.06
-0.336	-0.095	-0.207	0.035	0.064	-0.232	-0.03	0.044	0.047	-0.407	-0.067
-0.363	-0.084	-0.326	0.03	0.076	-0.235	-0.026	0.036	0.037	-0.4	-0.034
-0.373	-0.092	-0.381	0.017	0.059	-0.218	-0.028	0.017	0.013	-0.385	-0.002
-0.369	-0.081	-0.289	0.012	0.04	-0.21	-0.031	0.015	0.012	-0.349	0.012
-0.354	-0.07	-0.136	0.008	0.027	-0.223	-0.028	0.021	0.022	-0.323	0.035
-0.335	-0.099	0.001	0.01	0.008	-0.23	-0.022	0.033	0.028	-0.308	0.034
-0.349	-0.087	0.142	0.022	-0.003	-0.221	-0.023	0.051	0.038	-0.301	-0.011
-0.367	-0.004	0.246	0.016	0.005	-0.223	-0.03	0.055	0.049	-0.311	-0.053
-0.346	0.035	0.252	0.007	0.015	-0.238	-0.027	0.057	0.042	-0.325	-0.042
-0.326	0.015	0.192	0.014	0.014	-0.237	-0.018	0.063	0.023	-0.341	-0.007
-0.343	0.015	0.136	0.01	0.022	-0.226	-0.024	0.053	0.018	-0.349	-0.009
-0.354	0.019	0.099	-0.009	0.035	-0.22	-0.036	0.044	0.023	-0.338	-0.031
-0.344	-0.002	0.064	-0.016	0.018	-0.217	-0.03	0.043	0.024	-0.336	-0.034
-0.353	-0.025	0.033	-0.007	0.004	-0.221	-0.032	0.041	0.024	-0.343	-0.036
-0.365	-0.031	0.02	0.002	0.01	-0.233	-0.036	0.044	0.033	-0.357	-0.046
-0.346	-0.03	0.014	0.002	0.009	-0.242	-0.022	0.05	0.043	-0.383	-0.039
-0.341	-0.031	-0.003	0.003	-0.007	-0.24	-0.02	0.047	0.037	-0.398	-0.042
-0.365	-0.029	-0.014	0.008	-0.007	-0.232	-0.034	0.039	0.031	-0.399	-0.061
-0.365	-0.025	-0.005	0.017	0.013	-0.231	-0.041	0.039	0.025	-0.415	-0.044
-0.339	-0.029	-0.009	0.023	0.013	-0.227	-0.04	0.043	0.009	-0.428	-0.017
-0.326	-0.039	-0.035	0.017	0.009	-0.221	-0.034	0.033	-0.015	-0.415	-0.021
-0.337	-0.047	-0.046	0.013	0.022	-0.229	-0.032	0.022	-0.027	-0.415	-0.021
-0.354	-0.062	-0.043	0.019	0.011	-0.235	-0.032	0.037	-0.006	-0.425	-0.013
-0.356	-0.08	-0.055	0.015	0.001	-0.23	-0.027	0.061	0.017	-0.415	-0.014
-0.362	-0.082	-0.083	0.005	0.001	-0.237	-0.021	0.056	0.014	-0.394	0.012
-0.372	-0.081	-0.131	0.004	-0.007	-0.243	-0.021	0.037	-0.001	-0.375	0.031
-0.359	-0.046	-0.229	-0.002	-0.001	-0.228	-0.022	0.037	-0.004	-0.378	0.004
-0.346	0.037	-0.404	-0.009	0.005	-0.215	-0.018	0.051	0.016	-0.391	-0.011
-0.348	0.065	-0.611	-0.008	0.005	-0.213	-0.022	0.061	0.044	-0.382	-0.001
-0.347	0.018	-0.734	-0.01	0.013	-0.214	-0.03	0.046	0.052	-0.376	-0.004
-0.343	-0.015	-0.643	-0.013	0.019	-0.216	-0.03	0.036	0.047	-0.392	-0.008
-0.343	-0.014	-0.329	-0.017	0.003	-0.216	-0.03	0.058	0.048	-0.398	0.002
-0.34	-0.012	-0.019	-0.02	-0.015	-0.221	-0.029	0.04	0.045	-0.37	-0.01
-0.337	-0.02	0.145	-0.008	0.014	-0.231	-0.028	-0.013	0.034	-0.347	-0.043
-0.345	-0.027	0.264	0.007	0.039	-0.228	-0.021	-0.01	0.032	-0.332	-0.039
-0.353	-0.034	0.322	0.012	0.015	-0.217	-0.018	0.039	0.03	-0.311	-0.008
-0.35	-0.061	0.266	0.019	-0.002	-0.207	-0.028	0.072	0.019	-0.323	-0.016
-0.346	-0.089	0.225	0.03	0.003	-0.204	-0.026	0.061	0.014	-0.363	-0.04
-0.344	-0.096	0.266	0.027	0	-0.21	-0.017	0.029	0.02	-0.38	-0.03
-0.352	-0.089	0.291	0.013	-0.011	-0.212	-0.022	0.032	0.028	-0.356	-0.027
-0.359	-0.074	0.242	0.002	-0.008	-0.214	-0.029	0.053	0.036	-0.331	-0.049
-0.356	-0.065	0.189	0.005	0.009	-0.223	-0.024	0.027	0.034	-0.339	-0.048
-0.357	-0.063	0.174	0.011	0.005	-0.228	-0.019	-0.009	0.039	-0.312	-0.039
-0.346	-0.063	0.143	-0.001	0	-0.227	-0.031	0.005	0.051	-0.264	-0.045
-0.331	-0.091	0.09	-0.011	0.02	-0.231	-0.043	0.05	0.039	-0.288	-0.037
-0.342	-0.153	0.059	0.005	0.012	-0.232	-0.035	0.071	0.024	-0.34	-0.004
-0.352	-0.185	0.05	0.015	-0.012	-0.217	-0.028	0.058	0.034	-0.349	0.03
-0.343	-0.173	0.027	0.011	-0.016	-0.21	-0.031	0.05	0.041	-0.346	0.047
-0.352	-0.165	-0.001	0.01	-0.021	-0.213	-0.032	0.044	0.033	-0.35	0.045
-0.367	-0.163	0.003	0.011	-0.018	-0.216	-0.032	0.037	0.03	-0.342	0.023
-0.342	-0.121	0.021	0.01	0.008	-0.229	-0.033	0.039	0.033	-0.33	-0.021
-0.317	-0.014	0.016	0.011	0.019	-0.241	-0.034	0.032	0.031	-0.337	-0.06
-0.332	0.075	0.007	0.008	0.012	-0.241	-0.034	0.034	0.033	-0.357	-0.078
-0.342	0.064	-0.001	0.001	0.025	-0.239	-0.035	0.049	0.038	-0.372	-0.085
-0.333	0.007	-0.02	0	0.028	-0.238	-0.037	0.054	0.029	-0.369	-0.067
-0.339	-0.033	-0.029	0.005	-0.01	-0.238	-0.034	0.049	0.022	-0.357	-0.04
-0.358	-0.048	-0.019	0.016	-0.02	-0.246	-0.032	0.034	0.03	-0.366	-0.043
-0.366	-0.034	-0.024	0.019	0.002	-0.256	-0.035	0.019	0.038	-0.376	-0.053
-0.356	-0.017	-0.043	0.004	-0.004	-0.243	-0.029	0.035	0.029	-0.351	-0.052
-0.333	-0.02	-0.051	-0.004	-0.018	-0.213	-0.021	0.047	0.017	-0.329	-0.054
-0.318	-0.03	-0.062	0.004	-0.004	-0.205	-0.032	0.032	0.02	-0.356	-0.05
-0.343	-0.046	-0.081	0.011	0.012	-0.217	-0.035	0.036	0.019	-0.383	-0.037
-0.361	-0.057	-0.098	0.013	0.009	-0.219	-0.018	0.052	0.014	-0.379	-0.047
-0.34	-0.053	-0.12	0.007	0.003	-0.227	-0.02	0.051	0.025	-0.385	-0.063
-0.346	-0.047	-0.163	-0.002	0.005	-0.237	-0.034	0.052	0.044	-0.403	-0.041
-0.372	-0.045	-0.249	0.001	0.001	-0.223	-0.033	0.049	0.038	-0.403	-0.007
-0.36	-0.052	-0.355	0.013	-0.004	-0.22	-0.028	0.036	0.02	-0.399	0.004
-0.333	-0.061	-0.441	0.015	0.001	-0.234	-0.032	0.033	0.022	-0.397	0.01
-0.326	-0.061	-0.468	0.004	0.007	-0.235	-0.04	0.032	0.03	-0.392	0.012
-0.336	-0.038	-0.369	0	0.007	-0.234	-0.045	0.029	0.027	-0.414	-0.019
-0.341	0.005	-0.187	0.005	-0.002	-0.236	-0.037	0.044	0.024	-0.423	-0.052
-0.349	0.029	-0.043	0.007	-0.007	-0.231	-0.021	0.058	0.029	-0.366	-0.045
-0.358	0.015	0.074	0.009	0.004	-0.216	-0.017	0.052	0.037	-0.313	-0.025
-0.342	-0.015	0.154	0.009	0.019	-0.202	-0.021	0.055	0.044	-0.315	-0.022
-0.341	-0.035	0.119	0.009	0.02	-0.208	-0.021	0.052	0.04	-0.332	-0.018
-0.355	-0.038	0.022	0.006	0.004	-0.221	-0.021	0.032	0.025	-0.344	-0.014
-0.338	-0.037	-0.027	0.001	-0.001	-0.225	-0.024	0.03	0.021	-0.344	-0.035
-0.332	-0.039	-0.02	-0.007	0.03	-0.221	-0.02	0.04	0.018	-0.343	-0.072
-0.359	-0.04	0.023	-0.02	0.056	-0.219	-0.005	0.037	0.01	-0.346	-0.091
-0.354	-0.039	0.11	-0.024	0.028	-0.227	-0.005	0.028	0.012	-0.341	-0.094
-0.332	-0.035	0.171	-0.015	-0.014	-0.233	-0.025	0.032	0.018	-0.344	-0.087
-0.355	-0.027	0.152	-0.003	-0.013	-0.23	-0.033	0.04	0.022	-0.36	-0.059
-0.38	-0.029	0.086	0.008	0.002	-0.226	-0.029	0.036	0.027	-0.363	-0.031
-0.352	-0.041	0.004	0.009	0.002	-0.222	-0.037	0.036	0.025	-0.348	-0.024
-0.327	-0.032	-0.066	0.005	0.003	-0.219	-0.044	0.043	0.024	-0.344	-0.01
-0.343	-0.013	-0.099	0.014	0.013	-0.222	-0.034	0.036	0.026	-0.361	0.024
-0.352	-0.022	-0.116	0.025	0.022	-0.228	-0.025	0.034	0.026	-0.359	0.031
-0.343	-0.041	-0.18	0.025	0.038	-0.224	-0.022	0.038	0.032	-0.346	0.012
-0.352	-0.046	-0.285	0.02	0.046	-0.225	-0.021	0.034	0.04	-0.351	0.019
-0.364	-0.061	-0.265	0.023	0.004	-0.235	-0.018	0.033	0.03	-0.352	0.021
-0.35	-0.095	-0.089	0.022	-0.022	-0.232	-0.015	0.043	0.02	-0.349	-0.022
-0.334	-0.082	0.094	0.002	0.019	-0.219	-0.022	0.045	0.031	-0.347	-0.054
-0.346	-0.01	0.215	-0.002	0.038	-0.211	-0.028	0.036	0.037	-0.331	-0.045
-0.359	0.025	0.267	0.017	0.005	-0.214	-0.034	0.029	0.034	-0.343	-0.033
-0.342	-0.009	0.242	0.014	-0.016	-0.222	-0.043	0.03	0.033	-0.395	-0.029
-0.33	-0.062	0.175	-0.008	-0.026	-0.225	-0.033	0.052	0.028	-0.433	-0.021
-0.341	-0.117	0.091	-0.007	-0.033	-0.227	-0.022	0.082	0.032	-0.425	-0.019
-0.345	-0.164	-0.006	0.009	-0.011	-0.235	-0.028	0.079	0.044	-0.41	-0.018
-0.354	-0.218	-0.088	0.011	0.017	-0.243	-0.037	0.051	0.051	-0.408	0.007
-0.365	-0.289	-0.154	0.001	0.001	-0.242	-0.036	0.039	0.045	-0.382	0.037
-0.34	-0.315	-0.263	-0.009	-0.016	-0.242	-0.03	0.042	0.022	-0.35	0.051
-0.325	-0.298	-0.389	-0.014	0.005	-0.248	-0.028	0.04	0.002	-0.349	0.067
-0.349	-0.257	-0.36	-0.001	0.008	-0.238	-0.029	0.04	0.014	-0.368	0.065
-0.357	-0.124	-0.135	0.008	-0.011	-0.215	-0.033	0.042	0.035	-0.395	0.01
-0.349	0.055	0.109	-0.014	-0.007	-0.212	-0.037	0.043	0.036	-0.4	-0.058
-0.35	0.138	0.236	-0.021	0.003	-0.225	-0.034	0.045	0.021	-0.388	-0.09
-0.349	0.153	0.239	0.006	-0.003	-0.222	-0.031	0.043	0.006	-0.373	-0.087
-0.344	0.151	0.182	0.019	0.006	-0.212	-0.023	0.029	0.004	-0.358	-0.063
-0.353	0.098	0.119	0.02	0.031	-0.219	-0.011	0.009	0.023	-0.375	-0.039
-0.363	0.028	0.058	0.026	0.022	-0.23	-0.019	0.013	0.042	-0.375	-0.028
-0.354	0.02	0.021	0.025	-0.003	-0.22	-0.038	0.029	0.036	-0.35	-0.026
-0.331	0.04	0.023	0.023	-0.009	-0.216	-0.041	0.032	0.022	-0.374	-0.03
-0.316	0.005	0.03	0.021	-0.016	-0.235	-0.032	0.03	0.01	-0.394	-0.036
-0.336	-0.049	0.017	0.008	-0.02	-0.236	-0.029	0.033	0.011	-0.358	-0.056
-0.368	-0.039	0.007	0.003	0.008	-0.22	-0.036	0.043	0.035	-0.343	-0.079
-0.36	-0.009	0.005	0.004	0.043	-0.221	-0.037	0.057	0.044	-0.359	-0.058
-0.342	-0.017	-0.008	-0.001	0.035	-0.222	-0.029	0.06	0.03	-0.35	-0.016
-0.357	-0.027	-0.021	0.005	0.019	-0.212	-0.031	0.047	0.019	-0.357	-0.001
-0.36	-0.024	-0.021	0.012	0.016	-0.219	-0.036	0.032	0.017	-0.39	0.006
-0.33	-0.031	-0.033	0.009	0.006	-0.237	-0.022	0.031	0.02	-0.368	0.015
-0.331	-0.039	-0.056	0.013	0.008	-0.236	-0.012	0.041	0.03	-0.339	-0.012
-0.354	-0.039	-0.05	0.015	0.008	-0.223	-0.019	0.044	0.044	-0.361	-0.044
-0.347	-0.059	-0.037	0.005	-0.004	-0.229	-0.023	0.035	0.051	-0.375	-0.033
-0.343	-0.092	-0.047	-0.005	0.001	-0.229	-0.025	0.031	0.04	-0.326	-0.031
-0.355	-0.098	-0.061	-0.007	0.01	-0.212	-0.03	0.051	0.019	-0.261	-0.054
-0.346	-0.074	-0.083	-0.004	0.001	-0.207	-0.027	0.064	0.02	-0.292	-0.041
-0.329	-0.073	-0.114	0.002	-0.008	-0.213	-0.024	0.048	0.038	-0.35	-0.018
-0.33	-0.096	-0.14	0.004	0.007	-0.207	-0.024	0.039	0.038	-0.355	-0.025
-0.344	-0.063	-0.162	0.003	0.025	-0.209	-0.029	0.053	0.03	-0.362	-0.033
-0.338	0.003	-0.189	0.006	0.017	-0.228	-0.034	0.06	0.035	-0.336	-0.034
-0.321	0.01	-0.223	0.007	-0.003	-0.234	-0.029	0.041	0.042	-0.292	-0.056
-0.341	-0.021	-0.242	0.013	0.011	-0.226	-0.029	0.031	0.054	-0.325	-0.066
-0.361	-0.045	-0.263	0.02	0.031	-0.225	-0.039	0.039	0.058	-0.395	-0.03
-0.352	-0.07	-0.276	0.016	0.002	-0.218	-0.036	0.036	0.03	-0.412	-0.007
-0.358	-0.068	-0.184	0.011	-0.013	-0.212	-0.027	0.04	-0.008	-0.365	-0.018
-0.368	-0.059	-0.001	0.012	0.014	-0.214	-0.023	0.05	-0.028	-0.342	-0.012
-0.368	-0.084	0.148	0.016	0.02	-0.214	-0.017	0.041	-0.028	-0.37	-0.007
-0.358	-0.074	0.215	0.016	0.017	-0.217	-0.021	0.044	-0.001	-0.379	-0.033
-0.334	-0.015	0.205	0.009	0.029	-0.232	-0.03	0.061	0.034	-0.349	-0.048
-0.332	-0.003	0.158	0.004	0.025	-0.242	-0.026	0.052	0.037	-0.317	-0.025
-0.357	-0.029	0.114	0.01	0.007	-0.236	-0.021	0.032	0.014	-0.339	-0.014
-0.353	-0.031	0.074	0.014	0.011	-0.224	-0.028	0.027	-0.006	-0.397	-0.039
-0.335	-0.034	0.036	0.005	0.027	-0.215	-0.031	0.035	0	-0.418	-0.057
-0.347	-0.056	0.012	0.001	0.016	-0.214	-0.028	0.044	0.028	-0.399	-0.065
-0.356	-0.065	-0.005	0	-0.002	-0.223	-0.04	0.029	0.046	-0.377	-0.074
-0.349	-0.06	-0.019	-0.012	0.006	-0.222	-0.049	0.01	0.048	-0.377	-0.055
-0.356	-0.061	-0.023	-0.01	0.014	-0.22	-0.035	0.033	0.046	-0.383	-0.022
-0.37	-0.078	-0.014	0.007	0.004	-0.228	-0.027	0.046	0.037	-0.368	-0.01
-0.358	-0.076	-0.006	0.013	-0.018	-0.241	-0.025	0.031	0.035	-0.325	0.002
-0.331	-0.035	-0.015	0.011	-0.038	-0.247	-0.015	0.024	0.047	-0.286	0.032
-0.332	-0.01	-0.035	0.003	-0.028	-0.235	-0.016	0.024	0.046	-0.31	0.041
-0.356	-0.024	-0.046	-0.011	-0.004	-0.23	-0.024	0.035	0.031	-0.354	0.015
-0.352	-0.032	-0.046	-0.02	-0.028	-0.239	-0.019	0.047	0.032	-0.362	-0.014
-0.334	-0.032	-0.043	-0.023	-0.077	-0.225	-0.016	0.039	0.039	-0.367	-0.028
-0.345	-0.033	-0.041	-0.016	-0.078	-0.215	-0.031	0.035	0.035	-0.372	-0.038
-0.359	-0.039	-0.036	0	-0.027	-0.232	-0.045	0.043	0.04	-0.371	-0.041
-0.343	-0.063	-0.031	0.009	0.012	-0.233	-0.033	0.045	0.047	-0.379	-0.025
-0.329	-0.076	-0.028	0.006	0.012	-0.217	-0.015	0.036	0.038	-0.373	-0.024
-0.341	-0.057	-0.028	-0.002	0.012	-0.223	-0.021	0.028	0.029	-0.359	-0.043
-0.349	-0.035	-0.034	-0.001	0.024	-0.24	-0.027	0.027	0.03	-0.37	-0.039
-0.346	-0.04	-0.041	0.013	0.026	-0.234	-0.017	0.037	0.033	-0.376	-0.022
-0.343	-0.052	-0.04	0.025	0.026	-0.229	-0.022	0.059	0.033	-0.359	-0.016
-0.341	-0.051	-0.039	0.025	0.037	-0.239	-0.041	0.063	0.036	-0.362	-0.006
-0.348	-0.058	-0.042	0.022	0.046	-0.238	-0.047	0.047	0.036	-0.386	0
-0.357	-0.077	-0.048	0.02	0.04	-0.227	-0.043	0.036	0.027	-0.383	-0.02
-0.354	-0.071	-0.056	0.008	0.028	-0.22	-0.035	0.029	0.023	-0.375	-0.041
-0.351	-0.036	-0.063	-0.002	0.018	-0.219	-0.028	0.035	0.028	-0.375	-0.03
-0.35	-0.023	-0.075	0	0.012	-0.221	-0.026	0.046	0.022	-0.355	-0.012
-0.352	-0.053	-0.097	0.001	0.004	-0.218	-0.026	0.043	0.017	-0.34	-0.025
-0.343	-0.059	-0.114	-0.001	0.007	-0.216	-0.035	0.05	0.022	-0.373	-0.043
-0.318	-0.025	-0.109	-0.003	0.027	-0.214	-0.039	0.062	0.018	-0.42	-0.025
-0.318	-0.022	-0.094	0.003	0.031	-0.222	-0.031	0.049	0.01	-0.429	0
-0.338	-0.056	-0.094	0.013	0.015	-0.243	-0.032	0.033	0.009	-0.419	-0.012
-0.343	-0.083	-0.091	0.012	0.014	-0.252	-0.038	0.034	0.006	-0.417	-0.02
-0.347	-0.089	-0.058	0.007	0.017	-0.233	-0.026	0.026	0.015	-0.394	-0.003
-0.356	-0.11	-0.021	0.008	0.005	-0.219	-0.01	0.016	0.027	-0.352	-0.015
-0.354	-0.154	-0.007	0.008	-0.018	-0.226	-0.016	0.035	0.022	-0.331	-0.043
-0.35	-0.14	0.001	0.008	-0.044	-0.227	-0.036	0.057	0.024	-0.317	-0.039
-0.347	-0.049	0.007	0.006	-0.043	-0.209	-0.039	0.054	0.04	-0.308	-0.035
-0.356	0.009	-0.002	0.007	-0.008	-0.208	-0.035	0.047	0.048	-0.329	-0.044
-0.367	-0.011	-0.008	0.018	0.022	-0.234	-0.042	0.049	0.045	-0.35	-0.034
-0.352	-0.032	-0.004	0.022	0.026	-0.24	-0.036	0.042	0.04	-0.349	-0.029
-0.341	-0.026	0	0.011	0.027	-0.221	-0.027	0.033	0.035	-0.343	-0.037
-0.346	-0.024	-0.003	0.001	0.023	-0.224	-0.029	0.03	0.04	-0.347	-0.023
-0.332	-0.035	-0.02	-0.001	0.005	-0.237	-0.018	0.027	0.04	-0.355	-0.012
-0.324	-0.045	-0.025	0.003	-0.004	-0.223	-0.007	0.032	0.026	-0.357	-0.031
-0.356	-0.047	-0.01	0.006	-0.001	-0.218	-0.016	0.048	0.025	-0.348	-0.041
-0.375	-0.047	-0.005	0.005	0.003	-0.235	-0.026	0.058	0.026	-0.344	-0.029
-0.359	-0.049	-0.012	0.004	0.008	-0.232	-0.033	0.05	0.014	-0.359	-0.022
-0.345	-0.046	-0.016	0.003	0.001	-0.218	-0.037	0.047	0.021	-0.357	-0.031
-0.345	-0.044	-0.019	0.006	-0.009	-0.223	-0.03	0.055	0.036	-0.338	-0.04
-0.358	-0.045	-0.033	0.011	-0.003	-0.235	-0.028	0.051	0.024	-0.348	-0.032
-0.356	-0.046	-0.051	0.014	-0.001	-0.227	-0.032	0.04	0.02	-0.383	-0.029
-0.332	-0.037	-0.041	0.018	0.003	-0.212	-0.034	0.04	0.034	-0.407	-0.034
-0.331	-0.025	-0.015	0.012	0.012	-0.218	-0.038	0.047	0.037	-0.402	-0.022
-0.344	-0.023	-0.02	0.01	0.002	-0.229	-0.035	0.042	0.042	-0.384	-0.023
-0.34	-0.032	-0.036	0.016	-0.008	-0.232	-0.032	0.034	0.041	-0.367	-0.054
-0.334	-0.035	-0.031	0.006	-0.007	-0.232	-0.039	0.03	0.017	-0.358	-0.06
-0.342	-0.037	-0.025	-0.006	-0.015	-0.227	-0.034	0.026	-0.001	-0.354	-0.022
-0.358	-0.04	-0.024	-0.001	-0.011	-0.22	-0.024	0.027	0.002	-0.341	0.006
-0.37	-0.044	-0.025	0.005	0.013	-0.221	-0.024	0.031	0.017	-0.351	0.005
-0.359	-0.047	-0.033	0.01	0.017	-0.229	-0.024	0.04	0.035	-0.379	0.01
-0.326	-0.047	-0.038	0.015	0.005	-0.223	-0.028	0.051	0.033	-0.381	0.02
-0.315	-0.049	-0.036	0.004	0.013	-0.205	-0.037	0.063	0.025	-0.387	0.01
-0.334	-0.057	-0.034	-0.007	0.026	-0.216	-0.034	0.066	0.036	-0.402	-0.017
-0.354	-0.063	-0.033	-0.001	0.022	-0.241	-0.027	0.046	0.038	-0.382	-0.03
-0.359	-0.053	-0.032	0.002	0.014	-0.236	-0.028	0.02	0.031	-0.351	-0.029
-0.344	-0.039	-0.029	0.002	0.012	-0.218	-0.031	0.018	0.035	-0.353	-0.034
-0.339	-0.043	-0.032	0.011	0.009	-0.222	-0.032	0.03	0.02	-0.347	-0.032
-0.361	-0.049	-0.04	0.017	-0.004	-0.232	-0.026	0.034	-0.007	-0.328	-0.05
-0.371	-0.045	-0.03	0.016	-0.013	-0.227	-0.021	0.035	-0.009	-0.36	-0.094
-0.356	-0.042	-0.018	0.014	-0.005	-0.213	-0.023	0.051	0.012	-0.39	-0.094
-0.34	-0.042	-0.025	0.004	0.002	-0.206	-0.023	0.058	0.039	-0.376	-0.077
-0.35	-0.047	-0.029	-0.002	0.013	-0.216	-0.028	0.048	0.052	-0.373	-0.088
-0.377	-0.052	-0.033	0.001	0.034	-0.227	-0.031	0.047	0.039	-0.38	-0.072
-0.362	-0.043	-0.039	-0.005	0.013	-0.217	-0.02	0.041	0.022	-0.361	-0.038
-0.324	-0.042	-0.03	-0.013	-0.027	-0.216	-0.016	0.033	0.02	-0.325	-0.033
-0.337	-0.058	-0.027	-0.01	-0.01	-0.231	-0.027	0.032	0.025	-0.327	-0.032
-0.363	-0.061	-0.037	-0.002	0.011	-0.223	-0.028	0.039	0.024	-0.355	0
-0.346	-0.053	-0.04	0.011	-0.029	-0.213	-0.02	0.054	0.022	-0.358	0.014
-0.333	-0.051	-0.037	0.026	-0.044	-0.221	-0.02	0.046	0.031	-0.369	-0.011
-0.335	-0.05	-0.032	0.031	0.013	-0.224	-0.019	0.038	0.029	-0.377	-0.018
-0.332	-0.048	-0.032	0.024	0.042	-0.211	-0.011	0.054	0.022	-0.354	-0.002
-0.34	-0.046	-0.036	0.014	0.02	-0.208	-0.013	0.058	0.029	-0.346	-0.007
-0.348	-0.04	-0.029	-0.002	0.016	-0.222	-0.018	0.053	0.025	-0.362	-0.026
-0.343	-0.04	-0.026	-0.02	0.025	-0.23	-0.015	0.043	0.018	-0.358	-0.019
-0.349	-0.046	-0.039	-0.026	0.014	-0.237	-0.022	0.042	0.031	-0.338	0.013
-0.36	-0.046	-0.036	-0.022	0.011	-0.244	-0.034	0.059	0.046	-0.343	0.027
-0.36	-0.042	-0.024	-0.012	0.016	-0.241	-0.03	0.055	0.038	-0.359	0.016
-0.345	-0.051	-0.036	-0.006	0.015	-0.234	-0.024	0.038	0.022	-0.361	-0.009
-0.334	-0.063	-0.043	-0.011	0.015	-0.23	-0.024	0.041	0.031	-0.352	-0.043
-0.347	-0.052	-0.032	-0.006	0.008	-0.226	-0.015	0.054	0.05	-0.338	-0.041
-0.346	-0.049	-0.033	0.019	-0.001	-0.227	-0.012	0.049	0.047	-0.346	-0.004
-0.33	-0.064	-0.033	0.032	-0.005	-0.235	-0.015	0.034	0.03	-0.362	0.006
-0.34	-0.053	-0.016	0.015	0.001	-0.234	-0.021	0.04	0.023	-0.363	-0.006
-0.351	-0.041	-0.01	0.01	0.012	-0.232	-0.036	0.052	0.03	-0.381	0
-0.346	-0.049	-0.028	0.029	0.008	-0.23	-0.034	0.045	0.034	-0.402	-0.004
-0.344	-0.049	-0.042	0.028	0.004	-0.231	-0.028	0.034	0.036	-0.398	-0.029
-0.343	-0.04	-0.04	0.002	0.011	-0.242	-0.04	0.034	0.032	-0.365	-0.022
-0.343	-0.034	-0.031	-0.014	0.004	-0.232	-0.045	0.039	0.022	-0.333	0.002
-0.341	-0.04	-0.023	-0.01	0	-0.21	-0.038	0.03	0.024	-0.331	-0.017
-0.336	-0.044	-0.028	0.007	0.008	-0.217	-0.03	0.007	0.033	-0.344	-0.047
-0.346	-0.035	-0.046	0.029	0.005	-0.223	-0.03	0.002	0.027	-0.359	-0.033
-0.357	-0.038	-0.046	0.038	-0.013	-0.217	-0.047	0.032	0.013	-0.362	-0.028
-0.341	-0.049	-0.027	0.017	-0.011	-0.219	-0.05	0.047	0.017	-0.36	-0.051
-0.335	-0.043	-0.011	-0.011	0.02	-0.223	-0.037	0.019	0.027	-0.372	-0.042
-0.358	-0.037	-0.019	-0.011	0.033	-0.231	-0.039	0.016	0.022	-0.37	-0.017
-0.369	-0.049	-0.039	0.002	0.018	-0.23	-0.043	0.04	0.026	-0.355	-0.03
-0.351	-0.049	-0.042	0.005	0.014	-0.221	-0.036	0.037	0.035	-0.351	-0.046
-0.34	-0.033	-0.036	0.008	0.017	-0.229	-0.03	0.02	0.026	-0.337	-0.033
-0.351	-0.035	-0.037	0.017	0.002	-0.237	-0.029	0.014	0.013	-0.31	-0.026
-0.357	-0.045	-0.03	0.017	-0.001	-0.229	-0.03	0.025	0.012	-0.312	-0.037
-0.364	-0.041	-0.024	0.001	0.007	-0.228	-0.031	0.034	0.023	-0.346	-0.036
-0.373	-0.044	-0.031	-0.001	-0.008	-0.223	-0.031	0.017	0.033	-0.36	-0.023
-0.362	-0.053	-0.035	0.009	-0.002	-0.211	-0.033	0.008	0.041	-0.347	-0.028
-0.352	-0.037	-0.029	0.003	0.031	-0.22	-0.03	0.025	0.039	-0.346	-0.048
-0.343	-0.021	-0.024	0.003	0.024	-0.231	-0.024	0.033	0.019	-0.356	-0.051
-0.332	-0.038	-0.028	0.014	0.018	-0.217	-0.025	0.025	-0.01	-0.348	-0.047
-0.34	-0.053	-0.031	0.021	0.048	-0.209	-0.019	0.023	-0.021	-0.339	-0.049
-0.349	-0.047	-0.029	0.021	0.033	-0.22	-0.008	0.024	0.003	-0.373	-0.04
-0.355	-0.041	-0.028	0.01	-0.033	-0.219	-0.015	0.014	0.029	-0.405	-0.026
-0.36	-0.035	-0.028	0.002	-0.045	-0.215	-0.02	-0.01	0.033	-0.388	-0.025
-0.361	-0.037	-0.025	0.011	0.008	-0.227	-0.012	-0.028	0.035	-0.387	-0.031
-0.362	-0.05	-0.028	0.009	0.03	-0.233	-0.025	-0.031	0.034	-0.375	-0.022
-0.342	-0.07	-0.033	-0.01	0.004	-0.221	-0.044	-0.036	0.031	-0.337	-0.001
-0.322	-0.092	-0.024	-0.003	0.01	-0.218	-0.042	-0.057	0.038	-0.355	0.017
-0.324	-0.106	-0.015	0.02	0.032	-0.234	-0.033	-0.051	0.036	-0.378	0.031
-0.324	-0.119	-0.025	0.017	0.004	-0.227	-0.034	0.01	0.025	-0.349	0.024
-0.327	-0.134	-0.024	0.008	-0.029	-0.203	-0.035	0.058	0.025	-0.34	0
-0.344	-0.108	-0.01	0.009	-0.02	-0.21	-0.021	0.064	0.033	-0.364	-0.019
-0.36	-0.035	-0.025	0.002	0.002	-0.23	-0.011	0.071	0.03	-0.379	-0.036
-0.37	0.016	-0.052	-0.002	0.012	-0.235	-0.031	0.124	0.023	-0.411	-0.06
-0.358	0.008	-0.055	0.003	0.025	-0.238	-0.053	0.213	0.033	-0.463	-0.062
-0.335	-0.024	-0.054	0.004	0.032	-0.248	-0.047	0.259	0.041	-0.46	-0.032
-0.336	-0.044	-0.063	0.008	0.013	-0.245	-0.043	0.276	0.031	-0.433	-0.026
-0.348	-0.055	-0.057	0.015	-0.002	-0.227	-0.055	0.34	0.025	-0.445	-0.038
-0.345	-0.065	-0.048	0.007	0.006	-0.223	-0.046	0.34	0.033	-0.453	-0.01
-0.341	-0.066	-0.055	0.012	-0.001	-0.235	-0.03	0.132	0.041	-0.434	0.009
-0.343	-0.053	-0.051	0.024	-0.022	-0.243	-0.028	-0.189	0.031	-0.408	-0.03
-0.34	-0.041	-0.029	-0.001	-0.023	-0.239	-0.022	-0.359	0.022	-0.377	-0.059
-0.336	-0.04	-0.016	-0.021	-0.016	-0.225	-0.024	-0.271	0.034	-0.334	-0.048
-0.346	-0.043	-0.018	-0.004	-0.004	-0.22	-0.039	-0.025	0.041	-0.287	-0.055
-0.357	-0.044	-0.017	0.014	0.01	-0.225	-0.045	0.257	0.035	-0.276	-0.081
-0.345	-0.039	0	0.015	0.004	-0.217	-0.042	0.441	0.032	-0.296	-0.079
-0.328	-0.033	0.006	0.012	-0.012	-0.201	-0.034	0.45	0.027	-0.321	-0.061
-0.338	-0.032	-0.003	0.011	-0.031	-0.203	-0.023	0.304	0.031	-0.356	-0.048
-0.362	-0.039	0.002	0.002	-0.063	-0.225	-0.019	0.045	0.039	-0.376	-0.025
-0.358	-0.051	0.007	-0.011	-0.073	-0.237	-0.019	-0.219	0.032	-0.364	0.008
-0.333	-0.055	-0.005	-0.01	-0.037	-0.22	-0.013	-0.361	0.031	-0.348	0.011
-0.334	-0.062	-0.019	-0.005	0.001	-0.211	-0.01	-0.338	0.054	-0.34	-0.016
-0.343	-0.059	-0.03	-0.006	-0.004	-0.234	-0.012	-0.228	0.071	-0.339	-0.017
-0.346	-0.029	-0.037	-0.008	-0.02	-0.239	-0.011	-0.119	0.076	-0.338	-0.021
-0.367	-0.023	-0.032	-0.014	-0.007	-0.224	-0.015	-0.036	0.083	-0.344	-0.043
-0.368	-0.049	-0.009	-0.02	0.017	-0.234	-0.022	0.008	0.089	-0.354	-0.017
-0.339	-0.053	0.012	-0.011	0.039	-0.237	-0.011	0.022	0.096	-0.34	-0.002
-0.338	-0.05	0.007	0.005	0.066	-0.22	0.001	-0.017	0.102	-0.337	-0.034
-0.364	-0.055	-0.007	0.012	0.078	-0.222	0.001	-0.068	0.113	-0.367	-0.032
-0.362	-0.043	-0.011	0.011	0.068	-0.224	0.005	-0.027	0.122	-0.37	-0.004
-0.337	-0.018	-0.017	0.018	0.048	-0.217	0.001	0.019	0.121	-0.351	-0.012
-0.33	-0.012	-0.028	0.026	0.019	-0.227	-0.019	0.022	0.121	-0.355	-0.039
-0.332	-0.022	-0.024	0.018	-0.015	-0.237	-0.031	0.087	0.048	-0.363	-0.041
-0.324	-0.026	-0.01	0.008	-0.024	-0.227	-0.033	0.141	-0.087	-0.355	-0.031
-0.34	-0.03	-0.01	0.013	0.002	-0.219	-0.027	0.084	-0.097	-0.352	-0.032
-0.372	-0.045	-0.021	0.024	0.023	-0.227	-0.015	-0.021	-0.012	-0.362	-0.031
-0.37	-0.047	-0.024	0.014	0.018	-0.227	-0.018	-0.028	0.05	-0.383	-0.025
-0.343	-0.032	-0.015	-0.008	0.008	-0.216	-0.036	0.129	0.134	-0.373	-0.026
-0.333	-0.023	-0.01	-0.018	0.015	-0.224	-0.044	0.221	0.135	-0.335	-0.03
-0.345	-0.026	-0.014	-0.016	0.016	-0.236	-0.042	0.161	0.012	-0.331	-0.026
-0.354	-0.031	-0.023	0.005	-0.013	-0.221	-0.041	0.188	-0.015	-0.349	-0.027
-0.35	-0.029	-0.018	0.021	-0.016	-0.2	-0.032	0.26	0.032	-0.355	-0.042
-0.345	-0.029	-0.005	0.008	0.016	-0.21	-0.024	0.229	0.002	-0.368	-0.044
-0.356	-0.043	-0.011	0	0.019	-0.227	-0.029	0.165	-0.037	-0.378	-0.034
-0.366	-0.048	-0.017	0.004	0.016	-0.22	-0.039	0.08	-0.031	-0.372	-0.033
-0.352	-0.028	-0.005	0.009	0.022	-0.211	-0.033	-0.022	0.014	-0.354	-0.032
-0.341	-0.033	-0.011	0.023	0.003	-0.226	-0.027	-0.023	0.075	-0.339	-0.022
-0.344	-0.078	-0.031	0.032	-0.016	-0.245	-0.041	0.056	0.027	-0.333	-0.015
-0.338	-0.105	-0.029	0.03	-0.007	-0.236	-0.052	0.064	-0.09	-0.335	-0.005
-0.344	-0.096	-0.018	0.026	-0.005	-0.22	-0.048	0.039	-0.124	-0.347	0.015
-0.37	-0.103	-0.019	0.021	-0.013	-0.211	-0.048	0.063	-0.166	-0.355	0.022
-0.357	-0.162	-0.013	0.02	0.006	-0.198	-0.051	0.139	-0.234	-0.362	0.002
-0.322	-0.158	-0.012	0.012	0.01	-0.199	-0.046	0.233	-0.164	-0.355	-0.032
-0.325	-0.033	-0.027	-0.002	-0.015	-0.218	-0.033	0.201	-0.053	-0.331	-0.053
-0.336	0.027	-0.036	-0.003	-0.005	-0.235	-0.028	0.051	-0.05	-0.335	-0.05
-0.339	-0.017	-0.043	0.009	0.024	-0.244	-0.031	0.009	-0.04	-0.353	-0.037
-0.356	-0.046	-0.057	0.018	0.032	-0.238	-0.031	0.081	0.033	-0.345	-0.02
-0.363	-0.073	-0.065	0.016	0.022	-0.219	-0.027	0.005	0.081	-0.328	-0.013
-0.359	-0.098	-0.074	0.001	0.021	-0.216	-0.039	-0.214	0.107	-0.349	-0.019
-0.361	-0.081	-0.097	-0.008	0.037	-0.231	-0.054	-0.236	0.084	-0.399	-0.002
-0.349	-0.076	-0.156	0.006	0.032	-0.242	-0.034	-0.036	-0.026	-0.411	0.021
-0.336	-0.105	-0.302	0.016	0.017	-0.236	-0.006	0.128	-0.113	-0.401	0.001
-0.349	-0.118	-0.495	0.006	0.018	-0.223	-0.006	0.244	-0.133	-0.405	-0.022
-0.352	-0.113	-0.618	0.003	0.015	-0.227	-0.017	0.262	-0.141	-0.398	-0.007
-0.328	-0.121	-0.614	0.005	0.019	-0.242	-0.022	0.073	-0.142	-0.378	0.001
-0.315	-0.136	-0.432	-0.012	0.036	-0.245	-0.02	-0.119	-0.124	-0.373	-0.007
-0.327	-0.092	-0.121	-0.035	0.019	-0.235	-0.02	-0.134	0.023	-0.391	0.003
-0.344	0.026	0.092	-0.045	-0.04	-0.231	-0.027	-0.005	0.318	-0.39	0.01
-0.347	0.096	0.154	-0.043	-0.051	-0.23	-0.028	0.148	0.446	-0.361	-0.015
-0.354	0.074	0.178	-0.04	-0.005	-0.222	-0.023	0.167	0.314	-0.375	-0.032
-0.366	0.04	0.114	-0.028	0.012	-0.222	-0.023	0.099	0.202	-0.425	-0.025
-0.352	0.014	-0.09	-0.004	0.002	-0.231	-0.029	0.041	0.138	-0.447	-0.04
-0.34	-0.012	-0.286	0.012	0.021	-0.237	-0.03	-0.035	-0.025	-0.435	-0.057
-0.346	-0.023	-0.281	0.016	0.033	-0.242	-0.019	-0.053	-0.184	-0.416	-0.048
-0.334	-0.031	-0.091	0.022	-0.006	-0.231	-0.015	-0.012	-0.182	-0.405	-0.044
-0.317	-0.045	0.086	0.034	-0.028	-0.216	-0.027	-0.034	-0.073	-0.379	-0.054
-0.339	-0.052	0.204	0.041	0.004	-0.227	-0.036	-0.09	0.04	-0.327	-0.044
-0.358	-0.044	0.296	0.033	0.02	-0.23	-0.037	-0.087	0.145	-0.303	-0.018
-0.35	-0.039	0.304	0.02	-0.006	-0.214	-0.039	-0.046	0.213	-0.311	-0.021
-0.356	-0.04	0.247	0.017	-0.025	-0.211	-0.033	-0.013	0.218	-0.311	-0.039
-0.368	-0.032	0.185	0.011	-0.019	-0.217	-0.023	0.026	0.167	-0.31	-0.035
-0.367	-0.021	0.122	0.005	-0.022	-0.218	-0.024	0.057	0.082	-0.336	-0.045
-0.353	-0.023	0.09	0.006	-0.034	-0.221	-0.031	0.06	0.021	-0.372	-0.065
-0.342	-0.03	0.093	0.003	-0.004	-0.224	-0.028	0.053	-0.013	-0.4	-0.049
-0.351	-0.036	0.099	-0.002	0.037	-0.224	-0.018	0.032	-0.029	-0.407	-0.028
-0.362	-0.039	0.087	0.003	0.027	-0.231	-0.012	0.023	0.018	-0.343	-0.042
-0.361	-0.039	0.057	0.005	0.007	-0.238	-0.016	0.03	0.046	-0.275	-0.051
-0.348	-0.036	0.032	0.003	0.013	-0.233	-0.026	0.013	-0.021	-0.305	-0.026
-0.337	-0.041	0.039	0.008	0.015	-0.231	-0.033	0.003	-0.047	-0.339	-0.025
-0.347	-0.05	0.056	0.014	0.001	-0.229	-0.03	0.041	0.021	-0.328	-0.034
-0.357	-0.041	0.044	0.016	-0.02	-0.219	-0.022	0.077	0.076	-0.345	0.009
-0.354	-0.032	0.023	0.019	-0.03	-0.217	-0.019	0.06	0.081	-0.366	0.025
-0.35	-0.047	0.005	0.016	0.004	-0.219	-0.026	0.038	0.062	-0.355	-0.018
-0.352	-0.047	-0.025	0.007	0.024	-0.205	-0.036	0.044	0.051	-0.371	-0.031
-0.353	-0.033	-0.051	0.01	-0.01	-0.193	-0.04	0.042	0.061	-0.395	-0.009
-0.338	-0.049	-0.058	0.013	-0.011	-0.212	-0.045	0.048	0.077	-0.377	-0.007
-0.336	-0.066	-0.049	-0.002	0.022	-0.244	-0.053	0.082	0.058	-0.373	-0.031
-0.359	-0.051	-0.026	-0.011	0.028	-0.25	-0.052	0.085	0.015	-0.387	-0.048
-0.357	-0.041	-0.01	0.001	0.029	-0.225	-0.036	0.027	0.007	-0.375	-0.047
-0.342	-0.046	-0.011	0.011	0.029	-0.212	-0.012	-0.011	0.02	-0.352	-0.045
-0.346	-0.039	-0.018	0.011	0.004	-0.226	0.005	0.004	0.025	-0.332	-0.036
-0.337	-0.031	-0.02	0.011	-0.019	-0.233	0.003	0.019	0.033	-0.335	-0.019
-0.322	-0.037	-0.023	0.012	-0.007	-0.228	-0.011	0.032	0.038	-0.354	-0.033
-0.33	-0.038	-0.032	0.005	0.026	-0.233	-0.02	0.05	0.038	-0.366	-0.065
-0.351	-0.038	-0.04	-0.002	0.037	-0.244	-0.033	0.052	0.037	-0.379	-0.068
-0.36	-0.074	-0.049	0.002	0.031	-0.239	-0.049	0.045	0.031	-0.383	-0.085
-0.346	-0.102	-0.046	0.008	0.044	-0.214	-0.055	0.042	0.031	-0.397	-0.098
-0.333	-0.069	-0.027	0.002	0.039	-0.214	-0.048	0.054	0.042	-0.427	-0.042
-0.341	-0.036	-0.02	-0.004	-0.006	-0.233	-0.039	0.066	0.044	-0.419	0.012
-0.361	-0.06	-0.016	0.006	-0.039	-0.219	-0.036	0.046	0.034	-0.379	0.004
-0.371	-0.093	-0.011	0.021	-0.03	-0.208	-0.031	0.029	0.02	-0.33	-0.007
-0.358	-0.107	-0.024	0.018	-0.004	-0.219	-0.027	0.034	-0.001	-0.281	0.017
-0.335	-0.102	-0.034	0.009	0.008	-0.213	-0.033	0.027	-0.019	-0.29	0.03
-0.338	-0.07	-0.035	0.012	-0.002	-0.215	-0.037	0.022	-0.023	-0.343	0.013
-0.347	-0.052	-0.032	0.014	-0.009	-0.237	-0.021	0.037	-0.017	-0.362	0.02
-0.347	-0.067	-0.033	0.002	-0.001	-0.233	-0.004	0.044	0.006	-0.357	0.028
-0.345	-0.054	-0.038	-0.001	0.005	-0.213	-0.008	0.045	0.03	-0.367	-0.011
-0.333	-0.024	-0.031	0.007	0.023	-0.218	-0.025	0.053	0.027	-0.363	-0.048
-0.334	-0.05	-0.02	0.009	0.038	-0.236	-0.044	0.052	0.021	-0.345	-0.043
-0.343	-0.083	-0.024	0.014	0.018	-0.239	-0.046	0.04	0.034	-0.342	-0.028
-0.336	-0.051	-0.03	0.008	0.007	-0.238	-0.036	0.037	0.045	-0.349	-0.021
-0.353	-0.007	-0.035	-0.01	0.015	-0.24	-0.032	0.04	0.05	-0.357	-0.024
-0.377	0.002	-0.039	-0.009	-0.002	-0.23	-0.025	0.039	0.044	-0.352	-0.046
-0.361	-0.002	-0.03	0	-0.012	-0.22	-0.019	0.041	0.033	-0.341	-0.067
-0.344	-0.01	-0.018	0.001	0.006	-0.232	-0.019	0.038	0.033	-0.348	-0.057
-0.358	-0.017	-0.02	0.004	0.015	-0.244	-0.026	0.029	0.026	-0.356	-0.033
-0.372	-0.018	-0.028	0.013	0.006	-0.228	-0.035	0.029	0.013	-0.36	-0.044
-0.351	-0.01	-0.02	0.023	-0.006	-0.207	-0.04	0.042	0.023	-0.35	-0.066
-0.32	-0.003	-0.003	0.025	-0.009	-0.218	-0.038	0.046	0.035	-0.323	-0.048
-0.311	-0.011	-0.015	0.009	0.001	-0.235	-0.025	0.042	0.026	-0.335	-0.03
-0.321	-0.019	-0.035	-0.001	0.018	-0.221	-0.016	0.063	0.022	-0.361	-0.034
-0.339	-0.016	-0.029	0.009	0.015	-0.211	-0.025	0.08	0.032	-0.358	-0.019
-0.346	-0.019	-0.022	0.012	-0.002	-0.221	-0.03	0.048	0.034	-0.349	-0.01
-0.339	-0.036	-0.018	0.009	0.01	-0.228	-0.036	0.026	0.021	-0.334	-0.023
-0.345	-0.06	-0.017	0.007	0.018	-0.218	-0.046	0.044	0.028	-0.341	-0.016
-0.364	-0.098	-0.022	-0.003	0.005	-0.206	-0.034	0.052	0.045	-0.369	0.015
-0.375	-0.141	-0.021	-0.007	0.013	-0.216	-0.015	0.036	0.031	-0.359	0.024
-0.362	-0.165	-0.017	0.001	0.019	-0.231	-0.009	0.026	0.005	-0.344	0.016
-0.338	-0.188	-0.013	-0.003	0.001	-0.228	-0.006	0.042	-0.003	-0.368	0.023
-0.341	-0.199	-0.007	-0.014	-0.012	-0.221	-0.016	0.053	0.002	-0.379	0.005
-0.355	-0.104	-0.017	0.005	-0.004	-0.218	-0.029	0.04	0.018	-0.362	-0.052
-0.342	0.059	-0.039	0.03	0.016	-0.218	-0.031	0.033	0.039	-0.366	-0.063
-0.326	0.115	-0.063	0.019	0	-0.221	-0.032	0.04	0.034	-0.373	-0.022
-0.335	0.065	-0.097	0.007	-0.03	-0.225	-0.037	0.042	0.016	-0.358	-0.01
-0.356	0.027	-0.132	0.013	-0.007	-0.228	-0.039	0.051	0.021	-0.366	-0.025
-0.364	0.008	-0.17	0.015	0.028	-0.235	-0.033	0.063	0.028	-0.39	-0.03
-0.349	-0.02	-0.237	0.014	0.023	-0.221	-0.02	0.053	0.024	-0.393	-0.04
-0.336	-0.034	-0.318	0.008	0.007	-0.198	-0.02	0.058	0.03	-0.392	-0.05
-0.347	-0.042	-0.381	0	0.001	-0.208	-0.023	0.078	0.029	-0.413	-0.042
-0.357	-0.091	-0.474	0.005	-0.01	-0.223	-0.016	0.067	0.022	-0.426	-0.03
-0.353	-0.168	-0.63	0.011	-0.03	-0.217	-0.015	0.046	0.029	-0.402	-0.017
-0.35	-0.224	-0.627	0.003	-0.048	-0.221	-0.025	0.035	0.032	-0.372	0
-0.351	-0.263	-0.285	-0.005	-0.06	-0.235	-0.027	0.03	0.025	-0.355	0.005
-0.351	-0.307	0.157	-0.009	-0.061	-0.24	-0.025	0.035	0.025	-0.36	-0.007
-0.34	-0.295	0.426	-0.018	-0.029	-0.237	-0.031	0.04	0.035	-0.372	-0.015
-0.33	-0.169	0.514	-0.023	0.007	-0.236	-0.031	0.044	0.041	-0.359	0.008
-0.33	-0.009	0.48	-0.013	0.015	-0.229	-0.024	0.051	0.033	-0.354	0.035
-0.327	0.086	0.369	-0.001	0.023	-0.221	-0.027	0.044	0.018	-0.366	0.016
-0.336	0.102	0.213	0.004	0.038	-0.23	-0.027	0.034	0.013	-0.386	-0.031
-0.343	0.079	0.038	0.012	0.037	-0.236	-0.022	0.034	0.021	-0.416	-0.046
-0.335	0.078	-0.106	0.022	0.037	-0.23	-0.044	0.041	0.039	-0.423	-0.05
-0.353	0.062	-0.204	0.02	0.052	-0.242	-0.061	0.046	0.049	-0.428	-0.07
-0.359	0.005	-0.297	0.016	0.05	-0.26	-0.041	0.043	0.043	-0.446	-0.079
-0.316	0.004	-0.386	0.018	0.027	-0.245	-0.026	0.036	0.034	-0.443	-0.085
-0.313	0.031	-0.461	0.012	0.025	-0.23	-0.026	0.036	0.031	-0.418	-0.095
-0.351	-0.005	-0.516	0.006	0.028	-0.243	-0.017	0.043	0.031	-0.397	-0.066
-0.358	-0.055	-0.441	0.004	0.011	-0.238	-0.022	0.041	0.021	-0.402	-0.025
-0.346	-0.062	-0.237	-0.002	0.001	-0.216	-0.046	0.045	0.01	-0.392	-0.027
-0.346	-0.015	-0.077	-0.004	0.006	-0.213	-0.049	0.066	0.026	-0.36	-0.04
-0.362	0.044	0.033	0.004	0.005	-0.22	-0.034	0.066	0.046	-0.348	-0.008
-0.359	0.036	0.191	0.008	0.004	-0.227	-0.026	0.047	0.038	-0.345	0.026
-0.339	0.001	0.376	0.003	0.021	-0.229	-0.024	0.034	0.031	-0.349	0.023
-0.352	-0.01	0.478	-0.015	0.03	-0.23	-0.033	0.031	0.019	-0.335	0.019
-0.367	-0.039	0.431	-0.023	0.019	-0.228	-0.037	0.031	-0.007	-0.278	0.016
-0.361	-0.091	0.335	-0.006	0.024	-0.222	-0.029	0.017	-0.012	-0.244	0.006
-0.358	-0.118	0.265	0.012	0.026	-0.225	-0.029	0.002	0.007	-0.247	0.01
-0.359	-0.115	0.186	0.029	-0.015	-0.225	-0.036	0.007	0.018	-0.264	0.01
-0.356	-0.13	0.112	0.041	-0.031	-0.225	-0.033	0.024	0.019	-0.309	-0.014
-0.354	-0.163	0.061	0.023	-0.003	-0.229	-0.027	0.045	0.028	-0.358	-0.041
-0.358	-0.133	0.011	-0.001	-0.004	-0.223	-0.026	0.052	0.026	-0.378	-0.06
-0.346	-0.062	-0.041	-0.001	-0.025	-0.217	-0.023	0.039	0.022	-0.372	-0.085
-0.315	-0.037	-0.077	0.003	-0.003	-0.22	-0.022	0.031	0.049	-0.362	-0.104
-0.313	-0.022	-0.097	0.011	0.022	-0.228	-0.021	0.033	0.061	-0.356	-0.096
-0.339	0.008	-0.128	0.021	-0.008	-0.231	-0.011	0.031	0.045	-0.35	-0.072
-0.36	0.011	-0.174	0.016	-0.033	-0.222	-0.009	0.03	0.037	-0.352	-0.067
-0.363	-0.007	-0.208	0.011	-0.013	-0.221	-0.026	0.03	0.036	-0.353	-0.073
-0.353	-0.032	-0.242	0.012	-0.011	-0.228	-0.042	0.026	0.032	-0.36	-0.055
-0.345	-0.045	-0.258	0.013	-0.031	-0.221	-0.049	0.03	0.036	-0.373	-0.05
-0.327	-0.036	-0.157	0.01	-0.013	-0.209	-0.038	0.044	0.045	-0.369	-0.054
-0.324	-0.024	0.046	0.003	0.028	-0.211	-0.016	0.044	0.045	-0.363	-0.011
-0.348	-0.029	0.169	0.001	0.045	-0.217	-0.007	0.035	0.041	-0.366	0.018
-0.347	-0.042	0.182	0.002	0.048	-0.207	-0.006	0.046	0.036	-0.358	-0.023
-0.342	-0.039	0.188	-0.001	0.039	-0.204	0.001	0.051	0.02	-0.336	-0.052
-0.352	-0.025	0.173	0.003	-0.003	-0.231	0.006	0.033	0.003	-0.326	-0.037
-0.348	-0.02	0.125	0.009	-0.034	-0.255	-0.016	0.026	-0.002	-0.331	-0.032
-0.354	-0.021	0.078	-0.003	-0.012	-0.246	-0.039	0.041	-0.005	-0.344	-0.053
-0.368	-0.026	0.035	-0.012	0.009	-0.221	-0.035	0.052	0.002	-0.362	-0.066
-0.353	-0.038	0.012	0.002	0.004	-0.216	-0.04	0.05	0.024	-0.374	-0.052
-0.338	-0.046	0.004	0.013	0.015	-0.235	-0.057	0.039	0.037	-0.376	-0.044
-0.351	-0.053	-0.011	0.012	0.037	-0.224	-0.042	0.027	0.022	-0.379	-0.033
-0.359	-0.061	-0.023	0.001	0.019	-0.191	-0.013	0.029	0.003	-0.373	0.016
-0.351	-0.065	-0.026	-0.012	-0.012	-0.201	-0.009	0.041	0.014	-0.345	0.063
-0.365	-0.072	-0.029	-0.007	-0.005	-0.232	-0.015	0.049	0.031	-0.328	0.055
-0.368	-0.083	-0.04	-0.002	0.021	-0.236	-0.015	0.045	0.024	-0.352	0.041
-0.333	-0.093	-0.056	-0.008	0.029	-0.222	-0.024	0.041	0.018	-0.379	0.065
-0.32	-0.096	-0.06	-0.006	0.026	-0.208	-0.04	0.039	0.033	-0.392	0.062
-0.342	-0.058	-0.053	0	0.023	-0.211	-0.044	0.038	0.039	-0.415	0.014
-0.36	0.006	-0.054	0.008	0.014	-0.226	-0.037	0.04	0.026	-0.417	-0.015
-0.366	0.018	-0.056	0.014	-0.006	-0.228	-0.026	0.041	0.021	-0.386	-0.014
-0.354	-0.008	-0.044	0.01	-0.015	-0.228	-0.027	0.042	0.037	-0.363	-0.007
-0.339	-0.017	-0.036	0.005	-0.008	-0.236	-0.043	0.045	0.051	-0.371	-0.003
-0.351	-0.036	-0.042	0.007	-0.012	-0.235	-0.045	0.049	0.05	-0.393	-0.023
-0.363	-0.065	-0.039	0.008	-0.012	-0.225	-0.029	0.055	0.045	-0.392	-0.045
-0.35	-0.071	-0.029	0.003	-0.003	-0.22	-0.023	0.052	0.038	-0.357	-0.041
-0.337	-0.078	-0.028	0.001	0	-0.209	-0.032	0.034	0.029	-0.321	-0.052
-0.337	-0.087	-0.036	0.012	0.021	-0.207	-0.041	0.023	0.028	-0.303	-0.091
-0.347	-0.065	-0.034	0.019	0.034	-0.213	-0.034	0.016	0.033	-0.292	-0.106
-0.353	-0.023	-0.026	0.01	0.012	-0.209	-0.022	0.01	0.028	-0.29	-0.075
-0.352	-0.001	-0.034	0.003	-0.002	-0.217	-0.028	0.023	0.012	-0.307	-0.052
-0.351	-0.003	-0.046	0.004	0.005	-0.231	-0.04	0.041	0.009	-0.349	-0.057
-0.342	-0.023	-0.052	0.007	0.005	-0.224	-0.038	0.067	0.011	-0.393	-0.03
-0.332	-0.049	-0.055	0.013	-0.008	-0.22	-0.035	0.092	0.011	-0.399	0
-0.328	-0.078	-0.057	0.013	-0.01	-0.221	-0.035	0.074	0.022	-0.388	-0.01
-0.338	-0.097	-0.058	0.01	0.003	-0.214	-0.028	0.049	0.026	-0.393	0.012
-0.357	-0.094	-0.057	0.007	-0.005	-0.22	-0.026	0.057	0.022	-0.37	0.065
-0.355	-0.095	-0.055	0.002	-0.02	-0.243	-0.039	0.062	0.033	-0.335	0.071
-0.34	-0.088	-0.055	0.008	-0.001	-0.252	-0.045	0.043	0.045	-0.365	0.025
-0.341	-0.04	-0.055	0.02	0.022	-0.252	-0.032	0.027	0.043	-0.395	-0.036
-0.343	-0.011	-0.042	0.017	0.017	-0.249	-0.027	0.048	0.04	-0.379	-0.087
-0.339	-0.046	-0.021	0.012	0.014	-0.238	-0.033	0.077	0.044	-0.38	-0.1
-0.337	-0.073	-0.022	0.027	0.015	-0.226	-0.024	0.067	0.038	-0.367	-0.078
-0.345	-0.054	-0.036	0.041	0.013	-0.214	-0.009	0.046	0.023	-0.333	-0.069
-0.355	-0.035	-0.032	0.035	0.025	-0.209	-0.016	0.058	0.015	-0.341	-0.088
-0.352	-0.016	-0.017	0.026	0.033	-0.211	-0.023	0.065	0.018	-0.361	-0.066
-0.345	-0.002	-0.008	0.03	0.02	-0.213	-0.025	0.05	0.026	-0.353	0.025
-0.357	-0.017	-0.012	0.029	0.023	-0.222	-0.031	0.047	0.028	-0.351	0.058
-0.372	-0.034	-0.022	0.007	0.037	-0.223	-0.023	0.046	0.033	-0.352	0.005
-0.347	-0.035	-0.028	-0.017	0.025	-0.218	-0.009	0.034	0.036	-0.339	-0.011
-0.324	-0.043	-0.028	-0.024	-0.011	-0.224	-0.009	0.03	0.034	-0.342	0
-0.34	-0.046	-0.024	-0.018	-0.027	-0.224	-0.02	0.031	0.036	-0.352	-0.021
-0.341	-0.03	-0.026	-0.012	-0.006	-0.22	-0.033	0.027	0.025	-0.333	-0.023
-0.324	-0.024	-0.029	-0.01	0.009	-0.219	-0.036	0.029	0.006	-0.322	-0.008
-0.331	-0.034	-0.021	-0.01	0.014	-0.205	-0.029	0.046	0.01	-0.355	-0.04
-0.35	-0.035	-0.02	-0.003	0.019	-0.197	-0.026	0.064	0.019	-0.411	-0.088
-0.369	-0.039	-0.037	0.014	-0.009	-0.206	-0.028	0.062	0.024	-0.431	-0.095
-0.368	-0.054	-0.045	0.021	-0.038	-0.211	-0.031	0.056	0.035	-0.409	-0.102
-0.341	-0.067	-0.038	0.01	-0.035	-0.21	-0.025	0.055	0.037	-0.4	-0.113
-0.34	-0.091	-0.035	-0.002	-0.02	-0.219	-0.014	0.043	0.03	-0.396	-0.055
-0.366	-0.135	-0.031	0.001	0.006	-0.229	-0.018	0.034	0.027	-0.373	0.018
-0.362	-0.178	-0.031	0.01	0.03	-0.225	-0.033	0.04	0.024	-0.354	0.014
-0.344	-0.191	-0.038	0.006	0.031	-0.226	-0.039	0.035	0.02	-0.353	-0.016
-0.356	-0.135	-0.039	-0.004	0.028	-0.235	-0.036	0.021	0.017	-0.361	-0.016
-0.369	-0.056	-0.045	0	0.02	-0.233	-0.039	0.025	0.02	-0.366	-0.015
-0.358	-0.02	-0.064	0.011	0.008	-0.229	-0.038	0.027	0.037	-0.365	-0.017
-0.34	0.015	-0.079	0.014	0.01	-0.232	-0.027	0.021	0.045	-0.361	-0.02
-0.318	0.051	-0.096	0.017	0.002	-0.227	-0.034	0.029	0.034	-0.375	-0.033
-0.315	0.023	-0.155	0.022	-0.024	-0.221	-0.059	0.047	0.03	-0.41	-0.047
-0.346	-0.058	-0.322	0.012	-0.025	-0.235	-0.054	0.046	0.033	-0.432	-0.039
-0.367	-0.1	-0.551	0.001	-0.01	-0.238	-0.024	0.029	0.025	-0.425	0.009
-0.349	-0.072	-0.697	0.007	-0.002	-0.216	-0.006	0.021	0.019	-0.395	0.046
-0.335	-0.062	-0.695	0	0.008	-0.216	0	0.023	0.027	-0.389	0.043
-0.348	-0.094	-0.549	-0.022	-0.005	-0.236	0.003	0.015	0.041	-0.422	0.059
-0.361	-0.105	-0.331	-0.028	-0.023	-0.231	0.004	0.003	0.054	-0.416	0.054
-0.346	-0.088	-0.134	-0.016	0.003	-0.218	-0.008	0.002	0.052	-0.357	-0.013
-0.332	-0.089	0.066	-0.007	0.019	-0.227	-0.027	0.012	0.036	-0.338	-0.057
-0.345	-0.088	0.247	-0.006	-0.006	-0.228	-0.035	0.005	0.034	-0.349	-0.071
-0.353	-0.035	0.347	-0.018	0.004	-0.218	-0.036	-0.012	0.043	-0.321	-0.08
-0.35	0.029	0.41	-0.028	0.037	-0.229	-0.036	-0.006	0.037	-0.306	-0.053
-0.352	0.036	0.424	-0.011	0.002	-0.241	-0.039	0.003	0.035	-0.332	-0.012
-0.341	0.011	0.347	0.011	-0.068	-0.238	-0.047	-0.003	0.042	-0.336	-0.009
-0.327	0.001	0.237	0.015	-0.071	-0.243	-0.05	0.001	0.044	-0.314	-0.031
-0.339	0	0.146	0.012	-0.022	-0.255	-0.037	0.035	0.049	-0.307	-0.032
-0.349	-0.012	0.074	0.007	0.009	-0.264	-0.025	0.083	0.049	-0.316	-0.025
-0.342	-0.02	0.023	0.001	0.005	-0.259	-0.026	0.09	0.053	-0.318	-0.041
-0.35	-0.013	-0.011	-0.001	-0.005	-0.242	-0.026	0.046	0.071	-0.325	-0.048
-0.364	-0.028	-0.023	-0.007	0.019	-0.242	-0.018	0.038	0.08	-0.363	-0.03
-0.353	-0.07	-0.012	0	0.048	-0.256	-0.018	0.076	0.088	-0.386	-0.033
-0.327	-0.079	-0.017	0.023	0.05	-0.259	-0.028	0.123	0.103	-0.37	-0.044
-0.329	-0.041	-0.024	0.034	0.04	-0.263	-0.04	0.16	0.109	-0.358	-0.011
-0.348	-0.025	0.031	0.03	0.027	-0.268	-0.05	0.008	0.107	-0.34	0.019
-0.355	-0.051	0.118	0.018	0.029	-0.266	-0.052	-0.292	0.09	-0.32	0.012
-0.362	-0.059	0.163	0.009	0.032	-0.271	-0.038	-0.357	0.061	-0.332	0.014
-0.361	-0.042	0.148	0.016	0.012	-0.267	-0.029	-0.206	0.052	-0.341	0.022
-0.35	-0.039	0.099	0.016	0.003	-0.256	-0.036	-0.1	0.02	-0.324	0.006
-0.348	-0.039	0.043	0.006	0.008	-0.272	-0.038	-0.016	-0.075	-0.332	-0.012
-0.348	-0.034	-0.009	0.014	-0.008	-0.282	-0.035	0.081	-0.111	-0.374	-0.018
-0.358	-0.042	-0.04	0.021	-0.026	-0.275	-0.033	0.157	-0.034	-0.373	-0.025
-0.36	-0.048	-0.04	0.006	-0.012	-0.278	-0.019	0.16	0.056	-0.343	-0.033
-0.338	-0.05	-0.032	0.002	0.019	-0.28	-0.004	0.021	0.131	-0.357	-0.022
-0.324	-0.059	-0.034	0.014	0.03	-0.276	-0.014	-0.164	0.118	-0.36	-0.015
-0.335	-0.054	-0.034	0.009	0.023	-0.282	-0.032	-0.172	-0.006	-0.333	-0.051
-0.357	-0.037	-0.029	-0.002	0.005	-0.295	-0.036	0.046	-0.054	-0.34	-0.102
-0.356	-0.044	-0.034	0.009	-0.02	-0.294	-0.038	0.185	-0.026	-0.354	-0.114
-0.328	-0.055	-0.048	0.024	-0.044	-0.269	-0.042	0.124	-0.036	-0.341	-0.111
-0.328	-0.046	-0.044	0.021	-0.038	-0.256	-0.043	0.214	-0.061	-0.342	-0.12
-0.354	-0.038	-0.032	0.013	-0.009	-0.283	-0.043	0.525	-0.086	-0.355	-0.093
-0.349	-0.044	-0.04	0.012	0.006	-0.337	-0.031	0.698	-0.104	-0.343	-0.046
-0.332	-0.049	-0.043	0.009	0.02	-0.339	-0.018	0.48	-0.119	-0.338	-0.035
-0.344	-0.044	-0.032	0.006	0.026	-0.252	-0.024	0.011	-0.075	-0.372	-0.023
-0.354	-0.041	-0.028	0.009	0.014	-0.155	-0.035	-0.328	0.084	-0.391	0.007
-0.35	-0.047	-0.035	0.012	0.017	-0.113	-0.03	-0.389	0.135	-0.371	-0.007
-0.351	-0.047	-0.048	0.017	0.027	-0.109	-0.013	-0.315	0.004	-0.363	-0.042
-0.341	-0.041	-0.057	0.012	0.02	-0.126	-0.004	-0.161	-0.058	-0.376	-0.038
-0.328	-0.047	-0.055	-0.009	0.004	-0.194	-0.014	0.125	-0.005	-0.384	-0.029
-0.335	-0.059	-0.054	-0.015	0.016	-0.287	-0.035	0.332	0.074	-0.386	-0.032
-0.354	-0.058	-0.058	-0.004	0.039	-0.285	-0.046	0.243	0.093	-0.393	-0.004
-0.372	-0.051	-0.052	-0.003	0.007	-0.163	-0.043	0.162	-0.004	-0.386	0.033
-0.367	-0.05	-0.04	-0.004	-0.031	-0.03	-0.054	0.211	-0.046	-0.382	0.015
-0.356	-0.047	-0.043	0.009	-0.003	-0.005	-0.072	0.1	0.028	-0.417	-0.032
-0.358	-0.044	-0.051	0.022	0.031	-0.078	-0.051	-0.044	0.052	-0.421	-0.045
-0.349	-0.045	-0.046	0.022	0.026	-0.105	-0.009	-0.032	-0.02	-0.371	-0.026
-0.341	-0.045	-0.044	0.01	0.033	-0.111	0.007	0.031	-0.085	-0.356	-0.01
-0.331	-0.046	-0.053	-0.007	0.059	-0.191	0.018	0.193	-0.021	-0.386	-0.009
-0.317	-0.057	-0.053	-0.02	0.062	-0.239	0.028	0.365	0.097	-0.4	-0.025
-0.333	-0.063	-0.048	-0.027	0.055	-0.221	0.006	0.262	0.085	-0.412	-0.053
-0.364	-0.057	-0.048	-0.032	0.037	-0.167	-0.016	0.011	0.006	-0.428	-0.073
-0.371	-0.062	-0.053	-0.024	-0.01	-0.046	0.002	-0.053	0.017	-0.408	-0.061
-0.355	-0.065	-0.055	-0.003	-0.059	0.024	0.021	0.068	0.06	-0.383	-0.035
-0.344	-0.051	-0.044	0.013	-0.061	-0.043	0.001	0.135	0.019	-0.391	-0.021
-0.354	-0.033	-0.034	0.021	-0.02	-0.145	-0.027	0.076	-0.041	-0.382	-0.003
-0.364	-0.026	-0.039	0.03	0.015	-0.233	-0.03	0.138	-0.09	-0.356	0.023
-0.363	-0.045	-0.046	0.035	0.034	-0.287	-0.033	0.36	-0.214	-0.34	0.018
-0.354	-0.062	-0.04	0.023	0.039	-0.271	-0.038	0.351	-0.281	-0.326	0.001
-0.332	-0.054	-0.027	0.013	0.015	-0.219	-0.027	0.132	-0.179	-0.317	0.024
-0.329	-0.046	-0.018	0.018	0	-0.183	-0.034	0.029	-0.091	-0.31	0.044
-0.352	-0.041	-0.023	0.023	0.013	-0.222	-0.057	-0.077	-0.076	-0.324	0.038
-0.361	-0.041	-0.032	0.021	0.006	-0.314	-0.042	-0.258	0.037	-0.352	0.028
-0.346	-0.052	-0.04	0.018	-0.007	-0.313	-0.019	-0.287	0.262	-0.352	-0.021
-0.337	-0.052	-0.05	0.016	0.02	-0.251	-0.023	-0.107	0.454	-0.36	-0.072
-0.337	-0.047	-0.05	0.015	0.036	-0.217	-0.023	0.082	0.521	-0.373	-0.043
-0.335	-0.046	-0.043	0.006	0.015	-0.105	-0.013	0.082	0.418	-0.362	-0.002
-0.342	-0.041	-0.042	-0.002	0.02	-0.036	-0.018	0.04	0.169	-0.384	-0.026
-0.352	-0.036	-0.04	0.001	0.043	-0.171	-0.028	0.127	-0.099	-0.412	-0.049
-0.352	-0.04	-0.039	0.013	0.028	-0.26	-0.028	0.12	-0.29	-0.405	-0.033
-0.339	-0.049	-0.045	0.016	0.007	-0.191	-0.048	-0.092	-0.37	-0.453	-0.04
-0.326	-0.048	-0.046	0.005	0.02	-0.194	-0.077	-0.224	-0.258	-0.563	-0.074
-0.338	-0.039	-0.042	-0.001	0.036	-0.218	-0.075	-0.095	0.022	-0.568	-0.063
-0.347	-0.042	-0.044	0	0.021	-0.063	-0.049	0.083	0.316	-0.481	-0.037
-0.339	-0.055	-0.046	-0.006	-0.023	0.092	-0.021	0.065	0.519	-0.44	-0.041
-0.35	-0.055	-0.04	-0.013	-0.082	0.063	-0.008	-0.004	0.495	-0.376	-0.019
-0.36	-0.042	-0.036	-0.015	-0.096	-0.017	-0.002	0.051	0.277	-0.317	0.009
-0.345	-0.04	-0.035	-0.015	-0.043	-0.109	0.006	0.086	0.231	-0.373	-0.013
-0.346	-0.048	-0.033	-0.012	-0.016	-0.271	-0.004	0.013	0.257	-0.367	-0.03
-0.35	-0.05	-0.035	-0.007	-0.05	-0.382	-0.029	-0.05	-0.1	-0.278	-0.014
-0.325	-0.054	-0.034	-0.012	-0.047	-0.383	-0.053	0.009	-0.439	-0.263	-0.005
-0.321	-0.054	-0.027	-0.016	0.024	-0.366	-0.051	0.106	-0.248	-0.266	-0.002
-0.346	-0.046	-0.029	-0.001	0.077	-0.365	-0.029	0.086	0.005	-0.267	-0.005
-0.351	-0.049	-0.037	0.022	0.06	-0.374	-0.025	0.003	-0.092	-0.261	-0.037
-0.344	-0.06	-0.033	0.028	0.022	-0.4	-0.035	-0.065	-0.242	-0.22	-0.076
-0.353	-0.052	-0.028	0.025	0.017	-0.42	-0.038	-0.115	-0.189	-0.245	-0.093
-0.363	-0.041	-0.031	0.025	0.045	-0.41	-0.048	-0.129	-0.047	-0.307	-0.095
-0.358	-0.045	-0.031	0.014	0.069	-0.38	-0.068	-0.126	0.14	-0.352	-0.087
-0.356	-0.045	-0.025	-0.005	0.031	-0.353	-0.075	-0.111	0.315	-0.404	-0.073
-0.359	-0.041	-0.023	-0.004	-0.058	-0.341	-0.076	-0.076	0.295	-0.399	-0.058
-0.35	-0.045	-0.029	0.015	-0.111	-0.327	-0.071	-0.018	0.229	-0.358	-0.042
-0.329	-0.045	-0.034	0.021	-0.108	-0.309	-0.048	0.06	0.219	-0.351	-0.019
-0.317	-0.043	-0.031	0.011	-0.086	-0.304	-0.027	0.092	0.054	-0.346	-0.006
-0.327	-0.051	-0.032	0.008	-0.046	-0.302	-0.023	0.062	-0.145	-0.328	-0.034
-0.346	-0.055	-0.036	0.01	0.004	-0.297	-0.033	0.054	-0.156	-0.32	-0.072
-0.352	-0.05	-0.036	0.01	0.022	-0.284	-0.042	0.065	-0.101	-0.331	-0.079
-0.348	-0.051	-0.028	0.008	-0.006	-0.269	-0.032	0.023	-0.072	-0.351	-0.057
-0.346	-0.056	-0.018	0.012	-0.024	-0.262	-0.019	-0.029	-0.037	-0.365	-0.041
-0.347	-0.051	-0.026	0.018	0.006	-0.268	-0.019	0	0.004	-0.359	-0.033
-0.344	-0.05	-0.034	0.006	0.027	-0.272	-0.021	0.049	0.015	-0.322	0.001
-0.341	-0.06	-0.024	-0.006	0.019	-0.259	-0.021	0.056	0.051	-0.287	0.024
-0.351	-0.061	-0.015	0.005	0.027	-0.239	-0.022	0.113	0.168	-0.303	0.022
-0.357	-0.05	-0.022	0.009	0.033	-0.252	-0.023	0.168	0.239	-0.315	0.031
-0.353	-0.045	-0.031	-0.013	0.007	-0.278	-0.023	0.108	0.173	-0.293	0.02
-0.363	-0.047	-0.032	-0.028	-0.018	-0.269	-0.015	0.091	-0.01	-0.282	-0.002
-0.362	-0.047	-0.03	-0.028	-0.028	-0.253	-0.002	0.123	-0.161	-0.299	0.013
-0.351	-0.048	-0.029	-0.017	-0.034	-0.264	-0.002	0.038	-0.064	-0.342	0.028
-0.351	-0.046	-0.03	0.007	-0.023	-0.278	0.002	-0.038	0.156	-0.369	0.002
-0.34	-0.042	-0.025	0.012	0.02	-0.288	0.019	-0.042	0.221	-0.371	-0.016
-0.339	-0.045	-0.019	-0.004	0.075	-0.308	0.019	-0.063	0.162	-0.372	0.005
-0.349	-0.053	-0.027	0.001	0.079	-0.315	0.014	-0.065	0.088	-0.36	0.005
-0.345	-0.057	-0.033	0.021	0.021	-0.288	0.011	-0.056	-0.064	-0.364	-0.033
-0.351	-0.05	-0.026	0.023	-0.02	-0.24	-0.037	-0.067	-0.293	-0.395	-0.057
-0.362	-0.044	-0.027	0.021	-0.02	-0.192	-0.081	-0.06	-0.338	-0.396	-0.054
-0.358	-0.048	-0.038	0.023	-0.001	-0.157	-0.067	-0.028	-0.02	-0.34	-0.052
-0.355	-0.052	-0.041	0.018	0.044	-0.122	-0.059	0.013	0.369	-0.298	-0.068
-0.359	-0.056	-0.035	0.017	0.069	-0.072	-0.077	0.042	0.465	-0.312	-0.065
-0.35	-0.056	-0.027	0.026	0.034	-0.055	-0.073	0.082	0.383	-0.319	-0.014
-0.326	-0.039	-0.029	0.022	0.012	-0.114	-0.051	0.14	0.324	-0.325	0.03
-0.324	-0.028	-0.03	0.014	0.029	-0.204	-0.032	0.168	0.284	-0.339	0.029
-0.347	-0.042	-0.021	0.016	0.03	-0.248	-0.019	0.129	0.247	-0.334	0.031
-0.357	-0.055	-0.019	0.016	0.012	-0.276	-0.028	-0.005	0.198	-0.35	0.059
-0.341	-0.045	-0.027	0.004	0.02	-0.369	-0.045	-0.134	0.217	-0.379	0.083
-0.329	-0.038	-0.028	-0.003	0.046	-0.448	-0.038	-0.093	0.266	-0.374	0.066
-0.339	-0.044	-0.027	0.005	0.026	-0.411	-0.018	0.035	0.104	-0.338	0.001
-0.35	-0.046	-0.027	0.013	-0.011	-0.323	-0.01	0.109	-0.2	-0.327	-0.03
-0.347	-0.052	-0.024	0.009	-0.004	-0.279	-0.002	0.135	-0.399	-0.381	0.01
-0.34	-0.063	-0.03	0.01	0.005	-0.254	0.003	0.028	-0.473	-0.427	0.003
-0.349	-0.061	-0.041	0.022	0	-0.184	-0.001	-0.179	-0.484	-0.443	-0.094
-0.373	-0.05	-0.034	0.023	0.022	-0.143	0.02	-0.251	-0.447	-0.477	-0.153
-0.361	-0.047	-0.028	0.006	0.037	-0.187	0.058	-0.125	-0.223	-0.513	-0.114
-0.327	-0.045	-0.037	-0.006	0.018	-0.228	0.077	0.147	0.21	-0.506	-0.046
-0.325	-0.045	-0.037	-0.018	0.023	-0.208	0.077	0.516	0.397	-0.448	-0.012
-0.347	-0.049	-0.029	-0.046	0.024	-0.178	0.047	0.763	0.177	-0.388	-0.016
-0.367	-0.051	-0.023	-0.056	-0.049	-0.177	-0.025	0.639	-0.075	-0.396	-0.033
-0.361	-0.055	-0.017	-0.034	-0.121	-0.14	-0.093	0.199	-0.21	-0.506	-0.052
-0.342	-0.06	-0.025	-0.026	-0.109	-0.076	-0.086	-0.292	-0.218	-0.638	-0.065
-0.365	-0.054	-0.046	-0.036	-0.071	-0.139	-0.043	-0.583	-0.211	-0.659	-0.067
-0.39	-0.048	-0.049	-0.025	-0.05	-0.342	-0.039	-0.518	-0.27	-0.575	-0.094
-0.362	-0.051	-0.043	-0.004	-0.011	-0.476	-0.047	-0.24	-0.229	-0.447	-0.132
-0.342	-0.048	-0.044	0.011	0.031	-0.381	-0.044	-0.04	-0.243	-0.296	-0.126
-0.349	-0.045	-0.039	0.034	0.037	-0.203	-0.053	0.091	-0.275	-0.159	-0.08
-0.336	-0.048	-0.029	0.049	0.043	-0.112	-0.047	0.204	-0.089	-0.084	-0.052
-0.334	-0.042	-0.023	0.045	0.067	0.012	-0.022	0.08	0.023	-0.113	-0.064
-0.349	-0.035	-0.022	0.039	0.058	0.146	-0.012	-0.216	-0.076	-0.253	-0.077
-0.337	-0.04	-0.032	0.034	0.023	0.109	-0.012	-0.238	-0.116	-0.448	-0.084
-0.32	-0.045	-0.039	0.014	0.019	0.013	-0.021	0.074	0.052	-0.561	-0.075
-0.331	-0.045	-0.031	0.001	0.029	-0.023	-0.049	0.322	0.133	-0.529	0.009
-0.351	-0.042	-0.032	0.011	0.018	-0.094	-0.071	0.302	-0.04	-0.407	0.108
-0.356	-0.04	-0.038	0.019	0.01	-0.18	-0.076	0.094	0.005	-0.276	0.146
-0.353	-0.04	-0.027	0.013	0.015	-0.158	-0.083	-0.002	0.384	-0.286	0.186
-0.352	-0.04	-0.025	0.008	0.014	-0.109	-0.078	0.283	0.659	-0.391	0.218
-0.351	-0.044	-0.044	0.011	0.013	-0.196	-0.051	0.563	0.555	-0.363	0.151
-0.351	-0.048	-0.038	0.021	0.02	-0.364	-0.026	0.493	0.094	-0.253	0.027
-0.351	-0.045	-0.02	0.017	0.026	-0.438	-0.009	0.425	-0.416	-0.215	-0.032
-0.342	-0.041	-0.03	0.001	0.029	-0.302	-0.008	0.438	-0.618	-0.252	-0.037
-0.331	-0.045	-0.039	0.002	0.031	-0.086	-0.033	0.28	-0.331	-0.321	-0.079
-0.327	-0.05	-0.028	0.014	0.024	-0.061	-0.042	0.239	0.159	-0.367	-0.115
-0.342	-0.048	-0.027	0.016	0.011	-0.077	-0.016	0.502	0.23	-0.416	-0.099
-0.351	-0.036	-0.034	0.013	0.002	0.106	-0.009	0.584	0.054	-0.468	-0.102
-0.324	-0.035	-0.029	0.016	0.008	0.244	-0.041	0.251	0.201	-0.451	-0.148
-0.324	-0.043	-0.023	0.012	0.016	0.136	-0.079	-0.267	0.404	-0.397	-0.158
-0.348	-0.041	-0.027	0.004	0.014	-0.029	-0.116	-0.499	0.344	-0.35	-0.129
-0.335	-0.046	-0.034	0.01	0.017	-0.113	-0.151	-0.155	0.257	-0.305	-0.124
-0.328	-0.05	-0.027	0.012	0.026	-0.233	-0.133	0.24	0.261	-0.28	-0.096
-0.339	-0.04	-0.01	0.009	0.014	-0.449	-0.061	0.373	0.234	-0.267	-0.006
-0.348	-0.048	-0.014	0.014	-0.011	-0.595	-0.016	0.409	0.112	-0.255	0.056
-0.353	-0.058	-0.032	0.005	-0.008	-0.618	-0.001	0.264	0.051	-0.271	0.102
-0.349	-0.043	-0.031	-0.007	-0.002	-0.633	0.02	0.054	0.186	-0.313	0.152
-0.36	-0.033	-0.031	0.002	-0.019	-0.636	-0.009	-0.042	0.236	-0.321	0.099
-0.363	-0.036	-0.043	0.005	-0.031	-0.597	-0.054	-0.078	-0.012	-0.316	-0.012
-0.336	-0.038	-0.042	-0.004	-0.029	-0.461	-0.036	-0.13	-0.255	-0.371	-0.029
-0.334	-0.049	-0.035	-0.009	-0.032	-0.134	-0.009	-0.221	-0.29	-0.45	0.01
-0.361	-0.051	-0.04	-0.012	-0.026	0.154	0.029	-0.276	-0.261	-0.493	-0.016
-0.356	-0.035	-0.043	-0.008	0.012	0.173	0.077	-0.264	-0.15	-0.489	-0.078
-0.339	-0.03	-0.031	-0.005	0.039	0.067	0.045	-0.219	0.042	-0.445	-0.081
-0.351	-0.045	-0.022	-0.006	0.015	-0.047	-0.028	-0.215	0.099	-0.386	-0.068
-0.362	-0.058	-0.032	-0.004	-0.016	-0.125	-0.06	-0.225	0.046	-0.331	-0.099
-0.357	-0.057	-0.038	-0.001	-0.016	-0.192	-0.055	-0.153	0.092	-0.291	-0.098
-0.355	-0.049	-0.032	0.002	-0.017	-0.351	-0.039	-0.104	0.214	-0.286	-0.047
-0.356	-0.045	-0.033	0.005	-0.026	-0.511	-0.033	-0.147	0.218	-0.3	-0.058
-0.353	-0.054	-0.034	0.004	-0.009	-0.555	-0.022	-0.161	0.001	-0.317	-0.114
-0.353	-0.062	-0.026	0.003	0.018	-0.54	0.012	-0.12	-0.22	-0.34	-0.108
-0.356	-0.053	-0.028	0.006	0.013	-0.504	0.035	-0.1	-0.189	-0.345	-0.09
-0.344	-0.049	-0.025	0.011	-0.014	-0.443	0.024	-0.103	-0.033	-0.326	-0.103
-0.328	-0.058	-0.016	0.017	-0.055	-0.43	0.012	-0.104	0.062	-0.318	-0.082
-0.35	-0.058	-0.022	0.022	-0.09	-0.46	0.02	-0.103	0.144	-0.325	-0.021
-0.372	-0.053	-0.031	0.014	-0.058	-0.411	0	-0.036	0.21	-0.328	0.01
-0.356	-0.055	-0.029	-0.008	0.015	-0.313	-0.067	0.106	0.148	-0.34	0
-0.343	-0.051	-0.024	-0.013	0.037	-0.239	-0.103	0.195	-0.004	-0.353	-0.007
-0.347	-0.052	-0.025	0.011	0.025	-0.124	-0.085	0.159	-0.185	-0.315	0.015
-0.345	-0.059	-0.027	0.024	0.039	-0.029	-0.078	0.043	-0.254	-0.273	0.041
-0.344	-0.047	-0.026	0.013	0.045	-0.083	-0.076	-0.045	-0.096	-0.3	0.042
-0.347	-0.038	-0.031	0.006	0.029	-0.181	-0.042	-0.045	0.059	-0.337	0.03
-0.335	-0.054	-0.025	0.011	0.035	-0.207	-0.001	-0.027	0.181	-0.361	0.025
-0.323	-0.065	-0.009	0.011	0.056	-0.228	0.032	-0.046	0.347	-0.448	0.023
-0.331	-0.061	-0.013	0.021	0.049	-0.289	0.06	-0.078	0.275	-0.52	0.017
-0.349	-0.062	-0.035	0.033	0.023	-0.382	0.046	-0.117	0.08	-0.512	-0.004
-0.365	-0.062	-0.049	0.021	0.027	-0.494	-0.01	-0.141	0.062	-0.566	-0.015
-0.37	-0.052	-0.045	0.008	0.051	-0.522	-0.024	-0.152	0.023	-0.581	0.007
-0.368	-0.044	-0.038	0.018	0.041	-0.396	0.003	-0.164	-0.05	-0.334	0.005
-0.369	-0.044	-0.039	0.029	0.025	-0.262	-0.022	-0.08	-0.001	-0.068	-0.034
-0.361	-0.04	-0.037	0.023	0.044	-0.252	-0.074	0.058	-0.008	-0.032	-0.055
-0.341	-0.038	-0.033	0.018	0.066	-0.232	-0.076	0.052	-0.058	-0.081	-0.047
-0.332	-0.05	-0.031	0.014	0.066	-0.129	-0.053	0	-0.116	-0.106	-0.044
-0.331	-0.057	-0.027	0.003	0.069	-0.079	-0.015	0.085	-0.325	-0.182	-0.047
-0.341	-0.052	-0.027	-0.007	0.07	-0.124	0.055	0.184	-0.478	-0.322	-0.04
-0.351	-0.051	-0.029	-0.011	0.053	-0.128	0.099	0.18	-0.471	-0.509	-0.025
-0.34	-0.047	-0.022	-0.01	0.078	-0.044	0.076	0.133	-0.383	-0.693	-0.003
-0.328	-0.034	-0.012	-0.021	0.082	-0.08	0.026	0.097	0.065	-0.714	0.024
-0.327	-0.031	-0.021	-0.044	-0.116	-0.235	-0.016	0.072	0.634	-0.568	0.022
-0.335	-0.04	-0.042	-0.049	-0.342	-0.248	-0.041	0.008	0.693	-0.372	-0.017
-0.353	-0.045	-0.047	-0.042	-0.304	-0.151	-0.065	-0.107	0.422	-0.231	-0.056
-0.36	-0.039	-0.046	-0.025	-0.141	0.008	-0.103	-0.203	0.238	-0.294	-0.069
-0.355	-0.035	-0.057	0.01	-0.068	0.196	-0.115	-0.248	0.133	-0.515	-0.064
-0.357	-0.044	-0.058	0.026	-0.029	0.163	-0.092	-0.251	0.09	-0.689	-0.046
-0.351	-0.046	-0.045	0.007	0.024	0.087	-0.092	-0.1	0.102	-0.715	-0.006
-0.325	-0.045	-0.044	-0.014	0.054	0.258	-0.118	0.355	-0.056	-0.634	0.001
-0.322	-0.053	-0.054	-0.02	0.07	0.311	-0.082	0.741	-0.408	-0.568	-0.07
-0.358	-0.05	-0.055	-0.017	0.093	-0.04	0.019	0.608	-0.501	-0.491	-0.127
-0.366	-0.045	-0.042	-0.008	0.109	-0.378	0.052	0.316	-0.14	-0.352	-0.097
-0.338	-0.05	-0.026	0.01	0.078	-0.365	-0.006	0.261	0.276	-0.286	-0.057
-0.337	-0.052	-0.023	0.029	0.027	-0.271	-0.067	0.371	0.478	-0.305	-0.066
-0.352	-0.051	-0.021	0.025	0.009	-0.319	-0.123	0.484	0.557	-0.273	-0.073
-0.351	-0.048	-0.017	0.014	0.005	-0.393	-0.172	0.348	0.516	-0.22	-0.073
-0.337	-0.048	-0.02	0.023	-0.002	-0.43	-0.181	0.018	0.352	-0.236	-0.096
-0.326	-0.052	-0.022	0.031	-0.005	-0.456	-0.156	-0.163	0.195	-0.252	-0.1
-0.336	-0.054	-0.015	0.026	0.001	-0.466	-0.103	-0.18	0.006	-0.211	-0.068
-0.346	-0.051	-0.006	0.019	-0.006	-0.449	-0.045	-0.145	-0.098	-0.173	-0.046
-0.343	-0.04	-0.009	0.014	-0.025	-0.435	-0.025	-0.039	-0.001	-0.162	-0.012
-0.34	-0.041	-0.026	0.011	-0.027	-0.44	-0.01	0.063	-0.155	-0.153	0.062
-0.339	-0.053	-0.032	0.01	-0.033	-0.435	0.012	0.047	-0.473	-0.143	0.098
-0.347	-0.054	-0.023	0.005	-0.038	-0.411	-0.001	-0.023	-0.286	-0.177	0.077
-0.356	-0.045	-0.016	0.004	-0.02	-0.382	-0.027	-0.002	0.126	-0.256	0.091
-0.354	-0.043	-0.025	0.012	-0.004	-0.351	-0.007	0.073	0.129	-0.299	0.107
-0.35	-0.048	-0.036	0.016	0.022	-0.329	0.031	0.104	-0.07	-0.31	0.051
-0.352	-0.051	-0.029	0.017	0.07	-0.325	0.041	0.178	-0.086	-0.342	-0.011
-0.353	-0.051	-0.025	0.026	0.088	-0.321	0.041	0.324	-0.031	-0.378	-0.036
-0.338	-0.05	-0.031	0.031	0.079	-0.292	0.043	0.414	0.034	-0.39	-0.066
-0.336	-0.052	-0.022	0.021	0.077	-0.242	0.027	0.423	0.209	-0.4	-0.081
-0.359	-0.053	-0.021	0.018	0.051	-0.203	0.02	0.292	0.345	-0.436	-0.064
-0.356	-0.049	-0.031	0.023	0.006	-0.181	0.032	-0.074	0.366	-0.436	-0.061
-0.34	-0.047	-0.033	0.024	-0.001	-0.158	0.021	-0.402	0.328	-0.398	-0.068
-0.35	-0.048	-0.035	0.016	0.029	-0.158	-0.01	-0.353	0.173	-0.398	-0.033
-0.358	-0.044	-0.034	0.004	0.06	-0.204	-0.041	-0.14	-0.019	-0.407	0.029
-0.368	-0.045	-0.031	-0.007	0.086	-0.272	-0.054	-0.09	-0.086	-0.391	0.046
-0.367	-0.05	-0.042	-0.002	0.047	-0.317	-0.032	-0.085	-0.044	-0.39	0.028
-0.343	-0.046	-0.046	0.012	-0.08	-0.281	-0.012	-0.02	-0.051	-0.397	0.037
-0.343	-0.043	-0.037	0	-0.156	-0.218	-0.016	0.06	-0.229	-0.38	0.035
-0.355	-0.044	-0.03	-0.017	-0.133	-0.223	-0.022	0.169	-0.243	-0.359	0.022
-0.353	-0.043	-0.027	-0.004	-0.103	-0.202	-0.026	0.207	0.179	-0.373	0.059
-0.353	-0.046	-0.031	0.008	-0.062	-0.098	-0.028	0.135	0.464	-0.386	0.091
-0.342	-0.054	-0.034	0.003	0.012	-0.036	-0.041	0.126	0.209	-0.361	0.051
-0.33	-0.054	-0.031	-0.008	0.042	-0.077	-0.059	0.319	-0.149	-0.321	-0.013
-0.34	-0.047	-0.037	-0.014	0.019	-0.199	-0.05	0.467	-0.222	-0.342	-0.054
-0.348	-0.046	-0.043	-0.006	0.017	-0.288	-0.038	0.206	-0.129	-0.469	-0.088
-0.353	-0.041	-0.042	0	0.038	-0.151	-0.051	-0.19	-0.174	-0.629	-0.107
-0.364	-0.034	-0.041	-0.001	0.046	0.098	-0.066	-0.364	-0.379	-0.769	-0.112
-0.356	-0.037	-0.038	0.008	0.054	0.187	-0.054	-0.415	-0.445	-0.751	-0.111
-0.332	-0.044	-0.035	0.017	0.072	0.139	-0.031	-0.32	-0.403	-0.441	-0.078
-0.322	-0.053	-0.032	0.011	0.066	0.057	-0.025	-0.158	-0.579	-0.119	-0.043
-0.334	-0.054	-0.028	0.002	0.034	-0.04	-0.025	-0.171	-0.723	0.007	-0.039
-0.342	-0.052	-0.027	0.009	0.037	-0.06	-0.02	-0.223	-0.396	0.059	-0.056
-0.34	-0.051	-0.03	0.014	0.061	-0.013	-0.013	-0.194	0.077	-0.045	-0.068
-0.337	-0.038	-0.033	-0.001	0.032	-0.057	-0.007	-0.128	0.32	-0.39	-0.055
-0.335	-0.031	-0.031	0.002	-0.02	-0.168	-0.019	0.072	0.523	-0.722	-0.053
-0.344	-0.039	-0.022	0.02	-0.02	-0.172	-0.031	0.317	0.657	-0.778	-0.069
-0.351	-0.045	-0.018	0.012	-0.002	-0.078	-0.017	0.399	0.489	-0.67	-0.066
-0.35	-0.05	-0.027	-0.004	-0.006	-0.063	0.001	0.426	0.205	-0.652	-0.061
-0.35	-0.05	-0.029	-0.003	0.007	-0.227	0.001	0.344	0.089	-0.651	-0.063
-0.337	-0.046	-0.019	-0.005	0.04	-0.448	-0.009	0.014	0.141	-0.547	-0.043
-0.334	-0.045	-0.022	-0.011	0.039	-0.544	-0.024	-0.165	0.243	-0.427	-0.014
-0.354	-0.051	-0.03	-0.004	-0.019	-0.526	-0.018	-0.029	0.265	-0.332	0
-0.363	-0.051	-0.026	0.007	-0.097	-0.48	-0.018	0.086	0.088	-0.344	0.017
-0.361	-0.043	-0.03	0.004	-0.134	-0.45	-0.088	0.133	-0.194	-0.408	0.026
-0.348	-0.042	-0.041	0.003	-0.129	-0.486	-0.148	0.203	-0.429	-0.246	-0.017
-0.337	-0.051	-0.039	0.007	-0.092	-0.522	-0.103	0.261	-0.57	-0.002	-0.068
-0.35	-0.051	-0.033	-0.004	-0.034	-0.433	-0.017	0.17	-0.446	-0.011	-0.06
-0.349	-0.042	-0.023	-0.026	0.003	-0.311	0.042	-0.077	-0.082	-0.083	-0.043
-0.333	-0.042	-0.014	-0.033	0.031	-0.28	0.064	-0.186	0.203	-0.022	-0.066
-0.344	-0.05	-0.025	-0.015	0.077	-0.227	0.048	-0.101	0.326	-0.103	-0.068
-0.353	-0.043	-0.035	0.003	0.089	-0.086	0.007	-0.028	0.386	-0.361	-0.026
-0.351	-0.028	-0.019	0.006	0.052	-0.018	-0.021	-0.018	0.399	-0.454	-0.006
-0.352	-0.028	-0.002	0.005	0.028	-0.088	0.037	-0.052	0.316	-0.364	-0.016
-0.337	-0.032	-0.01	0.01	0.004	-0.204	0.141	-0.1	0.147	-0.315	-0.008
-0.336	-0.029	-0.027	0.021	-0.041	-0.279	0.154	-0.115	-0.021	-0.341	0.003
-0.358	-0.037	-0.029	0.027	-0.047	-0.258	0.098	-0.1	-0.126	-0.352	-0.028
-0.354	-0.051	-0.028	0.017	-0.004	-0.213	0.061	-0.101	-0.127	-0.361	-0.066
-0.346	-0.052	-0.037	0.016	0.023	-0.229	0.001	-0.139	-0.091	-0.398	-0.051
-0.366	-0.052	-0.035	0.026	0.01	-0.257	-0.116	-0.159	-0.002	-0.384	-0.016
-0.382	-0.055	-0.014	0.022	0.005	-0.264	-0.21	-0.121	0.266	-0.333	0.003
-0.361	-0.06	-0.007	0.014	0.017	-0.281	-0.222	-0.082	0.392	-0.336	0.042
-0.317	-0.067	-0.023	0.02	0.02	-0.32	-0.212	-0.069	0.265	-0.378	0.086
-0.31	-0.076	-0.018	0.029	0.027	-0.365	-0.183	-0.084	0.372	-0.399	0.071
-0.338	-0.075	0	0.02	0.05	-0.388	-0.076	-0.036	0.479	-0.362	0.012
-0.331	-0.052	-0.009	0.01	0.045	-0.386	0.008	0.146	0.147	-0.32	-0.04
-0.32	-0.034	-0.025	0.014	0.003	-0.357	0.005	0.184	-0.183	-0.327	-0.089
-0.353	-0.033	-0.033	0.006	0.001	-0.298	0.023	0.015	-0.264	-0.331	-0.123
-0.375	-0.038	-0.033	-0.007	0.029	-0.256	0.058	0.133	-0.309	-0.348	-0.085
-0.355	-0.043	-0.015	0	0.006	-0.265	0.006	0.589	-0.249	-0.351	-0.013
-0.342	-0.045	-0.005	0.015	-0.017	-0.287	-0.083	0.755	-0.016	-0.273	-0.008
-0.359	-0.049	-0.019	0.029	0.023	-0.298	-0.107	0.409	0.178	-0.261	-0.042
-0.357	-0.059	-0.029	0.036	0.04	-0.277	-0.058	0.054	0.234	-0.371	-0.028
-0.341	-0.063	-0.021	0.015	0.013	-0.236	0.023	-0.062	0.244	-0.419	0.001
-0.351	-0.057	-0.017	-0.011	0.026	-0.257	0.065	-0.223	0.162	-0.403	0.006
-0.363	-0.053	-0.024	0	0.038	-0.285	0.022	-0.421	-0.047	-0.384	0.01
-0.358	-0.062	-0.026	0.019	-0.02	-0.201	-0.064	-0.436	-0.132	-0.308	0.002
-0.357	-0.064	-0.029	0.006	-0.075	-0.101	-0.161	-0.193	-0.053	-0.281	-0.027
-0.356	-0.053	-0.038	-0.01	-0.058	-0.113	-0.24	0.29	-0.136	-0.368	-0.051
-0.356	-0.036	-0.045	-0.008	-0.001	-0.141	-0.217	0.632	-0.32	-0.466	-0.071
-0.358	-0.018	-0.043	-0.005	0.028	-0.129	-0.073	0.518	-0.278	-0.521	-0.082
-0.346	-0.006	-0.036	-0.013	0.01	-0.123	0.078	0.274	-0.052	-0.49	-0.076
-0.334	-0.006	-0.035	-0.021	-0.007	-0.058	0.141	0.323	0.099	-0.419	-0.068
-0.345	-0.019	-0.031	-0.013	0.004	0.027	0.123	0.466	0.106	-0.424	-0.077
-0.354	-0.035	-0.021	-0.006	0.026	-0.025	0.077	0.371	0.141	-0.454	-0.078
-0.351	-0.04	-0.019	0.001	0.026	-0.09	0.043	0.125	0.121	-0.425	-0.039
-0.353	-0.035	-0.021	0.028	-0.005	-0.024	0.019	-0.213	-0.102	-0.366	0.005
-0.342	-0.033	-0.02	0.041	-0.006	0.003	-0.055	-0.352	-0.238	-0.304	0.001
-0.33	-0.031	-0.023	0.024	0.013	-0.094	-0.176	-0.047	-0.181	-0.254	-0.006
-0.34	-0.038	-0.032	0.015	-0.022	-0.199	-0.234	0.141	0.042	-0.257	0.021
-0.347	-0.063	-0.032	0.016	-0.05	-0.264	-0.199	-0.037	0.492	-0.29	0.036
-0.355	-0.073	-0.025	0.012	0.003	-0.327	-0.133	-0.137	0.627	-0.308	0.044
-0.365	-0.069	-0.025	0.003	0.04	-0.365	-0.103	-0.13	0.158	-0.321	0.057
-0.353	-0.087	-0.034	-0.009	0.018	-0.303	-0.11	-0.226	-0.177	-0.325	0.018
-0.344	-0.113	-0.049	-0.012	0.023	-0.236	-0.097	-0.216	-0.095	-0.323	-0.019
-0.339	-0.122	-0.067	-0.005	0.039	-0.313	-0.058	0.09	0.003	-0.336	0.017
-0.316	-0.125	-0.079	0.003	0.012	-0.431	-0.022	0.342	0.013	-0.347	0.024
-0.313	-0.13	-0.096	0.003	-0.005	-0.466	0.004	0.19	0.05	-0.351	-0.035
-0.338	-0.129	-0.136	-0.01	0.014	-0.455	0.032	-0.049	0.136	-0.341	-0.053
-0.344	-0.12	-0.23	-0.011	0.019	-0.422	0.066	0.057	-0.016	-0.325	-0.033
-0.335	-0.099	-0.398	0.009	0.003	-0.382	0.075	0.236	-0.457	-0.378	-0.04
-0.347	-0.076	-0.561	0.014	0.006	-0.369	0.036	0.151	-0.622	-0.477	-0.043
-0.358	-0.055	-0.619	0.004	0.02	-0.376	-0.007	0.027	-0.336	-0.548	-0.023
-0.343	-0.032	-0.52	0.005	0.01	-0.371	-0.019	0.014	0.002	-0.602	-0.025
-0.341	-0.005	-0.243	0.007	0.008	-0.366	-0.026	-0.004	0.126	-0.564	-0.043
-0.353	0.019	0.073	0.003	0.024	-0.376	-0.013	-0.071	0.105	-0.319	-0.038
-0.352	0.017	0.265	0.003	0.026	-0.373	0.064	-0.15	0.145	0.008	-0.018
-0.347	-0.005	0.359	0.003	0.026	-0.32	0.149	-0.184	0.261	0.138	-0.019
-0.35	-0.02	0.379	0.004	0.043	-0.181	0.146	-0.158	0.302	-0.002	-0.034
-0.35	-0.026	0.299	0.015	0.036	-0.061	0.044	-0.101	0.243	-0.275	-0.05
-0.336	-0.02	0.206	0.021	-0.017	-0.092	-0.051	-0.083	0.198	-0.529	-0.071
-0.338	-0.008	0.144	0.016	-0.022	-0.123	-0.053	-0.13	0.126	-0.664	-0.061
-0.346	-0.012	0.07	0.012	0.025	-0.006	-0.017	-0.139	-0.029	-0.703	-0.031
-0.343	-0.031	0.012	0.015	0.017	0.095	-0.013	-0.053	-0.08	-0.725	-0.018
-0.354	-0.038	0.007	0.013	0.012	0.049	-0.031	0.069	-0.083	-0.74	0.026
-0.352	-0.029	0.031	0.003	0.051	0.034	-0.046	0.13	-0.173	-0.698	0.069
-0.334	-0.026	0.058	-0.003	0.044	0.16	-0.045	0.05	-0.109	-0.585	0.044
-0.358	-0.03	0.061	0	0.018	0.237	-0.037	-0.13	0.063	-0.478	0.001
-0.374	-0.028	0.042	0	0.014	0.176	-0.046	-0.21	0.178	-0.384	-0.004
-0.336	-0.019	0.027	-0.003	-0.014	0.05	-0.079	-0.069	0.38	-0.325	0.013
-0.318	-0.022	0.019	0.004	-0.034	-0.101	-0.099	0.167	0.455	-0.309	-0.015
-0.354	-0.04	0.006	0.014	-0.003	-0.209	-0.067	0.292	0.272	-0.235	-0.072
-0.386	-0.049	-0.003	0.013	0.006	-0.25	-0.026	0.219	0.22	-0.24	-0.084
-0.369	-0.047	-0.003	0.019	-0.023	-0.27	0.002	0.111	0.205	-0.372	-0.061
-0.338	-0.044	-0.01	0.028	-0.016	-0.328	0.003	0.089	-0.07	-0.365	-0.045
-0.331	-0.041	-0.016	0.02	0.012	-0.414	-0.036	0.126	-0.272	-0.226	-0.05
-0.332	-0.045	-0.013	0.012	0.009	-0.429	-0.042	0.327	-0.16	-0.152	-0.059
-0.34	-0.051	-0.021	0.017	-0.004	-0.396	-0.031	0.477	0.102	-0.184	-0.062
-0.352	-0.045	-0.036	0.021	0.004	-0.415	-0.082	0.234	0.297	-0.266	-0.061
-0.34	-0.041	-0.036	0.019	0.021	-0.453	-0.119	-0.129	0.286	-0.317	-0.037
-0.325	-0.05	-0.034	0.021	0.009	-0.458	-0.109	-0.264	0.204	-0.336	-0.019
-0.333	-0.054	-0.036	0.019	0.005	-0.457	-0.081	-0.136	0.152	-0.376	-0.038
-0.355	-0.048	-0.031	-0.002	0.034	-0.424	0.014	0.169	0.015	-0.426	-0.074
-0.363	-0.05	-0.027	-0.016	0.031	-0.31	0.103	0.294	-0.179	-0.444	-0.091
-0.346	-0.061	-0.03	-0.014	-0.016	-0.191	0.069	0.094	-0.329	-0.38	-0.086
-0.343	-0.068	-0.031	-0.022	-0.045	-0.177	0.003	0.008	-0.394	-0.239	-0.073
-0.368	-0.072	-0.037	-0.026	-0.045	-0.231	0.007	0.16	-0.329	-0.117	-0.035
-0.368	-0.083	-0.043	-0.004	-0.044	-0.277	0.034	0.149	-0.214	-0.128	0.001
-0.341	-0.084	-0.036	0.01	-0.027	-0.287	0.085	-0.027	-0.11	-0.251	-0.013
-0.34	-0.089	-0.037	0.011	0.003	-0.234	0.152	-0.099	-0.026	-0.324	-0.017
-0.363	-0.11	-0.047	0.021	0.005	-0.131	0.159	-0.079	-0.051	-0.352	-0.008
-0.372	-0.084	-0.048	0.022	-0.007	-0.038	0.117	-0.022	-0.051	-0.383	-0.052
-0.36	-0.009	-0.047	0.009	-0.016	-0.028	0.043	0.043	0.066	-0.343	-0.085
-0.34	0.019	-0.04	-0.001	-0.029	-0.077	-0.109	0.065	0.094	-0.31	-0.069
-0.328	-0.007	-0.029	-0.006	-0.047	-0.076	-0.246	0.08	0.106	-0.354	-0.067
-0.341	-0.029	-0.038	-0.003	-0.084	-0.029	-0.272	0.105	0.196	-0.396	-0.045
-0.354	-0.036	-0.055	-0.005	-0.113	-0.056	-0.281	0.133	0.136	-0.444	0.017
-0.335	-0.027	-0.055	-0.02	-0.068	-0.19	-0.274	0.15	-0.046	-0.491	0.037
-0.331	-0.018	-0.044	-0.021	0.019	-0.359	-0.171	0.117	-0.103	-0.496	0.02
-0.364	-0.029	-0.044	-0.018	0.061	-0.445	-0.055	0.057	0.059	-0.489	0.034
-0.374	-0.044	-0.047	-0.029	0.056	-0.422	-0.013	0.002	0.267	-0.42	0.048
-0.353	-0.04	-0.034	-0.034	0.056	-0.385	0.002	-0.053	0.237	-0.315	0.011
-0.33	-0.038	-0.023	-0.028	0.071	-0.358	0.031	-0.055	0.065	-0.332	-0.033
-0.32	-0.046	-0.034	-0.009	0.054	-0.392	0.037	0.019	0.012	-0.392	-0.034
-0.344	-0.049	-0.048	0.023	-0.018	-0.502	0.012	0.059	0.041	-0.332	-0.023
-0.356	-0.049	-0.04	0.03	-0.039	-0.461	-0.008	0.024	0.047	-0.27	-0.026
-0.327	-0.045	-0.031	0.014	0.039	-0.219	-0.015	-0.002	-0.003	-0.335	-0.015
-0.324	-0.042	-0.034	0.014	0.074	-0.091	-0.011	0.027	-0.033	-0.363	-0.003
-0.349	-0.046	-0.036	0.02	0.006	-0.098	-0.015	0.064	0.033	-0.276	-0.025
-0.355	-0.046	-0.038	0.018	-0.06	0.019	-0.041	0.05	0.077	-0.276	-0.046
-0.35	-0.055	-0.039	0.017	-0.064	0.115	-0.051	0.036	0.043	-0.375	-0.038
-0.351	-0.07	-0.033	0.018	-0.033	0.023	-0.032	0.08	0.036	-0.419	-0.047
-0.349	-0.055	-0.045	0.016	0.001	-0.034	-0.007	0.111	0.056	-0.417	-0.08
-0.349	-0.023	-0.062	0.006	0.016	-0.037	-0.005	0.097	0.046	-0.413	-0.086
-0.351	-0.018	-0.052	-0.005	0.016	-0.11	-0.027	0.091	0.018	-0.421	-0.063
-0.336	-0.026	-0.039	-0.002	0.04	-0.191	-0.032	0.091	0.005	-0.454	-0.036
-0.335	-0.032	-0.039	0.011	0.074	-0.278	-0.024	0.055	0.044	-0.454	-0.005
-0.357	-0.05	-0.031	0.018	0.072	-0.333	-0.039	-0.014	0.107	-0.418	0.013
-0.355	-0.064	-0.028	0.02	0.073	-0.288	-0.063	-0.067	0.105	-0.418	-0.002
-0.342	-0.057	-0.036	0.017	0.097	-0.239	-0.068	-0.082	0.068	-0.418	-0.028
-0.342	-0.051	-0.038	0.009	0.08	-0.242	-0.038	-0.061	0.048	-0.355	-0.036
-0.341	-0.061	-0.031	0.007	0.033	-0.265	-0.003	-0.007	0.024	-0.28	-0.033
-0.349	-0.077	-0.028	0.007	0.019	-0.308	-0.003	0.011	0.01	-0.256	-0.025
-0.357	-0.093	-0.039	0.006	0.015	-0.324	0.008	-0.009	0.004	-0.26	-0.003
-0.356	-0.111	-0.045	0.008	0.026	-0.302	0.016	-0.025	-0.021	-0.259	0.002
-0.356	-0.107	-0.036	0.012	0.088	-0.3	-0.038	-0.067	0.011	-0.281	-0.011
-0.343	-0.087	-0.028	0.02	0.102	-0.311	-0.075	-0.059	0.124	-0.316	-0.005
-0.339	-0.088	-0.028	0.031	0.007	-0.301	-0.042	0.032	0.139	-0.331	-0.002
-0.362	-0.094	-0.028	0.038	-0.072	-0.294	-0.018	0.071	-0.007	-0.344	-0.012
-0.371	-0.059	-0.026	0.033	-0.041	-0.334	-0.04	0.057	-0.08	-0.372	-0.006
-0.356	-0.005	-0.025	0.012	0.03	-0.389	-0.065	0.053	0.039	-0.388	-0.001
-0.35	0.016	-0.028	-0.013	0.07	-0.398	-0.056	0.038	0.152	-0.37	-0.023
-0.339	0.001	-0.03	-0.02	0.051	-0.376	-0.029	0.011	0.135	-0.35	-0.051
-0.325	-0.02	-0.027	-0.014	-0.051	-0.338	-0.008	-0.009	0.132	-0.339	-0.044
-0.347	-0.037	-0.03	-0.01	-0.141	-0.291	0.001	-0.02	0.148	-0.314	-0.028
-0.361	-0.052	-0.043	-0.004	-0.111	-0.279	-0.006	-0.018	-0.005	-0.295	-0.022
-0.335	-0.061	-0.048	0	-0.051	-0.277	-0.019	-0.003	-0.18	-0.304	0.017
-0.32	-0.057	-0.033	0.001	-0.055	-0.21	-0.024	0.009	-0.147	-0.331	0.052
-0.337	-0.051	-0.014	0.009	-0.05	-0.146	-0.033	0.017	-0.085	-0.345	0.027
-0.347	-0.049	-0.016	0.008	0.001	-0.177	-0.035	0.019	-0.086	-0.352	-0.001
-0.329	-0.046	-0.026	-0.005	-0.004	-0.254	-0.021	0.014	-0.026	-0.363	0.006
-0.327	-0.054	-0.028	0.003	-0.075	-0.312	-0.033	0.012	0.039	-0.362	0.007
-0.351	-0.058	-0.035	0.012	-0.072	-0.338	-0.056	0.003	0.044	-0.357	0.022
-0.349	-0.042	-0.046	0.003	0.021	-0.365	-0.044	-0.003	0.041	-0.34	0.078
-0.33	-0.036	-0.041	-0.001	0.066	-0.362	-0.03	0.009	0.044	-0.339	0.077
-0.338	-0.058	-0.03	0	0.054	-0.239	-0.026	0.03	0.052	-0.37	-0.03
-0.364	-0.071	-0.028	0.003	0.041	-0.106	-0.014	0.05	0.091	-0.375	-0.116
-0.363	-0.05	-0.023	0.008	0.003	-0.129	-0.008	0.057	0.144	-0.391	-0.111
-0.328	-0.038	-0.028	-0.001	-0.019	-0.269	-0.012	0.055	0.113	-0.436	-0.09
-0.316	-0.053	-0.032	-0.006	0.029	-0.355	-0.023	0.054	0.007	-0.448	-0.082
-0.338	-0.065	-0.017	0.005	0.072	-0.257	-0.038	0.06	-0.102	-0.465	-0.052
-0.357	-0.051	-0.019	0.013	0.065	-0.06	-0.035	0.046	-0.202	-0.488	-0.014
-0.361	-0.027	-0.039	0.019	0.044	0.028	-0.025	0.005	-0.201	-0.461	0.033
-0.351	-0.025	-0.036	0.028	0.034	-0.029	-0.034	0.078	-0.149	-0.405	0.089
-0.34	-0.033	-0.027	0.032	0.021	-0.137	-0.049	0.241	-0.199	-0.365	0.082
-0.333	-0.027	-0.038	0.026	0.004	-0.208	-0.042	0.161	-0.256	-0.35	0.014
-0.351	-0.028	-0.049	0.011	0.005	-0.185	-0.032	-0.086	-0.317	-0.359	-0.036
-0.393	-0.044	-0.045	0.009	-0.001	-0.162	-0.059	-0.119	-0.317	-0.393	-0.064
-0.389	-0.05	-0.039	0.02	-0.033	-0.27	-0.071	-0.016	-0.114	-0.415	-0.085
-0.358	-0.045	-0.036	0.016	-0.047	-0.384	0.011	0.062	0.067	-0.412	-0.084
-0.341	-0.041	-0.032	0.005	-0.029	-0.273	0.107	0.277	0.093	-0.404	-0.087
-0.321	-0.046	-0.035	0.016	-0.007	0.033	0.116	0.569	0.053	-0.389	-0.108
-0.332	-0.052	-0.031	0.022	0.004	0.184	0.078	0.591	0.17	-0.384	-0.12
-0.354	-0.056	-0.018	0.005	0.022	0.04	0.025	0.356	0.39	-0.389	-0.102
-0.339	-0.055	-0.024	-0.002	0.054	-0.137	-0.028	0.062	0.154	-0.394	-0.072
-0.334	-0.045	-0.039	0.011	0.069	-0.188	-0.052	-0.224	-0.305	-0.473	-0.052
-0.344	-0.034	-0.041	0.017	0.046	-0.146	-0.055	-0.193	-0.321	-0.632	-0.036
-0.354	-0.045	-0.036	0.015	0.007	-0.037	-0.039	0.163	-0.167	-0.663	-0.038
-0.36	-0.051	-0.029	0.015	0.004	0.051	-0.023	0.3	-0.246	-0.492	-0.071
-0.349	-0.032	-0.028	0.014	0.031	0.049	-0.02	0.219	-0.252	-0.366	-0.116
-0.348	-0.025	-0.037	0.02	0.025	0.029	-0.015	0.174	0.082	-0.363	-0.157
-0.35	-0.036	-0.037	0.023	0.018	0.031	-0.018	-0.01	0.315	-0.303	-0.171
-0.339	-0.04	-0.024	0.002	0.026	-0.043	-0.037	-0.221	0.206	-0.209	-0.129
-0.337	-0.033	-0.022	-0.012	0.014	-0.17	-0.064	-0.235	0.174	-0.232	-0.059
-0.336	-0.035	-0.027	0.001	0.021	-0.229	-0.098	-0.176	0.298	-0.32	-0.024
-0.345	-0.05	-0.024	0.008	0.037	-0.266	-0.114	-0.059	0.38	-0.351	-0.018
-0.353	-0.056	-0.019	0.009	0.011	-0.333	-0.09	0.126	0.386	-0.334	0.005
-0.347	-0.051	-0.019	0.01	-0.009	-0.4	-0.044	0.247	0.264	-0.32	0.026
-0.357	-0.049	-0.022	0.004	0.013	-0.455	-0.014	0.168	0.084	-0.339	0.025
-0.369	-0.045	-0.035	0.002	0.024	-0.458	-0.011	-0.046	0	-0.302	0.026
-0.352	-0.043	-0.047	-0.002	0.013	-0.419	-0.027	-0.11	0.094	-0.146	0.015
-0.351	-0.05	-0.036	-0.013	0.016	-0.403	-0.043	-0.016	0.322	-0.061	-0.005
-0.366	-0.041	-0.023	-0.013	0.019	-0.41	-0.05	0.042	0.42	-0.152	0
-0.353	-0.032	-0.037	-0.004	-0.009	-0.415	-0.08	0.008	0.256	-0.267	0.013
-0.341	-0.05	-0.044	-0.001	-0.035	-0.414	-0.1	-0.083	0.096	-0.315	0.003
-0.344	-0.053	-0.031	-0.008	-0.042	-0.384	-0.053	-0.097	0.08	-0.332	-0.021
-0.341	-0.042	-0.03	-0.016	-0.109	-0.314	-0.013	0.005	0.051	-0.337	-0.042
-0.346	-0.05	-0.027	-0.025	-0.22	-0.264	-0.027	0.068	0.007	-0.331	-0.06
-0.369	-0.055	-0.019	-0.032	-0.211	-0.272	-0.034	0.057	0.093	-0.347	-0.067
-0.369	-0.05	-0.027	-0.023	-0.116	-0.306	-0.032	0.059	0.222	-0.373	-0.047
-0.345	-0.05	-0.029	-0.017	-0.072	-0.321	-0.031	0.052	0.243	-0.356	-0.028
-0.332	-0.051	-0.019	-0.032	-0.042	-0.291	-0.01	-0.008	0.235	-0.337	-0.028
-0.348	-0.052	-0.019	-0.044	0.011	-0.253	0.01	-0.083	0.213	-0.343	-0.003
-0.358	-0.059	-0.024	-0.037	0.066	-0.267	0.01	-0.113	0.113	-0.328	0.05
-0.341	-0.064	-0.025	-0.013	0.117	-0.312	-0.002	-0.102	0.04	-0.305	0.066
-0.341	-0.067	-0.024	0.025	0.121	-0.337	-0.01	-0.091	0.063	-0.309	0.026
-0.355	-0.078	-0.026	0.052	0.091	-0.339	-0.014	-0.092	0.131	-0.334	0
-0.344	-0.085	-0.029	0.047	0.101	-0.328	-0.022	-0.099	0.172	-0.359	0.018
-0.327	-0.067	-0.031	0.021	0.114	-0.322	-0.023	-0.105	0.143	-0.358	0.049
-0.338	-0.038	-0.034	0.006	0.077	-0.321	-0.01	-0.094	0.036	-0.355	0.079
-0.361	-0.028	-0.031	0.021	0.053	-0.294	-0.019	-0.051	-0.178	-0.365	0.115
-0.359	-0.035	-0.028	0.046	0.033	-0.249	-0.061	-0.022	-0.31	-0.365	0.114
-0.333	-0.04	-0.024	0.047	-0.057	-0.193	-0.073	-0.004	-0.142	-0.361	0.059
-0.333	-0.045	-0.022	0.029	-0.128	-0.145	-0.034	0.05	0.054	-0.381	0.03
-0.354	-0.052	-0.033	0.016	-0.103	-0.185	-0.002	0.031	0.019	-0.411	0.033
-0.362	-0.052	-0.038	0.005	-0.038	-0.273	0.029	0.038	0.02	-0.414	0.007
-0.36	-0.045	-0.035	-0.003	0.022	-0.27	0.073	0.267	0.205	-0.434	-0.028
-0.348	-0.052	-0.04	0.007	0.045	-0.243	0.06	0.323	0.095	-0.478	-0.062
-0.34	-0.067	-0.036	0.011	0.054	-0.307	0	0.072	-0.344	-0.421	-0.086
-0.343	-0.059	-0.028	-0.002	0.062	-0.355	-0.016	0.139	-0.429	-0.329	-0.047
-0.33	-0.039	-0.032	0.004	0.031	-0.325	0.002	0.499	-0.196	-0.381	-0.002
-0.325	-0.044	-0.035	0.024	0.004	-0.268	-0.018	0.507	-0.11	-0.437	-0.033
-0.351	-0.051	-0.038	0.02	0.014	-0.219	-0.061	0.221	-0.048	-0.375	-0.092
-0.35	-0.037	-0.049	0.012	0	-0.19	-0.082	0.101	0.064	-0.366	-0.129
-0.324	-0.036	-0.05	0.012	-0.029	-0.126	-0.084	0.133	0.013	-0.466	-0.116
-0.325	-0.052	-0.037	0.001	-0.024	-0.019	-0.078	0.062	-0.124	-0.561	-0.075
-0.332	-0.048	-0.031	-0.011	-0.027	0.077	-0.067	-0.106	-0.132	-0.576	-0.083
-0.346	-0.034	-0.037	-0.01	-0.04	0.108	-0.059	-0.194	-0.095	-0.467	-0.089
-0.361	-0.04	-0.037	-0.003	-0.003	0.034	-0.054	-0.182	-0.103	-0.337	-0.066
-0.333	-0.049	-0.03	0.004	0.025	-0.044	-0.054	-0.114	-0.043	-0.363	-0.098
-0.314	-0.042	-0.026	-0.003	0.006	-0.09	-0.052	0.039	0.036	-0.443	-0.139
-0.34	-0.034	-0.026	-0.014	0.013	-0.144	-0.03	0.161	0.006	-0.381	-0.106
-0.349	-0.035	-0.033	-0.017	0.043	-0.169	-0.012	0.117	-0.062	-0.281	-0.049
-0.337	-0.041	-0.038	-0.003	0.048	-0.17	-0.015	0.053	-0.06	-0.27	-0.023
-0.353	-0.05	-0.026	0.024	0.049	-0.131	-0.019	0.085	-0.036	-0.298	-0.027
-0.368	-0.055	-0.02	0.032	0.059	-0.062	-0.024	0.099	-0.026	-0.323	-0.044
-0.346	-0.047	-0.023	0.017	0.059	-0.079	-0.03	0.063	0.074	-0.324	-0.045
-0.347	-0.037	-0.016	0.002	0.051	-0.194	-0.03	0.056	0.179	-0.305	-0.03
-0.364	-0.039	-0.018	0.001	0.05	-0.246	-0.032	0.051	0.084	-0.301	-0.036
-0.345	-0.043	-0.035	0.01	0.033	-0.225	-0.034	0.018	-0.083	-0.312	-0.043
-0.342	-0.041	-0.03	0.011	-0.01	-0.311	-0.051	0.003	-0.089	-0.303	-0.022
-0.357	-0.048	-0.017	0.005	-0.025	-0.449	-0.082	0.045	0.01	-0.278	0
-0.356	-0.054	-0.022	0.013	-0.001	-0.48	-0.085	0.099	0.029	-0.297	0.034
-0.355	-0.051	-0.027	0.015	0.012	-0.428	-0.071	0.08	-0.054	-0.329	0.079
-0.343	-0.057	-0.023	0	0.008	-0.305	-0.074	0.024	-0.192	-0.317	0.088
-0.324	-0.067	-0.027	-0.006	0.015	-0.185	-0.067	0.036	-0.284	-0.322	0.051
-0.336	-0.06	-0.033	0.004	0.019	-0.183	-0.038	0.082	-0.186	-0.357	0.003
-0.363	-0.045	-0.035	0.021	-0.012	-0.25	-0.031	0.06	-0.027	-0.377	-0.017
-0.372	-0.043	-0.037	0.026	-0.027	-0.28	-0.054	-0.056	0.134	-0.401	-0.029
-0.366	-0.052	-0.039	0.014	0.014	-0.232	-0.045	-0.193	0.384	-0.437	-0.062
-0.365	-0.052	-0.042	0.01	0.058	-0.2	0.034	-0.239	0.485	-0.446	-0.081
-0.368	-0.045	-0.045	0.005	0.074	-0.259	0.131	-0.232	0.339	-0.411	-0.085
-0.358	-0.04	-0.043	-0.006	0.065	-0.232	0.201	-0.191	0.168	-0.355	-0.08
-0.33	-0.037	-0.045	-0.002	0.004	-0.071	0.227	-0.042	0.004	-0.324	-0.046
-0.313	-0.04	-0.053	0.005	-0.095	0.004	0.17	0.055	-0.178	-0.31	-0.013
-0.332	-0.045	-0.053	0.003	-0.15	-0.067	0.061	0.05	-0.206	-0.305	-0.022
-0.347	-0.041	-0.042	0.006	-0.117	-0.2	-0.026	0.06	-0.005	-0.368	-0.045
-0.325	-0.035	-0.038	0.005	-0.042	-0.301	-0.078	-0.036	0.196	-0.46	-0.035
-0.321	-0.041	-0.035	-0.008	0.01	-0.303	-0.096	-0.093	0.205	-0.483	-0.012
-0.35	-0.056	-0.021	-0.017	0.012	-0.275	-0.107	0.15	0.113	-0.489	-0.014
-0.36	-0.058	-0.018	-0.019	-0.004	-0.272	-0.108	0.462	0.028	-0.488	-0.025
-0.354	-0.05	-0.026	-0.005	0.015	-0.241	-0.096	0.561	-0.112	-0.431	-0.039
-0.352	-0.048	-0.02	0.02	0.032	-0.227	-0.114	0.39	-0.18	-0.37	-0.065
-0.353	-0.046	-0.016	0.02	-0.005	-0.239	-0.155	0.041	0.08	-0.329	-0.052
-0.356	-0.042	-0.032	0.014	-0.051	-0.177	-0.174	-0.228	0.372	-0.318	0.005
-0.34	-0.045	-0.041	0.034	-0.048	-0.115	-0.162	-0.235	0.323	-0.35	0.028
-0.32	-0.05	-0.024	0.042	-0.011	-0.135	-0.125	-0.044	0.187	-0.391	0.018
-0.346	-0.047	-0.012	0.021	0.014	-0.133	-0.075	0.178	0.161	-0.398	0.027
-0.371	-0.047	-0.023	0.015	0.016	-0.098	-0.033	0.371	0.108	-0.383	0.03
-0.355	-0.063	-0.029	0.011	0.024	-0.124	-0.018	0.38	-0.008	-0.38	0.015
-0.341	-0.071	-0.024	-0.009	0.038	-0.204	-0.024	0.14	-0.165	-0.362	0.014
-0.342	-0.052	-0.034	-0.009	0.036	-0.3	-0.017	0.052	-0.185	-0.327	0.005
-0.352	-0.042	-0.044	0.01	0.033	-0.365	0.013	0.17	-0.054	-0.293	-0.024
-0.362	-0.048	-0.032	0.006	0.032	-0.369	0.02	0.076	-0.06	-0.284	-0.04
-0.349	-0.052	-0.019	-0.003	0.024	-0.394	-0.009	-0.19	-0.013	-0.311	-0.033
-0.338	-0.054	-0.024	0.006	0.029	-0.434	-0.024	-0.315	0.217	-0.323	-0.014
-0.339	-0.048	-0.039	0.006	0.05	-0.375	-0.016	-0.273	0.22	-0.319	-0.008
-0.336	-0.041	-0.04	-0.001	0.059	-0.261	-0.019	-0.155	0.037	-0.324	-0.021
-0.345	-0.043	-0.034	0.007	0.055	-0.178	-0.015	-0.002	-0.062	-0.333	-0.022
-0.356	-0.044	-0.037	0.011	0.054	-0.133	-0.011	0.097	-0.1	-0.344	-0.028
-0.345	-0.039	-0.033	0	0.061	-0.12	-0.038	0.08	-0.127	-0.332	-0.049
-0.328	-0.039	-0.017	-0.005	0.053	-0.152	-0.052	0.072	-0.293	-0.32	-0.058
-0.335	-0.045	-0.014	0.01	0.017	-0.208	-0.028	0.143	-0.551	-0.318	-0.074
-0.369	-0.05	-0.028	0.012	-0.003	-0.229	-0.013	0.083	-0.515	-0.3	-0.088
-0.379	-0.049	-0.026	-0.005	0.005	-0.213	-0.016	-0.103	-0.055	-0.314	-0.046
-0.34	-0.041	-0.017	0.009	0.011	-0.232	-0.006	-0.121	0.368	-0.342	-0.003
-0.328	-0.041	-0.023	0.031	0.019	-0.294	0.016	0.016	0.328	-0.336	-0.009
-0.357	-0.051	-0.03	0.027	0.026	-0.336	0.014	0.166	0.209	-0.339	0.009
-0.357	-0.054	-0.035	0.024	0.004	-0.337	0.004	0.323	0.323	-0.379	0.047
-0.331	-0.053	-0.037	0.019	-0.047	-0.319	0.013	0.33	0.389	-0.41	0.014
-0.32	-0.047	-0.03	-0.002	-0.082	-0.314	0.002	0.065	0.404	-0.414	-0.057
-0.331	-0.04	-0.03	-0.01	-0.055	-0.335	-0.025	-0.163	0.391	-0.396	-0.049
-0.349	-0.042	-0.031	0.005	-0.012	-0.337	-0.034	-0.097	0.215	-0.308	-0.01
-0.355	-0.044	-0.027	0.019	-0.037	-0.288	-0.042	0.043	0.124	-0.237	-0.051
-0.353	-0.039	-0.026	0.017	-0.057	-0.215	-0.033	0.068	0.146	-0.31	-0.076
-0.351	-0.036	-0.029	0.006	-0.025	-0.15	-0.01	0.04	-0.066	-0.393	-0.034
-0.348	-0.038	-0.026	-0.007	-0.085	-0.142	-0.03	0.034	-0.243	-0.399	-0.033
-0.357	-0.035	-0.013	-0.025	-0.173	-0.204	-0.068	0.051	-0.043	-0.41	-0.046
-0.369	-0.029	-0.015	-0.028	-0.127	-0.252	-0.066	0.016	0.065	-0.427	-0.046
-0.359	-0.036	-0.034	-0.004	-0.054	-0.242	-0.053	-0.007	-0.111	-0.416	-0.113
-0.336	-0.047	-0.035	-0.001	-0.024	-0.247	-0.052	0.104	-0.176	-0.376	-0.199
-0.327	-0.046	-0.028	-0.019	0.005	-0.244	-0.045	0.166	-0.127	-0.354	-0.185
-0.338	-0.039	-0.03	-0.021	0.02	-0.153	-0.023	0.049	-0.098	-0.359	-0.097
-0.349	-0.042	-0.039	-0.018	0.034	-0.069	-0.006	-0.025	0.002	-0.349	-0.057
-0.344	-0.054	-0.049	-0.021	0.056	-0.105	-0.007	0.017	0.157	-0.35	-0.094
-0.34	-0.057	-0.049	-0.017	0.068	-0.203	-0.01	0.017	0.23	-0.381	-0.124
-0.352	-0.046	-0.037	-0.003	0.061	-0.299	-0.003	-0.049	0.212	-0.395	-0.097
-0.358	-0.04	-0.031	0.011	0.05	-0.341	0.004	-0.103	0.152	-0.391	-0.047
-0.354	-0.041	-0.034	0.021	0.065	-0.248	0.002	-0.132	0.05	-0.403	0.015
-0.365	-0.044	-0.03	0.026	0.074	-0.125	0.014	-0.157	0.059	-0.417	0.084
-0.364	-0.06	-0.025	0.023	0.044	-0.126	0.051	-0.205	0.182	-0.405	0.107
-0.353	-0.085	-0.03	0.026	0.013	-0.181	0.045	-0.254	0.175	-0.375	0.101
-0.355	-0.088	-0.033	0.03	0.007	-0.212	-0.016	-0.207	0.073	-0.349	0.094
-0.343	-0.076	-0.027	0.027	0.001	-0.243	-0.042	-0.06	-0.022	-0.338	0.091
-0.342	-0.092	-0.029	0.021	0.004	-0.288	-0.028	0.102	-0.199	-0.337	0.102
-0.356	-0.123	-0.039	0.012	0.026	-0.346	-0.036	0.207	-0.302	-0.345	0.091
-0.342	-0.109	-0.043	0.007	0.045	-0.349	-0.069	0.179	-0.163	-0.356	0.054
-0.336	-0.048	-0.038	-0.005	0.059	-0.246	-0.106	0.14	0.014	-0.366	0.019
-0.362	0.002	-0.031	-0.023	0.074	-0.132	-0.131	0.222	0.083	-0.387	-0.017
-0.363	0.002	-0.033	-0.006	0.071	-0.137	-0.116	0.271	0.074	-0.398	-0.037
-0.334	-0.029	-0.033	0.024	0.039	-0.237	-0.057	0.243	-0.02	-0.391	-0.042
-0.335	-0.046	-0.026	0.029	0.013	-0.313	-0.014	0.24	-0.068	-0.403	-0.055
-0.361	-0.033	-0.025	0.028	-0.01	-0.312	-0.026	0.249	-0.076	-0.395	-0.066
-0.356	-0.014	-0.029	0.03	-0.036	-0.277	-0.037	0.232	-0.239	-0.342	-0.063
-0.34	-0.019	-0.031	0.024	-0.017	-0.258	-0.023	0.146	-0.182	-0.323	-0.062
-0.355	-0.038	-0.035	0.016	0.03	-0.238	-0.031	0.041	0.278	-0.339	-0.063
-0.359	-0.052	-0.041	0.005	0.038	-0.178	-0.058	-0.036	0.46	-0.346	-0.028
-0.333	-0.061	-0.046	-0.005	0.024	-0.127	-0.062	-0.146	0.248	-0.35	-0.006
-0.328	-0.056	-0.036	-0.006	0.019	-0.144	-0.052	-0.121	0.13	-0.343	-0.042
-0.355	-0.048	-0.02	0.008	0.009	-0.18	-0.048	0.174	0.094	-0.337	-0.034
-0.367	-0.067	-0.027	0.017	-0.002	-0.193	-0.038	0.341	0.018	-0.352	0.016
-0.337	-0.087	-0.036	0.014	0.005	-0.21	-0.001	0.098	-0.064	-0.335	0.013
-0.325	-0.063	-0.025	0.014	0.022	-0.23	0.023	-0.194	-0.155	-0.284	-0.001
-0.36	-0.025	-0.025	0.015	0.016	-0.251	-0.001	-0.232	-0.129	-0.282	-0.013
-0.369	-0.029	-0.034	0.002	-0.014	-0.243	-0.037	-0.151	0.003	-0.335	-0.063
-0.355	-0.069	-0.027	-0.017	-0.009	-0.191	-0.047	-0.082	0.041	-0.378	-0.051
-0.349	-0.085	-0.019	-0.014	0.021	-0.199	-0.032	-0.035	0.035	-0.375	0.034
-0.327	-0.061	-0.019	-0.001	-0.001	-0.251	-0.019	-0.007	0.024	-0.379	0.049
-0.325	-0.042	-0.023	-0.008	-0.034	-0.233	-0.022	-0.02	-0.129	-0.462	0.058
-0.351	-0.045	-0.03	-0.011	-0.025	-0.226	0	-0.09	-0.382	-0.526	0.126
-0.347	-0.034	-0.027	0.005	-0.018	-0.249	0.038	-0.038	-0.437	-0.486	0.103
-0.331	-0.017	-0.024	0.007	-0.005	-0.145	0.029	0.203	-0.129	-0.471	-0.027
-0.342	-0.016	-0.038	0	0.015	0.038	-0.007	0.361	0.1	-0.465	-0.099
-0.354	-0.024	-0.047	0.004	-0.006	0.101	-0.012	0.304	-0.045	-0.352	-0.082
-0.353	-0.032	-0.044	0.009	-0.036	0.039	-0.002	0.219	-0.2	-0.228	-0.08
-0.34	-0.039	-0.047	0.013	-0.039	-0.015	0.001	0.229	-0.151	-0.214	-0.117
-0.329	-0.048	-0.048	0.023	-0.041	-0.036	0.01	0.139	0.033	-0.353	-0.133
-0.34	-0.055	-0.044	0.013	-0.022	-0.111	0.005	-0.137	0.162	-0.478	-0.11
-0.35	-0.049	-0.042	-0.009	0.002	-0.231	-0.03	-0.314	0.102	-0.428	-0.072
-0.346	-0.037	-0.035	-0.01	-0.07	-0.28	-0.049	-0.355	0.13	-0.411	-0.051
-0.345	-0.039	-0.024	-0.002	-0.151	-0.241	-0.036	-0.335	0.279	-0.434	-0.05
-0.345	-0.05	-0.02	-0.008	-0.104	-0.202	-0.04	-0.086	0.258	-0.337	-0.054
-0.343	-0.042	-0.031	-0.013	-0.022	-0.193	-0.064	0.207	0.174	-0.256	-0.064
-0.347	-0.03	-0.042	-0.009	0.013	-0.208	-0.07	0.271	0.135	-0.214	-0.068
-0.338	-0.039	-0.034	-0.005	0.041	-0.257	-0.065	0.201	0.039	-0.159	-0.081
-0.311	-0.048	-0.023	-0.006	0.058	-0.32	-0.076	0.064	0.009	-0.197	-0.099
-0.321	-0.042	-0.021	-0.009	0.034	-0.361	-0.076	-0.036	0.111	-0.327	-0.074
-0.355	-0.049	-0.026	-0.004	0.016	-0.374	-0.049	0.004	0.149	-0.415	-0.043
-0.351	-0.064	-0.027	0.011	0.057	-0.395	-0.046	0.046	0.082	-0.406	-0.054
-0.335	-0.051	-0.017	0.02	0.095	-0.425	-0.058	0.032	0.046	-0.371	-0.063
-0.335	-0.034	-0.017	0.028	0.086	-0.429	-0.038	0.006	0.068	-0.367	-0.054
-0.343	-0.049	-0.028	0.034	0.079	-0.414	-0.027	-0.088	0.109	-0.365	-0.059
-0.36	-0.059	-0.032	0.025	0.08	-0.383	-0.034	-0.114	0.121	-0.362	-0.055
-0.371	-0.046	-0.034	0.023	0.051	-0.339	-0.01	0.142	0.078	-0.386	-0.021
-0.36	-0.039	-0.038	0.026	0.021	-0.331	0.01	0.449	0.04	-0.406	-0.003
-0.335	-0.043	-0.031	0.015	0.029	-0.35	-0.011	0.528	0.005	-0.394	-0.011
-0.336	-0.053	-0.024	0.011	0.028	-0.31	-0.03	0.493	-0.037	-0.385	0.002
-0.359	-0.062	-0.024	0.017	-0.004	-0.214	-0.036	0.449	0.028	-0.366	0.042
-0.357	-0.061	-0.026	0.013	-0.004	-0.168	-0.05	0.378	0.159	-0.324	0.048
-0.343	-0.057	-0.036	0.008	0.027	-0.173	-0.057	0.28	0.172	-0.322	0
-0.342	-0.057	-0.04	0.01	0.021	-0.166	-0.046	0.138	0.05	-0.34	-0.042
-0.346	-0.061	-0.028	0.009	-0.006	-0.162	-0.05	0.006	-0.062	-0.328	-0.039
-0.345	-0.064	-0.022	0.009	0.006	-0.152	-0.063	-0.093	-0.052	-0.313	-0.019
-0.329	-0.062	-0.024	0.009	0.018	-0.139	-0.048	-0.257	-0.07	-0.326	-0.017
-0.336	-0.058	-0.023	0.007	-0.01	-0.182	-0.012	-0.427	-0.278	-0.353	-0.047
-0.368	-0.048	-0.026	0.013	-0.005	-0.264	0.002	-0.432	-0.419	-0.361	-0.084
-0.369	-0.032	-0.028	0.011	0.021	-0.338	-0.019	-0.291	-0.289	-0.347	-0.118
-0.345	-0.026	-0.026	-0.007	0	-0.391	-0.027	-0.091	-0.051	-0.326	-0.132
-0.324	-0.034	-0.033	-0.012	-0.018	-0.389	0.001	0.137	0.091	-0.327	-0.076
-0.326	-0.046	-0.035	-0.005	0.002	-0.34	0.013	0.283	0.171	-0.356	0.01
-0.346	-0.052	-0.032	-0.01	0.003	-0.351	-0.008	0.205	0.318	-0.362	0.081
-0.351	-0.052	-0.041	-0.013	-0.005	-0.398	-0.026	0.007	0.4	-0.337	0.164
-0.352	-0.045	-0.037	-0.004	0.011	-0.293	-0.03	-0.088	0.319	-0.336	0.208
-0.376	-0.039	-0.017	0.008	-0.009	-0.135	-0.038	-0.071	0.236	-0.39	0.173
-0.378	-0.043	-0.014	0.007	-0.082	-0.183	-0.047	-0.024	0.177	-0.443	0.113
-0.344	-0.048	-0.027	-0.007	-0.106	-0.26	-0.051	0.014	0.099	-0.442	0.061
-0.327	-0.045	-0.031	-0.007	-0.069	-0.174	-0.057	-0.005	0.066	-0.384	0.022
-0.328	-0.048	-0.029	0	-0.047	-0.153	-0.063	-0.044	0.049	-0.288	-0.027
-0.333	-0.056	-0.03	-0.015	-0.041	-0.283	-0.047	-0.039	-0.01	-0.235	-0.093
-0.361	-0.055	-0.025	-0.026	-0.014	-0.366	-0.007	-0.035	0.007	-0.263	-0.123
-0.378	-0.052	-0.023	-0.007	0.03	-0.339	-0.009	-0.046	0.117	-0.279	-0.115
-0.373	-0.053	-0.033	0.016	0.05	-0.341	-0.051	-0.02	0.135	-0.274	-0.117
-0.373	-0.051	-0.04	0.027	0.04	-0.459	-0.058	0.033	0.02	-0.339	-0.112
-0.363	-0.047	-0.036	0.027	0.024	-0.479	-0.062	0.09	-0.072	-0.443	-0.081
-0.353	-0.049	-0.036	0.027	0.021	-0.222	-0.088	0.098	0.032	-0.515	-0.064
-0.357	-0.047	-0.041	0.029	0.043	0.069	-0.062	0.015	0.216	-0.588	-0.055
-0.347	-0.039	-0.037	0.017	0.046	0.185	-0.014	-0.034	0.142	-0.615	-0.009
-0.333	-0.039	-0.027	0.003	0.023	0.148	-0.025	0.025	-0.153	-0.489	0.038
-0.345	-0.05	-0.027	0.002	0.023	-0.027	-0.049	0.091	-0.364	-0.345	0.039
-0.354	-0.056	-0.03	0.007	0.015	-0.187	-0.038	0.067	-0.489	-0.327	0.016
-0.352	-0.054	-0.035	0.01	-0.022	-0.203	-0.012	-0.068	-0.577	-0.335	0.025
-0.354	-0.055	-0.041	0.005	-0.026	-0.255	0.03	-0.227	-0.351	-0.352	0.047
-0.339	-0.053	-0.04	0.002	0.012	-0.377	0.077	-0.314	0.186	-0.449	0.034
-0.338	-0.047	-0.04	0.003	0.043	-0.402	0.073	-0.331	0.424	-0.531	0.023
-0.364	-0.042	-0.037	0.009	0.033	-0.415	0.04	-0.255	0.306	-0.517	0.026
-0.351	-0.038	-0.03	0.031	0.009	-0.387	0.06	-0.074	0.322	-0.484	-0.003
-0.328	-0.032	-0.039	0.038	0.018	-0.126	0.114	0.012	0.358	-0.475	-0.03
-0.333	-0.029	-0.057	0.015	0.027	0.165	0.094	-0.096	0.3	-0.43	-0.047
-0.324	-0.032	-0.056	0.004	0.017	0.257	-0.027	-0.038	0.341	-0.349	-0.091
-0.318	-0.038	-0.041	0.005	0.021	0.261	-0.161	0.338	0.245	-0.306	-0.126
-0.337	-0.045	-0.034	0	0.014	0.247	-0.216	0.579	-0.094	-0.313	-0.126
-0.356	-0.045	-0.028	0.006	-0.009	0.165	-0.143	0.455	-0.383	-0.354	-0.136
-0.364	-0.035	-0.014	0.015	-0.004	0.022	-0.006	0.286	-0.561	-0.422	-0.126
-0.35	-0.037	-0.01	0.008	0.011	-0.081	0.088	0.247	-0.562	-0.411	-0.064
-0.338	-0.057	-0.021	-0.004	0.026	-0.061	0.133	0.188	-0.218	-0.289	-0.064
-0.353	-0.06	-0.03	-0.006	0.062	-0.009	0.114	0.229	0.049	-0.233	-0.123
-0.352	-0.043	-0.031	0.001	0.067	-0.047	0.019	0.494	-0.071	-0.297	-0.093
-0.337	-0.039	-0.03	0.007	0.028	-0.141	-0.062	0.554	-0.122	-0.342	-0.02
-0.346	-0.049	-0.03	0.006	0.003	-0.247	-0.062	0.202	-0.01	-0.316	-0.004
-0.358	-0.056	-0.029	0.005	-0.01	-0.36	0.01	-0.1	0.129	-0.277	0
-0.357	-0.05	-0.031	0.004	-0.056	-0.493	0.103	-0.056	0.238	-0.266	0.001
-0.345	-0.045	-0.028	-0.001	-0.098	-0.649	0.129	0.021	0.096	-0.272	-0.03
-0.333	-0.056	-0.017	-0.014	-0.072	-0.722	0.093	-0.093	-0.002	-0.311	-0.036
-0.345	-0.063	-0.013	-0.013	-0.025	-0.679	0.058	-0.147	0.099	-0.389	0.02
-0.354	-0.062	-0.022	0.003	-0.017	-0.608	-0.011	-0.119	0.111	-0.372	0.034
-0.351	-0.055	-0.024	0	-0.005	-0.527	-0.115	-0.137	0.174	-0.172	-0.029
-0.353	-0.049	-0.022	-0.014	-0.004	-0.442	-0.169	-0.054	0.284	0.009	-0.055
-0.341	-0.054	-0.026	-0.012	-0.057	-0.36	-0.175	0.014	0.199	-0.049	-0.028
-0.329	-0.054	-0.025	0.001	-0.065	-0.298	-0.174	-0.011	0.077	-0.26	-0.023
-0.343	-0.051	-0.021	0.02	0	-0.321	-0.131	0.077	0.086	-0.434	-0.023
-0.343	-0.049	-0.024	0.022	0.026	-0.368	-0.063	0.146	0.106	-0.521	-0.012
-0.327	-0.04	-0.024	0.009	0.02	-0.34	-0.063	0.125	0.068	-0.552	-0.026
-0.337	-0.034	-0.022	0.007	0.034	-0.217	-0.146	0.281	0.134	-0.535	0.007
-0.35	-0.036	-0.027	0.012	0.027	-0.037	-0.202	0.531	0.397	-0.487	0.135
-0.344	-0.037	-0.036	0.001	-0.001	0.044	-0.173	0.484	0.565	-0.507	0.157
-0.339	-0.034	-0.044	-0.005	0	0.012	-0.126	0.123	0.358	-0.578	0.017
-0.352	-0.029	-0.046	0.015	0.011	0.066	-0.071	-0.181	0.048	-0.551	-0.081
-0.361	-0.03	-0.043	0.024	0.004	0.166	0.019	-0.175	-0.048	-0.481	-0.104
-0.349	-0.045	-0.046	0.014	0.005	0.147	0.083	-0.011	-0.052	-0.401	-0.128
-0.341	-0.054	-0.05	0.012	0.026	0.065	0.093	0.017	-0.045	-0.181	-0.133
-0.329	-0.047	-0.047	0.007	0.044	-0.027	0.085	-0.089	-0.071	0.002	-0.115
-0.324	-0.049	-0.039	0	0.038	-0.108	0.075	-0.151	-0.172	-0.101	-0.097
-0.358	-0.06	-0.036	0.003	0.018	-0.107	0.035	-0.129	-0.153	-0.342	-0.077
-0.369	-0.062	-0.042	0.005	0.012	-0.086	-0.039	-0.048	-0.036	-0.48	-0.051
-0.338	-0.06	-0.038	0.013	0.007	-0.166	-0.108	0.049	-0.039	-0.473	-0.003
-0.34	-0.051	-0.028	0.016	0.001	-0.33	-0.155	0.106	-0.066	-0.416	0.061
-0.357	-0.038	-0.027	0.003	0.007	-0.449	-0.149	0.084	-0.042	-0.364	0.077
-0.34	-0.048	-0.022	0.005	0.011	-0.471	-0.091	-0.006	-0.122	-0.291	0.039
-0.334	-0.073	-0.014	0.013	0.023	-0.503	-0.052	-0.047	-0.196	-0.254	-0.001
-0.358	-0.068	-0.017	-0.005	0.04	-0.556	-0.025	-0.014	-0.033	-0.291	-0.041
-0.369	-0.044	-0.023	-0.01	0.013	-0.552	0.007	-0.041	0.147	-0.309	-0.085
-0.352	-0.042	-0.031	0.02	-0.024	-0.519	0.02	-0.112	0.13	-0.308	-0.098
-0.341	-0.047	-0.04	0.039	-0.005	-0.46	0.04	-0.117	0.081	-0.333	-0.085
-0.352	-0.046	-0.038	0.021	0.028	-0.363	0.03	-0.089	0.079	-0.322	-0.066
-0.362	-0.06	-0.035	-0.003	0.03	-0.297	-0.043	-0.092	0.054	-0.285	-0.054
-0.359	-0.07	-0.032	-0.005	0.024	-0.311	-0.08	-0.074	0.033	-0.302	-0.054
-0.355	-0.054	-0.025	0.001	0.021	-0.349	-0.064	-0.015	-0.002	-0.344	-0.04
-0.358	-0.039	-0.026	-0.004	0.013	-0.324	-0.076	0.058	-0.065	-0.381	-0.002
-0.358	-0.046	-0.028	-0.005	0.009	-0.286	-0.1	0.181	-0.076	-0.392	0.038
-0.344	-0.053	-0.019	0	0.011	-0.313	-0.088	0.227	-0.066	-0.347	0.06
-0.346	-0.053	-0.019	-0.004	0.016	-0.345	-0.05	0.089	-0.046	-0.34	0.054
-0.358	-0.051	-0.026	-0.007	0.014	-0.331	0.019	0.043	0.025	-0.401	0.028
-0.344	-0.041	-0.028	-0.001	0.004	-0.296	0.083	0.169	0.059	-0.419	0.003
-0.342	-0.036	-0.03	0.009	0.003	-0.286	0.065	0.141	0.03	-0.415	-0.006
-0.353	-0.051	-0.032	0.014	0.013	-0.303	-0.014	-0.032	0.032	-0.472	-0.007
-0.351	-0.053	-0.031	0.009	0.022	-0.237	-0.074	-0.115	0.075	-0.493	0.005
-0.353	-0.031	-0.035	0.009	0.002	-0.093	-0.1	-0.124	0.057	-0.406	0.01
-0.341	-0.028	-0.035	0.011	-0.019	0.002	-0.117	-0.096	-0.045	-0.401	-0.034
-0.326	-0.047	-0.028	0.004	0.009	0.028	-0.104	-0.004	-0.114	-0.502	-0.074
-0.35	-0.047	-0.034	0	0.024	0.038	-0.065	0.09	-0.134	-0.454	-0.043
-0.361	-0.033	-0.046	0.002	0.004	0.099	-0.036	0.104	-0.157	-0.321	0.016
-0.337	-0.034	-0.044	0	0.009	0.163	-0.019	0.055	-0.142	-0.358	0.042
-0.329	-0.043	-0.036	0.001	0.022	0.138	-0.008	0.045	-0.124	-0.492	0.031
-0.321	-0.046	-0.033	0.011	0.011	0.035	0.016	0.062	-0.124	-0.525	0.003
-0.312	-0.05	-0.037	0.019	0.009	-0.119	0.082	0.042	-0.048	-0.471	-0.041
-0.346	-0.061	-0.04	0.01	0.023	-0.238	0.147	0.017	0.065	-0.414	-0.071
-0.369	-0.064	-0.037	0.001	0.03	-0.277	0.148	0.003	0.091	-0.336	-0.041
-0.337	-0.056	-0.032	0.01	0.013	-0.302	0.078	0.003	0.063	-0.253	-0.02
-0.325	-0.055	-0.023	0.018	0.009	-0.288	0	0.023	0.071	-0.247	-0.05
-0.353	-0.051	-0.013	0.009	0.051	-0.253	-0.016	0.035	0.082	-0.301	-0.059
-0.351	-0.042	-0.017	0.001	0.028	-0.296	-0.016	0.025	0.058	-0.343	-0.05
-0.331	-0.049	-0.023	0.005	-0.105	-0.371	-0.052	0.026	0.003	-0.354	-0.055
-0.344	-0.062	-0.025	0.003	-0.155	-0.404	-0.069	0.044	-0.098	-0.366	-0.039
-0.358	-0.057	-0.03	-0.007	-0.069	-0.394	-0.063	0.041	-0.236	-0.375	-0.021
-0.342	-0.044	-0.027	-0.004	-0.013	-0.361	-0.072	0.026	-0.344	-0.365	-0.043
-0.329	-0.04	-0.035	0.009	-0.015	-0.336	-0.08	0.03	-0.289	-0.389	-0.075
-0.343	-0.037	-0.041	0.005	-0.009	-0.324	-0.104	0.038	-0.104	-0.409	-0.072
-0.347	-0.04	-0.021	-0.01	0.004	-0.261	-0.159	0.067	0.005	-0.375	-0.069
-0.352	-0.05	-0.015	-0.005	0.028	-0.14	-0.187	0.119	0.007	-0.39	-0.095
-0.376	-0.051	-0.033	0.01	0.064	-0.121	-0.165	0.146	-0.105	-0.47	-0.1
-0.365	-0.047	-0.038	0.009	0.064	-0.236	-0.114	0.151	-0.29	-0.457	-0.087
-0.329	-0.041	-0.031	0.01	0.021	-0.244	-0.054	0.131	-0.251	-0.288	-0.084
-0.333	-0.036	-0.03	0.021	-0.017	-0.142	0.006	0.065	0.034	-0.115	-0.061
-0.346	-0.047	-0.037	0.02	-0.007	-0.167	0.033	0.021	0.309	-0.021	-0.032
-0.343	-0.059	-0.041	0.016	0.037	-0.287	0.019	0.03	0.51	0.023	-0.03
-0.34	-0.052	-0.037	0.013	0.045	-0.323	0.007	0.039	0.647	-0.063	-0.024
-0.338	-0.045	-0.028	0.009	0.014	-0.292	0.018	0.029	0.658	-0.245	0.003
-0.347	-0.051	-0.03	0.015	0.012	-0.261	0.034	0.015	0.529	-0.387	0.031
-0.357	-0.05	-0.036	0.013	0.025	-0.225	0.031	-0.007	0.337	-0.451	0.062
-0.35	-0.039	-0.027	-0.002	0.005	-0.213	0	-0.037	0.158	-0.456	0.095
-0.356	-0.037	-0.021	-0.005	-0.008	-0.223	-0.019	-0.068	0.039	-0.454	0.106
-0.379	-0.037	-0.033	0.003	0.014	-0.232	-0.032	-0.08	0.014	-0.454	0.1
-0.378	-0.04	-0.04	0.006	0.008	-0.302	-0.08	-0.049	0.032	-0.46	0.103
-0.358	-0.047	-0.035	0.007	-0.034	-0.384	-0.118	-0.032	0.038	-0.479	0.068
-0.338	-0.046	-0.028	-0.002	-0.03	-0.372	-0.08	-0.007	0.051	-0.476	-0.019
-0.329	-0.046	-0.024	-0.007	0.006	-0.28	-0.016	0.096	0.091	-0.443	-0.078
-0.34	-0.046	-0.028	0.009	-0.001	-0.122	-0.008	0.129	0.146	-0.39	-0.082
-0.35	-0.042	-0.033	0.012	-0.02	0.069	-0.046	0.055	0.121	-0.369	-0.081
-0.346	-0.046	-0.036	0.003	-0.01	0.122	-0.039	0.047	0.064	-0.412	-0.074
-0.345	-0.05	-0.037	0.003	-0.001	-0.039	0.07	0.081	0.086	-0.414	-0.039
-0.346	-0.047	-0.03	0.005	0	-0.207	0.192	0.104	0.049	-0.341	-0.021
-0.339	-0.052	-0.02	0.004	0	-0.259	0.198	0.177	-0.013	-0.315	-0.041
-0.351	-0.056	-0.021	0.013	0	-0.33	0.13	0.264	0.023	-0.35	-0.051
-0.366	-0.049	-0.024	0.026	0.007	-0.404	0.125	0.254	0.025	-0.353	-0.023
-0.338	-0.045	-0.024	0.029	0.009	-0.378	0.184	0.172	-0.022	-0.35	0.027
-0.324	-0.046	-0.036	0.021	0	-0.306	0.138	0.162	-0.028	-0.415	0.049
-0.361	-0.056	-0.047	0.014	-0.002	-0.256	-0.075	0.189	-0.014	-0.454	0.013
-0.368	-0.075	-0.042	0.014	0.023	-0.23	-0.244	0.128	-0.006	-0.324	-0.048
-0.352	-0.067	-0.035	0.014	0.061	-0.193	-0.261	0.063	-0.008	-0.13	-0.092
-0.356	-0.047	-0.029	0	0.05	-0.105	-0.231	0.073	0	-0.128	-0.1
-0.344	-0.051	-0.027	-0.014	-0.012	-0.044	-0.162	0.063	0.019	-0.287	-0.085
-0.339	-0.054	-0.027	-0.007	-0.024	-0.094	-0.071	-0.02	0.056	-0.411	-0.071
-0.365	-0.046	-0.026	-0.003	0.007	-0.169	-0.05	-0.099	0.111	-0.452	-0.057
-0.36	-0.044	-0.029	-0.008	-0.022	-0.185	-0.038	-0.109	0.139	-0.433	-0.049
-0.345	-0.042	-0.036	-0.004	-0.061	-0.146	0.016	-0.066	0.116	-0.409	-0.054
-0.363	-0.038	-0.035	-0.004	-0.031	-0.112	0.055	-0.022	0.066	-0.402	-0.042
-0.352	-0.042	-0.03	-0.008	0.004	-0.128	0.053	-0.009	0.026	-0.393	-0.021
-0.326	-0.046	-0.031	-0.007	0.011	-0.145	0.016	-0.008	0.008	-0.412	-0.018
-0.343	-0.044	-0.03	-0.01	0.019	-0.167	-0.047	0	0.01	-0.423	-0.019
-0.344	-0.044	-0.032	-0.015	0.021	-0.224	-0.096	-0.016	0.017	-0.399	-0.01
-0.326	-0.046	-0.038	-0.009	0.032	-0.259	-0.091	-0.046	0.027	-0.393	-0.008
-0.342	-0.043	-0.042	0.001	0.066	-0.276	-0.052	-0.041	0.027	-0.4	-0.015
-0.341	-0.034	-0.039	0.013	0.083	-0.311	-0.028	-0.012	0.006	-0.397	-0.004
-0.323	-0.038	-0.029	0.033	0.073	-0.329	-0.023	0.022	0.004	-0.378	-0.01
-0.345	-0.051	-0.022	0.046	0.072	-0.292	-0.024	0.053	0.06	-0.358	-0.059
-0.361	-0.045	-0.027	0.043	0.057	-0.242	-0.049	0.042	0.086	-0.366	-0.091
-0.334	-0.035	-0.032	0.026	0.018	-0.257	-0.094	0.035	-0.004	-0.388	-0.09
-0.318	-0.048	-0.027	0.007	0.002	-0.308	-0.103	0.086	-0.092	-0.388	-0.116
-0.342	-0.056	-0.022	0.011	0.017	-0.339	-0.061	0.118	-0.097	-0.342	-0.146
-0.372	-0.045	-0.026	0.016	0.022	-0.343	-0.012	0.067	-0.105	-0.268	-0.101
-0.367	-0.036	-0.033	0.01	-0.014	-0.31	0.012	0.001	-0.086	-0.243	-0.023
-0.351	-0.027	-0.033	0.013	-0.018	-0.293	0.003	-0.013	0.003	-0.291	0.012
-0.355	-0.026	-0.035	0.02	0.03	-0.308	-0.018	0.007	0.043	-0.347	0.039
-0.359	-0.041	-0.042	0.011	0.052	-0.301	-0.012	0.067	-0.018	-0.352	0.068
-0.344	-0.043	-0.043	-0.007	0.065	-0.277	0.003	0.151	-0.128	-0.334	0.053
-0.335	-0.039	-0.035	-0.015	0.04	-0.221	-0.008	0.131	-0.194	-0.35	0.021
-0.347	-0.047	-0.029	0	-0.075	-0.136	-0.038	0.022	-0.155	-0.369	0
-0.344	-0.052	-0.027	0.02	-0.156	-0.125	-0.063	-0.021	-0.017	-0.354	-0.033
-0.343	-0.044	-0.028	0.009	-0.128	-0.181	-0.061	0.005	0.131	-0.347	-0.064
-0.354	-0.045	-0.027	-0.016	-0.073	-0.21	-0.053	0.019	0.134	-0.365	-0.055
-0.342	-0.056	-0.028	-0.025	-0.035	-0.238	-0.058	0.016	0.051	-0.38	-0.013
-0.338	-0.054	-0.027	-0.023	-0.021	-0.294	-0.053	0.024	0.049	-0.384	0.022
-0.351	-0.051	-0.025	-0.021	-0.052	-0.287	-0.033	0.039	0.042	-0.379	0.031
-0.35	-0.063	-0.032	-0.003	-0.087	-0.192	-0.022	0.042	-0.016	-0.362	0.009
-0.346	-0.065	-0.041	0.019	-0.052	-0.117	-0.028	0.031	-0.018	-0.347	-0.022
-0.348	-0.053	-0.03	0.018	-0.002	-0.092	-0.038	0.024	0.015	-0.342	-0.019
-0.346	-0.054	-0.016	0.013	0.001	-0.078	-0.056	0.037	0.022	-0.334	-0.018
-0.346	-0.068	-0.018	0.014	0.012	-0.116	-0.068	0.054	0.032	-0.334	-0.043
-0.347	-0.065	-0.021	0.001	0.033	-0.209	-0.051	0.047	0.098	-0.347	-0.039
-0.337	-0.047	-0.027	-0.001	0.02	-0.285	-0.044	0.036	0.134	-0.35	-0.017
-0.327	-0.043	-0.031	0.011	0.006	-0.33	-0.062	0.04	0.03	-0.347	-0.024
-0.324	-0.044	-0.031	-0.002	0.024	-0.36	-0.056	0.044	-0.057	-0.356	-0.02
-0.334	-0.047	-0.035	-0.016	0.041	-0.352	-0.023	0.039	-0.027	-0.365	0
-0.355	-0.064	-0.03	0.002	0.028	-0.313	0.002	0.03	-0.012	-0.36	-0.012
-0.348	-0.074	-0.028	0.006	0.017	-0.302	-0.005	0.029	-0.016	-0.368	-0.032
-0.342	-0.066	-0.041	-0.006	0.03	-0.323	-0.024	0.036	0.011	-0.387	-0.026
-0.367	-0.069	-0.038	-0.001	0.032	-0.276	-0.014	0.048	0	-0.386	-0.026
-0.368	-0.081	-0.025	0.01	0.028	-0.178	-0.007	0.054	-0.027	-0.394	-0.039
-0.343	-0.079	-0.024	0.017	0.032	-0.212	-0.028	0.041	0.028	-0.417	-0.04
-0.335	-0.076	-0.026	0.02	0.025	-0.307	-0.041	0.027	0.115	-0.427	-0.033
-0.334	-0.077	-0.024	0.015	0.035	-0.218	-0.032	0.035	0.129	-0.427	-0.048
-0.342	-0.055	-0.026	0.003	0.065	-0.052	-0.022	0.046	0.092	-0.413	-0.057
-0.363	-0.019	-0.032	-0.004	0.046	-0.029	-0.016	0.04	0.061	-0.411	-0.031
-0.359	-0.008	-0.037	0.007	-0.006	-0.082	-0.012	0.039	0.056	-0.444	-0.025
-0.348	-0.014	-0.041	0.017	-0.003	-0.145	-0.011	0.046	0.063	-0.491	-0.045
-0.347	-0.022	-0.049	0.014	0.031	-0.226	-0.012	0.036	0.063	-0.539	-0.023
-0.343	-0.034	-0.048	0.015	0.017	-0.242	-0.006	0.043	0.067	-0.534	0.003
-0.364	-0.041	-0.03	0.009	-0.019	-0.187	0.012	0.059	0.078	-0.462	-0.013
-0.379	-0.037	-0.019	-0.003	-0.012	-0.131	0.012	0.039	0.1	-0.392	-0.029
-0.344	-0.04	-0.029	0.003	0.028	-0.114	-0.004	0.022	0.083	-0.342	-0.021
-0.32	-0.051	-0.037	0.008	0.051	-0.168	-0.008	0.04	0.01	-0.284	-0.011
-0.339	-0.041	-0.03	-0.002	0.053	-0.228	-0.026	0.05	0.007	-0.241	0
-0.349	-0.021	-0.029	-0.001	0.057	-0.182	-0.062	0.031	0.057	-0.268	0.027
-0.332	-0.029	-0.037	0.012	0.031	-0.073	-0.058	0.01	-0.002	-0.311	0.047
-0.333	-0.048	-0.039	0.012	-0.01	-0.03	-0.026	0.025	-0.071	-0.322	0.06
-0.344	-0.042	-0.038	0	0.008	-0.104	-0.016	0.046	-0.013	-0.351	0.057
-0.34	-0.027	-0.039	-0.007	0.007	-0.23	-0.017	0.04	0.037	-0.374	-0.016
-0.346	-0.038	-0.035	0	-0.097	-0.307	-0.015	0.033	0.011	-0.377	-0.099
-0.357	-0.049	-0.025	0.009	-0.164	-0.333	-0.03	0.048	0.013	-0.393	-0.115
-0.355	-0.041	-0.017	0.014	-0.106	-0.34	-0.051	0.059	0.051	-0.378	-0.117
-0.351	-0.043	-0.022	0.014	-0.018	-0.329	-0.059	0.046	0.057	-0.329	-0.119
-0.353	-0.057	-0.034	0.005	0.024	-0.322	-0.058	0.029	0.049	-0.291	-0.083
-0.355	-0.053	-0.028	-0.004	0.024	-0.318	-0.045	0.033	0.052	-0.28	-0.049
-0.342	-0.041	-0.021	0	0.015	-0.299	-0.026	0.049	0.049	-0.28	-0.063
-0.335	-0.04	-0.035	0.022	0.016	-0.29	-0.022	0.047	0.038	-0.282	-0.088
-0.337	-0.042	-0.036	0.032	0.02	-0.305	-0.034	0.03	0.013	-0.304	-0.073
-0.322	-0.041	-0.021	0.015	0.033	-0.316	-0.043	0.027	-0.011	-0.329	-0.045
-0.329	-0.042	-0.026	0.003	0.048	-0.288	-0.04	0.032	0.003	-0.333	-0.01
-0.358	-0.041	-0.037	0.014	0.039	-0.236	-0.028	0.04	0.009	-0.32	0.04
-0.367	-0.041	-0.037	0.021	0.016	-0.197	-0.02	0.051	-0.025	-0.304	0.03
-0.362	-0.056	-0.051	0.015	0.014	-0.192	-0.021	0.042	0.009	-0.3	-0.038
-0.351	-0.066	-0.062	0.011	0.033	-0.23	-0.027	0.026	0.077	-0.302	-0.057
-0.348	-0.057	-0.04	0.012	0.037	-0.272	-0.042	0.042	0.03	-0.321	-0.028
-0.368	-0.054	-0.019	0.015	0.026	-0.268	-0.044	0.058	-0.076	-0.348	-0.018
-0.379	-0.054	-0.025	0.007	0.026	-0.235	-0.018	0.043	-0.115	-0.361	-0.025
-0.367	-0.054	-0.028	-0.003	0.01	-0.217	0.009	0.033	-0.098	-0.352	-0.011
-0.348	-0.062	-0.015	0	-0.021	-0.225	0.004	0.036	-0.068	-0.33	0.014
-0.336	-0.06	-0.011	0.001	-0.016	-0.238	-0.016	0.032	0.008	-0.333	0.022
-0.346	-0.048	-0.021	-0.007	-0.002	-0.251	-0.018	0.032	0.115	-0.356	0.015
-0.368	-0.046	-0.032	-0.007	-0.017	-0.263	-0.012	0.033	0.147	-0.347	0.01
-0.367	-0.051	-0.044	-0.005	-0.032	-0.263	-0.013	0.035	0.098	-0.327	0.014
-0.344	-0.053	-0.049	-0.001	-0.03	-0.266	-0.017	0.048	0.041	-0.334	0.016
-0.335	-0.054	-0.033	0.017	-0.017	-0.272	-0.024	0.044	-0.019	-0.354	0.017
-0.338	-0.054	-0.01	0.021	-0.001	-0.271	-0.027	0.019	-0.083	-0.367	-0.008
-0.337	-0.049	-0.003	0.002	0.005	-0.271	-0.016	0.01	-0.105	-0.374	-0.043
-0.336	-0.053	-0.009	-0.009	0.009	-0.281	0.005	0.009	-0.03	-0.381	-0.04
-0.336	-0.064	-0.023	-0.002	0.03	-0.323	0.01	0.007	0.118	-0.377	-0.038
-0.335	-0.059	-0.041	0.007	0.047	-0.368	-0.005	0.047	0.212	-0.373	-0.069
-0.334	-0.056	-0.049	-0.002	0.027	-0.328	-0.017	0.125	0.21	-0.395	-0.075
-0.333	-0.057	-0.045	-0.013	-0.004	-0.198	-0.03	0.176	0.165	-0.425	-0.042
-0.332	-0.041	-0.036	-0.005	-0.007	-0.092	-0.057	0.209	0.07	-0.411	-0.023
-0.332	-0.02	-0.023	0	-0.002	-0.049	-0.068	0.226	-0.039	-0.398	-0.021
-0.332	-0.014	-0.019	0.007	-0.007	-0.001	-0.047	0.225	-0.101	-0.421	-0.014
-0.328	-0.03	-0.031	0.021	0	0.024	-0.034	0.282	-0.161	-0.427	-0.032
-0.335	-0.048	-0.039	0.018	0.03	-0.013	-0.044	0.35	-0.182	-0.42	-0.051
-0.353	-0.036	-0.028	0.005	0.031	-0.061	-0.04	0.256	-0.052	-0.398	0.02
-0.362	-0.029	-0.025	0.002	-0.004	-0.117	-0.031	-0.008	0.16	-0.351	0.093
-0.357	-0.049	-0.032	0.011	-0.002	-0.196	-0.048	-0.259	0.278	-0.335	0.048
-0.352	-0.059	-0.033	0.018	0.03	-0.272	-0.061	-0.317	0.204	-0.359	-0.017
-0.365	-0.054	-0.04	0.01	0.028	-0.319	-0.046	-0.178	0.037	-0.369	-0.032
-0.377	-0.053	-0.045	0.003	0.02	-0.317	-0.037	0.001	-0.046	-0.354	-0.036
-0.354	-0.061	-0.03	0.003	0.038	-0.295	-0.035	0.094	-0.035	-0.364	-0.032
-0.335	-0.066	-0.024	0.007	0.03	-0.283	0.003	0.111	-0.011	-0.386	-0.025
-0.336	-0.066	-0.027	0.015	0.013	-0.268	0.03	0.077	-0.039	-0.368	-0.042
-0.334	-0.065	-0.02	0.018	0.043	-0.272	-0.002	0.001	-0.108	-0.349	-0.061
-0.353	-0.063	-0.017	0.026	0.059	-0.301	-0.032	-0.052	-0.144	-0.358	-0.057
-0.365	-0.061	-0.026	0.042	0.029	-0.325	-0.03	-0.054	-0.15	-0.362	-0.07
-0.342	-0.048	-0.03	0.032	0.006	-0.371	-0.034	-0.045	-0.087	-0.369	-0.109
-0.328	-0.021	-0.032	0.012	0	-0.42	-0.032	-0.023	0.094	-0.382	-0.116
-0.333	-0.013	-0.035	0.015	-0.024	-0.376	-0.019	0.009	0.243	-0.381	-0.084
-0.341	-0.028	-0.034	0.026	-0.048	-0.261	-0.025	0.016	0.227	-0.374	-0.053
-0.344	-0.03	-0.032	0.021	-0.035	-0.169	-0.041	0.019	0.135	-0.384	-0.012
-0.355	-0.025	-0.039	0.009	-0.01	-0.127	-0.043	0.028	0.092	-0.397	0.041
-0.367	-0.036	-0.042	0.002	-0.003	-0.124	-0.024	0.02	0.129	-0.388	0.05
-0.341	-0.045	-0.03	-0.009	-0.001	-0.129	-0.007	0.014	0.2	-0.386	0.007
-0.328	-0.047	-0.02	-0.019	-0.013	-0.105	-0.017	0.022	0.196	-0.377	-0.005
-0.354	-0.047	-0.023	-0.014	-0.03	-0.075	-0.028	0.03	0.098	-0.333	0.025
-0.354	-0.042	-0.022	-0.009	-0.014	-0.082	-0.026	0.029	0.055	-0.333	0.019
-0.338	-0.042	-0.018	-0.011	0.009	-0.11	-0.017	0.02	0.037	-0.356	-0.018
-0.339	-0.05	-0.032	-0.013	0.013	-0.13	0.001	0.011	-0.075	-0.305	-0.022
-0.342	-0.05	-0.044	-0.018	0.036	-0.163	-0.007	0.016	-0.117	-0.266	-0.036
-0.338	-0.044	-0.033	-0.027	0.067	-0.214	-0.056	0.034	-0.009	-0.3	-0.098
-0.335	-0.049	-0.025	-0.027	0.048	-0.242	-0.07	0.04	0.114	-0.334	-0.145
-0.345	-0.051	-0.032	-0.003	0.002	-0.239	-0.033	0.034	0.181	-0.335	-0.145
-0.357	-0.041	-0.033	0.016	-0.03	-0.241	-0.021	0.045	0.155	-0.347	-0.108
-0.344	-0.031	-0.023	0.009	-0.056	-0.243	-0.041	0.053	0.073	-0.4	-0.048
-0.329	-0.031	-0.024	0.001	-0.058	-0.227	-0.046	0.036	0.017	-0.438	-0.007
-0.339	-0.042	-0.031	0	-0.021	-0.218	-0.04	0.03	-0.035	-0.42	-0.012
-0.359	-0.048	-0.028	-0.004	0.013	-0.246	-0.043	0.032	-0.045	-0.395	-0.009
-0.365	-0.046	-0.033	-0.003	0.013	-0.296	-0.034	0.026	0.038	-0.374	0.019
-0.362	-0.034	-0.045	0.007	0	-0.315	-0.024	0.03	0.086	-0.351	-0.005
-0.361	-0.028	-0.048	0.016	0	-0.286	-0.038	0.041	0.006	-0.38	-0.056
-0.361	-0.038	-0.048	0.017	0.001	-0.269	-0.045	0.04	-0.074	-0.468	-0.031
-0.36	-0.038	-0.039	0.016	0.008	-0.28	-0.038	0.038	-0.048	-0.509	0.019
-0.36	-0.039	-0.027	0.016	0.025	-0.27	-0.039	0.039	0.009	-0.453	0.007
-0.358	-0.055	-0.032	0.016	0.028	-0.242	-0.042	0.031	0.031	-0.349	-0.027
-0.358	-0.062	-0.039	0.017	0.049	-0.226	-0.045	0.032	0.021	-0.252	-0.03
-0.361	-0.058	-0.041	0.013	0.043	-0.218	-0.053	0.05	0.008	-0.229	-0.02
-0.348	-0.059	-0.039	0.007	-0.055	-0.216	-0.048	0.05	0.015	-0.293	-0.029
-0.336	-0.078	-0.041	0.014	-0.12	-0.244	-0.033	0.038	-0.002	-0.357	-0.032
-0.351	-0.099	-0.039	0.023	-0.088	-0.293	-0.03	0.034	-0.019	-0.361	-0.004
-0.351	-0.085	-0.018	0.015	-0.02	-0.303	-0.04	0.028	0.018	-0.349	0
-0.334	-0.081	-0.001	0.002	0.032	-0.282	-0.046	0.027	0.037	-0.361	-0.025
-0.344	-0.111	-0.011	0.007	0.026	-0.271	-0.042	0.029	0.022	-0.366	-0.027
-0.361	-0.112	-0.018	0.018	0.026	-0.257	-0.039	0.032	0.033	-0.36	-0.021
-0.347	-0.079	-0.025	0.017	0.054	-0.251	-0.038	0.063	0.052	-0.373	-0.018
-0.324	-0.057	-0.052	0.019	0.057	-0.247	-0.033	0.082	0.041	-0.38	-0.003
-0.328	-0.053	-0.071	0.026	0.066	-0.224	-0.028	0.075	0.015	-0.373	-0.002
-0.334	-0.054	-0.061	0.015	0.065	-0.227	-0.024	0.077	0.003	-0.369	-0.018
-0.342	-0.047	-0.031	-0.011	0.041	-0.235	-0.018	0.062	0.013	-0.366	-0.03
-0.364	-0.024	0	-0.029	0.03	-0.201	-0.006	0.038	0.018	-0.355	-0.046
-0.352	0.006	0.007	-0.028	-0.02	-0.173	0.007	0.033	0.012	-0.336	-0.059
-0.326	0.008	-0.015	-0.024	-0.101	-0.181	-0.005	0.032	0.021	-0.302	-0.052
-0.339	-0.031	-0.052	-0.036	-0.124	-0.221	-0.036	0.038	0.032	-0.27	-0.04
-0.353	-0.06	-0.069	-0.045	-0.089	-0.27	-0.045	0.053	0.013	-0.282	-0.036
-0.346	-0.056	-0.058	-0.027	-0.043	-0.276	-0.033	0.057	-0.011	-0.331	-0.029
-0.342	-0.048	-0.038	0.007	-0.009	-0.209	-0.017	0.051	-0.015	-0.383	0
-0.354	-0.053	-0.015	0.013	0.013	-0.121	-0.003	0.054	-0.004	-0.405	0.016
-0.365	-0.038	-0.003	-0.005	0.051	-0.089	0.014	0.061	0.02	-0.388	-0.004
-0.353	-0.013	-0.01	0	0.072	-0.119	0.008	0.043	0.024	-0.393	-0.002
-0.341	-0.018	-0.024	0.023	0.04	-0.153	-0.027	0.029	0.001	-0.421	0.01
-0.344	-0.039	-0.031	0.031	0.034	-0.114	-0.029	0.039	-0.001	-0.443	-0.002
-0.344	-0.042	-0.031	0.018	0.059	-0.027	0.008	0.044	0.026	-0.462	-0.005
-0.343	-0.039	-0.034	0.017	0.017	-0.009	0.03	0.049	0.039	-0.425	-0.012
-0.342	-0.045	-0.039	0.032	-0.017	-0.077	0.007	0.052	0.031	-0.363	-0.029
-0.339	-0.047	-0.032	0.034	0.025	-0.154	-0.038	0.033	0.031	-0.342	-0.012
-0.346	-0.037	-0.024	0.03	0.042	-0.187	-0.044	0.04	0.036	-0.323	0.007
-0.365	-0.031	-0.026	0.025	0.024	-0.212	-0.028	0.066	0.021	-0.314	-0.014
-0.375	-0.031	-0.038	0.012	0.033	-0.288	-0.038	0.055	0.02	-0.362	-0.029
-0.365	-0.036	-0.044	0.007	0.035	-0.351	-0.025	0.033	0.042	-0.399	-0.017
-0.343	-0.052	-0.033	0.008	0.008	-0.349	0.004	0.035	0.043	-0.348	-0.017
-0.333	-0.064	-0.025	-0.002	0.001	-0.338	-0.004	0.038	0.03	-0.29	-0.036
-0.346	-0.064	-0.028	-0.015	0.008	-0.34	-0.026	0.024	0.03	-0.29	-0.051
-0.354	-0.064	-0.036	-0.008	-0.013	-0.32	-0.026	0.02	0.036	-0.304	-0.052
-0.352	-0.067	-0.045	0.011	-0.042	-0.279	-0.021	0.038	0.039	-0.35	-0.033
-0.352	-0.06	-0.04	0.021	-0.053	-0.261	-0.044	0.051	0.04	-0.437	-0.013
-0.343	-0.053	-0.036	0.026	-0.052	-0.262	-0.073	0.05	0.042	-0.459	-0.021
-0.333	-0.06	-0.04	0.025	-0.042	-0.246	-0.061	0.069	0.039	-0.398	-0.024
-0.333	-0.059	-0.029	0.015	-0.021	-0.238	-0.032	0.096	0.039	-0.334	-0.004
-0.332	-0.046	-0.01	0.021	0.005	-0.246	-0.02	0.067	0.039	-0.214	0.002
-0.34	-0.038	-0.008	0.027	0.037	-0.237	-0.029	0.021	0.029	-0.063	-0.019
-0.349	-0.036	-0.02	0.012	0.049	-0.226	-0.049	0.029	0.017	-0.111	-0.037
-0.347	-0.038	-0.024	0.003	0.018	-0.239	-0.051	0.047	0.004	-0.34	-0.03
-0.347	-0.048	-0.022	0.003	-0.007	-0.251	-0.046	0.037	-0.008	-0.48	-0.039
-0.339	-0.056	-0.037	-0.003	0.019	-0.261	-0.049	0.044	-0.01	-0.481	-0.071
-0.326	-0.049	-0.044	-0.004	0.041	-0.281	-0.028	0.069	-0.016	-0.442	-0.077
-0.326	-0.038	-0.031	0.001	0.012	-0.291	-0.007	0.059	-0.026	-0.414	-0.077
-0.336	-0.037	-0.025	0.002	0.001	-0.293	-0.029	0.029	-0.04	-0.432	-0.085
-0.344	-0.041	-0.026	-0.005	0.03	-0.287	-0.045	0.019	-0.058	-0.438	-0.073
-0.343	-0.044	-0.018	-0.007	0.028	-0.267	-0.029	0.032	-0.022	-0.429	-0.042
-0.339	-0.047	-0.013	0.01	0.017	-0.248	-0.022	0.052	0.071	-0.47	-0.008
-0.338	-0.037	-0.02	0.011	0.026	-0.239	-0.034	0.049	0.108	-0.442	0.018
-0.35	-0.021	-0.028	-0.011	0.02	-0.254	-0.047	0.035	0.049	-0.326	0.023
-0.348	-0.03	-0.034	-0.008	0.014	-0.288	-0.046	0.028	0.032	-0.262	-0.029
-0.333	-0.047	-0.036	0.015	0.025	-0.273	-0.034	0.026	0.126	-0.252	-0.074
-0.343	-0.04	-0.031	0.02	0.027	-0.199	-0.022	0.035	0.194	-0.286	-0.025
-0.356	-0.031	-0.031	0.022	0.018	-0.144	-0.011	0.043	0.171	-0.366	0.005
-0.346	-0.041	-0.035	0.024	0.028	-0.16	-0.007	0.044	0.107	-0.409	-0.035
-0.353	-0.045	-0.031	0.008	0.054	-0.208	-0.013	0.051	0.078	-0.403	-0.013
-0.381	-0.036	-0.029	0.008	0.059	-0.23	-0.032	0.044	0.103	-0.385	0.049
-0.368	-0.036	-0.033	0.026	0.047	-0.212	-0.052	0.033	0.07	-0.347	0.054
-0.329	-0.042	-0.036	0.018	0.045	-0.17	-0.045	0.035	-0.054	-0.324	0.03
-0.343	-0.05	-0.036	0.005	0.047	-0.154	-0.028	0.032	-0.137	-0.329	-0.002
-0.37	-0.061	-0.029	0.008	0.045	-0.179	-0.035	0.032	-0.079	-0.322	-0.045
-0.353	-0.057	-0.027	0.009	0.035	-0.207	-0.041	0.04	0.054	-0.32	-0.06
-0.337	-0.044	-0.033	0.007	0.034	-0.226	-0.029	0.042	0.084	-0.358	-0.046
-0.353	-0.049	-0.043	0.008	0.044	-0.261	-0.023	0.04	-0.046	-0.426	-0.053
-0.359	-0.057	-0.046	0.009	0.046	-0.302	-0.021	0.04	-0.109	-0.446	-0.084
-0.357	-0.057	-0.035	0.005	0.049	-0.297	-0.018	0.042	0.047	-0.397	-0.096
-0.362	-0.054	-0.027	0.002	0.037	-0.277	-0.019	0.054	0.198	-0.369	-0.094
-0.337	-0.046	-0.03	0.003	0.035	-0.329	-0.015	0.063	0.188	-0.372	-0.099
-0.322	-0.038	-0.039	0	0.047	-0.367	-0.01	0.04	0.147	-0.391	-0.084
-0.358	-0.041	-0.048	-0.002	-0.041	-0.26	-0.016	0.022	0.13	-0.417	-0.05
-0.371	-0.056	-0.048	-0.005	-0.153	-0.103	-0.026	0.033	0.124	-0.413	-0.027
-0.342	-0.061	-0.04	-0.023	-0.131	-0.049	-0.027	0.036	0.105	-0.409	0.006
-0.33	-0.053	-0.033	-0.041	-0.122	-0.038	-0.026	0.028	-0.03	-0.415	0.044
-0.345	-0.062	-0.037	-0.037	-0.193	0.038	-0.024	0.013	-0.191	-0.395	0.034
-0.356	-0.077	-0.033	-0.026	-0.15	0.073	-0.025	0.016	-0.189	-0.393	-0.008
-0.342	-0.077	-0.022	-0.038	-0.063	-0.029	-0.037	0.053	-0.082	-0.421	-0.027
-0.327	-0.076	-0.025	-0.047	-0.115	-0.16	-0.04	0.073	0.013	-0.374	-0.026
-0.342	-0.078	-0.022	-0.019	-0.154	-0.222	-0.027	0.058	0.035	-0.303	-0.024
-0.354	-0.075	-0.011	0.013	-0.056	-0.248	-0.015	0.033	-0.028	-0.361	-0.023
-0.332	-0.069	-0.023	0.032	0.033	-0.27	-0.007	0.005	-0.055	-0.379	-0.011
-0.341	-0.056	-0.034	0.047	0.045	-0.271	-0.01	0	-0.01	-0.25	-0.009
-0.379	-0.035	-0.025	0.041	0.056	-0.253	-0.037	0.025	0.014	-0.206	-0.022
-0.362	-0.025	-0.027	0.018	0.086	-0.253	-0.053	0.038	-0.004	-0.264	-0.013
-0.336	-0.029	-0.04	0.01	0.084	-0.279	-0.041	0.027	-0.074	-0.295	-0.006
-0.353	-0.025	-0.035	0.017	0.06	-0.297	-0.034	0.051	-0.121	-0.328	-0.023
-0.354	-0.026	-0.026	0.017	0.058	-0.29	-0.036	0.097	0.008	-0.383	-0.027
-0.34	-0.037	-0.027	0.011	0.054	-0.272	-0.026	0.089	0.203	-0.417	-0.014
-0.34	-0.041	-0.032	0.013	0.037	-0.257	-0.014	0.064	0.268	-0.41	-0.017
-0.34	-0.038	-0.031	0.02	0.028	-0.259	-0.018	0.056	0.252	-0.416	-0.027
-0.347	-0.037	-0.031	0.027	0.027	-0.305	-0.031	0.045	0.219	-0.437	-0.016
-0.357	-0.045	-0.047	0.022	0.03	-0.371	-0.036	0.033	0.129	-0.412	-0.011
-0.355	-0.049	-0.059	0.013	0.032	-0.369	-0.034	0.026	0.065	-0.398	-0.03
-0.351	-0.041	-0.049	0.009	0.024	-0.266	-0.029	0.036	0.053	-0.412	-0.031
-0.353	-0.04	-0.027	-0.001	0.004	-0.139	-0.031	0.038	-0.035	-0.378	-0.028
-0.355	-0.049	-0.018	-0.004	-0.011	-0.093	-0.042	0.019	-0.079	-0.332	-0.037
-0.343	-0.052	-0.021	0.01	-0.006	-0.139	-0.052	0.03	0.026	-0.32	-0.031
-0.331	-0.047	-0.012	0.02	-0.01	-0.19	-0.064	0.055	0.069	-0.305	-0.023
-0.342	-0.046	-0.012	0.017	-0.026	-0.2	-0.068	0.054	0.083	-0.309	-0.034
-0.352	-0.043	-0.033	0.011	-0.04	-0.214	-0.055	0.047	0.147	-0.352	-0.055
-0.349	-0.038	-0.04	0.018	-0.046	-0.26	-0.037	0.041	0.05	-0.368	-0.077
-0.347	-0.048	-0.038	0.017	-0.024	-0.289	-0.023	0.039	-0.179	-0.35	-0.068
-0.345	-0.051	-0.035	-0.004	-0.005	-0.291	-0.019	0.048	-0.281	-0.352	-0.031
-0.353	-0.04	-0.025	-0.006	-0.025	-0.305	-0.022	0.043	-0.199	-0.34	-0.01
-0.366	-0.048	-0.02	0.009	-0.038	-0.312	-0.015	0.019	-0.018	-0.316	-0.015
-0.356	-0.061	-0.028	0.001	-0.013	-0.29	-0.007	0.012	0.141	-0.34	-0.015
-0.33	-0.051	-0.033	-0.013	0.024	-0.267	-0.019	0.024	0.142	-0.37	-0.009
-0.331	-0.047	-0.036	-0.008	0.046	-0.243	-0.041	0.027	0.032	-0.364	-0.022
-0.355	-0.055	-0.033	0.002	0.042	-0.185	-0.042	0.027	0	-0.359	-0.043
-0.352	-0.047	-0.022	-0.001	0.017	-0.113	-0.024	0.031	0.055	-0.388	-0.048
-0.339	-0.042	-0.016	-0.009	-0.003	-0.087	-0.014	0.032	0.068	-0.418	-0.056
-0.34	-0.052	-0.016	0.002	0.013	-0.115	0.003	0.037	0.07	-0.395	-0.053
-0.337	-0.053	-0.017	0.015	0.049	-0.172	0.036	0.037	0.109	-0.355	-0.022
-0.347	-0.042	-0.028	0.012	0.064	-0.23	0.029	0.026	0.093	-0.339	-0.007
-0.357	-0.038	-0.039	0.01	0.052	-0.252	-0.033	0.015	0.037	-0.329	-0.006
-0.345	-0.036	-0.033	0.006	0.028	-0.244	-0.073	0.009	0.007	-0.328	0.028
-0.337	-0.032	-0.022	-0.011	0.006	-0.253	-0.059	0.009	-0.02	-0.345	0.055
-0.327	-0.038	-0.03	-0.007	0.004	-0.288	-0.031	0.014	-0.021	-0.357	0.04
-0.316	-0.045	-0.043	0.011	0.019	-0.314	-0.013	0.013	-0.013	-0.353	0.036
-0.327	-0.047	-0.03	0	0.029	-0.318	-0.019	-0.014	-0.046	-0.339	0.05
-0.333	-0.05	-0.017	-0.011	0.03	-0.31	-0.045	-0.024	-0.088	-0.329	0.028
-0.338	-0.048	-0.024	0.004	0.035	-0.295	-0.06	0.008	-0.137	-0.358	-0.018
-0.359	-0.044	-0.026	0.016	0.019	-0.265	-0.054	0.012	-0.163	-0.379	-0.046
-0.356	-0.042	-0.025	0.022	-0.01	-0.242	-0.038	-0.014	-0.125	-0.336	-0.07
-0.34	-0.054	-0.034	0.018	0.015	-0.238	-0.017	0.01	-0.11	-0.3	-0.082
-0.351	-0.064	-0.043	0	0.065	-0.232	0.009	0.062	-0.124	-0.297	-0.062
-0.361	-0.055	-0.04	-0.001	0.049	-0.232	0.019	0.092	-0.073	-0.293	-0.05
-0.358	-0.052	-0.036	0.004	-0.004	-0.255	0.001	0.123	-0.037	-0.316	-0.047
-0.358	-0.054	-0.037	-0.005	-0.013	-0.27	-0.013	0.142	-0.027	-0.369	-0.03
-0.349	-0.05	-0.033	0.011	-0.008	-0.246	-0.027	0.147	0.134	-0.422	-0.012
-0.338	-0.054	-0.03	0.031	-0.025	-0.218	-0.052	0.178	0.293	-0.431	-0.01
-0.336	-0.054	-0.027	0.017	-0.024	-0.196	-0.035	0.168	0.159	-0.405	-0.013
-0.344	-0.053	-0.02	0.005	-0.012	-0.183	0.028	0.065	-0.074	-0.426	-0.011
-0.364	-0.062	-0.029	0.011	-0.012	-0.202	0.052	-0.021	-0.177	-0.456	-0.023
-0.366	-0.059	-0.045	0.005	-0.003	-0.184	0.005	-0.06	-0.2	-0.431	-0.044
-0.341	-0.047	-0.046	-0.009	0.012	-0.145	-0.052	-0.096	-0.106	-0.395	-0.047
-0.327	-0.049	-0.041	-0.006	0.015	-0.174	-0.072	-0.08	0.081	-0.37	-0.06
-0.351	-0.055	-0.036	0.011	0.009	-0.191	-0.073	0.009	0.146	-0.353	-0.072
-0.371	-0.051	-0.035	0.022	-0.012	-0.135	-0.055	0.102	0.112	-0.374	-0.037
-0.356	-0.046	-0.044	0.024	-0.036	-0.077	-0.03	0.163	0.114	-0.406	-0.027
-0.343	-0.052	-0.049	0.017	-0.03	-0.079	-0.04	0.178	0.117	-0.401	-0.07
-0.347	-0.055	-0.042	0.018	-0.009	-0.146	-0.054	0.104	0.18	-0.392	-0.053
-0.348	-0.042	-0.018	0.027	-0.002	-0.233	-0.04	-0.003	0.277	-0.4	-0.004
-0.34	-0.029	0.002	0.021	0.013	-0.296	-0.033	-0.014	0.238	-0.385	-0.046
-0.35	-0.03	-0.007	0.014	0.034	-0.342	-0.031	0.044	0.185	-0.357	-0.109
-0.374	-0.039	-0.02	0.027	0.038	-0.373	-0.022	0.051	0.236	-0.326	-0.086
-0.359	-0.051	-0.023	0.031	0.023	-0.36	-0.012	0.014	0.298	-0.285	-0.048
-0.335	-0.051	-0.034	0.011	0.007	-0.306	-0.014	-0.003	0.336	-0.258	-0.029
-0.35	-0.027	-0.044	-0.011	0.002	-0.259	-0.035	0.003	0.243	-0.245	0.017
-0.352	-0.018	-0.041	-0.018	-0.004	-0.228	-0.043	-0.01	-0.044	-0.256	0.031
-0.336	-0.047	-0.036	-0.015	-0.007	-0.206	-0.032	-0.034	-0.24	-0.32	-0.005
-0.338	-0.06	-0.036	-0.013	0.004	-0.189	-0.032	-0.023	-0.167	-0.397	-0.004
-0.34	-0.047	-0.036	-0.021	0.007	-0.108	-0.034	0.065	-0.033	-0.415	0.036
-0.333	-0.048	-0.036	-0.031	0.018	-0.01	-0.029	0.2	-0.046	-0.4	0.041
-0.342	-0.053	-0.032	-0.017	0.039	-0.058	-0.03	0.197	-0.146	-0.404	0.022
-0.364	-0.053	-0.029	0.011	0.029	-0.182	-0.026	0.042	-0.128	-0.378	0.017
-0.36	-0.054	-0.028	0.028	0.005	-0.202	-0.024	-0.016	-0.053	-0.318	-0.004
-0.346	-0.048	-0.027	0.03	0.009	-0.148	-0.033	0.055	-0.073	-0.347	-0.037
-0.351	-0.041	-0.03	0.024	0.015	-0.118	-0.033	0.099	-0.031	-0.469	-0.047
-0.342	-0.045	-0.033	0.017	-0.005	-0.122	-0.022	0.099	0.153	-0.515	-0.069
-0.326	-0.05	-0.029	0.005	-0.011	-0.145	-0.026	0.063	0.289	-0.426	-0.081
-0.337	-0.051	-0.024	-0.009	0.007	-0.189	-0.037	-0.01	0.29	-0.322	-0.041
-0.359	-0.053	-0.026	-0.004	0.015	-0.241	-0.033	-0.06	0.235	-0.267	-0.012
-0.355	-0.059	-0.024	0.004	0.025	-0.289	-0.036	-0.037	0.184	-0.247	-0.02
-0.342	-0.061	-0.024	-0.001	0.028	-0.35	-0.043	0.012	0.135	-0.32	-0.021
-0.342	-0.047	-0.036	0.006	-0.002	-0.391	-0.038	0.031	0.086	-0.465	-0.028
-0.345	-0.037	-0.047	0.014	-0.007	-0.381	-0.04	0.049	0.045	-0.512	-0.054
-0.345	-0.043	-0.06	-0.004	0.05	-0.355	-0.044	0.102	0.004	-0.444	-0.07
-0.33	-0.046	-0.079	-0.022	0.043	-0.313	-0.044	0.152	-0.068	-0.41	-0.062
-0.329	-0.049	-0.067	-0.018	-0.082	-0.239	-0.046	0.147	-0.172	-0.42	-0.044
-0.353	-0.051	-0.03	-0.012	-0.134	-0.188	-0.042	0.092	-0.194	-0.374	-0.009
-0.35	-0.04	-0.01	-0.01	-0.067	-0.203	-0.036	0.012	-0.099	-0.261	0.041
-0.333	-0.036	-0.01	0.004	-0.032	-0.234	-0.025	-0.077	-0.016	-0.189	0.049
-0.345	-0.048	-0.018	0.018	-0.007	-0.175	-0.025	-0.087	0.048	-0.284	0.01
-0.356	-0.057	-0.03	0.024	0.03	-0.083	-0.034	0.006	0.105	-0.456	-0.007
-0.352	-0.058	-0.028	0.02	0.022	-0.108	-0.02	0.064	0.084	-0.46	-0.009
-0.35	-0.06	-0.004	0.003	0.025	-0.22	-0.022	0.048	0.085	-0.353	-0.034
-0.351	-0.054	0.004	-0.003	0.054	-0.3	-0.042	0.024	0.146	-0.367	-0.056
-0.35	-0.043	-0.015	0.003	0.058	-0.317	-0.04	-0.009	0.126	-0.412	-0.056
-0.346	-0.046	-0.027	0.001	0.045	-0.303	-0.034	-0.035	0.049	-0.367	-0.057
-0.353	-0.049	-0.024	0.002	0.031	-0.302	-0.034	-0.054	0.019	-0.33	-0.056
-0.375	-0.039	-0.028	0.009	0.028	-0.317	-0.029	-0.099	-0.004	-0.316	-0.041
-0.375	-0.041	-0.039	0.01	0.031	-0.331	-0.022	-0.1	-0.016	-0.3	-0.054
-0.351	-0.059	-0.04	0.013	0.026	-0.335	-0.01	-0.038	0.02	-0.301	-0.111
-0.342	-0.059	-0.027	0.017	0.022	-0.332	0.01	-0.018	0.005	-0.306	-0.125
-0.347	-0.043	-0.018	0.009	0.015	-0.343	0.027	-0.055	-0.104	-0.338	-0.066
-0.345	-0.038	-0.031	0.002	0.003	-0.36	0.035	-0.029	-0.215	-0.386	-0.012
-0.341	-0.041	-0.039	0.004	0.012	-0.341	0.013	0.121	-0.326	-0.381	0.032
-0.351	-0.041	-0.026	0.01	0.008	-0.273	-0.028	0.27	-0.357	-0.366	0.094
-0.363	-0.042	-0.017	0.021	-0.032	-0.168	-0.036	0.287	-0.037	-0.438	0.092
-0.35	-0.04	-0.021	0.019	-0.031	-0.087	-0.02	0.247	0.437	-0.466	0.019
-0.338	-0.032	-0.03	0.009	0.02	-0.075	-0.031	0.221	0.56	-0.293	-0.014
-0.342	-0.032	-0.038	0.008	0.035	-0.056	-0.056	0.178	0.342	-0.117	-0.005
-0.341	-0.043	-0.038	-0.003	0.017	-0.019	-0.087	0.18	0.089	-0.158	-0.017
-0.337	-0.048	-0.04	-0.008	0.01	-0.043	-0.125	0.217	-0.04	-0.325	-0.032
-0.346	-0.046	-0.044	0.01	0.024	-0.112	-0.133	0.192	-0.189	-0.434	-0.041
-0.359	-0.051	-0.04	0.015	0.052	-0.168	-0.097	0.147	-0.401	-0.44	-0.066
-0.349	-0.051	-0.034	0.015	0.078	-0.182	-0.049	0.067	-0.318	-0.384	-0.072
-0.324	-0.047	-0.037	0.019	0.04	-0.175	0.007	-0.087	0.049	-0.334	-0.041
-0.325	-0.048	-0.045	0.01	-0.071	-0.211	0.036	-0.21	0.307	-0.355	-0.027
-0.346	-0.046	-0.044	0.003	-0.135	-0.267	0.013	-0.245	0.343	-0.382	-0.035
-0.354	-0.044	-0.036	0	-0.103	-0.273	-0.026	-0.186	0.212	-0.351	-0.016
-0.352	-0.05	-0.035	-0.007	-0.054	-0.267	-0.071	-0.061	-0.042	-0.325	0.011
-0.343	-0.059	-0.029	-0.008	-0.024	-0.281	-0.096	0.105	-0.256	-0.359	0.003
-0.332	-0.058	-0.019	-0.002	-0.011	-0.263	-0.058	0.274	-0.252	-0.455	-0.016
-0.331	-0.048	-0.016	0.006	0	-0.219	0.011	0.248	-0.101	-0.515	-0.015
-0.341	-0.054	-0.017	0.022	0.024	-0.219	0.085	0.028	0.037	-0.465	-0.033
-0.349	-0.062	-0.019	0.035	0.03	-0.252	0.161	-0.098	0.113	-0.389	-0.073
-0.348	-0.042	-0.022	0.025	0.012	-0.275	0.175	-0.078	0.105	-0.333	-0.075
-0.345	-0.033	-0.033	0.013	0.01	-0.287	0.113	0.025	0.093	-0.298	-0.055
-0.346	-0.046	-0.047	0.02	0.027	-0.298	0.031	0.194	0.071	-0.287	-0.073
-0.348	-0.047	-0.052	0.02	0.027	-0.34	-0.039	0.223	-0.057	-0.29	-0.091
-0.337	-0.052	-0.057	0.005	-0.012	-0.405	-0.083	0.088	-0.195	-0.307	-0.065
-0.324	-0.064	-0.065	-0.006	-0.053	-0.397	-0.103	-0.009	-0.289	-0.32	-0.035
-0.332	-0.055	-0.037	0.001	-0.046	-0.279	-0.103	-0.099	-0.236	-0.372	-0.024
-0.354	-0.052	0.01	0.01	-0.006	-0.136	-0.075	-0.188	0.055	-0.462	0.001
-0.363	-0.055	0.006	-0.003	0.032	-0.024	-0.061	-0.152	0.191	-0.501	0.017
-0.345	-0.047	-0.023	-0.009	0.043	0.034	-0.093	-0.015	0.039	-0.516	-0.01
-0.344	-0.048	-0.034	0.004	0.032	0.002	-0.103	0.136	0.054	-0.529	-0.026
-0.367	-0.05	-0.044	0.009	0.027	-0.08	-0.057	0.218	0.215	-0.469	-0.001
-0.366	-0.044	-0.042	-0.003	0.023	-0.151	-0.026	0.178	0.197	-0.351	0.004
-0.354	-0.042	-0.023	-0.007	0.009	-0.213	-0.043	0.084	0.125	-0.28	-0.012
-0.345	-0.036	-0.018	-0.002	-0.011	-0.255	-0.052	0.017	0.13	-0.286	-0.003
-0.338	-0.032	-0.03	-0.008	-0.018	-0.274	-0.026	-0.011	0.099	-0.28	-0.008
-0.337	-0.043	-0.044	-0.006	-0.002	-0.299	-0.003	-0.012	0.033	-0.254	-0.041
-0.335	-0.047	-0.04	0.008	-0.001	-0.335	-0.002	-0.002	0.034	-0.292	-0.05
-0.344	-0.042	-0.021	0.005	-0.025	-0.331	-0.004	0.009	0.082	-0.332	-0.037
-0.357	-0.042	-0.017	0.006	-0.02	-0.278	0.003	0.01	0.069	-0.301	-0.034
-0.343	-0.042	-0.03	0.015	0.014	-0.244	-0.009	0.002	-0.018	-0.285	-0.041
-0.329	-0.046	-0.037	0.009	0.02	-0.236	-0.046	0.015	-0.055	-0.324	-0.052
-0.345	-0.049	-0.026	0.009	0.019	-0.21	-0.061	0.035	0.014	-0.365	-0.055
-0.348	-0.037	-0.021	0.012	0.05	-0.193	-0.046	0.036	0.075	-0.399	-0.027
-0.321	-0.032	-0.031	0.011	0.065	-0.208	-0.034	0.031	0.075	-0.415	0.022
-0.321	-0.045	-0.041	0.016	0.033	-0.225	-0.026	0.017	0.066	-0.385	0.052
-0.343	-0.051	-0.042	0.01	0.006	-0.228	-0.017	0.005	0.045	-0.344	0.043
-0.351	-0.048	-0.038	-0.006	-0.015	-0.243	-0.01	0.023	0.031	-0.334	0.02
-0.35	-0.049	-0.036	0.001	-0.026	-0.267	-0.022	0.04	0.075	-0.356	0.008
-0.336	-0.051	-0.034	0.004	0.008	-0.253	-0.05	0.034	0.11	-0.372	-0.008
-0.335	-0.046	-0.024	-0.014	0.023	-0.209	-0.055	0.036	0.079	-0.369	-0.028
-0.359	-0.046	-0.018	-0.015	-0.012	-0.213	-0.038	0.049	0.031	-0.367	-0.031
-0.357	-0.054	-0.018	0.003	-0.047	-0.248	-0.034	0.045	-0.001	-0.344	-0.043
-0.34	-0.052	-0.022	0.002	-0.063	-0.222	-0.031	0.011	-0.015	-0.32	-0.059
-0.353	-0.053	-0.034	-0.013	-0.049	-0.172	-0.021	-0.007	-0.022	-0.332	-0.04
-0.363	-0.066	-0.055	-0.01	-0.005	-0.165	-0.017	0.019	-0.042	-0.34	-0.035
-0.361	-0.073	-0.06	0.005	0.034	-0.172	-0.022	0.038	-0.037	-0.325	-0.057
-0.361	-0.074	-0.044	0.009	0.021	-0.214	-0.029	0.04	0.005	-0.339	-0.045
-0.354	-0.062	-0.026	0.006	-0.02	-0.265	-0.028	0.042	0.031	-0.372	-0.013
-0.344	-0.044	-0.01	0.007	0.001	-0.236	-0.022	0.053	0.012	-0.381	-0.012
-0.339	-0.039	-0.009	0.013	0.053	-0.182	-0.029	0.068	-0.028	-0.398	-0.035
-0.356	-0.042	-0.033	0.032	0.048	-0.189	-0.039	0.068	-0.005	-0.407	-0.047
-0.394	-0.046	-0.046	0.047	0.025	-0.226	-0.041	0.057	0.082	-0.374	-0.05
-0.412	-0.046	-0.028	0.033	0.039	-0.272	-0.04	0.04	0.106	-0.361	-0.055
-0.403	-0.041	-0.009	0.009	0.048	-0.327	-0.041	0.035	0.059	-0.379	-0.045
-0.378	-0.044	-0.016	0.001	0.024	-0.347	-0.04	0.039	0.033	-0.385	-0.032
-0.341	-0.055	-0.03	-0.004	0.009	-0.331	-0.041	0.036	0.031	-0.377	-0.032
-0.325	-0.046	-0.027	-0.006	0.017	-0.307	-0.043	0.041	0.027	-0.364	-0.019
-0.337	-0.035	-0.024	0.002	0.009	-0.275	-0.037	0.048	0.028	-0.368	-0.004
-0.351	-0.046	-0.03	0.017	-0.011	-0.241	-0.028	0.041	0.047	-0.388	-0.015
-0.381	-0.047	-0.027	0.019	-0.005	-0.2	-0.025	0.041	0.069	-0.393	-0.022
-0.399	-0.037	-0.018	0.003	0.007	-0.184	-0.029	0.051	0.075	-0.384	-0.011
-0.38	-0.043	-0.018	-0.002	0.009	-0.223	-0.038	0.068	0.07	-0.368	-0.028
-0.391	-0.055	-0.028	0.004	0.028	-0.264	-0.035	0.083	0.051	-0.356	-0.047
-0.414	-0.058	-0.033	-0.001	0.05	-0.285	-0.021	0.068	0.028	-0.349	-0.029
-0.377	-0.051	-0.033	-0.002	0.03	-0.302	-0.016	0.03	0.019	-0.341	0.006
-0.324	-0.041	-0.039	0.002	0.004	-0.301	-0.021	0.017	0.02	-0.338	0.025
-0.314	-0.043	-0.043	0.001	0.007	-0.281	-0.026	0.041	0.023	-0.351	0.017
-0.332	-0.049	-0.038	0.004	-0.004	-0.291	-0.035	0.055	0.019	-0.354	0.009
-0.33	-0.044	-0.034	0.004	-0.019	-0.332	-0.044	0.052	0.016	-0.341	0.007
-0.319	-0.04	-0.037	-0.002	0.001	-0.338	-0.037	0.067	0.025	-0.352	-0.013
-0.323	-0.046	-0.042	0.003	0.019	-0.295	-0.026	0.082	0.03	-0.364	-0.03
-0.341	-0.048	-0.039	0.003	0.016	-0.189	-0.027	0.069	0.034	-0.337	-0.039
-0.407	-0.04	-0.027	-0.004	0.02	-0.009	-0.035	0.059	0.042	-0.326	-0.05
-0.45	-0.034	-0.024	0.004	0.027	0.087	-0.039	0.063	0.029	-0.368	-0.047
-0.376	-0.047	-0.034	0.022	0.018	0.003	-0.036	0.051	0.005	-0.42	-0.048
-0.287	-0.058	-0.042	0.025	0.005	-0.11	-0.03	0.035	0.012	-0.428	-0.069
-0.257	-0.05	-0.038	0.01	0.004	-0.166	-0.029	0.028	0.046	-0.406	-0.084
-0.245	-0.043	-0.035	-0.003	0.008	-0.176	-0.028	0.017	0.045	-0.399	-0.082
-0.25	-0.041	-0.047	-0.002	0.007	-0.136	-0.02	0.009	0	-0.402	-0.083
-0.278	-0.042	-0.056	0.007	0.006	-0.12	-0.012	0.01	-0.013	-0.404	-0.087
-0.308	-0.047	-0.05	0.007	0.013	-0.162	-0.006	0.01	0.011	-0.404	-0.06
-0.337	-0.053	-0.05	0.007	0.013	-0.171	-0.008	0.015	0.01	-0.395	-0.023
-0.372	-0.061	-0.043	0.019	0.002	-0.136	-0.023	0.043	0.011	-0.368	-0.018
-0.394	-0.057	-0.011	0.02	0.018	-0.148	-0.039	0.063	0.038	-0.317	-0.023
-0.368	-0.048	0.004	0.003	0.021	-0.221	-0.047	0.031	0.047	-0.282	-0.002
-0.336	-0.046	-0.02	0.002	-0.011	-0.26	-0.033	-0.011	0.041	-0.298	0.007
-0.347	-0.044	-0.039	0.007	0.032	-0.215	-0.004	-0.013	0.043	-0.376	-0.008
-0.345	-0.044	-0.037	-0.006	0.063	-0.146	0.01	-0.002	0.043	-0.481	0.007
-0.303	-0.047	-0.037	-0.012	-0.073	-0.126	0.002	0.012	0.04	-0.509	0.027
-0.281	-0.051	-0.037	0.003	-0.171	-0.186	-0.008	0.039	0.041	-0.42	0.011
-0.294	-0.052	-0.023	0.017	-0.086	-0.271	-0.007	0.066	0.045	-0.279	0.007
-0.323	-0.054	-0.012	0.021	-0.008	-0.281	-0.015	0.08	0.051	-0.212	0.017
-0.337	-0.056	-0.02	0.023	-0.018	-0.237	-0.032	0.082	0.05	-0.282	-0.007
-0.331	-0.046	-0.032	0.01	-0.012	-0.246	-0.037	0.082	0.039	-0.345	-0.042
-0.338	-0.038	-0.029	-0.011	0.017	-0.298	-0.033	0.084	0.036	-0.293	-0.055
-0.346	-0.047	-0.022	-0.006	0.022	-0.307	-0.039	0.08	0.041	-0.236	-0.058
-0.353	-0.052	-0.03	0.007	0.04	-0.282	-0.04	0.059	0.032	-0.262	-0.049
-0.363	-0.048	-0.037	0.004	0.061	-0.277	-0.031	0.036	0.022	-0.354	-0.02
-0.351	-0.041	-0.034	0.003	0.038	-0.291	-0.033	0.02	0.029	-0.447	-0.002
-0.338	-0.041	-0.038	0.002	0.022	-0.285	-0.036	0.016	0.035	-0.478	-0.015
-0.341	-0.049	-0.041	0.008	0.025	-0.247	-0.026	0.034	0.032	-0.45	-0.036
-0.341	-0.052	-0.027	0.019	-0.002	-0.197	-0.018	0.046	0.026	-0.425	-0.038
-0.335	-0.051	-0.014	0.014	-0.025	-0.185	-0.024	0.035	0.021	-0.433	-0.032
[truncated: 27,735 more rows]
