# Supplementary material for: Asymmetric and transient properties of reciprocal activity of antagonists during the paw-shake response in the cat
Source: PLoS Comput Biol. 2021 Dec 28;17(12):e1009677. doi: 10.1371/journal.pcbi.1009677 (PMC8759665; doi:10.1371/journal.pcbi.1009677)
Supplement: S1 Data — File name of each file has the following structure: SupplementaryFileNumber_Data_SessionNumber_AnimalCode_EpisodeNumber.txt. Example: S1_Data_7_3-25-0_bo_9F.txt, where S1 is the supplementary data file number 7, 3-25-0 is session number, bo is animal code, 9F is episode number, and txt is file type extension. Each column of each file contains raw EMG signal of a specific muscle in mV sampled at 3000 Hz and band-pass filtered (Butterworth zero-lag filter, 30 Hz– 1000 Hz, 3 dB). First line of each file contains muscle name abbreviations (see Table 3 in the manuscript): MG, medial gastrocnemius; SO, soleus; BFS, biceps femoris anterior; IP, iliopsoas; TA, tibialis anterior; VA, vastus lateralis and vastus medialis. (ZIP) [file pcbi.1009677.s001.zip › S1_Data/S1_Data_22_7-25-0_CR_2F.txt]

BFP	MG	SO	BFA	VL	TA	SAM	IP	RF	EDL	FDL
0.098	-0.034	0.058	-0.029	-0.008	-0.287	-0.105	-0.188	0.272	0.02	0.359
0.101	-0.039	0.065	-0.033	0.03	-0.256	-0.102	-0.103	0.09	0.013	0.062
0.068	-0.038	0.071	-0.025	0.042	-0.196	-0.124	-0.03	-0.232	0.004	-0.155
0.033	0.154	0.056	0.013	0.062	-0.132	-0.124	-0.012	-0.285	-0.006	0.195
0.044	0.36	0.033	0.053	0.091	-0.086	-0.098	-0.017	-0.09	-0.022	0.32
0.067	0.261	0.027	0.098	0.055	-0.054	-0.1	-0.003	0.011	-0.017	-0.102
0.064	0.053	0.028	0.159	0.001	-0.015	-0.107	0.033	-0.038	-0.009	-0.294
0.04	0.003	0.035	0.183	-0.005	0.002	-0.072	0.039	-0.117	-0.04	-0.136
0.02	0.031	0.042	0.157	0.001	-0.019	-0.044	0.013	-0.052	-0.092	0.029
0.023	0.026	0.041	0.125	0.005	-0.026	-0.056	0.022	0.105	-0.114	-0.013
0.025	0.004	0.038	0.072	0.009	-0.014	-0.081	0.073	-0.051	-0.102	-0.337
0.013	0.012	0.039	-0.022	0.052	-0.03	-0.097	0.094	-0.34	-0.088	-0.529
0.001	0.033	0.028	-0.096	0.118	-0.07	-0.084	0.071	-0.285	-0.051	-0.319
0.001	0.032	0.021	-0.103	-0.075	-0.09	-0.047	0.053	-0.277	-0.028	-0.128
0.008	0.033	0.037	-0.091	-0.387	-0.089	-0.024	0.072	-0.508	-0.101	-0.079
0.016	0.049	0.045	-0.087	-0.259	-0.094	-0.058	0.129	-0.491	-0.19	0.159
0.022	0.046	0.037	-0.058	0.053	-0.065	-0.112	0.19	-0.3	-0.23	0.294
0.02	0.02	0.035	-0.021	0.088	0.017	-0.114	0.248	-0.281	-0.219	0.017
0.019	0.013	0.033	-0.015	0.082	0.102	-0.09	0.276	-0.348	-0.122	-0.238
0.016	0.028	0.026	-0.009	0.128	0.216	-0.069	0.145	-0.338	-0.023	-0.341
0.016	0.025	0.023	0.02	0.066	0.369	-0.049	-0.121	-0.159	0	-0.493
0.024	0.002	0.034	0.021	0.012	0.433	-0.069	-0.266	0.137	-0.016	-0.501
0.022	-0.002	0.038	-0.009	0.043	0.356	-0.083	-0.227	0.205	-0.07	-0.219
0.021	0.013	0.026	-0.005	0.056	0.267	-0.046	-0.158	0.038	-0.13	0.088
0.02	0.015	0.029	0.015	0.055	0.236	-0.022	-0.085	0.046	-0.145	0.123
0.005	0.004	0.024	0.005	0.048	0.186	-0.04	-0.005	0.136	-0.141	-0.033
-0.013	-0.002	-0.002	-0.002	0.015	0.096	-0.077	0.034	0.068	-0.142	-0.089
-0.013	0.003	0.012	0.015	0.055	0.041	-0.12	0.031	-0.015	-0.119	-0.035
0.008	0.004	0.05	0.016	0.114	0.01	-0.134	-0.038	-0.082	-0.064	-0.032
0.013	-0.031	0.045	-0.009	0.057	-0.047	-0.103	-0.121	-0.177	-0.042	-0.061
0.008	-0.093	0.001	-0.028	-0.023	-0.1	-0.063	-0.137	-0.175	-0.137	-0.049
0.017	-0.105	-0.049	-0.009	-0.013	-0.114	-0.047	-0.136	-0.098	-0.263	-0.023
0.015	-0.036	-0.048	0.044	0.062	-0.106	-0.043	-0.144	-0.165	-0.296	-0.004
0.014	0.072	0.012	0.112	0.077	-0.119	-0.049	-0.101	-0.441	-0.322	0.011
0.014	0.134	0.049	0.171	-0.042	-0.157	-0.065	-0.036	-0.6	-0.36	0.026
-0.001	0.054	0.054	0.194	-0.123	-0.154	-0.071	-0.062	-0.376	-0.328	0.042
0.006	-0.061	0.059	0.186	-0.082	-0.098	-0.078	-0.096	-0.305	-0.319	0.034
0.026	-0.067	0.054	0.149	-0.121	-0.071	-0.08	-0.013	-0.686	-0.373	0.017
0.025	-0.044	0.051	0.045	-0.209	-0.089	-0.05	0.051	-0.681	-0.2	0.03
0.012	-0.045	0.054	-0.075	-0.13	-0.09	-0.022	0.021	-0.231	0.357	0.043
-0.007	-0.021	0.047	-0.106	-0.042	-0.051	-0.051	0.032	-0.163	0.693	0.032
-0.019	-0.004	0.04	-0.046	-0.131	-0.011	-0.118	0.147	-0.234	0.38	0.035
-0.012	0.056	0.036	0.028	-0.208	-0.018	-0.162	0.262	0.09	0.057	0.047
0.002	0.139	0.048	0.058	-0.113	-0.06	-0.176	0.302	0.429	0.095	0.036
0.026	0.065	0.061	0.036	0.036	-0.076	-0.188	0.317	0.414	0.128	0.04
0.044	-0.102	0.048	-0.001	0.062	-0.049	-0.177	0.255	0.306	0.08	0.063
0.034	-0.222	0.03	-0.05	-0.023	0.002	-0.121	0.095	0.235	0.017	0.032
0.028	-0.237	0.026	-0.125	-0.059	0.053	-0.075	-0.005	0.101	-0.086	-0.04
0.048	-0.092	0.042	-0.189	0.044	0.067	-0.078	-0.045	-0.038	-0.16	-0.056
0.057	-0.073	0.063	-0.2	0.142	0.046	-0.061	-0.081	-0.142	-0.219	0.045
0.042	-0.288	0.047	-0.156	0.06	0.038	0.006	-0.018	-0.011	-0.245	0.151
0.028	-0.263	0.02	-0.062	-0.012	0.05	0.025	0.12	0.311	-0.196	0.126
0.027	0.049	0.03	0.022	-0.064	0.037	-0.038	0.191	0.321	-0.165	0.066
0.036	0.172	0.035	0.033	-0.263	0.018	-0.093	0.156	0.058	-0.225	0.061
0.036	0.071	0.014	0.011	-0.24	0.02	-0.071	0.083	-0.109	-0.298	0.031
0.018	0.143	0.007	0.002	0.025	0.008	-0.023	0.006	-0.157	-0.262	-0.004
0.014	0.436	0.018	-0.016	0.038	-0.02	-0.042	-0.086	-0.083	-0.182	0.021
0.035	0.564	0.01	-0.023	-0.17	-0.044	-0.075	-0.137	0.125	-0.165	0.039
0.04	0.373	-0.019	-0.001	-0.291	-0.059	-0.05	-0.132	0.242	-0.196	-0.007
0.024	0.071	-0.05	-0.002	-0.158	-0.062	-0.065	-0.119	0.099	-0.272	-0.056
0.021	-0.118	-0.08	-0.028	0.083	-0.072	-0.112	-0.094	-0.111	-0.333	-0.053
0.021	-0.16	-0.071	-0.002	0.142	-0.092	-0.055	-0.073	-0.215	-0.286	-0.035
0.018	-0.153	-0.013	0.083	0.15	-0.1	0.021	-0.068	-0.285	-0.186	-0.038
0.013	-0.064	0.033	0.175	0.18	-0.103	-0.037	-0.043	-0.154	-0.125	-0.044
0.008	0.12	0.056	0.238	0.097	-0.098	-0.13	-0.027	0.272	-0.098	-0.037
0.022	0.227	0.053	0.229	0.082	-0.068	-0.161	-0.043	0.485	-0.098	-0.023
0.037	0.198	-0.022	0.163	0.125	-0.031	-0.159	-0.047	0.269	-0.151	0
0.042	0.156	-0.113	0.112	0.059	-0.043	-0.119	-0.043	0.052	-0.223	0.038
0.037	0.145	-0.129	0.066	0.045	-0.091	-0.045	-0.06	-0.023	-0.234	0.059
0.023	0.107	-0.149	-0.028	0.113	-0.105	-0.015	-0.073	-0.082	-0.168	0.044
0.018	0.036	-0.219	-0.153	0.148	-0.088	-0.04	-0.063	0.019	-0.081	0.043
0.025	-0.014	-0.153	-0.213	0.155	-0.081	-0.054	-0.053	0.227	0.03	0.08
0.034	-0.014	0.086	-0.181	0.1	-0.082	-0.062	-0.056	0.213	0.136	0.116
0.028	0.004	0.246	-0.14	0.009	-0.077	-0.09	-0.069	0.073	0.141	0.119
0.011	0.004	0.231	-0.092	-0.015	-0.08	-0.099	-0.066	0.047	0.134	0.087
0.016	-0.009	0.18	-0.005	0.018	-0.093	-0.087	-0.05	0.104	0.191	0.043
0.034	-0.025	0.16	0.052	0.043	-0.1	-0.079	-0.053	0.108	0.151	0.009
0.035	-0.029	0.158	0.05	0.038	-0.111	-0.081	-0.06	-0.032	-0.018	0.01
0.037	-0.013	0.161	0.027	0.015	-0.124	-0.085	-0.08	-0.157	-0.1	0.084
0.046	-0.012	0.142	-0.006	-0.02	-0.126	-0.086	-0.12	-0.132	-0.006	0.234
0.04	-0.06	0.106	-0.034	-0.042	-0.116	-0.111	-0.138	-0.062	0.083	0.295
0.026	-0.117	0.093	-0.026	0.026	-0.09	-0.179	-0.131	-0.05	0.015	0.234
0.024	-0.105	0.094	-0.004	0.031	-0.068	-0.233	-0.08	-0.075	-0.101	0.255
0.016	-0.077	0.08	0.004	-0.193	-0.051	-0.229	0.006	0.011	-0.126	0.25
0.022	-0.085	0.072	0.009	-0.331	-0.034	-0.19	0.032	0.175	-0.106	0.07
0.042	0.055	0.075	0.001	-0.17	-0.036	-0.128	-0.019	0.159	-0.103	-0.072
0.023	0.265	0.06	-0.016	-0.054	-0.046	-0.061	-0.034	-0.02	-0.071	-0.09
0.004	0.185	0.039	-0.006	-0.182	-0.055	-0.046	0.019	-0.146	-0.015	-0.101
0.026	-0.063	0.038	0.044	-0.297	-0.077	-0.066	0.038	-0.225	-0.004	-0.128
0.03	-0.155	0.038	0.091	-0.336	-0.081	-0.064	0.005	-0.267	-0.048	-0.122
0.02	-0.168	0.013	0.105	-0.401	-0.061	-0.041	-0.003	-0.226	-0.128	-0.079
0.028	-0.219	-0.004	0.104	-0.32	-0.066	-0.025	0.023	-0.176	-0.195	-0.051
0.024	-0.225	-0.01	0.072	-0.07	-0.09	-0.019	0.036	-0.06	-0.205	-0.06
0.012	-0.129	-0.073	0.031	0.123	-0.07	-0.022	0.023	0.088	-0.226	-0.05
0.03	0.031	-0.234	0.062	0.189	-0.02	-0.05	0.018	-0.062	-0.286	-0.015
0.047	0.137	-0.459	0.095	0.188	-0.007	-0.096	0.026	-0.425	-0.298	-0.014
0.032	0.132	-0.562	0.042	0.181	-0.047	-0.105	0.025	-0.543	-0.287	-0.023
0.034	0.109	-0.371	-0.017	0.164	-0.116	-0.08	0.012	-0.377	-0.356	0.018
0.067	0.114	-0.089	-0.008	0.128	-0.157	-0.075	-0.021	-0.134	-0.316	0.069
0.06	0.123	-0.035	-0.005	0.102	-0.152	-0.095	-0.045	0.087	-0.006	0.079
0.028	0.124	-0.049	-0.084	0.09	-0.158	-0.117	-0.037	0.177	0.221	0.054
0.034	0.094	0.133	-0.159	0.114	-0.182	-0.132	-0.037	0.128	0.221	0.014
0.053	0.06	0.293	-0.111	0.15	-0.15	-0.109	-0.033	0.09	0.261	-0.008
0.06	0.057	0.278	-0.016	0.12	-0.037	-0.032	-0.008	0.08	0.219	0.005
0.042	0.053	0.244	0.02	0.055	0.109	0.022	-0.008	-0.057	0.019	0.025
0.016	0.026	0.192	0.024	0.031	0.246	-0.022	-0.029	-0.261	-0.084	0.04
0.026	0	0.108	0.013	0.077	0.315	-0.089	-0.028	-0.197	-0.111	0.026
0.035	-0.008	0.086	-0.025	-0.016	0.28	-0.099	-0.011	0.045	-0.152	-0.011
0.016	-0.015	0.109	-0.028	-0.344	0.202	-0.094	-0.014	0.123	-0.194	0.009
0.011	-0.029	0.137	-0.009	-0.425	0.148	-0.09	-0.027	0.076	-0.23	0.078
0.014	-0.041	0.178	-0.034	-0.116	0.101	-0.052	-0.026	-0.143	-0.18	0.139
0.026	-0.03	0.201	-0.066	0.058	0.018	-0.035	-0.024	-0.281	-0.117	0.137
0.054	0.004	0.186	-0.068	-0.035	-0.067	-0.091	-0.026	0.004	-0.15	0.037
0.047	0.037	0.158	-0.066	-0.063	-0.093	-0.145	-0.037	0.057	-0.19	-0.015
0.018	0.041	0.14	-0.037	0.039	-0.098	-0.132	-0.048	-0.264	-0.239	0.026
0.018	0.005	0.119	0.042	0.091	-0.141	-0.093	-0.032	-0.236	-0.327	-0.045
0.017	-0.054	0.087	0.099	0.042	-0.156	-0.067	-0.009	-0.019	-0.264	-0.18
0.006	-0.085	0.063	0.075	-0.051	-0.086	-0.065	-0.005	-0.053	-0.055	-0.193
0.019	-0.075	0.047	0.03	-0.103	-0.04	-0.067	-0.004	-0.126	0.054	-0.096
0.043	-0.07	0.035	0.026	-0.073	-0.051	-0.035	-0.002	-0.033	0.075	0.105
0.057	-0.047	0.029	0.035	-0.026	-0.035	-0.014	-0.013	-0.008	0.043	0.276
0.049	0.013	0.011	0.044	0.091	0.015	-0.068	-0.022	-0.2	-0.104	0.221
0.032	-0.019	0.003	0.065	0.248	0.073	-0.12	-0.021	-0.294	-0.202	0.1
0.032	-0.172	0.042	0.097	0.174	0.102	-0.099	-0.03	-0.17	-0.168	0.054
0.031	-0.256	0.084	0.135	-0.023	0.024	-0.091	-0.041	-0.113	-0.084	-0.01
0.01	-0.221	0.08	0.157	-0.015	-0.094	-0.128	-0.029	-0.185	0.087	-0.06
0.014	-0.104	0.037	0.186	0.09	-0.104	-0.125	-0.006	-0.213	0.25	-0.04
0.043	0.233	-0.015	0.212	0.061	-0.055	-0.077	0.003	-0.172	0.172	-0.032
0.044	0.584	-0.039	0.165	-0.023	-0.054	-0.038	0.002	-0.12	-0.039	-0.038
0.033	0.429	-0.007	0.075	-0.003	-0.08	-0.042	-0.003	-0.053	-0.149	-0.003
0.042	-0.056	0.058	0.022	0.027	-0.081	-0.092	-0.018	-0.032	-0.155	0.024
0.04	-0.287	0.08	-0.017	-0.085	-0.067	-0.127	-0.032	-0.123	-0.11	0.009
0.021	-0.161	0.049	-0.068	-0.177	-0.06	-0.121	-0.037	-0.228	-0.105	-0.006
0.017	0.115	0.027	-0.119	-0.11	-0.056	-0.116	-0.05	-0.245	-0.182	0.012
0.027	0.262	0.031	-0.188	-0.028	-0.047	-0.113	-0.06	-0.155	-0.189	0.023
0.019	0.236	0.032	-0.239	-0.052	-0.022	-0.091	-0.044	-0.004	-0.078	0.004
0.009	0.205	0.021	-0.221	-0.083	0.001	-0.066	-0.02	0.039	-0.024	0.051
0.026	0.12	0.002	-0.159	-0.022	-0.019	-0.06	-0.015	-0.158	-0.057	0.16
0.042	0.037	-0.016	-0.07	0.048	-0.062	-0.06	-0.02	-0.32	-0.038	0.18
0.032	0.078	-0.029	0.023	0.073	-0.091	-0.062	-0.015	-0.122	-0.025	0.114
0.024	0.107	-0.016	0.064	0.068	-0.133	-0.079	-0.01	0.111	-0.004	0.066
0.034	0.069	0.03	0.061	0.009	-0.171	-0.095	-0.021	0.103	0.167	0.035
0.031	0.037	0.06	0.048	0.002	-0.147	-0.095	-0.031	0.207	0.174	-0.008
0.012	0.036	0.044	-0.001	0.076	-0.084	-0.087	-0.023	0.444	-0.2	-0.055
0.006	0.044	0.021	-0.078	0.074	-0.049	-0.082	-0.009	0.487	-0.435	-0.065
0.022	0.028	0.031	-0.091	0.006	-0.054	-0.084	-0.017	0.39	-0.214	-0.031
0.034	-0.02	0.068	-0.035	-0.028	-0.061	-0.095	-0.038	0.261	0.033	-0.018
0.036	-0.074	0.082	-0.013	-0.05	-0.051	-0.087	-0.033	0.135	0.008	-0.047
0.04	-0.061	0.052	-0.032	-0.064	-0.06	-0.061	-0.015	0.108	-0.045	-0.075
0.033	-0.043	0.016	-0.021	-0.037	-0.089	-0.089	-0.023	0.067	-0.01	-0.096
0.028	-0.079	-0.005	0.012	0.017	-0.093	-0.15	-0.034	-0.044	-0.053	-0.123
0.035	0.09	-0.001	0.043	-0.034	-0.086	-0.121	-0.02	-0.011	-0.169	-0.142
0.029	0.366	0.028	0.065	-0.21	-0.093	-0.022	-0.015	0.147	-0.173	-0.097
0.022	0.228	0.045	0.074	-0.248	-0.08	0.025	-0.03	0.168	-0.039	0.02
0.026	-0.148	0.046	0.072	-0.068	-0.057	-0.023	-0.03	0.088	0.071	0.118
0.028	-0.286	0.046	0.071	0.078	-0.063	-0.121	-0.027	-0.002	0.063	0.157
0.042	-0.217	0.045	0.072	0.085	-0.084	-0.157	-0.04	-0.268	-0.015	0.15
0.051	-0.066	0.051	0.054	0.054	-0.094	-0.118	-0.042	-0.565	-0.022	0.091
0.025	0.094	0.052	0.011	0.042	-0.102	-0.106	-0.024	-0.401	0.038	0.068
-0.001	0.14	0.037	-0.023	0.079	-0.099	-0.106	-0.018	0.107	-0.038	0.131
-0.005	0.07	0.025	-0.039	0.104	-0.076	-0.054	-0.011	0.334	-0.174	0.127
0.008	-0.043	0.027	-0.034	0.043	-0.053	-0.016	-0.003	0.212	-0.072	0.03
0.03	-0.135	0.03	0.005	0.12	-0.043	-0.052	-0.012	0.091	0.129	0.02
0.043	-0.136	0.011	0.033	0.291	-0.047	-0.091	-0.026	0.035	0.125	0.064
0.036	-0.073	-0.011	0.025	0.197	-0.058	-0.056	-0.032	0.042	-0.013	0.034
0.022	-0.026	-0.019	0.04	-0.002	-0.037	-0.017	-0.038	0.085	-0.16	0.004
0.008	-0.007	-0.067	0.072	-0.096	0.003	-0.06	-0.04	0.028	-0.274	0.021
0.001	-0.002	-0.159	0.066	-0.222	-0.01	-0.118	-0.03	-0.047	-0.284	0.016
0.013	-0.005	-0.215	0.049	-0.292	-0.072	-0.112	-0.017	-0.084	-0.254	-0.007
0.036	0.001	-0.27	0.045	-0.202	-0.104	-0.069	-0.018	-0.131	-0.27	0.009
0.048	0.018	-0.417	0.018	-0.09	-0.051	-0.054	-0.015	-0.095	-0.307	0.047
0.042	0.026	-0.477	-0.018	-0.035	0.094	-0.07	0.002	-0.03	-0.339	0.038
0.024	0.021	-0.25	-0.028	-0.009	0.255	-0.05	0.001	-0.04	-0.356	-0.011
0.016	0.019	0.056	-0.063	0.033	0.279	-0.026	-0.023	-0.152	-0.31	-0.003
0.033	0.031	0.236	-0.139	0.023	0.153	-0.081	-0.042	-0.311	-0.203	0.082
0.048	0.03	0.338	-0.154	-0.194	0.042	-0.137	-0.038	-0.31	-0.131	0.108
0.037	0.016	0.33	-0.084	-0.383	0.015	-0.118	-0.029	-0.217	-0.115	0.035
0.03	0.017	0.226	-0.017	-0.319	0.021	-0.093	-0.03	-0.185	-0.108	-0.016
0.039	0.02	0.148	0.018	-0.229	0.038	-0.092	-0.025	-0.169	-0.093	-0.019
0.032	0.018	0.091	0.038	-0.152	0.043	-0.09	-0.011	-0.095	-0.169	-0.041
0.019	0.018	0.038	0.033	-0.061	0.02	-0.087	-0.006	0.197	-0.349	-0.043
0.037	0.009	0.043	0.007	-0.002	-0.026	-0.089	-0.008	0.552	-0.358	0.034
0.057	0.003	0.069	-0.001	0.086	-0.074	-0.094	-0.003	0.504	-0.236	0.095
0.032	0.008	0.048	0.016	0.121	-0.09	-0.1	0.007	0.123	-0.207	0.061
0.007	0.014	0.042	0.02	0.087	-0.082	-0.098	0.016	-0.118	-0.1	0.027
0.03	0.005	0.055	0.007	0.098	-0.089	-0.091	0.018	-0.142	0.015	0.026
0.053	-0.035	-0.016	0.01	0.148	-0.112	-0.094	0.018	-0.15	-0.04	0.003
0.035	-0.099	-0.157	0.014	0.166	-0.103	-0.093	0.02	-0.089	-0.025	-0.016
0.02	-0.136	-0.339	0.002	0.11	-0.077	-0.082	0.037	0.059	0.084	-0.018
0.045	-0.052	-0.513	-0.007	0.004	-0.103	-0.091	0.079	0.059	0.073	-0.027
0.054	0.094	-0.408	-0.009	-0.023	-0.136	-0.091	0.127	-0.097	-0.093	-0.006
0.017	0.105	0.087	-0.003	0.032	-0.123	-0.053	0.187	-0.253	-0.236	0.036
-0.006	0.049	0.54	0.007	0.005	-0.118	-0.062	0.249	-0.461	-0.067	0.032
0.011	0.09	0.587	-0.016	-0.11	-0.123	-0.128	0.156	-0.702	0.34	-0.011
0.043	0.113	0.425	-0.035	-0.201	-0.109	-0.149	-0.115	-0.619	0.496	-0.033
0.046	0.037	0.297	0.01	-0.133	-0.106	-0.117	-0.295	-0.048	0.297	-0.006
0.021	-0.039	0.203	0.065	0.122	-0.125	-0.086	-0.28	0.464	0.07	0.026
0.023	-0.104	0.121	0.059	0.267	-0.124	-0.078	-0.203	0.453	-0.056	0.031
0.038	-0.232	0.064	0.018	0.203	-0.106	-0.07	-0.107	0.28	-0.1	0.031
0.039	-0.323	0.048	-0.02	0.176	-0.117	-0.058	-0.022	0.169	-0.018	0.031
0.047	-0.241	0.078	-0.045	0.143	-0.151	-0.062	0.017	-0.149	0.049	0.003
0.031	-0.093	0.101	-0.048	0.032	-0.148	-0.07	0.044	-0.39	-0.023	-0.043
0	-0.028	0.076	-0.025	0	-0.087	-0.056	0.006	-0.2	-0.091	-0.073
0.017	-0.052	0.052	0.018	-0.05	-0.025	-0.042	-0.089	0.017	-0.123	-0.099
0.042	-0.08	0.038	0.064	-0.196	0.006	-0.075	-0.112	-0.004	-0.196	-0.137
0.043	0.073	-0.005	0.09	-0.217	0.034	-0.13	-0.075	-0.107	-0.196	-0.144
0.043	0.381	-0.025	0.093	-0.147	0.051	-0.121	-0.056	-0.132	-0.085	-0.083
0.036	0.506	0.016	0.082	-0.17	0.058	-0.045	-0.05	-0.027	-0.02	0.029
0.042	0.349	0.072	0.069	-0.182	0.068	-0.032	-0.042	-0.028	-0.034	0.134
0.047	0.153	0.125	0.051	-0.099	0.039	-0.1	-0.029	-0.208	-0.038	0.091
0.03	0.042	0.143	0.025	-0.019	-0.019	-0.11	-0.019	-0.396	-0.025	-0.054
0.026	-0.019	0.108	0.004	0.094	-0.059	-0.061	-0.025	-0.501	-0.024	-0.012
0.023	-0.042	0.077	0.006	0.275	-0.069	-0.044	-0.029	-0.371	-0.056	0.179
0.011	0.004	0.063	0.022	0.299	-0.06	-0.062	-0.022	-0.207	-0.109	0.288
0.027	0.095	0.044	0.03	0.129	-0.072	-0.077	-0.014	-0.3	-0.127	0.365
0.046	0.107	0.028	0.029	0.023	-0.102	-0.077	-0.012	-0.362	-0.11	0.389
0.023	0.016	0.01	0.012	0.045	-0.088	-0.086	-0.026	-0.202	-0.109	0.265
0.008	-0.035	-0.024	-0.022	0.075	-0.051	-0.103	-0.039	0.105	-0.133	0.108
0.02	0.003	-0.06	-0.041	0.048	-0.028	-0.111	-0.033	0.421	-0.14	-0.007
0.001	0.047	-0.078	-0.009	-0.018	0.02	-0.113	-0.029	0.439	-0.106	-0.117
-0.01	0.031	-0.069	0.093	-0.03	0.065	-0.109	-0.03	0.184	-0.11	-0.202
0.016	0.012	-0.068	0.171	0.049	0.03	-0.1	-0.027	0.037	-0.165	-0.21
0.03	0.06	-0.128	0.116	0.075	-0.011	-0.064	-0.028	0.066	-0.195	-0.168
0.028	0.107	-0.188	0.011	-0.015	-0.004	-0.027	-0.024	0.105	-0.174	-0.131
0.023	0.08	-0.112	-0.077	-0.071	-0.027	-0.057	-0.021	0.128	-0.124	-0.082
0.016	0.03	0.045	-0.145	-0.022	-0.06	-0.122	-0.025	0.148	-0.119	-0.033
0.017	0.009	0.122	-0.132	0.02	-0.04	-0.128	-0.023	0.125	-0.169	-0.007
0.031	0.012	0.096	-0.059	0.016	-0.016	-0.074	-0.03	-0.012	-0.173	0.016
0.045	0.024	0.052	-0.015	0.012	-0.035	-0.059	-0.05	-0.194	-0.145	0.019
0.039	0.017	0.033	-0.019	0.016	-0.063	-0.098	-0.058	-0.231	-0.122	0.012
0.019	-0.008	0.047	-0.04	0.02	-0.08	-0.103	-0.057	-0.205	-0.059	0.057
0.014	-0.022	0.092	-0.042	-0.002	-0.1	-0.081	-0.051	-0.161	-0.04	0.075
0.028	-0.026	0.105	-0.021	-0.111	-0.119	-0.071	-0.031	0.019	-0.11	-0.005
0.036	-0.044	0.041	0.017	-0.217	-0.13	-0.066	-0.011	0.132	-0.147	0.069
0.051	-0.051	0.002	0.045	-0.215	-0.139	-0.082	0.009	0.09	-0.171	0.314
0.057	0.002	0.055	0.032	-0.235	-0.148	-0.109	0.034	0.097	-0.229	0.381
0.024	0.069	0.099	0.015	-0.181	-0.148	-0.102	0.038	0.11	-0.209	0.277
0.017	0.062	0.098	0.024	0.018	-0.128	-0.067	0.025	0.07	-0.078	0.13
0.047	0.01	0.099	0.023	-0.053	-0.104	-0.041	0.024	0.077	0.044	-0.041
0.047	-0.01	0.082	0.009	-0.282	-0.105	-0.034	0.021	0.117	0.072	-0.097
0.036	0	0.046	0.01	-0.134	-0.08	-0.046	0.017	0.134	0.047	-0.053
0.042	-0.004	0.032	0.018	0.127	0.042	-0.074	0.026	0.087	0.04	-0.092
0.038	-0.026	0.027	0.02	0.135	0.155	-0.093	-0.006	-0.116	0.046	-0.237
0.031	-0.029	0.011	0.027	0.079	0.128	-0.099	-0.086	-0.415	0.025	-0.238
0.025	-0.018	-0.001	0.053	0.072	0.017	-0.087	-0.098	-0.441	-0.019	-0.006
0.02	-0.022	0.004	0.081	0.106	-0.066	-0.06	0.004	-0.113	-0.062	0.161
0.026	-0.014	0.037	0.068	0.192	-0.09	-0.067	0.081	0.108	-0.087	0.161
0.015	0.006	0.078	-0.006	0.182	-0.12	-0.096	0.057	0.13	-0.101	0.141
0.015	0.004	0.073	-0.086	-0.026	-0.197	-0.113	0.028	0.271	-0.128	0.101
0.046	-0.007	0.042	-0.086	-0.246	-0.243	-0.126	0.025	0.415	-0.131	0.032
0.039	-0.007	0.028	-0.019	-0.307	-0.166	-0.103	0.002	0.332	-0.073	0.024
0.003	-0.036	0.003	0.011	-0.264	-0.007	-0.038	-0.03	0.151	-0.036	0.084
0.011	-0.122	-0.013	-0.022	-0.161	0.13	0.004	-0.055	0	-0.053	0.142
0.031	-0.197	0.026	-0.026	-0.018	0.232	-0.006	-0.063	-0.094	-0.011	0.116
0.019	-0.287	0.059	0.014	0.098	0.285	-0.05	-0.05	-0.185	0.055	-0.013
0.011	-0.424	0.05	0.026	0.141	0.217	-0.096	-0.041	-0.273	-0.039	-0.123
0.016	-0.209	0.042	0.006	0.129	0.093	-0.106	-0.042	-0.134	-0.251	-0.132
0.017	0.311	0.028	0.007	0.064	0.048	-0.094	-0.033	0.062	-0.385	-0.104
0.028	0.312	-0.011	0.022	-0.083	0.063	-0.072	-0.022	-0.118	-0.369	-0.088
0.04	-0.124	-0.057	0.024	-0.17	0.043	-0.065	-0.022	-0.366	-0.285	-0.072
0.04	-0.283	-0.096	0.02	-0.107	-0.011	-0.123	-0.03	-0.276	-0.236	-0.052
0.044	-0.18	-0.093	0.021	-0.021	-0.047	-0.182	-0.045	-0.114	-0.232	-0.036
0.04	-0.039	-0.049	0.032	0.042	-0.067	-0.163	-0.057	-0.048	-0.261	-0.019
0.022	0.114	-0.043	0.03	0.028	-0.074	-0.131	-0.048	-0.018	-0.298	0.022
0.013	0.246	-0.112	0.011	-0.026	-0.052	-0.13	-0.03	-0.109	-0.25	0.052
0.029	0.318	-0.21	0.012	0.031	-0.033	-0.129	-0.031	-0.315	-0.069	0.018
0.044	0.325	-0.272	0.021	0.106	-0.052	-0.127	-0.031	-0.512	0.188	-0.007
0.033	0.314	-0.245	0.009	0.1	-0.091	-0.098	-0.015	-0.53	0.297	0.002
0.021	0.281	-0.108	-0.022	0.066	-0.112	-0.042	-0.007	-0.293	0.136	-0.018
0.039	0.195	0.064	-0.041	0.023	-0.101	-0.038	-0.01	-0.021	-0.051	-0.007
0.052	0.122	0.181	-0.019	0.028	-0.07	-0.063	-0.017	0.092	-0.072	0.026
0.038	0.107	0.253	-0.019	0.085	-0.049	-0.048	-0.028	0.111	-0.004	-0.037
0.044	0.094	0.316	-0.051	0.039	-0.057	-0.045	-0.038	0.083	0.029	-0.076
0.053	0.054	0.312	-0.037	-0.089	-0.063	-0.072	-0.031	-0.046	-0.021	0.041
0.024	0.02	0.227	-0.013	-0.061	-0.047	-0.065	-0.012	-0.148	-0.069	0.141
0.006	0.003	0.149	-0.002	0.083	-0.018	-0.052	-0.022	-0.105	-0.049	0.13
0.015	-0.001	0.112	0.046	0.06	-0.029	-0.092	-0.032	-0.082	-0.027	0.118
0.019	0.006	0.091	0.084	-0.089	-0.086	-0.121	-0.013	-0.067	-0.034	0.112
0.018	-0.004	0.092	0.07	-0.064	-0.103	-0.094	-0.006	0.096	-0.044	0.086
0.018	-0.027	0.094	0.061	0.034	-0.077	-0.069	-0.007	0.213	-0.088	0.06
0.031	-0.003	0.08	0.035	-0.024	-0.069	-0.065	-0.006	0.097	-0.115	0.016
0.046	0.056	0.07	-0.05	-0.078	-0.073	-0.064	0.001	-0.052	-0.046	-0.037
0.035	0.062	0.053	-0.104	-0.047	-0.074	-0.058	0.009	-0.016	-0.028	-0.058
0.023	0.029	0.028	-0.082	-0.044	-0.091	-0.062	-0.018	0.073	-0.06	-0.027
0.043	0.019	0.04	-0.059	-0.062	-0.118	-0.086	-0.043	0.05	0.03	0.026
0.049	0.016	0.074	-0.048	-0.048	-0.113	-0.079	-0.03	0.025	0.09	0.037
0.019	0.006	0.073	-0.021	0.034	-0.087	-0.043	-0.013	0.004	-0.01	0.03
0.002	0.005	0.042	-0.007	0.103	-0.085	-0.049	-0.01	-0.117	-0.111	0.09
0.008	0.006	0.031	-0.009	0.009	-0.079	-0.091	-0.017	-0.23	-0.124	0.183
0.021	-0.013	0.052	0.006	-0.097	-0.051	-0.115	-0.011	-0.196	-0.104	0.206
0.031	-0.043	0.053	0.015	-0.049	-0.046	-0.104	0.007	-0.071	-0.099	0.158
0.033	-0.049	0.03	0.006	-0.004	-0.06	-0.067	0	-0.021	-0.092	0.088
0.032	-0.022	0.044	-0.002	-0.004	-0.07	-0.039	-0.029	-0.051	-0.082	0.003
0.037	0.008	0.068	0	0.075	-0.074	-0.058	-0.042	0.02	-0.089	-0.067
0.04	0.036	0.034	0.015	0.072	-0.066	-0.14	-0.035	0.14	-0.102	-0.09
0.032	0.056	-0.03	0.027	-0.153	-0.066	-0.222	-0.028	0.15	-0.133	-0.073
0.025	0.047	-0.062	0.016	-0.229	-0.08	-0.169	-0.025	0.085	-0.164	-0.032
0.028	0	-0.052	0.019	0.014	-0.091	-0.022	-0.017	-0.022	-0.185	0.002
0.032	-0.075	-0.035	0.037	0.186	-0.105	0.047	-0.004	-0.129	-0.226	-0.001
0.036	-0.148	-0.075	0.037	0.139	-0.112	0.037	-0.007	-0.148	-0.262	-0.04
0.027	-0.154	-0.166	0.04	-0.104	-0.085	-0.013	-0.028	-0.083	-0.266	-0.093
0.018	-0.072	-0.216	0.054	-0.374	-0.039	-0.109	-0.023	0.022	-0.25	-0.114
0.034	0.019	-0.198	0.039	-0.278	-0.014	-0.164	-0.011	0.074	-0.222	-0.059
0.037	0.04	-0.1	0.003	-0.013	-0.019	-0.137	-0.028	0.014	-0.146	-0.006
0.026	0.024	0.098	-0.028	0.009	-0.018	-0.088	-0.033	-0.063	-0.009	-0.065
0.029	0.018	0.255	-0.047	-0.049	0.001	-0.061	-0.018	-0.133	0.118	-0.104
0.034	0.01	0.243	-0.022	-0.004	0.008	-0.065	-0.008	-0.278	0.161	0.021
0.033	0.001	0.175	0.023	0.035	0.009	-0.076	-0.001	-0.336	0.12	0.177
0.037	0.014	0.16	0.023	0.06	0.03	-0.073	-0.009	-0.134	0.048	0.23
0.043	0.032	0.154	0.012	0.126	0.041	-0.078	-0.018	0.085	-0.035	0.165
0.028	0.033	0.135	0.04	0.151	0.03	-0.095	-0.003	0.134	-0.088	0.009
0.002	0.024	0.127	0.072	0.098	0.03	-0.101	0.003	0.141	-0.067	-0.096
-0.007	0.017	0.105	0.06	0.044	0.029	-0.096	-0.016	0.119	-0.063	-0.062
0.005	0.013	0.055	0.034	0.028	0.011	-0.099	-0.024	0.041	-0.109	-0.009
0.039	0.001	-0.005	0.019	0.023	-0.004	-0.112	-0.02	0.001	-0.16	-0.042
0.049	-0.018	-0.1	0	0.025	-0.025	-0.128	-0.022	0.004	-0.212	-0.094
0.029	-0.024	-0.264	-0.001	0.045	-0.062	-0.14	-0.024	-0.032	-0.237	-0.115
0.019	0.009	-0.502	0.018	0.047	-0.078	-0.132	-0.032	-0.085	-0.233	-0.077
0.024	0.047	-0.762	0.01	-0.022	-0.069	-0.114	-0.039	-0.047	-0.233	0.12
0.039	0.054	-0.793	-0.022	-0.086	-0.064	-0.107	-0.032	0.046	-0.226	0.297
0.043	0.053	-0.408	-0.03	-0.035	-0.065	-0.092	-0.022	0.066	-0.192	0.224
0.019	0.047	0.143	-0.012	0.025	-0.08	-0.059	-0.023	0.013	-0.151	0.095
0.02	0.035	0.499	-0.001	0.021	-0.101	-0.046	-0.024	-0.057	-0.09	0.075
0.048	0.038	0.592	0.011	-0.005	-0.105	-0.046	-0.011	-0.123	0.033	0.08
0.051	0.04	0.516	0.009	-0.031	-0.112	-0.034	-0.017	-0.146	0.113	0.056
0.033	0.032	0.376	-0.053	0.017	-0.114	-0.007	-0.046	-0.088	0.079	0.018
0.015	0.021	0.264	-0.112	0.117	-0.09	0	-0.041	0.001	0.016	-0.013
0.009	0.022	0.204	-0.078	0.128	-0.077	-0.05	-0.035	0.022	-0.052	-0.015
0.026	0.041	0.163	0.018	0.028	-0.093	-0.113	-0.042	0.006	-0.066	0.012
0.027	0.033	0.125	0.079	-0.1	-0.109	-0.143	-0.019	-0.008	-0.058	0.009
0.015	-0.012	0.099	0.076	-0.206	-0.105	-0.136	0.004	-0.076	-0.202	-0.036
0.027	-0.058	0.098	0.066	-0.281	-0.09	-0.092	-0.011	-0.171	-0.3	-0.054
0.041	-0.13	0.103	0.07	-0.287	-0.084	-0.081	-0.021	-0.223	-0.124	-0.038
0.043	-0.113	0.099	0.054	-0.098	-0.063	-0.119	-0.007	-0.289	0.076	-0.026
0.035	0.124	0.106	0.025	0.14	-0.039	-0.105	-0.024	-0.365	0.111	-0.03
0.019	0.207	0.125	0.014	0.122	-0.067	-0.033	-0.061	-0.213	0.076	-0.025
0.016	-0.201	0.127	-0.011	0.007	-0.118	-0.007	-0.059	0.088	0.075	0.008
0.01	-0.659	0.104	-0.039	0.017	-0.133	-0.053	-0.024	0.148	0.082	0.017
-0.004	-0.801	0.07	0.011	0.037	-0.124	-0.092	0.012	0.056	0.032	-0.015
0.018	-0.701	0.029	0.094	0.01	-0.1	-0.075	0.014	0.07	-0.061	-0.053
0.054	-0.264	-0.009	0.122	0.017	-0.037	-0.065	-0.02	0.082	-0.167	-0.037
0.049	0.276	-0.016	0.118	0.039	0.039	-0.085	-0.034	0.028	-0.218	0.059
0.038	0.496	0.003	0.063	-0.033	0.086	-0.083	-0.021	-0.022	-0.167	0.141
0.045	0.628	0.012	0.008	-0.135	0.082	-0.076	-0.019	-0.096	-0.118	0.12
0.038	0.737	-0.022	0.075	-0.147	0.047	-0.094	-0.034	-0.141	-0.13	0.043
0.031	0.494	-0.064	0.119	-0.128	0.063	-0.137	-0.044	-0.065	-0.128	0.02
0.029	0.103	-0.03	0.002	-0.124	0.132	-0.169	-0.007	-0.033	-0.102	0.052
0.012	-0.047	0.038	-0.105	-0.091	0.162	-0.14	0.033	-0.135	-0.121	0.096
0.002	-0.007	0.06	-0.096	0.007	0.139	-0.111	0.009	-0.22	-0.141	0.152
0.015	0.056	0.076	-0.064	0.117	0.107	-0.134	-0.03	-0.312	-0.105	0.132
0.036	0.093	0.103	-0.046	0.132	0.071	-0.116	-0.037	-0.418	-0.105	0.088
0.049	0.088	0.108	-0.023	0.07	0.043	-0.043	-0.02	-0.277	-0.135	0.178
0.039	0.058	0.086	-0.017	0.023	0.037	-0.018	-0.011	0.036	-0.104	0.21
0.018	0.041	0.033	-0.045	0.003	0.024	-0.015	-0.025	0.178	-0.102	0.044
0.025	0.05	-0.033	-0.083	-0.011	0.007	0.02	-0.009	0.2	-0.168	-0.016
0.039	0.061	-0.161	-0.087	-0.003	-0.008	-0.012	0.02	0.256	-0.182	0.118
0.031	0.05	-0.39	-0.049	0.03	-0.038	-0.083	0.009	0.265	-0.157	0.104
0.025	0.021	-0.602	-0.005	0.04	-0.064	-0.07	-0.006	0.229	-0.175	-0.111
0.015	-0.022	-0.65	0.02	0.035	-0.06	-0.063	-0.013	0.221	-0.16	-0.223
0.017	-0.052	-0.467	0.016	0.03	-0.058	-0.103	-0.031	0.189	-0.085	-0.135
0.045	-0.067	-0.132	-0.006	-0.044	-0.081	-0.11	-0.037	0.117	-0.033	-0.023
0.035	-0.098	0.16	-0.002	-0.122	-0.105	-0.116	-0.026	0.101	-0.013	-0.009
0.011	-0.107	0.273	0.029	-0.11	-0.106	-0.106	-0.006	0.168	-0.015	-0.057
0.028	-0.073	0.139	0.046	-0.063	-0.091	-0.051	0.016	0.178	-0.057	-0.077
0.042	-0.001	-0.115	0.033	0.026	-0.094	-0.043	0.002	0.088	-0.109	-0.068
0.036	0.107	-0.14	0	0.018	-0.127	-0.082	-0.019	0.029	-0.11	-0.069
0.048	0.159	0.173	-0.022	-0.157	-0.147	-0.077	-0.006	-0.05	-0.09	-0.024
0.064	0.118	0.499	-0.024	-0.158	-0.14	-0.06	-0.018	-0.232	-0.085	0.032
0.056	0.068	0.554	-0.027	0.017	-0.157	-0.074	-0.048	-0.314	-0.031	-0.002
0.039	0.045	0.431	-0.029	0.067	-0.181	-0.115	-0.042	-0.195	0.017	-0.035
0.025	0.028	0.31	-0.013	0.046	-0.158	-0.164	-0.036	-0.057	-0.002	-0.004
0.018	0.006	0.207	0.014	0.062	-0.114	-0.142	-0.049	0.002	-0.021	0.02
0.024	-0.005	0.098	0.032	0.052	-0.084	-0.073	-0.046	0.017	-0.046	0.017
0.029	-0.004	0.004	0.032	0.034	-0.078	-0.066	-0.017	-0.001	-0.094	0.019
0.016	-0.005	-0.063	0.026	0.074	-0.089	-0.089	0.004	-0.015	-0.118	0.043
0.018	-0.014	-0.115	0.014	0.111	-0.078	-0.082	0.001	-0.021	-0.123	0.041
0.044	-0.034	-0.156	-0.004	0.133	-0.055	-0.083	-0.006	-0.05	-0.138	-0.016
0.045	-0.039	-0.188	-0.004	0.151	-0.06	-0.117	-0.012	-0.14	-0.133	-0.063
0.032	-0.017	-0.193	-0.001	0.179	-0.092	-0.145	-0.022	-0.276	-0.097	-0.04
0.041	-0.012	-0.224	-0.018	0.167	-0.119	-0.146	-0.033	-0.258	-0.062	-0.042
0.036	-0.018	-0.392	-0.022	-0.117	-0.115	-0.102	-0.044	-0.062	-0.012	-0.134
0.013	0.002	-0.445	-0.01	-0.387	-0.08	-0.034	-0.044	0.015	0.019	-0.115
0.019	0.025	-0.079	-0.001	-0.17	-0.04	-0.014	-0.036	-0.073	-0.016	0.051
0.036	0.023	0.35	0.024	0.121	0.012	-0.046	-0.029	-0.109	-0.058	0.069
0.026	0.009	0.48	0.048	0.09	0.082	-0.1	-0.041	-0.076	-0.095	-0.051
0.018	0.002	0.465	0.034	-0.022	0.1	-0.131	-0.057	-0.063	-0.129	0
0.018	0.006	0.43	0.02	-0.044	0.06	-0.106	-0.053	-0.031	-0.123	0.15
0.029	0.006	0.364	0.032	-0.037	0.058	-0.072	-0.044	-0.083	-0.091	0.212
0.056	0.007	0.282	0.028	-0.039	0.069	-0.059	-0.042	-0.267	-0.064	0.33
0.048	0.009	0.191	0.001	0.024	0.024	-0.048	-0.034	-0.262	-0.064	0.48
0.014	0.002	0.118	-0.009	0.048	-0.015	-0.034	-0.004	-0.036	-0.061	0.439
0.021	0.002	0.074	-0.002	-0.16	0.002	-0.012	0.024	0.152	-0.044	0.271
0.041	0.012	0.046	0.001	-0.42	0.024	-0.008	0.015	0.298	-0.053	0.172
0.028	-0.01	0.027	-0.009	-0.467	-0.017	-0.018	-0.001	0.343	-0.079	0.127
0.02	-0.075	0.002	-0.017	-0.375	-0.071	-0.021	-0.013	0.111	-0.115	-0.001
0.027	-0.155	-0.009	-0.021	-0.268	-0.049	-0.055	-0.021	-0.209	-0.137	-0.189
0.02	-0.258	-0.001	-0.046	-0.06	-0.003	-0.105	-0.01	-0.303	-0.144	-0.257
0.011	-0.344	-0.007	-0.065	0.21	-0.014	-0.131	-0.035	-0.321	-0.15	-0.148
0.015	-0.288	-0.018	-0.04	0.309	-0.055	-0.163	-0.118	-0.48	-0.123	-0.01
0.018	-0.114	-0.012	-0.004	0.248	-0.066	-0.176	-0.163	-0.498	-0.109	0.06
0.019	0.046	0.004	0.018	0.169	-0.05	-0.151	-0.104	-0.288	-0.143	0.08
0.02	0.145	0.01	0.036	0.082	-0.064	-0.123	-0.023	-0.355	-0.177	0.042
0.023	0.139	-0.014	0.05	0.029	-0.091	-0.097	-0.011	-0.64	-0.189	0.001
0.028	0.032	-0.031	0.051	0.03	-0.075	-0.084	-0.027	-0.403	-0.142	0.014
0.018	-0.06	0.016	0.035	0.018	-0.052	-0.087	0.001	0.216	-0.077	0.012
0.008	-0.003	0.068	0.027	0.01	-0.067	-0.061	0.056	0.433	-0.076	-0.044
0.025	0.181	0.05	0.035	0.045	-0.107	-0.022	0.055	0.243	-0.099	-0.096
0.027	0.286	0.014	0.036	0.069	-0.15	-0.049	0.032	-0.019	-0.124	-0.109
0.014	0.31	0.012	0.036	0.045	-0.147	-0.111	0.086	-0.245	-0.11	-0.103
0.026	0.337	0.003	0.041	0.009	-0.075	-0.107	0.184	-0.374	-0.017	-0.107
0.04	0.248	-0.01	0.035	0	-0.013	-0.076	0.243	-0.367	-0.014	-0.114
0.04	0.09	0.016	0.018	0.033	-0.023	-0.076	0.159	-0.126	-0.109	-0.098
0.034	0.029	0.054	0.006	0.057	-0.061	-0.073	-0.106	0.221	-0.026	-0.064
0.017	0.032	0.054	-0.007	0.031	-0.077	-0.057	-0.381	0.36	0.154	-0.051
0.006	0.03	0.03	-0.025	-0.005	-0.071	-0.019	-0.479	0.328	0.114	-0.062
0.023	0.026	0.027	-0.035	0.033	-0.045	0.004	-0.409	0.296	-0.095	-0.068
0.036	0.034	0.041	-0.034	0.124	0.015	-0.056	-0.277	0.225	-0.218	-0.095
0.023	0.042	0.039	-0.019	0.022	0.042	-0.116	-0.145	0.129	-0.16	-0.041
0.023	0.031	0.014	0.009	-0.231	-0.015	-0.103	0.05	0.098	-0.059	0.161
0.038	0.016	-0.001	0.029	-0.267	-0.068	-0.09	0.303	0.117	-0.062	0.25
0.038	0.018	0.014	0.042	-0.132	-0.046	-0.098	0.377	0.092	-0.038	0.154
0.037	0.023	0.03	0.042	-0.036	0.004	-0.091	0.207	-0.018	0.062	0.159
0.041	0.025	0.025	0.024	0.044	0.032	-0.096	0.074	-0.009	0.043	0.269
0.044	0.014	0.02	0.01	0.099	0.026	-0.132	0.057	0.25	-0.067	0.234
0.038	-0.009	0.015	0.012	0.118	0.003	-0.151	-0.006	0.35	-0.119	0.062
0.022	-0.016	0.014	0.01	0.125	0	-0.121	-0.026	0.067	-0.174	-0.064
0.007	-0.02	0.021	-0.014	0.09	-0.002	-0.078	0.065	-0.204	-0.237	-0.088
-0.002	-0.029	0.017	-0.036	0.012	-0.039	-0.061	0.081	-0.353	-0.208	-0.102
0.006	0	0.006	-0.028	-0.017	-0.056	-0.05	0.02	-0.456	-0.132	-0.17
0.039	0.055	0	0.002	0.028	-0.044	-0.037	0.005	-0.379	-0.095	-0.238
0.059	0.069	-0.018	0.024	0.02	-0.077	-0.04	-0.008	-0.236	-0.093	-0.203
0.046	0.041	-0.041	0.016	-0.069	-0.129	-0.05	-0.054	-0.16	-0.088	0.002
0.039	0.017	-0.046	-0.001	-0.095	-0.124	-0.083	-0.077	-0.173	-0.054	0.257
0.037	0.005	-0.046	-0.005	-0.084	-0.091	-0.113	-0.067	-0.206	-0.004	0.317
0.019	-0.01	-0.019	-0.02	-0.201	-0.087	-0.07	-0.059	-0.112	-0.017	0.206
0.008	-0.014	0.054	-0.04	-0.358	-0.098	-0.033	-0.071	0.032	-0.093	0.114
0.024	-0.004	0.103	-0.017	-0.336	-0.08	-0.086	-0.079	0.187	-0.146	0.045
0.039	-0.008	0.087	0.022	-0.198	-0.046	-0.131	-0.071	0.296	-0.177	-0.044
0.026	-0.013	0.038	0.035	-0.111	-0.031	-0.106	-0.062	0.212	-0.19	-0.073
0.014	-0.003	0.019	0.045	-0.016	-0.013	-0.07	-0.047	0.076	-0.133	-0.035
0.031	-0.002	0.062	0.069	0.102	0.018	-0.08	-0.032	0.019	0.009	-0.035
0.043	-0.01	0.098	0.078	0.145	0.009	-0.124	-0.046	0.02	0.137	-0.046
0.034	-0.002	0.084	0.055	0.154	-0.053	-0.133	-0.076	0.115	0.112	0.002
0.026	0.009	0.071	0.02	0.147	-0.11	-0.105	-0.084	0.194	-0.013	0.008
0.017	-0.002	0.069	0.006	0.06	-0.116	-0.097	-0.072	0.083	-0.105	-0.022
0.022	-0.019	0.057	0.013	-0.014	-0.091	-0.097	-0.066	-0.095	-0.123	-0.015
0.035	-0.009	0.055	0.033	0.02	-0.069	-0.086	-0.069	-0.147	-0.092	-0.036
0.024	0.01	0.078	0.057	0.048	-0.056	-0.091	-0.064	-0.055	-0.095	0.03
0.023	0.005	0.093	0.067	-0.031	-0.038	-0.094	-0.018	0.164	-0.132	0.159
0.042	0.004	0.081	0.061	-0.094	-0.015	-0.07	0.062	0.308	-0.15	0.119
0.035	0.013	0.068	0.057	-0.003	-0.022	-0.068	0.09	0.108	-0.179	0.077
0.011	0.003	0.055	0.023	0.128	-0.068	-0.104	0.053	-0.221	-0.236	0.139
0.014	0.004	0.033	-0.061	0.114	-0.092	-0.121	-0.004	-0.372	-0.284	0.113
0.039	0.021	0.032	-0.105	0.033	-0.071	-0.107	-0.043	-0.426	-0.243	0.026
0.048	0.018	0.07	-0.074	0.02	-0.035	-0.096	0.025	-0.35	-0.107	-0.016
0.046	0.003	0.095	-0.035	-0.048	-0.014	-0.083	0.17	-0.208	0.022	-0.026
0.051	-0.007	0.071	-0.014	-0.177	-0.016	-0.054	0.221	-0.359	0.093	-0.016
0.046	-0.016	0.06	-0.012	-0.143	-0.004	-0.023	0.156	-0.454	0.073	-0.011
0.027	-0.017	0.089	-0.014	-0.033	0.042	-0.026	0.053	-0.045	-0.013	-0.04
0.022	-0.01	0.099	-0.02	-0.033	0.058	-0.072	-0.101	0.319	-0.061	-0.071
0.026	-0.006	0.083	-0.047	0.067	0.034	-0.097	-0.201	0.259	-0.09	-0.049
0.026	-0.003	0.078	-0.051	0.297	0.04	-0.06	-0.156	0.096	-0.112	-0.001
0.033	-0.007	0.078	-0.023	0.122	0.056	-0.031	-0.126	0.017	-0.049	0.013
0.056	-0.007	0.058	-0.019	-0.3	0.031	-0.053	-0.134	0.001	0.051	-0.004
0.073	0.006	0.022	-0.038	-0.218	-0.004	-0.065	-0.046	0.034	0.05	0.002
0.049	0.015	-0.007	-0.046	0.021	-0.021	-0.052	0.086	0.02	-0.026	0.037
0.017	0.006	-0.032	-0.025	-0.081	-0.032	-0.069	0.145	-0.065	-0.076	0.031
0.025	0.005	-0.049	0.008	-0.103	-0.059	-0.12	0.116	-0.158	-0.098	-0.016
0.043	0.018	-0.089	0.005	0.035	-0.101	-0.143	0.036	-0.311	-0.134	-0.029
0.056	0.028	-0.206	-0.005	0.044	-0.111	-0.108	-0.05	-0.357	-0.199	-0.044
0.053	0.031	-0.309	0.008	0.034	-0.094	-0.07	-0.095	-0.15	-0.257	-0.059
0.033	0.029	-0.296	0.03	0.097	-0.11	-0.082	-0.088	0.045	-0.269	0.016
0.031	0.022	-0.317	0.062	0.109	-0.127	-0.112	-0.062	0.107	-0.254	0.086
0.022	0.011	-0.463	0.08	0.064	-0.099	-0.126	-0.05	0.114	-0.258	0.076
0.007	0.005	-0.471	0.066	0.034	-0.076	-0.106	-0.053	0.083	-0.248	0.099
0.029	0	-0.131	0.061	0.018	-0.079	-0.059	-0.055	0.062	-0.171	0.201
0.038	-0.02	0.284	0.063	0.018	-0.069	-0.028	-0.061	0.036	-0.089	0.339
0.01	-0.058	0.437	0.027	0.036	-0.045	-0.024	-0.063	-0.032	-0.007	0.374
0.01	-0.083	0.383	-0.025	0.051	-0.038	-0.046	-0.042	-0.097	0.076	0.204
0.028	-0.121	0.33	-0.031	0.039	-0.02	-0.086	-0.034	-0.122	0.049	0.021
0.027	-0.202	0.341	-0.004	-0.025	0.035	-0.1	-0.034	-0.084	-0.036	-0.036
0.027	-0.236	0.349	0.002	-0.104	0.07	-0.09	-0.007	0.004	-0.048	-0.08
0.034	-0.156	0.297	-0.016	-0.123	0.047	-0.091	0.011	0.058	-0.017	-0.166
0.024	-0.007	0.231	-0.018	-0.076	0.002	-0.113	0.022	0.032	0.005	-0.222
0.017	0.091	0.201	0.006	-0.012	-0.023	-0.139	0.038	0	0.01	-0.186
0.025	0.024	0.197	0.013	0.064	-0.034	-0.142	0.003	0.018	0.012	-0.088
0.016	-0.124	0.177	0	0.135	-0.051	-0.1	-0.076	0.031	0.02	-0.028
0.005	-0.152	0.127	0.026	0.086	-0.059	-0.037	-0.107	0.01	0.008	0.017
0.024	-0.004	0.064	0.082	0.031	-0.045	-0.002	-0.078	-0.006	-0.039	0.097
0.027	0.157	0.012	0.108	0.213	-0.025	-0.023	-0.05	-0.016	-0.103	0.117
0.006	0.324	-0.031	0.091	0.308	-0.025	-0.07	-0.025	-0.016	-0.159	0.047
0.008	0.53	-0.134	0.074	-0.062	-0.05	-0.073	-0.008	0	-0.206	0.007
0.021	0.437	-0.401	0.098	-0.506	-0.071	-0.079	-0.006	-0.008	-0.231	-0.002
0.032	0.116	-0.875	0.116	-0.551	-0.078	-0.126	0.002	-0.038	-0.246	-0.026
0.043	0.036	-1.423	0.052	-0.356	-0.083	-0.114	0.001	-0.049	-0.279	0.032
0.036	0.117	-1.808	-0.046	-0.211	-0.093	-0.065	-0.017	-0.048	-0.313	0.129
0.028	0.119	-1.786	-0.089	-0.084	-0.093	-0.062	-0.029	-0.04	-0.317	0.097
0.023	0.085	-1.106	-0.106	0.027	-0.062	-0.061	-0.038	-0.019	-0.258	-0.001
0.016	0.052	0.092	-0.127	0.077	-0.051	-0.054	-0.046	-0.019	-0.145	-0.025
0.018	0.028	1.129	-0.101	0.121	-0.078	-0.1	-0.04	-0.049	-0.003	-0.006
0.024	0.032	1.487	-0.034	0.107	-0.084	-0.168	-0.01	-0.072	0.141	-0.021
0.022	0.022	1.268	-0.013	0.064	-0.071	-0.174	0.007	-0.133	0.141	-0.027
0.023	-0.024	0.895	-0.076	0.106	-0.076	-0.109	-0.01	-0.186	0.037	0.044
0.037	-0.033	0.634	-0.136	0.074	-0.084	-0.052	-0.02	-0.119	0.071	0.095
0.038	0	0.494	-0.097	-0.104	-0.075	-0.053	-0.021	-0.052	0.19	0.063
0.03	0.014	0.405	-0.032	-0.165	-0.058	-0.083	-0.017	-0.064	0.17	0.069
0.029	0.026	0.344	-0.041	-0.118	-0.039	-0.09	-0.019	-0.074	0.024	0.119
0.032	0.024	0.316	-0.064	-0.137	-0.028	-0.073	-0.032	-0.073	-0.085	0.105
0.049	-0.011	0.3	-0.055	-0.07	-0.013	-0.066	-0.034	-0.073	-0.102	0.049
0.042	-0.003	0.262	-0.016	0.095	0.011	-0.089	-0.035	-0.053	-0.097	0.017
0.011	0.032	0.171	0.068	0.137	0.018	-0.119	-0.038	-0.019	-0.109	0.004
0.013	-0.001	0.062	0.136	0.093	0.012	-0.102	-0.038	-0.041	-0.134	0.002
0.032	-0.063	-0.057	0.139	0.084	-0.001	-0.05	-0.034	-0.093	-0.164	-0.003
0.032	-0.073	-0.199	0.11	0.077	-0.033	-0.033	-0.021	-0.072	-0.156	-0.016
0.022	-0.041	-0.216	0.082	0.048	-0.06	-0.057	-0.013	-0.033	-0.117	0.005
0.017	0.015	-0.072	0.06	0.017	-0.071	-0.069	-0.015	-0.038	-0.093	0.02
0.018	0.078	0.039	0.001	-0.001	-0.077	-0.044	-0.005	-0.031	-0.069	-0.041
0.019	0.084	0.101	-0.091	-0.026	-0.075	-0.008	0.006	-0.032	-0.041	-0.095
0.033	0.029	0.178	-0.117	-0.058	-0.069	0	-0.01	-0.066	-0.038	-0.077
0.036	-0.033	0.215	-0.056	-0.056	-0.065	-0.032	-0.021	-0.085	-0.043	-0.057
0.017	-0.093	0.15	0.024	-0.029	-0.064	-0.095	-0.003	-0.067	-0.079	-0.07
0.009	-0.119	0.027	0.047	-0.004	-0.062	-0.138	0.005	-0.048	-0.154	-0.073
0.012	-0.03	-0.015	0.018	-0.016	-0.062	-0.138	-0.007	-0.06	-0.177	-0.054
0.022	0.094	0.003	0.023	-0.022	-0.071	-0.144	-0.017	-0.07	-0.162	-0.02
0.04	0.073	-0.023	0.045	0.046	-0.065	-0.179	-0.012	-0.05	-0.161	0.06
0.054	-0.024	-0.003	0.019	-0.015	-0.041	-0.181	-0.003	-0.043	-0.129	0.162
0.052	-0.069	0.062	-0.004	-0.196	-0.034	-0.122	-0.013	-0.04	-0.044	0.193
0.041	-0.067	0.088	0.008	-0.154	-0.049	-0.068	-0.02	-0.016	0.043	0.15
0.049	-0.003	0.126	-0.001	0.005	-0.057	-0.061	-0.02	-0.007	0.067	0.108
0.05	0.069	0.165	-0.013	0.036	-0.061	-0.067	-0.039	-0.023	0.017	0.063
0.032	0.099	0.149	0.012	0.014	-0.077	-0.069	-0.049	-0.04	-0.056	-0.023
0.038	0.122	0.098	0.033	0.004	-0.079	-0.067	-0.037	-0.041	-0.114	-0.085
0.03	0.139	0.025	0.031	-0.022	-0.068	-0.057	-0.031	-0.032	-0.143	-0.079
0.018	0.145	-0.062	0.045	-0.085	-0.056	-0.056	-0.028	-0.034	-0.127	-0.06
0.044	0.091	-0.108	0.074	-0.098	-0.05	-0.07	-0.013	-0.037	-0.094	-0.049
0.047	-0.022	-0.075	0.094	-0.009	-0.058	-0.086	-0.005	-0.029	-0.106	-0.027
0.033	-0.144	-0.004	0.093	0.094	-0.068	-0.079	-0.015	-0.025	-0.15	-0.005
0.04	-0.268	0.031	0.035	0.21	-0.068	-0.043	-0.012	-0.024	-0.166	-0.002
0.036	-0.301	-0.014	-0.046	0.294	-0.048	-0.034	-0.004	-0.019	-0.153	0
0.017	-0.274	-0.069	-0.044	0.194	-0.006	-0.073	-0.016	-0.025	-0.155	0.02
0.006	-0.33	-0.035	0.026	0.036	0.017	-0.1	-0.028	-0.049	-0.227	0.021
0.02	-0.4	-0.004	0.045	0.035	0.014	-0.104	-0.032	-0.065	-0.295	-0.004
0.047	-0.436	-0.065	0.003	0.016	0.017	-0.107	-0.032	-0.051	-0.198	-0.009
0.037	-0.413	-0.124	-0.003	-0.182	0.013	-0.099	-0.028	-0.034	-0.047	0.01
0.004	-0.118	-0.127	0.038	-0.342	-0.017	-0.091	-0.029	-0.053	-0.003	0.019
0.011	0.327	-0.105	0.033	-0.325	-0.056	-0.11	-0.022	-0.071	-0.011	-0.002
0.026	0.456	-0.155	-0.037	-0.233	-0.073	-0.114	-0.011	-0.052	-0.049	-0.01
0.02	0.291	-0.339	-0.1	-0.189	-0.073	-0.088	-0.021	-0.034	-0.106	0.017
0.035	0.235	-0.478	-0.103	-0.168	-0.085	-0.073	-0.034	-0.04	-0.149	0.024
0.042	0.327	-0.487	-0.061	-0.001	-0.106	-0.062	-0.023	-0.048	-0.199	0.008
0.009	0.334	-0.404	-0.018	0.308	-0.102	-0.047	-0.007	-0.041	-0.224	-0.001
-0.002	0.224	-0.062	-0.005	0.485	-0.074	-0.035	-0.011	-0.027	-0.159	-0.009
0.027	0.136	0.44	0.02	0.357	-0.05	-0.022	-0.022	-0.033	-0.029	-0.006
0.039	0.102	0.702	0.057	0.105	-0.031	-0.028	-0.02	-0.046	0.048	0.012
0.024	0.088	0.648	0.019	0	0.007	-0.073	-0.014	-0.045	0.028	0.03
0.019	0.09	0.476	-0.059	0.023	0.058	-0.123	-0.008	-0.044	0.022	0.041
0.023	0.082	0.322	-0.069	0.022	0.083	-0.124	-0.014	-0.051	0.051	0.037
0.017	0.044	0.217	-0.026	0	0.069	-0.109	-0.026	-0.051	0.021	0.018
0.011	0.025	0.141	0.057	-0.024	0.038	-0.121	-0.015	-0.039	-0.029	-0.011
-0.001	0.051	0.077	0.173	-0.102	0.015	-0.116	0.006	-0.03	-0.029	-0.024
-0.001	0.065	0.031	0.233	-0.135	-0.011	-0.08	0.004	-0.024	-0.022	-0.011
0.033	0.047	0.03	0.211	0.007	-0.033	-0.055	-0.016	-0.019	-0.053	-0.009
0.044	0.029	0.052	0.155	0.111	-0.009	-0.055	-0.029	-0.022	-0.079	0.004
0.029	0.018	0.042	0.069	0.024	0.037	-0.069	-0.029	-0.038	-0.066	0.106
0.031	0.002	0.03	-0.022	-0.013	0.029	-0.111	-0.022	-0.048	-0.039	0.298
0.037	-0.007	0.079	-0.059	0.066	-0.005	-0.141	-0.011	-0.043	-0.017	0.478
0.035	-0.014	0.123	-0.063	0.098	-0.014	-0.117	-0.002	-0.043	-0.018	0.483
0.035	-0.038	0.105	-0.069	0.097	-0.022	-0.104	-0.009	-0.044	-0.062	0.251
0.045	-0.062	0.079	-0.018	0.07	-0.046	-0.12	-0.018	-0.034	-0.091	-0.022
0.061	-0.069	0.078	0.052	-0.067	-0.069	-0.101	-0.015	-0.036	-0.075	-0.14
0.052	-0.068	0.074	0.027	-0.194	-0.08	-0.044	-0.022	-0.046	-0.069	-0.147
0.029	-0.026	0.057	-0.044	-0.07	-0.084	0.01	-0.045	-0.046	-0.061	-0.116
0.035	0.078	0.037	-0.093	0.077	-0.085	-0.032	-0.057	-0.056	-0.041	-0.027
0.051	0.138	0.024	-0.129	-0.209	-0.086	-0.155	-0.041	-0.077	-0.056	0.036
0.04	0.095	0.022	-0.116	-0.536	-0.097	-0.162	-0.018	-0.055	-0.092	0.027
0.03	0.045	0.031	-0.049	-0.346	-0.094	-0.064	-0.017	0.017	-0.109	0.054
0.036	0.036	0.034	0.012	0.018	-0.062	-0.042	-0.024	0.057	-0.113	0.098
0.037	0.015	0.018	0.015	0.171	-0.039	-0.069	-0.017	0.007	-0.132	0.138
0.037	-0.031	-0.004	-0.027	0.048	-0.034	-0.066	-0.007	-0.088	-0.147	0.238
0.042	-0.058	-0.003	-0.05	-0.211	-0.043	-0.066	-0.013	-0.161	-0.123	0.255
0.036	-0.046	0.017	-0.033	-0.246	-0.08	-0.067	-0.011	-0.174	-0.108	0.093
0.018	-0.02	0.017	-0.01	-0.141	-0.109	-0.046	0.009	-0.117	-0.144	-0.064
0.008	0.025	-0.022	0.011	-0.181	-0.105	-0.027	0.016	0.006	-0.171	-0.122
0.02	0.079	-0.116	0.025	-0.244	-0.09	-0.034	0	0.191	-0.148	-0.148
0.046	0.07	-0.297	0.023	-0.084	-0.072	-0.078	-0.018	0.33	-0.104	-0.136
0.048	0.019	-0.528	0.013	0.232	-0.044	-0.145	-0.03	0.289	-0.099	-0.084
0.018	0.001	-0.659	0.002	0.319	-0.016	-0.213	-0.033	0.164	-0.155	-0.051
0.002	0.005	-0.564	-0.005	0.148	-0.015	-0.21	-0.028	0.081	-0.181	-0.053
0.005	0.008	-0.288	-0.004	0.037	-0.046	-0.093	-0.019	0.007	-0.111	-0.058
0.016	0.008	0.033	0.01	-0.02	-0.076	0.009	-0.01	-0.103	-0.031	-0.035
0.038	0.002	0.285	0.02	-0.118	-0.086	0.016	-0.006	-0.244	-0.022	-0.013
0.038	-0.007	0.365	0.019	-0.106	-0.105	-0.003	-0.023	-0.353	-0.031	-0.037
0.023	-0.014	0.281	0.037	0.049	-0.14	-0.049	-0.044	-0.329	-0.022	-0.052
0.037	-0.02	0.132	0.074	0.164	-0.122	-0.117	-0.044	-0.204	-0.07	-0.038
0.052	-0.044	-0.021	0.099	0.099	-0.062	-0.126	-0.034	-0.092	-0.169	-0.048
0.044	-0.103	-0.086	0.065	-0.053	-0.05	-0.089	-0.021	0.032	-0.202	-0.065
0.027	-0.175	-0.001	-0.029	-0.093	-0.054	-0.077	-0.014	0.153	-0.157	-0.054
0.008	-0.225	0.128	-0.072	-0.047	-0.017	-0.093	-0.016	0.131	-0.121	-0.029
0.014	-0.273	0.174	-0.033	-0.037	0.023	-0.105	-0.011	0.025	-0.132	0.015
0.029	-0.276	0.068	-0.006	-0.08	0.033	-0.073	-0.004	0.013	-0.133	0.082
0.015	-0.118	-0.124	-0.013	-0.106	0.044	-0.044	-0.018	0.068	-0.117	0.108
0.017	0.137	-0.114	-0.012	0.012	0.072	-0.088	-0.034	-0.033	-0.153	0.038
0.033	0.256	0.058	0.014	0.178	0.084	-0.115	-0.025	-0.306	-0.2	-0.077
0.02	0.139	-0.022	0.028	0.211	0.065	-0.069	-0.017	-0.426	-0.201	-0.136
0.021	-0.02	-0.215	0.004	0.184	0.016	-0.033	-0.026	-0.33	-0.155	-0.091
0.037	0.058	-0.071	-0.017	0.129	-0.034	-0.058	-0.034	-0.271	-0.079	-0.012
0.029	0.305	0.29	-0.017	0.027	-0.045	-0.111	-0.037	-0.289	-0.037	0.006
0.017	0.389	0.49	-0.004	-0.009	-0.058	-0.132	-0.035	-0.366	-0.028	-0.022
0.019	0.263	0.439	0.013	0.006	-0.086	-0.107	-0.022	-0.52	-0.014	-0.088
0.032	0.127	0.315	0.007	-0.007	-0.1	-0.09	-0.002	-0.412	0.005	-0.183
0.045	0.05	0.265	-0.01	-0.005	-0.11	-0.09	-0.002	0.02	0.027	-0.106
0.033	-0.002	0.232	0.002	0.032	-0.113	-0.087	-0.018	0.247	0.017	0.133
0.022	-0.032	0.147	0.026	0.007	-0.101	-0.094	-0.021	0.247	-0.019	0.205
0.039	-0.03	0.046	0.031	-0.108	-0.09	-0.104	-0.022	0.306	-0.047	0.116
0.043	-0.014	-0.01	0.017	-0.116	-0.092	-0.1	-0.02	0.277	-0.053	0.058
0.023	-0.012	-0.012	-0.006	0.024	-0.101	-0.097	-0.009	0.173	-0.043	0.058
0.013	-0.031	-0.024	-0.019	0.062	-0.097	-0.098	-0.017	0.164	-0.05	0.118
0.018	-0.038	-0.085	-0.011	-0.022	-0.094	-0.092	-0.031	0.219	-0.068	0.168
0.031	-0.003	-0.094	0.007	-0.063	-0.092	-0.079	-0.026	0.223	-0.097	0.198
0.031	0.045	0.028	0.022	-0.057	-0.074	-0.065	-0.022	0.023	-0.114	0.29
0.023	0.052	0.175	0.029	-0.032	-0.068	-0.051	-0.029	-0.318	-0.059	0.358
0.022	0.04	0.22	0.035	-0.008	-0.079	-0.046	-0.031	-0.422	-0.049	0.322
0.025	0.026	0.17	0.046	-0.001	-0.074	-0.067	-0.024	-0.238	-0.181	0.243
0.037	0.005	0.108	0.038	0.012	-0.032	-0.107	-0.023	-0.137	-0.232	0.114
0.038	0.013	0.044	0.02	0.018	0.031	-0.134	-0.023	-0.169	-0.118	-0.006
0.029	0.029	-0.071	0.014	0.045	0.05	-0.149	-0.018	-0.197	-0.115	-0.012
0.032	0.024	-0.157	0.006	0.084	0.011	-0.128	-0.016	-0.114	-0.237	0.004
0.027	0.018	-0.132	-0.006	0.034	-0.018	-0.055	-0.017	0.131	-0.183	-0.034
0.016	0.006	-0.09	-0.002	-0.106	-0.015	-0.02	-0.012	0.122	-0.012	-0.061
0.016	-0.002	-0.102	-0.015	-0.223	-0.032	-0.043	-0.002	-0.238	0.011	-0.06
0.031	-0.002	-0.104	-0.055	-0.264	-0.079	-0.036	-0.003	-0.367	-0.016	-0.055
0.042	-0.014	-0.084	-0.064	-0.257	-0.104	-0.021	-0.007	-0.225	0.08	-0.056
0.029	-0.028	-0.117	-0.042	-0.201	-0.097	-0.051	-0.004	-0.143	0.14	-0.07
0.03	-0.018	-0.117	-0.038	-0.106	-0.09	-0.077	-0.011	-0.007	0.047	-0.074
0.046	0.002	0.029	-0.036	-0.002	-0.095	-0.08	-0.019	0.285	-0.035	-0.047
0.037	0.01	0.173	-0.007	0.109	-0.081	-0.092	-0.03	0.518	-0.02	-0.033
0.025	0.001	0.193	0.029	0.172	-0.035	-0.1	-0.043	0.504	-0.045	-0.055
0.031	-0.011	0.168	0.048	0.137	-0.039	-0.105	-0.034	0.381	-0.14	-0.049
0.032	-0.009	0.164	0.057	0.092	-0.104	-0.118	-0.038	0.34	-0.172	0.003
0.032	-0.005	0.175	0.055	0.063	-0.12	-0.11	-0.045	0.184	-0.128	0.029
0.038	-0.012	0.123	0.041	-0.014	-0.063	-0.092	-0.014	-0.217	-0.108	0.026
0.03	-0.013	-0.042	0.035	-0.022	-0.005	-0.085	-0.003	-0.516	-0.128	-0.014
0.01	0.002	-0.213	0.021	0.087	0.018	-0.063	-0.015	-0.442	-0.145	-0.119
0.014	0.017	-0.317	0	0.157	0.037	-0.029	-0.005	-0.233	-0.175	-0.137
0.027	0.029	-0.39	0.01	0.148	0.063	-0.016	-0.001	-0.376	-0.208	0.008
0.027	0.038	-0.371	0.034	-0.012	0.066	-0.016	-0.017	-0.721	-0.185	0.114
0.029	0.021	-0.151	0.03	-0.221	0.037	-0.017	-0.033	-0.652	-0.126	0.104
0.021	-0.014	0.176	0.006	-0.181	-0.012	-0.051	-0.032	-0.403	-0.07	0.097
0.01	-0.025	0.384	-0.017	-0.018	-0.037	-0.11	-0.019	-0.373	-0.032	0.091
0.024	-0.019	0.402	-0.021	0.03	-0.012	-0.113	-0.018	-0.277	-0.036	0.05
0.035	-0.019	0.319	-0.01	0.022	0.008	-0.077	-0.024	-0.064	-0.075	-0.001
0.034	-0.013	0.23	-0.009	0.039	-0.022	-0.106	-0.025	0.132	-0.131	-0.058
0.037	-0.007	0.172	-0.002	0.083	-0.043	-0.15	-0.026	0.39	-0.148	-0.09
0.029	-0.011	0.125	0.026	0.107	-0.008	-0.121	-0.025	0.544	-0.098	-0.092
0.022	-0.018	0.087	0.034	0.068	0.047	-0.084	-0.02	0.473	-0.08	-0.087
0.023	-0.018	0.072	0.017	0.047	0.086	-0.079	-0.027	0.387	-0.089	-0.028
0.023	-0.016	0.07	0.015	0.109	0.089	-0.085	-0.042	0.314	0.013	0.065
0.037	-0.022	0.082	0.023	0.084	0.041	-0.126	-0.041	0.242	0.154	0.107
0.04	-0.026	0.087	0.01	-0.063	-0.018	-0.15	-0.02	0.193	0.161	0.116
0.018	-0.02	0.069	-0.01	-0.114	-0.048	-0.089	-0.01	0.057	0.055	0.111
0.02	-0.029	0.055	-0.017	-0.055	-0.049	-0.027	-0.019	-0.027	-0.044	0.06
0.036	-0.066	0.056	-0.01	-0.047	-0.04	-0.024	-0.019	0.036	-0.066	0.009
0.033	-0.109	0.065	0.006	-0.178	-0.056	-0.043	-0.01	0.11	-0.039	0.006
0.034	-0.16	0.067	0.011	-0.299	-0.09	-0.079	-0.004	0.211	-0.047	0.027
0.04	-0.191	0.047	0.011	-0.251	-0.104	-0.111	-0.006	0.234	-0.095	0.044
0.027	-0.104	0.019	0.022	-0.191	-0.102	-0.107	-0.018	0.042	-0.15	0.042
0.027	-0.003	-0.006	0.012	-0.135	-0.099	-0.101	-0.024	-0.128	-0.179	0.024
0.052	-0.048	-0.034	-0.014	0.058	-0.097	-0.116	-0.023	-0.116	-0.121	0.022
0.053	-0.118	-0.05	-0.004	0.198	-0.087	-0.105	-0.029	-0.048	-0.054	0.019
0.04	-0.118	-0.05	0.026	0.12	-0.045	-0.062	-0.027	0.005	-0.09	-0.015
0.044	-0.045	-0.058	0.031	0.019	-0.012	-0.023	-0.019	0.028	-0.138	-0.062
0.05	0.125	-0.084	0.014	0	-0.032	-0.023	-0.021	0.037	-0.136	-0.065
0.042	0.273	-0.095	-0.011	-0.014	-0.023	-0.064	-0.012	0.057	-0.134	-0.033
0.024	0.318	-0.067	-0.026	-0.005	0.037	-0.095	0.007	0.032	-0.135	-0.049
0.018	0.315	-0.026	0.001	0.021	0.056	-0.099	0.009	-0.032	-0.159	-0.103
0.023	0.29	0	0.043	0.006	0.023	-0.115	-0.003	-0.077	-0.191	-0.124
0.024	0.28	0.017	0.033	-0.012	-0.023	-0.164	-0.018	-0.121	-0.186	-0.077
0.025	0.263	0.036	-0.01	-0.037	-0.079	-0.186	-0.023	-0.191	-0.208	0.019
0.027	0.177	0.037	-0.027	-0.151	-0.125	-0.133	-0.018	-0.224	-0.262	0.091
0.027	0.089	0.01	-0.028	-0.234	-0.15	-0.074	-0.026	-0.151	-0.26	0.084
0.03	0.059	-0.006	-0.039	-0.073	-0.165	-0.059	-0.034	-0.023	-0.2	0.02
0.033	0.05	0.009	-0.054	0.163	-0.143	-0.063	-0.041	0.06	-0.101	0.025
0.025	0.039	0.02	-0.057	0.172	-0.083	-0.073	-0.057	0.009	-0.01	0.121
0.016	0.036	-0.01	-0.033	0.074	-0.041	-0.067	-0.05	-0.095	0.009	0.13
0.02	0.028	-0.086	0.011	0.064	-0.028	-0.052	-0.028	-0.08	-0.021	0.064
0.022	0.017	-0.167	0.038	0.076	-0.03	-0.061	-0.022	-0.032	-0.081	0.071
0.022	0.017	-0.195	0.035	0.053	-0.052	-0.073	-0.009	-0.07	-0.125	0.127
0.028	0.002	-0.131	0.038	0.04	-0.071	-0.076	0	-0.106	-0.091	0.159
0.021	-0.023	0.003	0.047	0.03	-0.076	-0.088	-0.01	-0.077	-0.038	0.11
0.001	-0.022	0.138	0.035	-0.042	-0.091	-0.098	-0.017	-0.056	-0.007	-0.036
0.001	0.014	0.189	0.027	-0.067	-0.102	-0.094	-0.022	-0.101	0.032	-0.179
0.023	0.046	0.161	0.037	0.06	-0.09	-0.084	-0.022	-0.16	0.03	-0.26
0.045	0.047	0.144	0.038	0.137	-0.079	-0.086	-0.015	-0.154	-0.016	-0.249
0.044	0.033	0.146	0.043	0.064	-0.07	-0.089	-0.022	-0.109	-0.052	-0.076
0.026	0.025	0.125	0.06	0.005	-0.057	-0.075	-0.024	-0.092	-0.068	0.135
0.017	0.02	0.103	0.069	0.003	-0.056	-0.084	-0.015	-0.081	-0.086	0.198
0.021	0.013	0.09	0.066	-0.008	-0.069	-0.107	-0.016	-0.065	-0.111	0.187
0.032	0.017	0.07	0.055	-0.035	-0.084	-0.082	-0.019	-0.083	-0.098	0.183
0.042	0.025	0.055	0.022	-0.027	-0.101	-0.042	-0.022	-0.111	-0.061	0.115
0.042	0.015	0.049	-0.026	0.051	-0.131	-0.045	-0.03	-0.105	-0.068	0.059
0.044	-0.003	0.05	-0.048	0.064	-0.171	-0.068	-0.038	-0.065	-0.084	0.21
0.041	-0.01	0.053	-0.048	-0.086	-0.174	-0.064	-0.056	-0.047	-0.061	0.42
0.023	-0.023	0.048	-0.044	-0.259	-0.132	-0.041	-0.053	-0.09	-0.038	0.325
0.004	-0.073	0.046	-0.007	-0.38	-0.077	-0.041	-0.002	-0.127	-0.047	0.066
0.01	-0.142	0.044	0.031	-0.345	-0.037	-0.055	0.034	-0.101	-0.059	-0.035
0.022	-0.182	0.021	0.021	-0.093	-0.02	-0.059	0.008	-0.079	-0.074	-0.053
0.02	-0.196	-0.006	-0.006	0.033	-0.006	-0.054	-0.012	-0.092	-0.11	-0.037
0.028	-0.118	-0.018	0.003	-0.065	0.017	-0.053	0.006	-0.09	-0.16	-0.033
0.041	0.04	0.002	0.058	-0.059	0.073	-0.065	0.001	-0.08	-0.186	-0.172
0.045	0.094	0.038	0.09	0.056	0.12	-0.095	-0.024	-0.089	-0.156	-0.291
0.032	0.039	0.044	0.042	0.089	0.092	-0.141	-0.03	-0.091	-0.114	-0.221
0.021	0.002	0.041	-0.015	0.042	0.056	-0.181	-0.023	-0.075	-0.096	-0.012
0.046	-0.023	0.056	0.001	0.016	0.055	-0.189	-0.02	-0.066	-0.077	0.197
0.064	-0.045	0.048	0.053	0.022	0.033	-0.167	-0.021	-0.064	-0.057	0.226
0.034	-0.039	0.029	0.061	0.011	-0.011	-0.138	-0.011	-0.063	-0.054	0.078
0	-0.018	0.052	0.013	0.029	-0.007	-0.102	-0.005	-0.071	-0.089	-0.027
0.005	0.004	0.089	-0.029	0.077	0.044	-0.063	-0.019	-0.082	-0.127	0.014
0.042	0.039	0.087	-0.037	0.086	0.05	-0.05	-0.023	-0.103	-0.109	0.043
0.052	0.069	0.075	-0.079	0.057	-0.015	-0.056	-0.018	-0.138	-0.06	-0.024
0.028	0.073	0.087	-0.133	0.012	-0.08	-0.058	-0.03	-0.196	-0.048	-0.055
0.021	0.064	0.08	-0.101	-0.028	-0.111	-0.057	-0.046	-0.267	-0.088	-0.025
0.027	0.048	0.035	-0.048	-0.036	-0.102	-0.059	-0.031	-0.182	-0.122	-0.032
0.028	0.029	0.024	-0.043	0.002	-0.072	-0.07	-0.009	0.06	-0.112	-0.039
0.031	0.021	0.048	-0.039	0.051	-0.061	-0.092	-0.01	0.157	-0.091	-0.005
0.024	0.014	0.051	-0.024	0.064	-0.043	-0.1	-0.003	0.11	-0.072	0.034
0.011	-0.003	0.05	-0.009	0.019	-0.004	-0.073	0.005	0.075	-0.05	0.098
0.022	-0.017	0.058	0.009	-0.057	0.011	-0.045	-0.006	0.005	-0.061	0.186
0.048	-0.003	0.058	0.009	-0.088	0.011	-0.049	-0.017	-0.044	-0.097	0.216
0.047	0.039	0.055	0.003	-0.072	0.02	-0.056	-0.023	-0.019	-0.089	0.168
0.027	0.068	0.048	0.004	-0.092	0.021	-0.061	-0.021	-0.006	-0.04	0.081
0.022	0.066	0.041	0.003	-0.096	0.002	-0.088	-0.022	-0.01	-0.011	0.017
0.018	0.06	0.05	0.004	-0.013	-0.006	-0.103	-0.031	-0.012	-0.009	-0.029
0.008	0.048	0.053	0.01	0.063	-0.002	-0.102	-0.03	-0.019	-0.031	-0.104
0.008	0.029	0.043	0.014	0.108	-0.027	-0.111	-0.018	0.008	-0.054	-0.158
0.022	0.023	0.038	0.007	0.11	-0.065	-0.108	-0.017	0.04	-0.065	-0.141
0.033	0.021	0.017	-0.009	-0.006	-0.075	-0.09	-0.026	0.001	-0.094	-0.087
0.024	0.003	-0.006	-0.008	-0.109	-0.081	-0.079	-0.022	-0.044	-0.11	-0.047
0.013	-0.033	-0.011	0.001	-0.1	-0.097	-0.076	-0.011	-0.041	-0.103	-0.011
0.016	-0.06	-0.041	0.006	-0.045	-0.1	-0.082	-0.018	-0.031	-0.113	0.037
0.027	-0.078	-0.107	0.017	0.034	-0.087	-0.078	-0.022	-0.03	-0.141	0.024
0.037	-0.097	-0.198	0.034	0.015	-0.077	-0.045	-0.021	-0.034	-0.161	-0.047
0.041	-0.052	-0.287	0.046	-0.141	-0.076	-0.027	-0.029	-0.032	-0.138	-0.117
0.029	0.063	-0.243	0.052	-0.119	-0.076	-0.049	-0.03	-0.026	-0.105	-0.215
0.017	0.122	-0.079	0.047	0.108	-0.072	-0.065	-0.026	-0.031	-0.084	-0.298
0.04	0.089	0.061	0.022	0.158	-0.072	-0.052	-0.03	-0.032	-0.044	-0.27
0.065	0.051	0.184	0.017	0.01	-0.07	-0.068	-0.025	-0.019	-0.012	-0.151
0.054	0.031	0.274	0.046	-0.058	-0.061	-0.133	-0.016	-0.018	-0.002	-0.017
0.033	-0.019	0.27	0.048	-0.013	-0.063	-0.163	-0.016	-0.024	-0.018	0.108
0.026	-0.033	0.232	0.026	0.055	-0.064	-0.139	-0.014	-0.037	-0.066	0.2
0.04	0.026	0.193	0.02	0.111	-0.053	-0.094	-0.013	-0.063	-0.058	0.204
0.054	0.047	0.155	0.02	0.073	-0.058	-0.06	-0.015	-0.052	-0.006	0.303
0.041	-0.001	0.113	0.021	-0.048	-0.067	-0.072	-0.009	-0.004	-0.003	0.549
0.033	-0.041	0.078	0.015	-0.121	-0.054	-0.092	-0.016	0.014	-0.02	0.57
0.043	-0.068	0.082	0.007	-0.134	-0.038	-0.095	-0.035	-0.01	-0.048	0.352
0.026	-0.109	0.086	0.016	-0.105	-0.02	-0.092	-0.034	-0.035	-0.108	0.168
-0.004	-0.076	0.046	0.012	-0.024	-0.004	-0.064	-0.029	-0.036	-0.137	0.031
0.001	0.056	0	-0.003	0.037	-0.027	-0.053	-0.035	-0.024	-0.119	-0.071
0.013	0.156	-0.031	0.009	0.06	-0.037	-0.093	-0.026	-0.025	-0.101	-0.134
0.022	0.156	-0.07	0.008	0.02	-0.013	-0.108	-0.007	-0.03	-0.1	-0.179
0.035	0.113	-0.109	-0.018	-0.146	-0.032	-0.069	0.005	-0.021	-0.108	-0.179
0.025	0.067	-0.15	-0.028	-0.257	-0.077	-0.037	-0.004	-0.02	-0.131	-0.159
0.012	-0.015	-0.259	-0.033	-0.171	-0.083	-0.034	-0.024	-0.04	-0.145	-0.117
0.027	-0.141	-0.429	-0.039	-0.056	-0.074	-0.057	-0.034	-0.051	-0.115	-0.007
0.038	-0.227	-0.529	-0.034	0.018	-0.085	-0.072	-0.044	-0.042	-0.097	0.104
0.037	-0.187	-0.408	-0.046	0.077	-0.091	-0.059	-0.048	-0.042	-0.11	0.104
0.04	0.041	-0.046	-0.035	0.102	-0.065	-0.068	-0.038	-0.039	-0.105	0.025
0.032	0.316	0.331	0.026	0.145	-0.036	-0.092	-0.036	-0.026	-0.103	-0.031
0.024	0.309	0.45	0.039	0.19	-0.04	-0.077	-0.031	-0.028	-0.152	-0.021
0.026	0.018	0.31	-0.008	0.156	-0.064	-0.076	-0.006	-0.037	-0.209	0.024
0.03	-0.221	0.008	-0.018	0.053	-0.066	-0.122	0.011	-0.03	-0.236	0.022
0.031	-0.221	-0.378	0.017	-0.005	-0.054	-0.132	-0.002	-0.02	-0.264	-0.013
0.024	-0.075	-0.533	0.052	0.05	-0.057	-0.087	-0.017	-0.022	-0.258	0.023
0.016	0.06	-0.277	0.066	0.025	-0.073	-0.072	-0.007	-0.02	-0.174	0.08
0.014	0.126	0.046	0.046	-0.125	-0.071	-0.103	0	-0.014	-0.101	0.061
0.027	0.12	0.181	0.008	-0.138	-0.054	-0.127	-0.03	-0.017	-0.097	0.002
0.048	0.069	0.206	-0.015	-0.045	-0.071	-0.122	-0.062	-0.036	-0.12	-0.052
0.047	0.016	0.226	-0.019	-0.042	-0.111	-0.104	-0.043	-0.066	-0.123	-0.105
0.04	-0.028	0.313	-0.008	-0.085	-0.141	-0.077	-0.009	-0.069	-0.089	-0.121
0.034	-0.062	0.401	-0.002	-0.039	-0.168	-0.048	-0.006	-0.03	-0.027	-0.077
0.015	-0.077	0.396	-0.001	0.043	-0.166	-0.051	-0.012	-0.011	0.029	-0.042
0.017	-0.034	0.359	0.005	0.052	-0.083	-0.078	-0.013	-0.019	0.051	-0.06
0.035	0.08	0.334	0.002	0.03	0.015	-0.089	-0.011	-0.02	0.036	-0.056
0.024	0.147	0.292	-0.011	0.007	0.043	-0.085	-0.008	-0.021	-0.025	-0.006
0.01	0.09	0.221	-0.012	-0.038	0.068	-0.086	-0.012	-0.033	-0.081	0.023
0.026	0.025	0.148	-0.014	-0.06	0.155	-0.091	-0.021	-0.031	-0.033	0.068
0.04	0.027	0.102	-0.023	-0.017	0.229	-0.084	-0.025	-0.027	0.008	0.136
0.027	0.03	0.093	-0.012	0.034	0.2	-0.069	-0.021	-0.057	-0.058	0.13
0.02	0.009	0.12	0.013	0.014	0.105	-0.077	-0.021	-0.098	-0.052	0.074
0.023	-0.012	0.106	0.021	-0.013	0.035	-0.087	-0.022	-0.102	0.028	0.038
0.022	-0.023	-0.011	0.032	0	-0.016	-0.066	-0.018	-0.1	-0.039	0.009
0.033	-0.008	-0.19	0.051	0.002	-0.058	-0.041	-0.028	-0.107	-0.163	-0.017
0.047	-0.031	-0.457	0.039	0.01	-0.06	-0.041	-0.035	-0.084	-0.176	-0.024
0.037	-0.128	-0.736	0.017	-0.011	-0.041	-0.07	-0.018	-0.044	-0.159	-0.006
0.025	-0.136	-0.684	0.024	-0.13	-0.034	-0.101	-0.012	-0.038	-0.146	0.015
0.032	0.02	-0.227	0.034	-0.211	-0.034	-0.083	-0.02	-0.056	-0.128	0.048
0.036	0.17	0.28	0.023	-0.157	-0.03	-0.054	-0.026	-0.069	-0.12	0.121
0.023	0.196	0.548	0.006	-0.062	-0.022	-0.08	-0.036	-0.075	-0.051	0.223
0.021	0.157	0.528	0.007	-0.001	-0.027	-0.123	-0.041	-0.058	0.036	0.305
0.049	0.152	0.362	0.021	-0.024	-0.038	-0.123	-0.037	-0.091	0.009	0.31
0.054	0.164	0.233	0.018	-0.024	-0.046	-0.104	-0.035	-0.228	-0.065	0.262
0.02	0.11	0.188	-0.007	0.066	-0.061	-0.111	-0.03	-0.279	-0.066	0.196
0.004	-0.009	0.205	-0.027	0.01	-0.077	-0.125	-0.011	-0.118	-0.014	0.095
0.018	-0.101	0.235	-0.049	-0.151	-0.081	-0.113	-0.005	0.086	0.014	0.052
0.029	-0.078	0.232	-0.081	-0.134	-0.072	-0.081	-0.002	0.156	-0.005	0.102
0.039	-0.012	0.214	-0.088	-0.026	-0.066	-0.054	0.012	0.083	-0.056	0.07
0.039	-0.005	0.175	-0.08	0.011	-0.058	-0.07	-0.001	-0.021	-0.096	-0.088
0.032	-0.012	0.108	-0.062	0.006	-0.048	-0.098	-0.015	-0.136	-0.056	-0.221
0.031	0.015	0.063	-0.022	0	-0.075	-0.073	-0.014	-0.285	0	-0.218
0.033	0.046	0.041	0.023	0.022	-0.107	-0.013	-0.032	-0.306	-0.008	-0.145
0.046	0.031	-0.005	0.053	0.087	-0.094	-0.003	-0.047	-0.144	-0.033	-0.122
0.048	-0.019	-0.053	0.06	0.136	-0.078	-0.072	-0.043	0.011	-0.065	-0.132
0.029	-0.039	-0.084	0.033	0.108	-0.081	-0.123	-0.019	0.054	-0.125	-0.128
0.024	-0.034	-0.17	0.008	0.059	-0.072	-0.094	0.008	0.052	-0.184	-0.143
0.019	-0.047	-0.349	0.041	0.066	-0.062	-0.071	0.005	0.067	-0.238	-0.198
0.008	-0.023	-0.577	0.105	0.086	-0.07	-0.09	-0.011	0.067	-0.298	-0.195
0.019	0.047	-0.885	0.137	0.074	-0.092	-0.093	-0.024	0.018	-0.347	-0.057
0.034	0.054	-1.257	0.128	0.071	-0.113	-0.094	-0.037	-0.051	-0.342	0.112
0.034	-0.004	-1.336	0.097	0.064	-0.115	-0.105	-0.04	-0.1	-0.292	0.21
0.024	0.006	-0.907	0.068	0.016	-0.114	-0.098	-0.035	-0.113	-0.233	0.24
0.018	0.078	-0.295	0.014	0.001	-0.116	-0.092	-0.039	-0.11	-0.134	0.202
0.02	0.087	0.094	-0.059	0.038	-0.101	-0.103	-0.041	-0.108	0.006	0.108
0.019	0.029	0.192	-0.069	0.062	-0.06	-0.108	-0.024	-0.077	0.09	0.042
0.031	-0.01	0.374	-0.025	0.058	-0.029	-0.094	-0.007	0.04	0.081	0.037
0.043	-0.015	0.758	0.015	0.041	-0.038	-0.07	-0.009	0.182	0.045	0.024
0.032	-0.012	0.934	0.059	-0.02	-0.058	-0.069	-0.019	0.16	0.015	-0.008
0.026	-0.003	0.879	0.11	-0.136	-0.067	-0.092	-0.01	-0.006	-0.003	-0.019
0.023	0.002	0.818	0.146	-0.205	-0.078	-0.096	0.004	-0.045	0.011	-0.023
0.002	-0.006	0.699	0.151	-0.16	-0.076	-0.079	-0.01	0.031	0.039	-0.029
0.001	-0.003	0.526	0.133	-0.055	-0.058	-0.071	-0.018	0.013	0.031	-0.025
0.027	0.002	0.384	0.083	0.011	-0.045	-0.06	-0.013	-0.048	-0.024	-0.022
0.038	-0.009	0.247	0.009	0.009	-0.034	-0.065	-0.011	-0.056	-0.051	-0.004
0.026	-0.021	0.09	-0.045	0.005	-0.024	-0.099	-0.005	-0.052	-0.038	0.021
0.017	-0.022	-0.05	-0.074	-0.018	-0.009	-0.116	-0.013	-0.042	-0.077	0.018
0.018	-0.023	-0.152	-0.102	-0.03	0.026	-0.11	0.015	-0.025	-0.14	0.004
0.031	-0.016	-0.201	-0.122	-0.022	0.051	-0.075	0.063	-0.04	-0.163	0.009
0.043	0.022	-0.151	-0.124	-0.203	0.039	-0.017	0.036	-0.103	-0.181	0.023
0.034	0.066	-0.041	-0.119	-0.406	0.001	-0.04	-0.015	-0.146	-0.172	0.029
0.022	0.067	0.001	-0.118	-0.313	-0.007	-0.14	-0.028	-0.087	-0.093	0.029
0.025	0.043	0.004	-0.112	-0.146	0.002	-0.174	-0.017	-0.033	-0.024	0.021
0.04	0.026	0.086	-0.083	-0.043	-0.046	-0.119	-0.021	-0.083	-0.035	0.019
0.037	0.024	0.188	-0.029	0.078	-0.12	-0.063	-0.045	-0.08	-0.061	0.036
0.03	0.036	0.219	0.031	0.134	-0.125	-0.033	-0.034	0.034	-0.059	0.039
0.036	0.033	0.149	0.058	0.12	-0.052	0.001	-0.028	0.132	-0.081	0.009
0.017	0.014	-0.005	0.049	0.113	-0.001	0.012	-0.063	0.151	-0.112	-0.022
0.004	0.004	-0.072	0.022	0.106	-0.04	-0.052	-0.063	0.104	-0.118	-0.007
0.03	0.003	0.005	-0.005	0.085	-0.081	-0.102	-0.024	0.064	-0.137	0.037
0.045	0.004	0.019	-0.004	0.052	-0.044	-0.065	-0.012	0.083	-0.173	0.048
0.029	-0.005	-0.151	0.002	0.008	0.013	-0.047	-0.033	0.03	-0.219	0.043
0.023	-0.014	-0.405	-0.001	-0.004	0.042	-0.082	-0.03	-0.126	-0.268	0.058
0.029	-0.008	-0.489	-0.006	0.017	0.064	-0.089	-0.006	-0.18	-0.264	0.039
0.018	0.001	-0.291	-0.024	0.06	0.072	-0.066	-0.014	-0.096	-0.2	-0.005
0.016	0.002	-0.058	-0.031	0.122	0.041	-0.053	-0.032	-0.031	-0.148	-0.005
0.039	-0.004	0.065	0	0.053	0.008	-0.077	-0.036	-0.005	-0.098	0.01
0.05	-0.009	0.16	0.04	-0.101	0.024	-0.131	-0.037	0.029	0.008	0.003
0.047	-0.007	0.218	0.046	-0.089	0.025	-0.158	-0.032	0.056	0.082	0.023
0.048	-0.001	0.239	0.02	-0.04	-0.046	-0.133	-0.024	0.061	0.043	0.083
0.051	-0.009	0.274	-0.012	-0.127	-0.086	-0.103	-0.021	0.006	0	0.091
0.051	-0.047	0.295	-0.04	-0.177	-0.059	-0.106	-0.017	-0.1	0.014	0.036
0.051	-0.103	0.256	-0.054	-0.126	-0.049	-0.11	-0.01	-0.15	0.02	0.021
0.058	-0.162	0.188	-0.038	-0.062	-0.042	-0.071	-0.015	-0.145	-0.007	0.057
0.054	-0.165	0.178	0.006	0.017	-0.004	-0.017	-0.035	-0.14	-0.014	0.047
0.021	-0.074	0.209	0.053	0.08	-0.006	-0.034	-0.046	-0.105	0.049	-0.022
0.004	-0.004	0.173	0.055	0.079	-0.058	-0.103	-0.031	-0.065	0.108	-0.057
0.008	-0.051	0.085	0.02	0.064	-0.085	-0.117	-0.019	-0.062	0.077	-0.041
0.009	-0.055	0.042	0.002	0.089	-0.084	-0.08	-0.023	-0.066	-0.002	-0.031
0.026	0.104	0.026	0.002	0.085	-0.088	-0.073	-0.026	-0.062	-0.086	-0.041
0.027	0.231	-0.013	-0.004	-0.027	-0.092	-0.09	-0.024	-0.08	-0.181	-0.048
0.009	0.242	-0.05	-0.015	-0.101	-0.091	-0.106	-0.02	-0.133	-0.253	-0.011
0.026	0.238	-0.07	-0.023	-0.032	-0.089	-0.117	-0.01	-0.162	-0.258	0.063
0.046	0.194	-0.072	-0.017	-0.012	-0.106	-0.109	-0.018	-0.125	-0.241	0.092
0.029	0.15	-0.054	0.002	-0.03	-0.119	-0.098	-0.043	-0.094	-0.238	0.061
0.018	0.141	-0.037	0.015	0.06	-0.105	-0.11	-0.038	-0.072	-0.175	0.032
0.023	0.095	-0.051	0.015	0.023	-0.087	-0.112	-0.023	-0.007	-0.087	0.041
0.021	0.044	-0.08	0.017	-0.128	-0.067	-0.091	-0.031	0.045	-0.064	0.128
0.033	0.032	-0.073	0.031	-0.078	-0.033	-0.068	-0.03	0.057	-0.07	0.225
0.055	0.007	-0.037	0.041	0.031	0.001	-0.056	-0.016	0.046	-0.076	0.217
0.043	-0.036	-0.031	0.045	0.032	0.006	-0.06	-0.01	-0.015	-0.071	0.169
0.008	-0.063	-0.074	0.046	0.043	-0.023	-0.078	-0.006	-0.097	-0.05	0.161
0.022	-0.085	-0.178	0.028	0.067	-0.047	-0.093	0.002	-0.13	-0.053	0.157
0.07	-0.104	-0.304	0.014	0.086	-0.058	-0.086	0.012	-0.065	-0.119	0.085
0.059	-0.044	-0.271	0.017	0.088	-0.077	-0.071	0.007	0.048	-0.182	-0.074
0.017	0.077	-0.06	0.015	0.035	-0.087	-0.064	-0.016	0.086	-0.134	-0.148
0.016	0.115	0.133	0.008	-0.011	-0.089	-0.053	-0.029	0.047	-0.131	-0.059
0.015	0.069	0.245	-0.002	0.027	-0.092	-0.046	-0.021	0	-0.253	-0.01
-0.008	0.035	0.285	-0.01	0.075	-0.097	-0.06	-0.011	-0.038	-0.241	-0.034
-0.008	0.02	0.233	-0.007	0.013	-0.106	-0.062	-0.004	-0.051	-0.122	-0.028
0.019	0.011	0.171	0.002	-0.096	-0.108	-0.032	0.003	-0.051	-0.08	-0.026
0.026	0.02	0.158	-0.001	-0.16	-0.09	-0.011	-0.009	-0.049	0.015	-0.021
0.019	0.034	0.134	-0.022	-0.197	-0.052	-0.015	-0.024	-0.04	0.175	0.022
0.037	0.029	0.085	-0.028	-0.167	-0.011	-0.029	-0.011	-0.058	0.234	0.037
0.053	0.008	0.071	0.002	-0.078	0	-0.08	-0.003	-0.125	0.19	-0.009
0.039	0.004	0.098	0.053	-0.026	-0.022	-0.177	-0.017	-0.143	0.085	-0.053
0.028	0.018	0.1	0.092	-0.012	-0.041	-0.2	-0.024	-0.049	-0.061	-0.042
0.023	0.014	0.048	0.085	0.036	-0.038	-0.104	-0.022	0.001	-0.169	-0.006
0.017	-0.007	-0.027	0.058	0.07	-0.021	-0.045	-0.023	-0.022	-0.217	0
0.019	-0.03	-0.102	0.053	0.027	0.004	-0.056	-0.016	0.008	-0.206	-0.009
0.015	-0.065	-0.14	0.041	0.018	0.043	-0.057	0.001	0.052	-0.137	0.003
0.004	-0.069	-0.114	0.003	0.111	0.076	-0.088	-0.008	0.064	-0.087	0.008
0	-0.023	-0.083	-0.023	0.159	0.08	-0.146	-0.043	-0.006	-0.107	-0.002
0.025	0	-0.086	-0.03	0.062	0.087	-0.163	-0.06	-0.11	-0.153	0.007
0.06	0.042	-0.093	-0.036	-0.075	0.118	-0.143	-0.052	-0.109	-0.192	0.011
0.057	0.125	-0.143	-0.043	-0.152	0.11	-0.127	-0.033	-0.081	-0.214	-0.021
0.033	0.123	-0.192	-0.054	-0.194	0.034	-0.115	-0.011	-0.059	-0.188	-0.029
0.019	0.072	-0.104	-0.05	-0.173	-0.031	-0.076	-0.009	-0.058	-0.15	0.006
0.01	0.052	0.049	-0.038	-0.033	-0.047	-0.026	-0.029	-0.251	-0.177	0.018
0.02	0.023	0.17	-0.056	0.054	-0.065	-0.029	-0.044	-0.439	-0.195	0.007
0.045	0.007	0.259	-0.08	-0.058	-0.092	-0.072	-0.047	-0.297	-0.183	0.017
0.046	0.007	0.252	-0.062	-0.115	-0.101	-0.084	-0.035	-0.025	-0.204	0.026
0.025	-0.009	0.12	-0.027	0.023	-0.103	-0.069	-0.01	0.089	-0.174	-0.002
0.014	-0.01	-0.008	-0.024	0.088	-0.117	-0.078	-0.003	0.079	-0.098	-0.02
0.026	0.027	-0.032	-0.021	0.03	-0.11	-0.097	-0.005	0.064	-0.09	0.015
0.052	0.085	-0.052	0.022	0.018	-0.068	-0.084	0.007	0.041	-0.141	0.028
0.05	0.106	-0.186	0.068	0.041	-0.05	-0.066	0.009	-0.038	-0.176	-0.02
0.027	0.063	-0.386	0.077	0.054	-0.073	-0.064	-0.003	-0.15	-0.129	-0.038
0.033	0.006	-0.428	0.076	0.026	-0.092	-0.078	-0.026	-0.31	-0.038	-0.021
0.041	-0.056	-0.121	0.092	-0.025	-0.08	-0.095	-0.045	-0.433	0.038	-0.024
0.02	-0.118	0.306	0.094	-0.001	-0.039	-0.079	-0.04	-0.428	0.066	0.007
0.007	-0.108	0.478	0.073	0.054	-0.005	-0.071	-0.034	-0.475	0.022	0.025
0.023	-0.039	0.421	0.059	0.082	-0.016	-0.108	-0.041	-0.543	0.011	-0.06
0.044	0.004	0.329	0.064	0.104	-0.036	-0.114	-0.035	-0.385	0.035	-0.08
0.043	0.032	0.242	0.079	-0.02	-0.048	-0.067	-0.005	-0.105	-0.01	0.085
0.035	0.071	0.16	0.066	-0.226	-0.07	-0.049	0.018	0.12	-0.091	0.26
0.026	0.078	0.111	-0.004	-0.237	-0.077	-0.071	-0.001	0.325	-0.123	0.269
0.018	0.034	0.098	-0.069	-0.106	-0.07	-0.084	-0.022	0.484	-0.077	0.195
0.031	-0.035	0.093	-0.079	-0.014	-0.07	-0.084	-0.022	0.512	0.001	0.22
0.039	-0.098	0.081	-0.038	0.011	-0.06	-0.085	-0.025	0.395	0.044	0.259
0.015	-0.123	0.076	0.036	0.012	-0.054	-0.078	-0.024	0.177	0.045	0.136
0.001	-0.097	0.074	0.101	-0.008	-0.064	-0.05	-0.018	0.031	0.056	-0.034
0.03	-0.025	0.081	0.122	-0.075	-0.07	-0.036	-0.02	0.057	0.078	-0.115
0.054	0.076	0.096	0.095	-0.081	-0.07	-0.083	-0.019	0.09	0.024	-0.184
0.028	0.147	0.082	0.051	0.018	-0.068	-0.134	-0.007	0.018	-0.099	-0.212
0.014	0.141	0.058	0.011	0.081	-0.069	-0.108	-0.002	-0.067	-0.173	-0.112
0.043	0.115	0.07	-0.032	0.042	-0.071	-0.06	-0.021	-0.038	-0.146	-0.021
0.056	0.104	0.083	-0.05	-0.049	-0.047	-0.056	-0.043	0.081	-0.069	0.009
0.04	0.08	0.073	-0.034	-0.033	-0.021	-0.058	-0.036	0.122	-0.022	0.07
0.034	0.047	0.074	-0.027	0.142	-0.024	-0.08	-0.019	0.077	-0.035	0.142
0.04	0.022	0.065	-0.03	0.189	-0.011	-0.116	-0.022	0.057	-0.062	0.189
0.027	-0.015	0.039	-0.037	0.054	0.009	-0.096	-0.035	0.045	-0.072	0.154
0.03	-0.077	0.044	-0.05	0.02	-0.008	-0.065	-0.041	0.027	-0.079	0.044
0.048	-0.072	0.064	-0.033	0.019	-0.027	-0.078	-0.018	0.029	-0.073	-0.008
0.028	0.025	0.068	-0.009	-0.047	-0.046	-0.084	0.011	0.028	-0.038	-0.013
0.005	-0.008	0.057	-0.01	-0.026	-0.077	-0.066	-0.002	0.013	-0.028	-0.055
0.02	-0.203	0.037	-0.008	-0.061	-0.101	-0.065	-0.028	-0.012	-0.066	-0.093
0.036	-0.28	0.034	-0.009	-0.21	-0.125	-0.073	-0.024	-0.027	-0.076	-0.08
0.034	-0.145	0.04	-0.021	-0.208	-0.135	-0.072	-0.026	-0.035	-0.051	-0.03
0.021	0.061	0.012	-0.017	-0.059	-0.117	-0.055	-0.034	-0.066	-0.072	0.054
0.026	0.21	-0.024	0	0.046	-0.093	-0.026	-0.032	-0.068	-0.108	0.143
0.042	0.215	-0.024	0.022	-0.023	-0.06	-0.057	-0.035	-0.02	-0.078	0.161
0.023	0.02	-0.012	0.028	-0.165	-0.026	-0.18	-0.022	-0.049	-0.029	0.069
0.002	-0.222	-0.016	-0.01	-0.136	-0.008	-0.265	-0.004	-0.151	-0.017	-0.054
0.007	-0.287	-0.035	-0.022	-0.006	-0.007	-0.211	-0.011	-0.159	-0.027	-0.109
0.017	-0.234	-0.078	0.018	0.062	-0.01	-0.098	-0.021	-0.085	-0.06	-0.108
0.032	-0.123	-0.082	0.022	0.05	-0.003	-0.043	-0.022	-0.065	-0.084	-0.057
0.053	0.079	0	-0.012	0.014	0.014	-0.05	-0.03	-0.074	-0.064	0.024
0.066	0.205	0.057	-0.011	0.04	0.014	-0.049	-0.041	-0.042	-0.053	0.064
0.047	0.155	0.055	0.004	0.071	-0.028	-0.037	-0.017	-0.019	-0.059	0.062
0.02	0.079	0.075	-0.013	0.071	-0.085	-0.075	0.014	-0.035	-0.054	0.036
0.014	0.074	0.113	-0.042	0.095	-0.114	-0.136	-0.008	-0.048	-0.061	-0.004
0.016	0.093	0.109	-0.057	0.097	-0.116	-0.141	-0.039	-0.047	-0.087	-0.007
0.031	0.08	0.019	-0.076	0.066	-0.103	-0.119	-0.026	-0.036	-0.126	0.02
0.035	0.042	-0.118	-0.086	0.044	-0.078	-0.112	-0.01	-0.026	-0.166	0.006
0.002	0.007	-0.25	-0.043	0.038	-0.034	-0.068	-0.011	-0.056	-0.223	-0.042
-0.008	-0.053	-0.446	0.026	0.055	0.017	-0.009	-0.001	-0.105	-0.296	-0.06
0.019	-0.117	-0.669	0.058	0.053	0.034	-0.016	0.005	-0.115	-0.303	-0.05
0.029	-0.123	-0.734	0.045	0.015	0.029	-0.068	-0.008	-0.091	-0.256	-0.031
0.024	-0.106	-0.671	0.027	-0.003	0.038	-0.092	-0.008	-0.074	-0.225	0.001
0.026	-0.069	-0.719	0.032	-0.028	0.036	-0.076	-0.015	-0.07	-0.203	0.025
0.032	0.037	-0.89	0.046	-0.125	0.009	-0.059	-0.038	-0.056	-0.2	0.036
0.024	0.115	-0.749	0.047	-0.177	-0.018	-0.049	-0.037	-0.038	-0.239	0.049
0.003	0.07	-0.089	0.03	-0.086	-0.043	0	-0.026	-0.033	-0.301	0.049
0.004	-0.008	0.539	-0.009	0.005	-0.063	0.046	-0.035	-0.041	-0.298	0.03
0.027	-0.062	0.756	-0.054	-0.029	-0.078	0.008	-0.036	-0.049	-0.155	0.004
0.037	-0.122	0.783	-0.05	-0.112	-0.093	-0.102	-0.016	-0.048	0.011	0.008
0.038	-0.112	0.722	-0.01	-0.139	-0.099	-0.218	-0.012	-0.039	0.037	0.057
0.024	-0.032	0.57	0.005	-0.085	-0.109	-0.227	-0.023	-0.044	-0.032	0.054
0.022	0.004	0.428	-0.002	0.025	-0.113	-0.12	-0.023	-0.057	-0.086	0.012
0.057	0.071	0.293	0.002	0.073	-0.098	-0.066	-0.019	-0.041	-0.142	0.079
0.069	0.226	0.158	0.03	0.022	-0.104	-0.109	-0.018	-0.016	-0.181	0.159
0.045	0.294	0.071	0.055	0.069	-0.114	-0.137	-0.012	-0.015	-0.134	0.128
0.036	0.243	0.023	0.058	0.142	-0.078	-0.116	-0.011	-0.027	-0.088	0.112
0.042	0.225	-0.01	0.061	0.036	-0.018	-0.066	-0.02	-0.04	-0.093	0.131
0.046	0.22	0.028	0.047	-0.057	0.03	-0.041	-0.025	-0.043	-0.071	0.057
0.038	0.148	0.162	0.002	-0.087	0.037	-0.074	-0.017	-0.034	-0.024	-0.028
0.02	0.068	0.201	-0.018	-0.177	0.005	-0.108	-0.011	-0.035	-0.012	-0.011
0.014	0.025	0.041	0.012	-0.161	0.016	-0.102	-0.008	-0.036	-0.045	0.011
0.017	0.014	-0.073	0.053	-0.008	0.071	-0.077	0.005	-0.01	-0.073	-0.029
0.015	0.027	0.002	0.072	0.048	0.069	-0.046	0.008	0.002	-0.059	-0.063
0.027	0.034	0.108	0.06	-0.032	0.023	-0.013	-0.005	-0.002	-0.041	-0.047
0.04	0.023	0.177	0.021	-0.013	0.033	-0.015	-0.005	0.005	-0.035	-0.034
0.029	0.016	0.242	-0.011	0.157	0.065	-0.063	-0.01	-0.051	-0.018	0.007
0.019	0.021	0.272	-0.01	0.161	0.045	-0.091	-0.033	-0.091	-0.018	0.117
0.023	0.02	0.26	0.005	-0.044	-0.002	-0.076	-0.039	0.061	-0.037	0.133
0.026	0.016	0.218	0.001	-0.121	-0.05	-0.091	-0.025	0.251	-0.035	0.082
0.025	0.017	0.164	-0.028	-0.028	-0.096	-0.13	-0.024	0.223	-0.027	0.146
0.023	0.013	0.135	-0.058	0.026	-0.117	-0.11	-0.03	-0.006	-0.05	0.186
0.036	0.01	0.114	-0.071	-0.079	-0.098	-0.047	-0.017	-0.201	-0.083	0.106
0.048	0.01	0.091	-0.061	-0.221	-0.058	-0.025	-0.003	-0.244	-0.089	0.002
0.038	0.009	0.079	-0.036	-0.203	-0.038	-0.04	-0.007	-0.179	-0.071	-0.083
0.028	0.014	0.071	-0.022	-0.065	-0.045	-0.057	-0.023	-0.05	-0.049	-0.166
0.032	0.016	0.056	-0.007	0.049	-0.04	-0.083	-0.03	-0.1	-0.034	-0.248
0.033	0.002	0.035	0.034	0.08	-0.033	-0.082	-0.02	-0.355	-0.017	-0.207
0.037	-0.008	0.022	0.067	0.07	-0.06	-0.05	-0.018	-0.377	0.007	-0.019
0.031	-0.001	0.035	0.069	0.066	-0.108	-0.064	-0.026	-0.171	0.006	0.114
0.008	0	0.055	0.063	0.02	-0.128	-0.106	-0.024	-0.089	-0.033	0.161
0.01	-0.007	0.05	0.05	-0.028	-0.124	-0.102	-0.033	-0.097	-0.084	0.211
0.037	-0.009	0.041	0.028	-0.031	-0.125	-0.081	-0.038	-0.088	-0.109	0.214
0.035	-0.02	0.042	0.035	-0.057	-0.117	-0.089	-0.01	-0.117	-0.109	0.172
0.02	-0.036	0.028	0.079	-0.059	-0.089	-0.115	0.003	-0.165	-0.096	0.139
0.034	-0.028	0.014	0.093	-0.005	-0.062	-0.117	-0.02	-0.186	-0.065	0.081
0.046	0	0.025	0.07	-0.001	-0.073	-0.086	-0.036	-0.207	-0.032	-0.004
0.044	0.015	0.041	0.052	-0.036	-0.134	-0.075	-0.032	-0.167	-0.011	-0.059
0.047	0.009	0.047	0.016	-0.074	-0.179	-0.103	-0.037	-0.03	0.005	-0.101
0.042	-0.002	0.042	-0.024	-0.125	-0.15	-0.123	-0.049	0.062	-0.012	-0.166
0.023	-0.013	0.021	-0.029	-0.098	-0.077	-0.111	-0.033	0.052	-0.066	-0.208
0.016	-0.022	0.007	-0.032	0.014	-0.01	-0.08	-0.011	0.038	-0.108	-0.186
0.02	-0.018	0.021	-0.038	0.067	0.001	-0.052	-0.015	0.086	-0.127	-0.115
0.022	-0.009	0.028	-0.026	0.042	-0.035	-0.067	-0.027	0.134	-0.112	-0.03
0.021	-0.004	0.021	-0.015	0.059	-0.052	-0.119	-0.025	0.098	-0.081	0.037
0.022	0.003	0.033	-0.015	0.131	-0.04	-0.138	-0.018	0.056	-0.081	0.1
0.028	0	0.051	-0.037	0.14	-0.025	-0.101	-0.023	0.04	-0.068	0.143
0.02	-0.012	0.043	-0.061	0.071	-0.01	-0.054	-0.026	-0.01	-0.043	0.11
-0.004	-0.01	0.01	-0.04	0.006	0.021	-0.03	-0.027	-0.023	-0.078	0.021
0.008	-0.008	-0.025	0.002	-0.035	0.082	-0.04	-0.034	0.028	-0.113	-0.015
0.04	-0.014	-0.046	0.032	-0.037	0.128	-0.096	-0.032	0.031	-0.111	0.062
0.048	-0.012	-0.051	0.052	0.03	0.11	-0.137	-0.032	-0.02	-0.128	0.112
0.05	-0.001	-0.035	0.038	0.085	0.075	-0.112	-0.034	-0.058	-0.147	0.028
0.035	0.011	0.026	0.017	0.045	0.055	-0.088	-0.028	-0.087	-0.144	-0.054
0.004	0.038	0.082	0.011	-0.013	0.022	-0.094	-0.018	-0.074	-0.151	-0.048
0.006	0.053	0.038	-0.024	0.018	0.014	-0.079	-0.01	-0.019	-0.179	0.002
0.031	0.023	-0.024	-0.063	0.06	0.053	-0.062	-0.017	-0.012	-0.184	0.065
0.042	-0.01	0.032	-0.055	0.008	0.065	-0.082	-0.029	-0.025	-0.2	0.072
0.032	-0.048	0.094	-0.024	-0.039	0.007	-0.094	-0.033	0.011	-0.277	0.015
0.01	-0.112	0.067	0.002	-0.017	-0.056	-0.082	-0.03	-0.013	-0.223	-0.022
0.012	-0.162	0.037	-0.017	-0.061	-0.069	-0.087	-0.02	-0.121	-0.051	-0.014
0.039	-0.163	0.009	-0.074	-0.112	-0.071	-0.1	-0.022	-0.146	-0.072	0.006
0.037	-0.068	-0.05	-0.08	0.009	-0.083	-0.078	-0.03	-0.072	-0.126	0.024
0.022	0.073	-0.095	-0.038	0.142	-0.103	-0.053	-0.01	-0.041	0.008	0.04
0.035	0.119	-0.096	-0.015	0.12	-0.13	-0.078	0.012	-0.051	0.074	0.043
0.051	0.099	-0.092	-0.018	0.064	-0.123	-0.103	0.007	-0.011	-0.014	0.039
0.041	0.108	-0.178	-0.002	0.019	-0.077	-0.091	0	0.033	-0.138	0.053
0.022	0.136	-0.299	0.08	-0.045	-0.046	-0.109	-0.005	0.013	-0.269	0.058
0.016	0.146	-0.305	0.181	-0.011	-0.041	-0.14	-0.019	0	-0.351	0.03
0.019	0.12	-0.217	0.192	0.068	-0.041	-0.106	-0.02	0.043	-0.331	0.01
0.021	0.073	-0.111	0.13	0.044	-0.041	-0.061	-0.021	0.04	-0.165	0.009
0.022	0.032	0.027	0.089	0.082	-0.039	-0.064	-0.027	-0.045	0.095	-0.004
0.019	0.007	0.174	0.074	0.132	-0.047	-0.084	-0.008	-0.097	0.258	-0.012
0.031	-0.018	0.243	0.03	-0.102	-0.06	-0.105	0.012	-0.078	0.249	0.005
0.049	-0.073	0.219	-0.039	-0.335	-0.051	-0.111	-0.005	-0.066	0.149	0.011
0.026	-0.101	0.166	-0.086	-0.213	-0.05	-0.101	-0.029	-0.065	0.034	-0.004
0.001	-0.043	0.083	-0.096	-0.058	-0.09	-0.085	-0.026	-0.021	-0.064	-0.007
0.028	0.007	-0.111	-0.088	-0.115	-0.116	-0.062	-0.013	0.025	-0.129	0.007
0.053	0.037	-0.489	-0.06	-0.168	-0.103	-0.037	-0.017	0.012	-0.151	0.002
0.038	0.105	-0.879	-0.028	-0.117	-0.106	0.004	-0.033	-0.024	-0.159	-0.008
0.027	0.119	-0.875	-0.018	-0.072	-0.125	0.026	-0.039	-0.026	-0.153	0.035
0.035	0.067	-0.417	-0.017	-0.087	-0.119	-0.007	-0.033	-0.011	-0.103	0.07
0.034	0.042	0.165	-0.014	-0.077	-0.102	-0.049	-0.024	-0.01	-0.041	0.04
0.032	0.037	0.569	-0.008	0.041	-0.106	-0.093	-0.01	-0.023	-0.007	0.021
0.048	0.029	0.602	0.017	0.107	-0.121	-0.135	0.003	-0.044	-0.039	0.04
0.05	0.019	0.283	0.04	-0.009	-0.11	-0.121	-0.006	-0.056	-0.117	0.043
0.027	0.015	-0.056	0.018	-0.09	-0.077	-0.074	-0.021	-0.056	-0.162	0.033
0.03	0.017	-0.061	-0.01	-0.042	-0.069	-0.032	-0.02	-0.046	-0.173	0.048
0.044	0.003	0.144	-0.006	-0.071	-0.069	-0.028	-0.015	-0.033	-0.175	0.046
0.043	-0.02	0.202	-0.013	-0.186	-0.043	-0.086	-0.016	-0.03	-0.154	0
0.045	-0.027	0.173	-0.022	-0.186	-0.03	-0.124	-0.021	-0.022	-0.091	-0.009
0.042	-0.02	0.199	-0.001	-0.07	-0.035	-0.1	-0.025	-0.009	-0.002	0.036
0.022	-0.018	0.178	0.004	0.015	-0.019	-0.096	-0.021	0.023	0.017	0.046
0.012	-0.007	0.112	-0.011	0.036	0.022	-0.127	-0.021	0.038	-0.044	0.016
0.027	0.024	0.144	0.019	0.042	0.062	-0.126	-0.026	-0.108	-0.07	-0.002
0.04	0.049	0.246	0.07	0.064	0.063	-0.087	-0.027	-0.371	-0.074	0.029
0.032	0.048	0.266	0.074	0.106	0.024	-0.067	-0.015	-0.505	-0.109	0.113
0.015	0.038	0.233	0.053	0.11	-0.021	-0.067	0.004	-0.426	-0.119	0.151
-0.003	0.038	0.242	0.036	0.044	-0.033	-0.059	-0.001	-0.151	-0.108	0.075
-0.001	0.042	0.255	0.024	0.014	0.008	-0.071	-0.027	0.187	-0.131	-0.073
0.021	0.02	0.231	0.019	0.038	0.04	-0.09	-0.023	0.331	-0.114	-0.188
0.033	-0.009	0.172	0.01	0.011	0.019	-0.098	-0.011	0.318	-0.069	-0.139
0.029	-0.007	0.091	0.005	-0.015	0.008	-0.096	-0.02	0.191	-0.091	0.029
0.026	-0.001	0.03	0.013	0.022	0.042	-0.081	-0.023	-0.128	-0.098	0.075
0.044	0.016	0.026	0.015	0.04	0.065	-0.085	-0.029	-0.364	-0.042	-0.016
0.048	0.07	0.052	0.002	0.027	0.032	-0.106	-0.037	-0.341	-0.034	-0.01
0.015	0.095	0.06	-0.017	0.007	-0.044	-0.091	-0.027	-0.187	-0.07	0.117
0.005	0.061	0.054	-0.028	-0.014	-0.09	-0.059	-0.021	0.015	-0.075	0.172
0.033	0.035	0.049	-0.018	0.01	-0.076	-0.043	-0.022	0.109	-0.097	0.097
0.042	0.031	0.045	0	0.051	-0.075	-0.022	-0.017	0.026	-0.113	0.021
0.038	-0.001	0.051	0.002	0.031	-0.136	-0.019	-0.02	-0.032	-0.066	0.062
0.043	-0.03	0.068	-0.005	-0.037	-0.19	-0.063	-0.032	0.008	-0.037	0.111
0.038	-0.017	0.082	0.009	-0.102	-0.184	-0.086	-0.023	0.043	-0.04	0.018
0.019	-0.016	0.079	0.034	-0.092	-0.139	-0.076	-0.011	-0.015	-0.019	-0.115
0.009	-0.02	0.066	0.043	-0.026	-0.079	-0.093	-0.027	-0.208	-0.008	-0.193
0.021	0.023	0.062	0.044	-0.013	-0.038	-0.105	-0.028	-0.216	-0.033	-0.213
0.046	0.058	0.056	0.038	-0.059	-0.016	-0.087	-0.001	0.136	-0.063	-0.115
0.046	0.055	0.037	0.026	-0.115	0.001	-0.081	0.002	0.26	-0.078	0.044
0.025	0.048	0.011	0.027	-0.063	-0.004	-0.097	-0.005	-0.042	-0.121	0.142
0.018	0.017	-0.024	0.025	0.188	-0.007	-0.117	-0.001	-0.236	-0.174	0.164
0.024	-0.044	-0.056	0.002	0.353	-0.004	-0.102	-0.021	-0.245	-0.16	0.122
0.023	-0.113	-0.054	-0.018	0.19	-0.019	-0.068	-0.048	-0.288	-0.13	0.071
0.025	-0.183	-0.054	-0.025	-0.041	-0.042	-0.097	-0.036	-0.207	-0.132	0.142
0.03	-0.176	-0.078	-0.04	-0.102	-0.052	-0.155	-0.024	0.035	-0.139	0.283
0.02	-0.025	-0.063	-0.054	-0.05	-0.041	-0.146	-0.037	0.095	-0.145	0.281
0.009	0.137	-0.013	-0.039	0.05	-0.023	-0.12	-0.031	-0.057	-0.133	0.135
0.022	0.15	-0.003	-0.009	0.05	-0.014	-0.141	-0.021	-0.1	-0.11	0.02
0.035	0.064	-0.051	0.014	-0.154	-0.028	-0.145	-0.023	0.003	-0.104	-0.009
0.032	-0.007	-0.175	0.018	-0.316	-0.052	-0.101	-0.012	0.085	-0.085	0
0.032	-0.045	-0.388	0.011	-0.234	-0.049	-0.064	-0.01	0.078	-0.069	-0.023
0.038	-0.063	-0.557	0.004	-0.069	-0.033	-0.083	-0.02	0.04	-0.103	-0.09
0.031	-0.034	-0.522	-0.01	-0.03	-0.036	-0.129	-0.006	0.03	-0.145	-0.117
0.009	0.027	-0.28	-0.02	-0.039	-0.05	-0.114	0.011	-0.025	-0.118	-0.079
0.01	0.055	0.06	0.001	0.034	-0.05	-0.049	-0.007	-0.105	-0.051	-0.043
0.035	0.041	0.35	0.021	0.09	-0.039	-0.024	-0.022	-0.109	-0.022	-0.023
0.044	0.02	0.491	0.005	0.036	-0.046	-0.005	-0.026	-0.119	-0.042	-0.007
0.04	0.002	0.488	-0.02	0.009	-0.057	0.044	-0.044	-0.15	-0.058	-0.015
0.043	-0.006	0.401	-0.029	0.065	-0.07	0.006	-0.048	-0.165	-0.049	-0.007
0.046	0.021	0.306	-0.018	-0.041	-0.116	-0.117	-0.026	-0.276	-0.045	0.041
0.036	0.052	0.237	-0.001	-0.254	-0.139	-0.146	-0.012	-0.407	-0.064	0.056
0.032	0.039	0.179	0.008	-0.191	-0.099	-0.063	-0.022	-0.451	-0.109	0
0.026	0.021	0.129	0.015	0.02	-0.056	-0.026	-0.03	-0.469	-0.141	-0.062
0.007	0.029	0.092	0.02	0.062	-0.028	-0.084	-0.017	-0.286	-0.117	-0.033
0.009	0.031	0.056	0.025	0.012	0.001	-0.134	-0.019	0.103	-0.074	0.055
0.023	0.017	0.018	0.054	0.01	0.007	-0.114	-0.038	0.34	-0.045	0.034
0.022	0.014	-0.018	0.077	0.048	-0.002	-0.09	-0.045	0.397	-0.031	-0.071
0.021	0.02	-0.037	0.054	0.057	-0.002	-0.091	-0.034	0.405	-0.023	-0.055
0.024	0.023	-0.043	0.024	0.033	-0.011	-0.086	-0.013	0.334	-0.015	0.058
0.024	0.025	-0.097	0.014	0.019	-0.027	-0.079	-0.006	0.238	-0.051	0.105
0.025	0.02	-0.231	0.006	0.015	-0.043	-0.066	-0.01	0.201	-0.109	0.068
0.027	0.015	-0.403	-0.004	0.03	-0.069	-0.062	-0.008	0.197	-0.144	-0.045
0.027	0.021	-0.448	-0.022	0.062	-0.107	-0.085	-0.018	0.158	-0.17	-0.14
0.029	0.023	-0.177	-0.037	0.056	-0.137	-0.109	-0.029	0.11	-0.159	-0.053
0.032	0.027	0.237	-0.036	0.009	-0.135	-0.115	-0.019	0.094	-0.1	0.095
0.024	0.031	0.432	-0.031	-0.004	-0.117	-0.113	-0.01	0.059	-0.069	0.087
0.015	0.031	0.396	-0.011	0.033	-0.123	-0.112	-0.034	0.007	-0.111	-0.01
0.014	0.031	0.301	0.016	0.047	-0.134	-0.104	-0.055	0.006	-0.106	-0.027
0.025	0.021	0.202	0.022	0.014	-0.115	-0.097	-0.036	0.022	0.008	0.048
0.047	0.008	0.117	0.025	-0.024	-0.064	-0.122	-0.014	-0.01	0.038	0.116
0.046	0.005	0.013	0.046	-0.029	-0.002	-0.133	-0.021	-0.018	-0.042	0.103
0.034	0.001	-0.123	0.053	0.008	0.058	-0.073	-0.036	0.028	-0.046	0.035
0.037	0.006	-0.238	0.03	0.05	0.124	-0.024	-0.035	0.006	-0.034	-0.02
0.04	0.005	-0.371	0.007	0.048	0.153	-0.034	-0.022	-0.076	-0.098	-0.06
0.038	-0.019	-0.481	0.018	0.011	0.098	-0.063	-0.023	-0.085	-0.138	-0.111
0.044	-0.044	-0.344	0.037	-0.015	0.041	-0.094	-0.04	-0.036	-0.118	-0.079
0.037	-0.07	0.016	0.029	-0.012	0.038	-0.077	-0.02	-0.014	-0.089	0.068
0.014	-0.115	0.316	0.015	-0.03	-0.001	-0.01	0.026	-0.016	-0.058	0.164
0.02	-0.167	0.414	0.007	-0.055	-0.103	0.013	0.033	-0.036	-0.052	0.209
0.035	-0.151	0.331	0.002	-0.026	-0.145	-0.037	0.004	-0.07	-0.096	0.235
0.021	-0.033	0.187	0.004	0.001	-0.115	-0.101	-0.012	-0.083	-0.12	0.135
0.021	0.095	0.092	0.008	-0.06	-0.129	-0.125	-0.01	-0.078	-0.109	0.028
0.038	0.17	0.01	0.012	-0.191	-0.193	-0.116	-0.007	-0.054	-0.123	0.009
0.028	0.205	-0.117	0.008	-0.185	-0.212	-0.109	-0.009	0.002	-0.137	-0.026
0.014	0.198	-0.288	-0.003	0.052	-0.143	-0.092	-0.018	0.086	-0.162	-0.044
0.026	0.159	-0.404	-0.01	0.164	-0.052	-0.051	-0.057	0.143	-0.233	0.003
0.047	0.074	-0.254	-0.032	-0.03	-0.045	-0.01	-0.114	0.019	-0.255	0.025
0.058	-0.062	0.142	-0.064	-0.178	-0.076	0.022	-0.08	-0.208	-0.18	-0.014
0.049	-0.142	0.421	-0.064	-0.12	-0.03	0.006	0.036	-0.31	-0.064	-0.043
0.03	-0.089	0.384	-0.047	-0.026	0.037	-0.07	0.076	-0.434	0.041	-0.015
0.022	-0.001	0.247	-0.046	0.062	0.046	-0.118	0.047	-0.578	0.074	0.029
0.031	0.025	0.182	-0.042	0.153	0.045	-0.12	0.048	-0.44	0.012	0.038
0.024	0.027	0.129	-0.012	0.126	0.054	-0.133	0.048	-0.197	-0.064	0.024
-0.002	0.057	0.07	0.032	-0.023	0.022	-0.136	0.018	-0.099	-0.078	-0.006
0.011	0.089	0.05	0.053	-0.11	-0.038	-0.112	-0.009	0.025	-0.083	-0.056
0.047	0.089	0.047	0.042	-0.078	-0.071	-0.093	-0.037	0.183	-0.11	-0.084
0.042	0.073	0.036	0.027	-0.065	-0.079	-0.085	-0.088	0.18	-0.105	-0.053
0.03	0.049	0.018	0.016	-0.071	-0.064	-0.07	-0.118	0.083	-0.073	-0.019
0.037	0.029	-0.014	-0.002	-0.038	-0.012	-0.059	-0.071	0.067	-0.06	-0.037
0.028	0.026	-0.06	-0.006	-0.023	0.019	-0.063	0.01	0.044	-0.064	-0.047
0.019	0.025	-0.062	0.021	-0.001	-0.011	-0.062	0.036	-0.122	-0.075	-0.003
0.024	0.021	0.003	0.049	0.058	-0.051	-0.064	0.011	-0.244	-0.091	0.04
0.017	0.021	0.04	0.039	0.073	-0.032	-0.089	0.005	-0.148	-0.085	0.041
0.007	0.021	0.026	0.024	0.086	0.011	-0.115	0.007	-0.036	-0.051	0.03
0.007	0.02	0.056	0.027	0.117	0.01	-0.11	-0.02	-0.074	-0.043	0.022
0.018	0.023	0.105	0.026	0.079	0.026	-0.097	-0.048	-0.174	-0.068	0.002
0.037	0.026	0.096	0.028	0.047	0.099	-0.105	-0.06	-0.247	-0.098	-0.007
0.046	0.023	0.053	0.027	0.074	0.132	-0.12	-0.062	-0.173	-0.139	0.033
0.047	0.02	0.022	0.006	-0.007	0.113	-0.124	-0.05	0.032	-0.172	0.101
0.04	0.016	0.006	-0.003	-0.152	0.095	-0.118	-0.038	0.116	-0.188	0.117
0.02	0.017	-0.008	0.006	-0.128	0.066	-0.093	-0.033	0.097	-0.21	0.064
0.02	0.021	-0.004	0.005	-0.041	0.04	-0.064	-0.036	0.119	-0.186	0.053
0.043	0.007	0.035	0.007	-0.079	0.033	-0.061	-0.039	0.05	-0.076	0.08
0.056	-0.017	0.077	0	-0.087	0.01	-0.098	-0.026	-0.081	0.001	0.037
0.045	-0.024	0.091	-0.02	0.022	-0.044	-0.141	-0.013	-0.081	-0.039	-0.039
0.026	-0.027	0.084	0.001	0.014	-0.112	-0.145	-0.014	-0.032	-0.083	-0.06
0.021	-0.04	0.072	0.033	-0.076	-0.155	-0.114	-0.012	-0.061	-0.054	-0.046
0.027	-0.034	0.061	0.017	0.012	-0.145	-0.065	-0.006	-0.111	-0.042	-0.035
0.017	-0.016	0.057	-0.004	0.088	-0.134	-0.012	-0.013	-0.117	-0.064	-0.005
0.008	-0.005	0.056	0.002	0.024	-0.163	0.012	-0.025	-0.093	-0.042	0.042
0.012	0.016	0.053	0.013	0.036	-0.183	-0.016	-0.024	-0.065	0.005	0.039
0.011	0.037	0.051	0.021	-0.027	-0.179	-0.075	-0.016	-0.02	0.035	0.002
0.017	0.033	0.05	0.01	-0.237	-0.173	-0.097	-0.016	0.019	0.026	0
0.043	0.012	0.035	-0.011	-0.243	-0.159	-0.073	-0.026	0.006	-0.044	0.019
0.047	-0.004	0.013	-0.02	-0.118	-0.135	-0.066	-0.026	-0.034	-0.116	0.04
0.011	-0.001	0.019	-0.032	-0.092	-0.08	-0.086	-0.015	-0.054	-0.142	0.113
-0.002	0.018	0.05	-0.047	-0.064	-0.022	-0.112	-0.012	-0.056	-0.168	0.201
0.04	0.026	0.059	-0.055	-0.04	-0.022	-0.113	-0.008	-0.059	-0.175	0.209
0.053	0.016	0.042	-0.05	-0.05	-0.029	-0.091	-0.008	-0.054	-0.134	0.188
0.014	0.012	0.041	-0.025	-0.058	-0.003	-0.09	-0.022	-0.03	-0.142	0.207
0.006	0.009	0.043	-0.002	-0.098	-0.003	-0.1	-0.028	-0.015	-0.199	0.183
0.033	-0.008	0.021	0.02	-0.075	-0.028	-0.093	-0.024	-0.019	-0.163	0.118
0.042	-0.005	0.025	0.035	0.055	-0.046	-0.077	-0.024	-0.03	-0.032	0.159
0.041	0.023	0.051	0.02	0.101	-0.077	-0.045	-0.011	-0.042	0.03	0.231
0.035	0.039	0.044	0.014	0.032	-0.111	-0.018	-0.005	-0.031	-0.048	0.116
0.017	0.032	0.024	0.039	0.02	-0.11	-0.053	-0.014	0.007	-0.114	-0.064
0.011	0.016	0.022	0.047	0.041	-0.089	-0.107	-0.013	0.004	-0.049	-0.098
0.011	0.015	0.02	0.026	-0.031	-0.06	-0.091	-0.014	-0.065	0.026	-0.084
0.017	0.024	0.021	0.012	-0.024	-0.019	-0.054	-0.026	-0.095	0.009	-0.132
0.048	0.02	0.031	0.009	0.166	0	-0.066	-0.028	-0.06	-0.051	-0.206
0.068	0.018	0.036	-0.008	0.231	-0.028	-0.098	-0.028	-0.041	-0.082	-0.289
0.058	0.03	0.039	-0.02	0.075	-0.067	-0.134	-0.038	-0.041	-0.08	-0.34
0.04	0.02	0.037	-0.008	-0.029	-0.066	-0.162	-0.041	-0.025	-0.08	-0.357
0.022	-0.003	0.024	-0.004	-0.005	-0.048	-0.161	-0.033	-0.006	-0.075	-0.351
0.026	-0.002	0.014	-0.02	0.022	-0.051	-0.135	-0.033	-0.004	-0.074	-0.145
0.042	0.002	0.013	-0.014	0.011	-0.045	-0.089	-0.022	-0.017	-0.088	0.189
0.031	-0.02	0.003	0.008	0.008	-0.012	-0.052	0.011	-0.018	-0.099	0.273
0.018	-0.041	-0.037	0.007	0.031	0.003	-0.041	0.011	-0.007	-0.103	0.17
0.033	-0.016	-0.115	0.003	-0.009	-0.033	-0.047	-0.033	-0.021	-0.115	0.161
0.042	0.024	-0.227	0.018	-0.068	-0.072	-0.084	-0.053	-0.039	-0.128	0.206
0.043	0.019	-0.321	0.04	-0.024	-0.085	-0.134	-0.03	-0.031	-0.117	0.168
0.047	-0.01	-0.275	0.043	0.015	-0.108	-0.13	-0.013	-0.023	-0.093	0.048
0.03	0.005	-0.091	0.028	-0.026	-0.15	-0.087	-0.021	-0.033	-0.065	-0.066
0.012	0.049	0.096	0.024	-0.064	-0.152	-0.058	-0.033	-0.044	-0.007	-0.079
0.013	0.061	0.231	0.001	-0.038	-0.094	-0.045	-0.028	-0.054	0.047	0.081
0.021	0.04	0.284	-0.048	0.044	-0.037	-0.057	-0.012	-0.049	0.036	0.247
0.024	0.034	0.245	-0.044	0.026	-0.023	-0.084	-0.01	-0.033	-0.022	0.18
-0.001	0.031	0.187	0.014	-0.095	-0.026	-0.084	-0.006	-0.037	-0.064	0.013
-0.003	0.005	0.138	0.047	-0.101	-0.02	-0.062	0.004	-0.038	-0.086	-0.035
0.043	-0.005	0.09	0.035	-0.009	-0.009	-0.057	-0.004	-0.014	-0.095	0.005
0.053	0.009	0.066	0.008	0.015	-0.013	-0.058	-0.009	0	-0.083	0.043
0.034	0.011	0.048	0.001	0.026	-0.031	-0.064	-0.009	-0.006	-0.091	0.052
0.04	0.015	0.015	0.025	0.121	-0.049	-0.081	-0.021	-0.016	-0.117	0.041
0.046	0.027	-0.004	0.059	0.104	-0.075	-0.079	-0.027	-0.032	-0.125	0.028
0.034	0.018	-0.004	0.088	-0.07	-0.098	-0.079	-0.006	-0.031	-0.115	0.013
0.027	0.006	-0.037	0.1	-0.107	-0.086	-0.116	0.01	0.001	-0.087	-0.027
0.032	0.011	-0.126	0.09	-0.029	-0.052	-0.116	-0.007	0.009	-0.091	-0.055
0.025	0.011	-0.222	0.079	-0.038	-0.046	-0.054	-0.012	-0.021	-0.147	-0.036
0.015	0.009	-0.255	0.053	-0.048	-0.07	-0.031	0.002	-0.071	-0.2	-0.012
0.015	0.008	-0.186	0.007	0.016	-0.076	-0.054	-0.006	-0.13	-0.223	-0.002
0.029	0.005	-0.04	-0.03	0.044	-0.055	-0.075	-0.024	-0.099	-0.2	0.013
0.04	0.007	0.09	-0.034	0.078	-0.039	-0.11	-0.041	-0.039	-0.139	0.022
0.027	0.006	0.141	-0.01	0.189	-0.041	-0.114	-0.053	-0.1	-0.114	0.014
0.028	0.007	0.121	-0.001	0.128	-0.058	-0.049	-0.051	-0.174	-0.163	0.013
0.044	0.016	0.064	-0.012	-0.114	-0.056	-0.003	-0.042	-0.136	-0.207	0.032
0.035	0.018	0.022	-0.012	-0.159	-0.007	-0.049	-0.031	-0.044	-0.216	0.032
0.022	0.018	0.019	-0.025	-0.034	0.044	-0.104	-0.021	-0.033	-0.195	0.006
0.028	0.021	0.012	-0.056	0.013	0.068	-0.085	-0.012	-0.166	-0.093	-0.002
0.032	0.021	-0.029	-0.051	-0.026	0.078	-0.068	-0.014	-0.267	-0.029	0.01
0.022	0.017	-0.141	-0.021	-0.156	0.053	-0.084	-0.03	-0.132	-0.133	0.006
0.014	0.009	-0.261	-0.017	-0.229	-0.006	-0.086	-0.03	0.082	-0.226	-0.006
0.017	0.009	-0.182	-0.012	-0.083	-0.079	-0.094	-0.025	0.102	-0.197	0.012
0.02	0.013	0.065	-0.009	0.035	-0.138	-0.103	-0.029	-0.009	-0.129	0.036
0.019	0.011	0.239	-0.038	-0.012	-0.072	-0.085	-0.036	-0.061	-0.017	0.031
0.018	0.012	0.301	-0.058	-0.018	0.115	-0.069	-0.049	-0.017	0.116	0.014
0.03	0.007	0.305	-0.028	0.041	0.169	-0.091	-0.046	0.002	0.13	0.003
0.04	0.003	0.248	0.02	0.033	0.018	-0.128	-0.024	-0.088	0.036	-0.014
0.039	0.017	0.187	0.033	0.024	-0.094	-0.126	-0.018	-0.151	-0.02	-0.05
0.042	0.027	0.158	0.005	0.069	-0.018	-0.1	-0.03	-0.143	-0.065	-0.058
0.037	0.018	0.124	-0.011	0.031	0.147	-0.082	-0.02	-0.112	-0.176	-0.013
0.018	0.009	0.095	0.001	-0.086	0.221	-0.065	-0.004	0.044	-0.245	0.02
0.007	0.008	0.092	0.012	-0.102	0.173	-0.077	-0.011	0.272	-0.185	0.065
0.023	0.017	0.08	0.022	-0.028	0.071	-0.109	-0.018	0.313	-0.082	0.143
0.037	0.02	0.049	0.028	-0.02	-0.051	-0.09	-0.027	0.048	-0.045	0.141
0.021	0.006	0.028	0.019	-0.086	-0.148	-0.037	-0.041	-0.356	-0.038	0.054
0.02	0.006	0.029	0.007	-0.152	-0.205	-0.006	-0.039	-0.496	0	-0.006
0.046	0.026	0.044	-0.017	-0.218	-0.214	-0.024	-0.054	-0.223	0.033	-0.009
0.05	0.029	0.043	-0.05	-0.166	-0.161	-0.085	-0.092	0.067	0.025	0.034
0.025	0.013	0.029	-0.061	0.052	-0.118	-0.113	-0.107	0.095	-0.011	0.128
0.017	0.009	0.038	-0.047	0.16	-0.122	-0.099	-0.092	0.044	-0.034	0.25
0.032	0.022	0.057	-0.041	0.089	-0.144	-0.096	-0.068	0.056	-0.011	0.242
0.041	0.035	0.05	-0.033	0.05	-0.172	-0.092	-0.075	0.113	0	0.076
0.042	0.033	0.034	0.01	0.066	-0.194	-0.092	-0.103	0.181	-0.032	-0.006
0.043	0.024	0.028	0.057	0.064	-0.208	-0.103	-0.068	0.089	-0.026	-0.015
0.036	0.01	0.028	0.075	0.051	-0.218	-0.093	-0.001	-0.141	0.018	-0.122
0.03	0.005	0.035	0.075	0.033	-0.201	-0.09	0.022	-0.211	0.002	-0.215
0.021	0.021	0.034	0.069	0.024	-0.183	-0.113	0.042	-0.109	-0.061	-0.206
0.012	0.028	0.026	0.059	0.036	-0.196	-0.112	0.08	-0.001	-0.09	-0.136
0.027	0.014	0.022	0.043	0.037	-0.209	-0.088	0.105	0.065	-0.089	-0.059
0.029	0.008	0.023	0.018	0.024	-0.195	-0.077	0.107	-0.035	-0.114	-0.041
0.014	0.02	0.025	-0.007	0.026	-0.15	-0.075	0.074	-0.305	-0.151	-0.062
0.026	0.028	0.025	-0.028	0.017	-0.079	-0.089	0	-0.408	-0.14	-0.059
0.044	0.027	0.021	-0.043	-0.042	-0.01	-0.106	-0.067	-0.292	-0.104	-0.024
0.032	0.021	0.018	-0.057	-0.082	0.073	-0.093	-0.102	-0.277	-0.091	0.005
0.01	0.011	0.018	-0.051	-0.037	0.173	-0.073	-0.123	-0.354	-0.089	0.042
0.015	0.003	0.018	-0.015	-0.008	0.196	-0.066	-0.134	-0.366	-0.114	0.134
0.028	0.011	0.017	0.007	-0.048	0.116	-0.081	-0.107	-0.257	-0.164	0.185
0.027	0.016	0.019	0.002	-0.018	0.084	-0.108	0.012	-0.018	-0.169	0.16
0.026	0.007	0.021	0.013	0.082	0.185	-0.103	0.186	0.128	-0.132	0.152
0.03	0	0.026	0.038	0.04	0.255	-0.07	0.271	0.181	-0.091	0.11
0.028	0.009	0.032	0.042	-0.137	0.188	-0.068	0.258	0.313	-0.055	0.026
0.032	0.03	0.034	0.026	-0.191	0.109	-0.099	0.202	0.378	-0.044	0.013
0.034	0.031	0.034	0.02	-0.073	0.124	-0.096	0.069	0.345	-0.071	0.028
0.022	0.014	0.031	0.025	0.045	0.162	-0.061	-0.05	0.315	-0.127	0.004
0.024	0.013	0.026	0.014	0.077	0.118	-0.062	-0.046	0.223	-0.168	-0.006
0.039	0.015	0.03	-0.003	0.051	0.016	-0.077	-0.022	0.08	-0.153	-0.005
0.029	0.008	0.039	0.005	0.003	-0.014	-0.077	-0.008	-0.012	-0.129	-0.037
0.018	0.013	0.03	0.019	-0.03	0.073	-0.082	0.076	-0.019	-0.12	-0.054
0.022	0.024	0.022	0.005	0.007	0.143	-0.089	0.167	0.023	-0.094	-0.025
0.024	0.025	0.028	-0.012	0.058	0.102	-0.087	0.13	0.041	-0.081	0.018
0.024	0.019	0.028	0.006	0.015	0.019	-0.075	-0.036	0.018	-0.101	0.058
0.025	0.018	0.021	0.031	-0.016	-0.077	-0.063	-0.188	-0.009	-0.11	0.085
0.027	0.025	0.027	0.026	0.082	-0.201	-0.064	-0.24	-0.031	-0.103	0.081
0.027	0.029	0.039	0.013	0.085	-0.269	-0.073	-0.219	-0.047	-0.104	0.052
0.026	0.021	0.047	0.013	-0.088	-0.203	-0.088	-0.135	-0.055	-0.104	0.03
0.036	0.01	0.052	0.009	-0.135	-0.103	-0.093	-0.03	-0.069	-0.085	0.014
0.051	0.008	0.048	0.004	-0.06	-0.102	-0.067	0.016	-0.089	-0.062	-0.022
0.043	0.007	0.041	0.009	-0.031	-0.141	-0.036	-0.013	-0.105	-0.046	-0.074
0.017	-0.001	0.037	-0.004	0.036	-0.145	-0.052	-0.102	-0.142	-0.021	-0.071
0.022	-0.006	0.036	-0.027	-0.031	-0.153	-0.091	-0.158	-0.222	0.005	0.007
0.049	0.001	0.044	-0.023	-0.287	-0.177	-0.095	-0.131	-0.276	0.013	0.065
0.038	0.007	0.054	-0.007	-0.3	-0.17	-0.074	-0.111	-0.165	-0.005	0.058
0.016	0.011	0.051	0.001	-0.058	-0.134	-0.058	-0.107	0.031	-0.051	0.02
0.021	0.02	0.034	0.015	0.069	-0.125	-0.049	-0.084	0.103	-0.108	0.025
0.022	0.008	0.026	0.021	0.061	-0.152	-0.066	-0.072	0.06	-0.133	0.109
0.027	-0.013	0.042	0.012	0.093	-0.148	-0.11	-0.045	-0.029	-0.121	0.138
0.05	-0.004	0.048	0.018	0.163	-0.054	-0.129	-0.01	-0.107	-0.131	0.064
0.061	0.007	0.03	0.04	0.15	0.049	-0.121	-0.019	-0.093	-0.125	-0.007
0.047	-0.01	0.033	0.049	0.086	0.082	-0.117	-0.025	-0.055	-0.056	-0.032
0.042	-0.026	0.058	0.032	0.087	0.089	-0.107	0.017	-0.048	-0.006	-0.021
0.042	-0.022	0.066	0.018	0.061	0.078	-0.095	0.055	-0.018	-0.023	0.005
0.013	-0.029	0.05	0.023	-0.127	0.009	-0.096	0.044	0.015	-0.071	0.085
-0.008	-0.059	0.035	0.032	-0.262	-0.09	-0.093	0.021	0.02	-0.107	0.198
0.009	-0.054	0.035	0.031	-0.139	-0.159	-0.072	0.014	-0.008	-0.103	0.186
0.022	0.007	0.028	0.018	0.019	-0.186	-0.048	-0.01	-0.045	-0.098	0.091
0.015	0.026	0.012	0.008	0.024	-0.194	-0.042	-0.044	-0.112	-0.116	0.042
0.024	-0.042	-0.01	-0.002	-0.065	-0.195	-0.043	-0.045	-0.227	-0.117	0.014
0.047	-0.108	-0.068	-0.009	-0.133	-0.178	-0.039	-0.026	-0.256	-0.088	0.015
0.049	-0.143	-0.159	0.01	-0.068	-0.142	-0.07	-0.014	-0.158	-0.076	0.04
0.029	-0.149	-0.272	0.035	0.074	-0.099	-0.113	-0.008	-0.057	-0.094	0.011
0.012	-0.049	-0.44	0.022	0.151	-0.062	-0.109	-0.004	-0.004	-0.118	-0.056
0.008	0.104	-0.538	-0.017	0.11	-0.045	-0.085	-0.009	0	-0.145	-0.091
0.01	0.149	-0.364	-0.026	-0.041	-0.055	-0.078	-0.024	0.036	-0.141	-0.087
0.01	0.116	0.004	0.004	-0.146	-0.074	-0.075	-0.034	0.13	-0.072	-0.055
0.015	0.116	0.303	0.002	-0.12	-0.093	-0.078	-0.017	0.112	-0.001	-0.006
0.037	0.133	0.418	-0.036	-0.08	-0.095	-0.105	0.007	0.006	0.003	0.026
0.053	0.099	0.381	-0.049	-0.047	-0.061	-0.119	0.006	-0.021	-0.009	0.027
0.028	0.054	0.276	-0.042	-0.006	-0.031	-0.089	-0.011	-0.066	-0.038	0.011
0.005	0.052	0.177	-0.047	-0.011	-0.026	-0.075	-0.032	-0.16	-0.147	-0.006
0.035	0.043	0.109	-0.052	-0.018	-0.025	-0.109	-0.046	-0.165	-0.215	-0.012
0.048	0.056	0.081	-0.037	0.02	-0.027	-0.128	-0.044	-0.111	-0.101	-0.016
0.021	0.105	0.079	-0.007	0.075	-0.041	-0.109	-0.043	-0.074	0.062	-0.025
0.023	0.089	0.063	0.028	0.095	-0.049	-0.08	-0.038	-0.038	0.074	-0.012
0.039	0.046	0.017	0.056	0.049	-0.038	-0.05	-0.017	-0.012	-0.011	0.014
0.037	0.042	-0.02	0.071	0.007	-0.028	-0.046	-0.001	-0.007	-0.063	0.018
0.036	0.032	-0.015	0.076	0.027	-0.036	-0.07	0.006	-0.006	-0.127	0.01
0.039	0.016	0.011	0.066	0.047	-0.031	-0.086	0.014	-0.005	-0.219	0.026
0.039	0.015	0.018	0.039	0.037	0.013	-0.105	0.008	-0.006	-0.248	0.048
0.04	0.018	-0.002	0.012	0.048	0.103	-0.112	-0.014	-0.011	-0.216	0.041
0.041	0.025	-0.007	-0.009	0.071	0.169	-0.073	-0.021	-0.029	-0.169	0.036
0.045	0.028	-0.004	-0.022	0.062	0.137	-0.024	-0.017	-0.044	-0.116	0.036
0.038	0.021	-0.108	-0.027	0.045	0.084	-0.005	-0.028	-0.042	-0.056	0.013
0.02	0.024	-0.219	-0.026	0.059	0.046	-0.018	-0.042	-0.03	0.007	-0.005
0.009	0.037	-0.057	-0.018	0.035	-0.024	-0.087	-0.043	-0.024	0.021	-0.01
0.021	0.032	0.21	-0.003	-0.055	-0.077	-0.179	-0.023	-0.036	-0.016	-0.017
0.045	0.024	0.265	0.004	-0.099	-0.081	-0.171	-0.017	-0.066	-0.052	-0.044
0.045	0.027	0.245	0.013	-0.069	-0.112	-0.088	-0.041	-0.092	-0.085	-0.043
0.024	0.022	0.266	0.033	-0.065	-0.171	-0.063	-0.047	-0.067	-0.111	0.052
0.017	0.012	0.237	0.023	-0.144	-0.148	-0.078	-0.032	0.018	-0.113	0.106
0.022	0.008	0.178	-0.008	-0.214	-0.057	-0.066	-0.017	0.071	-0.058	0.046
0.023	0.006	0.129	-0.03	-0.119	-0.024	-0.07	-0.022	0.007	-0.021	0.03
0.023	-0.004	0.069	-0.049	0.027	-0.041	-0.099	-0.038	-0.089	-0.107	0.08
0.023	-0.022	-0.03	-0.045	-0.061	-0.03	-0.088	-0.019	-0.057	-0.172	0.089
0.026	-0.027	-0.167	-0.023	-0.226	0.027	-0.05	0.008	0.038	-0.173	0.054
0.029	0.004	-0.293	-0.017	-0.14	0.061	-0.035	0.017	0.013	-0.245	0.016
0.017	0.04	-0.406	0	0.012	0.019	-0.037	0.025	-0.093	-0.318	-0.017
0.017	0.039	-0.534	0.026	0.078	0.021	-0.065	0.013	-0.15	-0.34	-0.048
0.039	0.023	-0.643	0.028	0.154	0.094	-0.105	-0.017	-0.208	-0.342	-0.047
0.049	0.016	-0.591	0.023	0.167	0.062	-0.097	-0.036	-0.335	-0.272	-0.001
0.048	0.01	-0.258	0.036	0.115	-0.07	-0.071	-0.037	-0.303	-0.156	0.078
0.042	0.018	0.179	0.054	0.085	-0.129	-0.092	-0.019	0.013	-0.058	0.198
0.024	0.024	0.389	0.049	0.05	-0.108	-0.129	-0.013	0.321	0.034	0.253
0.017	0.011	0.399	0.03	0.015	-0.085	-0.139	-0.023	0.416	0.095	0.133
0.021	0.004	0.445	0.024	0.007	-0.057	-0.128	-0.018	0.301	0.087	-0.039
0.019	0.023	0.501	0.029	0.008	-0.036	-0.113	-0.002	0.112	0.062	-0.112
0.029	0.02	0.473	0.033	0.001	-0.066	-0.105	-0.012	0.006	0.05	-0.097
0.044	-0.03	0.396	0.027	-0.031	-0.123	-0.1	-0.045	-0.086	0.024	-0.088
0.035	-0.071	0.301	0.011	-0.1	-0.142	-0.081	-0.045	-0.2	0	-0.134
0.013	-0.087	0.222	-0.002	-0.196	-0.113	-0.053	-0.003	-0.295	-0.012	-0.208
0.014	-0.109	0.175	-0.011	-0.215	-0.074	-0.059	0.017	-0.315	-0.023	-0.198
0.038	-0.073	0.128	-0.024	-0.053	-0.041	-0.095	-0.008	-0.273	-0.018	0.02
0.049	0.047	0.093	-0.029	0.087	-0.025	-0.107	-0.026	-0.223	-0.013	0.307
0.038	0.115	0.083	-0.019	0.025	-0.012	-0.071	-0.013	-0.035	-0.043	0.39
0.024	0.072	0.07	-0.009	-0.052	0.051	-0.041	-0.001	0.14	-0.078	0.27
0.007	0.022	0.06	-0.009	-0.016	0.113	-0.072	-0.005	0.05	-0.068	0.12
-0.005	0.009	0.067	-0.014	0.003	0.096	-0.106	-0.022	-0.087	-0.053	0.033
0.016	-0.007	0.062	-0.004	-0.037	0.046	-0.08	-0.039	-0.129	-0.061	-0.01
0.049	-0.018	0.027	0.011	-0.034	0.003	-0.054	-0.032	-0.142	-0.07	-0.071
0.048	-0.013	-0.015	0	-0.005	-0.047	-0.057	-0.014	-0.126	-0.088	-0.13
0.029	-0.019	-0.03	-0.008	-0.013	-0.093	-0.041	-0.01	-0.15	-0.114	-0.112
0.012	-0.034	-0.026	-0.001	-0.007	-0.132	-0.017	-0.015	-0.196	-0.112	-0.036
0.005	-0.031	-0.026	-0.019	0.02	-0.166	-0.028	-0.022	-0.105	-0.091	0.009
0.016	-0.007	-0.033	-0.037	0.024	-0.185	-0.069	-0.026	0.055	-0.102	0.009
0.029	0.006	-0.038	-0.011	0.014	-0.198	-0.11	-0.022	0.069	-0.151	0.003
0.027	-0.011	-0.015	0.028	-0.069	-0.219	-0.127	-0.016	0.029	-0.176	-0.007
0.023	-0.023	0.043	0.038	-0.226	-0.208	-0.117	-0.015	0.079	-0.148	0.001
0.037	-0.003	0.084	0.029	-0.222	-0.159	-0.093	-0.013	0.084	-0.099	0.049
0.051	0	0.079	0.027	-0.037	-0.123	-0.081	-0.018	-0.012	-0.032	0.069
0.031	-0.054	0.057	0.027	0.073	-0.065	-0.1	-0.038	-0.08	0.02	0.028
0.007	-0.131	0.031	0.005	0.039	0.035	-0.112	-0.05	-0.051	0.012	0.004
0.021	-0.189	-0.006	-0.025	0.011	0.09	-0.096	-0.047	0.01	-0.01	-0.001
0.047	-0.177	-0.019	-0.012	0.053	0.097	-0.089	-0.049	-0.003	-0.019	-0.023
0.046	-0.014	0.002	0.042	0.055	0.115	-0.086	-0.044	-0.066	-0.066	0.025
0.022	0.246	0.01	0.061	0.019	0.145	-0.069	-0.023	-0.09	-0.126	0.133
0.021	0.346	-0.019	0.028	0.04	0.154	-0.055	-0.004	-0.07	-0.135	0.154
0.051	0.213	-0.101	0	0.076	0.111	-0.058	-0.013	-0.071	-0.119	0.106
0.053	0.06	-0.289	-0.004	0.095	0.029	-0.073	-0.041	-0.106	-0.129	0.079
0.018	-0.005	-0.544	-0.004	0.119	-0.03	-0.081	-0.041	-0.09	-0.146	0.062
0.008	-0.038	-0.656	0.01	0.078	-0.041	-0.089	-0.013	-0.011	-0.146	0.044
0.036	-0.055	-0.481	0.034	-0.019	-0.05	-0.107	-0.002	0.041	-0.127	0.008
0.048	-0.051	-0.14	0.031	-0.033	-0.095	-0.097	-0.003	0.062	-0.089	-0.043
0.033	-0.033	0.184	0.014	0.03	-0.143	-0.052	-0.009	0.063	-0.047	-0.064
0.025	0	0.406	0.016	0.028	-0.16	-0.01	-0.008	0.041	-0.027	-0.062
0.032	0.017	0.486	0.008	-0.027	-0.175	-0.022	0.001	0.031	-0.013	-0.065
0.023	0.04	0.437	-0.008	-0.018	-0.18	-0.11	-0.012	0.001	-0.007	-0.052
0.009	0.12	0.327	-0.003	0.018	-0.137	-0.166	-0.028	-0.07	-0.051	-0.021
0.025	0.17	0.21	0.006	0.002	-0.084	-0.125	-0.024	-0.095	-0.1	-0.007
0.039	0.12	0.091	0.01	-0.017	-0.078	-0.098	-0.013	-0.071	-0.128	-0.014
0.022	0.061	0.006	0.018	0.009	-0.102	-0.109	-0.003	-0.046	-0.206	-0.006
0.025	0.055	-0.028	0.011	0.068	-0.098	-0.095	-0.012	-0.019	-0.255	0.027
0.045	0.057	-0.081	-0.006	0.053	-0.074	-0.087	-0.026	-0.001	-0.177	0.054
0.019	0.039	-0.109	0.001	-0.074	-0.076	-0.1	-0.015	-0.009	-0.082	0.07
-0.007	0.012	-0.014	0.017	-0.132	-0.093	-0.095	-0.008	-0.033	-0.048	0.085
0.013	0	0.124	0.015	-0.075	-0.087	-0.081	-0.029	-0.04	-0.05	0.092
0.027	0.013	0.201	0.006	-0.04	-0.076	-0.078	-0.041	-0.03	-0.045	0.075
0.032	0.026	0.206	0.002	-0.064	-0.097	-0.067	-0.024	-0.027	-0.024	0.055
0.045	0.021	0.166	0.006	-0.078	-0.131	-0.056	-0.016	-0.026	-0.049	0.042
0.04	0.021	0.124	0.022	-0.034	-0.126	-0.073	-0.015	-0.03	-0.107	0.01
0.015	0.027	0.093	0.034	0.037	-0.107	-0.106	-0.006	-0.04	-0.115	-0.016
0.003	0.019	0.073	0.032	0.091	-0.111	-0.098	-0.001	-0.023	-0.109	-0.012
0.018	0.016	0.057	0.024	0.103	-0.085	-0.065	-0.009	-0.034	-0.132	-0.004
0.043	0.019	0.03	0.019	0.046	-0.021	-0.068	-0.022	-0.137	-0.12	0.02
0.052	0.009	-0.022	0.014	-0.076	0.001	-0.085	-0.027	-0.206	-0.096	0.057
0.04	0.005	-0.138	0.009	-0.106	-0.015	-0.074	-0.027	-0.135	-0.132	0.055
0.032	0.012	-0.335	-0.009	0.074	-0.027	-0.057	-0.035	-0.043	-0.073	0.027
0.035	0.01	-0.466	-0.032	0.195	-0.049	-0.057	-0.048	-0.021	0.155	0.02
0.037	-0.019	-0.308	-0.037	0.128	-0.068	-0.07	-0.046	-0.013	0.257	0.035
0.037	-0.054	0.075	-0.037	0.099	-0.053	-0.086	-0.026	-0.015	0.08	0.042
0.039	-0.035	0.344	-0.058	-0.047	-0.03	-0.064	-0.015	-0.07	-0.129	0.027
0.039	0.025	0.354	-0.074	-0.305	-0.045	-0.034	-0.02	-0.129	-0.178	0.001
0.039	0.044	0.268	-0.063	-0.262	-0.093	-0.063	-0.016	-0.135	-0.159	-0.007
0.046	0.027	0.212	-0.034	-0.12	-0.094	-0.103	-0.005	-0.119	-0.157	0.01
0.037	0.016	0.163	-0.012	-0.152	-0.042	-0.109	-0.003	-0.126	-0.123	0.022
0.007	0.013	0.117	-0.023	-0.125	-0.048	-0.097	-0.008	-0.142	-0.062	0.026
0.007	0.015	0.083	-0.033	-0.001	-0.064	-0.079	-0.015	-0.111	-0.058	0.029
0.044	0.014	0.049	-0.001	0.067	0.064	-0.076	-0.025	-0.037	-0.121	0.028
0.045	0.007	0.015	0.046	0.054	0.239	-0.08	-0.041	-0.004	-0.183	0.023
0.011	0.005	-0.004	0.058	0.031	0.345	-0.08	-0.052	-0.047	-0.223	0.014
0.011	0.009	-0.031	0.031	0.044	0.477	-0.098	-0.042	-0.074	-0.23	0.008
0.044	0.015	-0.071	0.006	0.048	0.556	-0.11	-0.027	-0.01	-0.201	0.013
0.059	0.021	-0.086	-0.001	-0.002	0.436	-0.087	-0.018	0.059	-0.223	0.019
0.045	0.024	-0.098	0	-0.09	0.233	-0.061	-0.011	0.056	-0.248	0.024
0.02	0.025	-0.097	0	-0.113	0.069	-0.064	-0.007	0.012	-0.137	0.031
0.011	0.023	-0.019	-0.021	-0.038	-0.047	-0.09	-0.004	-0.056	-0.011	0.024
0.017	0.016	0.035	-0.04	0.015	-0.144	-0.093	-0.005	-0.067	0.018	0.008
0.018	0.017	0.002	-0.027	0.049	-0.214	-0.077	-0.021	0.016	-0.002	-0.003
0.013	0.027	0.042	-0.006	0.1	-0.21	-0.104	-0.03	0.046	-0.057	-0.024
0.03	0.027	0.154	0.01	0.084	-0.196	-0.13	-0.022	0.002	-0.089	-0.008
0.047	0.019	0.171	0.028	-0.031	-0.204	-0.104	-0.031	-0.028	-0.107	0.06
0.032	0.02	0.105	0.027	-0.194	-0.142	-0.068	-0.039	-0.064	-0.145	0.056
0.019	0.024	0.035	0.022	-0.253	-0.05	-0.05	-0.018	-0.114	-0.144	-0.03
0.023	0.028	-0.049	0.026	-0.105	-0.021	-0.064	-0.003	-0.122	-0.127	-0.062
0.026	0.034	-0.171	0.014	0.076	-0.029	-0.096	-0.014	-0.053	-0.119	-0.042
0.029	0.024	-0.252	0.003	0.106	-0.031	-0.075	-0.017	0.037	-0.086	-0.083
0.019	0.011	-0.175	0.023	0.058	-0.023	-0.034	-0.011	0.058	-0.043	-0.141
0.008	0.022	0.025	0.034	-0.008	-0.032	-0.049	-0.016	0.032	-0.035	-0.102
0.022	0.043	0.182	0.023	-0.09	-0.097	-0.1	-0.031	0.008	-0.035	-0.04
0.033	0.04	0.219	0.02	-0.132	-0.166	-0.141	-0.038	-0.026	-0.013	-0.03
0.032	0.027	0.201	0.019	-0.134	-0.168	-0.138	-0.023	-0.061	-0.011	0.013
0.035	0.031	0.172	0.005	-0.057	-0.129	-0.112	0	-0.081	-0.022	0.098
0.025	0.033	0.14	0.003	0.054	-0.096	-0.102	-0.006	-0.103	-0.005	0.114
0.019	0.025	0.138	0.046	0.118	-0.084	-0.078	-0.009	-0.106	0.004	0.068
0.022	0.025	0.133	0.093	0.183	-0.089	-0.055	0.005	-0.059	-0.037	0.066
0.012	0.02	0.088	0.085	0.115	-0.1	-0.075	-0.005	-0.012	-0.109	0.091
0.014	0.006	0.049	0.065	-0.1	-0.115	-0.066	-0.018	-0.007	-0.145	0.064
0.026	0.025	0.02	0.078	-0.167	-0.117	-0.021	-0.016	-0.002	-0.123	0.03
0.024	0.054	-0.034	0.087	-0.062	-0.101	-0.025	-0.023	0.015	-0.083	0.053
0.033	-0.01	-0.117	0.076	0.023	-0.095	-0.044	-0.039	0.014	-0.068	0.085
0.044	-0.167	-0.232	0.069	0.053	-0.096	-0.066	-0.045	-0.002	-0.093	0.087
0.044	-0.261	-0.301	0.044	0.073	-0.096	-0.114	-0.022	-0.018	-0.122	0.09
0.046	-0.206	-0.221	-0.006	0.062	-0.11	-0.126	0.004	-0.026	-0.118	0.101
0.038	-0.082	-0.04	-0.006	0.018	-0.118	-0.116	0.002	-0.029	-0.076	0.094
0.026	0.013	0.145	0.047	-0.074	-0.107	-0.126	-0.014	-0.034	-0.029	0.054
0.039	0.066	0.282	0.054	-0.182	-0.086	-0.113	-0.025	-0.031	-0.019	-0.003
0.055	0.098	0.31	0.011	-0.143	-0.064	-0.088	-0.027	-0.029	-0.029	-0.009
0.045	0.093	0.262	-0.016	0.006	-0.055	-0.09	-0.023	-0.035	-0.026	0.054
0.025	0.055	0.211	-0.025	0.059	-0.058	-0.093	-0.021	-0.034	-0.023	0.136
0.02	0.029	0.157	-0.027	0.012	-0.049	-0.091	-0.03	-0.036	-0.038	0.195
0.023	0.029	0.116	-0.015	0.024	-0.042	-0.088	-0.037	-0.05	-0.06	0.181
0.025	0.034	0.084	0.006	0.075	-0.051	-0.073	-0.028	-0.048	-0.081	0.102
0.025	0.01	0.04	0.029	0.024	-0.063	-0.061	-0.02	-0.032	-0.123	0.036
0.026	-0.038	0.004	0.016	-0.064	-0.064	-0.065	-0.011	-0.024	-0.162	0.005
0.028	-0.071	-0.063	-0.019	-0.088	-0.069	-0.066	-0.005	-0.024	-0.172	-0.024
0.028	-0.095	-0.186	-0.031	-0.039	-0.085	-0.074	-0.009	-0.029	-0.178	-0.064
0.03	-0.054	-0.302	-0.055	0.024	-0.103	-0.095	-0.003	-0.033	-0.193	-0.077
0.031	0.059	-0.444	-0.08	0.008	-0.111	-0.099	-0.013	-0.038	-0.193	-0.063
0.031	0.028	-0.541	-0.044	-0.013	-0.095	-0.086	-0.032	-0.055	-0.126	-0.073
0.033	-0.152	-0.332	0.017	0.031	-0.066	-0.074	-0.019	-0.061	-0.035	-0.08
0.037	-0.179	0.089	0.035	0.066	-0.054	-0.068	-0.012	-0.053	0.01	-0.051
0.028	-0.022	0.36	0.023	0.061	-0.053	-0.079	-0.026	-0.053	0.047	-0.059
0.016	0.109	0.418	0.024	0.053	-0.053	-0.095	-0.034	-0.046	0.072	-0.106
0.029	0.159	0.367	0.024	0.06	-0.074	-0.099	-0.028	-0.033	0.064	-0.042
0.045	0.168	0.283	-0.009	0.051	-0.087	-0.104	-0.026	-0.031	0.053	0.114
0.035	0.214	0.211	-0.061	0.026	-0.075	-0.091	-0.037	-0.037	0.028	0.168
0.012	0.257	0.136	-0.091	0.029	-0.078	-0.038	-0.02	-0.041	-0.034	0.108
0.015	0.128	0.073	-0.092	0.019	-0.08	0.004	0.008	-0.038	-0.096	0.048
0.037	-0.066	0.036	-0.079	-0.021	-0.04	-0.024	-0.01	-0.04	-0.109	0.011
0.047	-0.097	0.001	-0.077	-0.03	0.026	-0.103	-0.03	-0.056	-0.1	-0.019
0.05	-0.017	-0.015	-0.078	-0.043	0.069	-0.146	-0.021	-0.069	-0.118	-0.029
0.033	0.035	-0.019	-0.052	-0.092	0.049	-0.119	-0.03	-0.071	-0.146	-0.014
0.003	0.039	-0.037	-0.028	-0.116	-0.004	-0.09	-0.05	-0.067	-0.166	-0.003
0.004	0.026	-0.019	-0.031	-0.103	-0.042	-0.096	-0.036	-0.063	-0.143	-0.021
0.027	0.004	0.036	-0.018	-0.093	-0.072	-0.101	-0.008	-0.061	-0.105	-0.031
0.048	-0.003	0.035	0.002	-0.079	-0.099	-0.088	-0.003	-0.06	-0.142	-0.005
0.047	0.01	-0.039	0.009	-0.017	-0.126	-0.084	-0.007	-0.057	-0.196	0.019
0.028	-0.012	-0.077	0.033	0.064	-0.151	-0.087	0.001	-0.054	-0.172	0.027
0.019	-0.098	-0.034	0.059	0.103	-0.138	-0.072	0.012	-0.046	-0.133	0.036
0.024	-0.206	-0.027	0.045	0.106	-0.088	-0.054	-0.013	-0.036	-0.138	0.035
0.028	-0.258	-0.167	0.017	0.096	-0.029	-0.038	-0.05	-0.03	-0.152	0.03
0.021	-0.157	-0.359	0.014	0.099	0.061	-0.032	-0.034	-0.032	-0.159	0.048
-0.001	0.032	-0.428	0.034	0.092	0.158	-0.063	-0.013	-0.047	-0.18	0.059
-0.001	0.098	-0.291	0.04	0.019	0.192	-0.096	-0.019	-0.061	-0.196	0.022
0.027	0.077	0.034	0.024	-0.022	0.177	-0.09	-0.011	-0.053	-0.149	-0.026
0.028	0.126	0.339	0.007	0.003	0.158	-0.078	-0.007	-0.047	-0.071	-0.04
0.002	0.18	0.416	0	-0.12	0.138	-0.04	-0.02	-0.048	-0.033	-0.033
0.003	0.178	0.36	-0.002	-0.293	0.126	0.003	-0.032	-0.041	-0.019	-0.035
0.029	0.15	0.3	0	-0.176	0.113	-0.056	-0.039	-0.034	-0.006	-0.028
0.036	0.102	0.215	0.016	0.019	0.065	-0.145	-0.021	-0.034	-0.018	0.019
0.03	0.063	0.139	0.028	0.001	-0.015	-0.131	-0.01	-0.045	-0.059	0.061
0.043	0.047	0.107	0.015	-0.014	-0.05	-0.091	-0.024	-0.061	-0.101	0.053
0.055	0.037	0.082	0.012	0.046	-0.004	-0.099	-0.029	-0.055	-0.131	0.028
0.044	0.006	0.048	0.032	0.041	0.021	-0.101	-0.025	-0.038	-0.138	0.043
0.037	-0.038	0.024	0.049	0.063	-0.02	-0.076	-0.015	-0.034	-0.131	0.076
0.033	-0.054	0.018	0.042	0.118	-0.063	-0.058	-0.011	-0.039	-0.139	0.071
0.015	-0.045	0.023	0.02	0.153	-0.078	-0.067	-0.024	-0.039	-0.154	0.035
0.007	-0.021	0.043	0.002	0.195	-0.077	-0.094	-0.03	-0.036	-0.158	0.005
0.012	0.025	0.074	-0.011	0.028	-0.074	-0.095	-0.016	-0.04	-0.16	-0.01
0.009	0.064	0.083	-0.021	-0.283	-0.088	-0.07	-0.014	-0.048	-0.161	-0.009
0.017	0.074	0.048	-0.032	-0.289	-0.104	-0.045	-0.033	-0.052	-0.152	-0.003
0.038	0.081	0.011	-0.041	-0.163	-0.105	-0.052	-0.046	-0.052	-0.098	-0.008
0.047	0.073	0.041	-0.029	-0.285	-0.114	-0.11	-0.044	-0.051	-0.004	-0.018
0.044	0.043	0.106	-0.004	-0.37	-0.13	-0.149	-0.039	-0.05	0.069	-0.033
0.045	0.032	0.119	0.019	-0.186	-0.125	-0.128	-0.031	-0.048	0.087	-0.037
0.051	0.029	0.094	0.036	-0.005	-0.105	-0.099	-0.023	-0.036	0.081	0.001
0.043	0.01	0.072	0.04	0.027	-0.092	-0.078	-0.021	-0.029	0.064	0.043
0.02	0	0.047	0.033	0.047	-0.09	-0.076	-0.024	-0.032	0.017	0.077
0.025	-0.005	0.034	0.025	0.099	-0.092	-0.089	-0.023	-0.033	-0.049	0.12
0.041	-0.027	0.029	0.028	0.123	-0.083	-0.095	-0.011	-0.035	-0.102	0.162
0.026	-0.034	0.004	0.022	0.116	-0.08	-0.124	-0.001	-0.037	-0.109	0.262
0.023	-0.005	-0.02	0.001	0.097	-0.105	-0.162	-0.004	-0.032	-0.096	0.338
0.05	0.013	-0.025	0.003	0.052	-0.119	-0.159	-0.021	-0.031	-0.113	0.241
0.053	0.002	-0.055	0.023	-0.006	-0.104	-0.129	-0.037	-0.032	-0.107	0.071
0.029	0.027	-0.165	0.022	-0.04	-0.095	-0.101	-0.035	-0.035	-0.078	-0.039
0.02	0.072	-0.354	0.014	-0.025	-0.096	-0.081	-0.031	-0.049	-0.091	-0.033
0.034	0.053	-0.488	0.019	0.007	-0.099	-0.055	-0.03	-0.057	-0.106	0.034
0.047	0.006	-0.349	0.021	0.009	-0.111	-0.03	-0.018	-0.053	-0.093	0.022
0.039	-0.003	0.036	0.006	-0.002	-0.114	-0.052	-0.006	-0.053	-0.1	-0.003
0.018	-0.005	0.313	0.002	-0.024	-0.095	-0.085	-0.007	-0.048	-0.127	0.001
0.013	-0.01	0.317	0.015	-0.064	-0.063	-0.065	-0.006	-0.035	-0.12	-0.071
0.02	0.013	0.247	0.003	-0.081	-0.033	-0.052	0.003	-0.025	-0.094	-0.157
0.009	0.028	0.222	-0.019	-0.058	-0.004	-0.06	0.007	-0.021	-0.092	-0.182
-0.002	0.013	0.171	-0.008	0.001	0.028	-0.045	0.005	-0.026	-0.089	-0.23
0.012	-0.001	0.107	0.013	0.067	0.034	-0.043	-0.013	-0.048	-0.066	-0.324
0.019	-0.003	0.096	0.013	0.071	0.013	-0.066	-0.025	-0.065	-0.047	-0.327
0.026	0	0.094	0.015	0.013	-0.012	-0.073	-0.018	-0.052	-0.056	-0.141
0.048	0.009	0.065	0.027	-0.028	-0.052	-0.088	-0.023	-0.029	-0.089	0.096
0.048	0.017	0.055	0.025	-0.015	-0.103	-0.117	-0.026	-0.027	-0.086	0.185
0.034	0.007	0.072	0.007	-0.007	-0.123	-0.107	-0.013	-0.047	-0.067	0.142
0.043	-0.024	0.077	-0.007	-0.025	-0.101	-0.076	-0.008	-0.069	-0.088	0.112
0.036	-0.034	0.061	-0.003	-0.011	-0.054	-0.075	-0.005	-0.069	-0.116	0.171
0.01	-0.006	0.062	0.01	0.019	-0.011	-0.089	0	-0.052	-0.105	0.224
0.025	0.011	0.084	0.016	0.012	-0.005	-0.072	-0.006	-0.047	-0.065	0.157
0.049	0.012	0.079	0.012	-0.02	-0.005	-0.033	-0.009	-0.046	-0.053	0.039
0.038	0.033	0.064	0.001	-0.032	0.039	-0.027	-0.006	-0.039	-0.053	0.001
0.028	0.046	0.067	-0.002	-0.009	0.098	-0.06	-0.034	-0.031	-0.032	0.042
0.019	0.028	0.068	0.004	-0.001	0.113	-0.088	-0.068	-0.03	-0.043	0.05
0.023	0.011	0.075	0.009	-0.001	0.059	-0.095	-0.046	-0.038	-0.073	-0.042
0.04	0.001	0.081	0.016	0.036	-0.017	-0.087	-0.022	-0.039	-0.094	-0.124
0.016	-0.005	0.068	0.023	0.052	-0.047	-0.075	-0.026	-0.025	-0.118	-0.031
0.001	0.007	0.057	0.031	0.009	-0.061	-0.081	-0.019	-0.017	-0.119	0.154
0.041	0.015	0.055	0.039	-0.026	-0.104	-0.105	-0.013	-0.028	-0.095	0.204
0.05	0.019	0.047	0.03	-0.016	-0.139	-0.111	-0.019	-0.035	-0.075	0.11
0.031	0.034	0.059	0.008	0	-0.131	-0.097	-0.02	-0.038	-0.062	0.011
0.046	0.022	0.091	0.002	-0.004	-0.09	-0.086	-0.02	-0.048	-0.045	-0.05
0.053	-0.017	0.093	0.016	-0.002	-0.03	-0.071	-0.017	-0.042	-0.019	-0.102
0.029	-0.038	0.086	0.02	0.013	0.003	-0.061	-0.018	-0.035	-0.001	-0.115
0.022	-0.059	0.093	0.008	0.015	-0.003	-0.087	-0.021	-0.047	0.021	-0.08
0.032	-0.101	0.084	-0.001	0.026	0.014	-0.124	-0.011	-0.05	0.027	-0.075
0.019	-0.107	0.072	-0.004	0.037	0.053	-0.132	-0.003	-0.04	-0.03	-0.017
0.006	-0.085	0.075	-0.01	-0.008	0.055	-0.117	-0.01	-0.038	-0.107	0.161
0.032	-0.119	0.064	-0.019	-0.066	0.038	-0.099	-0.016	-0.032	-0.13	0.231
0.043	-0.121	0.038	-0.011	-0.002	0.028	-0.092	-0.004	-0.023	-0.099	0.122
0.029	0.051	0.035	0.002	0.16	-0.004	-0.089	-0.008	-0.028	-0.077	0.058
0.033	0.247	0.032	-0.01	0.192	-0.052	-0.076	-0.037	-0.038	-0.085	0.064
0.03	0.257	-0.006	-0.022	0.041	-0.079	-0.075	-0.047	-0.052	-0.09	0.023
0.008	0.152	-0.033	-0.019	-0.077	-0.095	-0.056	-0.035	-0.063	-0.087	-0.004
0.001	0.078	-0.037	-0.018	-0.073	-0.108	0.001	-0.03	-0.058	-0.112	0.034
0.013	0.053	-0.08	-0.01	-0.046	-0.121	-0.003	-0.032	-0.05	-0.172	0.04
0.022	0.06	-0.167	0.001	-0.055	-0.135	-0.076	-0.026	-0.035	-0.225	-0.022
0.033	0.089	-0.229	-0.004	-0.033	-0.116	-0.108	-0.016	-0.025	-0.248	-0.065
0.032	0.103	-0.22	-0.016	0.057	-0.083	-0.09	-0.02	-0.037	-0.237	-0.04
0.021	0.086	-0.161	-0.006	0.09	-0.07	-0.069	-0.029	-0.039	-0.193	0.01
0.03	0.062	-0.123	0.025	0.045	-0.047	-0.093	-0.029	-0.031	-0.153	0.049
0.045	0.047	-0.143	0.051	0.036	-0.031	-0.137	-0.024	-0.041	-0.121	0.061
0.044	0.046	-0.189	0.054	0.035	-0.047	-0.116	-0.021	-0.043	-0.076	0.042
0.034	0.054	-0.231	0.042	0.016	-0.031	-0.07	-0.03	-0.042	-0.022	0.023
0.028	0.06	-0.211	0.031	0.024	0.013	-0.061	-0.033	-0.053	0.017	-0.002
0.027	0.063	-0.124	0.025	-0.001	0.006	-0.06	-0.018	-0.05	0.011	-0.044
0.028	0.065	-0.167	0.014	-0.076	-0.038	-0.072	-0.012	-0.036	-0.021	-0.061
0.044	0.06	-0.303	0	-0.159	-0.042	-0.103	-0.018	-0.034	-0.039	-0.044
0.036	0.038	-0.225	-0.009	-0.21	-0.01	-0.106	-0.015	-0.047	-0.058	-0.038
0.003	0.002	-0.005	-0.024	-0.206	0.002	-0.06	-0.003	-0.06	-0.103	-0.037
0.008	-0.043	0.166	-0.035	-0.195	-0.004	-0.012	-0.009	-0.057	-0.16	0.029
0.022	-0.085	0.276	-0.036	-0.157	-0.016	-0.011	-0.009	-0.046	-0.171	0.133
0.018	-0.106	0.257	-0.042	-0.088	-0.064	-0.047	0.005	-0.039	-0.13	0.188
0.03	-0.134	0.151	-0.047	-0.04	-0.117	-0.088	-0.013	-0.031	-0.098	0.212
0.034	-0.191	-0.089	-0.052	0.001	-0.132	-0.111	-0.035	-0.017	-0.093	0.215
0.013	-0.177	-0.491	-0.058	-0.027	-0.117	-0.115	-0.031	-0.023	-0.09	0.158
0.005	-0.066	-0.503	-0.032	-0.1	-0.078	-0.109	-0.031	-0.042	-0.063	0.083
0.008	0.048	0.091	0.007	-0.08	-0.016	-0.096	-0.027	-0.04	-0.035	0.044
0.015	0.156	0.627	0.013	-0.023	0.035	-0.09	-0.01	-0.034	-0.004	0.029
0.032	0.199	0.771	0.007	0.024	0.033	-0.099	0	-0.049	0.042	0.019
0.052	0.125	0.769	0.017	0.115	-0.003	-0.097	-0.01	-0.057	0.024	0.016
0.062	0.071	0.707	0.043	0.129	-0.015	-0.08	-0.024	-0.043	-0.049	-0.025
0.052	0.11	0.543	0.057	-0.04	0.007	-0.084	-0.023	-0.03	-0.077	-0.106
0.035	0.153	0.38	0.049	-0.197	0.027	-0.101	-0.021	-0.038	-0.057	-0.157
0.026	0.105	0.326	0.033	-0.146	-0.002	-0.111	-0.026	-0.051	-0.031	-0.204
0.028	-0.088	0.288	0.016	-0.006	-0.057	-0.115	-0.03	-0.06	-0.058	-0.25
0.043	-0.347	0.141	-0.004	0.007	-0.068	-0.101	-0.031	-0.062	-0.131	-0.228
0.043	-0.463	-0.032	-0.015	0	-0.06	-0.079	-0.026	-0.048	-0.173	-0.139
0.021	-0.343	-0.144	-0.001	0.135	-0.073	-0.075	-0.018	-0.036	-0.181	-0.007
0.027	-0.133	-0.245	0.011	0.206	-0.087	-0.078	-0.02	-0.034	-0.222	0.107
0.029	-0.038	-0.401	0.001	0.117	-0.104	-0.083	-0.031	-0.026	-0.312	0.117
0.017	0.01	-0.632	0.007	0.057	-0.121	-0.081	-0.025	-0.03	-0.379	0.077
0.031	0.122	-0.94	0.028	0.047	-0.104	-0.069	-0.011	-0.045	-0.373	0.075
0.033	0.144	-1.209	0.034	0.01	-0.07	-0.082	-0.011	-0.043	-0.325	0.086
0.018	0.092	-1.071	0.035	-0.006	-0.049	-0.11	-0.023	-0.033	-0.25	0.104
0.033	0.119	-0.453	0.042	0.02	-0.034	-0.108	-0.034	-0.03	-0.142	0.184
0.04	0.136	0.128	0.056	0.016	-0.021	-0.087	-0.03	-0.029	0.02	0.258
0.016	0.084	0.367	0.07	-0.014	-0.025	-0.09	-0.021	-0.033	0.16	0.214
0.006	0.039	0.365	0.065	-0.026	-0.047	-0.103	-0.02	-0.034	0.141	0.134
0.023	0.001	0.141	0.029	-0.037	-0.05	-0.093	-0.02	-0.03	0.026	0.128
0.031	-0.037	-0.204	-0.016	-0.046	-0.032	-0.077	-0.014	-0.039	-0.043	0.127
0.028	-0.024	-0.37	-0.049	0.014	-0.037	-0.061	-0.011	-0.049	-0.065	0.033
0.038	0.039	-0.305	-0.064	0.091	-0.057	-0.037	-0.015	-0.044	-0.087	-0.093
0.05	0.081	-0.121	-0.05	0.013	-0.06	-0.016	-0.025	-0.037	-0.088	-0.151
0.048	0.051	0.165	-0.022	-0.129	-0.066	-0.033	-0.034	-0.039	-0.039	-0.17
0.051	-0.016	0.501	-0.012	-0.156	-0.095	-0.086	-0.027	-0.041	0.003	-0.165
0.046	-0.085	0.75	-0.003	-0.13	-0.123	-0.111	-0.015	-0.026	0.001	-0.117
0.026	-0.15	0.785	0.006	-0.087	-0.127	-0.082	-0.023	-0.023	-0.011	-0.09
0.02	-0.144	0.672	-0.009	-0.025	-0.103	-0.062	-0.033	-0.049	-0.016	-0.082
0.023	-0.029	0.561	-0.014	0.011	-0.066	-0.066	-0.02	-0.064	-0.034	-0.016
0.023	0.094	0.419	0.023	0.026	-0.03	-0.086	-0.007	-0.071	-0.074	0.056
0.032	0.129	0.207	0.058	0.004	0.007	-0.116	-0.009	-0.074	-0.096	0.062
0.044	0.078	0.006	0.047	-0.027	0.039	-0.114	-0.006	-0.046	-0.079	0.04
0.046	0.024	-0.099	0.017	-0.01	0.055	-0.096	0.002	-0.023	-0.074	0.036
0.034	0.01	-0.014	0.009	0.003	0.053	-0.084	0.006	-0.036	-0.107	0.046
0.029	-0.025	0.199	0.013	-0.019	0.037	-0.052	-0.001	-0.053	-0.143	0.054
0.034	-0.022	0.34	0.007	-0.024	0.003	-0.032	-0.006	-0.058	-0.133	0.046
0.021	0.086	0.367	-0.002	0.016	-0.042	-0.044	-0.026	-0.055	-0.093	0.046
0.023	0.114	0.326	-0.009	0.033	-0.07	-0.081	-0.054	-0.052	-0.06	0.07
0.043	0.05	0.238	-0.02	-0.043	-0.078	-0.143	-0.043	-0.053	-0.048	0.078
0.021	0.076	0.169	-0.018	-0.123	-0.091	-0.153	-0.024	-0.047	-0.056	0.048
-0.007	0.135	0.13	-0.003	-0.098	-0.114	-0.096	-0.024	-0.036	-0.064	0.009
0.029	0.14	0.073	0.004	-0.019	-0.128	-0.082	-0.019	-0.033	-0.073	-0.021
0.065	0.12	0.031	-0.015	0.018	-0.126	-0.1	-0.011	-0.033	-0.081	-0.019
0.05	0.082	0.049	-0.037	0.007	-0.106	-0.081	-0.009	-0.034	-0.072	0.021
0.028	0.067	0.068	-0.021	-0.005	-0.069	-0.053	-0.019	-0.041	-0.074	0.056
0.026	0.069	0.05	0.019	-0.002	-0.044	-0.049	-0.033	-0.042	-0.075	0.04
0.031	0.046	0.042	0.028	0.019	-0.056	-0.053	-0.035	-0.039	-0.052	0.002
0.022	0.028	0.038	0.011	0.053	-0.077	-0.072	-0.035	-0.043	-0.036	0.006
0.012	0.023	0.006	0.009	0.057	-0.046	-0.106	-0.033	-0.043	-0.026	0.021
0.016	0.009	-0.021	0.019	0.033	0.02	-0.115	-0.022	-0.035	-0.019	0
0.021	0.001	-0.017	0.016	0.04	0.046	-0.084	-0.009	-0.034	-0.09	-0.019
0.009	-0.007	-0.01	0.016	0.053	0.052	-0.055	-0.009	-0.036	-0.183	-0.018
0.004	-0.009	-0.029	0.029	0.037	0.061	-0.051	-0.016	-0.041	-0.132	-0.008
0.008	0.014	-0.047	0.038	0.024	0.028	-0.071	-0.013	-0.05	-0.028	0.012
-0.007	0.006	-0.034	0.041	0.034	-0.035	-0.086	-0.008	-0.047	-0.012	0.062
0.003	-0.045	-0.015	0.046	0.039	-0.072	-0.065	-0.022	-0.048	0.025	0.121
0.038	-0.066	-0.015	0.054	0.034	-0.063	-0.045	-0.048	-0.054	0.074	0.109
0.033	-0.049	-0.023	0.053	0.05	-0.037	-0.064	-0.048	-0.043	0.009	0.049
0.029	-0.028	-0.038	0.044	0.027	-0.035	-0.082	-0.035	-0.032	-0.099	0.015
0.046	0.007	-0.046	0.048	-0.033	-0.022	-0.081	-0.035	-0.041	-0.157	-0.02
0.036	0.04	-0.026	0.047	0.02	0.008	-0.104	-0.018	-0.052	-0.171	-0.074
0.021	0.028	0	0.03	0.037	0.016	-0.11	0.008	-0.042	-0.166	-0.077
0.037	0.003	0.013	0.024	-0.111	0.016	-0.08	0.014	-0.032	-0.142	0.001
0.05	0.011	0.019	0.018	-0.156	0.009	-0.084	0.008	-0.042	-0.087	0.046
0.038	0.02	0.013	-0.007	-0.02	-0.029	-0.108	-0.002	-0.042	-0.044	-0.008
0.029	0.018	0.007	-0.024	0.102	-0.073	-0.103	-0.018	-0.032	-0.04	-0.022
0.032	0.016	0.007	-0.028	0.107	-0.108	-0.088	-0.033	-0.029	-0.038	0.029
0.034	0.005	0.004	-0.034	0.001	-0.13	-0.092	-0.036	-0.03	-0.029	0.021
0.037	0.004	-0.004	-0.036	-0.085	-0.144	-0.102	-0.03	-0.028	-0.057	0.02
0.027	0.008	-0.016	-0.035	-0.048	-0.165	-0.097	-0.021	-0.029	-0.088	0.075
0.019	-0.005	-0.022	-0.048	-0.068	-0.17	-0.091	-0.018	-0.035	-0.063	0.078
0.024	-0.018	-0.023	-0.064	-0.199	-0.152	-0.095	-0.028	-0.04	-0.06	0.047
0.017	-0.009	-0.05	-0.058	-0.228	-0.136	-0.089	-0.03	-0.037	-0.119	0.034
0.002	0.006	-0.087	-0.033	-0.167	-0.099	-0.08	-0.011	-0.036	-0.15	-0.002
0.016	0.005	-0.106	-0.015	-0.114	-0.027	-0.091	0.01	-0.041	-0.14	-0.003
0.039	0.003	-0.161	-0.002	-0.049	0.02	-0.097	0.004	-0.031	-0.148	0.118
0.032	0.012	-0.285	-0.007	0.019	0.027	-0.074	-0.018	-0.028	-0.173	0.21
0.033	0.011	-0.425	-0.019	0.067	0.068	-0.06	-0.028	-0.043	-0.197	0.111
0.049	-0.015	-0.452	0.001	0.093	0.147	-0.085	-0.021	-0.043	-0.204	-0.026
0.028	-0.023	-0.201	0.022	0.104	0.164	-0.108	-0.016	-0.039	-0.164	0.005
0.016	0.025	0.197	0.017	0.086	0.102	-0.096	-0.026	-0.045	-0.1	0.095
0.032	0.076	0.409	0.015	0.038	0.058	-0.073	-0.037	-0.048	-0.072	0.066
0.035	0.066	0.394	0.005	-0.019	0.049	-0.073	-0.02	-0.045	-0.069	-0.008
0.029	0.036	0.301	-0.026	-0.041	0.021	-0.089	-0.011	-0.043	-0.077	-0.033
0.031	0.026	0.201	-0.046	0.017	-0.025	-0.089	-0.023	-0.046	-0.109	-0.059
0.045	0.021	0.136	-0.024	0.11	-0.059	-0.072	-0.016	-0.049	-0.123	-0.09
0.043	0.006	0.105	0.008	0.116	-0.078	-0.075	-0.011	-0.045	-0.109	-0.085
0.034	-0.013	0.083	0.006	0.01	-0.103	-0.095	-0.023	-0.037	-0.097	-0.017
0.041	-0.005	0.062	-0.002	-0.053	-0.128	-0.102	-0.017	-0.033	-0.085	0.152
0.023	0.03	0.015	0.011	-0.054	-0.135	-0.085	-0.007	-0.034	-0.069	0.323
0.001	0.047	-0.063	0.01	-0.197	-0.132	-0.051	-0.013	-0.041	-0.068	0.291
0.015	0.033	-0.187	0.008	-0.378	-0.135	-0.03	-0.024	-0.043	-0.087	0.108
0.03	0.015	-0.38	0.023	-0.3	-0.154	-0.032	-0.027	-0.035	-0.094	-0.009
0.024	0.006	-0.471	-0.004	-0.084	-0.171	-0.035	-0.02	-0.038	-0.083	-0.024
0.022	0	-0.258	-0.043	0.017	-0.148	-0.051	-0.017	-0.047	-0.085	-0.009
0.04	-0.007	0.104	-0.011	0.035	-0.099	-0.094	-0.02	-0.047	-0.084	-0.017
0.039	-0.015	0.303	0.045	0.05	-0.085	-0.126	-0.022	-0.049	-0.07	-0.062
0.015	-0.015	0.257	0.043	0.076	-0.098	-0.134	-0.015	-0.049	-0.071	-0.116
0.026	0.02	0.156	0.013	0.097	-0.117	-0.129	-0.01	-0.04	-0.069	-0.128
0.051	0.059	0.137	0.01	0.074	-0.159	-0.12	-0.02	-0.038	-0.043	-0.074
0.052	0.06	0.107	0.005	0.048	-0.178	-0.11	-0.037	-0.044	-0.052	0.005
0.04	0.036	0.04	-0.006	0.057	-0.123	-0.087	-0.035	-0.048	-0.104	0.034
0.022	0.013	0.023	0.017	0.052	-0.073	-0.057	-0.009	-0.053	-0.118	0.002
0.025	0.002	0.063	0.048	0.029	-0.077	-0.043	-0.002	-0.05	-0.079	-0.046
0.038	0.001	0.101	0.033	0.022	-0.016	-0.052	-0.024	-0.039	-0.045	-0.074
0.037	-0.001	0.087	0.018	0.009	0.13	-0.061	-0.035	-0.031	-0.045	-0.068
0.039	0.008	0.052	0.056	-0.038	0.211	-0.053	-0.024	-0.032	-0.072	-0.024
0.034	0.022	0.074	0.108	-0.061	0.218	-0.046	-0.01	-0.038	-0.085	0.017
0.011	0.021	0.126	0.123	-0.036	0.225	-0.06	-0.01	-0.035	-0.064	0.018
0.013	0.014	0.133	0.12	-0.004	0.203	-0.09	-0.027	-0.034	-0.06	0.017
0.035	0.008	0.098	0.107	0.02	0.153	-0.108	-0.035	-0.045	-0.088	0.04
0.045	0.006	0.07	0.053	0.024	0.099	-0.09	-0.021	-0.047	-0.107	0.075
0.044	0.009	0.049	-0.004	0.005	0.022	-0.061	-0.009	-0.038	-0.121	0.126
0.036	0.011	0.019	-0.015	-0.026	-0.045	-0.063	-0.014	-0.041	-0.15	0.206
0.028	0.017	0.021	-0.021	-0.044	-0.072	-0.087	-0.03	-0.053	-0.16	0.241
0.029	0.024	0.072	-0.035	0.006	-0.109	-0.107	-0.037	-0.045	-0.141	0.131
0.033	0.02	0.097	-0.037	0.084	-0.172	-0.118	-0.023	-0.027	-0.113	-0.055
0.033	0.015	0.072	-0.035	0.088	-0.21	-0.114	-0.013	-0.031	-0.073	-0.155
0.026	0.015	0.054	-0.032	0.042	-0.225	-0.102	-0.016	-0.043	-0.036	-0.147
0.02	0.01	0.058	-0.035	0.016	-0.227	-0.095	-0.021	-0.041	-0.046	-0.129
0.011	0	0.054	-0.035	0.001	-0.156	-0.081	-0.023	-0.031	-0.079	-0.119
0.005	-0.007	0.038	-0.014	-0.022	-0.037	-0.057	-0.023	-0.016	-0.088	-0.083
0.009	-0.001	0.032	0.006	-0.033	0.021	-0.042	-0.017	-0.012	-0.066	-0.039
-0.002	0.009	0.039	0.006	-0.024	0.02	-0.053	-0.015	-0.035	-0.028	0.009
-0.005	0.013	0.047	-0.011	-0.013	0.011	-0.093	-0.033	-0.066	-0.015	0.041
0.019	0.013	0.044	-0.032	0.001	-0.022	-0.113	-0.041	-0.088	-0.031	0.024
0.031	0.015	0.037	-0.03	0.019	-0.056	-0.078	-0.019	-0.092	-0.068	-0.022
0.018	0.024	0.045	-0.006	0.006	-0.045	-0.049	-0.014	-0.072	-0.11	-0.044
0.007	0.009	0.052	0.01	-0.023	-0.014	-0.063	-0.019	-0.048	-0.103	0.022
0.017	-0.052	0.044	0.005	-0.014	0.014	-0.079	-0.012	-0.043	-0.069	0.13
0.039	-0.135	0.034	-0.003	0.019	0.031	-0.087	-0.003	-0.051	-0.079	0.191
0.049	-0.212	0.035	0.001	0.013	0.012	-0.099	0.01	-0.06	-0.098	0.195
0.036	-0.213	0.043	-0.003	-0.024	-0.025	-0.104	0.004	-0.056	-0.081	0.168
0.028	-0.045	0.04	-0.015	-0.033	-0.049	-0.097	-0.019	-0.043	-0.076	0.147
0.034	0.177	0.031	-0.01	-0.003	-0.072	-0.087	-0.021	-0.029	-0.084	0.112
0.026	0.222	0.033	-0.006	0.018	-0.083	-0.075	-0.014	-0.024	-0.073	0.011
0.014	0.144	0.038	-0.012	-0.057	-0.051	-0.061	-0.009	-0.037	-0.097	-0.074
0.022	0.1	0.044	-0.008	-0.169	-0.019	-0.05	-0.002	-0.053	-0.142	-0.042
0.043	0.066	0.041	-0.01	-0.196	-0.033	-0.053	-0.02	-0.041	-0.156	0.052
0.066	0.027	0.022	-0.019	-0.225	-0.061	-0.065	-0.045	-0.016	-0.149	0.079
0.057	0.018	0.002	-0.018	-0.187	-0.067	-0.092	-0.037	-0.019	-0.141	0.004
0.022	0.048	-0.002	-0.009	0.076	-0.049	-0.12	-0.033	-0.032	-0.143	-0.041
0.024	0.082	0.023	0.004	0.27	-0.039	-0.114	-0.049	-0.026	-0.083	-0.001
0.054	0.06	0.048	0.023	0.168	-0.048	-0.094	-0.056	-0.023	0.013	0.037
0.053	0.014	0.036	0.044	0.019	-0.038	-0.095	-0.057	-0.036	0.016	0.076
0.028	-0.006	0.012	0.039	0.005	-0.031	-0.101	-0.055	-0.042	-0.025	0.087
0.031	-0.035	-0.01	0.008	0.041	-0.041	-0.096	-0.035	-0.045	-0.048	-0.006
0.049	-0.059	-0.063	0.002	0.003	-0.05	-0.108	0.007	-0.055	-0.091	-0.096
0.039	-0.022	-0.181	0.028	-0.045	-0.077	-0.123	0.025	-0.048	-0.132	-0.073
0.016	0.015	-0.314	0.048	0.044	-0.107	-0.104	0.01	-0.036	-0.136	0.035
0.021	0.006	-0.447	0.043	0.059	-0.097	-0.087	0.003	-0.024	-0.145	0.145
0.038	-0.001	-0.681	0.028	-0.132	-0.085	-0.096	-0.002	-0.007	-0.183	0.165
0.026	0.003	-0.945	0.025	-0.178	-0.111	-0.096	-0.015	-0.021	-0.189	0.096
0.011	0.008	-0.925	0.019	-0.031	-0.129	-0.085	-0.022	-0.051	-0.157	0.044
0.028	0.029	-0.477	0	-0.003	-0.119	-0.079	-0.036	-0.059	-0.107	0.043
0.044	0.044	0.125	-0.014	-0.074	-0.125	-0.082	-0.05	-0.057	-0.054	0.018
0.017	0.043	0.546	-0.015	-0.055	-0.138	-0.088	-0.041	-0.054	-0.044	-0.037
0.008	0.032	0.739	0.001	0.012	-0.134	-0.081	-0.017	-0.052	-0.047	-0.077
0.036	0.018	0.737	0.018	0.03	-0.147	-0.062	-0.008	-0.043	-0.024	-0.123
0.033	0.02	0.604	0.011	0.044	-0.152	-0.052	-0.015	-0.025	-0.006	-0.157
0.03	0.028	0.467	-0.011	0.022	-0.074	-0.053	-0.016	-0.023	-0.014	-0.125
0.047	0.024	0.357	-0.025	-0.014	0.042	-0.052	-0.015	-0.038	-0.031	-0.03
0.033	0.019	0.26	-0.017	0.034	0.079	-0.056	-0.017	-0.046	-0.021	0.05
0.029	0.016	0.198	0.002	-0.035	0.041	-0.073	-0.024	-0.043	-0.018	0.036
0.061	0.016	0.165	-0.003	-0.23	0.013	-0.083	-0.04	-0.037	-0.06	0.017
0.051	0.02	0.139	-0.024	-0.236	0.014	-0.079	-0.036	-0.038	-0.073	0.057
0.015	0.017	0.117	-0.028	-0.1	0.001	-0.073	-0.012	-0.047	-0.068	0.066
0.025	0.022	0.096	-0.014	-0.006	-0.043	-0.059	0	-0.045	-0.097	0.057
0.033	0.035	0.08	0	0.03	-0.08	-0.045	-0.007	-0.033	-0.109	0.046
0.008	0.027	0.077	0.015	0.03	-0.075	-0.06	-0.021	-0.041	-0.111	-0.025
0.007	0.011	0.078	0.031	0.049	-0.054	-0.097	-0.026	-0.052	-0.128	-0.079
0.032	0.013	0.075	0.028	0.049	-0.047	-0.117	-0.028	-0.041	-0.115	-0.023
0.044	0.021	0.061	0.004	-0.001	-0.05	-0.111	-0.031	-0.038	-0.085	0.071
0.033	0.011	0.054	-0.005	-0.004	-0.056	-0.11	-0.035	-0.046	-0.081	0.088
0.011	0.003	0.076	0.013	0.059	-0.052	-0.108	-0.029	-0.045	-0.077	0.026
0.016	0.011	0.086	0.021	0.1	-0.02	-0.09	-0.016	-0.042	-0.054	0.001
0.031	0.017	0.068	0.001	0.086	0.026	-0.074	-0.017	-0.04	-0.034	0.051
0.021	0.017	0.062	-0.005	0.048	0.05	-0.066	-0.026	-0.046	-0.039	0.071
0.011	0.014	0.061	0.026	0.014	0.045	-0.057	-0.028	-0.051	-0.067	0.033
0.012	0.004	0.058	0.055	0.011	0.021	-0.058	-0.024	-0.04	-0.089	-0.006
0.021	-0.001	0.059	0.041	-0.001	0.006	-0.057	-0.016	-0.027	-0.092	-0.079
0.043	0.01	0.049	0.019	-0.038	0.01	-0.043	-0.013	-0.03	-0.083	-0.155
0.045	0.019	0.046	0.021	0.014	-0.006	-0.06	-0.018	-0.043	-0.065	-0.061
0.024	0.018	0.049	0.017	0.108	-0.046	-0.108	-0.025	-0.047	-0.053	0.167
0.013	0.023	0.04	0.001	0.095	-0.078	-0.11	-0.031	-0.044	-0.046	0.24
0.025	0.023	0.033	0.003	0.052	-0.107	-0.088	-0.029	-0.042	-0.056	0.118
0.049	0.013	0.031	0.005	0.035	-0.131	-0.089	-0.024	-0.044	-0.088	0.025
0.051	0.009	0.026	-0.012	-0.011	-0.115	-0.089	-0.025	-0.051	-0.104	0.023
0.02	0.011	0.009	-0.032	-0.087	-0.07	-0.087	-0.025	-0.051	-0.124	0.03
0.004	0.02	-0.018	-0.027	-0.18	-0.033	-0.082	-0.003	-0.04	-0.158	0.028
0.009	0.034	-0.019	0.002	-0.244	-0.005	-0.072	0.022	-0.029	-0.152	0.024
0.009	0.026	-0.011	0.023	-0.24	0.022	-0.075	0.017	-0.03	-0.122	0.015
0.018	0.011	-0.034	0.022	-0.19	0.047	-0.087	0.013	-0.033	-0.118	0.001
0.028	0.011	-0.048	0.011	-0.121	0.075	-0.091	0.008	-0.042	-0.128	0.003
0.028	0.009	-0.015	0.013	-0.03	0.069	-0.084	-0.003	-0.064	-0.125	0.03
0.031	0.002	0.037	0.03	0.068	0.018	-0.083	-0.008	-0.071	-0.11	0.005
0.022	0.01	0.081	0.039	0.101	0.011	-0.101	-0.02	-0.051	-0.079	-0.042
0.01	0.019	0.099	0.032	0.084	0.047	-0.101	-0.028	-0.035	-0.044	0.039
0.023	0.007	0.085	0.017	0.093	0.05	-0.081	-0.02	-0.04	-0.045	0.155
0.035	-0.008	0.065	-0.001	0.097	0.015	-0.082	-0.015	-0.056	-0.046	0.115
0.032	-0.006	0.066	-0.011	0.071	-0.035	-0.095	-0.022	-0.055	-0.04	-0.005
0.032	-0.001	0.082	-0.004	0.022	-0.08	-0.091	-0.028	-0.037	-0.071	-0.052
0.034	-0.006	0.083	0.01	-0.052	-0.102	-0.08	-0.017	-0.034	-0.079	-0.047
0.033	-0.001	0.077	0.013	-0.037	-0.105	-0.076	-0.006	-0.044	-0.064	-0.041
0.035	0.025	0.091	0	0.106	-0.11	-0.089	-0.012	-0.04	-0.068	-0.014
0.039	0.031	0.095	-0.008	0.16	-0.12	-0.106	-0.018	-0.029	-0.061	0.025
0.029	-0.011	0.075	0.002	0.051	-0.115	-0.111	-0.015	-0.031	-0.044	0.031
0.016	-0.082	0.062	0.006	-0.015	-0.088	-0.106	-0.017	-0.044	-0.026	0.015
0.03	-0.136	0.054	-0.005	0.007	-0.078	-0.104	-0.029	-0.044	-0.021	0.027
0.044	-0.125	0.032	-0.004	0.003	-0.113	-0.105	-0.032	-0.033	-0.049	0.048
0.031	-0.101	0.004	0.012	-0.027	-0.17	-0.097	-0.023	-0.04	-0.074	0.013
0.023	-0.107	-0.021	0.016	-0.041	-0.208	-0.076	-0.026	-0.048	-0.091	-0.035
0.025	-0.007	-0.047	-0.003	-0.067	-0.185	-0.047	-0.037	-0.041	-0.123	-0.035
0.024	0.157	-0.084	-0.007	-0.077	-0.111	-0.019	-0.042	-0.039	-0.158	0.022
0.038	0.17	-0.143	0.003	-0.041	-0.035	-0.013	-0.035	-0.042	-0.202	0.143
0.04	0.109	-0.285	-0.015	-0.047	0.039	-0.039	-0.021	-0.037	-0.287	0.244
0.017	0.101	-0.667	-0.034	-0.121	0.079	-0.072	-0.025	-0.03	-0.352	0.282
0.019	0.083	-1.243	-0.024	-0.245	0.063	-0.099	-0.032	-0.039	-0.341	0.287
0.033	0.046	-1.519	-0.017	-0.33	0.054	-0.116	-0.026	-0.054	-0.308	0.227
0.033	0.043	-1.135	-0.017	-0.213	0.065	-0.091	-0.035	-0.048	-0.246	0.111
0.031	0.065	-0.337	-0.016	-0.025	0.048	-0.064	-0.039	-0.032	-0.117	0.005
0.03	0.056	0.456	-0.013	0.068	0.027	-0.055	-0.015	-0.041	0.015	-0.079
0.041	0.019	0.917	0.003	0.122	0.017	-0.029	-0.006	-0.056	0.072	-0.149
0.054	0.006	0.907	0.015	0.131	-0.017	-0.051	-0.012	-0.035	0.061	-0.189
0.043	0.013	0.687	0.009	0.117	-0.055	-0.116	-0.01	-0.014	0.024	-0.175
0.033	0.004	0.486	0.024	0.12	-0.076	-0.116	-0.005	-0.03	-0.032	-0.123
0.036	-0.003	0.291	0.051	0.068	-0.116	-0.078	-0.009	-0.048	-0.063	-0.075
0.039	0.009	0.157	0.037	-0.008	-0.177	-0.069	-0.041	-0.046	-0.037	-0.034
0.041	0.027	0.116	0.015	-0.018	-0.207	-0.08	-0.048	-0.039	-0.021	-0.006
0.031	0.048	0.054	0.027	-0.01	-0.176	-0.092	-0.017	-0.04	-0.032	-0.009
0.024	0.068	-0.049	0.034	-0.035	-0.126	-0.098	-0.01	-0.043	-0.013	-0.006
0.026	0.062	-0.117	0.022	-0.047	-0.105	-0.095	-0.025	-0.038	-0.008	0.012
0.024	0.03	-0.176	0.009	-0.018	-0.097	-0.1	-0.027	-0.037	-0.066	0.012
0.039	0.002	-0.249	0.003	0.007	-0.068	-0.114	-0.021	-0.041	-0.115	0
0.044	-0.004	-0.268	0.01	-0.002	-0.017	-0.112	-0.021	-0.036	-0.109	0.007
0.011	0.004	-0.107	0.009	0.003	0.035	-0.094	-0.023	-0.034	-0.1	0.029
-0.001	0.013	0.244	-0.009	0.023	0.089	-0.087	-0.015	-0.038	-0.098	0.038
0.027	0.014	0.487	-0.01	0.007	0.11	-0.09	-0.007	-0.036	-0.071	0.038
0.04	0.012	0.482	0.019	-0.019	0.067	-0.089	-0.003	-0.035	-0.055	0.077
0.025	0.012	0.428	0.049	-0.022	0.028	-0.096	-0.007	-0.046	-0.068	0.126
0.014	0.011	0.38	0.051	-0.012	0.012	-0.105	-0.041	-0.051	-0.077	0.097
0.027	0.012	0.302	0.026	-0.005	-0.063	-0.097	-0.07	-0.04	-0.075	0.022
0.043	0.011	0.23	0.001	-0.011	-0.134	-0.093	-0.049	-0.04	-0.067	-0.015
0.033	-0.002	0.175	0.01	-0.013	-0.104	-0.1	-0.017	-0.047	-0.063	-0.027
0.009	-0.006	0.142	0.025	0.002	-0.065	-0.1	-0.001	-0.043	-0.084	-0.034
0.012	0.007	0.114	0.01	0.003	-0.072	-0.088	0.004	-0.039	-0.109	-0.012
0.038	0.006	0.088	0.003	-0.005	-0.064	-0.082	0.011	-0.032	-0.109	0.03
0.037	-0.007	0.085	0.022	0.012	-0.03	-0.094	0.021	-0.026	-0.082	0.045
0.021	0.003	0.08	0.033	0.021	0.013	-0.095	-0.001	-0.035	-0.057	0.018
0.034	0.021	0.06	0.024	0.004	0.043	-0.082	-0.034	-0.043	-0.045	-0.006
0.054	0.019	0.054	0.012	0.004	0.033	-0.089	-0.031	-0.047	-0.035	-0.021
0.032	0.017	0.043	0.004	0.006	0.009	-0.094	-0.016	-0.049	-0.042	-0.048
-0.003	0.023	0.019	0.001	-0.019	-0.02	-0.066	-0.018	-0.043	-0.063	-0.046
0.015	0.012	0.031	-0.004	-0.031	-0.058	-0.028	-0.021	-0.044	-0.071	-0.042
0.041	0.002	0.062	-0.023	-0.011	-0.068	0.002	-0.004	-0.045	-0.061	-0.074
0.027	0.012	0.067	-0.051	0.028	-0.059	0.01	0.004	-0.032	-0.063	-0.017
0.016	0.026	0.061	-0.064	0.064	-0.066	-0.003	-0.021	-0.031	-0.064	0.123
0.018	0.028	0.051	-0.062	0.037	-0.083	-0.018	-0.033	-0.042	-0.047	0.133
0.027	0.022	0.042	-0.055	-0.045	-0.099	-0.055	-0.015	-0.042	-0.078	0.012
0.05	0.024	0.035	-0.041	-0.104	-0.116	-0.111	-0.019	-0.042	-0.108	-0.079
0.05	0.022	0.016	-0.027	-0.127	-0.124	-0.126	-0.038	-0.046	-0.06	-0.116
0.029	0.005	0.005	-0.016	-0.108	-0.102	-0.094	-0.033	-0.044	-0.021	-0.125
0.025	-0.005	0.006	0.014	-0.062	-0.068	-0.079	-0.029	-0.039	-0.033	-0.097
0.019	-0.005	-0.005	0.034	-0.034	-0.036	-0.094	-0.043	-0.05	-0.062	-0.028
0.009	-0.01	-0.015	-0.001	-0.028	-0.002	-0.093	-0.038	-0.062	-0.107	0.005
0.02	-0.023	-0.03	-0.021	0.009	0.005	-0.084	-0.025	-0.044	-0.157	-0.011
0.03	-0.049	-0.051	0.017	0.099	-0.018	-0.102	-0.021	-0.031	-0.177	0.037
0.038	-0.078	-0.05	0.047	0.141	-0.023	-0.122	-0.012	-0.045	-0.15	0.122
0.049	-0.078	-0.053	0.046	0.091	-0.004	-0.116	-0.02	-0.048	-0.144	0.127
0.043	-0.041	-0.14	0.036	0.035	-0.029	-0.101	-0.029	-0.038	-0.161	0.051
0.026	0.008	-0.336	0.032	0.007	-0.092	-0.102	-0.023	-0.045	-0.151	0.015
0.006	0.039	-0.52	0.033	-0.012	-0.102	-0.104	-0.028	-0.054	-0.143	0.102
0.005	0.042	-0.456	0.016	-0.008	-0.085	-0.088	-0.038	-0.044	-0.144	0.188
0.039	0.012	-0.079	0.002	0.011	-0.104	-0.075	-0.038	-0.035	-0.129	0.225
0.06	-0.05	0.274	0.01	0.005	-0.129	-0.078	-0.032	-0.043	-0.089	0.26
0.045	-0.118	0.327	0.019	-0.013	-0.13	-0.086	-0.026	-0.048	-0.041	0.208
0.036	-0.173	0.24	0.025	-0.005	-0.134	-0.089	-0.021	-0.046	-0.02	0.12
0.039	-0.165	0.19	0.024	0.01	-0.144	-0.088	-0.013	-0.046	-0.004	0.11
0.041	-0.033	0.15	0.004	0.026	-0.132	-0.088	-0.011	-0.041	0.01	0.084
0.047	0.093	0.105	-0.013	0.051	-0.106	-0.092	-0.015	-0.038	-0.004	-0.005
0.029	0.129	0.076	-0.01	-0.015	-0.088	-0.096	-0.018	-0.05	-0.032	-0.07
-0.002	0.153	0.054	-0.004	-0.166	-0.084	-0.096	-0.026	-0.052	-0.045	-0.062
0.003	0.154	0.044	0.001	-0.242	-0.082	-0.084	-0.027	-0.041	-0.042	-0.053
0.019	0.141	0.05	0.004	-0.212	-0.061	-0.069	-0.017	-0.044	-0.043	-0.105
0.016	0.145	0.051	-0.002	-0.114	-0.044	-0.068	-0.024	-0.053	-0.043	-0.076
0.016	0.103	0.042	-0.001	-0.01	-0.062	-0.064	-0.032	-0.046	-0.063	0.082
0.018	0.05	0.031	0.014	0.038	-0.063	-0.053	-0.014	-0.031	-0.091	0.118
0.016	0.049	0.004	0.025	0.072	-0.013	-0.055	-0.004	-0.023	-0.092	0.02
0.027	0.062	-0.019	0.03	0.093	0.04	-0.061	-0.014	-0.034	-0.132	0.015
0.037	0.056	-0.024	0.029	0.052	0.121	-0.057	-0.02	-0.047	-0.19	0.103
0.036	0.044	-0.03	0.019	-0.016	0.248	-0.065	-0.026	-0.043	-0.188	0.179
0.038	0.038	-0.021	0.013	-0.042	0.298	-0.086	-0.018	-0.038	-0.199	0.203
0.033	0.034	0	0.012	-0.021	0.247	-0.104	0.013	-0.038	-0.234	0.138
0.014	0.02	-0.004	0.009	-0.034	0.193	-0.124	0.024	-0.038	-0.218	0.018
0.004	0.014	-0.003	0.008	-0.077	0.144	-0.126	0.008	-0.038	-0.188	-0.055
0.016	0.022	0.033	0.007	-0.05	0.092	-0.098	0.004	-0.034	-0.165	-0.064
0.036	0.012	0.059	0.001	-0.004	0.052	-0.072	0.013	-0.029	-0.11	-0.065
0.047	-0.002	0.061	-0.01	-0.002	-0.009	-0.062	0.006	-0.03	-0.068	-0.074
0.038	-0.003	0.062	-0.013	0.011	-0.067	-0.058	-0.001	-0.038	-0.089	-0.089
0.018	-0.004	0.062	0.005	0.022	-0.062	-0.06	0.004	-0.05	-0.096	-0.102
0.01	0	0.061	0.017	0.004	-0.024	-0.068	-0.018	-0.053	-0.079	-0.087
0.023	0.014	0.063	0.003	-0.01	-0.017	-0.077	-0.053	-0.041	-0.113	-0.065
0.034	0.02	0.055	-0.013	0.016	-0.047	-0.068	-0.048	-0.031	-0.137	-0.061
0.032	0.014	0.039	-0.005	0.103	-0.097	-0.06	-0.028	-0.03	-0.062	-0.06
0.032	0.011	0.035	0.003	0.125	-0.138	-0.082	-0.022	-0.028	0.001	-0.014
0.034	0.012	0.049	-0.018	-0.017	-0.145	-0.11	-0.019	-0.029	-0.053	0.116
0.034	0.012	0.052	-0.03	-0.125	-0.133	-0.11	-0.019	-0.04	-0.106	0.188
0.035	0.012	0.035	-0.006	-0.097	-0.132	-0.078	-0.019	-0.052	-0.048	0.094
0.036	0.012	0.034	0.02	-0.079	-0.144	-0.057	-0.024	-0.053	0.034	-0.005
0.037	0.013	0.038	0.013	-0.085	-0.156	-0.066	-0.034	-0.047	0.04	-0.015
0.037	0.012	0.023	-0.012	-0.034	-0.149	-0.081	-0.039	-0.043	-0.002	0.002
0.04	0.012	0.016	-0.022	0.022	-0.133	-0.103	-0.032	-0.048	-0.046	-0.003
0.039	0.017	0.018	-0.013	0.015	-0.129	-0.115	-0.022	-0.045	-0.119	-0.065
0.037	0.014	0.016	-0.002	-0.025	-0.129	-0.088	-0.022	-0.041	-0.152	-0.108
0.051	0.004	0.021	-0.004	-0.051	-0.129	-0.054	-0.032	-0.055	-0.093	-0.061
0.057	0.003	0.028	-0.018	-0.072	-0.103	-0.063	-0.033	-0.051	-0.077	-0.021
0.027	-0.002	0.024	-0.012	-0.076	-0.038	-0.1	-0.021	-0.029	-0.105	-0.017
0.003	-0.005	0.025	0.004	-0.06	0	-0.113	-0.018	-0.034	-0.102	0.015
0.021	-0.002	0.034	0.001	-0.025	-0.014	-0.107	-0.028	-0.046	-0.108	0.043
0.048	-0.001	0.04	0	0.032	-0.041	-0.101	-0.029	-0.039	-0.09	0.044
0.032	0.011	0.04	0.036	0.051	-0.048	-0.085	-0.019	-0.037	-0.064	0.048
0.011	0.022	0.03	0.073	0.022	-0.014	-0.077	-0.018	-0.04	-0.072	0.028
0.027	0.019	0.015	0.051	0.022	0.018	-0.093	-0.035	-0.042	-0.042	-0.013
0.028	0.009	0.019	0.013	0.043	-0.004	-0.107	-0.041	-0.048	0.003	-0.019
0.025	-0.004	0.028	0.013	0.036	-0.04	-0.104	-0.029	-0.044	-0.018	0.006
0.037	-0.005	0.03	0.021	0.013	-0.05	-0.103	-0.028	-0.034	-0.095	-0.004
0.038	0.009	0.032	0.015	-0.005	-0.049	-0.1	-0.028	-0.028	-0.144	-0.023
0.039	0.022	0.025	0.009	-0.02	-0.043	-0.085	-0.02	-0.02	-0.112	0.035
0.034	0.015	0.015	0.016	-0.03	-0.043	-0.073	-0.015	-0.033	-0.059	0.095
0.015	-0.009	0.022	0.025	-0.037	-0.064	-0.075	-0.006	-0.076	-0.04	0.088
0.004	-0.017	0.031	0.016	-0.037	-0.08	-0.073	-0.004	-0.115	-0.036	0.054
0.019	-0.018	0.024	0.003	-0.008	-0.1	-0.066	-0.01	-0.154	-0.019	0.016
0.033	-0.037	0.014	0.011	0.033	-0.128	-0.079	-0.004	-0.182	-0.002	0.039
0.019	-0.032	0.019	0.013	0.047	-0.132	-0.101	-0.008	-0.101	-0.016	0.094
0.009	0.022	0.025	-0.007	0.041	-0.133	-0.091	-0.03	0.09	-0.053	0.074
0.021	0.061	0.019	-0.01	0.021	-0.15	-0.064	-0.036	0.258	-0.087	0.081
0.031	0.046	0.027	0.001	0.004	-0.155	-0.054	-0.027	0.321	-0.083	0.141
0.041	0.024	0.045	-0.004	0.017	-0.154	-0.048	-0.021	0.271	-0.043	0.106
0.043	0.023	0.038	-0.012	-0.036	-0.154	-0.04	-0.011	0.149	-0.024	0.012
0.025	0.021	0.027	-0.004	-0.158	-0.148	-0.052	0	0.037	-0.049	-0.017
0.014	0.019	0.03	0.016	-0.188	-0.157	-0.063	-0.003	-0.022	-0.071	-0.011
0.017	0.016	0.038	0.025	-0.108	-0.169	-0.049	-0.011	-0.097	-0.064	-0.068
0.031	0.008	0.037	0.006	-0.008	-0.14	-0.03	-0.009	-0.223	-0.067	-0.108
0.033	0.012	0.023	-0.027	0.049	-0.089	-0.04	-0.009	-0.263	-0.093	0.029
0.009	0.018	0.013	-0.033	0.051	-0.082	-0.086	-0.025	-0.191	-0.108	0.196
0.009	0.007	0.018	0.004	0.049	-0.128	-0.121	-0.038	-0.092	-0.109	0.193
0.033	0.008	0.034	0.042	0.028	-0.154	-0.123	-0.044	-0.017	-0.1	0.125
0.04	0.025	0.042	0.044	-0.012	-0.091	-0.126	-0.038	-0.127	-0.076	0.054
0.043	0.027	0.041	0.024	-0.016	0.018	-0.123	-0.022	-0.292	-0.073	-0.032
0.034	0.015	0.038	0.01	0.001	0.08	-0.104	-0.015	-0.187	-0.123	-0.071
0.01	0.009	0.023	0.006	0.005	0.129	-0.094	-0.021	-0.014	-0.17	-0.065
0.024	0.011	0.012	0.004	-0.001	0.226	-0.089	-0.031	-0.031	-0.188	-0.021
0.049	0.01	0.028	0.012	0.007	0.25	-0.08	-0.025	-0.077	-0.233	0.029
0.036	0.011	0.045	0.021	0.023	0.089	-0.07	-0.005	-0.073	-0.228	0.001
0.026	0.018	0.041	0.007	0.014	-0.058	-0.056	-0.007	-0.106	-0.113	-0.047
0.023	0.021	0.025	-0.01	0.001	0.005	-0.056	-0.023	-0.17	-0.031	-0.038
0.009	0.016	0.017	-0.002	0.009	0.101	-0.084	-0.025	-0.196	-0.033	-0.008
0.019	0.012	0.024	0.014	0.013	0.088	-0.105	-0.021	-0.148	-0.07	0.021
0.045	0.016	0.03	0.012	0.008	0.153	-0.097	-0.028	-0.067	-0.131	0.036
0.04	0.021	0.025	-0.004	-0.006	0.312	-0.094	-0.037	-0.037	-0.172	0.003
0.026	0.015	0.022	-0.007	-0.054	0.356	-0.114	-0.036	-0.058	-0.196	-0.046
0.042	0.008	0.027	0.011	-0.061	0.281	-0.113	-0.015	-0.101	-0.221	-0.042
0.046	0.022	0.033	0.028	0.04	0.161	-0.08	-0.003	-0.084	-0.205	-0.015
0.024	0.027	0.04	0.022	0.136	0.02	-0.071	-0.019	0.06	-0.155	-0.01
0.016	0.006	0.044	0.008	0.119	-0.035	-0.077	-0.037	0.125	-0.123	0.015
0.021	0.001	0.04	-0.007	0.027	0.012	-0.06	-0.024	-0.006	-0.113	0.053
0.021	0.007	0.04	-0.022	-0.036	-0.019	-0.056	-0.003	-0.11	-0.114	0.04
0.021	0.003	0.047	-0.021	-0.041	-0.123	-0.084	-0.006	-0.081	-0.127	0.016
0.022	0.011	0.046	-0.013	-0.06	-0.139	-0.09	-0.014	-0.066	-0.119	0.001
0.022	0.025	0.033	-0.013	-0.116	-0.111	-0.057	-0.015	-0.154	-0.075	-0.061
0.024	0.025	0.023	-0.008	-0.151	-0.093	-0.037	-0.011	-0.177	-0.039	-0.056
0.023	0.022	0.022	0.006	-0.092	-0.025	-0.045	0.008	0.017	-0.032	0.08
0.021	0.026	0.021	0.014	0.007	0.027	-0.07	0.012	0.192	-0.049	0.175
0.032	0.031	0.033	0.008	0.016	-0.003	-0.089	-0.011	0.166	-0.063	0.198
0.045	0.023	0.054	0.002	-0.052	-0.056	-0.077	-0.018	0.1	-0.023	0.203
0.034	0.004	0.056	0	-0.062	-0.091	-0.071	-0.014	0.061	0.005	0.129
0.023	-0.004	0.05	-0.009	0.008	-0.112	-0.091	-0.02	0	-0.039	0.04
0.028	0.013	0.04	-0.003	0.023	-0.12	-0.088	-0.024	-0.041	-0.047	0.035
0.028	0.024	0.035	0.01	-0.011	-0.116	-0.08	-0.027	-0.06	0.003	0.008
0.025	0.006	0.044	0.001	0.023	-0.115	-0.107	-0.034	-0.081	0.005	-0.082
0.037	-0.001	0.047	-0.011	0.048	-0.118	-0.125	-0.038	-0.111	-0.03	-0.113
0.049	0.006	0.044	-0.011	-0.009	-0.115	-0.111	-0.023	-0.155	-0.036	-0.102
0.038	0.002	0.053	-0.003	-0.085	-0.126	-0.1	-0.003	-0.155	-0.032	-0.119
0.028	0.009	0.057	0.009	-0.146	-0.167	-0.082	-0.008	-0.102	-0.049	-0.109
[truncated: 38,353 more rows]
