# Supplementary material for: Asymmetric and transient properties of reciprocal activity of antagonists during the paw-shake response in the cat
Source: PLoS Comput Biol. 2021 Dec 28;17(12):e1009677. doi: 10.1371/journal.pcbi.1009677 (PMC8759665; doi:10.1371/journal.pcbi.1009677)
Supplement: S1 Data — File name of each file has the following structure: SupplementaryFileNumber_Data_SessionNumber_AnimalCode_EpisodeNumber.txt. Example: S1_Data_7_3-25-0_bo_9F.txt, where S1 is the supplementary data file number 7, 3-25-0 is session number, bo is animal code, 9F is episode number, and txt is file type extension. Each column of each file contains raw EMG signal of a specific muscle in mV sampled at 3000 Hz and band-pass filtered (Butterworth zero-lag filter, 30 Hz– 1000 Hz, 3 dB). First line of each file contains muscle name abbreviations (see Table 3 in the manuscript): MG, medial gastrocnemius; SO, soleus; BFS, biceps femoris anterior; IP, iliopsoas; TA, tibialis anterior; VA, vastus lateralis and vastus medialis. (ZIP) [file pcbi.1009677.s001.zip › S1_Data/S1_Data_23_7-7-0_ST_40F.txt]

BFP	MG	SO	BFA	VL	TA	SAM	IP	RF	EDL	FDL
0.517	-0.346	0.287	0.078	0.019	-0.041	-0.056	-0.073	0.02	0.41	-0.054
-0.5	-0.354	0.296	0.078	0.023	-0.08	-0.086	-0.068	0.001	0.422	-0.075
-0.893	-0.354	0.304	0.067	0.004	-0.126	-0.24	-0.047	-0.016	0.433	-0.079
-0.709	-0.334	0.301	0.055	-0.012	-0.127	-0.202	-0.035	-0.027	0.442	-0.085
-0.719	-0.326	0.297	0.02	-0.018	-0.095	0.047	-0.042	-0.032	0.44	-0.096
-0.722	-0.336	0.296	0.01	-0.029	-0.052	0.105	-0.035	-0.02	0.43	-0.084
-0.608	-0.335	0.301	0.035	-0.037	-0.008	-0.018	-0.009	-0.001	0.439	-0.079
-0.588	-0.327	0.305	0.02	-0.022	0.01	-0.049	-0.014	0.002	0.456	-0.093
-0.61	-0.328	0.292	-0.033	-0.001	0.093	-0.026	-0.023	-0.002	0.46	-0.088
-0.591	-0.334	0.284	-0.049	0.001	0.245	0.016	0.014	0.001	0.47	-0.085
-0.575	-0.321	0.289	-0.028	0.003	0.218	0.168	0.032	0.003	0.491	-0.091
-0.573	-0.307	0.282	-0.02	0.014	0.006	0.278	0.006	0.005	0.508	-0.099
-0.527	-0.322	0.267	-0.042	0.008	-0.106	0.22	-0.005	-0.002	0.514	-0.106
-0.447	-0.333	0.26	-0.062	-0.005	-0.057	0.138	-0.003	-0.027	0.504	-0.093
-0.455	-0.333	0.268	-0.04	-0.001	0.005	0.096	0.007	-0.028	0.469	-0.087
-0.499	-0.337	0.275	-0.017	0.009	0.01	0.063	0.026	0.005	0.422	-0.097
-0.423	-0.335	0.264	-0.036	0.025	-0.014	0.059	0.028	0.015	0.418	-0.086
-0.338	-0.337	0.245	-0.055	0.038	-0.025	0.076	0.018	0.005	0.457	-0.079
-0.322	-0.333	0.232	-0.066	0.022	-0.005	0.124	0.013	0.011	0.482	-0.084
-0.282	-0.315	0.226	-0.087	0.001	0.035	0.169	0.008	0.006	0.494	-0.078
-0.235	-0.314	0.215	-0.101	0.002	0.047	0.124	0.012	-0.007	0.495	-0.09
-0.216	-0.323	0.208	-0.086	0.007	0.026	0.032	0.027	-0.003	0.487	-0.106
-0.17	-0.321	0.199	-0.056	-0.012	0.029	-0.005	0.039	0.004	0.493	-0.106
-0.132	-0.321	0.178	-0.051	-0.034	0.058	0.015	0.038	0.005	0.495	-0.112
-0.161	-0.32	0.174	-0.054	-0.03	0.074	0.029	0.026	-0.003	0.486	-0.108
-0.19	-0.325	0.19	-0.051	-0.03	0.095	0.025	0.019	-0.033	0.494	-0.101
-0.184	-0.319	0.189	-0.057	-0.039	0.127	-0.006	0.016	-0.058	0.507	-0.107
-0.165	-0.305	0.163	-0.057	-0.03	0.12	-0.096	0.002	-0.033	0.507	-0.1
-0.128	-0.321	0.133	-0.061	-0.021	0.072	-0.153	-0.005	0.008	0.503	-0.093
-0.111	-0.328	0.119	-0.058	-0.034	0.036	-0.104	0.003	0.014	0.502	-0.108
-0.123	-0.311	0.116	-0.027	-0.042	0.023	-0.048	0.008	0.007	0.506	-0.118
-0.116	-0.318	0.094	-0.02	-0.014	0.011	-0.042	0.002	0.002	0.505	-0.108
-0.1	-0.339	0.07	-0.034	0.01	0.005	-0.045	-0.005	-0.006	0.506	-0.094
-0.098	-0.338	0.064	-0.027	0.002	0.023	-0.039	-0.004	-0.014	0.528	-0.104
-0.067	-0.316	0.055	-0.023	0.007	0.036	-0.039	-0.001	-0.022	0.548	-0.124
-0.022	-0.305	0.031	-0.028	0.036	0.031	-0.063	0.001	-0.033	0.54	-0.113
-0.034	-0.321	0.004	-0.025	0.062	0.035	-0.1	0.007	-0.021	0.531	-0.103
-0.068	-0.319	-0.012	-0.016	0.072	0.048	-0.129	0.011	0.005	0.525	-0.117
-0.076	-0.3	-0.017	0.001	0.056	0.049	-0.141	0.007	0.011	0.51	-0.119
-0.068	-0.308	-0.028	0.001	0.04	0.038	-0.082	0.004	0.017	0.511	-0.108
-0.039	-0.318	-0.046	-0.029	0.041	0.03	0.024	0.005	0.031	0.534	-0.108
-0.001	-0.314	-0.063	-0.047	0.009	0.042	0.077	0.005	0.017	0.551	-0.117
0.01	-0.319	-0.078	-0.049	-0.057	0.058	0.107	0.008	-0.007	0.561	-0.122
-0.01	-0.321	-0.096	-0.064	-0.077	0.054	0.118	0.012	-0.012	0.562	-0.117
-0.017	-0.31	-0.139	-0.069	-0.054	0.044	0.037	0.015	-0.017	0.548	-0.128
-0.002	-0.307	-0.208	-0.068	-0.031	0.046	-0.05	0.006	-0.021	0.538	-0.134
0.013	-0.32	-0.217	-0.059	-0.009	0.043	-0.031	-0.01	-0.01	0.548	-0.099
0.013	-0.335	-0.102	-0.033	0.004	0.034	0.034	-0.008	0.007	0.572	-0.077
-0.003	-0.333	0.027	-0.029	-0.001	0.034	0.063	0.003	0.014	0.579	-0.076
-0.015	-0.324	0.049	-0.03	-0.007	0.038	0.059	0	0.006	0.57	-0.055
-0.009	-0.319	0.006	-0.011	0	0.038	0.06	-0.007	0.008	0.578	-0.043
0.002	-0.325	0.03	-0.016	0.018	0.032	0.051	-0.019	0.019	0.582	-0.049
-0.002	-0.338	0.178	-0.034	0.026	0.022	0.018	-0.034	0.017	0.563	-0.066
0	-0.338	0.386	-0.036	0.022	0.018	0.001	-0.025	0.005	0.527	-0.074
0.01	-0.336	0.546	-0.022	0.029	0.027	0.007	-0.002	-0.018	0.472	-0.041
-0.004	-0.349	0.593	-0.001	0.05	0.034	0.001	0.003	-0.03	0.383	-0.022
0	-0.359	0.59	-0.003	0.065	0.019	-0.004	-0.003	-0.022	0.25	-0.033
0.028	-0.354	0.616	-0.014	0.045	0.014	0	0.002	-0.018	0.114	-0.022
0.043	-0.354	0.596	-0.032	-0.01	0.037	-0.004	0.008	-0.011	0.065	-0.006
0.057	-0.366	0.399	-0.06	-0.072	0.04	-0.016	0.01	0	0.134	-0.001
0.057	-0.381	0.116	-0.054	-0.126	0.015	-0.03	0.007	0.002	0.252	0.001
0.042	-0.386	0.087	-0.023	-0.146	0.005	-0.019	0.003	0.009	0.372	0.007
0.038	-0.391	0.335	0.007	-0.093	0.008	0.019	0.005	0.009	0.459	0.029
0.054	-0.409	0.481	0.017	-0.001	0.007	0.035	-0.003	-0.017	0.475	0.025
0.055	-0.424	0.491	0.007	0.069	0.002	0.011	-0.022	-0.039	0.425	0.001
0.018	-0.415	0.727	0.041	0.105	-0.002	-0.034	-0.034	-0.046	0.342	0.008
0.006	-0.399	1.303	0.083	0.11	-0.011	-0.065	-0.029	-0.037	0.282	0.006
0.034	-0.392	1.953	0.054	0.094	-0.035	-0.044	-0.013	-0.011	0.236	-0.028
0.03	-0.38	2.58	0.012	0.066	-0.049	-0.001	-0.008	-0.005	0.115	-0.071
0.009	-0.36	3.255	-0.002	0.002	-0.025	0.035	-0.016	-0.016	-0.083	-0.112
0.026	-0.338	3.772	-0.019	-0.098	-0.009	0.07	-0.013	-0.005	-0.271	-0.114
0.03	-0.297	4.04	-0.036	-0.193	-0.024	0.082	0.003	0.014	-0.448	-0.109
-0.008	-0.259	4.054	-0.057	-0.235	0.062	0.055	0.011	0.012	-0.61	-0.131
-0.021	-0.269	3.542	-0.067	-0.201	0.252	0.012	0.001	-0.005	-0.581	-0.133
0.008	-0.277	2.656	-0.043	-0.133	0.329	-0.02	-0.002	-0.014	-0.229	-0.135
0.035	-0.268	1.917	-0.016	-0.073	0.315	-0.03	0.003	-0.002	0.323	-0.144
0.051	-0.294	1.295	-0.008	-0.037	0.367	-0.031	-0.004	0.02	0.881	-0.133
0.039	-0.333	0.506	-0.004	-0.026	0.347	-0.05	-0.005	0.029	1.292	-0.137
0.011	-0.339	-0.417	0.007	0.009	0.144	-0.058	-0.002	0.025	1.406	-0.143
-0.006	-0.322	-1.361	0.031	0.09	-0.003	-0.016	-0.001	0.024	1.246	-0.137
-0.021	-0.319	-2.121	0.041	0.159	0.047	0.012	0.003	0.015	1.025	-0.141
-0.029	-0.337	-2.527	0.016	0.158	0.091	0.002	-0.008	-0.001	0.856	-0.128
-0.034	-0.337	-2.646	-0.014	0.112	-0.023	0.017	-0.016	0	0.712	-0.12
-0.052	-0.32	-2.462	-0.04	0.068	-0.203	0.029	-0.013	0.008	0.607	-0.132
-0.072	-0.331	-2.059	-0.057	0.028	-0.283	0.01	-0.024	0.006	0.583	-0.125
-0.078	-0.351	-1.577	-0.051	-0.009	-0.228	0.003	-0.015	0.003	0.611	-0.121
-0.077	-0.337	-1.009	-0.034	-0.032	-0.156	0.011	0.01	0.006	0.63	-0.143
-0.079	-0.308	-0.61	-0.027	-0.035	-0.135	0.01	-0.001	0.011	0.629	-0.16
-0.074	-0.303	-0.519	-0.02	-0.012	-0.12	-0.011	-0.013	0.007	0.608	-0.157
-0.054	-0.309	-0.453	-0.01	0.016	-0.093	-0.037	-0.005	-0.008	0.58	-0.134
-0.041	-0.298	-0.324	-0.008	0.019	-0.07	-0.043	-0.012	-0.003	0.581	-0.124
-0.057	-0.286	-0.257	-0.009	0.022	-0.036	-0.044	-0.015	0.021	0.616	-0.137
-0.076	-0.291	-0.272	0.002	0.032	0	-0.052	-0.012	0.028	0.659	-0.139
-0.043	-0.297	-0.333	0.012	0.026	0.01	-0.055	-0.024	0.021	0.671	-0.123
-0.002	-0.3	-0.394	0.001	0.013	-0.003	-0.062	-0.032	0.016	0.637	-0.097
-0.011	-0.309	-0.402	-0.024	0.006	-0.021	-0.069	-0.029	0.017	0.58	-0.073
-0.015	-0.323	-0.26	-0.043	0.001	-0.034	-0.052	-0.015	0.021	0.535	-0.049
-0.001	-0.337	0.019	-0.039	0.001	-0.033	0.004	-0.001	0.014	0.522	-0.007
-0.006	-0.34	0.214	-0.015	0.007	-0.023	0.065	-0.013	0.002	0.512	0.011
0.003	-0.337	0.311	-0.008	0.015	-0.019	0.062	-0.026	-0.005	0.469	-0.009
0.019	-0.34	0.449	-0.019	0.025	-0.023	0.015	-0.014	-0.017	0.427	-0.023
0.001	-0.348	0.628	-0.013	0.028	-0.019	-0.008	-0.003	-0.028	0.412	-0.032
-0.028	-0.359	0.988	-0.003	0.023	-0.009	-0.004	-0.001	-0.013	0.376	-0.045
-0.043	-0.365	1.465	-0.001	0.022	-0.001	-0.013	-0.005	0.002	0.306	-0.054
-0.019	-0.354	1.537	-0.004	0.026	0.003	-0.041	-0.009	0.001	0.237	-0.066
0.028	-0.338	1.245	-0.033	0.017	-0.004	-0.034	-0.011	0	0.167	-0.086
0.01	-0.335	1.079	-0.054	0.003	-0.01	-0.003	-0.02	-0.002	0.143	-0.095
-0.05	-0.344	1.015	-0.039	-0.002	-0.003	-0.002	-0.014	-0.013	0.233	-0.071
-0.076	-0.335	0.841	-0.021	-0.012	0.006	0.014	0.008	-0.018	0.428	-0.047
-0.075	-0.274	0.477	0.007	-0.013	0.019	0.056	0.008	-0.014	0.639	-0.069
-0.055	-0.209	-0.02	0.031	0.01	0.035	0.071	0.002	-0.009	0.744	-0.076
-0.052	-0.229	-0.293	0.013	0.018	0.042	0.044	0.01	-0.017	0.696	-0.045
-0.041	-0.309	-0.284	-0.016	0.015	0.037	-0.012	0.002	-0.033	0.583	-0.042
-0.013	-0.342	-0.207	-0.024	0.034	0.03	-0.043	-0.014	-0.032	0.495	-0.059
-0.051	-0.321	0.064	-0.02	0.042	0.037	-0.023	-0.008	-0.016	0.452	-0.06
-0.094	-0.305	0.492	-0.029	0.023	0.039	0	0.001	-0.002	0.424	-0.068
-0.087	-0.28	0.785	-0.046	-0.009	0.037	0.025	0.001	0.002	0.382	-0.087
-0.07	-0.256	0.875	-0.033	-0.05	0.06	0.043	0.004	-0.005	0.299	-0.097
-0.06	-0.303	0.793	-0.021	-0.068	0.074	0.022	0.01	-0.018	0.187	-0.102
-0.08	-0.39	0.603	-0.027	-0.055	0.059	0.003	0.004	-0.032	0.163	-0.106
-0.099	-0.414	0.365	-0.023	-0.045	0.058	-0.011	-0.009	-0.036	0.291	-0.123
-0.064	-0.372	0.088	-0.023	-0.039	0.066	-0.037	-0.011	-0.029	0.468	-0.15
-0.025	-0.34	-0.176	-0.016	-0.029	0.047	-0.033	-0.007	-0.024	0.593	-0.149
-0.047	-0.337	-0.356	-0.003	-0.014	0.027	-0.032	-0.01	-0.018	0.638	-0.137
-0.074	-0.331	-0.384	-0.019	0.004	0.03	-0.042	-0.016	0.006	0.614	-0.138
-0.006	-0.33	-0.359	-0.027	0.002	0.044	-0.004	-0.01	0.023	0.562	-0.118
0.058	-0.342	-0.426	-0.021	-0.001	0.059	0.025	-0.001	0.014	0.521	-0.081
-0.001	-0.345	-0.296	-0.039	0.02	0.076	0.016	-0.009	0.006	0.512	-0.056
-0.076	-0.339	0.133	-0.062	0.025	0.104	0.006	-0.017	0.003	0.512	-0.05
-0.071	-0.341	0.336	-0.061	0.007	0.109	-0.016	-0.008	-0.011	0.496	-0.052
-0.045	-0.352	0.218	-0.029	0	0.056	-0.02	-0.012	-0.023	0.463	-0.051
-0.034	-0.361	0.189	0	-0.015	0.001	0.014	-0.031	-0.01	0.419	-0.063
-0.018	-0.348	0.29	0	-0.042	-0.008	0.029	-0.022	0.019	0.356	-0.086
-0.023	-0.327	0.352	0.003	-0.047	0.001	0.028	0.002	0.031	0.283	-0.087
-0.1	-0.327	0.344	0.022	-0.017	0.013	0.025	0	0.02	0.265	-0.102
-0.146	-0.334	0.305	0.03	0.01	0.024	-0.016	-0.013	0.017	0.322	-0.128
-0.072	-0.329	0.269	0.024	0.004	0.025	-0.057	-0.013	0.017	0.393	-0.116
-0.019	-0.326	0.247	-0.008	-0.012	0.021	-0.036	-0.014	-0.002	0.465	-0.1
-0.044	-0.325	0.225	-0.052	-0.021	0.023	0.025	-0.016	-0.015	0.541	-0.106
-0.056	-0.321	0.167	-0.056	-0.021	0.031	0.049	-0.009	-0.004	0.576	-0.112
-0.05	-0.322	0.115	-0.029	0.006	0.029	0.007	0.003	0.005	0.558	-0.117
-0.047	-0.324	0.129	-0.009	0.033	0.021	-0.027	0.002	0.002	0.53	-0.107
-0.022	-0.32	0.175	-0.014	0.017	0.021	-0.021	-0.008	0.004	0.509	-0.094
0.013	-0.314	0.211	-0.053	-0.008	0.013	-0.015	-0.011	0.007	0.485	-0.091
0.013	-0.321	0.241	-0.077	-0.008	0.004	-0.008	-0.007	0	0.471	-0.071
-0.026	-0.334	0.285	-0.064	0.002	0.017	0.004	0.001	-0.004	0.474	-0.062
-0.058	-0.328	0.325	-0.054	0.011	0.021	-0.003	0.003	-0.003	0.476	-0.09
-0.076	-0.319	0.335	-0.056	0.01	0.006	-0.028	0	-0.005	0.478	-0.106
-0.073	-0.329	0.346	-0.047	0.005	0.011	-0.024	0.002	0.007	0.484	-0.095
-0.043	-0.332	0.359	-0.014	0.003	0.027	0.004	-0.001	0.017	0.474	-0.087
-0.033	-0.328	0.342	-0.018	-0.005	0.029	0.006	-0.017	0	0.458	-0.093
-0.043	-0.338	0.324	-0.06	-0.007	0.022	-0.001	-0.026	-0.013	0.452	-0.108
-0.06	-0.339	0.329	-0.022	-0.018	0.017	-0.001	-0.022	-0.01	0.452	-0.11
-0.085	-0.326	0.341	0.046	-0.036	0.029	-0.012	-0.008	-0.003	0.463	-0.105
-0.092	-0.338	0.358	0.025	-0.017	0.036	-0.005	0.001	0.001	0.469	-0.102
-0.092	-0.357	0.37	-0.007	0.018	0.027	0.017	0	-0.009	0.46	-0.089
-0.082	-0.349	0.388	0.025	0.027	0.027	0.012	-0.003	-0.016	0.46	-0.06
-0.058	-0.345	0.454	0.052	0.019	0.029	-0.005	-0.004	-0.005	0.464	-0.019
-0.046	-0.363	0.575	0.003	0.017	0.025	-0.032	-0.007	-0.003	0.455	-0.012
0.015	-0.369	0.682	-0.047	0.011	0.025	-0.067	-0.008	-0.014	0.438	-0.045
0.096	-0.352	0.701	-0.016	-0.017	0.024	-0.062	-0.01	-0.01	0.419	-0.039
0.062	-0.34	0.664	0.002	-0.044	0.019	-0.038	-0.016	0.007	0.395	-0.031
-0.054	-0.357	0.63	-0.036	-0.034	0.009	-0.023	-0.018	0.009	0.369	-0.062
-0.089	-0.373	0.616	-0.047	-0.01	0.003	0.01	-0.015	0.002	0.367	-0.055
-0.009	-0.363	0.656	-0.025	-0.008	0.011	0.046	-0.009	0	0.387	-0.033
0.058	-0.347	0.681	0.003	-0.021	0.017	0.053	0.001	-0.009	0.404	-0.067
0.034	-0.338	0.567	0.003	-0.021	0.02	0.053	0.005	-0.027	0.42	-0.119
-0.017	-0.336	0.392	-0.021	0.01	0.023	0.051	0	-0.025	0.444	-0.153
0.027	-0.322	0.267	-0.008	0.025	0.016	0.026	-0.002	-0.009	0.461	-0.164
0.073	-0.295	0.154	0.016	0.008	0.014	-0.007	-0.001	-0.004	0.476	-0.158
-0.033	-0.307	0.049	-0.01	0.014	0.015	-0.015	-0.01	-0.002	0.481	-0.149
-0.078	-0.331	0.03	-0.036	0.021	0.01	-0.017	-0.021	-0.001	0.465	-0.128
-0.025	-0.312	0.105	-0.001	-0.006	0.019	-0.024	-0.016	0.007	0.461	-0.105
-0.085	-0.294	0.186	0.04	-0.017	0.032	-0.017	-0.003	0.018	0.47	-0.087
-0.139	-0.308	0.218	0.011	0.011	0.027	-0.012	-0.004	0.014	0.468	-0.062
-0.101	-0.328	0.236	-0.039	0.035	0.019	-0.018	-0.012	0.008	0.471	-0.048
-0.079	-0.33	0.263	-0.029	0.019	0.021	-0.009	-0.007	0.021	0.479	-0.044
-0.085	-0.322	0.283	-0.002	-0.012	0.026	0.001	-0.003	0.028	0.479	-0.015
-0.093	-0.338	0.289	-0.033	-0.008	0.023	-0.009	-0.004	0.025	0.462	0.013
-0.104	-0.354	0.282	-0.053	0.013	0.016	-0.008	0.002	0.029	0.438	-0.043
-0.072	-0.343	0.282	0.012	0.013	0.016	0.015	0.007	0.037	0.441	-0.133
0.009	-0.331	0.293	0.042	-0.003	0.014	0.018	0.006	0.029	0.452	-0.11
0.012	-0.323	0.292	-0.027	-0.01	0.008	0.002	-0.003	0.01	0.448	-0.014
-0.107	-0.325	0.291	-0.07	-0.008	0.007	0.002	-0.016	0.001	0.455	0.022
-0.189	-0.33	0.295	-0.063	-0.016	0.004	-0.009	-0.014	0	0.465	0.037
-0.136	-0.316	0.293	-0.056	-0.023	0.003	-0.051	-0.007	-0.007	0.464	0.05
-0.052	-0.326	0.297	-0.026	-0.003	0.011	-0.058	-0.01	-0.018	0.461	-0.034
-0.033	-0.345	0.295	-0.01	0.017	0.013	-0.019	-0.016	-0.026	0.448	-0.157
-0.03	-0.321	0.302	-0.01	0.019	0.014	0.013	-0.011	-0.016	0.446	-0.188
0.013	-0.31	0.323	0.03	0.011	0.025	0.034	0.002	0.008	0.477	-0.182
0.042	-0.337	0.314	0.05	0	0.029	0.042	-0.012	0.02	0.496	-0.196
-0.007	-0.349	0.296	0.015	-0.002	0.022	0.027	-0.036	0.014	0.484	-0.181
-0.075	-0.339	0.299	-0.039	-0.01	0.019	0.009	-0.019	0.01	0.482	-0.118
-0.073	-0.327	0.302	-0.095	-0.024	0.017	-0.008	0.004	0.003	0.485	-0.014
0.001	-0.327	0.295	-0.098	-0.018	0.018	-0.021	0	-0.017	0.452	0.067
0.024	-0.334	0.291	-0.045	-0.01	0.018	-0.021	-0.002	-0.035	0.414	0.047
-0.017	-0.328	0.299	0.006	-0.014	0.015	-0.014	-0.001	-0.035	0.42	-0.005
0.016	-0.321	0.303	0.011	-0.006	0.02	-0.006	0.008	-0.015	0.443	-0.031
0.071	-0.324	0.293	-0.022	0.01	0.018	0.002	0.011	-0.001	0.452	-0.108
0.033	-0.326	0.295	-0.042	0.009	0.011	-0.019	0	-0.014	0.449	-0.206
-0.014	-0.324	0.31	-0.014	-0.001	0.011	-0.049	0.003	-0.015	0.448	-0.209
-0.001	-0.318	0.309	0.042	0.002	0.012	-0.008	0.005	0.008	0.457	-0.145
0.014	-0.315	0.297	0.062	0.008	0.017	0.058	-0.003	0.001	0.449	-0.121
0.005	-0.32	0.298	0.024	0	0.016	0.049	0.004	-0.018	0.433	-0.133
-0.012	-0.325	0.298	-0.04	-0.006	0.012	-0.003	0.002	-0.008	0.449	-0.077
-0.06	-0.325	0.294	-0.063	0.004	0.021	-0.025	-0.016	0.006	0.471	-0.007
-0.128	-0.324	0.309	-0.039	0.022	0.021	-0.015	-0.032	0	0.467	-0.04
-0.143	-0.327	0.307	-0.023	0.029	0.011	0.001	-0.038	-0.02	0.455	-0.099
-0.103	-0.328	0.287	-0.009	0.015	0.023	0.016	-0.017	-0.033	0.453	-0.125
-0.083	-0.31	0.298	0.002	0.002	0.034	0.035	0.006	-0.026	0.461	-0.138
-0.096	-0.302	0.311	-0.007	0.002	0.032	0.046	-0.004	-0.017	0.446	-0.13
-0.086	-0.325	0.299	-0.009	0.005	0.033	0.029	-0.019	-0.025	0.424	-0.122
-0.026	-0.34	0.294	0.019	0.001	0.027	-0.005	-0.015	-0.035	0.441	-0.101
0.026	-0.335	0.3	0.039	-0.006	0.02	-0.029	-0.007	-0.025	0.463	-0.075
0.009	-0.326	0.296	0.002	-0.003	0.028	-0.046	-0.007	-0.007	0.46	-0.08
-0.032	-0.327	0.297	-0.026	-0.001	0.026	-0.043	-0.009	0.004	0.451	-0.078
-0.043	-0.345	0.308	-0.023	-0.011	0.013	-0.009	-0.016	0.019	0.458	-0.075
-0.046	-0.343	0.309	-0.055	-0.016	0.009	0.033	-0.016	0.028	0.461	-0.098
-0.055	-0.33	0.298	-0.072	-0.017	0.007	0.079	-0.011	0.009	0.444	-0.099
-0.057	-0.345	0.289	-0.053	-0.019	0.007	0.073	-0.018	-0.019	0.44	-0.09
-0.046	-0.349	0.284	-0.051	-0.019	0.018	-0.025	0	-0.034	0.447	-0.083
-0.026	-0.331	0.294	-0.025	-0.021	0.022	-0.088	0.038	-0.04	0.447	-0.056
-0.02	-0.337	0.309	0.015	-0.013	0.019	-0.057	0.033	-0.043	0.455	-0.052
-0.017	-0.348	0.305	-0.005	0.008	0.014	-0.028	-0.003	-0.033	0.458	-0.088
-0.02	-0.344	0.298	-0.041	0.014	0.017	-0.023	-0.023	-0.008	0.459	-0.13
-0.057	-0.338	0.312	-0.036	0.004	0.037	-0.002	-0.018	0.018	0.475	-0.14
-0.06	-0.337	0.316	-0.015	0	0.048	0.011	-0.009	0.039	0.484	-0.113
-0.027	-0.339	0.294	-0.016	0.009	0.051	-0.005	-0.019	0.053	0.462	-0.102
-0.06	-0.339	0.28	-0.029	0.019	0.052	-0.015	-0.018	0.048	0.445	-0.115
-0.068	-0.333	0.29	-0.002	0.006	0.032	-0.003	-0.005	0.036	0.459	-0.114
0.006	-0.329	0.302	0.041	-0.016	0.011	0.002	-0.011	0.036	0.47	-0.108
0.007	-0.338	0.3	0.015	-0.015	0.005	-0.002	-0.008	0.032	0.457	-0.092
-0.044	-0.348	0.295	-0.027	0.005	0.011	-0.003	0.002	0.028	0.45	-0.068
-0.046	-0.342	0.297	-0.012	0.014	0.014	-0.004	-0.004	0.034	0.462	-0.076
-0.042	-0.327	0.299	-0.007	0.008	-0.001	-0.008	-0.012	0.028	0.468	-0.104
-0.06	-0.332	0.291	-0.029	0.012	-0.005	-0.014	-0.014	0.014	0.46	-0.118
-0.068	-0.342	0.289	-0.026	0.033	0.016	-0.022	-0.007	0.011	0.446	-0.118
-0.018	-0.333	0.296	-0.02	0.036	0.023	-0.036	-0.004	-0.006	0.434	-0.099
0.014	-0.335	0.299	-0.031	0.007	0.015	-0.048	-0.023	-0.041	0.439	-0.106
-0.038	-0.343	0.312	-0.033	-0.019	0.013	-0.034	-0.027	-0.062	0.448	-0.147
-0.045	-0.333	0.324	-0.017	-0.031	0.005	0.007	-0.005	-0.06	0.444	-0.141
-0.018	-0.33	0.318	-0.006	-0.033	0.008	0.03	0.009	-0.047	0.446	-0.106
-0.054	-0.336	0.323	-0.015	-0.019	0.035	0.02	0.009	-0.032	0.449	-0.111
-0.074	-0.339	0.324	-0.035	-0.011	0.043	0.002	-0.006	-0.026	0.449	-0.144
-0.056	-0.349	0.303	-0.046	-0.007	0.071	0	-0.016	-0.008	0.465	-0.132
-0.087	-0.356	0.284	-0.031	0.002	0.184	0.007	-0.008	0.009	0.469	-0.044
-0.122	-0.358	0.275	-0.017	0.003	0.26	0.005	-0.024	-0.003	0.449	0.042
-0.096	-0.354	0.276	-0.039	-0.001	0.191	-0.001	-0.045	-0.019	0.438	0.079
-0.07	-0.341	0.283	-0.05	-0.005	0.079	-0.001	-0.022	-0.023	0.445	0.08
-0.079	-0.329	0.285	-0.033	-0.014	0.02	-0.005	0.001	-0.021	0.468	0.033
-0.085	-0.329	0.289	-0.026	-0.017	0.015	0.001	-0.002	-0.021	0.475	-0.025
-0.063	-0.347	0.285	-0.026	-0.015	0.003	0.017	-0.011	-0.03	0.459	-0.09
-0.035	-0.358	0.276	-0.026	-0.015	-0.044	0.02	-0.015	-0.03	0.463	-0.164
-0.034	-0.336	0.283	-0.02	-0.017	-0.067	-0.007	0.001	-0.015	0.469	-0.149
-0.024	-0.307	0.291	-0.002	-0.013	-0.051	-0.035	0.014	-0.009	0.456	-0.076
0.018	-0.305	0.284	-0.003	0.005	-0.043	-0.031	0.009	-0.018	0.45	-0.063
0.036	-0.31	0.271	-0.018	0.013	-0.042	-0.03	0.008	-0.029	0.456	-0.04
0.022	-0.297	0.267	-0.03	-0.003	-0.028	-0.052	0.005	-0.029	0.467	0.036
0.008	-0.281	0.269	-0.052	-0.017	-0.009	-0.021	-0.01	-0.029	0.468	0.043
0.014	-0.276	0.261	-0.057	-0.01	-0.011	0.053	-0.007	-0.034	0.454	-0.04
0.028	-0.269	0.251	-0.025	-0.003	-0.017	0.083	0.012	-0.023	0.456	-0.122
-0.016	-0.292	0.26	0.002	-0.006	-0.006	0.075	0.012	-0.003	0.471	-0.141
-0.07	-0.359	0.269	-0.001	-0.004	0.01	0.038	-0.002	0.01	0.472	-0.084
-0.036	-0.39	0.266	-0.015	0.005	0.012	-0.034	-0.009	0.02	0.468	0.002
0.011	-0.369	0.26	-0.016	0.005	0.007	-0.041	-0.01	0.04	0.469	0.069
0.013	-0.35	0.246	-0.019	-0.008	0.003	0.03	-0.009	0.083	0.469	0.111
-0.029	-0.335	0.233	-0.011	-0.007	-0.004	0.062	-0.004	0.118	0.464	0.108
-0.064	-0.318	0.238	0.017	0.006	-0.009	0.014	-0.005	0.093	0.46	0.011
-0.028	-0.329	0.242	0.016	0.002	-0.008	-0.063	-0.016	0.045	0.466	-0.162
-0.042	-0.372	0.227	0.009	-0.007	-0.005	-0.083	-0.016	0.03	0.462	-0.208
-0.083	-0.389	0.217	0.012	-0.006	0.005	-0.045	-0.013	0.03	0.45	-0.063
-0.055	-0.366	0.222	-0.014	-0.003	0.015	-0.035	-0.017	0.027	0.463	0.025
-0.104	-0.323	0.229	-0.031	0.006	0.015	-0.02	-0.017	0.027	0.483	-0.03
-0.161	-0.271	0.235	-0.018	0.009	0.02	0.037	-0.011	0.015	0.486	-0.133
-0.088	-0.25	0.224	-0.02	0.006	0.034	0.043	0.001	-0.007	0.485	-0.258
-0.016	-0.238	0.204	-0.016	0.002	0.028	0	0.015	-0.02	0.477	-0.314
-0.02	-0.195	0.24	-0.002	-0.001	0.009	-0.001	0.016	-0.011	0.461	-0.232
-0.098	-0.213	0.33	-0.005	0.005	0.011	0.015	0.005	0.009	0.454	-0.092
-0.157	-0.283	0.38	0.002	0.013	0.025	0.006	-0.008	0.007	0.459	-0.045
-0.108	-0.274	0.372	0.008	0.021	0.023	0.002	-0.011	-0.005	0.47	-0.125
-0.069	-0.234	0.318	-0.009	0.031	0.018	0.007	-0.004	-0.003	0.478	-0.177
-0.063	-0.293	0.227	-0.015	0.028	0.023	0.007	-0.005	-0.008	0.492	-0.15
-0.039	-0.398	0.246	-0.021	0.016	0.028	-0.003	-0.016	-0.026	0.498	-0.123
-0.036	-0.431	0.396	-0.046	0.006	0.023	-0.012	-0.023	-0.03	0.474	-0.098
-0.04	-0.389	0.456	-0.051	-0.006	0.02	-0.003	-0.024	-0.012	0.443	-0.094
-0.052	-0.338	0.393	-0.027	-0.008	0.021	-0.004	-0.003	0.001	0.416	-0.12
-0.03	-0.349	0.341	-0.02	-0.001	0.021	-0.016	0.011	-0.015	0.395	-0.136
0.056	-0.417	0.383	-0.038	-0.005	0.024	-0.011	-0.016	-0.019	0.4	-0.152
0.065	-0.426	0.508	-0.043	-0.02	0.027	-0.001	-0.029	0.005	0.416	-0.16
-0.002	-0.348	0.574	-0.023	-0.027	0.028	-0.012	-0.011	0.004	0.433	-0.141
-0.009	-0.288	0.516	-0.011	-0.016	0.026	-0.028	-0.012	-0.011	0.473	-0.132
0.02	-0.282	0.387	-0.02	0	0.026	-0.026	-0.025	0.002	0.51	-0.125
0.004	-0.259	0.217	-0.022	0.002	0.031	-0.023	-0.027	0.017	0.51	-0.103
-0.061	-0.205	0.062	-0.001	0	0.03	-0.021	-0.017	0.009	0.488	-0.095
-0.093	-0.234	-0.028	0.014	-0.009	0.025	0.007	-0.007	-0.003	0.457	-0.098
-0.076	-0.335	-0.058	0.016	-0.013	0.033	0.017	-0.01	-0.008	0.43	-0.091
-0.073	-0.351	-0.064	0.018	0.009	0.038	-0.012	-0.002	-0.009	0.426	-0.069
-0.051	-0.367	-0.073	0.003	0.007	0.028	-0.011	0.008	-0.017	0.447	-0.044
-0.007	-0.502	-0.06	-0.02	-0.022	0.028	0.021	-0.001	-0.028	0.482	-0.057
-0.042	-0.557	-0.018	-0.029	-0.015	0.037	0.01	-0.012	-0.01	0.496	-0.09
-0.111	-0.455	0.038	-0.015	0.001	0.025	-0.022	-0.008	0.024	0.488	-0.09
-0.067	-0.36	0.133	0.004	-0.008	0.01	-0.014	0.009	0.025	0.495	-0.091
-0.003	-0.324	0.23	-0.006	-0.008	0.018	-0.002	0.018	0.008	0.511	-0.096
-0.03	-0.323	0.287	-0.031	0.01	0.019	-0.024	0.002	0.002	0.51	-0.063
-0.026	-0.338	0.4	-0.061	0.022	0.009	-0.032	-0.007	-0.014	0.486	-0.039
0.004	-0.33	0.577	-0.08	0.023	0.016	-0.008	0.006	-0.025	0.43	-0.053
-0.02	-0.308	0.618	-0.057	0.021	0.024	-0.001	0.006	-0.007	0.351	-0.073
-0.06	-0.294	0.476	-0.028	0.015	0.022	-0.015	-0.008	0.009	0.284	-0.084
-0.08	-0.278	0.333	-0.017	-0.002	0.02	-0.001	-0.014	0.002	0.25	-0.075
-0.007	-0.271	0.265	-0.006	-0.018	0.023	0.023	-0.007	0.001	0.28	-0.07
0.08	-0.271	0.215	-0.002	-0.027	0.029	0.021	0.005	0.008	0.389	-0.077
0.033	-0.284	0.17	-0.007	-0.024	0.032	0.011	0.005	0.004	0.508	-0.07
-0.042	-0.323	0.147	-0.003	-0.015	0.032	0.005	0.001	0.007	0.574	-0.06
-0.066	-0.335	0.103	0.004	-0.021	0.028	0	-0.005	0.021	0.604	-0.066
-0.077	-0.32	0	-0.006	-0.024	0.024	-0.006	-0.019	0.021	0.609	-0.088
-0.074	-0.337	-0.047	-0.036	-0.005	0.029	-0.019	-0.023	0.019	0.583	-0.105
-0.059	-0.355	0.076	-0.037	0.014	0.028	-0.02	-0.016	0.019	0.534	-0.094
-0.017	-0.357	0.304	-0.006	0.023	0.024	0.005	-0.012	0.014	0.484	-0.08
0.001	-0.377	0.498	0.003	0.038	0.026	0.014	-0.009	0.005	0.434	-0.081
-0.033	-0.4	0.549	0.008	0.069	0.02	0.005	-0.007	-0.009	0.394	-0.081
-0.048	-0.392	0.475	0.026	0.099	0.009	0.015	0.005	-0.016	0.393	-0.078
-0.034	-0.353	0.363	0.023	0.083	0.01	0.028	0.018	-0.009	0.414	-0.065
-0.012	-0.339	0.238	-0.01	0.028	0.015	0.01	0.009	-0.004	0.422	-0.046
-0.006	-0.345	0.23	-0.04	-0.018	0.014	0.005	-0.007	-0.004	0.429	-0.042
-0.028	-0.324	0.384	-0.021	-0.044	0.012	0.031	-0.007	0	0.468	-0.05
-0.025	-0.327	0.545	0.021	-0.055	0.013	0.029	0	-0.003	0.526	-0.049
-0.027	-0.371	0.757	0.01	-0.044	0.015	-0.006	0.006	-0.016	0.536	-0.036
-0.057	-0.384	1.006	-0.029	-0.023	0.005	-0.012	0.004	-0.019	0.483	-0.033
-0.075	-0.383	1.116	-0.036	-0.015	0.002	0.01	-0.012	-0.015	0.427	-0.058
-0.079	-0.379	1.149	-0.031	-0.018	0.012	0.01	-0.031	-0.026	0.361	-0.072
-0.078	-0.348	1.192	-0.022	-0.026	0.005	-0.003	-0.032	-0.044	0.238	-0.041
-0.08	-0.334	1.251	-0.008	-0.04	0.002	0.005	-0.011	-0.037	0.122	-0.032
-0.079	-0.354	1.328	-0.007	-0.048	0.019	0.009	-0.001	-0.016	0.123	-0.065
-0.048	-0.367	1.355	-0.012	-0.048	0.018	-0.008	-0.004	-0.018	0.227	-0.086
-0.018	-0.354	1.304	-0.022	-0.042	0.005	-0.023	-0.006	-0.034	0.361	-0.092
-0.033	-0.324	1.171	-0.023	-0.018	0.013	-0.01	-0.011	-0.044	0.483	-0.097
-0.052	-0.309	0.982	-0.008	0.005	0.025	0.008	-0.008	-0.048	0.546	-0.1
-0.085	-0.313	0.788	-0.011	0.007	0.022	-0.004	-0.001	-0.037	0.551	-0.106
-0.146	-0.317	0.514	-0.023	-0.006	0.016	-0.021	-0.01	-0.025	0.544	-0.105
-0.142	-0.309	0.087	-0.024	-0.012	0.018	-0.032	-0.013	-0.017	0.512	-0.099
-0.074	-0.275	-0.32	-0.026	-0.002	0.028	-0.044	-0.004	-0.004	0.455	-0.088
-0.039	-0.251	-0.499	-0.011	0	0.037	-0.032	0.002	0	0.426	-0.097
-0.078	-0.256	-0.474	0.021	-0.004	0.025	-0.016	0.015	-0.003	0.421	-0.129
-0.114	-0.257	-0.376	0.016	0.013	0.008	-0.005	0.017	-0.004	0.422	-0.136
-0.058	-0.278	-0.316	-0.017	0.035	0.017	0.01	-0.006	-0.01	0.447	-0.137
-0.017	-0.308	-0.329	-0.03	0.048	0.033	0.008	-0.021	-0.009	0.48	-0.147
-0.036	-0.296	-0.311	-0.017	0.042	0.024	0.006	-0.011	0.008	0.491	-0.111
-0.045	-0.278	-0.191	-0.013	0.025	0.023	0.023	-0.003	0.026	0.487	-0.061
-0.041	-0.287	-0.071	-0.037	0.019	0.032	0.027	-0.009	0.028	0.487	-0.05
0.016	-0.325	-0.041	-0.044	-0.001	0.024	0.013	-0.012	0.019	0.489	-0.019
0.074	-0.383	-0.096	-0.029	-0.016	0.02	-0.004	0.011	0.011	0.477	0.025
0.056	-0.41	-0.222	-0.039	0.011	0.023	-0.018	0.031	0.009	0.494	-0.005
0.038	-0.41	-0.335	-0.053	0.008	0.025	-0.011	0.02	0.017	0.581	-0.088
0.015	-0.409	-0.245	-0.047	-0.043	0.035	0.003	-0.005	0.027	0.658	-0.128
-0.02	-0.357	0.009	-0.045	-0.062	0.034	-0.009	-0.022	0.031	0.643	-0.127
0.01	-0.268	0.159	-0.038	-0.043	0.026	-0.031	-0.021	0.03	0.58	-0.151
0.028	-0.219	0.177	-0.04	-0.02	0.029	-0.028	-0.013	0.022	0.532	-0.184
-0.018	-0.217	0.175	-0.043	-0.001	0.021	-0.015	-0.004	0.011	0.504	-0.167
-0.012	-0.257	0.137	-0.027	0.015	0.009	-0.033	-0.001	0.011	0.5	-0.11
0.025	-0.312	0.049	-0.025	0.033	0.014	-0.054	-0.018	0.006	0.511	-0.04
-0.02	-0.334	-0.04	-0.01	0.028	0.02	-0.02	-0.027	-0.015	0.506	-0.008
-0.063	-0.342	-0.037	0.015	-0.002	0.015	0.023	-0.012	-0.016	0.491	-0.037
-0.047	-0.366	0.089	-0.018	-0.009	0.007	0.023	-0.005	0.001	0.487	-0.069
-0.055	-0.387	0.2	-0.061	0.013	0.008	0.015	-0.007	0.008	0.472	-0.094
-0.071	-0.372	0.265	-0.041	0.037	0.015	0.024	0.001	0.015	0.416	-0.126
-0.053	-0.328	0.408	0.013	0.03	0.018	0.027	-0.003	0.031	0.355	-0.124
-0.05	-0.289	0.579	0.017	-0.004	0.018	0.011	-0.018	0.034	0.344	-0.108
-0.072	-0.272	0.657	-0.034	-0.021	0.015	-0.007	-0.016	0.018	0.363	-0.111
-0.078	-0.297	0.649	-0.048	-0.022	0.009	-0.005	-0.003	0.005	0.387	-0.115
-0.079	-0.341	0.566	-0.027	-0.029	0.02	0.002	-0.006	0.001	0.433	-0.116
-0.071	-0.342	0.445	-0.02	-0.014	0.032	-0.004	-0.02	-0.004	0.487	-0.113
-0.037	-0.327	0.343	-0.025	0.013	0.025	-0.006	-0.02	-0.015	0.517	-0.102
-0.038	-0.328	0.252	-0.021	0.01	0.013	0.006	-0.013	-0.02	0.521	-0.076
-0.038	-0.32	0.168	-0.003	-0.004	0.013	0.021	-0.028	-0.014	0.51	-0.033
-0.004	-0.322	0.12	-0.01	-0.001	0.019	0.017	-0.057	-0.007	0.482	-0.019
-0.048	-0.344	0.112	-0.04	0.008	0.015	-0.021	-0.072	-0.013	0.453	-0.053
-0.097	-0.355	0.139	-0.037	0.007	0.018	-0.051	-0.067	-0.022	0.45	-0.111
-0.043	-0.34	0.192	-0.017	0.003	0.035	-0.047	-0.061	-0.019	0.471	-0.13
-0.019	-0.328	0.226	-0.008	0.003	0.031	-0.032	-0.063	-0.012	0.487	-0.063
-0.044	-0.34	0.234	-0.01	-0.004	0.017	-0.029	-0.072	-0.006	0.491	-0.062
-0.03	-0.351	0.249	-0.015	-0.016	0.017	-0.027	-0.072	0.006	0.488	-0.166
-0.018	-0.347	0.274	-0.003	-0.022	0.017	-0.006	-0.047	0.007	0.474	-0.19
-0.019	-0.347	0.295	0.002	-0.016	0.012	0.015	-0.015	-0.006	0.444	-0.139
0.015	-0.36	0.313	-0.008	-0.002	0.016	0.021	-0.004	-0.006	0.406	-0.102
0.036	-0.353	0.33	0.001	0.017	0.024	0.043	0.004	-0.004	0.39	-0.069
-0.013	-0.316	0.341	-0.008	0.027	0.03	0.059	0.026	-0.002	0.413	-0.061
-0.075	-0.304	0.341	-0.036	0.028	0.023	0.028	0.029	0.002	0.445	-0.061
-0.077	-0.327	0.332	-0.03	0.031	0.022	0.003	0.014	-0.002	0.458	-0.066
-0.037	-0.333	0.326	-0.036	0.025	0.054	0	0.011	0.005	0.46	-0.086
-0.028	-0.324	0.328	-0.059	0.004	0.07	-0.026	0.017	0.022	0.471	-0.075
-0.051	-0.325	0.327	-0.051	-0.013	0.088	-0.044	0.028	0.017	0.479	-0.064
-0.063	-0.339	0.322	-0.036	-0.018	0.198	-0.029	0.03	0.001	0.454	-0.086
-0.052	-0.354	0.335	-0.001	-0.011	0.283	-0.008	0.026	-0.01	0.419	-0.097
-0.018	-0.346	0.356	0.035	0.004	0.217	0.003	0.032	-0.007	0.418	-0.088
-0.008	-0.328	0.357	0.011	0.008	0.099	0.002	0.029	0.009	0.438	-0.079
-0.036	-0.328	0.341	-0.034	-0.006	0.013	0.003	0.013	0.01	0.449	-0.09
-0.061	-0.33	0.326	-0.055	-0.016	-0.014	0.006	0.014	-0.007	0.447	-0.109
-0.082	-0.325	0.327	-0.053	-0.019	-0.012	0.004	0.032	-0.032	0.449	-0.093
-0.098	-0.328	0.343	-0.043	-0.025	-0.068	0.003	0.027	-0.044	0.458	-0.074
-0.098	-0.333	0.356	-0.042	-0.013	-0.112	0	-0.009	-0.023	0.454	-0.094
-0.088	-0.334	0.349	-0.029	0.011	-0.066	-0.008	-0.025	0.001	0.442	-0.112
-0.062	-0.327	0.331	0.021	0.016	-0.031	-0.011	0.001	0.01	0.444	-0.099
-0.041	-0.318	0.334	0.079	0.009	-0.046	-0.012	0.022	0.015	0.446	-0.068
-0.042	-0.331	0.338	0.08	-0.001	-0.047	-0.024	0.019	0.016	0.438	-0.045
-0.034	-0.343	0.325	0.035	-0.005	-0.033	-0.031	0.015	0.015	0.433	-0.027
0.022	-0.331	0.331	0.016	0	-0.023	-0.017	0.016	0.008	0.438	0.02
0.058	-0.332	0.355	0.012	0	-0.019	-0.005	0.016	-0.003	0.445	0.043
0.002	-0.353	0.358	-0.009	-0.002	-0.015	-0.007	0.008	-0.011	0.442	-0.007
-0.049	-0.357	0.351	-0.02	-0.003	0	-0.006	0.002	-0.012	0.441	-0.081
-0.04	-0.346	0.347	-0.024	-0.012	0.014	0.008	-0.001	-0.009	0.458	-0.127
-0.047	-0.334	0.335	-0.029	-0.018	0.009	0.026	-0.007	-0.001	0.479	-0.113
-0.069	-0.332	0.312	-0.016	-0.015	0.006	0.019	-0.012	0.004	0.482	-0.088
-0.064	-0.332	0.303	-0.006	-0.017	0.011	-0.004	-0.013	-0.004	0.46	-0.107
-0.064	-0.331	0.318	-0.005	-0.023	0.011	0.007	-0.009	-0.008	0.44	-0.1
-0.063	-0.342	0.326	-0.013	-0.018	0.016	0.031	-0.01	-0.006	0.446	-0.035
-0.054	-0.349	0.324	-0.035	-0.002	0.015	0.019	-0.018	-0.022	0.453	0.016
-0.062	-0.346	0.326	-0.046	0.013	0.004	0.003	-0.02	-0.036	0.466	0.04
-0.063	-0.347	0.323	-0.035	0.018	0.006	0.004	-0.013	-0.027	0.486	0.061
-0.063	-0.342	0.324	-0.017	0.012	0.012	-0.002	-0.01	-0.016	0.482	0.009
-0.065	-0.341	0.321	-0.021	0.003	0.011	-0.012	-0.016	-0.013	0.453	-0.076
-0.044	-0.343	0.3	-0.04	-0.005	0.013	-0.018	-0.019	-0.007	0.423	-0.018
-0.043	-0.338	0.293	-0.024	-0.009	0.011	-0.006	-0.009	-0.005	0.417	0.063
-0.057	-0.346	0.306	-0.002	-0.009	0.005	0.042	0	-0.002	0.436	-0.037
-0.054	-0.357	0.316	-0.012	-0.007	0.012	0.066	-0.002	0.002	0.432	-0.164
-0.055	-0.347	0.315	-0.015	0.004	0.028	0.017	-0.007	-0.001	0.419	-0.203
-0.052	-0.337	0.31	-0.021	0.018	0.026	-0.03	-0.019	-0.006	0.451	-0.206
-0.023	-0.341	0.304	-0.028	0.02	0.016	-0.023	-0.035	-0.013	0.485	-0.149
-0.026	-0.344	0.292	-0.012	0.01	0.026	0	-0.029	-0.025	0.483	-0.086
-0.063	-0.341	0.286	-0.013	-0.001	0.03	0.007	-0.011	-0.03	0.478	-0.063
-0.023	-0.348	0.296	-0.019	-0.016	0.024	-0.004	0.003	-0.029	0.492	-0.061
0.021	-0.365	0.304	-0.009	-0.031	0.031	-0.013	0.008	-0.028	0.51	-0.103
-0.051	-0.367	0.3	-0.016	-0.015	0.025	-0.012	-0.001	-0.029	0.496	-0.147
-0.097	-0.349	0.299	-0.04	0.004	0.012	-0.035	-0.01	-0.031	0.44	-0.164
-0.053	-0.332	0.296	-0.062	-0.008	0.025	-0.084	-0.001	-0.025	0.408	-0.176
-0.058	-0.328	0.29	-0.051	-0.02	0.035	-0.104	0.004	-0.004	0.43	-0.146
-0.087	-0.327	0.292	-0.025	-0.02	0.023	-0.061	-0.008	0.015	0.448	-0.092
-0.035	-0.317	0.298	-0.023	-0.019	0.012	0.005	-0.019	0.017	0.437	-0.07
-0.004	-0.311	0.302	-0.009	-0.016	0.012	0.026	-0.02	0.013	0.444	-0.068
-0.047	-0.325	0.306	0.012	-0.009	0.027	0.028	-0.007	0.019	0.468	-0.082
-0.046	-0.332	0.301	-0.006	0.01	0.038	0.057	-0.005	0.032	0.466	-0.1
-0.028	-0.318	0.289	-0.02	0.033	0.024	0.063	-0.019	0.034	0.453	-0.097
-0.043	-0.308	0.293	-0.013	0.045	0.017	0.027	-0.017	0.041	0.456	-0.084
-0.039	-0.322	0.303	-0.023	0.034	0.027	-0.004	-0.004	0.047	0.452	-0.084
-0.023	-0.36	0.294	-0.04	-0.005	0.026	-0.022	0.002	0.028	0.448	-0.112
-0.017	-0.394	0.284	-0.048	-0.03	0.026	-0.035	0.003	0.02	0.463	-0.136
-0.022	-0.399	0.294	-0.031	-0.026	0.028	-0.028	-0.005	0.024	0.467	-0.13
-0.016	-0.382	0.303	0.009	-0.021	0.019	-0.016	-0.008	0.001	0.452	-0.148
-0.011	-0.355	0.289	0.003	-0.005	0.011	-0.016	-0.004	-0.016	0.447	-0.185
-0.025	-0.315	0.284	-0.021	0.014	0.013	0.006	-0.007	-0.009	0.47	-0.172
0	-0.279	0.298	0	0.015	0.027	0.037	-0.003	-0.001	0.495	-0.152
0.007	-0.26	0.302	0.002	0.013	0.042	0.032	-0.001	0.002	0.497	-0.153
-0.018	-0.258	0.292	-0.035	0.012	0.034	0.001	-0.018	-0.008	0.478	-0.138
0.009	-0.254	0.289	-0.05	0.006	0.017	-0.015	-0.022	-0.023	0.453	-0.112
-0.001	-0.241	0.288	-0.024	0.001	0.013	-0.009	-0.006	-0.016	0.426	-0.096
-0.057	-0.247	0.279	-0.001	0.002	0.01	0.001	-0.006	-0.008	0.413	-0.098
-0.069	-0.275	0.284	0.002	0.019	0.014	0.001	-0.01	-0.015	0.425	-0.098
-0.041	-0.32	0.297	0.003	0.023	0.024	-0.014	0.001	-0.013	0.449	-0.061
-0.003	-0.371	0.288	-0.008	-0.009	0.021	-0.03	-0.007	0	0.467	-0.04
-0.005	-0.367	0.276	-0.04	-0.031	0.025	-0.033	-0.027	-0.001	0.463	-0.07
-0.031	-0.306	0.269	-0.049	-0.016	0.031	-0.039	-0.02	-0.008	0.446	-0.091
-0.028	-0.259	0.272	-0.018	0.003	0.018	-0.06	-0.015	-0.004	0.449	-0.109
-0.02	-0.211	0.296	0.018	0.002	0.018	-0.066	-0.019	0.005	0.45	-0.136
-0.032	-0.174	0.308	0.023	-0.005	0.029	-0.024	0.006	0.004	0.44	-0.13
-0.048	-0.189	0.304	-0.001	0.003	0.021	0.026	0.016	-0.003	0.446	-0.115
-0.086	-0.162	0.311	-0.019	0.003	0.014	0.02	-0.005	-0.005	0.464	-0.127
-0.158	-0.109	0.317	-0.013	-0.041	0.027	-0.005	-0.005	-0.006	0.48	-0.168
-0.174	-0.193	0.313	-0.022	-0.08	0.035	0.009	0.006	-0.003	0.478	-0.19
-0.12	-0.337	0.301	-0.042	-0.051	0.025	0.045	-0.001	0.007	0.457	-0.151
-0.089	-0.413	0.279	-0.031	0.004	0.022	0.068	-0.004	0.001	0.455	-0.099
-0.062	-0.457	0.261	-0.013	0.022	0.029	0.061	0.003	-0.015	0.468	-0.062
-0.027	-0.419	0.264	-0.008	0.015	0.025	0.028	0.007	-0.02	0.452	-0.022
-0.044	-0.359	0.279	-0.011	0.011	0.011	0.004	0	-0.019	0.424	0.002
-0.096	-0.46	0.292	-0.018	0.006	0.014	0.025	-0.014	-0.012	0.423	0.031
-0.098	-0.567	0.294	-0.019	-0.014	0.036	0.043	-0.022	-0.005	0.448	0.047
-0.028	-0.487	0.283	-0.048	-0.017	0.046	-0.001	-0.013	-0.009	0.479	0.061
0.001	-0.38	0.267	-0.084	0.017	0.034	-0.035	-0.008	-0.012	0.485	0.123
-0.016	-0.382	0.264	-0.054	0.034	0.025	-0.01	-0.014	-0.002	0.468	0.13
0.053	-0.417	0.286	-0.011	0.015	0.023	-0.004	-0.006	0.012	0.456	0.072
0.102	-0.386	0.295	-0.02	0.003	0.018	-0.032	0.007	0.018	0.453	0.068
0.025	-0.322	0.28	-0.027	0.014	0.011	-0.039	0.006	0.011	0.446	0.043
-0.005	-0.3	0.284	0.009	0.025	0.01	-0.028	-0.002	0.007	0.441	-0.07
0.033	-0.3	0.304	0.031	0.02	0.022	-0.017	-0.013	0.004	0.457	-0.18
0.021	-0.321	0.311	0.004	0.012	0.04	0	-0.015	0.001	0.477	-0.213
0.013	-0.365	0.307	-0.013	0.006	0.043	0.01	-0.013	0.02	0.472	-0.174
0.003	-0.371	0.305	-0.004	0.002	0.03	-0.005	-0.016	0.043	0.461	-0.13
-0.068	-0.344	0.308	-0.01	0.012	0.018	-0.018	-0.008	0.05	0.469	-0.086
-0.113	-0.339	0.312	-0.033	0.014	0.015	-0.006	-0.008	0.04	0.466	-0.002
-0.063	-0.336	0.304	-0.031	-0.006	0.025	-0.008	-0.037	0.021	0.449	0.037
-0.006	-0.305	0.295	0.012	-0.007	0.033	-0.033	-0.055	0.009	0.451	0.015
0.007	-0.279	0.299	0.044	0.005	0.022	-0.035	-0.046	0.001	0.466	0.032
0.006	-0.309	0.316	0.02	-0.005	0.015	-0.015	-0.035	0.002	0.47	-0.019
-0.049	-0.368	0.346	-0.025	-0.017	0.023	-0.009	-0.036	0.019	0.468	-0.266
-0.119	-0.359	0.388	-0.042	-0.014	0.022	-0.02	-0.044	0.03	0.469	-0.453
-0.083	-0.286	0.413	-0.032	-0.012	0.011	-0.024	-0.037	0.028	0.472	-0.33
0.027	-0.251	0.384	-0.023	-0.012	0.006	0.007	-0.017	0.026	0.456	-0.078
0.045	-0.258	0.318	-0.034	-0.016	0.01	0.043	-0.006	0.025	0.441	0.074
-0.056	-0.27	0.266	-0.046	-0.016	0.017	0.049	0.004	0.026	0.455	0.157
-0.084	-0.318	0.266	-0.034	-0.008	0.024	0.038	0.015	0.017	0.457	0.17
-0.01	-0.399	0.279	-0.02	-0.006	0.023	0.004	0.018	-0.003	0.447	0.021
-0.009	-0.467	0.252	-0.04	0.006	0.018	-0.036	0.006	-0.017	0.463	-0.192
-0.092	-0.512	0.219	-0.036	0.036	0.024	-0.025	-0.012	-0.025	0.476	-0.253
-0.143	-0.482	0.233	0.009	0.039	0.028	0.016	-0.001	-0.024	0.474	-0.153
-0.123	-0.325	0.272	0.011	0.002	0.014	0.025	0.017	-0.008	0.467	-0.062
-0.125	-0.191	0.297	-0.003	-0.02	0.004	0.005	0.008	-0.011	0.44	-0.066
-0.146	-0.257	0.317	0.01	-0.006	0.012	-0.007	0.001	-0.04	0.413	-0.093
-0.101	-0.36	0.345	0.011	0.005	0.013	-0.007	0.007	-0.057	0.403	-0.095
-0.046	-0.296	0.353	0	0.009	0.006	-0.012	0.003	-0.054	0.381	-0.113
-0.04	-0.198	0.319	-0.013	0.021	0.003	-0.003	-0.006	-0.049	0.359	-0.147
-0.046	-0.228	0.259	-0.016	0.007	0.006	0.014	0	-0.048	0.399	-0.154
-0.008	-0.384	0.21	-0.008	-0.026	0.016	0.009	0.015	-0.043	0.471	-0.154
0.024	-0.499	0.201	-0.023	-0.023	0.025	0.004	0.01	-0.026	0.49	-0.181
-0.021	-0.432	0.206	-0.044	-0.002	0.028	0.01	-0.002	-0.016	0.486	-0.204
-0.022	-0.341	0.207	-0.054	0.002	0.027	-0.001	0.011	-0.019	0.506	-0.177
0.029	-0.328	0.256	-0.065	0	0.027	-0.013	0.016	-0.015	0.506	-0.104
-0.013	-0.322	0.339	-0.06	-0.003	0.03	-0.008	-0.007	-0.01	0.474	-0.069
-0.106	-0.332	0.37	-0.054	0.008	0.025	-0.005	-0.007	-0.012	0.458	-0.055
-0.123	-0.375	0.358	-0.053	0.025	0.011	-0.007	0.007	-0.017	0.478	0.038
-0.053	-0.41	0.36	-0.03	0.014	0.01	-0.009	0.007	-0.016	0.498	0.057
0.003	-0.37	0.345	-0.006	-0.008	0.016	-0.01	0.011	-0.005	0.484	-0.144
-0.016	-0.281	0.308	-0.014	-0.005	0.015	-0.005	0	-0.006	0.457	-0.304
-0.039	-0.23	0.288	-0.035	-0.003	0.018	0	-0.017	-0.019	0.458	-0.27
-0.048	-0.195	0.254	-0.019	-0.02	0.02	0.001	-0.015	-0.008	0.463	-0.191
-0.043	-0.186	0.197	0.011	-0.03	0.014	-0.005	-0.019	0.009	0.446	-0.094
-0.049	-0.247	0.202	0.014	-0.025	0.01	-0.014	-0.024	0.014	0.428	0.036
-0.116	-0.291	0.296	0.022	-0.014	0.014	-0.006	-0.007	0.026	0.424	0.108
-0.095	-0.269	0.388	0.038	-0.006	0.022	0.001	0.002	0.042	0.438	0.098
0.005	-0.238	0.402	0.025	-0.009	0.023	-0.009	-0.004	0.046	0.46	0.049
-0.006	-0.21	0.367	-0.012	-0.004	0.014	-0.009	-0.002	0.031	0.467	-0.014
-0.03	-0.235	0.332	-0.037	0.001	0.016	-0.009	0.006	0.02	0.459	-0.113
-0.015	-0.365	0.301	-0.032	-0.01	0.033	-0.012	0.004	0.025	0.456	-0.21
-0.043	-0.462	0.256	-0.027	-0.014	0.036	-0.004	-0.004	0.026	0.465	-0.198
-0.068	-0.435	0.212	-0.028	-0.007	0.023	0.003	-0.008	0.029	0.475	-0.13
-0.064	-0.38	0.208	-0.018	-0.005	0.021	0.003	-0.005	0.025	0.474	-0.117
-0.073	-0.364	0.243	-0.012	-0.014	0.032	-0.01	0.001	-0.005	0.461	-0.129
-0.099	-0.37	0.285	-0.019	-0.022	0.028	-0.02	0.002	-0.021	0.454	-0.122
-0.089	-0.376	0.304	-0.035	-0.011	0.021	-0.001	0	-0.008	0.459	-0.095
-0.053	-0.371	0.299	-0.032	0.003	0.023	0.02	0	0	0.46	-0.082
-0.058	-0.356	0.291	-0.012	0.004	0.02	0.016	-0.012	-0.003	0.45	-0.097
-0.079	-0.344	0.286	-0.01	0.003	0.021	0.004	-0.034	-0.013	0.447	-0.101
-0.084	-0.348	0.282	-0.021	0	0.023	-0.004	-0.035	-0.032	0.449	-0.099
-0.073	-0.353	0.28	-0.008	-0.002	0.026	-0.009	-0.024	-0.04	0.44	-0.107
0.015	-0.35	0.284	0.007	-0.001	0.037	-0.014	-0.024	-0.034	0.446	-0.101
0.108	-0.349	0.296	-0.014	-0.005	0.039	-0.02	-0.019	-0.03	0.464	-0.076
0.063	-0.342	0.313	-0.032	-0.005	0.024	-0.029	-0.017	-0.029	0.446	-0.069
0.005	-0.341	0.324	-0.017	0.003	0.019	-0.025	-0.023	-0.024	0.424	-0.104
0.018	-0.35	0.319	-0.011	0.003	0.024	-0.008	-0.008	-0.002	0.453	-0.082
0.02	-0.339	0.306	-0.01	-0.002	0.02	0.006	0.011	0.006	0.481	0.036
0.028	-0.321	0.292	-0.006	0.001	0.017	0.015	0.001	-0.027	0.472	0.073
0.035	-0.314	0.287	-0.016	-0.003	0.02	0.016	-0.016	-0.024	0.455	0.001
-0.025	-0.315	0.29	-0.009	-0.017	0.018	0.014	-0.015	0.019	0.447	-0.044
-0.089	-0.331	0.291	-0.002	-0.022	0.009	0.007	-0.003	0.009	0.449	-0.054
-0.069	-0.352	0.295	-0.036	-0.015	0.013	-0.009	0.002	-0.016	0.448	-0.061
-0.024	-0.346	0.3	-0.054	-0.018	0.03	-0.005	-0.006	-0.004	0.45	-0.065
-0.02	-0.332	0.297	-0.028	-0.019	0.028	0.008	-0.005	0	0.471	-0.08
-0.027	-0.357	0.299	-0.007	0.002	0.019	-0.001	0.009	-0.018	0.477	-0.094
-0.027	-0.395	0.303	-0.001	0.016	0.027	-0.012	0.014	-0.021	0.453	-0.104
-0.012	-0.392	0.298	-0.011	0.009	0.025	-0.006	0.007	-0.005	0.444	-0.1
-0.012	-0.364	0.29	-0.009	0.005	0.012	0.01	0.005	0.001	0.444	-0.067
-0.035	-0.356	0.287	0.011	0.005	0.018	0.017	0.004	-0.001	0.446	-0.062
-0.029	-0.371	0.284	-0.021	0.013	0.028	0.015	-0.006	-0.001	0.458	-0.072
-0.026	-0.363	0.278	-0.069	0.02	0.022	0.013	-0.017	-0.002	0.457	-0.039
-0.072	-0.344	0.268	-0.059	0.014	0.022	0.011	-0.017	0.006	0.456	-0.027
-0.12	-0.39	0.258	-0.038	0.009	0.03	0.018	-0.02	0.011	0.468	-0.064
-0.132	-0.441	0.255	-0.033	0.003	0.021	0.015	-0.027	0.01	0.462	-0.093
-0.116	-0.368	0.263	-0.024	-0.011	0.007	-0.017	-0.02	0.017	0.442	-0.101
-0.079	-0.242	0.297	0	-0.008	0.005	-0.026	-0.002	0.007	0.435	-0.093
-0.037	-0.195	0.338	0.021	0.007	0.014	0.006	0.012	-0.011	0.442	-0.073
-0.047	-0.145	0.341	0.012	0.016	0.023	0.017	0.003	0.001	0.449	-0.062
-0.069	-0.07	0.322	0.001	0.016	0.024	-0.005	-0.018	0.013	0.454	-0.078
-0.051	-0.153	0.318	-0.011	0.009	0.031	-0.032	-0.013	0.02	0.455	-0.093
-0.061	-0.303	0.324	-0.036	-0.003	0.036	-0.045	0.006	0.046	0.449	-0.086
-0.076	-0.323	0.334	-0.039	-0.01	0.03	-0.03	0.003	0.057	0.451	-0.103
-0.05	-0.383	0.325	-0.031	-0.001	0.022	-0.004	0.003	0.038	0.455	-0.117
-0.049	-0.513	0.288	-0.01	0.011	0.022	0.006	0.017	0.005	0.448	-0.088
-0.059	-0.484	0.275	0.019	0.008	0.025	-0.001	0.005	-0.011	0.431	-0.078
-0.035	-0.375	0.302	0.003	0.007	0.018	-0.001	-0.013	0.006	0.389	-0.07
0.009	-0.353	0.339	-0.025	0.019	0.012	0.015	-0.002	0.009	0.346	-0.038
0.032	-0.399	0.364	-0.029	0.024	0.017	0.025	0.005	-0.001	0.353	-0.061
0.015	-0.448	0.335	-0.046	0.017	0.01	0.017	-0.001	0.009	0.407	-0.145
0.018	-0.481	0.251	-0.071	0.011	-0.007	0.01	0.007	0.011	0.454	-0.211
0.03	-0.57	0.189	-0.065	0.011	-0.012	0.02	0.011	0	0.48	-0.227
0.016	-0.591	0.193	-0.022	0.015	0.003	0.024	-0.004	0.009	0.503	-0.198
0.006	-0.383	0.221	0.01	0.017	0.034	-0.002	-0.013	0.021	0.521	-0.165
-0.017	-0.245	0.249	-0.011	0.037	0.047	-0.016	-0.015	0.01	0.53	-0.141
-0.028	-0.32	0.303	-0.018	0.063	0.027	0.006	-0.029	-0.008	0.548	-0.075
-0.041	-0.289	0.348	0.009	0.055	0.014	-0.022	-0.036	-0.004	0.575	0.04
-0.056	-0.191	0.358	0.005	0.035	0.02	-0.098	-0.034	-0.002	0.523	0.138
-0.026	-0.243	0.386	-0.014	0.034	0.03	-0.11	-0.037	-0.023	0.38	0.143
-0.047	-0.222	0.405	-0.004	0.03	0.04	-0.076	-0.033	-0.033	0.354	0.05
-0.087	-0.099	0.377	0.033	0.037	0.047	-0.08	-0.03	-0.021	0.445	-0.052
-0.037	-0.094	0.345	0.052	0.074	0.048	-0.096	-0.039	-0.008	0.432	-0.126
-0.018	-0.087	0.303	0.018	0.103	0.03	-0.062	-0.04	0.003	0.383	-0.172
-0.055	-0.048	0.27	-0.017	0.075	0.002	0.004	-0.033	0.007	0.434	-0.161
-0.078	-0.195	0.298	-0.028	0.002	0.005	0.034	-0.026	0.002	0.511	-0.12
-0.102	-0.506	0.304	-0.055	-0.072	0.024	0.05	0	-0.009	0.596	-0.103
-0.103	-0.706	0.232	-0.084	-0.143	0.019	0.089	0.019	-0.011	0.723	-0.121
-0.051	-0.629	0.208	-0.084	-0.187	-0.002	0.102	0.02	-0.009	0.79	-0.147
0.005	-0.494	0.236	-0.075	-0.161	-0.016	0.071	0.025	-0.026	0.677	-0.138
-0.013	-0.521	0.201	-0.058	-0.108	-0.004	0.045	0.023	-0.048	0.495	-0.111
-0.065	-0.432	0.186	-0.034	-0.064	0.019	0.019	0.01	-0.061	0.418	-0.105
-0.068	-0.085	0.268	-0.002	-0.028	0.016	-0.024	-0.004	-0.068	0.378	-0.103
-0.064	0.133	0.324	0.028	0.007	0.005	-0.037	-0.019	-0.053	0.352	-0.1
-0.058	0.133	0.296	0.013	0.074	0.021	-0.012	-0.026	-0.025	0.458	-0.108
-0.032	0.141	0.252	-0.014	0.145	0.051	-0.001	-0.022	-0.019	0.582	-0.151
-0.02	0.034	0.243	-0.005	0.152	0.054	-0.02	-0.016	-0.022	0.564	-0.24
-0.015	-0.265	0.286	0.001	0.095	0.036	-0.035	-0.018	-0.009	0.474	-0.311
-0.049	-0.444	0.327	-0.024	0.018	0.028	-0.04	-0.022	0.009	0.4	-0.322
-0.11	-0.425	0.284	-0.054	-0.026	0.017	-0.051	-0.025	0.009	0.318	-0.29
-0.115	-0.458	0.193	-0.047	-0.048	0.005	-0.052	-0.022	0.005	0.262	-0.245
-0.085	-0.534	0.123	-0.019	-0.102	0.019	0.006	-0.004	0.007	0.309	-0.23
-0.078	-0.511	0.095	-0.008	-0.166	0.029	0.077	0.011	0.004	0.402	-0.201
-0.088	-0.448	0.092	0.019	-0.209	0.013	0.073	0.006	0.003	0.456	-0.09
-0.075	-0.39	0.076	0.048	-0.253	0.003	0.022	0.002	0.011	0.489	0.03
-0.027	-0.323	0.091	0.024	-0.275	0.008	-0.01	0.011	0.013	0.491	0.096
0.012	-0.284	0.241	-0.047	-0.268	0.014	-0.027	0.021	0.018	0.454	0.112
0.006	-0.288	0.448	-0.103	-0.225	0.022	-0.025	0.02	0.017	0.418	0.085
-0.021	-0.27	0.56	-0.058	-0.101	0.018	0.01	0.008	0.003	0.348	0.07
-0.018	-0.21	0.624	0.028	0.037	0.006	0.04	-0.001	-0.002	0.219	0.065
0.005	-0.214	0.707	0.031	0.112	0.01	0.03	0	0.014	0.155	0.03
0.005	-0.308	0.743	0.023	0.181	0.022	0.008	-0.009	0.026	0.212	-0.009
-0.033	-0.409	0.687	0.087	0.256	0.023	0.014	-0.018	0.028	0.312	-0.049
-0.093	-0.482	0.573	0.102	0.275	0.022	0.025	-0.004	0.04	0.437	-0.077
-0.073	-0.497	0.446	-0.018	0.197	0.023	0.023	-0.006	0.052	0.573	-0.059
-0.004	-0.456	0.325	-0.126	0.085	0.023	0.016	-0.021	0.047	0.614	-0.037
-0.03	-0.411	0.222	-0.078	0.03	0.021	0.016	-0.019	0.033	0.562	-0.031
-0.066	-0.387	0.161	0.007	0.003	0.025	0.016	-0.026	0.016	0.52	-0.045
-0.063	-0.385	0.129	-0.022	-0.014	0.031	-0.015	-0.031	0.006	0.505	-0.073
-0.061	-0.392	0.076	-0.077	0.009	0.022	-0.044	-0.009	0.01	0.484	-0.081
-0.025	-0.392	0.019	-0.078	0.022	0.015	-0.021	0.006	0.011	0.471	-0.077
-0.042	-0.389	0.004	-0.068	0.003	0.022	0.012	0.01	0.006	0.471	-0.069
-0.101	-0.38	0.023	-0.044	-0.01	0.019	0.008	0.013	0.015	0.471	-0.048
-0.088	-0.352	0.05	-0.005	-0.012	0.009	-0.005	0.017	0.019	0.48	-0.049
-0.054	-0.33	0.037	0.019	-0.025	0.018	-0.006	0.033	0.016	0.502	-0.063
-0.036	-0.343	0.072	0.025	-0.046	0.025	-0.008	0.028	0.017	0.521	-0.068
-0.009	-0.357	0.324	0.018	-0.036	0.023	-0.014	-0.001	0.002	0.526	-0.074
0.002	-0.36	0.601	-0.006	0	0.024	-0.011	-0.013	-0.011	0.507	-0.075
-0.015	-0.363	0.607	-0.032	0.02	0.021	0.003	-0.009	-0.004	0.448	-0.09
-0.021	-0.351	0.52	-0.032	0.019	0.016	0.021	-0.006	0.004	0.337	-0.102
-0.017	-0.342	0.556	-0.027	0.003	0.021	0.019	-0.007	-0.004	0.263	-0.072
-0.029	-0.352	0.614	-0.045	-0.005	0.025	-0.022	-0.002	-0.026	0.299	-0.063
-0.028	-0.351	0.638	-0.047	0.009	0.02	-0.059	0.014	-0.04	0.374	-0.091
-0.018	-0.332	0.657	-0.023	0.03	0.03	-0.05	0.008	-0.028	0.453	-0.092
-0.019	-0.32	0.629	-0.021	0.059	0.045	-0.05	-0.016	-0.004	0.547	-0.084
-0.01	-0.32	0.546	-0.025	0.067	0.04	-0.078	-0.019	-0.004	0.579	-0.092
-0.007	-0.309	0.442	-0.001	0.033	0.031	-0.062	-0.006	-0.017	0.533	-0.106
-0.018	-0.285	0.303	0.014	0.004	0.036	-0.012	0.002	-0.01	0.478	-0.114
-0.022	-0.294	0.156	0.002	-0.011	0.041	0.006	0.002	-0.008	0.446	-0.099
-0.009	-0.336	0.087	-0.016	-0.028	0.039	0.02	-0.008	-0.015	0.442	-0.084
0.012	-0.33	0.078	-0.026	-0.021	0.029	0.03	-0.017	-0.013	0.446	-0.083
0.005	-0.298	0.038	-0.02	-0.002	0.019	0.001	-0.022	-0.02	0.429	-0.088
-0.021	-0.333	0.002	-0.029	-0.001	0.023	-0.023	-0.025	-0.021	0.42	-0.095
-0.024	-0.384	0.038	-0.048	-0.009	0.022	-0.01	-0.024	-0.009	0.455	-0.076
-0.016	-0.378	0.108	-0.043	-0.016	0.008	0.009	-0.016	-0.017	0.497	-0.086
-0.06	-0.361	0.158	-0.023	-0.006	0.004	0.029	-0.002	-0.041	0.468	-0.139
-0.109	-0.356	0.185	-0.004	0.016	0.001	0.049	0	-0.052	0.446	-0.126
-0.056	-0.348	0.205	-0.003	0.015	-0.009	0.043	-0.013	-0.059	0.595	-0.077
0.018	-0.326	0.225	-0.019	-0.002	-0.01	0.017	-0.015	-0.067	0.789	-0.039
-0.002	-0.28	0.247	-0.022	-0.01	-0.001	0.019	-0.012	-0.057	0.763	0.029
-0.056	-0.231	0.271	-0.014	-0.016	0.015	0.037	-0.012	-0.043	0.594	0.042
-0.072	-0.184	0.282	-0.019	-0.009	0.023	0.027	-0.009	-0.042	0.486	0.005
-0.055	-0.156	0.276	-0.029	0.003	0.018	0.015	-0.012	-0.037	0.391	-0.017
-0.03	-0.146	0.285	-0.01	-0.005	0.017	0.006	-0.02	-0.018	0.315	-0.1
-0.069	-0.097	0.302	0.013	-0.011	0.021	-0.015	-0.019	-0.004	0.333	-0.187
-0.151	-0.213	0.307	-0.002	-0.003	0.026	-0.029	-0.021	-0.004	0.302	-0.196
-0.152	-0.559	0.307	-0.018	0.005	0.024	-0.039	-0.017	-0.005	0.214	-0.19
-0.119	-0.675	0.31	-0.007	0.005	0.019	-0.042	-0.002	-0.005	0.229	-0.159
-0.098	-0.495	0.308	-0.012	-0.003	0.028	-0.019	-0.002	-0.009	0.299	-0.135
-0.025	-0.391	0.287	-0.03	-0.005	0.04	0.006	-0.018	0.001	0.375	-0.16
0.034	-0.361	0.277	-0.016	0.009	0.036	0.011	-0.014	0.013	0.525	-0.147
-0.009	-0.313	0.319	0.024	0.015	0.018	-0.004	0.01	0.012	0.681	-0.107
-0.094	-0.317	0.355	0.029	-0.004	-0.007	-0.029	0.015	0.017	0.741	-0.09
-0.09	-0.35	0.336	-0.007	-0.018	-0.014	-0.031	-0.003	0.033	0.709	-0.068
0.002	-0.364	0.304	-0.017	-0.006	-0.003	-0.028	-0.008	0.054	0.589	-0.061
0.031	-0.369	0.295	-0.005	-0.002	0.007	-0.044	-0.001	0.066	0.447	-0.062
0.006	-0.37	0.291	-0.019	-0.008	0.023	-0.028	-0.011	0.052	0.401	-0.074
-0.002	-0.369	0.274	-0.042	-0.004	0.04	0.017	-0.013	0.041	0.436	-0.129
-0.086	-0.368	0.262	-0.037	0.002	0.037	0.012	0	0.04	0.473	-0.186
-0.17	-0.365	0.262	0.004	0.01	0.032	-0.02	-0.002	0.021	0.466	-0.19
-0.1	-0.335	0.263	0.022	0.022	0.036	-0.019	-0.019	0.016	0.386	-0.096
0.025	-0.269	0.274	-0.013	0.016	0.03	-0.022	-0.026	0.03	0.336	0.028
0.078	-0.235	0.287	-0.037	0.009	0.019	-0.063	-0.016	0.009	0.397	0.027
0.029	-0.216	0.287	-0.027	0.018	0.02	-0.079	-0.002	-0.012	0.443	-0.056
-0.053	-0.179	0.301	-0.023	0.01	0.029	-0.013	-0.002	-0.009	0.433	-0.079
-0.059	-0.265	0.324	-0.034	-0.018	0.031	0.071	-0.011	-0.008	0.443	-0.056
-0.01	-0.384	0.33	-0.039	-0.037	0.031	0.098	-0.004	0	0.456	-0.028
0.023	-0.292	0.304	-0.042	-0.036	0.031	0.083	0.013	0.005	0.453	0.022
-0.023	-0.211	0.267	-0.061	-0.01	0.021	0.049	0.012	-0.015	0.447	0.047
-0.11	-0.333	0.273	-0.06	-0.002	0.013	0.015	0.002	-0.036	0.436	0.006
-0.061	-0.419	0.309	0.005	-0.03	0.023	0	-0.003	-0.028	0.435	-0.039
0.04	-0.378	0.331	0.064	-0.018	0.031	-0.015	-0.006	-0.007	0.45	-0.053
-0.002	-0.339	0.334	0.026	0.039	0.022	-0.036	-0.015	-0.021	0.443	-0.069
-0.1	-0.337	0.322	-0.045	0.065	0.019	-0.035	-0.023	-0.036	0.428	-0.06
-0.116	-0.339	0.322	-0.036	0.045	0.024	-0.023	-0.01	-0.015	0.445	0.004
-0.039	-0.339	0.342	0.017	0.01	0.026	-0.026	0.004	0.003	0.463	-0.013
0.006	-0.388	0.339	-0.01	-0.01	0.024	-0.022	-0.001	0.007	0.462	-0.139
-0.064	-0.447	0.322	-0.086	-0.019	0.015	0.001	-0.001	-0.003	0.449	-0.217
-0.093	-0.413	0.32	-0.099	-0.046	0.008	0.004	0.006	-0.011	0.435	-0.225
-0.017	-0.336	0.298	-0.038	-0.058	0.014	-0.022	0	0.007	0.445	-0.184
0.015	-0.323	0.256	0.033	-0.026	0.02	-0.02	-0.028	0.005	0.448	-0.131
-0.021	-0.353	0.236	0.029	0.004	0.024	0.019	-0.048	-0.015	0.436	-0.14
-0.063	-0.345	0.223	-0.042	0.008	0.035	0.038	-0.029	-0.012	0.448	-0.081
-0.079	-0.294	0.223	-0.062	0.004	0.039	0.022	0.006	-0.009	0.463	0.051
-0.044	-0.263	0.261	-0.012	0.005	0.033	0.002	0.012	-0.015	0.46	0.022
-0.02	-0.283	0.289	0.009	0.013	0.025	0.004	-0.008	0	0.454	-0.122
-0.046	-0.304	0.286	-0.002	0.014	0.025	0.018	-0.014	0.034	0.46	-0.195
-0.064	-0.261	0.3	-0.004	0.006	0.031	0.02	-0.002	0.052	0.483	-0.242
-0.04	-0.253	0.313	-0.013	0.006	0.026	0.021	0	0.042	0.48	-0.265
-0.004	-0.366	0.293	-0.022	0.002	0.024	0.028	-0.007	0.026	0.456	-0.208
-0.015	-0.455	0.282	-0.031	-0.019	0.032	0.011	-0.005	0.033	0.461	-0.131
-0.061	-0.428	0.316	-0.033	-0.04	0.019	-0.004	-0.007	0.045	0.468	-0.089
-0.069	-0.36	0.373	-0.015	-0.026	0.008	0.018	-0.018	0.022	0.459	-0.106
-0.065	-0.305	0.397	0.004	0.014	0.019	0.027	-0.016	-0.01	0.444	-0.142
-0.084	-0.291	0.376	0.013	0.012	0.022	-0.006	0.001	-0.005	0.439	-0.151
-0.055	-0.308	0.344	-0.003	-0.023	0.014	-0.036	0.006	0.023	0.466	-0.179
-0.012	-0.323	0.309	-0.036	-0.026	0.009	-0.036	-0.001	0.043	0.476	-0.207
-0.026	-0.347	0.255	-0.036	-0.014	0.01	-0.031	-0.013	0.052	0.447	-0.197
-0.042	-0.365	0.192	-0.015	-0.014	0.016	-0.037	-0.021	0.051	0.45	-0.168
-0.045	-0.35	0.166	-0.005	-0.009	0.026	-0.041	-0.01	0.051	0.47	-0.128
-0.047	-0.334	0.202	0.006	0.005	0.023	-0.031	-0.003	0.045	0.461	-0.106
-0.039	-0.32	0.238	0.01	0.019	0.008	-0.01	-0.012	0.023	0.444	-0.085
-0.026	-0.301	0.22	-0.011	0.003	0.01	0.008	-0.017	0.012	0.45	-0.045
-0.026	-0.295	0.203	-0.039	-0.029	0.023	0.004	-0.015	0.008	0.468	-0.031
-0.049	-0.29	0.214	-0.048	-0.029	0.022	-0.007	-0.016	-0.016	0.457	-0.042
-0.056	-0.289	0.214	-0.034	-0.015	0.032	-0.013	-0.03	-0.038	0.436	-0.055
-0.046	-0.288	0.233	-0.023	-0.011	0.047	-0.016	-0.046	-0.036	0.449	-0.017
-0.07	-0.265	0.321	-0.012	-0.008	0.029	-0.022	-0.04	-0.029	0.459	0.074
-0.088	-0.306	0.413	-0.01	-0.002	0.009	-0.035	-0.022	-0.043	0.443	0.111
-0.076	-0.422	0.445	-0.03	0.008	0.015	-0.025	0.001	-0.062	0.429	0.094
-0.079	-0.464	0.462	-0.025	0.009	0.018	0.012	0.028	-0.045	0.439	0.058
-0.062	-0.409	0.495	-0.001	0.005	0.013	0.024	0.034	-0.005	0.474	0.004
-0.036	-0.336	0.505	-0.011	0.011	0.014	0.012	0.02	-0.011	0.472	-0.001
-0.034	-0.276	0.487	-0.037	0.015	0.016	0.012	0.014	-0.045	0.444	-0.034
-0.007	-0.261	0.481	-0.031	0.025	0.015	0.001	0.014	-0.043	0.477	-0.145
0.006	-0.287	0.456	0.004	0.035	0.017	-0.019	0.004	-0.009	0.516	-0.202
-0.016	-0.311	0.383	-0.012	0.024	0.019	-0.024	-0.006	0.013	0.453	-0.167
-0.033	-0.307	0.323	-0.061	0.02	0.014	-0.027	-0.009	0.004	0.368	-0.026
-0.05	-0.32	0.294	-0.045	0.008	0.014	-0.013	-0.008	-0.012	0.404	0.178
-0.053	-0.401	0.263	-0.011	-0.024	0.027	0.014	-0.007	0.005	0.497	0.232
-0.029	-0.48	0.233	-0.021	-0.021	0.027	0.02	-0.015	0.013	0.51	0.077
-0.019	-0.455	0.197	-0.02	0.006	0.015	0.03	-0.026	-0.032	0.47	-0.124
-0.035	-0.354	0.178	0.019	0.015	0.019	0.031	-0.012	-0.045	0.457	-0.179
-0.01	-0.253	0.194	0.045	0.012	0.019	-0.005	0.007	0.026	0.464	0.022
0.054	-0.193	0.197	-0.001	-0.002	0.007	-0.022	-0.004	0.078	0.46	0.217
0.063	-0.188	0.178	-0.06	0	0.008	-0.008	-0.018	0.055	0.449	0.028
0.02	-0.19	0.188	-0.035	-0.001	0.017	-0.01	-0.012	0.002	0.453	-0.277
-0.015	-0.179	0.233	0.006	-0.022	0.02	-0.005	0.001	-0.039	0.464	-0.239
-0.035	-0.251	0.258	-0.01	-0.012	0.019	0.028	0.013	-0.053	0.462	-0.091
-0.04	-0.369	0.232	-0.042	0.012	0.02	0.041	0.009	-0.055	0.455	-0.134
-0.047	-0.377	0.227	-0.027	0.019	0.021	0.015	0.002	-0.06	0.459	-0.13
-0.056	-0.363	0.271	0.019	0.023	0.021	0.012	0.007	-0.062	0.465	0.039
-0.053	-0.381	0.28	-0.008	0.019	0.022	0.032	0.001	-0.059	0.463	0.124
-0.06	-0.31	0.256	-0.069	0.008	0.022	0.032	0	-0.068	0.46	0.013
-0.073	-0.311	0.271	-0.036	-0.012	0.022	0.024	0.012	-0.092	0.465	-0.095
-0.073	-0.419	0.322	0.012	-0.041	0.027	0.012	-0.006	-0.101	0.476	-0.092
-0.059	-0.359	0.351	-0.018	-0.04	0.027	0.007	-0.04	-0.081	0.477	-0.205
-0.054	-0.262	0.34	-0.037	-0.017	0.021	0.03	-0.043	-0.049	0.477	-0.385
-0.058	-0.334	0.318	0	0.001	0.019	0.027	-0.019	0.005	0.491	-0.283
-0.037	-0.344	0.308	0.027	0.013	0.016	-0.022	-0.004	0.053	0.483	-0.065
-0.052	-0.201	0.324	0.012	0.011	0.017	-0.054	-0.014	0.037	0.45	-0.049
-0.119	-0.154	0.352	-0.026	0.01	0.024	-0.046	-0.018	0.008	0.442	-0.08
-0.123	-0.279	0.355	-0.043	0.006	0.014	-0.023	0.003	0.012	0.442	-0.108
-0.09	-0.399	0.342	-0.027	-0.017	0.003	-0.007	0.005	0.014	0.414	-0.293
-0.105	-0.421	0.327	-0.019	-0.013	0.009	-0.003	-0.011	0.005	0.383	-0.402
-0.119	-0.446	0.286	-0.031	0.008	0.012	-0.005	-0.007	-0.004	0.381	-0.283
-0.085	-0.534	0.231	-0.02	-0.006	0.014	-0.009	0.014	-0.001	0.411	-0.182
-0.04	-0.536	0.207	0.003	-0.029	0.021	-0.001	0.026	-0.003	0.452	-0.174
-0.029	-0.448	0.216	-0.021	-0.03	0.023	0.028	0.019	-0.014	0.465	-0.208
0.005	-0.443	0.23	-0.054	-0.028	0.025	0.055	0.008	-0.012	0.453	-0.181
0.058	-0.402	0.246	-0.032	-0.04	0.032	0.074	0.008	-0.002	0.456	0.015
0.036	-0.258	0.267	-0.005	-0.039	0.033	0.062	0.015	-0.003	0.479	0.184
-0.005	-0.243	0.289	-0.01	-0.003	0.029	-0.022	0.01	-0.004	0.484	0.203
0.003	-0.326	0.319	-0.017	0.019	0.026	-0.125	-0.01	0.005	0.466	0.151
0.023	-0.337	0.371	-0.017	0.004	0.025	-0.137	-0.02	0.003	0.46	-0.039
0.012	-0.326	0.399	-0.002	0.001	0.026	-0.075	-0.004	-0.014	0.466	-0.307
-0.027	-0.337	0.353	-0.002	0.025	0.021	-0.038	-0.005	-0.021	0.461	-0.378
-0.04	-0.348	0.322	-0.029	0.044	0.024	-0.041	-0.023	-0.018	0.46	-0.265
-0.044	-0.343	0.333	-0.015	0.019	0.035	-0.053	-0.014	-0.012	0.46	-0.16
-0.056	-0.333	0.321	0.019	-0.015	0.036	-0.061	-0.009	-0.03	0.454	-0.041
-0.045	-0.36	0.312	0.017	0.001	0.031	-0.048	-0.018	-0.066	0.46	0.038
-0.032	-0.354	0.308	0.003	0.021	0.019	0.014	-0.01	-0.046	0.468	-0.03
-0.037	-0.258	0.279	-0.016	0.004	0.007	0.08	0.003	0.005	0.463	-0.102
-0.037	-0.205	0.279	-0.032	-0.012	0.009	0.078	0.001	0.001	0.454	-0.075
-0.029	-0.259	0.29	-0.034	-0.01	0.012	0.054	-0.015	0.025	0.452	-0.023
-0.048	-0.281	0.259	-0.032	0.005	0.018	0.029	-0.01	0.08	0.453	-0.006
-0.079	-0.246	0.229	-0.024	0.012	0.027	-0.025	0.018	0.027	0.447	-0.033
-0.076	-0.285	0.25	-0.019	-0.003	0.027	-0.014	0.013	-0.028	0.446	-0.107
-0.059	-0.408	0.285	-0.02	-0.012	0.025	0.069	-0.022	0.027	0.456	-0.176
-0.035	-0.494	0.288	-0.044	-0.013	0.018	0.092	-0.046	0.077	0.458	-0.132
0.002	-0.463	0.28	-0.053	-0.016	0.012	0.057	-0.052	0.106	0.452	-0.032
0.013	-0.372	0.284	-0.008	-0.001	0.021	0.029	-0.045	0.138	0.453	-0.007
-0.006	-0.33	0.278	0	0.018	0.022	0.003	-0.036	0.117	0.448	-0.048
-0.037	-0.325	0.263	-0.04	0.022	0.012	-0.039	-0.037	0.077	0.438	-0.128
-0.051	-0.303	0.274	-0.04	0.019	0.02	-0.084	-0.036	0.061	0.433	-0.164
-0.037	-0.286	0.304	-0.014	0.018	0.028	-0.102	-0.029	0.052	0.436	-0.109
-0.034	-0.265	0.319	-0.01	0.014	0.026	-0.072	-0.032	0.036	0.457	-0.074
-0.041	-0.193	0.302	-0.023	0.002	0.026	-0.017	-0.036	0.027	0.476	-0.066
-0.057	-0.123	0.262	-0.013	-0.002	0.024	-0.007	-0.017	0.046	0.471	-0.042
-0.088	-0.183	0.255	0.023	0.014	0.02	-0.031	0.015	0.069	0.455	-0.051
-0.082	-0.358	0.283	0.006	0.019	0.024	-0.051	0.027	0.079	0.456	-0.072
-0.039	-0.434	0.288	-0.046	0.003	0.027	-0.075	0.017	0.082	0.49	-0.08
-0.01	-0.347	0.305	-0.036	-0.015	0.029	-0.074	0.006	0.065	0.528	-0.095
-0.018	-0.277	0.376	0.003	-0.029	0.024	-0.035	-0.012	0.037	0.521	-0.103
-0.034	-0.317	0.43	-0.006	-0.028	0.009	-0.017	-0.028	0.021	0.476	-0.11
-0.039	-0.353	0.463	-0.034	-0.017	0.007	-0.018	-0.019	0.012	0.461	-0.1
-0.058	-0.31	0.479	-0.024	-0.014	0.018	0.028	0.009	0.028	0.474	-0.049
-0.061	-0.292	0.401	-0.004	-0.006	0.014	0.101	0.035	0.043	0.414	-0.014
-0.031	-0.421	0.276	-0.033	0.003	0.003	0.097	0.026	-0.02	0.346	0.005
-0.01	-0.583	0.207	-0.065	-0.004	0.004	0.038	0.001	-0.132	0.401	0.051
-0.004	-0.519	0.178	-0.049	-0.018	0.008	0.03	0.004	-0.238	0.46	-0.001
-0.02	-0.304	0.184	-0.025	-0.024	0.011	-0.022	0.011	-0.283	0.454	-0.202
-0.042	-0.237	0.225	-0.037	-0.017	0.014	-0.153	-0.002	-0.128	0.489	-0.31
-0.044	-0.273	0.244	-0.049	-0.009	0.009	-0.133	-0.011	0.1	0.503	-0.225
-0.015	-0.267	0.248	-0.012	0	0.012	0.037	-0.009	0.091	0.443	-0.127
0	-0.279	0.265	0.023	0.006	0.022	0.104	0.012	-0.073	0.438	-0.094
-0.048	-0.301	0.269	0.005	-0.001	0.025	0.031	0.037	-0.105	0.483	-0.081
-0.095	-0.311	0.263	-0.009	0.003	0.024	-0.043	0.023	-0.059	0.474	-0.087
-0.108	-0.373	0.276	0.014	0.011	0.022	-0.083	-0.025	-0.066	0.429	-0.094
-0.105	-0.435	0.308	0.03	-0.004	0.015	-0.124	-0.067	-0.032	0.41	-0.08
-0.079	-0.424	0.344	0.007	-0.019	0.012	-0.07	-0.084	-0.063	0.435	-0.072
-0.06	-0.387	0.359	-0.034	-0.013	0.016	0.099	-0.07	-0.246	0.461	-0.084
-0.053	-0.357	0.336	-0.033	-0.002	0.021	0.188	-0.037	-0.294	0.456	-0.088
-0.054	-0.365	0.303	0.008	-0.001	0.03	0.148	-0.012	-0.167	0.466	-0.065
-0.065	-0.409	0.275	0.021	-0.003	0.036	0.068	-0.012	-0.076	0.499	-0.017
-0.059	-0.416	0.252	-0.008	0.007	0.033	-0.036	-0.021	0.005	0.513	0.001
-0.039	-0.362	0.235	-0.021	0.032	0.025	-0.096	-0.019	0.116	0.507	-0.002
-0.02	-0.276	0.238	-0.019	0.041	0.023	-0.047	0.002	0.162	0.493	0.037
-0.017	-0.301	0.273	-0.034	0.011	0.03	0.032	0.021	0.11	0.473	0.033
-0.045	-0.44	0.311	-0.048	-0.01	0.024	0.067	0.026	0.012	0.45	-0.022
-0.076	-0.397	0.331	-0.038	0.004	0.009	0.083	0.016	-0.075	0.43	-0.012
-0.077	-0.22	0.334	-0.017	0.009	0.012	0.08	-0.021	-0.103	0.425	-0.007
-0.044	-0.116	0.32	-0.022	-0.003	0.024	0.03	-0.059	-0.058	0.431	-0.071
-0.015	-0.035	0.306	-0.042	-0.001	0.029	-0.017	-0.06	0.031	0.439	-0.113
-0.024	-0.125	0.298	-0.037	0.006	0.028	-0.027	-0.017	0.137	0.45	-0.094
-0.029	-0.353	0.279	-0.016	-0.013	0.026	-0.046	0.047	0.193	0.456	-0.052
-0.003	-0.345	0.275	0.006	-0.039	0.024	-0.042	0.088	0.157	0.452	-0.047
0	-0.242	0.305	0.008	-0.036	0.017	0.043	0.085	0.069	0.451	-0.108
-0.03	-0.335	0.322	0.002	-0.009	0.016	0.094	0.06	-0.02	0.466	-0.154
-0.028	-0.427	0.293	0.004	0.012	0.025	0.012	0.017	-0.036	0.479	-0.138
0.001	-0.361	0.265	-0.016	0.016	0.029	-0.074	-0.03	0.033	0.458	-0.095
-0.011	-0.243	0.27	-0.032	0.007	0.023	-0.055	-0.041	0.102	0.437	-0.064
-0.038	-0.239	0.272	-0.008	0.002	0.013	-0.004	-0.02	0.108	0.446	-0.073
-0.023	-0.412	0.258	0	0.003	0.009	0.008	-0.006	0.062	0.446	-0.088
-0.006	-0.565	0.269	-0.027	0.001	0.019	-0.006	-0.018	0.039	0.439	-0.097
-0.023	-0.513	0.297	-0.043	0.008	0.026	-0.005	-0.027	0.06	0.448	-0.136
-0.036	-0.367	0.312	-0.035	0.016	0.016	0.011	0.008	0.061	0.454	-0.162
-0.013	-0.296	0.321	-0.023	0.008	0.017	-0.014	0.048	0.043	0.458	-0.151
0.003	-0.276	0.32	-0.015	0.001	0.025	-0.062	0.033	0.036	0.46	-0.148
-0.019	-0.269	0.311	-0.009	0.002	0.023	-0.061	-0.026	0.031	0.455	-0.14
-0.075	-0.339	0.312	-0.008	0.006	0.029	-0.026	-0.061	0.015	0.457	-0.117
-0.105	-0.422	0.311	-0.016	0.002	0.039	0.011	-0.028	0.01	0.459	-0.101
-0.051	-0.407	0.303	-0.026	-0.013	0.03	0.037	0.004	0.029	0.464	-0.094
-0.03	-0.341	0.297	-0.037	-0.009	0.022	0.029	-0.03	0.049	0.472	-0.097
-0.103	-0.312	0.307	-0.034	-0.001	0.031	0	-0.042	0.051	0.46	-0.1
-0.134	-0.318	0.315	-0.021	-0.023	0.04	-0.005	0.006	0.029	0.448	-0.104
-0.07	-0.307	0.288	-0.035	-0.022	0.037	0.025	0.023	-0.026	0.454	-0.109
-0.014	-0.28	0.275	-0.049	0.006	0.025	0.045	-0.018	-0.065	0.447	-0.08
-0.05	-0.302	0.334	-0.02	0.009	0.023	0.033	-0.071	-0.032	0.412	-0.054
-0.116	-0.344	0.408	-0.007	0.004	0.036	0.009	-0.103	0.016	0.395	-0.071
-0.123	-0.332	0.421	-0.022	0.01	0.036	-0.008	-0.076	0.012	0.43	-0.084
-0.105	-0.297	0.368	-0.008	0.019	0.026	-0.005	0.002	-0.017	0.458	-0.083
-0.111	-0.312	0.321	0.009	0.033	0.033	-0.007	0.048	-0.037	0.445	-0.094
-0.08	-0.363	0.305	-0.003	0.032	0.048	-0.035	0.032	-0.048	0.455	-0.102
-0.031	-0.38	0.256	-0.023	0.002	0.045	-0.043	0.013	-0.054	0.47	-0.098
-0.074	-0.344	0.204	-0.011	-0.038	0.026	-0.016	0.013	-0.061	0.445	-0.089
-0.104	-0.298	0.216	0.025	-0.046	0.022	-0.025	0.014	-0.062	0.421	-0.1
-0.045	-0.323	0.26	0.032	-0.024	0.032	-0.066	0.013	-0.048	0.424	-0.109
-0.017	-0.404	0.293	0.012	-0.022	0.034	-0.066	0.009	-0.037	0.475	-0.081
-0.02	-0.415	0.299	-0.011	-0.021	0.026	-0.024	0.007	-0.04	0.554	-0.079
-0.01	-0.364	0.291	-0.022	0.001	0.011	0.008	0.003	-0.053	0.531	-0.112
-0.01	-0.347	0.296	-0.002	0.008	-0.002	0.021	-0.002	-0.045	0.422	-0.108
-0.003	-0.346	0.306	0.013	-0.003	-0.004	0.034	0.003	-0.009	0.402	-0.083
0.007	-0.325	0.311	-0.006	-0.006	-0.011	0.03	0.004	0.002	0.449	-0.062
0.011	-0.317	0.309	-0.033	-0.001	-0.013	0.009	-0.01	-0.011	0.434	-0.027
0.004	-0.307	0.302	-0.047	0.002	0.008	-0.002	-0.009	0	0.434	-0.002
-0.027	-0.255	0.303	-0.034	0.002	0.021	0.004	0	0.028	0.532	-0.019
-0.037	-0.237	0.299	-0.023	-0.002	0.029	0.011	-0.009	0.041	0.574	-0.08
-0.007	-0.319	0.275	-0.045	-0.005	0.048	0.009	-0.015	0.038	0.484	-0.129
-0.005	-0.393	0.237	-0.048	0	0.054	0.001	-0.006	0.035	0.445	-0.106
-0.03	-0.314	0.217	-0.035	0.001	0.048	-0.003	-0.002	0.032	0.501	-0.048
-0.034	-0.183	0.235	-0.063	-0.005	0.04	-0.001	-0.009	0.022	0.51	-0.005
-0.057	-0.262	0.251	-0.066	-0.002	0.026	-0.003	-0.011	0.005	0.469	0.03
-0.133	-0.378	0.28	-0.003	0.008	0.03	-0.006	-0.01	-0.009	0.44	0.06
-0.152	-0.265	0.339	0.033	0.003	0.047	0	-0.015	-0.023	0.435	0.043
-0.079	-0.218	0.336	0.001	-0.008	0.042	-0.003	-0.015	-0.035	0.443	-0.067
-0.048	-0.322	0.275	-0.022	-0.005	0.032	-0.022	0.001	-0.033	0.401	-0.195
-0.071	-0.288	0.25	-0.002	-0.003	0.027	-0.027	0.004	-0.026	0.307	-0.233
-0.071	-0.307	0.245	0.009	-0.01	0.014	-0.014	-0.02	-0.036	0.286	-0.207
-0.051	-0.514	0.242	-0.013	-0.005	-0.002	-0.005	-0.033	-0.05	0.359	-0.158
-0.042	-0.462	0.28	-0.031	0.023	-0.009	-0.003	-0.011	-0.052	0.415	-0.094
-0.053	-0.159	0.326	-0.023	0.042	0.001	-0.015	0.014	-0.037	0.452	-0.073
-0.048	-0.125	0.326	0	0.02	0.019	-0.029	0.01	-0.012	0.523	-0.079
-0.038	-0.304	0.304	0	-0.009	0.03	-0.018	-0.007	-0.002	0.574	-0.081
-0.061	-0.393	0.288	-0.031	-0.006	0.03	-0.008	-0.007	-0.007	0.589	-0.098
-0.092	-0.448	0.28	-0.032	0.002	0.025	-0.013	0.007	-0.003	0.586	-0.09
-0.091	-0.451	0.265	-0.013	-0.005	0.024	-0.013	0.017	0.007	0.526	-0.073
-0.045	-0.335	0.261	-0.018	-0.005	0.02	-0.008	0.026	0.004	0.425	-0.102
0.001	-0.256	0.291	-0.023	0.003	0.002	-0.002	0.025	-0.015	0.336	-0.114
-0.015	-0.268	0.299	-0.022	0.003	-0.015	-0.005	0.008	-0.024	0.322	-0.093
-0.033	-0.306	0.275	-0.027	-0.001	-0.029	-0.014	-0.007	-0.005	0.397	-0.088
-0.016	-0.369	0.295	-0.034	-0.004	-0.031	-0.015	-0.008	0.017	0.418	-0.081
-0.004	-0.403	0.346	-0.037	-0.005	0.002	-0.012	-0.003	0.035	0.313	-0.072
0.022	-0.375	0.354	-0.031	-0.006	0.039	-0.016	-0.002	0.048	0.196	-0.073
0.039	-0.35	0.312	-0.038	-0.006	0.046	-0.013	-0.006	0.034	0.205	-0.081
0.01	-0.349	0.276	-0.058	0	0.033	-0.004	-0.014	0.019	0.384	-0.087
0.034	-0.344	0.275	-0.037	-0.005	0.023	-0.001	-0.009	0.024	0.526	-0.076
0.127	-0.334	0.285	0.001	-0.024	0.027	-0.012	-0.003	0.02	0.448	-0.07
0.168	-0.342	0.281	-0.009	-0.023	0.007	-0.021	-0.014	0.001	0.36	-0.083
0.139	-0.354	0.281	-0.021	-0.01	-0.029	-0.016	-0.022	-0.006	0.502	-0.088
0.132	-0.345	0.306	-0.001	-0.008	-0.017	-0.007	-0.008	0.002	0.638	-0.088
0.115	-0.326	0.318	0.02	-0.01	-0.011	-0.008	0.013	-0.002	0.558	-0.089
-0.013	-0.319	0.287	0.011	-0.009	-0.048	-0.009	0.015	-0.028	0.594	-0.077
-0.162	-0.334	0.262	-0.015	-0.01	-0.027	-0.002	0	-0.043	0.765	-0.071
-0.167	-0.34	0.264	-0.016	-0.006	0.037	0.004	-0.008	-0.038	0.683	-0.071
-0.079	-0.325	0.277	-0.001	-0.004	0.028	0.012	-0.001	-0.043	0.514	-0.067
-0.072	-0.33	0.287	-0.001	-0.001	-0.019	0.012	0.005	-0.05	0.491	-0.068
-0.103	-0.342	0.287	-0.005	0.006	-0.055	0.001	0.003	-0.041	0.528	-0.068
-0.042	-0.324	0.286	0.008	0.002	-0.088	0.004	0.003	-0.032	0.661	-0.084
0.004	-0.307	0.294	0.004	-0.005	-0.096	0.007	0.006	-0.022	0.722	-0.107
0.007	-0.315	0.312	-0.038	-0.004	-0.09	-0.001	-0.006	0.001	0.467	-0.082
0.172	-0.337	0.337	-0.059	-0.003	-0.099	0.004	-0.022	0.003	0.254	-0.055
0.47	-0.338	0.344	-0.047	0.001	-0.085	0.008	-0.039	-0.011	0.432	-0.066
0.637	-0.314	0.338	-0.035	0.001	-0.021	-0.002	-0.065	-0.001	0.67	-0.07
0.597	-0.324	0.341	-0.026	-0.006	0.02	-0.01	-0.076	0.002	0.73	-0.07
0.489	-0.348	0.32	-0.025	-0.006	-0.004	-0.004	-0.054	-0.026	0.845	-0.07
0.383	-0.326	0.29	-0.022	-0.002	-0.044	0.007	-0.024	-0.026	1.015	-0.068
0.196	-0.313	0.316	0.002	0	-0.078	0.009	-0.005	0.015	0.937	-0.079
-0.113	-0.331	0.349	-0.007	0.005	-0.087	0.009	-0.003	0.041	0.596	-0.084
-0.396	-0.339	0.331	-0.043	0.003	-0.06	0.011	-0.006	0.039	0.267	-0.093
-0.447	-0.338	0.305	-0.018	-0.01	-0.092	0.008	0.015	0.031	0.163	-0.113
-0.315	-0.338	0.296	0.023	-0.009	-0.183	-0.001	0.029	0.023	0.357	-0.107
-0.276	-0.35	0.291	0.012	0.007	-0.187	-0.009	0.012	0.019	0.642	-0.103
-0.388	-0.365	0.285	-0.014	0.007	-0.123	-0.008	0.009	0.035	0.558	-0.119
-0.449	-0.353	0.304	-0.011	-0.002	-0.076	-0.008	0.024	0.052	0.126	-0.112
-0.396	-0.342	0.336	0.01	-0.003	0.013	-0.017	0.011	0.049	-0.097	-0.105
-0.355	-0.352	0.332	-0.015	-0.001	0.09	-0.023	-0.031	0.051	0.007	-0.118
-0.372	-0.354	0.304	-0.062	-0.002	0.041	0.006	-0.053	0.063	0.108	-0.112
-0.339	-0.351	0.297	-0.042	-0.002	-0.026	0.062	-0.06	0.057	0.136	-0.097
-0.204	-0.345	0.316	-0.011	-0.005	-0.039	0.053	-0.096	0.036	0.191	-0.089
-0.096	-0.34	0.339	-0.028	-0.014	-0.055	0.048	-0.138	0.007	0.26	-0.082
-0.101	-0.344	0.34	-0.03	-0.004	-0.077	0.184	-0.136	-0.019	0.308	-0.076
-0.103	-0.348	0.338	-0.005	0.016	-0.104	0.225	-0.127	-0.033	0.309	-0.074
-0.003	-0.344	0.348	0.003	0.011	-0.137	-0.001	-0.129	-0.037	0.236	-0.099
0.085	-0.329	0.332	-0.016	-0.001	-0.171	-0.187	-0.087	-0.028	0.199	-0.12
0.055	-0.314	0.299	-0.03	-0.002	-0.189	-0.175	-0.027	-0.028	0.293	-0.095
0.004	-0.32	0.287	-0.017	0.002	-0.126	-0.141	-0.005	-0.046	0.359	-0.085
-0.021	-0.32	0.29	-0.005	0.009	-0.042	-0.13	0.021	-0.05	0.354	-0.099
-0.106	-0.309	0.289	-0.015	0.014	-0.022	-0.083	0.06	-0.031	0.429	-0.082
-0.192	-0.309	0.287	-0.022	0.009	0.081	-0.023	0.073	-0.015	0.468	-0.071
-0.12	-0.311	0.297	0.006	-0.003	0.246	0.01	0.071	-0.008	0.443	-0.09
0.067	-0.298	0.302	0.037	-0.009	0.203	0.006	0.073	-0.007	0.47	-0.1
0.189	-0.287	0.277	-0.001	-0.005	0.041	-0.005	0.077	-0.012	0.37	-0.097
0.137	-0.298	0.251	-0.041	0.009	0.04	0.015	0.074	-0.021	0.134	-0.085
-0.066	-0.31	0.238	-0.004	0.01	0.164	0.033	0.067	-0.024	0.037	-0.079
-0.255	-0.304	0.236	0.014	-0.006	0.31	0.022	0.066	-0.024	0.171	-0.089
-0.324	-0.313	0.252	-0.012	-0.005	0.502	0.017	0.056	-0.033	0.458	-0.08
-0.315	-0.34	0.278	-0.029	0.009	0.648	0.042	0.033	-0.028	0.807	-0.071
-0.254	-0.34	0.302	-0.026	0.013	0.569	0.074	0.019	-0.006	1.221	-0.08
-0.203	-0.325	0.324	-0.001	0.009	0.236	0.076	0.021	0.004	1.516	-0.078
-0.267	-0.319	0.339	-0.015	0.012	-0.075	0.047	0.035	-0.002	1.332	-0.069
-0.343	-0.326	0.354	-0.055	0.029	-0.099	0.013	0.037	-0.008	0.882	-0.073
-0.26	-0.341	0.364	-0.026	0.035	-0.139	-0.007	0.024	0.003	0.766	-0.092
-0.108	-0.341	0.37	0.006	0.027	-0.41	-0.005	0.012	0.02	0.897	-0.091
-0.007	-0.332	0.355	-0.017	0.031	-0.261	-0.002	-0.011	0.022	0.709	-0.059
0.076	-0.331	0.296	-0.022	0.029	0.399	-0.019	-0.031	0.029	0.281	-0.064
0.109	-0.318	0.248	-0.009	0.013	0.696	-0.028	-0.03	0.046	0.047	-0.101
0.093	-0.306	0.253	-0.011	0.008	0.648	-0.004	-0.026	0.043	-0.04	-0.098
0.095	-0.309	0.284	-0.046	0.003	0.725	0.019	-0.038	0.014	-0.119	-0.072
0.076	-0.314	0.309	-0.095	-0.009	0.735	0.014	-0.05	-0.013	-0.037	-0.064
0.007	-0.314	0.32	-0.071	0	0.59	0.002	-0.041	-0.027	0.255	-0.068
-0.057	-0.308	0.325	-0.013	0.021	0.477	-0.011	-0.033	-0.035	0.587	-0.068
-0.065	-0.32	0.311	-0.01	0.02	0.748	-0.033	-0.04	-0.032	0.737	-0.058
-0.025	-0.352	0.274	-0.028	0.01	1.621	-0.035	-0.044	-0.016	0.467	-0.064
-0.032	-0.353	0.255	-0.02	0.009	2.222	-0.01	-0.028	-0.013	0.134	-0.085
-0.093	-0.33	0.265	0.007	0.011	1.676	0.003	0.002	-0.025	0.408	-0.081
-0.079	-0.324	0.275	0.004	0.017	0.73	-0.011	0.024	-0.029	0.864	-0.071
-0.019	-0.332	0.272	-0.027	0.017	0.26	-0.016	0.029	-0.031	0.82	-0.066
-0.009	-0.34	0.27	-0.022	0.002	-0.031	-0.006	0.026	-0.036	0.6	-0.047
-0.028	-0.341	0.29	0.003	-0.008	-0.337	0.012	0.028	-0.025	0.495	-0.047
-0.039	-0.349	0.326	0.005	-0.008	-0.647	0.019	0.024	-0.014	0.446	-0.079
-0.011	-0.366	0.348	-0.017	-0.01	-1.022	-0.007	0.008	-0.021	0.466	-0.107
0.011	-0.355	0.363	-0.033	0.003	-0.911	-0.029	-0.003	-0.022	0.407	-0.1
-0.013	-0.327	0.346	-0.02	0.026	-0.303	-0.026	-0.006	-0.003	0.256	-0.07
-0.014	-0.33	0.259	-0.011	0.032	0.014	-0.019	-0.009	0.009	0.117	-0.075
0.006	-0.342	0.181	-0.029	0.03	0.01	-0.004	-0.011	0.007	0.032	-0.088
-0.001	-0.344	0.177	-0.044	0.02	-0.168	-0.013	0.006	0.011	0.196	-0.059
0.006	-0.346	0.196	-0.034	-0.009	-0.68	-0.049	0.039	0.025	0.513	-0.047
0.068	-0.341	0.207	-0.024	-0.031	-0.994	-0.039	0.049	0.033	0.59	-0.059
0.109	-0.342	0.208	-0.035	-0.031	-0.591	-0.002	0.028	0.033	0.408	-0.062
0.051	-0.36	0.206	-0.038	-0.004	-0.094	0.01	0.002	0.037	0.279	-0.083
-0.007	-0.364	0.218	-0.012	0.037	-0.106	0.035	-0.018	0.04	0.318	-0.104
0.014	-0.365	0.233	-0.008	0.044	-0.233	0.055	-0.03	0.036	0.421	-0.104
0.03	-0.371	0.246	-0.039	0.012	-0.041	0.002	-0.038	0.038	0.647	-0.098
-0.018	-0.361	0.248	-0.052	-0.027	0.191	-0.056	-0.038	0.038	1.001	-0.085
-0.046	-0.351	0.227	-0.036	-0.059	-0.036	-0.079	-0.031	0.022	1.075	-0.077
-0.008	-0.363	0.2	-0.023	-0.087	-0.342	-0.101	-0.025	0.011	0.657	-0.07
-0.011	-0.379	0.174	-0.033	-0.11	-0.051	-0.065	-0.026	0.005	0.205	-0.06
-0.058	-0.377	0.136	-0.046	-0.116	0.563	0.013	-0.02	0	0.161	-0.064
-0.055	-0.367	0.119	-0.034	-0.1	0.896	0.055	-0.009	-0.009	0.339	-0.063
-0.018	-0.374	0.149	-0.028	-0.09	0.5	0.062	-0.013	-0.022	0.496	-0.054
0.008	-0.392	0.189	-0.045	-0.1	-0.33	0.045	-0.024	-0.029	0.654	-0.059
0.002	-0.398	0.213	-0.047	-0.128	-0.736	0.017	-0.017	-0.044	0.649	-0.051
-0.027	-0.404	0.226	-0.045	-0.171	-0.796	-0.002	-0.004	-0.059	0.478	-0.042
-0.04	-0.411	0.193	-0.069	-0.18	-0.89	-0.014	-0.007	-0.041	0.442	-0.051
-0.023	-0.399	0.115	-0.067	-0.108	-0.989	-0.022	-0.027	-0.022	0.458	-0.047
0.014	-0.383	0.116	-0.037	0.008	-1.131	-0.03	-0.045	-0.015	0.349	-0.038
0.019	-0.379	0.181	-0.029	0.087	-1.132	-0.042	-0.048	0.002	0.358	-0.051
-0.029	-0.382	0.168	-0.031	0.116	-0.959	-0.052	-0.047	0.016	0.53	-0.065
-0.047	-0.387	0.138	-0.005	0.122	-0.903	-0.059	-0.049	0.015	0.527	-0.053
-0.016	-0.374	0.183	0.041	0.09	-0.84	-0.048	-0.047	0.013	0.355	-0.039
0	-0.337	0.192	0.03	0.018	-0.614	-0.015	-0.041	0.021	0.337	-0.08
-0.035	-0.278	0.158	-0.006	-0.055	-0.413	0.018	-0.038	0.028	0.462	-0.164
-0.073	-0.211	0.187	0.005	-0.113	-0.339	0.06	-0.032	0.025	0.537	-0.203
-0.068	-0.189	0.213	-0.009	-0.146	-0.327	0.101	-0.02	0.019	0.545	-0.193
-0.082	-0.242	0.158	-0.049	-0.175	-0.284	0.096	-0.004	0.015	0.524	-0.22
-0.105	-0.308	0.074	-0.049	-0.206	-0.183	0.052	0.01	0.011	0.502	-0.313
-0.092	-0.299	-0.013	-0.036	-0.149	-0.073	0.014	0.013	0.005	0.499	-0.402
-0.11	-0.24	-0.106	-0.01	0.005	-0.034	0	0.011	0.004	0.51	-0.414
-0.118	-0.217	-0.145	0.029	0.125	-0.057	-0.011	0.01	0.014	0.529	-0.387
-0.067	-0.241	-0.059	0.047	0.173	-0.049	-0.03	0.009	0.029	0.521	-0.371
-0.039	-0.311	0.131	0.057	0.196	-0.033	-0.041	0.009	0.028	0.497	-0.307
-0.031	-0.399	0.445	0.059	0.191	-0.044	-0.035	0.016	0.016	0.432	-0.16
-0.034	-0.4	0.949	0.046	0.15	0.077	-0.021	0.031	0.018	0.224	0.03
-0.039	-0.336	1.456	0.043	0.102	0.327	-0.009	0.028	0.024	0.009	0.156
-0.017	-0.274	1.733	0.049	0.076	0.462	0	0.013	0.012	-0.013	0.154
-0.031	-0.151	1.825	0.039	0.067	0.472	0.008	0.009	-0.019	0.05	0.126
-0.066	-0.124	1.83	-0.005	0.064	0.497	0.01	0.002	-0.042	0.075	0.136
-0.079	-0.37	1.785	-0.063	0.076	0.523	0.007	-0.012	-0.041	0.112	0.113
-0.084	-0.569	1.663	-0.08	0.084	0.446	0.006	-0.016	-0.031	0.19	0.037
-0.061	-0.458	1.42	-0.055	0.054	0.237	0.011	-0.015	-0.029	0.306	-0.063
-0.026	-0.25	1.171	-0.041	0.027	0.081	0.008	-0.011	-0.042	0.432	-0.136
-0.016	-0.145	0.939	-0.035	0.036	0.042	-0.007	-0.007	-0.06	0.562	-0.133
-0.028	-0.106	0.53	0.02	0.038	0.003	-0.01	-0.002	-0.054	0.752	-0.098
-0.015	-0.055	-0.004	0.08	0.031	-0.014	-0.005	0.006	-0.037	0.926	-0.075
-0.001	-0.021	-0.385	0.066	0.023	-0.014	-0.005	-0.007	-0.032	0.909	-0.049
-0.013	-0.043	-0.574	0.029	0.005	-0.021	-0.01	-0.018	-0.02	0.762	-0.035
0.024	-0.086	-0.71	0.014	-0.002	0.064	-0.013	-0.004	-0.009	0.661	-0.03
0.06	-0.148	-0.774	-0.008	-0.007	0.275	-0.003	0.01	-0.009	0.613	-0.02
0.026	-0.189	-0.678	-0.027	-0.012	0.594	0.018	0.006	0	0.602	-0.024
-0.015	-0.246	-0.485	-0.02	-0.009	0.893	0.028	-0.003	0.008	0.6	-0.05
-0.012	-0.506	-0.265	-0.033	-0.022	0.901	0.008	-0.004	0.001	0.546	-0.081
0.034	-0.753	0	-0.059	-0.034	0.658	-0.008	-0.006	-0.004	0.501	-0.063
0.047	-0.649	0.247	-0.039	-0.02	0.418	-0.013	-0.018	-0.003	0.487	0.01
-0.007	-0.41	0.35	-0.014	-0.014	0.198	-0.04	-0.024	0.008	0.417	0.062
-0.045	-0.32	0.279	-0.018	-0.025	0.003	-0.055	-0.021	0.022	0.329	0.064
-0.048	-0.334	0.126	-0.02	-0.037	-0.066	-0.015	-0.021	0.032	0.311	0.03
-0.064	-0.354	0.12	-0.025	-0.043	-0.029	0.036	-0.004	0.033	0.327	-0.022
-0.096	-0.332	0.368	-0.016	-0.038	0.049	0.044	0.021	0.024	0.318	-0.053
-0.075	-0.302	0.721	0.009	-0.019	0.121	0.017	0.013	0.021	0.296	-0.084
-0.01	-0.307	1.018	0.007	0	0.167	0.004	-0.015	0.013	0.346	-0.124
-0.038	-0.311	1.146	-0.012	0.006	0.229	0.009	-0.024	-0.003	0.485	-0.13
-0.111	-0.338	1.109	-0.024	-0.004	0.26	-0.005	-0.013	0.006	0.461	-0.114
-0.103	-0.429	1.045	-0.032	-0.007	0.134	-0.021	-0.007	0.021	0.276	-0.11
-0.094	-0.516	0.923	-0.03	0.005	-0.047	-0.004	-0.02	0.008	0.345	-0.118
-0.118	-0.512	0.674	-0.025	0.009	-0.146	0.007	-0.019	-0.014	0.545	-0.127
-0.1	-0.443	0.476	-0.035	0.005	-0.239	-0.001	0.002	-0.026	0.516	-0.136
-0.083	-0.418	0.392	-0.05	0.005	-0.308	0.004	0.006	-0.034	0.458	-0.153
-0.1	-0.443	0.248	-0.045	-0.003	-0.203	0.005	0.001	-0.03	0.504	-0.156
-0.068	-0.443	0.032	-0.021	-0.013	0.07	0.001	0.001	-0.023	0.548	-0.146
-0.018	-0.445	-0.149	-0.001	-0.011	0.33	0.003	0.008	-0.023	0.597	-0.164
-0.025	-0.417	-0.255	-0.014	-0.014	0.462	-0.004	0.017	-0.013	0.581	-0.161
-0.001	-0.256	-0.282	-0.049	-0.029	0.379	-0.006	0.009	0.002	0.502	-0.097
0.05	-0.134	-0.276	-0.047	-0.027	0.075	0.001	0.008	0.012	0.523	-0.051
0.046	-0.26	-0.284	-0.007	-0.012	-0.102	-0.008	0.019	0.02	0.562	-0.065
0.046	-0.429	-0.299	0.019	-0.009	-0.031	-0.019	0.005	0.014	0.467	-0.092
0.03	-0.381	-0.325	0.011	0.001	-0.045	-0.017	-0.016	-0.003	0.316	-0.109
0	-0.253	-0.343	-0.019	0.013	-0.192	-0.011	-0.012	0	0.232	-0.117
0.017	-0.251	-0.305	-0.046	0.001	-0.279	-0.008	-0.008	0.023	0.266	-0.121
0.017	-0.298	-0.251	-0.052	-0.003	-0.216	-0.013	-0.023	0.03	0.368	-0.127
-0.013	-0.303	-0.295	-0.032	-0.002	-0.068	-0.011	-0.039	0.016	0.471	-0.128
-0.033	-0.306	-0.404	-0.021	-0.015	-0.015	0.004	-0.045	-0.001	0.574	-0.128
-0.06	-0.318	-0.45	-0.05	-0.015	0.09	0.01	-0.063	-0.016	0.653	-0.131
-0.093	-0.327	-0.451	-0.067	-0.004	0.332	0.007	-0.088	-0.025	0.669	-0.111
-0.102	-0.343	-0.465	-0.035	0.007	0.412	0.01	-0.078	-0.022	0.634	-0.084
-0.077	-0.358	-0.463	-0.007	0.013	0.547	0.012	-0.045	-0.009	0.597	-0.08
-0.052	-0.36	-0.44	-0.016	0.007	0.972	0.004	-0.036	0.004	0.593	-0.054
-0.05	-0.356	-0.435	-0.049	0.003	1.242	0.004	-0.022	0.011	0.584	-0.017
-0.068	-0.349	-0.429	-0.046	0.001	1.344	-0.001	0.018	0.018	0.529	-0.033
-0.082	-0.35	-0.362	0.008	-0.014	1.541	-0.032	0.052	0.026	0.495	-0.057
-0.052	-0.36	-0.274	0.007	-0.023	1.295	-0.03	0.058	0.025	0.506	-0.055
-0.036	-0.357	-0.268	-0.05	-0.018	0.309	0.013	0.041	0.008	0.5	-0.143
-0.059	-0.338	-0.285	-0.069	-0.017	-0.643	0.035	0.03	-0.006	0.494	-0.325
-0.039	-0.32	-0.224	-0.06	-0.027	-0.972	0.033	0.028	-0.006	0.544	-0.369
0.008	-0.336	-0.196	-0.045	-0.036	-0.806	0.015	0.02	-0.007	0.614	-0.221
-0.02	-0.386	-0.272	-0.038	-0.031	-0.479	-0.01	0.024	-0.011	0.675	-0.083
-0.079	-0.393	-0.35	-0.06	-0.03	-0.438	-0.01	0.029	-0.011	0.701	-0.047
-0.067	-0.36	-0.366	-0.072	-0.047	-0.735	0.002	0.014	-0.019	0.575	-0.09
-0.035	-0.37	-0.238	-0.058	-0.055	-0.898	0.001	0.005	-0.029	0.388	-0.125
-0.035	-0.379	0.059	-0.04	-0.038	-0.785	-0.019	0	-0.033	0.37	-0.08
-0.05	-0.307	0.405	-0.019	-0.012	-0.611	-0.062	-0.01	-0.025	0.43	-0.033
-0.072	-0.208	0.778	-0.008	0.017	-0.486	-0.088	-0.008	-0.014	0.423	-0.028
-0.064	-0.153	1.164	-0.005	0.036	-0.383	-0.074	-0.013	-0.007	0.406	-0.009
-0.047	-0.134	1.477	-0.004	0.042	-0.246	-0.06	-0.029	0.004	0.357	0.012
-0.055	-0.125	1.767	0.007	0.05	-0.169	-0.057	-0.03	0.003	0.275	-0.015
-0.036	-0.103	2.006	0.042	0.058	-0.204	-0.04	-0.02	-0.012	0.291	-0.08
-0.032	-0.082	1.85	0.082	0.072	-0.233	-0.016	-0.019	0.001	0.385	-0.115
-0.09	-0.217	1.161	0.106	0.063	-0.235	0.003	-0.026	0.025	0.437	-0.092
-0.083	-0.568	0.615	0.084	0.011	-0.212	0.006	-0.024	0.028	0.408	-0.064
-0.037	-0.849	0.776	0.02	-0.018	-0.119	-0.007	-0.015	0.03	0.33	-0.055
-0.064	-0.81	1.029	-0.028	-0.009	-0.029	-0.008	-0.011	0.027	0.288	-0.049
-0.076	-0.596	0.852	-0.055	-0.027	0.111	0.016	-0.005	0.01	0.301	-0.037
-0.028	-0.447	0.701	-0.053	-0.046	0.541	0.035	0.002	-0.008	0.373	-0.007
0.02	-0.409	0.795	-0.01	-0.029	1.08	0.049	0.01	-0.01	0.459	0.043
0.035	-0.441	0.839	0.014	-0.007	1.252	0.074	0.016	0.01	0.482	0.085
0.013	-0.508	0.756	0.012	0.023	0.897	0.078	0.007	0.017	0.484	0.116
-0.006	-0.563	0.551	0.03	0.062	0.274	0.051	-0.002	0	0.34	0.152
-0.008	-0.597	0.413	0.022	0.072	-0.102	0.021	0.005	-0.004	0.105	0.193
-0.037	-0.651	0.873	-0.019	0.063	-0.191	-0.01	0.002	0.006	0.181	0.19
-0.09	-0.617	1.816	-0.032	0.073	-0.401	-0.037	-0.011	0.01	0.36	0.109
-0.099	-0.414	2.459	-0.026	0.085	-0.604	-0.019	-0.011	0.004	0.249	-0.002
-0.107	-0.251	2.767	-0.027	0.068	-0.507	0.02	-0.006	-0.01	0.136	-0.09
-0.152	-0.257	3.224	-0.039	0.029	-0.336	0.02	-0.009	-0.012	0.24	-0.138
-0.122	-0.273	3.614	-0.047	0.004	-0.336	0.005	-0.019	-0.023	0.394	-0.191
0.02	-0.199	3.457	-0.037	0.001	-0.348	0.005	-0.032	-0.059	0.55	-0.301
0.094	-0.113	2.675	-0.028	-0.003	-0.245	-0.013	-0.037	-0.067	0.685	-0.349
-0.009	-0.11	1.345	-0.006	-0.006	-0.193	-0.046	-0.027	-0.04	0.725	-0.261
-0.09	-0.189	-0.212	0.017	0.017	-0.234	-0.055	-0.005	-0.031	0.673	-0.153
-0.067	-0.264	-1.53	0	0.024	-0.27	-0.018	0.01	-0.024	0.52	-0.047
-0.044	-0.279	-2.468	-0.033	-0.048	-0.288	0.058	0.01	-0.018	0.418	0.064
0.02	-0.262	-3.014	-0.063	-0.146	-0.273	0.113	0.016	-0.027	0.536	0.115
0.051	-0.248	-2.996	-0.08	-0.186	-0.208	0.101	0.031	-0.022	0.702	0.161
-0.07	-0.253	-2.158	-0.084	-0.159	-0.144	0.061	0.037	-0.017	0.776	0.25
-0.183	-0.3	-0.498	-0.102	-0.09	-0.12	0.045	0.032	-0.038	0.786	0.343
-0.142	-0.317	1.401	-0.107	0.006	-0.119	0.041	0.017	-0.045	0.547	0.398
-0.061	-0.223	2.769	-0.085	0.13	-0.118	0.022	0.01	-0.019	0.007	0.322
-0.051	-0.099	3.362	-0.032	0.224	-0.111	0.004	0.02	0	-0.539	0.106
-0.044	-0.147	3.362	0.054	0.227	-0.076	-0.002	0.015	0.009	-0.947	-0.086
0.005	-0.405	2.927	0.082	0.187	-0.012	-0.005	-0.004	0.015	-1.065	-0.199
0.009	-0.515	2.175	0.063	0.159	0.054	-0.014	-0.013	0.01	-0.578	-0.282
-0.028	-0.244	1.167	0.089	0.139	0.112	-0.045	-0.014	0.008	0.346	-0.35
-0.042	0.092	-0.086	0.108	0.105	0.166	-0.098	-0.017	0.028	1.188	-0.533
-0.021	0.264	-1.346	0.081	0.054	0.226	-0.141	-0.027	0.051	1.704	-0.836
0.027	0.389	-2.316	0.056	0.018	0.257	-0.132	-0.036	0.052	1.737	-0.957
0.02	0.38	-2.919	0.059	0.016	0.238	-0.094	-0.051	0.04	1.302	-0.855
-0.065	0.152	-3.09	0.072	0.019	0.214	-0.057	-0.073	0.035	0.848	-0.769
-0.098	-0.001	-2.88	0.046	-0.021	0.206	0.053	-0.063	0.034	0.707	-0.665
-0.043	0.003	-2.607	-0.028	-0.113	0.193	0.202	-0.025	0.026	0.737	-0.437
0.014	-0.154	-2.409	-0.119	-0.195	0.169	0.241	-0.005	0.01	0.69	-0.219
0.009	-0.502	-2.112	-0.176	-0.201	0.137	0.179	-0.011	0.007	0.555	-0.135
-0.019	-0.693	-1.645	-0.145	-0.16	0.117	0.038	-0.027	0.01	0.477	-0.13
0.002	-0.505	-1.114	-0.064	-0.139	0.123	-0.177	-0.045	0.004	0.474	-0.051
0.004	-0.165	-0.587	-0.005	-0.152	0.13	-0.313	-0.059	0.003	0.477	0.137
-0.047	-0.048	-0.077	0.003	-0.157	0.122	-0.284	-0.063	0.01	0.474	0.274
-0.047	-0.215	0.362	-0.032	-0.123	0.109	-0.203	-0.06	0.021	0.456	0.259
-0.035	-0.582	0.652	-0.047	-0.062	0.094	-0.122	-0.076	0.028	0.402	0.161
-0.094	-0.963	0.847	-0.01	-0.024	0.083	-0.005	-0.111	0.01	0.293	0.06
-0.15	-0.983	1.012	-0.005	-0.093	0.09	0.113	-0.129	-0.004	0.184	0.009
-0.138	-0.713	1.067	-0.047	-0.227	0.101	0.203	-0.092	0.01	0.14	0.011
-0.111	-0.551	1.053	-0.045	-0.291	0.103	0.198	0.013	0.023	0.141	0.015
-0.099	-0.49	1.082	-0.026	-0.283	0.1	0.094	0.104	0.018	0.243	0.005
-0.06	-0.424	1.013	-0.052	-0.233	0.097	0.025	0.103	0.013	0.492	-0.015
-0.024	-0.442	0.737	-0.066	-0.154	0.1	0.005	0.056	0.01	0.72	-0.025
-0.037	-0.509	0.411	-0.02	-0.102	0.101	-0.021	0.024	0.004	0.77	-0.012
-0.081	-0.534	0.151	0.04	-0.053	0.092	-0.036	0.014	0.002	0.667	-0.014
-0.104	-0.526	-0.057	0.063	0.032	0.077	-0.028	0.011	0.01	0.529	-0.03
-0.066	-0.495	-0.11	0.042	0.106	0.067	-0.012	0.006	0.009	0.481	-0.021
-0.037	-0.461	0.104	-0.02	0.126	0.064	-0.001	0.016	-0.005	0.531	-0.01
-0.036	-0.43	0.348	-0.097	0.108	0.061	0.002	0.025	-0.006	0.562	-0.014
-0.018	-0.374	0.353	-0.127	0.116	0.054	-0.005	0.003	0.002	0.521	-0.028
-0.008	-0.344	0.308	-0.106	0.152	0.037	-0.007	-0.033	0.002	0.477	-0.05
0.003	-0.367	0.403	-0.081	0.139	0.021	0.001	-0.059	-0.007	0.457	-0.06
0.034	-0.377	0.5	-0.044	0.09	0.028	-0.006	-0.049	-0.019	0.46	-0.065
0.041	-0.355	0.504	-0.007	0.071	0.035	-0.011	-0.002	-0.017	0.527	-0.076
0.029	-0.342	0.441	-0.007	0.067	0.031	0.005	0.031	-0.006	0.64	-0.073
0.022	-0.347	0.339	0.004	0.054	0.036	0.005	0.033	0.001	0.678	-0.071
-0.016	-0.359	0.231	0.034	0.039	0.034	-0.016	0.033	0.007	0.584	-0.083
-0.073	-0.372	0.15	0.057	0.025	0.024	-0.025	0.042	0.006	0.456	-0.09
-0.072	-0.365	0.125	0.07	0.041	0.017	-0.018	0.041	0.001	0.404	-0.082
-0.055	-0.336	0.142	0.065	0.1	0.003	-0.006	0.014	-0.011	0.41	-0.072
-0.065	-0.319	0.149	0.042	0.139	-0.005	-0.003	-0.005	-0.034	0.418	-0.078
-0.036	-0.318	0.182	-0.016	0.123	-0.004	-0.013	0.012	-0.044	0.424	-0.08
0.003	-0.312	0.267	-0.082	0.081	-0.005	-0.018	0.025	-0.039	0.432	-0.065
-0.008	-0.32	0.346	-0.1	0.052	-0.007	-0.017	0.016	-0.038	0.433	-0.075
-0.042	-0.325	0.385	-0.097	0.038	-0.007	-0.013	0.016	-0.038	0.424	-0.105
-0.071	-0.303	0.41	-0.083	0.021	-0.007	-0.005	0.014	-0.038	0.416	-0.104
-0.047	-0.304	0.428	-0.042	0.017	-0.006	-0.008	0.005	-0.035	0.416	-0.103
0.073	-0.325	0.43	0.002	0.027	-0.01	-0.017	0.007	-0.024	0.422	-0.114
0.156	-0.323	0.425	0.016	0.027	-0.01	-0.02	0.014	-0.018	0.431	-0.117
0.053	-0.313	0.429	-0.009	0.019	-0.001	-0.019	0.019	-0.017	0.426	-0.116
-0.083	-0.31	0.437	-0.039	0.007	0.002	-0.012	0.007	-0.02	0.419	-0.093
-0.096	-0.306	0.444	-0.05	-0.006	-0.004	-0.006	-0.017	-0.024	0.432	-0.077
-0.06	-0.295	0.443	-0.045	-0.008	-0.007	-0.006	-0.025	-0.027	0.436	-0.092
0.015	-0.292	0.441	-0.034	-0.009	0.004	-0.008	-0.019	-0.027	0.431	-0.093
0.087	-0.302	0.452	-0.022	-0.007	0.027	-0.008	-0.019	-0.019	0.435	-0.089
0.028	-0.309	0.466	-0.004	0.001	0.03	-0.001	-0.015	-0.013	0.429	-0.094
-0.126	-0.32	0.449	0.007	0.007	0.045	0.005	-0.002	-0.013	0.414	-0.104
-0.233	-0.322	0.421	0.014	0.016	0.157	0.004	0.002	-0.011	0.414	-0.121
-0.196	-0.298	0.449	0.02	0.023	0.25	0.006	0.003	-0.017	0.433	-0.114
-0.072	-0.282	0.507	-0.012	0.011	0.298	0.009	0.01	-0.025	0.449	-0.116
-0.02	-0.288	0.511	-0.052	0.003	0.514	0.011	0.009	-0.007	0.437	-0.139
-0.06	-0.297	0.459	-0.033	0.003	0.729	0.015	0.005	0.024	0.417	-0.102
-0.054	-0.312	0.402	-0.016	-0.007	0.668	0.015	0.007	0.046	0.416	-0.035
0.011	-0.32	0.364	-0.035	-0.01	0.407	0.012	0.001	0.055	0.407	-0.033
-0.004	-0.31	0.371	-0.026	-0.004	0.027	0.007	-0.007	0.057	0.373	-0.044
-0.089	-0.285	0.43	-0.035	-0.007	-0.21	0.001	0	0.055	0.356	-0.038
-0.093	-0.261	0.489	-0.099	-0.012	-0.101	-0.006	-0.001	0.05	0.374	-0.084
-0.023	-0.264	0.485	-0.116	-0.011	0.005	-0.003	-0.018	0.045	0.401	-0.138
-0.009	-0.276	0.433	-0.035	-0.006	-0.092	0.007	-0.029	0.032	0.423	-0.121
-0.023	-0.309	0.388	0.051	-0.015	-0.143	0.008	-0.022	0.002	0.431	-0.089
0.007	-0.365	0.336	0.046	-0.036	-0.083	0.01	-0.004	-0.02	0.441	-0.1
0.007	-0.364	0.27	-0.033	-0.025	-0.111	0.013	-0.008	-0.02	0.467	-0.107
-0.058	-0.311	0.269	-0.078	0.007	-0.235	0.013	-0.033	-0.024	0.477	-0.082
-0.094	-0.293	0.332	-0.063	0.004	-0.312	0.012	-0.039	-0.027	0.467	-0.023
-0.048	-0.301	0.364	-0.066	-0.013	-0.356	0.008	-0.036	-0.023	0.472	0.058
-0.009	-0.323	0.34	-0.078	-0.011	-0.372	0.007	-0.041	-0.022	0.476	0.089
-0.038	-0.367	0.308	-0.043	-0.001	-0.295	0.004	-0.035	-0.01	0.455	0.043
-0.073	-0.375	0.296	0.04	0.002	-0.206	-0.016	-0.027	0.007	0.447	-0.038
-0.053	-0.346	0.295	0.095	-0.004	-0.165	-0.03	-0.028	0.01	0.463	-0.2
-0.005	-0.34	0.293	0.05	0.001	-0.11	-0.022	-0.031	0.003	0.457	-0.371
-0.051	-0.349	0.293	0.019	0.011	-0.07	-0.013	-0.027	-0.004	0.441	-0.344
-0.142	-0.361	0.302	0.034	0.002	-0.087	0.004	-0.01	-0.003	0.45	-0.184
-0.096	-0.374	0.313	0.006	-0.021	-0.063	0.031	0.001	0.02	0.465	-0.089
-0.034	-0.352	0.32	-0.001	-0.035	0.09	0.031	-0.011	0.034	0.473	-0.061
-0.065	-0.294	0.328	0.013	-0.03	0.247	0.012	-0.015	0.01	0.472	-0.045
-0.054	-0.266	0.329	0.003	-0.022	0.224	0.015	0.009	-0.009	0.453	-0.024
-0.044	-0.295	0.309	0.008	-0.017	0.155	0.001	0.028	0.01	0.442	0.005
-0.077	-0.329	0.285	-0.003	0.007	0.182	-0.048	0.026	0.027	0.446	0.019
-0.045	-0.342	0.28	-0.023	0.031	0.108	-0.044	0.026	0.019	0.448	0.072
-0.001	-0.353	0.291	0.003	0.029	-0.054	-0.005	0.024	0.014	0.46	0.123
-0.02	-0.353	0.302	0.02	0.019	-0.053	-0.032	0.008	0.025	0.476	0.08
-0.056	-0.343	0.299	-0.002	0.009	0.025	-0.064	-0.018	0.039	0.471	0.078
-0.082	-0.34	0.285	-0.019	0.002	0.013	-0.051	-0.042	0.053	0.459	0.074
-0.092	-0.331	0.277	-0.014	0	-0.035	-0.042	-0.046	0.067	0.465	-0.026
-0.078	-0.326	0.282	0.007	0.001	-0.113	0	-0.033	0.062	0.475	0.018
-0.06	-0.341	0.292	0.022	0.005	-0.225	0.066	-0.017	0.041	0.469	0.152
-0.06	-0.353	0.292	0.019	0	-0.257	0.06	-0.002	0.023	0.458	0.046
-0.041	-0.346	0.287	0.004	-0.016	-0.185	0.013	0.011	0.011	0.454	-0.242
-0.003	-0.334	0.285	-0.014	-0.022	-0.087	-0.001	0.011	-0.001	0.468	-0.478
-0.006	-0.323	0.282	-0.015	-0.022	-0.026	-0.004	-0.005	-0.026	0.477	-0.585
-0.015	-0.323	0.278	-0.012	-0.041	-0.002	-0.071	-0.013	-0.045	0.46	-0.539
0.008	-0.326	0.283	-0.011	-0.045	0.061	-0.178	0.003	-0.042	0.452	-0.277
0.022	-0.327	0.293	0.002	-0.024	0.141	-0.169	0.012	-0.048	0.466	0.099
0.006	-0.341	0.301	-0.006	-0.018	0.163	-0.036	-0.002	-0.053	0.462	0.311
-0.01	-0.351	0.299	-0.033	-0.016	0.304	0.003	-0.01	-0.051	0.447	0.347
-0.014	-0.337	0.294	-0.036	0.003	0.61	-0.074	0	-0.072	0.459	0.301
-0.031	-0.321	0.307	-0.034	0.005	0.597	-0.035	0.004	-0.084	0.452	-0.032
-0.03	-0.32	0.306	-0.056	-0.007	0.193	0.095	-0.003	-0.064	0.386	-0.555
-0.013	-0.32	0.274	-0.062	-0.007	0.111	0.106	-0.014	-0.052	0.381	-0.723
-0.042	-0.313	0.268	-0.053	-0.013	0.367	0.055	-0.021	-0.041	0.469	-0.356
-0.055	-0.311	0.284	-0.033	-0.027	0.321	0.048	-0.01	-0.02	0.5	0.117
-0.019	-0.325	0.277	-0.003	-0.029	0.124	0.034	0	-0.013	0.463	0.353
-0.025	-0.341	0.272	-0.014	-0.024	0.114	0.014	-0.012	-0.004	0.445	0.374
-0.032	-0.347	0.285	-0.034	-0.021	0.157	0.012	-0.027	0.021	0.444	0.135
-0.012	-0.346	0.292	-0.024	-0.011	0.16	0.011	-0.028	0.015	0.451	-0.173
-0.044	-0.33	0.286	-0.022	-0.001	0.055	0.025	-0.019	-0.031	0.457	-0.151
-0.077	-0.317	0.279	-0.02	-0.004	-0.123	0.035	-0.022	-0.071	0.453	0.007
-0.076	-0.328	0.292	-0.014	-0.005	-0.297	-0.006	-0.025	-0.071	0.464	-0.118
-0.093	-0.333	0.314	-0.01	0.002	-0.423	-0.045	-0.013	-0.031	0.472	-0.414
-0.103	-0.338	0.316	-0.013	0.002	-0.374	-0.023	-0.013	0.013	0.459	-0.468
-0.1	-0.361	0.313	-0.036	0.009	-0.259	0.014	-0.015	0.04	0.454	-0.233
-0.105	-0.378	0.325	-0.032	0.019	-0.283	0.025	0.006	0.048	0.461	0.011
-0.086	-0.367	0.331	-0.008	0.004	-0.327	0.013	0.016	0.028	0.471	0.236
-0.055	-0.342	0.322	-0.021	-0.011	-0.276	-0.003	0.005	0.015	0.479	0.32
-0.038	-0.338	0.309	-0.039	-0.004	-0.227	-0.008	0	-0.001	0.475	-0.059
-0.032	-0.349	0.295	-0.021	-0.001	-0.19	-0.022	0.006	-0.049	0.479	-0.614
-0.017	-0.335	0.286	-0.001	0	-0.118	-0.048	0.009	-0.044	0.497	-0.706
0.028	-0.319	0.278	-0.012	0.015	-0.055	-0.041	0.002	0.001	0.497	-0.234
0.04	-0.333	0.279	-0.026	0.033	-0.018	0.015	-0.005	-0.012	0.487	0.255
0.005	-0.339	0.292	-0.026	0.033	-0.021	0.069	-0.019	-0.018	0.475	0.379
-0.004	-0.316	0.298	-0.026	0.013	-0.051	0.07	-0.029	0.01	0.452	0.321
-0.001	-0.3	0.29	-0.03	0.005	-0.038	0.024	-0.018	-0.012	0.435	0.159
-0.014	-0.319	0.287	-0.034	0.014	0.007	-0.003	-0.011	-0.035	0.429	-0.095
-0.063	-0.341	0.288	-0.022	0.008	0.014	0.004	-0.004	-0.022	0.427	-0.284
-0.131	-0.324	0.282	0.011	-0.009	-0.009	-0.005	0.019	-0.047	0.439	-0.458
-0.121	-0.304	0.272	0.029	-0.007	-0.012	-0.041	0.026	-0.06	0.456	-0.583
-0.041	-0.308	0.265	0.012	0.014	0.007	-0.086	0.01	-0.007	0.458	-0.452
-0.002	-0.305	0.262	-0.01	0.022	0.018	-0.096	0.002	0.018	0.454	-0.19
-0.024	-0.282	0.264	-0.017	0.011	0.023	-0.063	0.013	-0.019	0.463	-0.09
-0.042	-0.274	0.269	-0.023	0.011	0.022	-0.04	0.015	-0.027	0.466	-0.097
-0.017	-0.289	0.266	-0.035	0.022	0.013	-0.006	-0.004	0.02	0.455	-0.102
0.021	-0.296	0.26	-0.051	0.013	0.018	0.043	-0.015	0.06	0.453	-0.209
0.007	-0.296	0.266	-0.061	-0.004	0.033	0.024	-0.019	0.063	0.45	-0.302
-0.014	-0.319	0.274	-0.04	-0.002	0.042	-0.036	-0.025	0.06	0.448	-0.205
-0.002	-0.34	0.275	-0.01	0.012	0.053	-0.057	-0.018	0.081	0.45	-0.052
-0.026	-0.336	0.281	-0.011	0.011	0.055	-0.033	-0.009	0.106	0.444	0.048
-0.048	-0.329	0.278	-0.017	-0.004	0.057	0.013	-0.02	0.103	0.454	0.08
-0.005	-0.327	0.269	-0.018	-0.006	0.083	0.06	-0.037	0.097	0.468	-0.004
0.016	-0.327	0.267	-0.024	-0.001	0.112	0.086	-0.033	0.098	0.459	-0.127
-0.023	-0.333	0.273	-0.024	-0.011	0.116	0.077	-0.02	0.055	0.463	-0.151
-0.056	-0.325	0.284	-0.014	-0.013	0.099	0.073	-0.013	-0.023	0.49	-0.101
-0.062	-0.3	0.29	0.003	0.001	0.086	0.122	-0.013	-0.026	0.488	-0.052
-0.058	-0.308	0.286	0.006	0.003	0.1	0.203	-0.012	0.03	0.445	0.06
-0.05	-0.348	0.286	-0.007	-0.015	0.167	0.228	-0.006	0.04	0.412	0.208
-0.042	-0.362	0.296	-0.016	-0.028	0.29	0.186	0.006	0.061	0.424	0.182
-0.03	-0.363	0.303	-0.024	-0.026	0.324	0.176	0.015	0.102	0.444	0.003
-0.02	-0.38	0.291	-0.023	-0.017	0.198	0.102	-0.001	0.058	0.449	-0.123
-0.014	-0.392	0.287	-0.007	-0.005	0.1	-0.099	-0.023	-0.019	0.455	-0.096
-0.021	-0.394	0.308	0.008	0	0.09	-0.187	-0.009	-0.071	0.45	-0.04
-0.06	-0.384	0.311	0.005	-0.004	0.069	-0.154	0.009	-0.133	0.443	-0.171
-0.058	-0.349	0.29	-0.009	0.002	0.065	-0.181	-0.021	-0.158	0.446	-0.304
-0.015	-0.311	0.293	-0.009	0.012	0.029	-0.225	-0.058	-0.098	0.446	-0.159
-0.022	-0.3	0.313	-0.01	0.012	-0.104	-0.212	-0.054	-0.014	0.458	-0.008
-0.069	-0.296	0.312	-0.032	0.006	-0.182	-0.125	-0.034	0.017	0.473	-0.097
-0.108	-0.307	0.306	-0.04	-0.005	-0.13	0.001	-0.022	0.002	0.461	-0.16
-0.095	-0.332	0.307	-0.021	-0.017	-0.076	0.057	-0.007	-0.01	0.447	-0.073
-0.071	-0.316	0.302	-0.003	-0.029	-0.078	0.035	0.007	-0.027	0.451	-0.005
-0.096	-0.312	0.301	-0.007	-0.04	-0.078	0.051	-0.003	-0.027	0.465	0.133
-0.099	-0.366	0.308	-0.02	-0.03	-0.056	0.133	-0.021	0.013	0.474	0.348
-0.077	-0.378	0.307	-0.012	-0.023	-0.036	0.116	-0.015	-0.001	0.472	0.343
-0.07	-0.331	0.302	-0.016	-0.043	0.019	-0.065	0.013	-0.114	0.486	0.126
-0.053	-0.303	0.303	-0.057	-0.054	0.092	-0.095	0.038	-0.263	0.468	-0.075
-0.051	-0.309	0.297	-0.066	-0.033	0.092	0.107	0.036	-0.355	0.38	-0.192
-0.065	-0.334	0.296	-0.02	-0.006	0.056	0.165	0.009	-0.326	0.36	-0.208
-0.062	-0.348	0.306	0.014	-0.003	0.056	0.037	-0.013	-0.206	0.454	-0.209
-0.061	-0.338	0.298	-0.009	-0.008	0.043	-0.054	-0.018	-0.048	0.5	-0.28
-0.064	-0.329	0.284	-0.051	0.013	0.046	-0.092	-0.002	0.07	0.468	-0.295
-0.054	-0.329	0.291	-0.043	0.033	0.205	-0.148	0.032	0.116	0.465	-0.198
-0.044	-0.329	0.303	-0.014	0.024	0.344	-0.221	0.042	0.21	0.496	-0.073
-0.046	-0.323	0.303	-0.016	0.021	0.179	-0.178	0.012	0.293	0.491	0.043
-0.047	-0.319	0.286	-0.029	0.033	-0.09	-0.027	-0.016	0.201	0.459	-0.002
-0.045	-0.324	0.279	-0.031	0.028	-0.142	0.084	-0.016	0.064	0.454	-0.232
-0.046	-0.341	0.293	-0.007	0.006	-0.086	0.145	-0.004	0.005	0.458	-0.344
-0.048	-0.357	0.291	0.006	0.003	-0.117	0.125	0.002	-0.007	0.449	-0.274
-0.04	-0.349	0.279	-0.026	0.024	-0.137	0.038	-0.011	0.026	0.45	-0.189
-0.023	-0.331	0.29	-0.049	0.029	-0.048	-0.026	-0.012	0.046	0.461	-0.078
-0.036	-0.337	0.301	-0.037	0.008	0.01	-0.079	0.005	0.032	0.475	0.05
-0.064	-0.341	0.294	-0.021	-0.002	-0.022	-0.038	-0.01	0.059	0.49	0.068
-0.041	-0.327	0.29	-0.01	0.006	-0.045	0.107	-0.04	0.096	0.48	-0.034
-0.021	-0.322	0.288	-0.004	0.01	-0.044	0.084	-0.017	0.068	0.442	-0.093
-0.063	-0.322	0.282	0.008	-0.006	0.012	-0.112	0.007	0.021	0.42	-0.095
-0.074	-0.323	0.287	0.005	-0.019	0.13	-0.154	-0.026	0.033	0.429	-0.156
-0.025	-0.328	0.3	-0.016	-0.003	0.19	-0.01	-0.054	0.079	0.44	-0.19
0.009	-0.326	0.305	-0.02	0.014	0.249	0.134	-0.038	0.083	0.446	-0.13
0.012	-0.322	0.301	-0.009	0.012	0.36	0.201	-0.024	0.068	0.467	-0.095
0.009	-0.323	0.293	-0.005	0.003	0.358	0.099	-0.029	0.071	0.487	-0.111
0.019	-0.329	0.29	-0.012	-0.001	0.239	-0.13	-0.015	0.074	0.478	-0.132
0.03	-0.332	0.294	-0.018	0.011	0.098	-0.256	0.023	0.091	0.461	-0.135
0.027	-0.329	0.293	-0.002	0.022	-0.018	-0.208	0.035	0.085	0.461	-0.104
0.031	-0.332	0.288	0.01	0.011	-0.037	-0.083	0.009	0.005	0.467	-0.085
0.025	-0.329	0.288	-0.007	0.01	-0.014	-0.005	-0.006	-0.087	0.455	-0.088
0	-0.323	0.298	-0.009	0.026	-0.058	-0.043	0.002	-0.176	0.434	-0.066
-0.005	-0.331	0.309	0.007	0.018	-0.121	-0.114	0.02	-0.239	0.447	-0.051
-0.005	-0.326	0.301	-0.017	-0.008	-0.142	-0.098	0.023	-0.178	0.467	-0.054
-0.038	-0.313	0.285	-0.049	-0.025	-0.113	-0.025	0.003	-0.025	0.453	-0.051
-0.059	-0.327	0.289	-0.022	-0.03	0.017	0.003	-0.015	0.114	0.445	-0.07
-0.049	-0.338	0.301	0.018	-0.018	0.186	-0.003	-0.018	0.209	0.458	-0.09
-0.054	-0.325	0.299	0.008	-0.008	0.196	-0.011	-0.004	0.226	0.467	-0.084
-0.05	-0.318	0.29	-0.03	-0.012	0.056	-0.013	0.002	0.105	0.459	-0.081
-0.008	-0.33	0.288	-0.041	-0.007	-0.016	0.02	-0.024	-0.12	0.449	-0.079
-0.004	-0.334	0.299	-0.031	0.004	0.018	0.036	-0.043	-0.273	0.465	-0.1
-0.047	-0.325	0.307	-0.036	0.009	-0.016	0.008	-0.038	-0.314	0.477	-0.138
-0.065	-0.331	0.298	-0.044	0	-0.136	0.003	-0.048	-0.301	0.459	-0.117
-0.08	-0.337	0.286	-0.031	-0.018	-0.2	0.037	-0.055	-0.12	0.452	-0.045
-0.077	-0.332	0.289	-0.013	-0.029	-0.188	0.054	-0.013	0.077	0.461	-0.011
-0.052	-0.335	0.291	-0.009	-0.033	-0.138	0.036	0.03	0.01	0.455	-0.007
-0.069	-0.346	0.29	-0.029	-0.021	-0.096	0.023	0.027	-0.079	0.441	0.098
-0.09	-0.345	0.303	-0.046	0.004	-0.06	0.022	0.004	0.005	0.442	0.254
-0.098	-0.331	0.315	-0.022	0.017	0.116	0.002	-0.002	0.069	0.455	0.257
-0.093	-0.325	0.303	-0.01	0.012	0.31	-0.003	0.007	0.085	0.456	0.117
-0.047	-0.337	0.287	-0.046	-0.003	0.208	0.042	0.007	0.142	0.446	-0.067
-0.028	-0.352	0.29	-0.056	-0.007	0.015	0.068	0.01	0.118	0.452	-0.249
-0.085	-0.352	0.304	-0.01	0.002	0.036	0.043	0.031	-0.014	0.453	-0.308
-0.099	-0.345	0.313	0.012	0.001	0.027	0.021	0.033	-0.055	0.441	-0.233
-0.025	-0.342	0.307	-0.016	0.002	-0.159	0.016	0.023	-0.001	0.443	-0.168
0.001	-0.342	0.3	-0.021	0.014	-0.235	0.023	0.014	0.021	0.452	-0.168
-0.029	-0.328	0.303	-0.003	0.014	-0.162	0.031	-0.007	0.025	0.453	-0.193
-0.003	-0.308	0.298	-0.021	0.007	-0.117	0.007	-0.029	0.035	0.454	-0.188
0.034	-0.311	0.285	-0.04	0.012	0.04	-0.027	-0.039	0.032	0.455	-0.154
0.005	-0.329	0.286	-0.028	0.018	0.311	-0.023	-0.027	0.017	0.467	-0.128
-0.033	-0.331	0.294	-0.009	0.013	0.335	0.003	0.003	0.001	0.477	-0.094
-0.022	-0.325	0.295	-0.003	-0.003	0.138	0.011	0.014	-0.005	0.482	-0.071
-0.008	-0.334	0.297	-0.014	-0.012	0.011	0.008	-0.004	-0.001	0.478	-0.066
-0.019	-0.344	0.299	-0.009	-0.018	-0.011	0.006	-0.012	0.008	0.45	-0.034
-0.027	-0.34	0.302	0	-0.03	0.065	-0.012	0.007	0.035	0.434	-0.013
-0.034	-0.333	0.306	-0.022	-0.032	0.156	-0.039	0.012	0.058	0.45	-0.032
-0.039	-0.335	0.299	-0.042	-0.028	0.093	-0.042	-0.001	0.044	0.45	-0.071
-0.041	-0.336	0.29	-0.02	-0.027	-0.017	-0.027	0.006	0.022	0.442	-0.097
-0.042	-0.322	0.295	0.006	-0.014	-0.025	-0.016	0.003	0.016	0.447	-0.062
-0.02	-0.317	0.3	-0.008	0.005	-0.023	-0.021	-0.019	0.009	0.448	-0.055
-0.011	-0.329	0.292	-0.022	0.027	-0.035	-0.066	-0.02	0.001	0.447	-0.153
-0.025	-0.329	0.295	-0.005	0.029	-0.044	-0.132	-0.016	-0.004	0.451	-0.21
-0.014	-0.316	0.308	0.003	-0.005	-0.105	-0.124	-0.019	0.001	0.466	-0.158
-0.008	-0.306	0.301	-0.006	-0.019	-0.086	-0.014	-0.023	0.015	0.471	-0.094
-0.023	-0.31	0.285	-0.023	0.006	0.098	0.061	-0.029	0.011	0.459	-0.08
-0.053	-0.33	0.285	-0.04	0.01	0.267	0.03	-0.015	-0.007	0.458	-0.085
-0.079	-0.348	0.285	-0.022	-0.007	0.231	0.012	0.001	-0.018	0.464	-0.049
-0.041	-0.357	0.275	0.01	-0.001	-0.014	0.048	-0.008	-0.037	0.461	-0.016
-0.003	-0.36	0.275	-0.004	0.013	-0.207	0.063	-0.019	-0.061	0.457	-0.053
-0.046	-0.353	0.283	-0.032	0.007	-0.173	0.043	-0.009	-0.077	0.447	-0.122
-0.068	-0.352	0.284	-0.026	-0.001	-0.075	0.005	0.003	-0.079	0.459	-0.161
-0.035	-0.35	0.285	-0.021	0.005	-0.08	-0.011	-0.005	-0.061	0.475	-0.141
-0.048	-0.328	0.303	-0.027	0.007	-0.126	0.009	-0.007	-0.039	0.46	-0.117
-0.066	-0.327	0.323	-0.014	0.001	-0.053	0.021	0.008	-0.03	0.453	-0.136
-0.044	-0.349	0.312	-0.002	-0.009	0.042	0.02	0.014	-0.019	0.47	-0.107
-0.03	-0.337	0.283	-0.018	-0.015	0.047	0.028	0.001	-0.026	0.477	-0.011
-0.036	-0.312	0.273	-0.038	-0.005	0.171	0.038	-0.019	-0.093	0.46	0.062
-0.053	-0.312	0.292	-0.03	-0.002	0.323	0.041	-0.025	-0.151	0.44	0.088
-0.068	-0.304	0.309	-0.017	-0.011	0.247	0.033	-0.007	-0.096	0.453	0.057
-0.087	-0.282	0.308	-0.03	-0.004	0.049	0.024	-0.002	0.015	0.474	-0.043
-0.079	-0.276	0.29	-0.038	0.004	-0.134	0.034	-0.013	0.104	0.468	-0.155
-0.023	-0.27	0.282	-0.033	0.001	-0.201	0.055	0.005	0.147	0.461	-0.172
-0.03	-0.276	0.301	-0.021	0	-0.148	0.062	0.025	0.12	0.454	-0.091
-0.071	-0.337	0.311	0	-0.004	-0.123	0.051	0.01	0.141	0.442	-0.024
-0.053	-0.393	0.303	0.004	0.002	-0.133	0.057	-0.009	0.183	0.441	0.056
-0.056	-0.38	0.303	0	0.016	-0.122	0.086	-0.019	0.055	0.445	0.225
-0.095	-0.342	0.303	-0.001	0.007	-0.101	0.089	-0.023	-0.115	0.463	0.276
-0.103	-0.332	0.295	-0.018	-0.013	-0.082	0.066	-0.018	-0.133	0.483	0.024
-0.099	-0.342	0.288	-0.022	-0.013	-0.058	0.069	-0.02	-0.056	0.474	-0.343
-0.103	-0.345	0.29	-0.012	-0.002	-0.03	0.073	-0.022	0.034	0.472	-0.505
-0.11	-0.331	0.292	-0.002	-0.004	-0.031	0.056	-0.011	0.081	0.473	-0.346
-0.101	-0.321	0.29	0.008	-0.011	-0.052	0.06	-0.008	0.072	0.443	-0.126
-0.089	-0.319	0.296	-0.003	0.004	-0.043	0.101	-0.013	0.061	0.417	-0.132
-0.086	-0.304	0.3	-0.018	0.018	-0.02	0.155	-0.012	0.04	0.431	-0.221
-0.071	-0.278	0.291	-0.013	0.011	-0.01	0.175	-0.006	-0.001	0.441	-0.197
-0.067	-0.271	0.288	-0.015	0.012	-0.001	0.14	0.006	-0.002	0.435	-0.121
-0.048	-0.285	0.291	-0.032	0.011	0.007	0.118	0.004	0.021	0.451	-0.06
-0.005	-0.29	0.285	-0.027	0.003	0.024	0.109	-0.02	0.001	0.483	-0.029
-0.061	-0.285	0.281	-0.004	-0.002	0.096	0.023	-0.03	-0.031	0.488	-0.015
-0.153	-0.287	0.287	-0.013	-0.01	0.194	-0.115	-0.024	-0.022	0.466	0.008
-0.156	-0.342	0.292	-0.039	-0.013	0.249	-0.185	-0.017	0.001	0.445	0.028
-0.136	-0.434	0.296	-0.025	-0.009	0.284	-0.174	-0.012	0.006	0.443	-0.017
-0.141	-0.451	0.304	-0.008	-0.006	0.272	-0.144	-0.02	0.009	0.461	-0.12
-0.142	-0.389	0.297	-0.019	0.002	0.159	-0.133	-0.022	0.022	0.464	-0.119
-0.115	-0.36	0.283	-0.016	0.011	0.107	-0.142	-0.014	0.02	0.442	-0.062
-0.12	-0.388	0.285	0.006	0.016	0.2	-0.136	-0.013	-0.006	0.431	-0.113
-0.179	-0.393	0.293	0.016	0.021	0.159	-0.111	-0.03	-0.031	0.43	-0.17
-0.157	-0.334	0.289	0.017	0.014	-0.108	-0.108	-0.056	-0.033	0.415	-0.15
-0.042	-0.272	0.289	0.006	0.003	-0.269	-0.122	-0.051	-0.032	0.409	-0.081
0.061	-0.275	0.305	-0.018	0.01	-0.193	-0.11	-0.016	-0.039	0.441	0.001
0.082	-0.306	0.305	-0.025	0.013	-0.102	-0.077	0.01	-0.008	0.504	0.029
0.07	-0.322	0.289	-0.022	-0.002	-0.123	-0.067	0.018	0.05	0.544	0.066
0.137	-0.338	0.281	-0.042	-0.008	-0.159	-0.079	0.009	0.057	0.529	0.084
0.175	-0.351	0.279	-0.056	-0.002	-0.124	-0.069	0	0.007	0.514	-0.051
0.207	-0.338	0.277	-0.048	-0.018	-0.082	-0.055	-0.01	-0.096	0.494	-0.17
0.372	-0.326	0.282	-0.05	-0.045	-0.068	-0.078	-0.036	-0.174	0.396	-0.161
0.411	-0.34	0.294	-0.054	-0.037	-0.026	-0.068	-0.036	-0.077	0.317	-0.196
0.217	-0.343	0.297	-0.038	-0.015	0.031	-0.006	-0.008	0.131	0.378	-0.267
0.077	-0.322	0.299	-0.013	-0.025	0.047	-0.006	-0.011	0.234	0.473	-0.249
0.077	-0.321	0.303	-0.013	-0.028	0.039	-0.053	-0.016	0.223	0.489	-0.201
0.072	-0.339	0.295	-0.024	0	0.038	-0.06	0.013	0.212	0.465	-0.18
0.013	-0.329	0.287	-0.006	0.01	0.055	-0.061	0.024	0.152	0.463	-0.16
-0.076	-0.309	0.291	0.005	-0.005	0.066	-0.067	0.023	-0.09	0.469	-0.117
-0.152	-0.315	0.293	-0.006	-0.008	0.068	-0.031	0.053	-0.45	0.449	-0.063
-0.156	-0.33	0.296	-0.014	-0.003	0.09	0.007	0.069	-0.651	0.418	-0.041
-0.167	-0.331	0.306	-0.022	-0.001	0.115	-0.013	0.057	-0.594	0.377	-0.049
-0.227	-0.325	0.308	-0.017	0.004	0.23	-0.104	0.045	-0.394	0.327	-0.044
-0.2	-0.331	0.303	-0.013	-0.001	0.554	-0.176	0.025	-0.157	0.342	-0.063
-0.085	-0.34	0.3	-0.024	-0.014	0.765	-0.044	0.033	-0.103	0.424	-0.132
-0.038	-0.332	0.297	-0.003	-0.022	0.598	0.208	0.07	-0.139	0.44	-0.17
-0.139	-0.33	0.304	0.022	-0.025	0.469	0.256	0.063	0.107	0.394	-0.12
-0.261	-0.344	0.326	-0.008	-0.023	0.611	0.11	-0.004	0.342	0.488	-0.057
-0.215	-0.346	0.339	-0.048	-0.01	0.705	-0.073	-0.084	0.224	0.715	-0.07
-0.102	-0.336	0.338	-0.045	0.001	0.482	-0.252	-0.122	0.083	0.803	-0.103
-0.132	-0.326	0.34	-0.031	-0.007	0.141	-0.24	-0.072	0.057	0.685	-0.075
-0.213	-0.332	0.324	-0.029	-0.012	0.21	-0.023	0.013	-0.069	0.552	-0.037
-0.186	-0.345	0.277	-0.027	0.011	0.438	0.105	0.035	-0.179	0.439	-0.037
-0.136	-0.339	0.253	-0.027	0.018	0.192	0.115	-0.002	-0.131	0.295	-0.04
-0.189	-0.325	0.267	-0.028	-0.008	-0.277	0.113	-0.038	-0.042	0.277	-0.051
-0.237	-0.325	0.285	-0.026	-0.001	-0.543	0.004	-0.065	0.066	0.443	-0.082
-0.166	-0.339	0.299	-0.022	0.029	-0.6	-0.083	-0.089	0.132	0.562	-0.097
-0.097	-0.348	0.311	-0.011	0.021	-0.616	0.042	-0.09	0.219	0.533	-0.105
-0.096	-0.334	0.309	-0.007	0.007	-0.696	0.138	-0.087	0.38	0.489	-0.105
-0.044	-0.321	0.302	-0.022	0.013	-0.617	0.105	-0.102	0.303	0.461	-0.088
0.032	-0.329	0.296	-0.033	0.019	-0.318	0.13	-0.089	0.088	0.397	-0.083
-0.005	-0.333	0.293	-0.017	0.016	-0.115	0.16	-0.021	0.047	0.376	-0.081
-0.028	-0.325	0.295	-0.001	0.014	-0.088	0.143	0.054	0.036	0.422	-0.078
0.072	-0.319	0.291	-0.013	0.014	-0.01	0.131	0.078	0.008	0.432	-0.086
0.141	-0.332	0.284	-0.015	0.002	0.138	0.095	0.037	0.063	0.38	-0.08
0.133	-0.35	0.296	0	-0.015	0.119	0.092	-0.002	0.063	0.331	-0.059
0.128	-0.337	0.318	-0.016	-0.013	-0.07	0.079	0.001	-0.041	0.362	-0.034
0.118	-0.322	0.316	-0.032	0.004	-0.141	-0.079	0	-0.071	0.507	-0.028
0.009	-0.336	0.3	-0.016	0.023	-0.018	-0.176	-0.007	0.023	0.627	-0.037
-0.114	-0.335	0.294	-0.014	0.027	0.031	-0.079	0	0.082	0.572	0.004
-0.072	-0.317	0.288	-0.009	0.017	-0.141	-0.017	0.013	0.049	0.45	0.049
-0.039	-0.326	0.273	0.007	0.017	-0.262	-0.033	0.036	0.055	0.415	0.022
-0.064	-0.344	0.272	-0.002	0.016	-0.068	-0.012	0.042	0.098	0.426	0.005
0.149	-0.331	0.287	-0.018	-0.006	0.234	0.012	0.009	0.06	0.414	0.01
0.394	-0.305	0.294	-0.045	-0.016	0.296	-0.02	-0.014	-0.006	0.398	-0.066
0.332	-0.305	0.284	-0.068	0.001	0.086	-0.071	0.002	-0.027	0.406	-0.178
0.214	-0.326	0.274	-0.054	0	-0.225	-0.092	0.029	-0.062	0.423	-0.204
0.195	-0.331	0.277	-0.043	-0.024	-0.442	-0.08	0.031	-0.137	0.42	-0.153
0.087	-0.325	0.277	-0.039	-0.03	-0.447	-0.073	0.004	-0.16	0.407	-0.099
-0.057	-0.331	0.268	-0.01	-0.016	-0.357	-0.062	-0.02	-0.069	0.4	-0.068
-0.048	-0.33	0.27	0.011	-0.009	-0.284	-0.029	-0.027	0.074	0.41	-0.09
0.007	-0.321	0.279	-0.003	-0.005	-0.21	-0.001	-0.023	0.165	0.437	-0.15
-0.063	-0.318	0.288	-0.012	0.002	-0.147	0.021	-0.008	0.146	0.45	-0.154
-0.157	-0.32	0.293	0	0.002	-0.082	0.046	0.001	0.05	0.452	-0.086
-0.168	-0.327	0.285	0	-0.005	0.007	0.052	-0.001	-0.046	0.475	-0.056
-0.157	-0.334	0.278	-0.006	-0.008	0.056	0.044	-0.004	-0.113	0.498	-0.07
-0.104	-0.334	0.278	0.024	-0.008	0.03	0.029	-0.012	-0.14	0.488	-0.031
-0.023	-0.334	0.28	0.048	0.007	-0.003	0	-0.01	-0.084	0.472	0.042
-0.089	-0.333	0.288	0.018	0.032	-0.005	-0.012	0.007	0.016	0.471	0.092
-0.188	-0.331	0.296	-0.019	0.022	-0.001	0.03	0.006	0.052	0.467	0.115
-0.157	-0.326	0.296	-0.035	-0.013	0.011	0.082	-0.008	0.01	0.454	0.05
-0.124	-0.331	0.303	-0.025	-0.023	0.047	0.072	-0.006	-0.045	0.436	-0.111
-0.106	-0.345	0.312	-0.002	-0.026	0.085	0.02	0	-0.048	0.428	-0.241
-0.071	-0.336	0.322	-0.002	-0.04	0.097	-0.037	-0.003	-0.026	0.45	-0.235
-0.052	-0.317	0.339	-0.002	-0.044	0.085	-0.082	-0.001	-0.054	0.477	-0.164
-0.019	-0.322	0.336	-0.004	-0.028	0.097	-0.049	0.007	-0.06	0.456	-0.159
-0.027	-0.338	0.306	-0.018	0	0.123	0.038	0.008	-0.006	0.407	-0.169
-0.06	-0.336	0.276	-0.014	0.015	0.128	0.065	-0.001	0.028	0.424	-0.131
-0.038	-0.313	0.274	-0.016	0.008	0.139	0.049	-0.013	0.053	0.482	-0.105
-0.033	-0.305	0.288	-0.039	0	0.118	0.052	-0.019	0.076	0.497	-0.103
-0.046	-0.333	0.295	-0.051	0	0.199	0.045	-0.016	0.054	0.504	-0.125
0.003	-0.352	0.301	-0.041	-0.001	0.609	0.021	-0.005	0.021	0.541	-0.145
0.04	-0.349	0.307	-0.016	-0.009	1.07	0.014	0.001	0	0.614	-0.122
-0.02	-0.355	0.313	0.005	-0.011	1.147	0.02	-0.004	-0.036	0.693	-0.11
-0.092	-0.367	0.328	-0.006	0.001	0.806	0.037	-0.006	-0.068	0.672	-0.124
-0.085	-0.359	0.327	-0.022	0.008	0.326	0.054	0.001	-0.075	0.481	-0.111
-0.045	-0.335	0.3	-0.011	0.001	0.047	0.027	0.01	-0.07	0.261	-0.089
-0.065	-0.325	0.29	-0.003	0.001	-0.016	-0.042	0.007	-0.047	0.244	-0.093
-0.122	-0.332	0.295	-0.02	0.009	-0.029	-0.104	-0.009	-0.021	0.349	-0.112
-0.132	-0.338	0.285	-0.031	0.011	-0.142	-0.124	-0.008	-0.012	0.343	-0.12
-0.095	-0.335	0.287	-0.013	0.013	-0.398	-0.107	0.006	-0.01	0.304	-0.107
-0.068	-0.326	0.301	0.007	0.017	-0.552	-0.088	0.003	-0.018	0.402	-0.099
-0.078	-0.321	0.299	-0.008	0.015	-0.519	-0.051	-0.012	-0.037	0.552	-0.095
-0.067	-0.325	0.297	-0.033	0.007	-0.431	0.006	-0.02	-0.04	0.602	-0.082
-0.035	-0.324	0.299	-0.036	0.002	-0.216	0.019	-0.016	-0.035	0.55	-0.081
-0.064	-0.313	0.284	-0.032	0.011	0.094	-0.002	-0.016	-0.049	0.48	-0.089
-0.107	-0.312	0.261	-0.031	0.03	0.222	-0.005	-0.022	-0.055	0.39	-0.092
-0.107	-0.329	0.262	-0.03	0.032	0.128	-0.014	-0.015	-0.005	0.323	-0.081
-0.099	-0.336	0.274	-0.021	0.01	0.023	-0.029	-0.006	0.074	0.39	-0.061
-0.064	-0.33	0.268	-0.016	-0.007	-0.038	-0.042	-0.015	0.114	0.427	-0.061
0.003	-0.328	0.272	-0.036	0.003	-0.091	-0.062	-0.032	0.102	0.343	-0.066
0.036	-0.33	0.31	-0.041	0.006	-0.014	-0.068	-0.051	0.071	0.414	-0.06
0.02	-0.329	0.346	-0.031	-0.011	0.209	-0.059	-0.059	0.024	0.675	-0.057
-0.028	-0.333	0.346	-0.039	-0.024	0.326	-0.073	-0.047	-0.059	0.795	-0.057
-0.072	-0.341	0.326	-0.038	-0.026	0.284	-0.079	-0.039	-0.115	0.6	-0.075
-0.056	-0.341	0.321	-0.029	-0.016	0.224	-0.036	-0.038	-0.064	0.311	-0.092
-0.005	-0.336	0.316	-0.013	-0.012	0.189	-0.014	-0.015	0.027	0.306	-0.075
0.018	-0.332	0.294	0.009	-0.027	0.158	-0.032	0.022	0.05	0.667	-0.065
0.043	-0.323	0.29	-0.008	-0.022	0.035	-0.027	0.046	0.045	0.99	-0.066
0.072	-0.322	0.296	-0.038	0.004	-0.143	-0.017	0.039	0.068	0.9	-0.056
0.047	-0.328	0.29	-0.038	0.009	-0.19	-0.031	0.017	0.075	0.632	-0.056
-0.005	-0.323	0.294	-0.027	0.003	-0.115	-0.041	0.012	0.052	0.433	-0.064
-0.011	-0.325	0.299	-0.022	-0.001	-0.083	-0.044	0.011	0.032	0.194	-0.084
0.004	-0.34	0.287	-0.022	-0.011	-0.123	-0.034	-0.008	0.014	0.087	-0.099
-0.021	-0.344	0.286	-0.01	-0.022	-0.099	0.004	-0.013	-0.013	0.244	-0.085
-0.039	-0.338	0.293	-0.006	-0.022	-0.049	0.05	0.004	-0.038	0.357	-0.08
-0.027	-0.327	0.296	-0.027	-0.01	-0.163	0.061	0.008	-0.041	0.325	-0.09
-0.047	-0.316	0.289	-0.026	0.004	-0.338	0.032	-0.005	-0.021	0.323	-0.078
-0.066	-0.315	0.258	-0.014	0.016	-0.388	0.014	-0.014	-0.003	0.384	-0.056
-0.063	-0.315	0.242	-0.015	0.022	-0.336	0.042	-0.016	-0.015	0.425	-0.06
-0.09	-0.321	0.268	-0.014	0.013	-0.23	0.082	-0.016	-0.023	0.415	-0.084
-0.106	-0.335	0.291	-0.01	0.007	-0.147	0.083	-0.015	-0.009	0.4	-0.087
-0.095	-0.335	0.292	0.018	0.009	-0.121	0.044	-0.02	-0.009	0.405	-0.075
-0.108	-0.335	0.286	0.041	0.006	-0.094	0.005	-0.024	-0.016	0.417	-0.081
-0.103	-0.344	0.285	-0.003	0.007	-0.072	-0.005	-0.021	-0.016	0.418	-0.087
-0.054	-0.337	0.291	-0.033	0.008	-0.067	0.006	-0.017	-0.03	0.417	-0.074
-0.043	-0.333	0.299	-0.004	-0.001	-0.025	0.012	-0.009	-0.034	0.432	-0.061
-0.075	-0.341	0.298	-0.002	-0.007	0.02	0.014	0	-0.008	0.434	-0.06
-0.093	-0.341	0.286	-0.029	-0.01	0.019	0.009	-0.003	0.009	0.429	-0.088
-0.121	-0.345	0.283	-0.02	-0.008	0.015	-0.005	-0.017	0.004	0.456	-0.106
-0.106	-0.354	0.298	0	-0.004	0.03	-0.014	-0.028	-0.002	0.473	-0.074
-0.008	-0.354	0.318	-0.013	-0.011	0.038	-0.012	-0.028	-0.003	0.463	-0.064
0.001	-0.35	0.325	-0.036	-0.016	0.025	0.005	-0.014	-0.004	0.457	-0.087
-0.068	-0.336	0.304	-0.034	-0.01	0.015	0.039	0	0.002	0.423	-0.081
-0.051	-0.311	0.282	-0.02	0.001	0.04	0.053	0.015	0.014	0.386	-0.074
-0.031	-0.296	0.277	-0.021	0.007	0.074	0.023	0.034	0.03	0.429	-0.092
-0.074	-0.305	0.273	-0.033	-0.002	0.068	-0.012	0.036	0.056	0.491	-0.116
-0.084	-0.321	0.277	-0.04	-0.015	0.047	-0.028	0.037	0.057	0.502	-0.128
-0.047	-0.33	0.301	-0.044	-0.031	0.051	-0.038	0.041	0.03	0.492	-0.116
-0.049	-0.331	0.33	-0.065	-0.043	0.067	-0.054	0.022	0.019	0.44	-0.107
-0.087	-0.315	0.324	-0.071	-0.022	0.065	-0.079	-0.01	-0.029	0.385	-0.096
-0.068	-0.298	0.302	-0.039	-0.007	0.057	-0.078	-0.054	-0.043	0.422	-0.065
-0.024	-0.303	0.331	-0.031	-0.027	0.066	-0.021	-0.108	0.113	0.475	-0.063
-0.002	-0.308	0.372	-0.051	-0.027	0.078	0.034	-0.149	0.213	0.465	-0.1
-0.016	-0.294	0.348	-0.044	-0.005	0.08	0.046	-0.167	0.09	0.465	-0.145
-0.029	-0.28	0.303	-0.036	0.017	0.086	0.058	-0.157	-0.058	0.486	-0.173
0.059	-0.283	0.298	-0.029	0.033	0.087	0.066	-0.1	-0.125	0.491	-0.172
0.119	-0.291	0.317	0.01	0.026	0.078	0.04	-0.014	-0.149	0.553	-0.166
0.034	-0.291	0.315	0.032	0.022	0.079	0.018	0.046	-0.128	0.652	-0.155
-0.031	-0.303	0.286	0.02	0.031	0.084	0.026	0.061	-0.094	0.667	-0.126
-0.081	-0.345	0.26	0.007	0.022	0.081	0.039	0.048	-0.058	0.605	-0.097
-0.126	-0.385	0.247	0.017	0.013	0.077	0.032	0.022	-0.027	0.513	-0.052
-0.007	-0.391	0.248	0.057	0.005	0.078	0.017	0.018	-0.024	0.408	-0.023
0.108	-0.376	0.259	0.075	-0.004	0.087	0.012	0.038	-0.02	0.36	-0.036
0.079	-0.356	0.271	0.038	0.004	0.092	0.019	0.057	-0.006	0.366	-0.026
0.111	-0.344	0.287	0.006	0.004	0.094	0.021	0.066	-0.017	0.373	0.009
0.186	-0.349	0.312	-0.007	0.001	0.145	0.007	0.067	-0.029	0.394	-0.021
0.124	-0.36	0.336	-0.027	0.003	0.248	0.001	0.06	-0.014	0.413	-0.105
-0.027	-0.357	0.342	-0.035	-0.008	0.266	0.008	0.051	0.019	0.406	-0.129
-0.131	-0.337	0.314	-0.032	-0.01	0.149	0.008	0.038	0.039	0.403	-0.083
-0.135	-0.327	0.269	-0.034	0.004	0.072	0.006	0.013	0.034	0.425	-0.071
-0.108	-0.327	0.252	-0.017	0.004	0.096	0.002	0.008	0.022	0.465	-0.093
-0.108	-0.331	0.259	0.012	-0.006	0.124	-0.006	0.023	0.019	0.487	-0.069
-0.109	-0.353	0.254	0.001	-0.007	0.133	-0.012	0.017	0.03	0.476	-0.051
-0.121	-0.36	0.252	-0.033	0.004	0.067	-0.008	0	0.034	0.466	-0.065
-0.121	-0.341	0.259	-0.039	0.015	-0.091	-0.005	-0.002	0.018	0.462	-0.05
-0.091	-0.337	0.262	-0.026	0	-0.169	-0.004	0.003	0.018	0.451	-0.033
-0.085	-0.338	0.27	-0.029	-0.022	-0.124	0.009	0.007	0.024	0.464	-0.028
-0.101	-0.338	0.278	-0.042	-0.015	-0.087	0.017	0.001	0.004	0.541	-0.011
-0.118	-0.358	0.271	-0.043	-0.003	-0.038	-0.004	-0.002	-0.009	0.608	-0.014
-0.118	-0.36	0.267	-0.016	-0.006	0.122	-0.019	0.012	-0.005	0.581	-0.023
-0.127	-0.337	0.292	0.013	-0.003	0.281	-0.01	0.023	-0.013	0.505	-0.027
-0.157	-0.343	0.336	0.012	0	0.259	-0.013	0.015	-0.034	0.414	-0.05
-0.147	-0.362	0.349	0.003	-0.009	0.129	-0.029	0.003	-0.057	0.327	-0.072
-0.127	-0.346	0.314	-0.008	-0.013	0.018	-0.036	-0.019	-0.056	0.353	-0.092
-0.142	-0.304	0.273	-0.024	-0.004	-0.114	-0.032	-0.054	-0.033	0.442	-0.098
-0.105	-0.283	0.259	-0.019	-0.001	-0.215	-0.025	-0.079	-0.016	0.447	-0.101
0.06	-0.312	0.266	-0.007	-0.005	-0.196	-0.016	-0.078	0.004	0.422	-0.15
0.156	-0.348	0.275	-0.011	-0.006	-0.111	-0.014	-0.046	0.03	0.421	-0.17
0.057	-0.341	0.285	-0.017	-0.007	-0.048	-0.031	-0.008	0.035	0.418	-0.13
0.034	-0.319	0.308	-0.036	0.005	-0.069	-0.046	-0.005	0.021	0.438	-0.12
0.108	-0.312	0.331	-0.063	0.012	-0.024	-0.026	-0.015	0.018	0.458	-0.141
0.039	-0.315	0.329	-0.053	-0.01	0.181	0.004	-0.013	0.029	0.458	-0.166
-0.082	-0.322	0.312	-0.007	-0.024	0.199	0.013	-0.027	0.029	0.468	-0.193
-0.086	-0.322	0.307	0.018	-0.016	-0.047	0.023	-0.047	0.001	0.473	-0.187
-0.051	-0.32	0.322	-0.006	-0.013	-0.169	0.028	-0.035	-0.043	0.462	-0.17
-0.102	-0.328	0.339	-0.042	-0.01	-0.103	0.02	0.009	-0.065	0.449	-0.158
-0.177	-0.335	0.337	-0.042	0.001	-0.084	0.022	0.05	-0.051	0.436	-0.117
-0.148	-0.325	0.326	-0.018	0.016	-0.095	0.012	0.058	-0.045	0.439	-0.046
-0.05	-0.307	0.322	-0.012	0.02	-0.023	-0.002	0.055	-0.047	0.457	0.011
-0.008	-0.308	0.316	-0.021	0.001	0.059	0.004	0.06	-0.032	0.477	0.01
-0.048	-0.325	0.315	-0.039	-0.01	0.146	0	0.058	-0.015	0.474	-0.009
-0.063	-0.339	0.335	-0.059	0.005	0.195	-0.005	0.047	-0.007	0.451	-0.033
-0.019	-0.348	0.367	-0.055	0.011	0.126	0.011	0.028	0.001	0.436	-0.119
-0.017	-0.338	0.373	-0.037	-0.002	0.182	0.015	-0.004	0.018	0.427	-0.176
-0.039	-0.304	0.336	-0.028	-0.012	0.436	0	-0.046	0.04	0.428	-0.13
-0.004	-0.299	0.298	-0.032	0.006	0.643	-0.002	-0.071	0.048	0.436	-0.07
0.012	-0.339	0.295	-0.027	0.023	0.666	0.006	-0.062	0.04	0.436	-0.023
0.001	-0.356	0.306	-0.004	0.004	0.452	-0.004	-0.038	0.044	0.463	0.001
0.009	-0.345	0.301	-0.004	-0.007	0.25	-0.021	-0.03	0.056	0.515	-0.001
-0.013	-0.36	0.277	-0.029	0.01	0.236	-0.028	-0.033	0.047	0.534	-0.014
-0.005	-0.377	0.273	-0.023	0.009	0.219	-0.031	-0.033	0.027	0.55	-0.087
-0.014	-0.363	0.285	0.024	-0.012	0.143	-0.037	-0.048	0.032	0.619	-0.148
-0.106	-0.353	0.27	0.059	-0.014	-0.031	-0.053	-0.083	0.045	0.618	-0.1
-0.099	-0.359	0.278	0.033	0.002	-0.291	-0.064	-0.111	0.032	0.442	-0.016
-0.032	-0.341	0.339	-0.016	0.004	-0.485	-0.02	-0.123	0.011	0.295	0.024
-0.041	-0.303	0.363	-0.046	-0.007	-0.596	0.045	-0.132	0.011	0.327	0.002
-0.053	-0.292	0.322	-0.072	-0.007	-0.564	0.046	-0.113	0.013	0.378	-0.034
-0.047	-0.291	0.265	-0.083	-0.007	-0.398	0.015	-0.062	0	0.361	-0.039
-0.006	-0.251	0.228	-0.065	-0.008	-0.293	0.009	-0.02	0	0.38	-0.068
0.074	-0.212	0.214	-0.039	0.016	-0.286	0.003	0.007	0.029	0.44	-0.118
0.092	-0.242	0.214	-0.009	0.043	-0.292	-0.03	0.016	0.058	0.461	-0.121
0.008	-0.302	0.242	0.006	0.059	-0.274	-0.057	-0.003	0.067	0.449	-0.103
-0.045	-0.349	0.291	0.015	0.059	-0.201	-0.051	-0.023	0.053	0.462	-0.1
0.065	-0.372	0.306	0.028	0.034	-0.086	-0.018	-0.032	0.022	0.486	-0.106
0.15	-0.331	0.291	0.012	0.027	-0.015	0.016	-0.033	-0.013	0.475	-0.117
0.042	-0.286	0.283	-0.015	0.039	-0.024	0.032	-0.006	-0.075	0.454	-0.121
-0.043	-0.31	0.277	0.003	0.036	-0.04	0.036	0.045	-0.146	0.459	-0.111
-0.086	-0.321	0.279	0.065	0.024	-0.036	0.032	0.078	-0.151	0.46	-0.09
-0.172	-0.284	0.302	0.08	0.005	-0.044	0.021	0.072	-0.098	0.442	-0.089
-0.149	-0.297	0.331	0.014	-0.001	-0.034	0.016	0.05	-0.065	0.436	-0.102
-0.094	-0.381	0.351	-0.032	0.019	0.035	0.019	0.01	-0.058	0.453	-0.092
-0.105	-0.431	0.353	-0.028	0.029	0.153	0.011	-0.038	-0.047	0.471	-0.084
-0.103	-0.406	0.324	-0.033	0.026	0.296	0.002	-0.053	-0.041	0.476	-0.081
-0.095	-0.383	0.288	-0.048	0.028	0.4	0.012	-0.014	-0.029	0.479	-0.038
-0.114	-0.394	0.282	-0.039	0.026	0.36	0.014	0.059	-0.001	0.475	0.006
-0.164	-0.389	0.293	-0.017	0.013	0.216	0.005	0.105	0.008	0.447	-0.012
-0.151	-0.36	0.304	-0.038	-0.009	0.084	0.009	0.092	-0.008	0.394	-0.065
-0.073	-0.349	0.323	-0.076	-0.019	0.013	-0.001	0.053	-0.007	0.373	-0.087
-0.07	-0.358	0.34	-0.05	-0.01	0.032	-0.01	0.027	-0.004	0.458	-0.111
-0.089	-0.349	0.341	-0.021	-0.005	0.018	0.021	0.023	-0.019	0.54	-0.183
-0.051	-0.328	0.334	-0.045	-0.006	-0.142	0.024	0.022	-0.01	0.497	-0.18
-0.024	-0.335	0.31	-0.058	-0.018	-0.254	-0.039	0.02	0.019	0.508	-0.087
-0.047	-0.354	0.278	-0.055	-0.05	-0.201	-0.087	0.035	0.032	0.602	-0.045
-0.057	-0.341	0.268	-0.048	-0.074	-0.143	-0.085	0.042	0.051	0.522	-0.046
-0.023	-0.315	0.261	-0.031	-0.079	-0.14	-0.075	0.011	0.067	0.395	-0.068
0.019	-0.302	0.236	-0.015	-0.065	-0.134	-0.072	-0.01	0.04	0.435	-0.111
0.052	-0.298	0.231	0.003	-0.053	-0.12	-0.043	0	-0.007	0.482	-0.117
0.026	-0.317	0.262	0.013	-0.091	-0.083	-0.016	0.011	-0.025	0.463	-0.137
0.009	-0.343	0.282	-0.016	-0.155	-0.013	-0.026	0.01	-0.019	0.461	-0.183
0.1	-0.338	0.291	-0.074	-0.175	0.03	-0.036	-0.004	-0.028	0.47	-0.171
0.155	-0.326	0.335	-0.098	-0.157	0.022	-0.07	-0.021	-0.032	0.498	-0.153
0.136	-0.324	0.385	-0.067	-0.155	0.009	-0.107	-0.013	0.002	0.507	-0.171
0.09	-0.288	0.397	-0.041	-0.156	0.009	-0.044	0.004	0.04	0.414	-0.182
0.004	-0.263	0.4	-0.047	-0.089	0.001	0.036	-0.006	0.062	0.295	-0.171
-0.018	-0.318	0.421	-0.061	0.007	-0.018	0.04	-0.021	0.066	0.28	-0.119
0.008	-0.383	0.425	-0.035	0.037	-0.008	0.05	-0.013	0.048	0.384	-0.083
-0.004	-0.415	0.381	0.009	0.026	0.03	0.086	-0.001	0.022	0.526	-0.11
-0.021	-0.397	0.314	-0.003	0.003	0.047	0.094	-0.004	-0.04	0.602	-0.128
-0.054	-0.301	0.281	-0.036	-0.019	0.039	0.077	-0.013	-0.131	0.576	-0.107
-0.072	-0.244	0.283	-0.019	0.023	0.039	0.047	-0.015	-0.141	0.491	-0.075
-0.04	-0.327	0.261	0.018	0.09	0.057	0.012	-0.016	-0.05	0.429	-0.07
-0.04	-0.434	0.225	0.008	0.093	0.076	-0.01	-0.027	0.02	0.426	-0.095
-0.079	-0.452	0.245	-0.01	0.055	0.075	-0.016	-0.036	0.02	0.445	-0.091
-0.11	-0.392	0.305	0.034	0.042	0.085	-0.012	-0.031	0.018	0.467	-0.061
-0.123	-0.251	0.347	0.087	0.064	0.114	-0.01	-0.025	0.045	0.48	-0.047
-0.113	-0.098	0.326	0.078	0.085	0.13	-0.008	-0.037	0.057	0.466	-0.049
-0.107	-0.127	0.257	0.068	0.079	0.125	-0.006	-0.043	0.029	0.454	-0.064
-0.154	-0.27	0.229	0.095	0.047	0.087	-0.007	-0.026	-0.006	0.462	-0.061
-0.183	-0.265	0.231	0.058	0.02	0.097	-0.006	-0.034	-0.005	0.487	-0.039
-0.101	-0.201	0.175	-0.051	0.03	0.244	-0.001	-0.083	0.021	0.51	-0.046
-0.038	-0.281	0.108	-0.09	0.042	0.351	0.008	-0.1	0.023	0.472	-0.055
-0.068	-0.374	0.119	-0.054	0.02	0.275	0.012	-0.082	0.018	0.379	-0.045
-0.058	-0.357	0.172	-0.047	0.007	0.142	0.013	-0.086	0.034	0.312	-0.047
-0.046	-0.324	0.191	-0.051	0.026	0.027	0.019	-0.076	0.042	0.298	-0.053
-0.102	-0.332	0.194	-0.029	0.035	-0.076	0.019	-0.01	0.031	0.333	-0.03
-0.099	-0.343	0.206	0.003	0.024	-0.106	0.016	0.046	0.022	0.407	-0.008
-0.03	-0.344	0.176	0.02	0.051	-0.066	0.01	0.038	0.007	0.464	-0.043
0.068	-0.354	0.12	-0.001	0.121	-0.039	-0.001	0.023	-0.011	0.473	-0.072
0.164	-0.36	0.109	-0.004	0.147	-0.016	0.002	0.027	-0.013	0.49	-0.031
0.086	-0.356	0.121	0.012	0.104	-0.007	0.013	0.02	-0.014	0.551	-0.001
-0.106	-0.362	0.123	-0.029	0.052	-0.034	0.016	0.011	-0.028	0.577	-0.042
-0.145	-0.373	0.117	-0.067	0.016	0.107	0.012	0.012	-0.035	0.485	-0.108
-0.039	-0.363	0.099	-0.024	-0.003	0.472	0.013	0.019	-0.023	0.408	-0.128
-0.021	-0.352	0.105	0.041	0.007	0.719	0.028	0.036	-0.02	0.501	-0.097
-0.115	-0.372	0.147	0.052	0.026	0.741	0.025	0.034	-0.028	0.628	-0.078
-0.106	-0.39	0.155	0.031	0.027	0.627	-0.019	0.023	-0.025	0.65	-0.088
0.075	-0.369	0.118	0.041	0.019	0.317	-0.061	0.033	-0.029	0.645	-0.092
0.173	-0.343	0.083	0.043	0.01	0.001	-0.072	0.029	-0.033	0.551	-0.091
0.015	-0.342	0.04	-0.011	-0.017	-0.018	-0.065	0.003	-0.01	0.339	-0.096
-0.166	-0.364	-0.011	-0.094	-0.051	0.137	-0.026	-0.008	0.014	0.279	-0.108
-0.177	-0.382	-0.033	-0.136	-0.062	0.134	0.036	-0.012	0.006	0.41	-0.103
-0.084	-0.38	-0.003	-0.074	-0.036	0.034	0.041	-0.019	-0.019	0.515	-0.064
-0.043	-0.377	0.061	0.003	0.008	0.04	-0.01	-0.013	-0.028	0.548	-0.024
-0.073	-0.372	0.121	-0.006	0.03	-0.013	-0.043	-0.005	-0.022	0.501	-0.013
-0.043	-0.369	0.167	-0.044	0.037	-0.166	-0.044	-0.005	-0.008	0.432	-0.029
0.01	-0.367	0.206	-0.017	0.039	-0.238	-0.028	-0.005	0.016	0.466	-0.075
-0.013	-0.349	0.205	0.057	-0.009	-0.286	-0.005	-0.003	0.024	0.532	-0.131
-0.049	-0.336	0.183	0.033	-0.106	-0.356	0.016	0	0.003	0.516	-0.174
-0.071	-0.343	0.187	-0.106	-0.191	-0.396	0.046	-0.01	-0.003	0.452	-0.192
-0.083	-0.342	0.163	-0.177	-0.252	-0.397	0.055	-0.035	0.022	0.43	-0.177
-0.066	-0.333	0.065	-0.115	-0.239	-0.331	0.016	-0.043	0.036	0.473	-0.145
-0.072	-0.354	-0.026	-0.039	-0.112	-0.242	-0.013	-0.038	0.026	0.544	-0.108
-0.066	-0.402	-0.004	-0.013	-0.017	-0.202	0.002	-0.043	0.028	0.616	-0.084
0.018	-0.399	0.185	-0.018	-0.041	-0.163	0.018	-0.034	0.048	0.67	-0.073
0.041	-0.346	0.567	0.011	-0.085	-0.108	0	-0.014	0.047	0.655	-0.049
-0.032	-0.326	1.036	0.053	-0.104	-0.084	-0.012	-0.013	0.008	0.505	-0.044
-0.046	-0.32	1.443	0.013	-0.123	-0.091	0.011	-0.016	-0.024	0.242	-0.07
-0.016	-0.284	1.775	-0.054	-0.124	-0.093	0.014	-0.006	-0.019	-0.062	-0.08
-0.006	-0.234	1.964	-0.06	-0.083	-0.089	-0.013	0.002	-0.006	-0.267	-0.068
0.01	-0.176	1.968	-0.031	-0.013	-0.078	-0.032	-0.011	-0.014	-0.137	-0.061
0.005	-0.147	1.857	-0.03	0.058	0.034	-0.067	-0.028	-0.019	0.279	-0.063
-0.004	-0.209	1.588	-0.039	0.134	0.255	-0.102	-0.023	-0.01	0.591	-0.065
-0.006	-0.339	1.17	0.01	0.199	0.402	-0.065	-0.005	-0.022	0.617	-0.081
0.001	-0.407	0.683	0.062	0.217	0.423	-0.018	0.01	-0.04	0.536	-0.117
0.052	-0.334	0.215	0.043	0.202	0.324	-0.036	0.007	-0.03	0.501	-0.116
0.079	-0.26	-0.014	0.004	0.184	0.096	-0.028	-0.011	-0.02	0.518	-0.086
0.044	-0.329	-0.026	-0.011	0.164	-0.044	0.044	-0.022	-0.022	0.57	-0.094
0.009	-0.416	-0.116	-0.011	0.121	-0.033	0.097	-0.019	-0.023	0.558	-0.107
-0.001	-0.353	-0.297	-0.021	0.062	-0.039	0.119	-0.011	-0.029	0.418	-0.094
-0.003	-0.253	-0.399	-0.044	0.03	-0.069	0.121	0	-0.03	0.301	-0.061
-0.01	-0.284	-0.434	-0.058	0.005	-0.126	0.087	0	-0.028	0.315	-0.023
-0.05	-0.362	-0.382	-0.068	-0.073	-0.237	0.046	0.004	-0.023	0.395	-0.019
-0.087	-0.346	-0.24	-0.077	-0.156	-0.293	0.017	0.031	0.014	0.522	-0.007
-0.037	-0.266	-0.175	-0.047	-0.147	-0.241	-0.034	0.038	0.059	0.677	-0.006
0.042	-0.217	-0.14	-0.001	-0.043	-0.141	-0.093	0.014	0.067	0.773	-0.085
0.041	-0.242	0.115	0.014	0.052	-0.081	-0.11	-0.003	0.058	0.78	-0.148
-0.025	-0.298	0.54	0.004	0.052	-0.096	-0.092	-0.007	0.061	0.65	-0.152
-0.072	-0.363	0.815	-0.017	-0.005	-0.105	-0.091	-0.001	0.055	0.376	-0.164
-0.054	-0.448	0.82	-0.039	-0.056	-0.088	-0.12	0.007	0.01	0.14	-0.167
-0.041	-0.459	0.786	-0.035	-0.075	-0.074	-0.108	0.008	-0.057	0.078	-0.138
-0.1	-0.375	0.832	-0.011	-0.036	-0.02	-0.046	0.017	-0.077	0.125	-0.101
-0.129	-0.323	0.818	0.007	0.016	0.049	-0.013	0.025	-0.043	0.213	-0.078
-0.095	-0.333	0.769	0.012	0.022	0.052	0.01	0.012	-0.03	0.35	-0.06
-0.076	-0.351	0.8	0.012	0.013	0.033	0.046	0.001	-0.031	0.495	-0.027
-0.062	-0.373	0.859	0.017	0.004	0.047	0.052	0.004	0.001	0.514	-0.013
-0.066	-0.389	0.876	0.011	-0.017	0.07	0.036	0	0.022	0.414	-0.032
-0.056	-0.383	0.807	-0.007	-0.013	0.084	0.012	-0.015	0.011	0.344	-0.074
0.017	-0.37	0.56	-0.011	0.015	0.089	-0.004	-0.025	0.005	0.338	-0.114
0.027	-0.382	0.052	0.022	0.038	0.085	0.005	-0.023	0.007	0.383	-0.088
-0.006	-0.405	-0.502	0.062	0.039	0.075	0.025	-0.009	0.001	0.519	-0.048
0.038	-0.381	-0.69	0.035	0.02	0.065	0.039	-0.003	-0.001	0.688	-0.05
0.063	-0.335	-0.624	-0.024	0.004	0.075	0.034	-0.011	0.003	0.763	-0.021
0.022	-0.343	-0.695	-0.035	-0.015	0.094	0.021	-0.013	-0.001	0.755	0.01
-0.009	-0.376	-0.779	-0.033	-0.043	0.09	0.021	-0.003	-0.001	0.748	-0.028
-0.022	-0.384	-0.633	-0.055	-0.05	0.078	0.021	0.001	0.021	0.708	-0.134
-0.036	-0.395	-0.386	-0.066	-0.028	0.088	0.007	-0.006	0.037	0.59	-0.26
-0.044	-0.394	-0.133	-0.05	-0.006	0.093	-0.004	-0.018	0.035	0.462	-0.258
-0.032	-0.334	0.228	-0.032	0.001	0.069	0.001	-0.022	0.034	0.404	-0.118
-0.004	-0.251	0.69	-0.042	0	0.044	0.006	-0.019	0.028	0.41	-0.008
-0.009	-0.195	1.075	-0.062	-0.007	0.035	0	-0.032	0.017	0.42	0.031
-0.051	-0.155	1.234	-0.043	-0.01	0.034	-0.004	-0.036	0.014	0.426	0.052
-0.073	-0.117	1.161	0.001	-0.002	0.037	0	-0.023	0	0.408	0.041
-0.071	-0.07	1.025	0.007	0.01	0.04	0.002	-0.018	-0.032	0.308	-0.026
-0.09	-0.008	1.025	-0.016	0.027	0.039	0.002	-0.005	-0.048	0.215	-0.087
-0.138	-0.062	1.022	-0.019	0.028	0.041	0.002	0.021	-0.029	0.222	-0.102
-0.181	-0.317	0.757	-0.012	0.006	0.048	-0.003	0.027	0.001	0.263	-0.141
-0.169	-0.518	0.341	-0.023	0	0.052	-0.004	0.012	0.008	0.36	-0.213
-0.121	-0.524	-0.001	-0.047	0.001	0.059	0.007	-0.006	0.006	0.535	-0.235
-0.131	-0.515	-0.2	-0.057	-0.016	0.073	0.008	-0.019	0.024	0.645	-0.2
-0.17	-0.52	-0.263	-0.05	-0.028	0.079	0.005	-0.017	0.032	0.644	-0.166
-0.136	-0.44	-0.312	-0.048	-0.016	0.076	0.014	-0.01	0.013	0.597	-0.154
-0.101	-0.343	-0.439	-0.037	0.004	0.072	0.009	-0.011	0.011	0.544	-0.146
-0.17	-0.328	-0.515	-0.005	0.011	0.066	-0.009	-0.007	0.013	0.522	-0.129
-0.208	-0.335	-0.455	0.013	0.009	0.057	-0.008	0.008	-0.001	0.52	-0.11
-0.028	-0.29	-0.374	0.006	0.009	0.047	0.017	0.007	0.012	0.51	-0.089
0.116	-0.27	-0.304	-0.013	0.01	0.04	0.025	-0.009	0.039	0.504	-0.086
-0.067	-0.308	-0.192	-0.026	0.009	0.044	-0.005	-0.014	0.05	0.51	-0.097
-0.275	-0.298	-0.069	-0.009	0.01	0.047	-0.026	-0.013	0.055	0.513	-0.084
-0.274	-0.247	0.019	0	0.01	0.042	-0.026	-0.013	0.049	0.497	-0.072
-0.242	-0.25	0.075	-0.016	0.008	0.042	-0.024	-0.013	0.032	0.474	-0.072
-0.219	-0.287	0.11	-0.022	0.006	0.044	-0.011	-0.02	0.008	0.467	-0.035
-0.182	-0.323	0.143	-0.015	0	0.041	0.001	-0.016	-0.039	0.472	0.007
-0.186	-0.36	0.176	-0.004	-0.005	0.033	-0.006	0.004	-0.096	0.465	-0.007
-0.204	-0.362	0.202	-0.011	-0.014	0.032	-0.043	0.01	-0.117	0.456	-0.053
-0.214	-0.314	0.239	-0.021	-0.038	0.037	-0.101	0.01	-0.095	0.473	-0.075
-0.194	-0.255	0.281	-0.003	-0.055	0.034	-0.122	0.014	-0.089	0.508	-0.067
-0.123	-0.272	0.319	0	-0.046	0.032	-0.086	0.009	-0.088	0.52	-0.074
-0.061	-0.376	0.374	-0.034	-0.041	0.031	-0.031	-0.013	-0.081	0.508	-0.094
-0.041	-0.499	0.444	-0.062	-0.05	0.025	0.021	-0.05	-0.108	0.5	-0.097
-0.102	-0.551	0.484	-0.058	-0.034	0.016	0.064	-0.077	-0.088	0.492	-0.096
-0.167	-0.401	0.467	-0.027	0.005	0.009	0.077	-0.083	0.005	0.497	-0.089
-0.119	-0.173	0.425	-0.002	0.024	0.01	0.07	-0.104	0.018	0.472	-0.075
-0.109	-0.147	0.407	-0.009	0.021	0.017	0.049	-0.127	0.011	0.331	-0.068
-0.132	-0.299	0.428	-0.026	0.018	0.026	0.019	-0.097	0.129	0.204	-0.024
-0.072	-0.427	0.451	-0.034	0.007	0.03	-0.004	-0.027	0.16	0.204	0.032
-0.024	-0.445	0.439	-0.035	-0.022	0.022	-0.018	0.024	-0.039	0.223	0.001
-0.05	-0.412	0.409	-0.014	-0.033	0.017	-0.023	0.052	-0.225	0.303	-0.077
-0.134	-0.391	0.399	0.019	-0.006	0.011	-0.034	0.07	-0.238	0.482	-0.12
-0.125	-0.381	0.406	0.003	0.019	-0.002	-0.045	0.053	-0.147	0.568	-0.162
-0.111	-0.378	0.392	-0.032	0.027	0.006	-0.022	0.029	-0.049	0.55	-0.224
-0.112	-0.355	0.367	-0.006	0.027	0.016	0.001	0.042	0.001	0.547	-0.23
0.129	-0.316	0.384	0.019	0.024	0.011	0.008	0.047	0.031	0.523	-0.152
0.364	-0.309	0.408	-0.011	0.026	0.018	0.028	0.034	0.051	0.489	-0.09
0.417	-0.302	0.368	-0.031	0.009	0.032	0.042	0.041	0.029	0.49	-0.098
0.239	-0.272	0.313	-0.011	-0.02	0.034	0.029	0.062	0.018	0.489	-0.113
-0.202	-0.28	0.326	0.014	-0.028	0.026	0.012	0.064	0.048	0.482	-0.081
-0.361	-0.311	0.374	-0.002	-0.031	0.016	0.006	0.034	0.042	0.476	0
-0.206	-0.316	0.398	-0.027	-0.028	0.005	0.02	0.002	0.004	0.458	0.097
-0.105	-0.366	0.419	0.001	-0.004	0.003	0.053	-0.001	0.006	0.451	0.089
0.019	-0.458	0.473	0.022	0.014	0.01	0.046	0.001	0.027	0.472	-0.067
-0.014	-0.453	0.504	-0.011	0.028	0.003	-0.023	-0.011	0.033	0.465	-0.17
-0.224	-0.372	0.423	-0.016	0.035	-0.012	-0.07	-0.018	0.032	0.41	-0.134
-0.235	-0.368	0.295	0.002	0.008	-0.009	-0.06	-0.013	0.032	0.387	-0.102
-0.05	-0.396	0.234	-0.012	-0.031	-0.01	-0.041	-0.009	0.035	0.401	-0.05
0.113	-0.35	0.185	-0.026	-0.046	-0.019	-0.039	-0.001	0.026	0.412	0.054
0.076	-0.292	0.063	-0.032	-0.04	-0.016	-0.044	0.012	0.009	0.429	0.05
0.007	-0.263	0.011	-0.047	-0.028	-0.01	-0.04	0.004	0.007	0.447	-0.029
0.24	-0.243	0.201	-0.048	-0.01	-0.002	-0.012	-0.025	0.015	0.46	-0.057
0.429	-0.259	0.456	-0.031	0.017	0.005	0.022	-0.045	0.019	0.469	-0.115
0.315	-0.272	0.538	-0.017	0.031	0.002	0.034	-0.04	0.026	0.474	-0.211
0.229	-0.266	0.545	-0.003	0.023	-0.009	0.014	-0.01	0.036	0.483	-0.213
0.109	-0.332	0.595	0.013	0.02	-0.017	-0.023	0.019	0.042	0.484	-0.119
-0.007	-0.406	0.671	-0.014	0.029	-0.007	-0.036	0.002	0.04	0.477	-0.069
0.21	-0.375	0.761	-0.054	0.036	0.01	-0.008	-0.021	0.04	0.465	-0.097
0.442	-0.315	0.766	-0.035	0.021	0.013	0.029	0.002	0.049	0.446	-0.114
0.387	-0.301	0.657	0.001	0.001	0.011	0.021	0.018	0.059	0.432	-0.092
0.292	-0.316	0.551	0	0.006	0.012	-0.015	-0.008	0.067	0.378	-0.085
0.298	-0.336	0.476	0.008	0.009	0.009	-0.018	-0.046	0.063	0.32	-0.116
0.283	-0.338	0.393	0.031	-0.003	0.006	0.006	-0.079	0.043	0.368	-0.143
0.196	-0.325	0.279	0.029	-0.006	0.006	0.037	-0.111	0.036	0.451	-0.147
0.184	-0.322	0.142	0.003	0.005	0.008	0.067	-0.151	0.042	0.482	-0.13
0.226	-0.334	0.03	-0.026	0.024	0.008	0.046	-0.152	0.04	0.496	-0.049
0.066	-0.339	-0.032	-0.019	0.023	0.002	-0.006	-0.086	0.032	0.501	0.029
-0.24	-0.34	-0.045	-0.008	0	0.007	-0.003	-0.043	0.038	0.506	-0.021
-0.442	-0.345	-0.012	-0.03	-0.001	0.016	0.037	-0.04	0.031	0.499	-0.131
-0.483	-0.34	0.044	-0.046	0.01	0.007	0.025	0.01	-0.014	0.468	-0.151
-0.355	-0.337	0.103	-0.058	0.006	0.005	-0.023	0.074	-0.034	0.452	-0.096
-0.305	-0.342	0.161	-0.064	0.001	0.019	-0.034	0.081	0.001	0.446	-0.083
-0.475	-0.331	0.216	-0.056	0	0.02	-0.042	0.05	0.017	0.433	-0.116
-0.476	-0.309	0.261	-0.049	-0.008	0.012	-0.069	0.021	0.012	0.438	-0.116
-0.241	-0.301	0.278	-0.027	-0.034	0.007	-0.035	0.009	0.069	0.468	-0.089
-0.045	-0.303	0.267	-0.015	-0.045	0.006	0.013	0.012	0.104	0.475	-0.064
0.08	-0.312	0.248	-0.024	-0.016	0.007	0.005	0.007	-0.002	0.441	-0.043
0.12	-0.314	0.233	-0.027	0.004	0.009	0.023	-0.003	-0.124	0.43	-0.028
0.149	-0.294	0.234	-0.027	0.011	0.01	0.068	0.023	-0.146	0.447	-0.03
0.263	-0.28	0.251	-0.016	0.024	0.009	0.046	0.049	-0.121	0.438	-0.088
0.281	-0.285	0.259	-0.015	0.023	0.006	-0.018	0.029	-0.082	0.432	-0.184
0.178	-0.288	0.26	-0.046	0.011	0.01	-0.045	0.007	-0.052	0.45	-0.204
0.064	-0.287	0.27	-0.037	-0.005	0.019	-0.033	0.004	-0.05	0.471	-0.149
-0.056	-0.317	0.287	0.011	-0.014	0.023	-0.012	0.012	-0.033	0.491	-0.118
0.022	-0.377	0.292	0.023	-0.002	0.022	0.003	0.025	-0.002	0.49	-0.086
0.184	-0.397	0.281	0.001	0.007	0.028	0.012	0.022	-0.004	0.489	-0.113
0.049	-0.369	0.279	-0.014	-0.002	0.045	0.008	0.019	-0.021	0.499	-0.259
-0.027	-0.351	0.294	-0.004	-0.016	0.081	-0.007	0.031	-0.018	0.436	-0.312
0.191	-0.351	0.3	-0.017	-0.026	0.112	-0.012	0.027	-0.01	0.372	-0.186
0.223	-0.339	0.294	-0.048	-0.004	0.089	0.008	0.003	-0.002	0.433	-0.037
0.04	-0.312	0.288	-0.046	0.023	0.105	0.036	-0.01	0.019	0.501	0.124
-0.076	-0.3	0.289	-0.039	0.016	0.228	0.035	-0.01	0.039	0.496	0.218
-0.159	-0.323	0.295	-0.042	0.02	0.264	0.015	-0.009	0.034	0.485	0.103
-0.261	-0.347	0.294	-0.029	0.034	0.14	0.014	-0.007	0.011	0.474	-0.029
-0.33	-0.344	0.301	0.007	0.024	0.032	0.015	-0.013	0.01	0.463	-0.038
-0.318	-0.331	0.318	0.046	0.002	0.008	0.003	-0.023	0.019	0.465	-0.019
-0.269	-0.33	0.315	0.018	-0.026	0.015	-0.011	-0.029	0.002	0.469	0.032
-0.232	-0.334	0.309	-0.048	-0.039	-0.012	-0.021	-0.044	-0.009	0.461	0
-0.157	-0.329	0.31	-0.043	-0.045	-0.055	-0.022	-0.044	0.004	0.445	-0.187
-0.084	-0.315	0.308	0.001	-0.059	-0.03	-0.036	-0.013	0.02	0.454	-0.253
-0.166	-0.321	0.3	0.001	-0.052	0.066	-0.064	0.01	0.01	0.467	-0.088
-0.267	-0.346	0.292	-0.027	-0.028	0.173	-0.057	0.008	-0.028	0.453	0.086
-0.2	-0.346	0.298	-0.035	-0.016	0.182	-0.002	0.001	-0.039	0.44	0.075
-0.106	-0.321	0.311	-0.01	-0.01	0.086	0.063	-0.012	-0.037	0.432	-0.102
-0.064	-0.32	0.313	0.008	-0.006	0.029	0.064	-0.033	-0.058	0.431	-0.276
-0.062	-0.334	0.307	-0.012	-0.008	0.022	-0.015	-0.031	-0.087	0.446	-0.299
-0.088	-0.336	0.3	-0.02	-0.02	0.048	-0.088	-0.002	-0.131	0.46	-0.187
-0.039	-0.334	0.3	-0.014	-0.035	0.157	-0.11	0.024	-0.158	0.47	-0.102
0.063	-0.334	0.296	-0.042	-0.042	0.289	-0.092	0.031	-0.129	0.474	-0.045
0.136	-0.336	0.285	-0.064	-0.028	0.429	-0.038	0.018	-0.107	0.462	0.196
0.126	-0.344	0.298	-0.032	0.006	0.495	0.003	0.001	-0.104	0.445	0.496
0.039	-0.358	0.318	0.01	0.021	0.311	0.014	-0.009	-0.081	0.439	0.459
-0.026	-0.365	0.317	0.002	0.008	0.008	0.024	-0.016	-0.073	0.45	0.165
-0.08	-0.366	0.317	-0.028	0.021	-0.182	0.014	-0.013	-0.068	0.463	-0.112
-0.132	-0.374	0.323	-0.016	0.042	-0.275	-0.031	-0.017	-0.035	0.461	-0.372
-0.143	-0.378	0.328	0	0.026	-0.367	-0.044	-0.032	0.007	0.466	-0.304
-0.176	-0.369	0.328	-0.012	0.01	-0.44	0.02	-0.044	0.037	0.48	0.212
-0.216	-0.364	0.312	-0.009	0.014	-0.407	0.094	-0.04	0.028	0.471	0.403
-0.202	-0.349	0.311	0.015	0.017	-0.326	0.104	-0.008	0.031	0.453	0
-0.192	-0.324	0.321	0.029	0.011	-0.294	0.063	0.024	0.077	0.464	-0.337
-0.182	-0.327	0.31	0.004	0.002	-0.261	-0.001	0.021	0.053	0.486	-0.355
-0.106	-0.346	0.305	-0.029	0.002	-0.209	-0.06	0.012	0.03	0.489	-0.326
-0.042	-0.335	0.314	-0.009	-0.003	-0.18	-0.077	0.012	0.187	0.475	-0.43
-0.016	-0.308	0.308	0.008	-0.009	-0.163	-0.069	0.007	0.326	0.446	-0.586
0.025	-0.315	0.286	-0.009	0.009	-0.141	-0.07	-0.008	0.228	0.427	-0.55
0.03	-0.326	0.272	-0.024	0.016	-0.093	-0.044	-0.018	0.06	0.438	-0.337
-0.006	-0.304	0.288	-0.037	0.005	-0.038	0.026	-0.009	-0.042	0.449	-0.178
-0.005	-0.28	0.312	-0.015	0.007	-0.003	0.052	0	-0.088	0.444	-0.124
0.031	-0.267	0.302	0.002	0.015	0.026	-0.057	-0.01	-0.072	0.441	-0.1
0.038	-0.257	0.286	-0.044	0.01	0.029	-0.191	-0.034	-0.052	0.434	-0.086
-0.014	-0.254	0.293	-0.048	-0.001	0.002	-0.096	-0.063	-0.049	0.442	-0.1
-0.044	-0.252	0.302	0	0.007	-0.008	0.153	-0.079	-0.01	0.469	-0.106
-0.007	-0.249	0.292	0.007	0.024	0.013	0.209	-0.078	0.005	0.476	-0.064
0.036	-0.281	0.272	-0.021	0.015	0.052	0.087	-0.079	-0.06	0.477	-0.044
0.026	-0.359	0.279	-0.05	-0.01	0.085	0.001	-0.078	-0.137	0.479	-0.079
-0.004	-0.416	0.299	-0.04	-0.03	0.085	-0.034	-0.059	-0.158	0.416	-0.107
0.015	-0.403	0.296	-0.013	-0.04	0.068	-0.06	-0.05	-0.047	0.351	-0.106
-0.001	-0.369	0.284	-0.003	-0.045	0.054	-0.083	-0.065	0.146	0.385	-0.087
-0.093	-0.346	0.28	0.014	-0.058	0.045	-0.04	-0.052	0.24	0.437	-0.077
-0.13	-0.317	0.294	0.002	-0.06	0.053	0.107	0.009	0.259	0.461	-0.086
-0.097	-0.317	0.31	-0.03	-0.024	0.078	0.178	0.053	0.24	0.494	-0.081
-0.08	-0.346	0.295	-0.029	0.006	0.081	0.063	0.045	0.066	0.501	-0.071
-0.087	-0.344	0.292	-0.019	0.009	0.086	-0.071	0.014	-0.163	0.462	-0.073
-0.067	-0.321	0.312	-0.019	0.021	0.152	-0.083	0.004	-0.22	0.447	-0.073
-0.053	-0.321	0.305	-0.033	0.048	0.231	-0.013	0.015	-0.151	0.48	-0.073
-0.079	-0.342	0.295	-0.048	0.055	0.352	0.063	0.022	-0.056	0.508	-0.071
-0.078	-0.357	0.308	-0.051	0.017	0.602	0.122	0.042	0.071	0.513	-0.08
-0.051	-0.342	0.309	-0.06	-0.02	0.807	0.137	0.063	0.054	0.488	-0.085
-0.03	-0.324	0.294	-0.044	-0.01	0.87	0.06	0.039	-0.114	0.431	-0.053
0.006	-0.332	0.285	-0.017	0.009	0.818	-0.068	0.008	-0.123	0.409	-0.031
0.04	-0.34	0.296	-0.015	0.003	0.598	-0.12	0.017	0.006	0.443	-0.021
0.029	-0.338	0.306	-0.004	-0.004	0.338	-0.067	0.022	0.057	0.464	0.008
-0.006	-0.341	0.3	-0.002	0.018	0.043	-0.005	-0.012	0.071	0.453	0.007
-0.001	-0.343	0.29	-0.01	0.043	-0.283	0.018	-0.034	0.104	0.444	-0.016
0.028	-0.342	0.289	0.002	0.024	-0.247	0.013	-0.016	0.093	0.449	-0.035
0.027	-0.333	0.297	-0.017	-0.008	-0.002	-0.003	-0.009	0.049	0.46	-0.083
0.007	-0.332	0.299	-0.042	-0.006	-0.058	0.001	-0.024	0.028	0.466	-0.125
0.003	-0.344	0.288	-0.033	0.002	-0.182	0.005	-0.016	0.016	0.47	-0.118
-0.001	-0.333	0.301	-0.036	0.007	-0.196	-0.011	0.008	-0.004	0.458	-0.098
-0.035	-0.308	0.322	-0.037	0.027	-0.325	-0.006	0.017	-0.017	0.445	-0.072
-0.094	-0.309	0.309	-0.022	0.045	-0.485	-0.006	0.01	-0.019	0.453	-0.059
-0.103	-0.328	0.294	-0.014	0.044	-0.553	-0.027	0	-0.019	0.456	-0.12
-0.065	-0.335	0.29	0	0.017	-0.538	-0.016	-0.001	-0.015	0.468	-0.184
-0.088	-0.322	0.285	0.003	-0.018	-0.436	0.012	-0.001	-0.016	0.469	-0.148
-0.124	-0.315	0.284	-0.007	-0.022	-0.332	0.011	-0.007	-0.067	0.401	-0.077
-0.116	-0.332	0.278	-0.003	-0.01	-0.252	-0.009	0.001	-0.148	0.368	-0.072
-0.114	-0.338	0.28	0.008	-0.023	-0.197	-0.016	0.016	-0.137	0.448	-0.097
-0.1	-0.333	0.292	0.013	-0.038	-0.187	-0.022	0.017	-0.014	0.503	-0.085
-0.069	-0.345	0.282	-0.009	-0.009	-0.175	-0.052	0.003	0.111	0.479	-0.045
-0.083	-0.353	0.274	-0.029	0.029	-0.141	-0.114	-0.014	0.164	0.46	0.007
-0.143	-0.339	0.289	-0.015	0.009	-0.109	-0.145	-0.022	0.141	0.475	0.046
-0.155	-0.324	0.297	-0.021	-0.033	-0.078	-0.111	-0.031	0.087	0.484	0.055
-0.108	-0.321	0.285	-0.048	-0.04	-0.061	-0.083	-0.037	0.013	0.463	0.058
-0.123	-0.325	0.276	-0.051	-0.031	-0.05	-0.066	-0.021	-0.064	0.452	0.028
-0.155	-0.321	0.286	-0.021	-0.022	-0.028	-0.034	0.007	-0.062	0.466	-0.021
-0.11	-0.32	0.296	0.018	-0.002	-0.007	-0.041	0.02	0.007	0.471	-0.09
-0.072	-0.331	0.293	-0.004	0.015	0.008	-0.074	-0.008	0.06	0.46	-0.208
-0.056	-0.34	0.287	-0.043	0.025	0.009	-0.018	-0.038	0.038	0.444	-0.236
-0.013	-0.326	0.287	-0.008	0.032	-0.003	0.089	-0.014	-0.041	0.445	-0.158
0.018	-0.305	0.292	0.025	0.014	-0.001	0.087	0.016	-0.073	0.473	-0.129
0.023	-0.32	0.285	0.009	-0.024	0.012	0.033	0.01	-0.054	0.492	-0.141
0.021	-0.345	0.278	-0.011	-0.037	0.023	0.037	0.005	-0.015	0.473	-0.096
0.021	-0.33	0.299	-0.012	-0.009	0.032	0.04	0.004	0.04	0.442	-0.009
0.033	-0.321	0.32	0.009	0.018	0.045	0.049	0.003	0.033	0.445	0.021
0.019	-0.336	0.305	-0.017	0.011	0.067	0.091	0	-0.017	0.462	0.039
-0.044	-0.34	0.29	-0.045	-0.005	0.062	0.11	-0.008	-0.016	0.443	0.119
-0.049	-0.341	0.29	0.026	-0.015	0.088	0.088	-0.004	-0.003	0.428	0.119
0.01	-0.342	0.285	0.057	-0.033	0.239	0.062	0.009	-0.007	0.454	-0.005
0.019	-0.342	0.279	0.002	-0.041	0.346	0.087	0.003	-0.01	0.47	-0.117
0.01	-0.339	0.274	-0.028	-0.028	0.254	0.138	-0.001	-0.014	0.47	-0.164
0.032	-0.322	0.292	-0.044	-0.016	0.154	0.111	0.008	0.001	0.465	-0.138
0.053	-0.31	0.322	-0.046	-0.023	0.129	0.027	-0.002	0.019	0.456	-0.101
0.075	-0.311	0.317	-0.042	-0.021	0.073	-0.023	-0.015	-0.001	0.458	-0.142
0.076	-0.322	0.303	-0.07	0.012	0.102	-0.048	-0.014	-0.032	0.456	-0.166
0.03	-0.329	0.303	-0.064	0.014	0.265	-0.092	-0.018	-0.012	0.444	-0.105
-0.021	-0.316	0.294	-0.025	-0.017	0.4	-0.129	-0.027	0.048	0.448	-0.123
-0.03	-0.327	0.274	-0.01	0.001	0.526	-0.112	-0.03	0.074	0.452	-0.278
-0.012	-0.366	0.265	-0.013	0.036	0.591	-0.049	-0.029	0.059	0.458	-0.343
-0.006	-0.368	0.285	-0.025	0.031	0.457	0	-0.011	0.046	0.479	-0.146
0.02	-0.347	0.302	-0.021	0.022	0.258	0.018	0.015	0.025	0.479	0.173
0.055	-0.344	0.284	-0.024	0.016	0.069	0.016	0.011	-0.022	0.461	0.315
0.061	-0.349	0.281	-0.051	0.004	-0.073	-0.006	-0.01	-0.095	0.449	0.208
0.1	-0.35	0.3	-0.032	0.002	-0.097	-0.029	-0.021	-0.153	0.443	0.132
0.116	-0.343	0.304	0.011	0.001	-0.144	-0.041	-0.03	-0.138	0.449	0.219
0.031	-0.34	0.3	0.004	0	-0.292	-0.044	-0.036	-0.084	0.463	0.043
-0.054	-0.343	0.298	-0.021	-0.005	-0.387	-0.01	-0.035	-0.036	0.447	-0.484
-0.08	-0.325	0.3	-0.023	-0.02	-0.331	0.045	-0.01	-0.005	0.414	-0.71
-0.065	-0.309	0.311	-0.011	-0.02	-0.191	0.048	0.025	-0.01	0.411	-0.484
-0.049	-0.306	0.31	-0.017	0.003	-0.123	0.011	0.024	-0.036	0.379	-0.243
-0.03	-0.31	0.298	-0.029	0.027	-0.168	-0.018	0.005	-0.033	0.336	-0.14
0.027	-0.343	0.297	-0.017	0.027	-0.161	-0.029	0.015	0.007	0.418	-0.139
0.012	-0.359	0.291	-0.014	0.009	-0.06	-0.02	0.027	0.038	0.526	-0.166
-0.091	-0.337	0.274	-0.026	0	-0.018	0.006	0.024	0.021	0.52	-0.116
-0.124	-0.342	0.262	-0.042	0.003	-0.047	0.006	0.026	-0.017	0.49	-0.053
-0.092	-0.343	0.27	-0.042	-0.001	-0.057	-0.014	0.031	-0.05	0.484	-0.081
-0.086	-0.313	0.286	-0.005	-0.029	-0.055	-0.015	0.035	-0.059	0.464	-0.158
-0.089	-0.314	0.286	-0.01	-0.052	-0.062	-0.019	0.024	-0.025	0.457	-0.177
-0.105	-0.334	0.283	-0.052	-0.037	-0.053	-0.027	-0.02	-0.057	0.477	-0.103
-0.12	-0.336	0.287	-0.037	-0.037	-0.02	-0.026	-0.076	-0.134	0.491	-0.07
-0.06	-0.341	0.297	-0.01	-0.044	0.009	-0.021	-0.111	-0.065	0.481	-0.103
0.023	-0.361	0.308	-0.012	-0.004	0.036	-0.015	-0.11	0.062	0.464	-0.022
-0.001	-0.37	0.325	-0.013	0.019	0.073	-0.023	-0.078	0.091	0.458	0.028
-0.114	-0.353	0.386	0.021	-0.001	0.072	-0.024	-0.023	0.105	0.451	-0.097
-0.131	-0.313	0.45	0.071	0.003	0.103	-0.002	0.032	0.133	0.441	-0.12
-0.039	-0.27	0.431	0.034	0.014	0.263	0.004	0.051	0.1	0.436	0.005
-0.018	-0.254	0.378	-0.041	0.002	0.339	-0.028	0.041	0.027	0.441	0.076
-0.045	-0.271	0.347	-0.028	0.004	0.159	-0.056	0.027	-0.03	0.446	0.045
-0.046	-0.31	0.297	-0.008	0.027	-0.07	-0.018	0.01	-0.081	0.445	-0.089
-0.055	-0.366	0.233	-0.021	0.037	-0.125	0.064	0.003	-0.12	0.465	-0.219
-0.053	-0.384	0.205	-0.005	0.024	-0.073	0.098	0.005	-0.102	0.487	-0.213
-0.069	-0.338	0.209	-0.005	0.003	-0.067	0.072	0.005	-0.031	0.466	-0.088
-0.125	-0.313	0.229	-0.037	-0.023	-0.068	0.028	0.008	0.018	0.444	0.052
-0.139	-0.344	0.255	-0.055	-0.045	-0.009	-0.026	0.01	0.041	0.449	0.137
-0.109	-0.368	0.274	-0.06	-0.04	0.047	-0.075	0.001	0.07	0.448	0.183
-0.111	-0.365	0.278	-0.043	-0.012	0.074	-0.085	-0.011	0.083	0.452	0.174
-0.151	-0.353	0.289	-0.026	0.018	0.142	-0.058	-0.02	0.1	0.471	0.082
-0.145	-0.334	0.319	-0.025	0.033	0.247	-0.04	-0.019	0.116	0.482	-0.061
-0.06	-0.331	0.332	-0.032	0.025	0.25	-0.027	-0.012	0.084	0.493	-0.196
0.002	-0.33	0.315	-0.053	0.021	0.141	0.013	-0.011	0.017	0.499	-0.218
-0.014	-0.287	0.293	-0.048	0.028	0.084	0.042	-0.011	-0.065	0.478	-0.069
[truncated: 74,135 more rows]
