# Supplementary material for: Asymmetric and transient properties of reciprocal activity of antagonists during the paw-shake response in the cat
Source: PLoS Comput Biol. 2021 Dec 28;17(12):e1009677. doi: 10.1371/journal.pcbi.1009677 (PMC8759665; doi:10.1371/journal.pcbi.1009677)
Supplement: S1 Data — File name of each file has the following structure: SupplementaryFileNumber_Data_SessionNumber_AnimalCode_EpisodeNumber.txt. Example: S1_Data_7_3-25-0_bo_9F.txt, where S1 is the supplementary data file number 7, 3-25-0 is session number, bo is animal code, 9F is episode number, and txt is file type extension. Each column of each file contains raw EMG signal of a specific muscle in mV sampled at 3000 Hz and band-pass filtered (Butterworth zero-lag filter, 30 Hz– 1000 Hz, 3 dB). First line of each file contains muscle name abbreviations (see Table 3 in the manuscript): MG, medial gastrocnemius; SO, soleus; BFS, biceps femoris anterior; IP, iliopsoas; TA, tibialis anterior; VA, vastus lateralis and vastus medialis. (ZIP) [file pcbi.1009677.s001.zip › S1_Data/S1_Data_24_7-7-0_ST_35F.txt]

BFP	MG	SO	BFA	VL	TA	SAM	IP	RF	EDL	FDL
-0.298	0.517	0.612	0.453	-0.493	-0.506	1.835	1.187	-0.731	2.284	-1.906
2.378	-1.033	-1.74	-0.131	0.416	1.069	-1.89	-1.349	0.585	-1.531	2.079
2.076	-1.64	-2.654	-0.37	0.74	1.624	-3.293	-2.303	1.09	-2.988	3.583
0.759	-1.324	-2.17	-0.282	0.56	1.075	-2.517	-1.778	0.944	-2.228	2.79
0.86	-1.221	-1.936	-0.299	0.557	0.613	-2.377	-1.684	1.02	-2.109	2.69
0.894	-1.211	-1.728	-0.323	0.569	0.373	-2.439	-1.693	1.011	-2.15	2.749
0.69	-1.132	-1.497	-0.295	0.509	0.283	-2.285	-1.545	0.88	-1.929	2.532
0.683	-1.096	-1.352	-0.304	0.484	0.279	-2.195	-1.486	0.828	-1.806	2.412
0.75	-1.045	-1.011	-0.29	0.464	0.253	-2.034	-1.406	0.774	-1.682	2.263
0.623	-0.937	-0.68	-0.235	0.438	0.26	-1.851	-1.297	0.716	-1.546	2.128
0.311	-0.881	-0.454	-0.23	0.401	0.315	-1.725	-1.216	0.677	-1.462	2.029
1.081	-1.034	-0.086	-0.249	0.363	0.386	-1.633	-1.143	0.651	-1.392	1.87
2.059	-1.195	0.076	-0.204	0.341	0.442	-1.55	-1.072	0.637	-1.256	1.673
1.239	-1.073	-0.331	-0.172	0.326	0.449	-1.45	-1.014	0.592	-1.085	1.503
0.25	-0.816	-0.901	-0.186	0.302	0.442	-1.333	-0.962	0.527	-0.952	1.339
0.349	-0.636	-1.337	-0.168	0.265	0.464	-1.214	-0.884	0.507	-0.808	1.155
0.411	-0.483	-1.778	-0.127	0.23	0.482	-1.115	-0.8	0.491	-0.603	0.975
0.3	-0.363	-2.275	-0.101	0.227	0.487	-1.049	-0.748	0.426	-0.401	0.809
0.277	-0.329	-2.687	-0.089	0.244	0.481	-0.966	-0.703	0.361	-0.286	0.675
0.222	-0.325	-2.934	-0.076	0.225	0.445	-0.871	-0.653	0.326	-0.24	0.615
0.164	-0.397	-3.151	-0.063	0.162	0.388	-0.826	-0.597	0.298	-0.194	0.611
0.096	-0.633	-3.354	-0.086	0.119	0.33	-0.787	-0.529	0.267	-0.157	0.625
0.057	-0.811	-3.261	-0.11	0.112	0.284	-0.677	-0.464	0.245	-0.155	0.635
0.104	-0.749	-2.784	-0.095	0.097	0.249	-0.531	-0.402	0.241	-0.107	0.632
0.142	-0.705	-2.242	-0.083	0.049	0.221	-0.427	-0.346	0.221	0.03	0.634
0.092	-0.789	-1.711	-0.094	-0.013	0.201	-0.372	-0.304	0.17	0.188	0.641
0.017	-0.71	-0.99	-0.109	-0.059	0.177	-0.317	-0.262	0.133	0.289	0.63
-0.028	-0.474	-0.162	-0.096	-0.08	0.157	-0.259	-0.227	0.126	0.281	0.606
-0.036	-0.328	0.709	-0.064	-0.085	0.146	-0.213	-0.195	0.119	0.097	0.558
-0.042	-0.303	1.658	-0.081	-0.072	0.117	-0.189	-0.15	0.092	-0.21	0.457
-0.081	-0.371	2.323	-0.095	-0.049	0.182	-0.188	-0.119	0.057	-0.461	0.314
-0.1	-0.403	2.389	-0.032	-0.035	0.36	-0.186	-0.11	0.038	-0.648	0.17
-0.118	-0.251	2.123	0.039	-0.023	0.51	-0.157	-0.081	0.027	-0.764	0.069
-0.147	-0.078	1.777	0.069	-0.015	0.739	-0.105	-0.039	0.001	-0.581	0.008
-0.101	-0.055	1.293	0.071	-0.027	0.937	-0.06	-0.018	-0.027	-0.106	-0.032
-0.036	-0.109	0.721	0.062	-0.035	0.716	-0.026	-0.011	-0.047	0.329	-0.012
-0.071	-0.175	0.059	0.07	-0.037	0.326	0.026	0.004	-0.059	0.598	0.03
-0.159	-0.219	-0.827	0.05	-0.039	0.137	0.074	0.022	-0.061	0.821	0.038
-0.188	-0.201	-1.75	-0.016	-0.035	0.019	0.089	0.033	-0.06	0.987	0.046
-0.162	-0.165	-2.376	-0.019	-0.057	-0.066	0.103	0.052	-0.05	1.038	0.038
-0.136	-0.165	-2.593	0.035	-0.083	-0.087	0.134	0.075	-0.045	1.028	-0.006
-0.1	-0.183	-2.537	0.025	-0.076	-0.198	0.143	0.088	-0.058	0.957	-0.05
-0.074	-0.196	-2.462	-0.032	-0.074	-0.383	0.136	0.097	-0.073	0.843	-0.106
-0.097	-0.196	-2.392	-0.029	-0.082	-0.489	0.154	0.102	-0.081	0.766	-0.166
-0.143	-0.185	-2.197	0.033	-0.087	-0.453	0.178	0.1	-0.074	0.736	-0.205
-0.166	-0.17	-1.943	0.036	-0.086	-0.312	0.181	0.099	-0.067	0.721	-0.221
-0.139	-0.161	-1.726	-0.008	-0.064	-0.199	0.179	0.101	-0.08	0.702	-0.204
-0.09	-0.168	-1.505	0.015	-0.05	-0.174	0.189	0.108	-0.084	0.678	-0.186
-0.075	-0.169	-1.285	0.05	-0.061	-0.178	0.203	0.117	-0.086	0.671	-0.2
-0.122	-0.16	-1.115	0.039	-0.059	-0.169	0.211	0.113	-0.104	0.68	-0.208
-0.202	-0.166	-0.984	0.041	-0.048	-0.125	0.215	0.115	-0.105	0.69	-0.206
-0.23	-0.177	-0.861	0.055	-0.057	-0.063	0.218	0.142	-0.089	0.69	-0.211
-0.206	-0.175	-0.749	0.063	-0.078	-0.02	0.211	0.155	-0.091	0.674	-0.213
-0.215	-0.169	-0.669	0.074	-0.086	0.009	0.201	0.139	-0.098	0.645	-0.207
-0.205	-0.174	-0.632	0.091	-0.087	0.02	0.209	0.122	-0.092	0.626	-0.2
-0.165	-0.172	-0.611	0.119	-0.096	0.006	0.217	0.121	-0.088	0.631	-0.206
-0.194	-0.148	-0.583	0.139	-0.103	-0.005	0.206	0.131	-0.088	0.641	-0.211
-0.18	-0.14	-0.565	0.131	-0.092	0.003	0.205	0.137	-0.089	0.647	-0.193
-0.061	-0.149	-0.551	0.097	-0.077	-0.002	0.213	0.131	-0.092	0.661	-0.185
-0.042	-0.14	-0.515	0.089	-0.073	-0.011	0.203	0.123	-0.102	0.652	-0.194
-0.124	-0.148	-0.49	0.113	-0.076	0.071	0.194	0.118	-0.103	0.607	-0.185
-0.118	-0.18	-0.489	0.089	-0.081	0.2	0.192	0.11	-0.082	0.581	-0.178
-0.088	-0.187	-0.467	0.04	-0.076	0.187	0.178	0.101	-0.068	0.603	-0.181
-0.131	-0.178	-0.437	0.048	-0.076	0.075	0.171	0.1	-0.083	0.654	-0.164
-0.156	-0.177	-0.427	0.076	-0.088	0.015	0.175	0.101	-0.096	0.73	-0.15
-0.153	-0.187	-0.424	0.077	-0.088	0.086	0.172	0.087	-0.086	0.803	-0.147
-0.162	-0.201	-0.431	0.051	-0.08	0.293	0.164	0.068	-0.079	0.8	-0.142
-0.148	-0.199	-0.421	0.03	-0.078	0.408	0.144	0.058	-0.085	0.687	-0.138
-0.135	-0.194	-0.396	0.062	-0.079	0.382	0.123	0.055	-0.087	0.54	-0.12
-0.139	-0.199	-0.402	0.084	-0.083	0.438	0.124	0.049	-0.081	0.462	-0.116
-0.12	-0.199	-0.418	0.047	-0.084	0.431	0.13	0.043	-0.071	0.444	-0.132
-0.09	-0.197	-0.425	0.052	-0.077	0.197	0.121	0.042	-0.056	0.445	-0.117
-0.067	-0.204	-0.44	0.091	-0.073	0.002	0.108	0.038	-0.04	0.481	-0.101
-0.062	-0.211	-0.454	0.085	-0.077	-0.021	0.106	0.027	-0.025	0.516	-0.104
-0.099	-0.213	-0.469	0.086	-0.093	-0.076	0.107	0.01	-0.013	0.515	-0.089
-0.127	-0.215	-0.476	0.111	-0.111	-0.223	0.106	0.007	-0.004	0.509	-0.082
-0.112	-0.219	-0.465	0.119	-0.106	-0.316	0.134	0.013	0.005	0.504	-0.083
-0.084	-0.23	-0.461	0.115	-0.091	-0.342	0.182	0.007	0.008	0.498	-0.068
-0.043	-0.255	-0.474	0.096	-0.1	-0.402	0.151	0.01	0	0.502	-0.065
-0.023	-0.266	-0.486	0.071	-0.129	-0.463	0.057	0.022	-0.008	0.495	-0.062
-0.071	-0.232	-0.486	0.083	-0.122	-0.402	0.038	0.016	-0.005	0.487	-0.051
-0.128	-0.194	-0.487	0.1	-0.053	-0.257	0.109	0.018	0.002	0.499	-0.055
-0.128	-0.182	-0.505	0.069	-0.003	-0.186	0.171	0.031	0.005	0.508	-0.048
-0.102	-0.18	-0.51	0.029	-0.052	-0.18	0.158	0.031	-0.004	0.505	-0.039
-0.08	-0.206	-0.493	0.017	-0.13	-0.161	0.098	0.029	-0.022	0.492	-0.039
-0.076	-0.229	-0.497	0.018	-0.132	-0.134	0.059	0.024	-0.037	0.458	-0.02
-0.078	-0.189	-0.514	0.023	-0.077	-0.106	0.046	0.009	-0.046	0.434	-0.02
-0.052	-0.149	-0.519	0.027	-0.042	-0.08	0.027	0.003	-0.045	0.425	-0.04
-0.047	-0.167	-0.518	0.059	-0.058	-0.053	0.019	0.004	-0.044	0.405	-0.029
-0.076	-0.213	-0.531	0.089	-0.085	-0.005	0.027	0	-0.043	0.405	-0.01
-0.09	-0.246	-0.557	0.068	-0.066	0.027	0.029	-0.001	-0.036	0.434	-0.012
-0.071	-0.255	-0.542	0.05	-0.016	0.006	0.027	-0.001	-0.034	0.461	-0.015
-0.036	-0.26	-0.512	0.061	0	-0.019	0.022	-0.001	-0.03	0.476	-0.003
-0.047	-0.253	-0.545	0.053	-0.001	-0.014	0.011	-0.007	-0.021	0.469	0.012
-0.077	-0.245	-0.581	0.037	0.018	0.002	0.008	-0.027	-0.028	0.449	0.016
-0.071	-0.256	-0.57	0.045	0.017	0.011	0.014	-0.019	-0.024	0.455	0.013
-0.07	-0.254	-0.563	0.057	-0.025	0.016	0.014	0.005	0	0.488	0.023
-0.083	-0.248	-0.575	0.041	-0.068	0.022	0.006	-0.003	0.009	0.489	0.025
-0.088	-0.257	-0.59	0.016	-0.088	0.024	0.005	-0.017	0.006	0.43	0.009
-0.059	-0.247	-0.612	0.029	-0.091	0.024	0.015	-0.015	0.003	0.372	0.009
-0.002	-0.233	-0.624	0.069	-0.088	0.036	0.017	-0.004	-0.003	0.383	0.01
-0.007	-0.236	-0.611	0.059	-0.077	0.051	0.005	0.002	0	0.413	0.003
-0.07	-0.243	-0.609	0.025	-0.053	0.047	-0.006	-0.015	0.002	0.398	0.015
-0.105	-0.246	-0.625	0.045	-0.041	0.037	-0.008	-0.027	0.005	0.403	0.032
-0.094	-0.241	-0.622	0.069	-0.049	0.046	-0.01	-0.019	0.012	0.438	0.039
-0.069	-0.248	-0.62	0.056	-0.042	0.052	-0.017	-0.026	-0.008	0.439	0.045
-0.071	-0.266	-0.635	0.043	-0.026	0.048	-0.018	-0.041	-0.036	0.423	0.03
-0.083	-0.26	-0.63	0.059	-0.025	0.056	0.003	-0.036	-0.026	0.425	0.022
-0.073	-0.241	-0.618	0.077	-0.023	0.071	0.017	-0.027	-0.01	0.432	0.041
-0.057	-0.24	-0.638	0.036	-0.014	0.072	-0.002	-0.033	-0.018	0.431	0.036
-0.027	-0.255	-0.657	-0.004	-0.021	0.065	-0.01	-0.043	-0.026	0.415	0.025
-0.005	-0.258	-0.66	0.034	-0.054	0.068	0.001	-0.037	-0.02	0.399	0.021
-0.027	-0.247	-0.667	0.068	-0.075	0.083	-0.011	-0.023	-0.011	0.404	0.004
-0.046	-0.256	-0.68	0.066	-0.051	0.086	-0.024	-0.022	-0.011	0.405	0.017
-0.041	-0.271	-0.696	0.061	-0.017	0.09	-0.005	-0.029	-0.021	0.4	0.029
-0.066	-0.259	-0.693	0.043	-0.01	0.109	0.028	-0.025	-0.027	0.4	0.026
-0.103	-0.248	-0.673	0.041	-0.018	0.113	0.04	-0.015	-0.025	0.388	0.045
-0.084	-0.255	-0.673	0.057	-0.026	0.104	0.037	-0.023	-0.025	0.372	0.04
-0.045	-0.262	-0.684	0.057	-0.039	0.107	0.042	-0.038	-0.025	0.348	0.018
-0.065	-0.256	-0.668	0.053	-0.05	0.123	0.047	-0.037	-0.017	0.317	0.03
-0.073	-0.25	-0.643	0.055	-0.052	0.137	0.031	-0.027	-0.002	0.318	0.043
-0.025	-0.267	-0.649	0.049	-0.051	0.142	0.009	-0.017	-0.004	0.344	0.044
-0.009	-0.27	-0.67	0.035	-0.043	0.14	-0.003	-0.014	-0.02	0.383	0.04
-0.044	-0.231	-0.658	0.042	-0.016	0.141	-0.022	-0.024	-0.023	0.441	0.028
-0.075	-0.211	-0.625	0.077	-0.008	0.153	-0.036	-0.031	-0.021	0.481	0.035
-0.064	-0.231	-0.628	0.064	-0.035	0.183	-0.033	-0.038	-0.025	0.486	0.04
-0.041	-0.237	-0.657	0.015	-0.049	0.236	-0.031	-0.049	-0.041	0.477	0.024
-0.079	-0.221	-0.666	0.025	-0.062	0.316	-0.019	-0.042	-0.069	0.455	0.035
-0.118	-0.218	-0.669	0.045	-0.07	0.421	-0.002	-0.028	-0.066	0.427	0.052
-0.08	-0.246	-0.687	0.023	-0.043	0.486	-0.009	-0.03	-0.042	0.399	0.039
-0.061	-0.273	-0.703	0.02	-0.03	0.415	-0.033	-0.038	-0.04	0.364	0.026
-0.096	-0.271	-0.69	0.044	-0.046	0.303	-0.057	-0.027	-0.03	0.35	0.028
-0.083	-0.256	-0.676	0.064	-0.057	0.304	-0.072	-0.005	0.004	0.386	0.037
-0.043	-0.248	-0.683	0.062	-0.066	0.319	-0.065	-0.017	-0.004	0.43	0.039
-0.056	-0.255	-0.685	0.031	-0.067	0.196	-0.02	-0.038	-0.052	0.394	0.03
-0.053	-0.261	-0.68	0.028	-0.072	-0.036	0.04	-0.036	-0.067	0.375	0.031
-0.003	-0.25	-0.676	0.057	-0.094	-0.262	0.06	-0.036	-0.046	0.505	0.034
-0.003	-0.244	-0.675	0.039	-0.104	-0.365	0.049	-0.039	-0.028	0.606	0.02
-0.038	-0.247	-0.684	0.013	-0.09	-0.312	0.029	-0.041	-0.012	0.56	0.008
-0.045	-0.25	-0.691	0.027	-0.08	-0.142	0.005	-0.035	0.002	0.536	0.014
-0.065	-0.243	-0.697	0.032	-0.069	0.02	0.008	-0.016	0.004	0.561	0.03
-0.104	-0.235	-0.708	0.026	-0.035	0.013	0.016	-0.015	0.004	0.543	0.041
-0.094	-0.245	-0.702	0.024	-0.001	-0.076	0.002	-0.031	0.009	0.494	0.039
-0.076	-0.255	-0.689	0.034	-0.004	-0.069	0.01	-0.033	0.002	0.429	0.03
-0.111	-0.245	-0.699	0.064	-0.027	0.004	0.028	-0.033	-0.017	0.396	0.021
-0.102	-0.243	-0.723	0.068	-0.033	0	0.029	-0.041	-0.023	0.427	0.021
-0.048	-0.26	-0.73	0.046	-0.036	-0.096	0.058	-0.03	-0.01	0.442	0.037
-0.05	-0.266	-0.706	0.051	-0.054	-0.092	0.081	0.003	0.014	0.429	0.036
-0.058	-0.251	-0.675	0.072	-0.06	-0.014	0.052	0.012	0.04	0.401	0.027
-0.043	-0.238	-0.69	0.078	-0.036	-0.018	0.042	-0.004	0.037	0.35	0.038
-0.041	-0.246	-0.731	0.075	-0.017	0.024	0.042	-0.003	-0.014	0.34	0.029
-0.042	-0.255	-0.738	0.069	-0.042	0.201	-0.003	0.003	-0.054	0.385	0.017
-0.049	-0.249	-0.708	0.058	-0.065	0.473	-0.025	-0.024	-0.052	0.41	0.04
-0.057	-0.25	-0.669	0.042	-0.034	0.67	0	-0.05	-0.058	0.395	0.048
-0.054	-0.256	-0.635	0.038	0.003	0.42	0.047	-0.043	-0.05	0.377	0.031
-0.06	-0.254	-0.58	0.06	-0.021	-0.106	0.09	-0.029	0.002	0.366	0.022
-0.066	-0.248	-0.485	0.078	-0.079	-0.3	0.035	-0.014	0.039	0.345	0.025
-0.08	-0.243	-0.399	0.057	-0.1	-0.231	-0.082	-0.015	0.022	0.334	0.036
-0.086	-0.246	-0.374	0.042	-0.079	-0.312	-0.076	-0.042	-0.031	0.357	0.024
-0.053	-0.246	-0.388	0.063	-0.055	-0.454	0.024	-0.065	-0.086	0.4	0
-0.024	-0.247	-0.392	0.061	-0.035	-0.437	0.063	-0.074	-0.108	0.43	0.016
-0.035	-0.252	-0.356	0.031	-0.019	-0.315	0.009	-0.073	-0.084	0.419	0.015
-0.069	-0.251	-0.354	0.027	-0.017	-0.192	-0.12	-0.049	-0.019	0.382	-0.022
-0.087	-0.244	-0.457	0.036	-0.047	-0.111	-0.214	-0.01	0.024	0.377	0.003
-0.077	-0.242	-0.59	0.023	-0.08	-0.103	-0.166	0.011	0.021	0.417	0.061
-0.05	-0.247	-0.67	0.009	-0.06	-0.13	-0.103	-0.01	0.008	0.451	0.056
0.006	-0.254	-0.703	0.027	-0.023	-0.112	-0.108	-0.049	-0.013	0.459	0.02
0.019	-0.248	-0.707	0.06	-0.018	-0.029	-0.106	-0.06	-0.02	0.462	0.014
-0.052	-0.237	-0.706	0.067	-0.025	0.064	-0.085	-0.054	0.004	0.473	0.031
-0.08	-0.242	-0.708	0.056	-0.029	0.103	-0.03	-0.034	0.007	0.459	0.029
-0.057	-0.255	-0.702	0.049	-0.029	0.097	0.059	0.019	-0.018	0.421	0.011
-0.061	-0.255	-0.657	0.045	-0.033	0.085	0.091	0.068	-0.006	0.418	0.02
-0.075	-0.251	-0.583	0.048	-0.047	0.061	0.071	0.049	0.047	0.42	0.03
-0.094	-0.252	-0.547	0.051	-0.049	0.02	0.072	-0.043	0.069	0.38	0.027
-0.096	-0.255	-0.574	0.042	-0.047	-0.015	0.058	-0.121	0.063	0.366	0.032
-0.094	-0.258	-0.629	0.038	-0.074	-0.027	0.02	-0.101	0.067	0.403	0.035
-0.109	-0.248	-0.677	0.045	-0.095	-0.021	0.034	-0.047	0.057	0.44	0.036
-0.075	-0.243	-0.719	0.053	-0.078	-0.013	0.087	-0.047	0.027	0.454	0.035
-0.045	-0.251	-0.775	0.043	-0.061	-0.01	0.102	-0.036	-0.015	0.46	0.014
-0.082	-0.245	-0.824	0.037	-0.054	0	0.08	0.025	-0.06	0.472	0.017
-0.1	-0.238	-0.831	0.056	-0.051	0.024	0.083	0.062	-0.055	0.487	0.034
-0.068	-0.246	-0.805	0.045	-0.058	0.039	0.108	0.023	-0.008	0.495	0.017
-0.075	-0.247	-0.786	0.01	-0.067	0.038	0.073	-0.061	0.002	0.452	0.014
-0.096	-0.242	-0.785	0.021	-0.075	0.042	-0.06	-0.092	-0.033	0.383	0.018
-0.013	-0.249	-0.792	0.037	-0.069	0.058	-0.16	-0.046	-0.095	0.378	0.01
0.051	-0.259	-0.795	0.022	-0.046	0.075	-0.108	-0.051	-0.199	0.404	0.026
-0.028	-0.269	-0.779	0.015	-0.033	0.081	-0.021	-0.132	-0.254	0.415	0.032
-0.081	-0.275	-0.743	0.026	-0.027	0.075	0.005	-0.138	-0.162	0.437	0.03
-0.064	-0.264	-0.713	0.051	-0.017	0.066	0.029	-0.035	-0.013	0.45	0.029
-0.07	-0.254	-0.705	0.056	-0.006	0.068	0.05	0.033	0.078	0.448	-0.001
-0.043	-0.272	-0.71	0.029	0.002	0.075	0.041	-0.005	0.109	0.446	-0.002
0.001	-0.292	-0.698	0.032	-0.02	0.085	0.017	-0.064	0.116	0.437	0.031
-0.023	-0.27	-0.661	0.056	-0.055	0.097	-0.001	-0.054	0.122	0.436	0.036
-0.104	-0.243	-0.645	0.073	-0.049	0.095	-0.002	0.003	0.117	0.439	0.044
-0.163	-0.248	-0.657	0.085	-0.034	0.086	-0.048	0.031	0.098	0.433	0.047
-0.104	-0.25	-0.651	0.055	-0.049	0.087	-0.084	0.006	0.091	0.43	0.03
-0.031	-0.245	-0.637	0.036	-0.065	0.101	0	-0.039	0.105	0.433	0.042
-0.08	-0.253	-0.64	0.059	-0.07	0.114	0.089	-0.038	0.092	0.43	0.043
-0.119	-0.248	-0.642	0.06	-0.063	0.112	0.106	-0.001	0.049	0.417	0.012
-0.086	-0.233	-0.643	0.058	-0.046	0.105	0.06	0.005	0.04	0.407	0.012
-0.065	-0.23	-0.646	0.051	-0.039	0.109	-0.029	0.013	0.062	0.417	0.019
-0.055	-0.207	-0.635	0.026	-0.04	0.107	-0.047	0.023	0.055	0.439	0.013
-0.052	-0.156	-0.635	0.039	-0.027	0.1	-0.064	-0.021	0.036	0.45	0.02
-0.06	-0.123	-0.65	0.055	-0.014	0.109	-0.148	-0.051	0.042	0.436	0.03
-0.078	-0.099	-0.651	0.04	-0.02	0.113	-0.086	-0.011	0.05	0.426	0.031
-0.109	-0.073	-0.644	0.032	-0.036	0.107	0.08	0.02	0.052	0.431	0.018
-0.125	-0.096	-0.643	0.021	-0.049	0.127	0.068	-0.01	0.059	0.411	0.009
-0.096	-0.124	-0.647	0.019	-0.053	0.174	-0.061	-0.058	0.031	0.395	0.023
-0.06	-0.135	-0.65	0.042	-0.052	0.26	-0.139	-0.07	-0.012	0.41	0.019
-0.078	-0.257	-0.644	0.049	-0.057	0.32	-0.2	-0.045	-0.003	0.414	0.026
-0.079	-0.421	-0.641	0.04	-0.066	0.26	-0.116	-0.006	0.011	0.423	0.072
-0.017	-0.432	-0.644	0.044	-0.06	0.272	0.187	0.038	-0.016	0.449	0.073
0.006	-0.352	-0.639	0.057	-0.048	0.385	0.315	0.062	-0.035	0.45	0.037
-0.026	-0.304	-0.642	0.05	-0.053	0.426	0.144	0.037	-0.021	0.435	0.047
-0.037	-0.28	-0.646	0.03	-0.058	0.507	0.018	-0.002	0.003	0.429	0.057
-0.021	-0.265	-0.639	0.036	-0.049	0.489	-0.007	-0.005	0.015	0.424	0.031
-0.012	-0.255	-0.647	0.053	-0.046	0.188	-0.057	0.022	0.012	0.427	0
-0.019	-0.265	-0.66	0.06	-0.043	-0.05	-0.043	0.029	0.003	0.439	-0.011
-0.042	-0.28	-0.654	0.063	-0.041	-0.11	0.061	-0.006	-0.021	0.443	0.012
-0.068	-0.272	-0.643	0.052	-0.051	-0.202	0.127	-0.061	-0.053	0.439	0.031
-0.055	-0.263	-0.641	0.054	-0.055	-0.28	0.102	-0.093	-0.055	0.429	0.025
-0.044	-0.259	-0.645	0.076	-0.057	-0.255	0.029	-0.085	-0.033	0.414	0.032
-0.096	-0.25	-0.647	0.06	-0.06	-0.176	-0.012	-0.071	-0.034	0.411	0.025
-0.132	-0.254	-0.652	0.038	-0.054	-0.088	0.019	-0.064	-0.065	0.418	-0.013
-0.103	-0.253	-0.649	0.034	-0.048	-0.051	0.051	-0.045	-0.086	0.415	-0.028
-0.082	-0.24	-0.634	0.02	-0.032	-0.084	0.049	-0.017	-0.071	0.415	-0.009
-0.088	-0.247	-0.632	0.028	-0.011	-0.064	0.069	0.002	-0.06	0.42	0.023
-0.092	-0.262	-0.64	0.066	-0.027	0.014	0.081	0.009	-0.058	0.421	0.029
-0.088	-0.263	-0.639	0.08	-0.061	-0.031	0.035	0.01	-0.019	0.424	0.016
-0.081	-0.265	-0.652	0.069	-0.059	-0.173	-0.01	0.016	0.007	0.427	0.032
-0.075	-0.269	-0.664	0.054	-0.033	-0.233	-0.005	0.018	-0.005	0.425	0.039
-0.006	-0.272	-0.661	0.041	-0.017	-0.212	0.009	0	0.008	0.421	0.017
0.083	-0.268	-0.664	0.039	-0.02	-0.186	-0.002	-0.021	0.028	0.414	0.007
0.041	-0.242	-0.665	0.028	-0.042	-0.148	-0.03	-0.021	0.016	0.418	0.006
-0.063	-0.211	-0.66	0.009	-0.062	-0.101	-0.054	-0.02	0.003	0.433	0.012
-0.087	-0.214	-0.664	0.021	-0.067	-0.066	-0.086	-0.03	0.004	0.439	0.025
-0.052	-0.24	-0.666	0.051	-0.06	0.004	-0.132	-0.041	-0.01	0.44	0.022
-0.018	-0.255	-0.662	0.059	-0.051	0.109	-0.106	-0.069	-0.052	0.437	0.021
-0.029	-0.255	-0.657	0.05	-0.06	0.138	0	-0.111	-0.079	0.433	0.015
-0.105	-0.254	-0.653	0.049	-0.068	0.079	0.085	-0.117	-0.062	0.436	-0.005
-0.208	-0.248	-0.643	0.079	-0.066	0.005	0.111	-0.088	-0.053	0.432	0.006
-0.209	-0.244	-0.628	0.102	-0.073	-0.031	0.096	-0.07	-0.087	0.424	0.027
-0.072	-0.263	-0.619	0.079	-0.069	-0.013	0.081	-0.058	-0.119	0.434	0.023
0.006	-0.294	-0.637	0.054	-0.059	-0.034	0.074	-0.023	-0.119	0.45	0.024
-0.037	-0.283	-0.698	0.058	-0.072	-0.094	0.034	0.016	-0.098	0.465	0.025
-0.065	-0.226	-0.745	0.065	-0.081	-0.082	0.004	0.028	-0.059	0.477	0.018
-0.043	-0.197	-0.724	0.052	-0.088	-0.025	0.008	0.011	-0.019	0.461	0.031
-0.023	-0.233	-0.685	0.028	-0.088	0	0.006	-0.014	-0.025	0.425	0.041
-0.032	-0.265	-0.687	0.019	-0.048	-0.012	0.009	-0.018	-0.06	0.412	0.037
-0.032	-0.255	-0.707	0.019	-0.006	-0.018	0.014	-0.002	-0.067	0.42	0.029
-0.011	-0.237	-0.714	0.018	0.001	0.009	0.022	0.014	-0.046	0.403	0.018
-0.041	-0.228	-0.711	0.03	-0.008	0.019	0.077	0.012	-0.028	0.388	0.024
-0.096	-0.231	-0.699	0.044	-0.021	-0.004	0.127	-0.01	-0.039	0.409	0.037
-0.085	-0.238	-0.683	0.046	-0.035	0.021	0.141	-0.024	-0.067	0.426	0.039
-0.03	-0.24	-0.679	0.044	-0.032	0.098	0.189	-0.02	-0.078	0.419	0.039
-0.01	-0.249	-0.68	0.046	-0.021	0.074	0.137	-0.012	-0.062	0.407	0.026
-0.04	-0.259	-0.676	0.041	-0.027	-0.029	-0.072	-0.013	-0.034	0.406	0.011
-0.063	-0.254	-0.677	0.014	-0.046	0.026	-0.165	-0.028	-0.008	0.422	0.019
-0.081	-0.238	-0.681	0.007	-0.048	0.145	-0.108	-0.037	0.018	0.422	0.027
-0.133	-0.229	-0.701	0.039	-0.038	0.103	-0.066	-0.04	0.061	0.407	0.023
-0.148	-0.238	-0.711	0.05	-0.035	0.023	-0.04	-0.048	0.098	0.424	0.013
-0.109	-0.252	-0.641	0.035	-0.039	0.024	-0.065	-0.045	0.089	0.453	0.01
-0.066	-0.258	-0.531	0.04	-0.042	0.116	-0.129	-0.042	0.055	0.459	0.021
-0.039	-0.256	-0.468	0.052	-0.041	0.26	-0.111	-0.05	0.018	0.453	0.024
-0.049	-0.248	-0.425	0.055	-0.038	0.262	-0.059	-0.045	-0.011	0.429	0.023
-0.029	-0.227	-0.382	0.062	-0.043	0.118	-0.071	-0.026	-0.012	0.387	0.038
0.008	-0.211	-0.366	0.05	-0.049	0.023	-0.087	-0.011	0.011	0.354	0.039
-0.024	-0.221	-0.38	0.005	-0.045	0.001	-0.064	-0.018	0.039	0.341	0.027
-0.034	-0.239	-0.395	0.002	-0.05	-0.016	-0.047	-0.036	0.034	0.358	0.037
0.026	-0.244	-0.387	0.049	-0.056	-0.014	-0.022	-0.031	-0.003	0.405	0.049
0.016	-0.25	-0.402	0.061	-0.035	0.02	0.027	-0.016	-0.006	0.444	0.04
-0.06	-0.267	-0.488	0.058	-0.019	0.047	0.038	-0.015	0.023	0.453	0.031
-0.068	-0.27	-0.576	0.064	-0.031	0.052	0.018	-0.026	0.027	0.453	0.028
-0.038	-0.245	-0.595	0.056	-0.046	0.05	0.022	-0.031	0.016	0.461	0.036
-0.059	-0.231	-0.61	0.048	-0.059	0.049	0.029	-0.033	0.01	0.467	0.03
-0.103	-0.239	-0.673	0.058	-0.074	0.059	0.025	-0.046	0.009	0.472	0.012
-0.11	-0.241	-0.753	0.08	-0.082	0.068	0.03	-0.048	0.008	0.474	0.025
-0.082	-0.241	-0.816	0.09	-0.066	0.065	0.021	-0.024	0.005	0.455	0.037
-0.098	-0.239	-0.844	0.072	-0.046	0.098	0	-0.01	-0.006	0.425	0.011
-0.125	-0.244	-0.856	0.058	-0.058	0.174	-0.006	-0.017	-0.028	0.416	-0.009
-0.078	-0.257	-0.866	0.052	-0.079	0.257	-0.034	-0.021	-0.03	0.415	-0.003
-0.053	-0.246	-0.859	0.037	-0.071	0.313	-0.103	-0.022	-0.002	0.41	0.011
-0.077	-0.236	-0.846	0.03	-0.056	0.289	-0.112	-0.024	0.014	0.419	0.018
-0.11	-0.243	-0.831	0.039	-0.066	0.294	-0.008	-0.009	0.007	0.44	0.01
-0.118	-0.242	-0.791	0.051	-0.069	0.431	0.08	0.006	0.004	0.442	0.014
-0.046	-0.248	-0.746	0.047	-0.044	0.519	0.073	-0.001	0.018	0.431	0.021
-0.034	-0.259	-0.735	0.027	-0.031	0.444	0.042	-0.01	0.033	0.433	0.011
-0.074	-0.246	-0.739	0.011	-0.027	0.261	0.048	-0.023	0.025	0.439	0.014
-0.027	-0.238	-0.723	0.018	-0.01	-0.015	0.066	-0.037	0.006	0.44	0.018
-0.032	-0.254	-0.695	0.03	-0.004	-0.26	0.043	-0.033	0.004	0.441	0.01
-0.122	-0.265	-0.688	0.038	-0.019	-0.33	0.002	-0.028	0.006	0.439	0.01
-0.143	-0.254	-0.708	0.049	-0.034	-0.27	-0.018	-0.03	-0.004	0.441	0.005
-0.13	-0.233	-0.711	0.045	-0.047	-0.123	-0.023	-0.021	-0.007	0.443	0.003
-0.144	-0.23	-0.7	0.025	-0.068	0.045	-0.014	-0.017	-0.016	0.441	0.015
-0.112	-0.245	-0.703	0.022	-0.08	0.108	0	-0.03	-0.041	0.44	0.01
-0.066	-0.251	-0.703	0.04	-0.071	0.121	0.007	-0.039	-0.041	0.436	0.001
-0.082	-0.254	-0.698	0.046	-0.062	0.095	0.009	-0.035	-0.022	0.44	0.003
-0.086	-0.251	-0.697	0.036	-0.054	-0.005	0.02	-0.03	-0.011	0.445	0.006
-0.064	-0.242	-0.693	0.038	-0.045	0.023	0.041	-0.03	-0.009	0.429	0.025
-0.085	-0.244	-0.697	0.043	-0.043	0.242	0.043	-0.031	-0.018	0.427	0.035
-0.093	-0.245	-0.685	0.048	-0.04	0.406	0.022	-0.023	-0.032	0.439	0.027
-0.05	-0.243	-0.644	0.075	-0.038	0.326	0.005	-0.014	-0.045	0.414	0.035
-0.062	-0.245	-0.624	0.084	-0.047	0.16	0	-0.018	-0.048	0.398	0.034
-0.12	-0.236	-0.638	0.052	-0.055	0.085	-0.002	-0.023	-0.037	0.425	0.023
-0.081	-0.229	-0.652	0.035	-0.063	-0.064	-0.012	-0.023	-0.031	0.437	0.036
-0.018	-0.237	-0.66	0.044	-0.057	-0.273	-0.019	-0.028	-0.037	0.419	0.055
-0.046	-0.241	-0.683	0.053	-0.031	-0.361	-0.012	-0.031	-0.036	0.395	0.068
-0.035	-0.245	-0.729	0.055	-0.027	-0.389	0.003	-0.026	-0.027	0.384	0.063
0.024	-0.244	-0.774	0.053	-0.037	-0.379	0.015	-0.02	-0.019	0.388	0.046
0.015	-0.232	-0.803	0.07	-0.031	-0.334	0.02	-0.021	-0.012	0.387	0.07
-0.023	-0.224	-0.81	0.075	-0.031	-0.3	0.016	-0.023	-0.008	0.385	0.099
-0.048	-0.22	-0.766	0.051	-0.031	-0.23	0.012	-0.02	-0.004	0.384	0.094
-0.016	-0.221	-0.7	0.053	-0.025	-0.145	0.018	-0.023	0.004	0.395	0.094
0.05	-0.225	-0.649	0.056	-0.035	-0.098	0.018	-0.038	0.01	0.44	0.074
0.009	-0.225	-0.553	0.025	-0.041	-0.068	0.014	-0.046	0.011	0.464	0.03
-0.094	-0.234	-0.378	0.017	-0.034	-0.041	0.015	-0.043	0.007	0.445	0.015
-0.119	-0.269	-0.221	0.053	-0.039	-0.017	0.008	-0.034	0.014	0.449	0
-0.111	-0.313	-0.137	0.081	-0.056	-0.004	-0.009	-0.032	0.023	0.439	-0.013
-0.109	-0.341	-0.107	0.069	-0.07	-0.015	-0.011	-0.034	0.006	0.345	0.005
-0.058	-0.336	-0.123	0.049	-0.061	-0.018	0	-0.022	-0.013	0.246	0.021
-0.005	-0.297	-0.182	0.058	-0.038	0.006	0.011	-0.013	-0.02	0.242	0.024
-0.001	-0.253	-0.265	0.069	-0.04	0.026	0.013	-0.022	-0.026	0.317	0.035
-0.019	-0.237	-0.366	0.048	-0.049	0.024	0.006	-0.021	-0.024	0.395	0.035
-0.028	-0.231	-0.501	0.025	-0.045	0.018	0.004	-0.014	-0.017	0.438	0.012
-0.006	-0.221	-0.648	0.028	-0.048	0.021	0.007	-0.018	-0.018	0.485	-0.001
0.014	-0.224	-0.739	0.031	-0.058	0.028	0.005	-0.016	-0.015	0.533	0.008
0.012	-0.238	-0.792	0.026	-0.062	0.045	0.002	-0.016	-0.001	0.531	0.01
0.014	-0.251	-0.884	0.029	-0.054	0.075	0	-0.027	0.003	0.509	-0.004
0.002	-0.256	-0.976	0.039	-0.038	0.081	0.001	-0.025	-0.015	0.508	-0.006
-0.001	-0.252	-0.985	0.039	-0.042	0.049	0.007	-0.014	-0.032	0.508	0.012
0.031	-0.251	-0.942	0.028	-0.057	0.028	0.003	-0.017	-0.037	0.485	0.013
0.05	-0.261	-0.884	0.026	-0.052	0.035	-0.001	-0.023	-0.032	0.438	-0.002
0.049	-0.262	-0.809	0.034	-0.053	0.038	0.008	-0.024	-0.033	0.402	0.007
0.044	-0.255	-0.757	0.039	-0.063	0.043	0.014	-0.024	-0.036	0.397	0.018
0.016	-0.252	-0.755	0.049	-0.052	0.056	0.009	-0.025	-0.012	0.401	0.009
-0.001	-0.257	-0.749	0.054	-0.037	0.061	0.008	-0.031	0.003	0.402	0.016
0.009	-0.254	-0.719	0.045	-0.036	0.068	0.009	-0.033	-0.011	0.418	0.023
-0.001	-0.237	-0.695	0.035	-0.035	0.072	0.003	-0.027	-0.011	0.452	0.015
-0.013	-0.228	-0.686	0.033	-0.036	0.062	-0.001	-0.026	0.001	0.477	0.025
0.029	-0.241	-0.684	0.041	-0.046	0.06	0.001	-0.027	0.001	0.488	0.023
0.082	-0.242	-0.686	0.059	-0.048	0.065	0.002	-0.023	-0.001	0.49	0.001
0.044	-0.227	-0.682	0.067	-0.043	0.067	0.006	-0.013	0.005	0.469	0.011
-0.02	-0.227	-0.662	0.046	-0.041	0.079	0.013	-0.011	0.012	0.438	0.029
-0.01	-0.238	-0.648	0.02	-0.041	0.082	0.016	-0.024	0.002	0.406	0.03
0.008	-0.249	-0.644	0.034	-0.046	0.067	0.027	-0.032	-0.009	0.389	0.026
0.026	-0.255	-0.64	0.059	-0.051	0.066	0.034	-0.026	-0.007	0.411	0.02
0.081	-0.236	-0.655	0.052	-0.053	0.074	0.033	-0.028	-0.011	0.429	0.023
0.102	-0.216	-0.689	0.041	-0.054	0.075	0.026	-0.034	-0.02	0.421	0.016
0.078	-0.223	-0.703	0.049	-0.052	0.078	-0.012	-0.031	-0.019	0.428	0.008
0.034	-0.236	-0.691	0.067	-0.055	0.077	-0.039	-0.029	-0.023	0.438	0.036
0.036	-0.239	-0.678	0.067	-0.058	0.073	-0.009	-0.032	-0.032	0.435	0.04
0.078	-0.232	-0.653	0.046	-0.043	0.077	0.02	-0.031	-0.033	0.432	0.009
-0.037	-0.224	-0.624	0.049	-0.028	0.08	0.026	-0.025	-0.032	0.428	0.013
-0.171	-0.223	-0.627	0.067	-0.033	0.081	0.03	-0.022	-0.026	0.439	0.03
-0.102	-0.221	-0.649	0.058	-0.043	0.085	0.026	-0.028	-0.012	0.448	0.03
-0.076	-0.22	-0.66	0.054	-0.042	0.079	0.025	-0.036	-0.007	0.424	0.026
-0.158	-0.229	-0.665	0.062	-0.045	0.08	0.03	-0.024	-0.006	0.409	0.021
-0.15	-0.242	-0.662	0.053	-0.057	0.074	0.027	-0.005	0.002	0.41	0.031
-0.021	-0.25	-0.667	0.047	-0.055	0.065	0.023	-0.006	0.007	0.398	0.041
0.112	-0.253	-0.682	0.056	-0.035	0.122	0.023	-0.012	-0.007	0.399	0.031
0.05	-0.252	-0.671	0.065	-0.024	0.14	0.028	-0.012	-0.02	0.402	0.027
-0.18	-0.244	-0.647	0.063	-0.037	0.029	0.022	-0.023	-0.003	0.382	0.029
-0.299	-0.242	-0.644	0.048	-0.046	-0.013	0.003	-0.033	0.027	0.386	0.021
-0.202	-0.26	-0.651	0.036	-0.038	0.089	0.014	-0.026	0.031	0.42	0.018
-0.063	-0.276	-0.659	0.044	-0.049	0.144	0.047	-0.012	0.017	0.44	0.018
-0.048	-0.275	-0.66	0.066	-0.069	0.187	0.041	-0.012	0.018	0.436	0.01
-0.098	-0.269	-0.654	0.062	-0.063	0.391	0.012	-0.02	0.023	0.439	0.009
-0.022	-0.261	-0.654	0.038	-0.047	0.513	-0.002	-0.016	0.009	0.459	0.012
0.099	-0.247	-0.651	0.035	-0.051	0.335	0.011	-0.01	0.004	0.465	0.022
-0.002	-0.235	-0.643	0.038	-0.067	0.169	0.041	-0.021	0.013	0.459	0.046
-0.256	-0.235	-0.64	0.03	-0.064	0.159	0.051	-0.028	0.005	0.462	0.043
-0.367	-0.243	-0.648	0.026	-0.052	0.128	0.047	-0.02	-0.008	0.436	0.021
-0.287	-0.245	-0.654	0.05	-0.063	0.088	0.055	-0.021	-0.011	0.393	0.025
-0.265	-0.251	-0.645	0.086	-0.075	0.032	0.056	-0.017	-0.012	0.381	0.035
-0.331	-0.26	-0.636	0.087	-0.068	-0.098	0.057	0.001	-0.011	0.376	0.039
-0.309	-0.266	-0.64	0.062	-0.052	-0.197	0.058	-0.005	-0.011	0.366	0.042
-0.264	-0.264	-0.645	0.022	-0.034	-0.17	0.041	-0.018	-0.019	0.38	0.03
-0.283	-0.249	-0.641	0.007	-0.026	-0.048	0.014	-0.016	-0.028	0.421	0.024
-0.298	-0.237	-0.637	0.046	-0.029	0.136	-0.016	-0.018	-0.027	0.44	0.024
-0.332	-0.244	-0.65	0.026	-0.025	0.348	-0.033	-0.023	-0.02	0.425	0.018
-0.393	-0.248	-0.66	-0.014	-0.03	0.419	-0.033	-0.024	-0.011	0.41	0.026
-0.359	-0.251	-0.65	0.028	-0.055	0.326	-0.029	-0.022	-0.013	0.414	0.028
-0.319	-0.256	-0.643	0	-0.062	0.268	-0.027	-0.016	-0.027	0.463	0.015
-0.401	-0.253	-0.649	-0.081	-0.039	0.253	-0.038	-0.013	-0.031	0.536	0.029
-0.45	-0.25	-0.652	-0.034	-0.033	0.112	-0.055	-0.018	-0.027	0.545	0.041
-0.438	-0.253	-0.644	0.051	-0.052	-0.194	-0.043	-0.025	-0.03	0.496	0.033
-0.452	-0.251	-0.642	0.036	-0.066	-0.43	-0.011	-0.028	-0.034	0.459	0.036
-0.427	-0.247	-0.653	-0.008	-0.067	-0.416	-0.004	-0.038	-0.03	0.444	0.031
-0.346	-0.251	-0.654	0.046	-0.072	-0.333	-0.05	-0.051	-0.024	0.421	0.017
-0.376	-0.263	-0.638	0.142	-0.068	-0.332	-0.116	-0.044	-0.008	0.388	0.013
-0.526	-0.27	-0.617	0.128	-0.045	-0.32	-0.111	-0.028	0.01	0.367	0.007
-0.621	-0.267	-0.587	0.04	-0.028	-0.287	-0.03	-0.038	-0.008	0.371	0.008
-0.673	-0.254	-0.572	0.026	-0.032	-0.285	0.032	-0.05	-0.03	0.388	0.005
-0.683	-0.232	-0.594	0.082	-0.039	-0.257	0.043	-0.05	-0.004	0.422	-0.011
-0.608	-0.234	-0.623	0.1	-0.026	-0.17	0.023	-0.048	0.025	0.456	-0.009
-0.557	-0.267	-0.647	0.055	-0.015	-0.091	-0.016	-0.038	0.034	0.45	-0.009
-0.638	-0.26	-0.692	0.014	-0.03	-0.058	-0.032	-0.028	0.048	0.424	-0.02
-0.773	-0.228	-0.729	0.023	-0.045	-0.054	-0.022	-0.021	0.051	0.432	-0.012
-0.516	-0.237	-0.712	0.045	-0.037	-0.046	-0.014	-0.017	0.036	0.424	0
0.05	-0.252	-0.666	0.04	-0.028	-0.015	-0.006	-0.021	0.025	0.378	0.009
0.161	-0.24	-0.633	0.034	-0.033	0.021	0.008	-0.025	0.021	0.387	0.046
-0.016	-0.228	-0.613	0.012	-0.037	0.037	0.007	-0.03	0.013	0.445	0.081
0.185	-0.237	-0.601	-0.019	-0.043	0.037	-0.005	-0.043	-0.001	0.472	0.078
0.532	-0.26	-0.611	0.007	-0.06	0.042	-0.003	-0.052	-0.001	0.459	0.05
0.575	-0.265	-0.625	0.049	-0.063	0.055	0.014	-0.048	0.003	0.43	0.018
0.451	-0.256	-0.62	0.067	-0.054	0.064	0.011	-0.041	-0.011	0.412	0.008
0.356	-0.26	-0.61	0.071	-0.06	0.042	-0.014	-0.044	-0.023	0.417	0.014
0.265	-0.263	-0.622	0.054	-0.041	0.028	-0.021	-0.05	-0.025	0.422	0.01
0.233	-0.245	-0.651	0.061	-0.012	0.112	0.004	-0.047	-0.035	0.425	0.015
0.292	-0.234	-0.672	0.088	-0.021	0.146	0.034	-0.047	-0.041	0.448	0.024
0.349	-0.252	-0.684	0.08	-0.033	0.06	0.044	-0.053	-0.037	0.464	0.015
0.363	-0.258	-0.705	0.054	-0.037	0.134	0.041	-0.045	-0.05	0.451	0.019
0.351	-0.23	-0.714	0.051	-0.047	0.316	0.024	-0.02	-0.056	0.442	0.035
0.361	-0.212	-0.694	0.066	-0.053	0.325	-0.027	-0.003	-0.035	0.437	0.036
0.429	-0.229	-0.673	0.071	-0.059	0.327	-0.093	-0.014	-0.036	0.429	0.041
0.461	-0.256	-0.671	0.063	-0.052	0.396	-0.124	-0.018	-0.056	0.439	0.053
0.414	-0.261	-0.662	0.059	-0.048	0.261	-0.093	-0.003	-0.062	0.438	0.046
0.381	-0.238	-0.647	0.068	-0.07	-0.005	-0.019	-0.002	-0.072	0.417	0.024
0.362	-0.213	-0.652	0.071	-0.078	-0.125	0.055	-0.009	-0.088	0.406	0.023
0.324	-0.213	-0.669	0.073	-0.079	-0.116	0.099	-0.01	-0.078	0.399	0.042
0.29	-0.23	-0.672	0.077	-0.1	-0.111	0.121	-0.011	-0.039	0.396	0.055
0.262	-0.241	-0.664	0.063	-0.084	-0.097	0.123	-0.007	0	0.398	0.06
0.23	-0.235	-0.663	0.048	-0.029	0.001	0.064	-0.002	0.003	0.398	0.05
0.203	-0.231	-0.664	0.03	-0.029	0.153	-0.028	-0.003	-0.017	0.413	0.028
0.179	-0.232	-0.667	0.009	-0.068	0.231	-0.062	-0.006	-0.012	0.445	0.024
0.14	-0.231	-0.676	0.027	-0.06	0.27	-0.034	-0.011	0.011	0.458	0.029
0.113	-0.242	-0.675	0.052	-0.022	0.367	-0.003	-0.009	0.01	0.414	0.014
0.115	-0.254	-0.661	0.053	-0.007	0.451	0.013	-0.011	-0.007	0.351	0.007
0.096	-0.247	-0.648	0.056	-0.021	0.554	0.035	-0.03	-0.003	0.334	0.029
0.048	-0.251	-0.639	0.059	-0.038	0.6	0.07	-0.038	0.003	0.343	0.036
0.026	-0.263	-0.635	0.055	-0.047	0.396	0.072	-0.031	-0.012	0.372	0.018
0.042	-0.254	-0.635	0.041	-0.055	0.21	0.02	-0.036	-0.013	0.443	-0.001
0.045	-0.236	-0.642	0.019	-0.059	0.237	-0.018	-0.045	0.011	0.498	-0.008
0.016	-0.235	-0.644	0.025	-0.049	0.21	-0.001	-0.036	0	0.497	0.013
-0.019	-0.249	-0.638	0.045	-0.038	0.019	0.019	-0.017	-0.036	0.462	0.017
-0.038	-0.255	-0.652	0.032	-0.048	-0.178	-0.002	-0.013	-0.024	0.426	-0.003
-0.049	-0.251	-0.66	0.013	-0.088	-0.332	-0.036	-0.012	-0.002	0.422	0.015
-0.062	-0.25	-0.636	0.03	-0.128	-0.451	-0.027	0	-0.015	0.441	0.035
-0.063	-0.247	-0.622	0.059	-0.124	-0.404	0.012	-0.005	-0.022	0.451	0.014
-0.064	-0.246	-0.621	0.076	-0.083	-0.234	0.041	-0.03	-0.034	0.451	0.007
-0.073	-0.249	-0.62	0.076	-0.035	-0.169	0.069	-0.047	-0.056	0.45	0.023
-0.08	-0.239	-0.63	0.054	0.017	-0.205	0.078	-0.042	-0.046	0.437	0.031
-0.099	-0.232	-0.641	0.033	0.042	-0.195	0.028	-0.031	-0.031	0.407	0.024
-0.109	-0.245	-0.652	0.027	0.025	-0.145	-0.032	-0.034	-0.035	0.387	0.014
-0.089	-0.252	-0.667	0.038	-0.005	-0.169	-0.031	-0.04	-0.018	0.396	0.041
-0.088	-0.252	-0.664	0.058	-0.035	-0.253	-0.002	-0.029	-0.003	0.411	0.06
-0.128	-0.249	-0.656	0.06	-0.046	-0.283	0.008	0.001	-0.025	0.415	0.034
-0.154	-0.243	-0.676	0.052	-0.036	-0.26	0.024	0.026	-0.044	0.425	0.029
-0.13	-0.246	-0.692	0.05	-0.046	-0.207	0.044	0.03	-0.038	0.432	0.028
-0.111	-0.248	-0.681	0.045	-0.058	-0.141	0.031	0.025	-0.01	0.433	0.011
-0.128	-0.239	-0.68	0.042	-0.056	-0.101	0.003	0.026	0.036	0.433	0.024
-0.14	-0.247	-0.682	0.032	-0.074	-0.039	0.011	0.027	0.062	0.433	0.025
-0.142	-0.259	-0.667	0.003	-0.08	0.031	0.042	0.008	0.055	0.434	0.005
-0.133	-0.255	-0.656	-0.006	-0.067	0.019	0.045	-0.02	0.049	0.434	0.017
-0.108	-0.253	-0.653	0.018	-0.071	-0.03	0.034	-0.03	0.049	0.432	0.022
-0.12	-0.248	-0.65	0.028	-0.06	-0.049	0.03	-0.053	0.045	0.418	0.011
-0.153	-0.243	-0.656	0.026	-0.039	-0.024	0.01	-0.094	0.038	0.411	0.015
-0.146	-0.246	-0.657	0.039	-0.043	0.024	-0.028	-0.113	0.029	0.433	0.022
-0.143	-0.24	-0.649	0.062	-0.043	0.018	-0.04	-0.126	0.007	0.454	0.029
-0.147	-0.236	-0.656	0.097	-0.035	0.086	-0.005	-0.138	-0.018	0.456	0.031
-0.125	-0.246	-0.659	0.11	-0.031	0.344	0.026	-0.114	-0.01	0.45	0.031
-0.117	-0.257	-0.646	0.081	-0.031	0.408	0.022	-0.091	0.028	0.442	0.05
-0.138	-0.265	-0.64	0.06	-0.041	0.078	0.014	-0.09	0.042	0.432	0.048
-0.16	-0.258	-0.64	0.052	-0.047	-0.155	0.013	-0.056	0.015	0.413	0.026
-0.148	-0.244	-0.642	0.049	-0.042	-0.009	0.022	-0.003	-0.03	0.405	0.033
-0.102	-0.252	-0.642	0.049	-0.04	0.116	0.041	0.007	-0.057	0.422	0.035
-0.091	-0.256	-0.636	0.04	-0.035	0.025	0.057	-0.015	-0.058	0.423	0.02
-0.116	-0.243	-0.641	0.041	-0.034	0.13	0.039	-0.024	-0.052	0.408	0.028
-0.121	-0.246	-0.633	0.023	-0.048	0.424	-0.028	0.003	-0.039	0.423	0.032
-0.11	-0.26	-0.604	-0.004	-0.052	0.379	-0.063	0.035	-0.027	0.438	0.022
-0.115	-0.262	-0.59	0.023	-0.049	0.084	-0.033	0.023	-0.009	0.422	0.023
-0.137	-0.26	-0.603	0.046	-0.06	-0.051	-0.024	0.004	0.021	0.413	0.02
-0.137	-0.255	-0.627	0.031	-0.059	-0.007	-0.036	0.023	0.018	0.421	0.015
-0.101	-0.24	-0.646	0.033	-0.053	0.06	-0.031	0.046	-0.006	0.425	0.018
-0.078	-0.228	-0.666	0.042	-0.051	0.031	-0.035	0.063	0.003	0.429	0.018
-0.091	-0.234	-0.694	0.033	-0.038	-0.005	-0.053	0.058	0.01	0.439	0.019
-0.1	-0.242	-0.704	0.031	-0.045	0.081	-0.058	0.012	-0.018	0.451	0.01
-0.093	-0.243	-0.689	0.059	-0.064	0.181	-0.054	-0.005	-0.013	0.452	0
-0.086	-0.25	-0.674	0.08	-0.045	0.182	-0.042	0.011	0.041	0.44	0.016
-0.097	-0.257	-0.67	0.065	-0.025	0.154	0.006	-0.002	0.055	0.434	0.02
-0.105	-0.25	-0.664	0.05	-0.032	0.156	0.032	-0.021	0.016	0.429	0.011
-0.087	-0.239	-0.652	0.053	-0.039	0.163	0.003	-0.025	-0.002	0.428	0.026
-0.086	-0.245	-0.647	0.05	-0.046	0.182	0.001	-0.025	0.02	0.438	0.029
-0.097	-0.255	-0.65	0.04	-0.048	0.171	-0.045	-0.014	0.036	0.426	0.016
-0.082	-0.251	-0.65	0.046	-0.045	0.086	-0.157	-0.007	0.021	0.397	0.027
-0.077	-0.247	-0.65	0.054	-0.041	0.035	-0.102	0	0.002	0.387	0.041
-0.088	-0.248	-0.651	0.034	-0.036	0.069	0.099	-0.01	-0.004	0.387	0.047
-0.086	-0.256	-0.651	0.013	-0.032	0.169	0.153	-0.061	-0.015	0.362	0.036
-0.08	-0.254	-0.652	0.011	-0.03	0.276	0.061	-0.101	-0.032	0.341	0.021
-0.078	-0.236	-0.655	0.022	-0.029	0.285	-0.023	-0.091	-0.034	0.393	0.033
-0.085	-0.235	-0.646	0.029	-0.03	0.307	-0.099	-0.069	-0.007	0.467	0.038
-0.092	-0.248	-0.645	0.02	-0.035	0.398	-0.096	-0.061	0.014	0.462	0.023
-0.093	-0.241	-0.662	0.04	-0.048	0.514	0.051	-0.063	0.004	0.438	0.015
-0.082	-0.232	-0.663	0.073	-0.048	0.76	0.169	-0.06	-0.007	0.453	0.01
-0.058	-0.239	-0.65	0.055	-0.046	0.898	0.145	-0.044	-0.002	0.454	0.014
-0.055	-0.245	-0.65	0.034	-0.065	0.754	0.058	-0.024	0.007	0.442	0.016
-0.081	-0.238	-0.652	0.052	-0.079	0.519	-0.007	0	0.024	0.452	0.018
-0.08	-0.231	-0.651	0.078	-0.072	0.098	-0.016	0.011	0.033	0.455	0.044
-0.05	-0.237	-0.655	0.089	-0.072	-0.446	0.01	-0.013	0.019	0.423	0.043
-0.051	-0.241	-0.659	0.068	-0.086	-0.791	0.034	-0.043	0.01	0.39	0.014
-0.075	-0.241	-0.657	0.045	-0.086	-0.922	0.043	-0.05	0.015	0.4	0.013
-0.071	-0.242	-0.652	0.051	-0.065	-0.883	0.018	-0.043	0.015	0.414	0.019
-0.057	-0.24	-0.655	0.067	-0.055	-0.732	0.002	-0.029	0.006	0.407	0.007
-0.058	-0.249	-0.668	0.06	-0.05	-0.603	0.029	-0.018	-0.001	0.422	-0.006
-0.055	-0.26	-0.67	0.051	-0.032	-0.52	0.033	-0.018	-0.003	0.444	0.002
-0.064	-0.241	-0.65	0.07	-0.022	-0.425	0.03	-0.02	0.001	0.437	0.034
-0.075	-0.229	-0.646	0.05	-0.01	-0.285	0.06	-0.03	0.01	0.441	0.04
-0.062	-0.24	-0.668	-0.018	-0.002	-0.148	0.056	-0.053	0.012	0.431	0.02
-0.052	-0.239	-0.675	-0.014	-0.015	-0.091	0.027	-0.057	-0.01	0.388	0.025
-0.049	-0.244	-0.664	0.052	-0.027	-0.102	0.025	-0.035	-0.033	0.402	0.029
-0.056	-0.256	-0.657	0.062	-0.032	-0.109	0.008	-0.027	-0.036	0.455	0.021
-0.085	-0.251	-0.65	0.032	-0.041	-0.099	-0.029	-0.027	-0.041	0.462	0.029
-0.096	-0.255	-0.644	0.03	-0.041	-0.096	-0.045	-0.009	-0.046	0.452	0.037
-0.073	-0.257	-0.647	0.033	-0.042	-0.075	-0.048	-0.007	-0.031	0.462	0.034
-0.053	-0.247	-0.647	0.019	-0.052	-0.009	-0.041	-0.023	-0.021	0.466	0.019
-0.045	-0.248	-0.648	0.027	-0.042	0.074	-0.01	-0.027	-0.033	0.46	0.002
-0.053	-0.251	-0.66	0.074	-0.03	0.097	0.022	-0.035	-0.046	0.474	0.015
-0.073	-0.251	-0.666	0.104	-0.051	0.021	0.023	-0.039	-0.038	0.485	0.037
-0.08	-0.251	-0.652	0.066	-0.072	-0.016	0.013	-0.017	-0.017	0.459	0.03
-0.077	-0.248	-0.639	0.03	-0.066	0.079	0.023	-0.01	-0.011	0.446	0.025
-0.076	-0.255	-0.642	0.048	-0.051	0.138	0.038	-0.029	-0.022	0.468	0.03
-0.077	-0.251	-0.648	0.065	-0.031	0.073	0.037	-0.034	-0.035	0.459	0.022
-0.077	-0.232	-0.657	0.058	-0.014	0.023	0.03	-0.034	-0.042	0.398	0.016
-0.071	-0.234	-0.669	0.049	-0.021	0.031	0.003	-0.043	-0.045	0.354	0.022
-0.053	-0.247	-0.664	0.047	-0.049	0.044	-0.028	-0.036	-0.048	0.371	0.025
-0.032	-0.249	-0.648	0.058	-0.075	0.064	-0.027	-0.014	-0.051	0.414	0.027
-0.033	-0.251	-0.637	0.055	-0.083	0.093	-0.018	-0.011	-0.063	0.442	0.028
-0.054	-0.255	-0.636	0.034	-0.079	0.12	-0.059	-0.034	-0.104	0.44	0.036
-0.061	-0.259	-0.635	0.043	-0.082	0.143	-0.118	-0.048	-0.143	0.425	0.025
-0.061	-0.25	-0.625	0.058	-0.084	0.164	-0.071	-0.052	-0.133	0.417	-0.008
-0.057	-0.231	-0.623	0.055	-0.076	0.186	0.032	-0.056	-0.113	0.412	0.002
-0.022	-0.241	-0.629	0.057	-0.061	0.193	-0.018	-0.043	-0.128	0.408	0.036
-0.012	-0.26	-0.638	0.058	-0.045	0.217	-0.124	-0.011	-0.146	0.42	0.033
-0.045	-0.248	-0.661	0.049	-0.044	0.425	-0.091	0.018	-0.169	0.438	0.025
-0.059	-0.233	-0.686	0.038	-0.061	0.739	-0.024	0.035	-0.228	0.436	0.025
-0.068	-0.236	-0.684	0.035	-0.064	0.763	0.023	0.039	-0.216	0.419	0.022
-0.071	-0.244	-0.667	0.053	-0.049	0.56	0.059	0.032	-0.081	0.418	0.032
-0.034	-0.249	-0.657	0.063	-0.051	0.559	0.002	0.019	0.025	0.421	0.037
-0.033	-0.245	-0.653	0.054	-0.062	0.693	-0.017	0.012	0.06	0.41	0.017
-0.071	-0.238	-0.653	0.052	-0.048	0.647	0.067	0.013	0.107	0.403	0.007
-0.067	-0.243	-0.652	0.048	-0.032	0.359	0.078	0.026	0.128	0.402	0.018
-0.05	-0.251	-0.641	0.052	-0.037	-0.069	0.075	0.029	0.102	0.407	0.031
-0.055	-0.249	-0.64	0.068	-0.038	-0.34	0.167	-0.026	0.076	0.431	0.032
-0.055	-0.255	-0.657	0.051	-0.031	-0.233	0.196	-0.105	0.052	0.446	0.027
-0.051	-0.267	-0.66	0.015	-0.044	-0.031	0.095	-0.103	0.037	0.424	0.032
-0.061	-0.257	-0.649	0.012	-0.069	-0.084	0.03	-0.051	0.032	0.396	0.023
-0.07	-0.237	-0.654	0.036	-0.056	-0.342	0.084	-0.045	0.032	0.381	0.011
-0.071	-0.245	-0.667	0.05	-0.019	-0.542	0.121	-0.058	0.059	0.387	0.021
-0.061	-0.26	-0.654	0.03	-0.011	-0.47	0.054	-0.038	0.089	0.431	0.015
-0.04	-0.247	-0.63	0.023	-0.029	-0.201	-0.014	-0.031	0.096	0.455	0.007
-0.039	-0.238	-0.638	0.048	-0.041	0.029	-0.028	-0.061	0.078	0.434	0.033
-0.058	-0.253	-0.656	0.05	-0.038	0.15	-0.048	-0.065	0.045	0.424	0.043
-0.076	-0.258	-0.648	0.033	-0.032	0.112	-0.065	-0.034	0.029	0.432	0.034
-0.088	-0.25	-0.643	0.036	-0.027	-0.077	-0.053	-0.039	0.025	0.434	0.046
-0.067	-0.246	-0.655	0.055	-0.019	-0.204	-0.041	-0.072	0.01	0.423	0.05
-0.031	-0.242	-0.661	0.07	-0.021	-0.209	-0.011	-0.072	-0.005	0.412	0.033
-0.044	-0.239	-0.663	0.055	-0.037	-0.225	0.039	-0.014	-0.016	0.432	0.028
-0.076	-0.243	-0.666	0.037	-0.036	-0.264	0.051	0.074	-0.015	0.453	0.023
-0.08	-0.247	-0.665	0.043	-0.022	-0.251	0.058	0.102	0.004	0.445	0.003
-0.079	-0.25	-0.662	0.046	-0.025	-0.19	0.057	0.042	0.019	0.437	-0.011
-0.072	-0.245	-0.646	0.034	-0.039	-0.127	-0.018	-0.009	0.026	0.439	-0.002
-0.048	-0.231	-0.624	0.029	-0.056	-0.08	-0.061	0.013	0.034	0.443	0.026
-0.051	-0.232	-0.62	0.041	-0.081	-0.067	-0.04	0.055	0.029	0.436	0.031
-0.066	-0.245	-0.626	0.055	-0.091	-0.078	-0.059	0.03	0.044	0.422	0.014
-0.051	-0.248	-0.633	0.056	-0.082	-0.063	-0.075	-0.053	0.079	0.419	0.03
-0.046	-0.246	-0.645	0.05	-0.075	-0.022	-0.046	-0.07	0.066	0.429	0.054
-0.065	-0.25	-0.657	0.059	-0.064	0.025	-0.009	-0.02	0.039	0.442	0.042
-0.085	-0.255	-0.66	0.063	-0.038	0.054	0.027	-0.028	0.043	0.441	0.017
-0.095	-0.254	-0.664	0.056	-0.036	0.063	0.024	-0.06	0.03	0.431	0.007
-0.071	-0.253	-0.678	0.062	-0.064	0.109	0.009	-0.05	-0.011	0.439	0.023
-0.053	-0.25	-0.685	0.058	-0.075	0.102	0.045	-0.038	-0.04	0.432	0.026
-0.058	-0.237	-0.678	0.024	-0.053	-0.027	0.087	-0.034	-0.069	0.41	0
-0.048	-0.23	-0.671	0.015	-0.03	-0.037	0.073	-0.034	-0.098	0.421	0.01
-0.046	-0.237	-0.662	0.043	-0.017	0.088	0.006	-0.05	-0.056	0.434	0.038
-0.056	-0.232	-0.657	0.043	-0.01	0.091	-0.033	-0.047	-0.002	0.423	0.024
-0.054	-0.233	-0.666	0.026	-0.022	0.023	-0.007	-0.036	-0.029	0.416	0.015
-0.06	-0.254	-0.661	0.031	-0.032	0.014	0.005	-0.037	-0.015	0.418	0.029
-0.068	-0.253	-0.641	0.045	-0.033	0.026	-0.022	-0.028	0.057	0.423	0.036
-0.077	-0.242	-0.647	0.036	-0.05	0.066	-0.032	-0.013	0.04	0.415	0.039
-0.087	-0.252	-0.662	0.014	-0.06	0.139	-0.01	-0.013	-0.018	0.395	0.029
-0.076	-0.258	-0.654	0.038	-0.052	0.179	0.011	-0.03	-0.037	0.4	0.027
-0.064	-0.25	-0.647	0.084	-0.074	0.207	-0.007	-0.059	-0.061	0.406	0.034
-0.067	-0.246	-0.646	0.074	-0.09	0.22	-0.07	-0.093	-0.079	0.392	0.019
-0.066	-0.251	-0.647	0.051	-0.066	0.147	-0.128	-0.124	-0.061	0.389	0.016
-0.065	-0.263	-0.652	0.051	-0.054	0.055	-0.105	-0.117	-0.026	0.397	0.027
-0.069	-0.253	-0.649	0.043	-0.05	0.016	-0.01	-0.07	-0.004	0.4	0.025
-0.056	-0.23	-0.644	0.037	-0.037	-0.014	0.066	-0.031	-0.011	0.402	0.029
-0.045	-0.239	-0.65	0.05	-0.035	-0.045	0.074	-0.017	-0.012	0.419	0.016
-0.059	-0.251	-0.655	0.052	-0.032	-0.047	0.041	-0.005	0.022	0.449	0.005
-0.059	-0.245	-0.65	0.05	-0.034	0.052	0.011	0.013	0.034	0.475	0.028
-0.043	-0.25	-0.651	0.048	-0.045	0.211	0	0.022	0.009	0.479	0.035
-0.055	-0.252	-0.656	0.032	-0.042	0.22	0.009	0.012	0.008	0.46	0.027
-0.066	-0.242	-0.654	0.038	-0.03	0.125	0.024	0	0.016	0.438	0.032
-0.059	-0.244	-0.65	0.053	-0.028	0.1	0.019	0.002	0.003	0.427	0.03
-0.069	-0.241	-0.651	0.045	-0.028	0.087	0.007	-0.003	0	0.412	0.025
-0.08	-0.241	-0.659	0.044	-0.035	0.044	0.015	-0.032	0.011	0.38	0.02
-0.069	-0.252	-0.652	0.042	-0.039	0.045	0.037	-0.049	0.01	0.343	0.024
-0.059	-0.253	-0.637	0.037	-0.037	0.077	0.052	-0.034	-0.002	0.352	0.045
-0.053	-0.251	-0.646	0.031	-0.053	0.076	0.057	-0.029	-0.018	0.437	0.026
-0.044	-0.253	-0.66	0.006	-0.079	0.069	0.064	-0.036	-0.037	0.504	-0.007
-0.039	-0.252	-0.652	0.021	-0.088	0.048	0.052	-0.021	-0.047	0.482	0.006
-0.051	-0.248	-0.644	0.064	-0.079	0.026	0.009	-0.007	-0.036	0.441	0.023
-0.07	-0.244	-0.649	0.067	-0.051	0.224	-0.032	-0.01	-0.025	0.423	0.018
-0.064	-0.243	-0.657	0.057	-0.036	0.562	-0.077	-0.018	-0.02	0.43	0.019
-0.063	-0.239	-0.664	0.053	-0.049	0.549	-0.088	-0.018	-0.011	0.458	0.033
-0.077	-0.23	-0.66	0.055	-0.049	0.278	-0.008	-0.006	-0.007	0.459	0.045
-0.062	-0.237	-0.655	0.059	-0.029	0.259	0.051	-0.008	-0.018	0.429	0.027
-0.057	-0.254	-0.654	0.048	-0.019	0.384	0.022	-0.019	-0.032	0.417	0.007
-0.084	-0.255	-0.65	0.045	-0.036	0.261	0.002	-0.01	-0.036	0.443	0.019
-0.081	-0.237	-0.647	0.04	-0.065	-0.017	-0.006	-0.008	-0.029	0.473	0.023
-0.063	-0.227	-0.645	0.015	-0.074	-0.139	-0.03	-0.023	-0.03	0.464	0.006
-0.08	-0.237	-0.655	0.011	-0.069	-0.134	-0.03	-0.021	-0.035	0.443	0.014
-0.082	-0.247	-0.675	0.03	-0.072	-0.179	-0.039	-0.008	-0.002	0.436	0.024
-0.055	-0.248	-0.671	0.049	-0.069	-0.224	-0.073	0.001	0.039	0.415	0.015
-0.057	-0.251	-0.655	0.061	-0.051	-0.215	-0.059	0.01	0.012	0.407	0.023
-0.074	-0.257	-0.648	0.049	-0.031	-0.228	-0.028	0.011	-0.029	0.437	0.03
-0.062	-0.251	-0.645	0.034	-0.017	-0.247	-0.017	-0.004	-0.006	0.45	0.033
-0.044	-0.241	-0.645	0.041	-0.014	-0.198	0.033	-0.027	0.024	0.453	0.047
-0.056	-0.239	-0.649	0.033	-0.015	-0.108	0.099	-0.045	0.007	0.471	0.04
-0.082	-0.245	-0.653	0.013	-0.012	-0.026	0.101	-0.06	-0.032	0.448	0.02
-0.07	-0.249	-0.658	0.026	-0.018	0.032	0.049	-0.063	-0.063	0.39	0.016
-0.035	-0.244	-0.652	0.057	-0.043	0.041	0.019	-0.044	-0.08	0.38	0.02
-0.038	-0.245	-0.642	0.064	-0.064	0.018	0.024	-0.013	-0.096	0.413	0.031
-0.053	-0.262	-0.644	0.058	-0.065	0.061	0.004	0.016	-0.139	0.445	0.026
-0.048	-0.267	-0.65	0.049	-0.064	0.213	-0.027	0.034	-0.156	0.459	0.015
-0.047	-0.239	-0.649	0.051	-0.064	0.418	-0.031	0.04	-0.082	0.451	0.033
-0.049	-0.226	-0.649	0.055	-0.054	0.62	-0.031	0.028	0.001	0.436	0.031
-0.044	-0.248	-0.652	0.039	-0.042	0.635	-0.011	0.001	0.005	0.418	0.001
-0.051	-0.247	-0.66	0.049	-0.048	0.349	0.027	-0.012	0	0.395	0.004
-0.075	-0.231	-0.663	0.088	-0.057	0.082	0.037	-0.019	0.03	0.388	0.022
-0.073	-0.247	-0.66	0.084	-0.049	0.009	0.023	-0.072	0.038	0.404	0.027
-0.047	-0.264	-0.657	0.054	-0.041	-0.06	0.007	-0.133	0.018	0.423	0.033
-0.049	-0.256	-0.648	0.05	-0.042	-0.141	0.003	-0.115	0.007	0.44	0.033
-0.061	-0.241	-0.639	0.054	-0.047	-0.213	0.031	-0.061	0.007	0.444	0.037
-0.057	-0.236	-0.645	0.039	-0.05	-0.295	0.06	-0.035	0.017	0.433	0.037
-0.063	-0.249	-0.65	0.026	-0.043	-0.257	0.066	-0.021	0.036	0.423	0.019
-0.075	-0.257	-0.647	0.05	-0.037	-0.138	0.069	-0.025	0.024	0.415	0.023
-0.075	-0.249	-0.644	0.085	-0.036	-0.099	0.052	-0.045	0.006	0.422	0.035
-0.062	-0.246	-0.641	0.074	-0.041	-0.126	-0.005	-0.057	0.033	0.436	0.033
-0.05	-0.247	-0.646	0.042	-0.057	-0.189	-0.055	-0.071	0.032	0.431	0.038
-0.064	-0.241	-0.649	0.057	-0.067	-0.282	-0.055	-0.074	-0.006	0.421	0.022
-0.069	-0.233	-0.64	0.083	-0.059	-0.299	-0.039	-0.04	0.015	0.422	0.002
-0.04	-0.238	-0.64	0.06	-0.059	-0.216	-0.01	-0.003	0.048	0.425	0.02
-0.034	-0.25	-0.654	0.027	-0.067	-0.157	0.04	0.013	0.027	0.418	0.021
-0.078	-0.248	-0.655	0.038	-0.065	-0.134	0.075	0.028	0.001	0.393	0.01
-0.088	-0.247	-0.64	0.07	-0.065	-0.082	0.084	0.026	-0.001	0.375	0.032
-0.052	-0.254	-0.636	0.061	-0.069	-0.034	0.05	-0.011	0.007	0.388	0.038
-0.063	-0.258	-0.649	0.036	-0.056	-0.008	-0.008	-0.042	0.02	0.402	0.023
-0.095	-0.26	-0.66	0.039	-0.043	0.025	-0.046	-0.039	0.022	0.405	0.021
-0.076	-0.251	-0.658	0.025	-0.042	0.04	-0.072	-0.02	0.016	0.422	0.022
-0.058	-0.237	-0.65	0.009	-0.044	0.027	-0.058	-0.029	0.022	0.433	0.029
-0.064	-0.243	-0.654	0.035	-0.044	0.027	0.006	-0.093	0.024	0.433	0.025
-0.063	-0.252	-0.665	0.048	-0.043	0.048	0.037	-0.135	0.004	0.443	0.004
-0.061	-0.25	-0.671	0.054	-0.034	0.05	0.015	-0.09	-0.018	0.453	0.011
-0.062	-0.253	-0.662	0.081	-0.021	0.046	-0.028	-0.024	-0.01	0.452	0.013
-0.06	-0.257	-0.643	0.064	-0.017	0.148	-0.075	-0.004	0.009	0.442	0.002
-0.06	-0.259	-0.639	0.018	-0.028	0.28	-0.053	-0.009	-0.005	0.427	0.024
-0.061	-0.256	-0.648	0.015	-0.039	0.234	0.035	-0.011	-0.031	0.426	0.035
-0.055	-0.238	-0.651	0.03	-0.036	0.109	0.074	-0.018	-0.043	0.43	0.01
-0.065	-0.232	-0.664	0.031	-0.031	0.073	0.065	-0.028	-0.053	0.422	0.01
-0.095	-0.247	-0.679	0.031	-0.036	0.054	0.06	-0.019	-0.043	0.43	0.029
-0.094	-0.25	-0.672	0.047	-0.049	0.018	0.033	-0.004	-0.023	0.436	0.037
-0.064	-0.245	-0.672	0.062	-0.062	0.029	-0.004	-0.008	-0.041	0.414	0.031
-0.051	-0.248	-0.691	0.046	-0.06	0.073	-0.014	-0.008	-0.083	0.41	0.021
-0.057	-0.243	-0.71	0.037	-0.05	0.065	-0.013	0.019	-0.108	0.432	0.034
-0.059	-0.233	-0.722	0.05	-0.045	0.036	-0.009	0.027	-0.133	0.444	0.036
-0.045	-0.233	-0.717	0.044	-0.04	0.15	0.023	-0.006	-0.155	0.439	0.018
-0.035	-0.242	-0.692	0.038	-0.039	0.337	0.054	-0.03	-0.139	0.429	0.024
-0.049	-0.259	-0.651	0.044	-0.045	0.398	0.037	-0.027	-0.098	0.435	0.02
-0.046	-0.26	-0.607	0.041	-0.053	0.352	0.017	-0.022	-0.059	0.441	0.006
-0.039	-0.235	-0.595	0.03	-0.051	0.255	0.028	-0.028	-0.024	0.421	0.02
-0.076	-0.235	-0.614	0.015	-0.045	0.19	0.03	-0.036	-0.022	0.408	0.023
-0.106	-0.252	-0.629	0.023	-0.042	0.229	0.029	-0.032	-0.054	0.419	0.023
-0.076	-0.24	-0.635	0.043	-0.039	0.212	0.032	-0.022	-0.073	0.441	0.046
-0.033	-0.23	-0.643	0.045	-0.039	0.072	-0.009	-0.002	-0.066	0.46	0.039
-0.046	-0.244	-0.644	0.053	-0.044	-0.018	-0.057	0.005	-0.05	0.45	0.011
-0.085	-0.251	-0.632	0.06	-0.049	-0.026	-0.044	-0.02	-0.009	0.429	0.016
-0.098	-0.25	-0.633	0.043	-0.058	-0.064	-0.003	-0.028	0.046	0.424	0.03
-0.08	-0.246	-0.646	0.034	-0.064	-0.14	0.007	-0.01	0.048	0.412	0.023
-0.05	-0.245	-0.647	0.048	-0.061	-0.207	0.006	-0.006	0.03	0.399	0.011
-0.058	-0.249	-0.642	0.056	-0.054	-0.224	0.031	-0.008	0.053	0.41	0.013
-0.07	-0.235	-0.639	0.051	-0.048	-0.166	0.047	0	0.068	0.409	0.03
-0.032	-0.224	-0.653	0.052	-0.048	-0.102	0.019	0.002	0.044	0.395	0.026
-0.009	-0.24	-0.678	0.046	-0.044	-0.081	-0.005	-0.001	0.022	0.408	0.007
-0.048	-0.251	-0.667	0.037	-0.033	-0.06	-0.002	0.003	0.041	0.438	0.018
-0.088	-0.249	-0.641	0.046	-0.048	-0.03	-0.006	0.017	0.094	0.45	0.029
-0.075	-0.245	-0.644	0.05	-0.067	-0.006	-0.019	0.026	0.087	0.433	0.026
-0.058	-0.243	-0.648	0.035	-0.055	-0.005	-0.023	0.008	0.02	0.419	0.042
-0.076	-0.249	-0.639	0.018	-0.052	0.034	-0.006	-0.014	0.013	0.435	0.045
-0.078	-0.246	-0.64	0.019	-0.066	0.23	0.025	-0.028	0.041	0.45	0.031
-0.06	-0.236	-0.647	0.033	-0.055	0.383	0.025	-0.058	0.025	0.435	0.029
-0.061	-0.248	-0.654	0.04	-0.024	0.209	0	-0.08	-0.001	0.416	0.02
-0.064	-0.26	-0.658	0.044	-0.019	-0.045	-0.005	-0.065	-0.003	0.402	0.012
-0.061	-0.253	-0.651	0.055	-0.04	-0.066	-0.014	-0.038	-0.003	0.39	0.014
-0.061	-0.256	-0.645	0.071	-0.049	0.005	-0.036	-0.026	-0.01	0.405	0.014
-0.061	-0.263	-0.646	0.076	-0.038	-0.005	-0.039	-0.027	-0.011	0.417	0.028
-0.061	-0.255	-0.649	0.066	-0.036	-0.011	-0.023	-0.027	-0.003	0.408	0.03
-0.058	-0.243	-0.649	0.058	-0.037	0.059	-0.005	-0.026	0.018	0.42	0.02
-0.06	-0.23	-0.643	0.047	-0.032	0.181	0.008	-0.041	0.033	0.439	0.029
-0.062	-0.234	-0.65	0.037	-0.037	0.293	0.008	-0.063	0.029	0.428	0.023
-0.045	-0.252	-0.667	0.04	-0.047	0.288	0.001	-0.06	0.034	0.426	0.01
-0.042	-0.257	-0.66	0.057	-0.052	0.206	-0.001	-0.039	0.051	0.447	0.034
-0.069	-0.256	-0.644	0.077	-0.053	0.125	0.007	-0.027	0.053	0.458	0.036
-0.082	-0.254	-0.649	0.074	-0.041	0.039	0.004	-0.031	0.032	0.446	0.017
-0.079	-0.249	-0.651	0.058	-0.035	0.11	-0.003	-0.037	0.004	0.432	0.03
-0.065	-0.247	-0.641	0.051	-0.05	0.245	0.002	-0.029	0.003	0.442	0.045
-0.053	-0.245	-0.645	0.036	-0.059	0.111	-0.001	-0.031	0.019	0.463	0.04
-0.057	-0.241	-0.657	0.032	-0.056	-0.072	-0.011	-0.062	0.009	0.462	0.036
-0.048	-0.247	-0.659	0.045	-0.056	-0.01	-0.004	-0.085	-0.014	0.447	0.029
-0.026	-0.247	-0.657	0.047	-0.054	0.043	-0.039	-0.077	-0.021	0.443	0.022
-0.036	-0.242	-0.658	0.025	-0.049	-0.087	-0.143	-0.061	-0.016	0.463	0.022
-0.08	-0.251	-0.658	0.008	-0.042	-0.191	-0.158	-0.026	-0.022	0.486	0.019
-0.087	-0.255	-0.66	0.035	-0.035	-0.162	0.004	0.01	-0.037	0.469	0.025
-0.049	-0.238	-0.657	0.062	-0.039	-0.062	0.126	0.001	-0.04	0.421	0.035
-0.063	-0.226	-0.651	0.033	-0.045	0.135	0.068	-0.022	-0.032	0.383	0.026
-0.108	-0.234	-0.651	0.021	-0.043	0.362	-0.002	-0.016	-0.026	0.381	0.015
-0.088	-0.255	-0.656	0.071	-0.049	0.477	-0.062	-0.005	-0.027	0.405	0.011
-0.051	-0.257	-0.657	0.102	-0.053	0.424	-0.161	0	-0.031	0.412	0.01
-0.052	-0.236	-0.651	0.075	-0.045	0.145	-0.112	-0.002	-0.035	0.397	0.022
-0.037	-0.239	-0.641	0.052	-0.04	-0.16	0.081	-0.009	-0.032	0.399	0.016
-0.032	-0.253	-0.642	0.045	-0.044	-0.186	0.152	-0.01	-0.023	0.407	0.008
-0.065	-0.244	-0.648	0.034	-0.053	-0.111	0.063	-0.006	-0.027	0.417	0.032
-0.063	-0.243	-0.657	0.014	-0.058	-0.173	-0.042	-0.004	-0.037	0.428	0.03
-0.04	-0.251	-0.664	0	-0.056	-0.244	-0.085	-0.012	-0.03	0.386	0.006
-0.056	-0.253	-0.66	0.027	-0.056	-0.222	-0.048	-0.025	-0.016	0.349	0.02
-0.071	-0.261	-0.655	0.064	-0.055	-0.063	0.029	-0.017	-0.011	0.416	0.035
-0.067	-0.259	-0.662	0.056	-0.046	0.204	0.093	-0.006	-0.013	0.498	0.03
-0.065	-0.247	-0.662	0.03	-0.035	0.29	0.118	-0.013	-0.017	0.481	0.026
-0.063	-0.252	-0.645	0.022	-0.033	0.135	0.111	-0.014	-0.017	0.454	0.024
-0.073	-0.252	-0.631	0.028	-0.048	-0.004	0.116	-0.009	-0.011	0.481	0.028
-0.084	-0.235	-0.635	0.038	-0.061	-0.038	0.125	-0.011	-0.014	0.462	0.02
-0.073	-0.238	-0.654	0.041	-0.051	-0.012	0.121	-0.012	-0.023	0.394	0.015
-0.062	-0.258	-0.663	0.044	-0.043	0.011	0.139	-0.012	-0.019	0.379	0.042
-0.06	-0.265	-0.654	0.06	-0.048	-0.032	0.126	-0.025	-0.011	0.406	0.035
-0.068	-0.256	-0.652	0.069	-0.05	-0.122	0.021	-0.041	-0.014	0.41	-0.006
-0.095	-0.246	-0.653	0.067	-0.043	-0.211	-0.04	-0.043	-0.011	0.404	0.006
-0.08	-0.24	-0.649	0.066	-0.041	-0.244	0.034	-0.04	-0.003	0.424	0.039
-0.037	-0.23	-0.655	0.057	-0.053	-0.211	0.108	-0.037	-0.007	0.442	0.037
-0.056	-0.227	-0.662	0.046	-0.069	-0.181	0.079	-0.023	-0.023	0.429	0.029
-0.09	-0.243	-0.664	0.05	-0.065	-0.171	-0.004	-0.01	-0.03	0.41	0.012
-0.06	-0.248	-0.668	0.063	-0.043	-0.144	-0.055	-0.011	-0.008	0.406	-0.002
-0.03	-0.246	-0.666	0.064	-0.041	-0.094	-0.06	-0.016	0.027	0.41	0.022
-0.047	-0.255	-0.659	0.048	-0.06	-0.029	-0.038	-0.016	0.029	0.402	0.038
-0.074	-0.249	-0.655	0.041	-0.055	0.022	0.024	-0.025	0.004	0.388	0.028
-0.078	-0.238	-0.663	0.045	-0.036	0.036	0.105	-0.044	-0.009	0.405	0.026
-0.063	-0.242	-0.663	0.037	-0.035	0.032	0.15	-0.052	-0.008	0.444	0.025
-0.069	-0.239	-0.649	0.036	-0.035	0.026	0.117	-0.055	-0.01	0.459	0.021
-0.068	-0.239	-0.659	0.047	-0.037	0.038	0.036	-0.056	-0.007	0.45	0.014
-0.041	-0.244	-0.673	0.051	-0.046	0.061	0.002	-0.038	0.002	0.441	0.013
-0.044	-0.24	-0.655	0.061	-0.045	0.057	-0.041	-0.013	-0.005	0.442	0.027
-0.062	-0.24	-0.643	0.065	-0.044	0.044	-0.172	0.009	-0.02	0.438	0.022
-0.058	-0.246	-0.651	0.046	-0.044	0.05	-0.252	0.019	-0.02	0.416	0.018
-0.055	-0.24	-0.657	0.026	-0.04	0.059	-0.194	0.008	-0.02	0.413	0.036
-0.058	-0.244	-0.652	0.024	-0.042	0.065	-0.109	-0.008	-0.031	0.446	0.034
-0.056	-0.254	-0.641	0.03	-0.045	0.064	-0.035	-0.04	-0.036	0.45	0.023
-0.053	-0.244	-0.637	0.038	-0.047	0.064	0.05	-0.1	-0.029	0.425	0.024
-0.064	-0.232	-0.632	0.053	-0.051	0.072	0.082	-0.147	-0.009	0.422	0.018
-0.071	-0.237	-0.629	0.052	-0.047	0.074	0.011	-0.149	0.014	0.419	0.023
-0.071	-0.246	-0.636	0.036	-0.04	0.072	-0.067	-0.105	0.012	0.403	0.031
-0.075	-0.25	-0.638	0.042	-0.037	0.066	-0.044	-0.04	-0.009	0.404	0.029
-0.052	-0.249	-0.645	0.059	-0.038	0.074	0.017	-0.004	-0.021	0.417	0.038
-0.025	-0.263	-0.668	0.053	-0.036	0.081	0.028	-0.006	-0.024	0.44	0.035
-0.039	-0.28	-0.686	0.035	-0.038	0.056	0.015	-0.006	-0.018	0.46	0.008
-0.066	-0.264	-0.678	0.073	-0.044	0.104	0.018	0.006	-0.005	0.458	0.013
-0.073	-0.237	-0.666	0.128	-0.047	0.256	0.029	0.019	-0.007	0.455	0.03
-0.056	-0.228	-0.668	0.075	-0.046	0.289	0.038	0.018	-0.014	0.453	0.025
-0.054	-0.233	-0.658	0.001	-0.039	0.171	0.084	-0.003	-0.021	0.429	0.028
-0.078	-0.237	-0.63	0.021	-0.043	0.105	0.133	-0.019	-0.028	0.412	0.024
-0.08	-0.229	-0.61	0.06	-0.053	0.089	0.076	-0.023	-0.025	0.421	0.009
-0.055	-0.237	-0.616	0.066	-0.05	0.049	-0.018	-0.028	-0.02	0.426	0.02
-0.043	-0.265	-0.642	0.048	-0.04	0.047	-0.028	-0.025	-0.019	0.434	0.031
-0.06	-0.263	-0.651	0.03	-0.039	0.082	-0.003	-0.01	-0.005	0.438	0.018
-0.068	-0.245	-0.636	0.042	-0.047	0.087	-0.006	-0.011	0.011	0.435	0.018
-0.054	-0.249	-0.647	0.036	-0.053	0.081	-0.027	-0.019	-0.002	0.435	0.03
-0.058	-0.254	-0.679	0.004	-0.045	0.075	-0.028	-0.012	-0.028	0.426	0.029
-0.055	-0.245	-0.691	0.019	-0.04	0.063	-0.021	-0.009	-0.023	0.425	0.016
-0.034	-0.238	-0.681	0.065	-0.045	0.065	-0.039	-0.015	-0.003	0.45	0.014
-0.059	-0.244	-0.668	0.073	-0.044	0.065	-0.056	-0.026	-0.009	0.468	0.033
-0.086	-0.251	-0.657	0.05	-0.042	0.111	-0.069	-0.042	-0.017	0.461	0.024
-0.067	-0.247	-0.642	0.044	-0.043	0.271	-0.085	-0.035	-0.009	0.425	0.002
-0.065	-0.248	-0.631	0.069	-0.053	0.398	-0.06	-0.019	-0.007	0.382	0.027
-0.078	-0.247	-0.647	0.051	-0.06	0.335	0	-0.022	-0.015	0.387	0.04
-0.078	-0.236	-0.662	-0.002	-0.048	0.177	0.05	-0.015	-0.012	0.41	0.014
-0.076	-0.237	-0.656	0.034	-0.05	0.048	0.093	-0.005	-0.008	0.421	0.022
-0.065	-0.245	-0.648	0.091	-0.069	-0.009	0.125	-0.011	-0.012	0.44	0.031
-0.064	-0.25	-0.659	0.066	-0.067	0.083	0.122	-0.016	0.003	0.436	0.014
-0.079	-0.256	-0.673	0.047	-0.057	0.231	0.087	-0.02	0.02	0.413	0.02
-0.07	-0.258	-0.649	0.06	-0.059	0.179	0.047	-0.02	0.005	0.412	0.035
-0.044	-0.249	-0.614	0.048	-0.056	-0.023	0.012	-0.014	-0.01	0.411	0.036
-0.048	-0.247	-0.632	0.015	-0.051	-0.08	-0.043	-0.03	-0.012	0.415	0.028
-0.064	-0.254	-0.662	0.01	-0.053	-0.019	-0.116	-0.044	-0.019	0.443	0.019
-0.051	-0.251	-0.661	0.043	-0.06	-0.037	-0.149	-0.028	-0.011	0.458	0.029
-0.032	-0.242	-0.657	0.044	-0.077	0.016	-0.127	-0.018	0.002	0.455	0.039
-0.054	-0.248	-0.659	0.003	-0.084	0.176	-0.101	-0.024	-0.008	0.433	0.026
-0.089	-0.262	-0.663	0.003	-0.057	0.148	-0.1	-0.025	-0.021	0.398	0.025
-0.077	-0.265	-0.657	0.032	-0.024	-0.01	-0.073	-0.014	-0.029	0.399	0.03
-0.039	-0.244	-0.639	0.042	-0.02	-0.048	0.02	-0.005	-0.027	0.425	0.021
-0.04	-0.224	-0.645	0.032	-0.026	-0.057	0.092	-0.022	-0.016	0.434	0.018
-0.074	-0.234	-0.655	0.01	-0.023	-0.124	0.08	-0.039	-0.018	0.423	0.011
-0.091	-0.238	-0.648	0.016	-0.028	-0.196	0.034	-0.022	-0.017	0.408	0.007
-0.08	-0.231	-0.652	0.042	-0.038	-0.218	-0.003	-0.012	-0.006	0.41	0.028
-0.058	-0.242	-0.667	0.046	-0.038	-0.086	-0.053	-0.024	-0.005	0.419	0.025
-0.046	-0.253	-0.666	0.048	-0.039	0.165	-0.082	-0.025	-0.003	0.408	-0.001
-0.069	-0.251	-0.643	0.068	-0.045	0.363	-0.044	-0.02	0.001	0.406	0.014
-0.091	-0.251	-0.634	0.077	-0.048	0.361	0.01	-0.02	-0.001	0.418	0.033
-0.075	-0.25	-0.652	0.06	-0.048	0.116	0.062	-0.025	-0.008	0.416	0.02
-0.064	-0.245	-0.659	0.052	-0.041	-0.077	0.126	-0.033	-0.018	0.41	0.014
-0.071	-0.25	-0.652	0.053	-0.034	-0.017	0.127	-0.018	-0.007	0.419	0.021
-0.059	-0.256	-0.653	0.042	-0.037	0.081	0.068	0.007	0.014	0.432	0.033
-0.049	-0.25	-0.655	0.024	-0.044	0.086	0.027	0.002	-0.003	0.422	0.028
-0.054	-0.24	-0.655	0.007	-0.046	-0.002	0.01	-0.011	-0.022	0.401	0.007
-0.044	-0.237	-0.657	0.027	-0.055	-0.187	0.018	-0.002	-0.015	0.409	0.025
-0.035	-0.245	-0.653	0.064	-0.066	-0.354	0.04	0.009	-0.012	0.399	0.047
-0.062	-0.253	-0.65	0.054	-0.06	-0.324	0.055	0.004	-0.009	0.332	0.028
-0.105	-0.26	-0.657	0.036	-0.05	-0.092	0.065	-0.008	-0.001	0.334	0.018
-0.108	-0.266	-0.654	0.065	-0.058	0.094	0.062	-0.01	0.004	0.446	0.019
-0.085	-0.246	-0.642	0.088	-0.066	0.091	0.086	-0.008	0.009	0.502	0.019
-0.081	-0.219	-0.647	0.067	-0.063	-0.014	0.117	-0.013	0.009	0.466	0.023
-0.065	-0.235	-0.658	0.034	-0.054	-0.111	0.078	-0.027	0.004	0.447	0.013
-0.042	-0.256	-0.661	0.022	-0.037	-0.103	0.02	-0.045	-0.009	0.441	0.025
-0.054	-0.244	-0.66	0.051	-0.032	-0.041	0.025	-0.06	-0.034	0.428	0.049
-0.068	-0.243	-0.658	0.088	-0.039	-0.057	0.078	-0.063	-0.062	0.424	0.024
-0.063	-0.252	-0.657	0.082	-0.042	-0.099	0.118	-0.063	-0.075	0.421	0.008
-0.058	-0.245	-0.654	0.065	-0.047	-0.092	0.127	-0.075	-0.073	0.443	0.032
-0.071	-0.237	-0.65	0.063	-0.039	-0.076	0.15	-0.092	-0.07	0.493	0.039
-0.084	-0.238	-0.657	0.055	-0.023	-0.071	0.118	-0.101	-0.062	0.518	0.028
-0.061	-0.249	-0.667	0.039	-0.034	-0.039	-0.075	-0.09	-0.043	0.509	0.012
-0.041	-0.257	-0.663	0.024	-0.048	0.009	-0.268	-0.061	-0.026	0.48	0.013
-0.045	-0.252	-0.655	0.041	-0.048	0.014	-0.255	-0.047	-0.02	0.428	0.047
-0.043	-0.248	-0.658	0.069	-0.051	0.004	-0.151	-0.05	-0.027	0.371	0.047
-0.051	-0.253	-0.661	0.036	-0.043	0.027	-0.113	-0.034	-0.021	0.351	0.018
-0.065	-0.259	-0.65	0.002	-0.04	0.054	-0.083	0	-0.006	0.408	0.026
-0.051	-0.256	-0.637	0.023	-0.058	0.05	-0.023	0.023	-0.017	0.498	0.03
-0.037	-0.238	-0.635	0.034	-0.067	0.029	0.025	0.002	-0.036	0.511	0.015
-0.049	-0.228	-0.645	0.027	-0.062	0.037	0.076	-0.042	-0.052	0.467	0.031
-0.06	-0.243	-0.659	0.047	-0.064	0.066	0.117	-0.032	-0.063	0.443	0.039
-0.056	-0.25	-0.66	0.073	-0.07	0.058	0.072	0.007	-0.04	0.413	0.014
-0.051	-0.242	-0.65	0.075	-0.077	0.031	-0.029	-0.001	-0.004	0.39	0.016
-0.063	-0.252	-0.638	0.06	-0.065	0.027	-0.064	0.001	0.009	0.404	0.032
-0.073	-0.256	-0.637	0.058	-0.036	0.035	-0.014	0.033	0.015	0.401	0.028
-0.06	-0.239	-0.643	0.061	-0.033	0.044	0.029	0.028	-0.002	0.385	0.023
-0.05	-0.237	-0.642	0.042	-0.048	0.061	0.017	-0.007	-0.012	0.394	0.027
-0.049	-0.248	-0.644	0.041	-0.038	0.065	-0.028	-0.036	0.037	0.4	0.032
-0.048	-0.248	-0.653	0.057	-0.031	0.066	-0.038	-0.04	0.082	0.389	0.021
-0.059	-0.243	-0.652	0.057	-0.036	0.108	-0.022	-0.018	0.075	0.376	0.007
-0.057	-0.244	-0.648	0.052	-0.021	0.146	-0.066	-0.011	0.074	0.376	0.022
-0.042	-0.25	-0.654	0.04	-0.015	0.079	-0.075	-0.029	0.083	0.402	0.021
-0.054	-0.25	-0.654	0.041	-0.03	-0.015	0.033	-0.037	0.077	0.434	0.007
-0.059	-0.242	-0.642	0.064	-0.037	0.036	0.104	-0.032	0.066	0.46	0.029
-0.035	-0.247	-0.64	0.069	-0.033	0.134	0.04	-0.025	0.038	0.481	0.039
-0.017	-0.254	-0.656	0.039	-0.031	0.105	-0.07	-0.028	-0.012	0.472	0.017
-0.011	-0.244	-0.671	0.001	-0.036	0.047	-0.085	-0.033	-0.029	0.44	0.024
-0.003	-0.236	-0.663	0.007	-0.049	0.06	0.013	-0.019	-0.005	0.423	0.032
-0.019	-0.24	-0.648	0.047	-0.051	0.085	0.141	-0.007	0.002	0.424	0.022
-0.06	-0.252	-0.651	0.047	-0.046	0.086	0.214	-0.02	-0.004	0.427	0.032
-0.064	-0.259	-0.659	0.023	-0.044	0.087	0.135	-0.037	0.004	0.428	0.035
-0.043	-0.241	-0.654	0.035	-0.047	0.095	-0.033	-0.032	0.006	0.431	0.026
-0.055	-0.226	-0.648	0.049	-0.056	0.097	-0.099	-0.021	-0.003	0.441	0.023
-0.066	-0.239	-0.661	0.03	-0.051	0.089	-0.034	-0.021	-0.006	0.459	0.011
-0.057	-0.255	-0.672	0.046	-0.038	0.087	0.016	-0.023	-0.003	0.467	0.01
-0.067	-0.253	-0.664	0.106	-0.044	0.086	-0.002	-0.023	-0.007	0.451	0.019
-0.079	-0.244	-0.658	0.093	-0.049	0.085	0.015	-0.022	-0.021	0.425	0.016
-0.062	-0.247	-0.658	0.037	-0.037	0.207	0.045	-0.027	-0.04	0.41	0.021
-0.057	-0.254	-0.656	0.029	-0.033	0.442	-0.008	-0.033	-0.049	0.426	0.022
-0.078	-0.243	-0.657	0.026	-0.036	0.482	-0.072	-0.025	-0.038	0.459	0.015
-0.09	-0.234	-0.654	0.008	-0.043	0.305	-0.061	-0.02	-0.034	0.47	0.026
-0.077	-0.237	-0.656	0.007	-0.047	0.179	-0.035	-0.024	-0.046	0.465	0.025
-0.049	-0.236	-0.657	0.019	-0.044	0.126	-0.071	-0.017	-0.038	0.457	0.009
-0.057	-0.241	-0.652	0.032	-0.05	0.227	-0.111	-0.014	-0.012	0.43	0.018
-0.101	-0.256	-0.649	0.036	-0.059	0.47	-0.091	-0.026	0.003	0.393	0.03
-0.108	-0.26	-0.647	0.038	-0.048	0.475	-0.067	-0.019	0.013	0.365	0.034
-0.082	-0.25	-0.65	0.036	-0.035	0.285	-0.088	-0.007	0.02	0.348	0.034
-0.069	-0.239	-0.652	0.025	-0.041	0.203	-0.069	-0.024	0.013	0.366	0.024
-0.077	-0.241	-0.642	0.009	-0.057	0.1	0.017	-0.048	0.003	0.406	0.027
-0.109	-0.254	-0.648	0.008	-0.073	-0.119	0.014	-0.049	0.012	0.428	0.024
-0.121	-0.253	-0.671	0.039	-0.08	-0.272	-0.053	-0.024	0.035	0.439	0
-0.084	-0.245	-0.672	0.084	-0.09	-0.301	-0.019	-0.007	0.04	0.442	0.013
-0.063	-0.249	-0.664	0.1	-0.106	-0.325	0.051	-0.025	0.008	0.43	0.032
-0.079	-0.254	-0.665	0.081	-0.097	-0.361	0.056	-0.043	-0.052	0.422	0.009
-0.088	-0.256	-0.656	0.055	-0.069	-0.358	0.046	-0.03	-0.107	0.426	0.011
-0.084	-0.248	-0.642	0.04	-0.056	-0.334	0.04	-0.004	-0.127	0.435	0.038
-0.086	-0.241	-0.639	0.066	-0.046	-0.222	0.057	0.009	-0.1	0.434	0.037
-0.076	-0.251	-0.654	0.096	-0.026	-0.009	0.117	-0.007	-0.049	0.419	0.032
-0.066	-0.253	-0.659	0.07	-0.019	0.125	0.149	-0.041	-0.014	0.414	0.029
-0.068	-0.242	-0.64	0.055	-0.032	0.108	0.135	-0.057	0.002	0.415	0.024
-0.064	-0.249	-0.636	0.059	-0.041	-0.015	0.112	-0.054	-0.015	0.421	0.025
-0.075	-0.264	-0.641	0.021	-0.03	-0.126	0.105	-0.051	-0.063	0.446	0.028
-0.089	-0.261	-0.633	0.043	-0.021	-0.074	0.115	-0.05	-0.07	0.459	0.031
-0.067	-0.241	-0.634	0.107	-0.036	0.021	0.08	-0.049	-0.015	0.448	0.021
-0.047	-0.239	-0.649	0.076	-0.046	-0.007	-0.002	-0.046	0.026	0.42	0.014
-0.051	-0.256	-0.66	0.01	-0.04	-0.067	-0.053	-0.045	0.02	0.374	0.03
-0.05	-0.261	-0.657	-0.006	-0.039	-0.105	-0.072	-0.037	0.009	0.359	0.039
-0.058	-0.249	-0.642	0.019	-0.039	-0.17	-0.089	-0.008	0.017	0.393	0.043
-0.072	-0.24	-0.64	0.051	-0.044	-0.176	-0.086	0.008	0.022	0.429	0.048
-0.06	-0.241	-0.651	0.046	-0.051	-0.102	-0.07	-0.011	0.007	0.447	0.027
-0.045	-0.239	-0.649	0.022	-0.05	-0.044	-0.03	-0.023	-0.01	0.452	0.015
-0.059	-0.231	-0.647	0.049	-0.048	0.104	0.051	-0.006	0.006	0.449	0.032
-0.073	-0.236	-0.66	0.102	-0.052	0.309	0.088	0.009	0.032	0.44	0.027
-0.059	-0.244	-0.66	0.095	-0.055	0.33	0.056	0.007	0.028	0.424	0.015
-0.046	-0.239	-0.652	0.055	-0.054	0.263	0.029	0.005	0.012	0.415	0.013
-0.06	-0.24	-0.656	0.047	-0.055	0.236	-0.032	0.001	-0.002	0.419	0.01
-0.073	-0.251	-0.649	0.056	-0.053	0.165	-0.101	-0.029	-0.009	0.42	0.027
-0.06	-0.256	-0.646	0.056	-0.042	0.071	-0.061	-0.055	0.007	0.43	0.032
-0.051	-0.252	-0.655	0.05	-0.037	-0.019	0.007	-0.041	0.02	0.435	0.012
-0.051	-0.232	-0.654	0.04	-0.041	-0.127	0.008	-0.02	0.008	0.424	0.019
-0.055	-0.22	-0.654	0.036	-0.031	-0.177	-0.005	-0.019	0.005	0.429	0.028
-0.059	-0.23	-0.666	0.03	-0.018	-0.107	-0.007	-0.02	0.017	0.44	0.016
-0.035	-0.234	-0.671	0.016	-0.029	-0.05	-0.009	-0.015	0.002	0.449	0.017
-0.022	-0.232	-0.663	0.031	-0.046	-0.104	0.003	-0.015	-0.026	0.465	0.023
-0.055	-0.236	-0.655	0.054	-0.048	-0.101	0.011	-0.034	-0.014	0.461	0.026
-0.076	-0.233	-0.655	0.04	-0.049	0.03	-0.001	-0.062	0.007	0.453	0.031
-0.071	-0.234	-0.65	0.032	-0.044	0.079	-0.005	-0.065	-0.011	0.469	0.039
-0.06	-0.234	-0.646	0.045	-0.028	0.027	-0.005	-0.044	-0.026	0.463	0.047
-0.053	-0.228	-0.651	0.044	-0.029	0.135	-0.013	-0.028	-0.003	0.415	0.035
-0.057	-0.25	-0.663	0.036	-0.042	0.35	-0.009	-0.01	0.025	0.39	0.012
-0.049	-0.279	-0.671	0.055	-0.048	0.324	0.011	0.017	0.027	0.415	0.014
-0.035	-0.276	-0.66	0.081	-0.061	0.113	0.029	0.037	0.02	0.432	0.019
-0.045	-0.259	-0.65	0.058	-0.067	-0.048	0.037	0.043	0.005	0.417	0.016
-0.065	-0.256	-0.653	0.022	-0.054	-0.132	0.035	0.026	-0.03	0.405	0.025
-0.073	-0.261	-0.653	0.027	-0.053	-0.071	0.041	-0.01	-0.06	0.407	0.011
-0.073	-0.25	-0.648	0.032	-0.062	0.096	0.034	-0.05	-0.059	0.411	-0.005
-0.062	-0.24	-0.647	0.027	-0.062	0.21	-0.041	-0.083	-0.043	0.422	0.011
-0.054	-0.246	-0.659	0.044	-0.058	0.279	-0.07	-0.084	-0.035	0.43	-0.002
-0.058	-0.25	-0.67	0.053	-0.05	0.281	0.037	-0.06	-0.032	0.409	-0.02
-0.05	-0.25	-0.659	0.052	-0.042	0.239	0.11	-0.056	-0.025	0.374	0.006
-0.035	-0.247	-0.649	0.055	-0.035	0.347	0.086	-0.068	-0.007	0.381	0.025
-0.046	-0.24	-0.652	0.036	-0.035	0.527	0.069	-0.056	0.002	0.399	0.037
-0.07	-0.242	-0.652	0.031	-0.046	0.557	0.039	-0.026	-0.017	0.378	0.048
-0.065	-0.247	-0.655	0.055	-0.052	0.498	-0.016	0.011	-0.042	0.385	0.048
-0.051	-0.242	-0.66	0.048	-0.045	0.436	-0.025	0.031	-0.053	0.437	0.044
-0.063	-0.243	-0.656	0.026	-0.047	0.279	0.004	-0.01	-0.036	0.461	0.014
-0.074	-0.246	-0.653	0.034	-0.056	-0.035	0.021	-0.068	0.006	0.446	-0.007
-0.071	-0.235	-0.654	0.051	-0.065	-0.385	0.033	-0.064	0.03	0.436	0.021
-0.07	-0.23	-0.656	0.065	-0.073	-0.544	0.02	-0.024	0.024	0.45	0.034
-0.071	-0.24	-0.654	0.069	-0.068	-0.46	-0.029	-0.001	0.005	0.455	0.017
-0.074	-0.255	-0.644	0.062	-0.065	-0.338	-0.022	-0.007	-0.024	0.441	0.021
-0.066	-0.269	-0.637	0.063	-0.066	-0.33	0.026	-0.034	-0.049	0.451	0.034
-0.043	-0.276	-0.646	0.049	-0.051	-0.351	0.023	-0.052	-0.054	0.442	0.033
-0.043	-0.269	-0.654	0.026	-0.036	-0.302	0.001	-0.052	-0.063	0.351	0.016
-0.066	-0.256	-0.649	0.036	-0.029	-0.251	0.012	-0.043	-0.074	0.288	0.009
-0.074	-0.252	-0.653	0.063	-0.026	-0.214	0.038	-0.007	-0.059	0.351	0.035
-0.069	-0.255	-0.673	0.069	-0.03	-0.143	0.035	0.039	-0.052	0.441	0.052
-0.07	-0.253	-0.667	0.049	-0.033	-0.105	-0.015	0.034	-0.067	0.453	0.045
-0.074	-0.248	-0.625	0.035	-0.029	-0.127	-0.06	-0.025	-0.079	0.431	0.045
-0.061	-0.24	-0.596	0.038	-0.029	-0.147	-0.061	-0.07	-0.08	0.432	0.055
-0.05	-0.239	-0.593	0.03	-0.029	-0.134	-0.033	-0.069	-0.045	0.444	0.058
-0.065	-0.258	-0.595	0.015	-0.029	-0.061	0.014	-0.057	-0.009	0.446	0.029
-0.065	-0.269	-0.602	0.027	-0.029	0.024	0.049	-0.04	-0.005	0.441	0.005
-0.05	-0.254	-0.601	0.056	-0.031	0.027	0.042	-0.015	0.021	0.439	0.033
-0.06	-0.243	-0.597	0.056	-0.045	0.001	0.026	-0.011	0.077	0.481	0.036
-0.073	-0.247	-0.609	0.023	-0.047	0.042	0.022	-0.023	0.097	0.542	0.005
-0.072	-0.261	-0.624	0.016	-0.037	0.092	0.009	-0.024	0.076	0.549	0.007
-0.061	-0.274	-0.633	0.036	-0.044	0.096	-0.001	-0.012	0.06	0.506	0.007
-0.049	-0.262	-0.652	0.029	-0.051	0.078	0.012	-0.007	0.059	0.41	0.001
-0.061	-0.228	-0.687	0.023	-0.052	0.04	0.022	-0.015	0.069	0.315	0.022
-0.075	-0.199	-0.709	0.046	-0.054	-0.001	0.013	-0.011	0.07	0.35	0.023
-0.061	-0.191	-0.704	0.067	-0.054	-0.006	0.017	-0.003	0.044	0.452	0.009
-0.048	-0.209	-0.7	0.069	-0.044	0.007	0.032	-0.01	0.02	0.514	0.017
-0.062	-0.241	-0.694	0.057	-0.027	0.014	0.032	-0.021	0.005	0.531	0.025
-0.072	-0.263	-0.662	0.064	-0.043	0.017	0.021	-0.025	-0.008	0.497	0.03
-0.065	-0.257	-0.631	0.075	-0.085	0.03	-0.005	-0.028	0.001	0.464	0.038
-0.075	-0.24	-0.614	0.054	-0.08	0.062	-0.031	-0.028	0.015	0.426	0.033
-0.09	-0.245	-0.607	0.036	-0.05	0.105	-0.051	-0.027	0.003	0.329	0.027
-0.071	-0.261	-0.614	0.043	-0.058	0.136	-0.076	-0.021	-0.012	0.291	0.012
-0.04	-0.254	-0.633	0.05	-0.064	0.141	-0.063	-0.002	-0.019	0.376	-0.001
-0.031	-0.243	-0.662	0.055	-0.058	0.134	-0.002	0.013	-0.034	0.458	0.011
-0.047	-0.262	-0.698	0.058	-0.06	0.124	0.033	0.008	-0.054	0.472	0.026
-0.058	-0.27	-0.727	0.052	-0.061	0.115	0.008	-0.002	-0.068	0.456	0.029
-0.041	-0.241	-0.737	0.055	-0.055	0.1	-0.014	-0.01	-0.073	0.441	0.027
-0.039	-0.222	-0.737	0.054	-0.039	0.108	0.015	-0.016	-0.063	0.427	0.015
-0.064	-0.236	-0.743	0.037	-0.026	0.17	0.055	-0.023	-0.05	0.396	0.007
-0.062	-0.257	-0.743	0.04	-0.032	0.162	0.048	-0.039	-0.038	0.371	-0.001
-0.045	-0.253	-0.706	0.058	-0.033	0.039	0.031	-0.045	-0.026	0.378	-0.013
-0.057	-0.228	-0.647	0.056	-0.029	0.024	0.05	-0.037	-0.039	0.383	0.004
-0.069	-0.22	-0.605	0.037	-0.026	0.144	0.047	-0.034	-0.064	0.371	0.023
-0.065	-0.221	-0.602	0.021	-0.022	0.225	-0.005	-0.03	-0.063	0.39	0.011
-0.064	-0.202	-0.624	0.028	-0.028	0.284	-0.028	-0.035	-0.049	0.428	0.013
-0.066	-0.197	-0.644	0.036	-0.034	0.4	-0.015	-0.043	-0.023	0.44	0.02
-0.064	-0.227	-0.66	0.04	-0.034	0.505	-0.021	-0.032	0.006	0.442	0.007
-0.062	-0.258	-0.662	0.056	-0.042	0.457	-0.037	-0.024	-0.006	0.475	0.012
-0.072	-0.271	-0.642	0.057	-0.052	0.358	-0.053	-0.022	-0.04	0.521	0.025
-0.08	-0.265	-0.64	0.054	-0.053	0.475	-0.064	-0.005	-0.041	0.533	0.009
-0.079	-0.256	-0.662	0.064	-0.041	0.642	-0.047	-0.002	-0.022	0.523	0.002
-0.08	-0.253	-0.669	0.055	-0.029	0.481	-0.025	-0.013	0.001	0.462	0.021
-0.071	-0.244	-0.661	0.039	-0.049	0.134	-0.007	-0.019	0.026	0.353	0.041
-0.06	-0.239	-0.667	0.04	-0.082	-0.06	0.019	-0.025	0.023	0.33	0.048
-0.063	-0.252	-0.688	0.05	-0.078	-0.065	0.041	-0.019	0	0.389	0.045
-0.062	-0.258	-0.697	0.05	-0.057	-0.055	0.072	-0.007	-0.018	0.422	0.042
-0.058	-0.246	-0.681	0.037	-0.056	-0.173	0.078	-0.011	-0.023	0.439	0.04
-0.072	-0.237	-0.663	0.036	-0.052	-0.221	0.037	-0.019	-0.005	0.443	0.044
-0.074	-0.248	-0.66	0.041	-0.04	-0.075	0.01	-0.025	-0.001	0.424	0.045
-0.05	-0.267	-0.66	0.025	-0.045	-0.031	0.025	-0.021	-0.008	0.427	0.025
-0.046	-0.265	-0.648	0.004	-0.06	-0.042	0.039	-0.025	0.015	0.445	0.014
-0.072	-0.252	-0.639	0.004	-0.067	0.096	0.018	-0.048	0.041	0.434	0.024
-0.084	-0.257	-0.65	0.011	-0.06	0.139	-0.013	-0.051	0.036	0.405	0.023
-0.059	-0.26	-0.657	0.025	-0.05	-0.017	-0.023	-0.023	0.03	0.41	0.022
-0.038	-0.246	-0.661	0.053	-0.065	-0.194	-0.018	0	0.045	0.448	0.054
-0.051	-0.251	-0.675	0.069	-0.08	-0.28	-0.021	-0.005	0.069	0.469	0.103
-0.064	-0.264	-0.696	0.056	-0.069	-0.193	-0.019	-0.019	0.063	0.465	0.127
-0.059	-0.259	-0.71	0.04	-0.067	-0.036	0.015	-0.024	0.034	0.448	0.115
-0.055	-0.257	-0.691	0.04	-0.067	0.061	0.037	-0.035	0.021	0.425	0.084
-0.067	-0.262	-0.671	0.057	-0.054	0.059	0.005	-0.049	0.011	0.401	0.035
-0.078	-0.26	-0.696	0.062	-0.051	-0.07	-0.026	-0.058	0	0.381	-0.037
-0.066	-0.242	-0.724	0.048	-0.043	-0.098	-0.035	-0.071	0	0.393	-0.066
-0.054	-0.227	-0.707	0.05	-0.031	0.061	-0.053	-0.086	-0.009	0.414	-0.021
-0.057	-0.248	-0.665	0.053	-0.04	0.073	-0.043	-0.085	-0.025	0.403	0.031
-0.058	-0.266	-0.629	0.036	-0.047	-0.05	-0.004	-0.073	-0.025	0.361	0.062
-0.056	-0.248	-0.609	0.038	-0.034	-0.02	0	-0.074	-0.017	0.315	0.075
-0.056	-0.237	-0.607	0.055	-0.028	0.057	0.004	-0.077	-0.018	0.313	0.049
-0.056	-0.246	-0.619	0.054	-0.039	-0.011	0.057	-0.056	-0.016	0.353	0.026
-0.056	-0.252	-0.599	0.044	-0.053	-0.116	0.082	-0.034	-0.005	0.392	0.036
-0.055	-0.251	-0.526	0.05	-0.055	-0.169	0.033	-0.02	0.005	0.443	0.055
-0.056	-0.272	-0.445	0.082	-0.045	-0.165	-0.01	-0.009	0.011	0.498	0.075
-0.055	-0.299	-0.377	0.09	-0.039	-0.046	0.001	-0.015	0.004	0.499	0.056
-0.051	-0.276	-0.354	0.053	-0.026	0.071	0.012	-0.023	-0.014	0.442	-0.005
-0.061	-0.232	-0.41	0.039	-0.015	-0.011	0.001	-0.024	-0.021	0.401	-0.045
-0.074	-0.224	-0.497	0.061	-0.027	-0.217	0	-0.023	-0.014	0.435	-0.053
-0.061	-0.228	-0.565	0.059	-0.037	-0.329	-0.007	-0.009	-0.016	0.47	-0.044
-0.047	-0.223	-0.634	0.037	-0.034	-0.314	-0.02	0.005	-0.032	0.434	-0.02
-0.06	-0.225	-0.693	0.033	-0.036	-0.303	0	0.007	-0.052	0.419	-0.007
-0.073	-0.235	-0.735	0.052	-0.039	-0.316	0.03	0.012	-0.058	0.48	-0.009
-0.059	-0.249	-0.782	0.069	-0.044	-0.278	0.027	0.012	-0.052	0.512	0.003
-0.045	-0.264	-0.809	0.06	-0.042	-0.169	0.009	0.005	-0.045	0.478	0.023
-0.059	-0.263	-0.799	0.045	-0.032	-0.023	0.026	-0.001	-0.035	0.422	0.036
-0.071	-0.252	-0.775	0.033	-0.043	0.08	0.062	-0.012	-0.029	0.372	0.05
-0.057	-0.25	-0.762	0.016	-0.057	0.092	0.047	-0.013	-0.025	0.375	0.054
-0.048	-0.247	-0.764	0.017	-0.049	0.043	0.012	-0.01	-0.019	0.425	0.037
-0.05	-0.226	-0.762	0.039	-0.051	0.008	0.014	-0.026	-0.016	0.451	0.012
-0.044	-0.207	-0.743	0.051	-0.058	0.021	0.011	-0.034	-0.009	0.432	0.015
-0.061	-0.217	-0.726	0.036	-0.048	0.036	-0.008	-0.024	-0.008	0.413	0.036
-0.093	-0.241	-0.711	0.019	-0.037	0.045	-0.002	-0.024	-0.028	0.44	0.016
-0.089	-0.241	-0.683	0.036	-0.034	0.064	0.015	-0.034	-0.036	0.454	-0.019
-0.074	-0.229	-0.666	0.055	-0.041	0.075	0.015	-0.035	-0.025	0.444	0
-0.077	-0.242	-0.681	0.042	-0.05	0.087	0.006	-0.026	-0.021	0.495	0.023
-0.077	-0.255	-0.704	0.04	-0.048	0.102	0.012	-0.026	-0.019	0.535	0.009
-0.077	-0.245	-0.703	0.061	-0.046	0.102	0.028	-0.031	-0.014	0.468	0.011
-0.079	-0.243	-0.68	0.067	-0.052	0.1	0.021	-0.008	-0.013	0.406	0.031
-0.069	-0.256	-0.669	0.047	-0.056	0.111	0.001	0.019	-0.012	0.411	0.03
-0.059	-0.272	-0.677	0.019	-0.054	0.147	-0.013	-0.001	-0.012	0.373	0.021
-0.06	-0.275	-0.676	0.016	-0.038	0.236	-0.021	-0.033	-0.008	0.305	0.032
-0.062	-0.246	-0.663	0.039	-0.03	0.337	-0.011	-0.029	0.001	0.353	0.058
-0.06	-0.217	-0.641	0.055	-0.048	0.337	0.006	-0.012	0.002	0.458	0.045
-0.057	-0.221	-0.614	0.056	-0.049	0.245	0.006	-0.011	-0.004	0.484	0.005
-0.066	-0.225	-0.593	0.072	-0.037	0.19	0	-0.013	-0.006	0.47	0.007
-0.08	-0.227	-0.567	0.091	-0.046	0.16	0.009	-0.007	-0.002	0.459	0.02
-0.07	-0.245	-0.537	0.076	-0.05	0.138	0.037	-0.024	-0.003	0.422	0.008
-0.046	-0.273	-0.517	0.064	-0.032	0.24	0.043	-0.05	-0.01	0.387	0.018
-0.046	-0.306	-0.508	0.068	-0.025	0.326	0.001	-0.043	-0.008	0.378	0.037
-0.068	-0.302	-0.538	0.047	-0.046	0.264	-0.024	-0.03	0.001	0.347	0.036
-0.079	-0.268	-0.609	0.027	-0.06	0.339	-0.001	-0.035	0.002	0.305	0.037
-0.067	-0.27	-0.665	0.027	-0.042	0.467	0.017	-0.035	0.007	0.317	0.02
-0.045	-0.262	-0.7	0.035	-0.039	0.256	0.011	-0.025	0.023	0.374	-0.007
-0.044	-0.204	-0.732	0.053	-0.063	-0.011	0.002	-0.016	0.027	0.435	0.002
-0.067	-0.18	-0.69	0.047	-0.066	-0.015	0.004	-0.018	0.018	0.467	0.02
-0.078	-0.197	-0.57	0.032	-0.048	-0.049	0.008	-0.025	0.011	0.451	0.023
-0.065	-0.194	-0.476	0.041	-0.043	-0.195	0.004	-0.027	0.004	0.433	0.015
-0.046	-0.168	-0.437	0.039	-0.045	-0.204	-0.001	-0.031	0.002	0.457	0.012
-0.039	-0.161	-0.454	0.025	-0.045	-0.142	0.003	-0.032	0	0.476	0.034
-0.038	-0.189	-0.527	0.004	-0.043	-0.178	0.006	-0.022	-0.006	0.476	0.034
-0.046	-0.204	-0.584	-0.013	-0.043	-0.195	0.014	-0.016	0.002	0.514	0.014
-0.064	-0.186	-0.625	0.022	-0.055	-0.06	0.029	-0.019	0.004	0.575	0.013
-0.073	-0.19	-0.693	0.066	-0.06	0.089	0.013	-0.019	-0.016	0.572	0.01
-0.068	-0.25	-0.748	0.07	-0.039	0.101	-0.024	-0.019	-0.026	0.491	0.018
-0.068	-0.327	-0.76	0.057	-0.03	0.074	-0.027	-0.02	-0.015	0.362	0.043
-0.071	-0.36	-0.74	0.041	-0.05	0.099	-0.004	-0.018	-0.013	0.261	0.043
-0.063	-0.34	-0.724	0.019	-0.058	0.132	0.023	-0.023	-0.026	0.301	0.044
-0.043	-0.298	-0.766	0.015	-0.056	0.177	0.037	-0.041	-0.022	0.447	0.043
-0.032	-0.271	-0.814	0.06	-0.062	0.239	0.033	-0.038	-0.003	0.541	0.026
-0.043	-0.27	-0.796	0.107	-0.066	0.314	0.033	-0.013	0.006	0.526	0.029
-0.061	-0.266	-0.749	0.073	-0.064	0.578	0.022	-0.015	0.01	0.475	0.027
-0.069	-0.254	-0.717	0.013	-0.051	0.942	-0.004	-0.033	0.004	0.432	0.008
-0.069	-0.259	-0.693	0.012	-0.035	0.94	-0.001	-0.032	-0.005	0.388	0.024
-0.057	-0.267	-0.666	0.047	-0.033	0.627	0.013	-0.025	-0.003	0.37	0.027
-0.047	-0.252	-0.655	0.058	-0.037	0.401	-0.006	-0.028	-0.005	0.391	0.005
-0.056	-0.24	-0.662	0.048	-0.039	0.223	-0.046	-0.031	-0.02	0.373	0.008
-0.064	-0.24	-0.662	0.053	-0.062	-0.16	-0.085	-0.022	-0.022	0.273	0.007
-0.076	-0.238	-0.656	0.076	-0.102	-0.618	-0.089	-0.017	-0.008	0.244	0.005
-0.075	-0.246	-0.656	0.1	-0.117	-0.753	-0.049	-0.025	-0.014	0.381	0.021
-0.049	-0.267	-0.659	0.081	-0.102	-0.656	-0.015	-0.018	-0.032	0.508	0.009
-0.059	-0.263	-0.652	0.02	-0.093	-0.655	-0.014	-0.004	-0.031	0.512	0.005
-0.085	-0.24	-0.64	0.012	-0.083	-0.609	-0.02	-0.018	-0.019	0.481	0.048
-0.071	-0.238	-0.644	0.042	-0.043	-0.439	-0.014	-0.031	-0.009	0.468	0.065
-0.057	-0.243	-0.666	0.036	-0.009	-0.344	0.008	-0.019	-0.006	0.451	0.042
-0.063	-0.24	-0.677	0.035	-0.007	-0.304	0.045	-0.017	-0.014	0.425	0.037
-0.061	-0.253	-0.663	0.057	-0.009	-0.219	0.069	-0.026	-0.012	0.404	0.041
-0.057	-0.258	-0.65	0.053	-0.008	-0.109	0.046	-0.023	-0.007	0.39	0.034
-0.067	-0.238	-0.654	0.027	-0.019	-0.005	0.006	-0.02	-0.022	0.381	0.009
-0.079	-0.237	-0.655	0.041	-0.026	0.022	0.002	-0.019	-0.031	0.408	-0.009
-0.07	-0.243	-0.65	0.081	-0.015	-0.031	0.024	-0.009	-0.023	0.451	0.011
-0.049	-0.238	-0.655	0.076	-0.014	0.049	0.032	-0.012	-0.025	0.466	0.017
-0.038	-0.248	-0.655	0.043	-0.025	0.282	0.019	-0.022	-0.035	0.469	0.019
-0.049	-0.256	-0.652	0.044	-0.038	0.443	0.006	-0.033	-0.039	0.465	0.058
-0.068	-0.251	-0.664	0.07	-0.056	0.414	0.003	-0.046	-0.048	0.442	0.072
-0.075	-0.252	-0.673	0.061	-0.05	0.161	0.007	-0.055	-0.05	0.426	0.053
-0.073	-0.246	-0.662	0.032	-0.019	-0.082	0.014	-0.061	-0.045	0.427	0.053
-0.071	-0.245	-0.652	0.035	-0.015	-0.073	0.011	-0.05	-0.05	0.426	0.043
-0.07	-0.248	-0.644	0.024	-0.03	0.003	0.008	-0.026	-0.049	0.437	0.017
-0.08	-0.237	-0.638	0.001	-0.026	-0.003	0.028	-0.022	-0.027	0.467	0.004
-0.084	-0.236	-0.65	0.017	-0.024	-0.057	0.047	-0.035	0.005	0.49	-0.015
-0.064	-0.249	-0.658	0.039	-0.03	-0.181	0.035	-0.043	0.032	0.493	-0.016
-0.041	-0.252	-0.652	0.057	-0.023	-0.306	0.01	-0.051	0.033	0.486	0.019
-0.044	-0.249	-0.653	0.079	-0.015	-0.292	0.004	-0.048	0.012	0.461	0.028
-0.067	-0.241	-0.658	0.071	-0.015	-0.159	0.005	-0.033	-0.005	0.436	0.017
-0.065	-0.233	-0.651	0.049	-0.017	-0.075	0.006	-0.039	-0.003	0.435	0.018
-0.051	-0.233	-0.639	0.045	-0.025	-0.075	0.016	-0.051	0.01	0.391	0.02
-0.055	-0.239	-0.638	0.07	-0.044	0.055	0.02	-0.048	0.009	0.255	0.031
-0.052	-0.252	-0.633	0.089	-0.069	0.304	0.036	-0.047	-0.018	0.187	0.036
-0.054	-0.264	-0.615	0.072	-0.085	0.312	0.084	-0.026	-0.039	0.299	0.034
-0.089	-0.263	-0.612	0.067	-0.106	0.085	0.071	0.01	-0.043	0.416	0.05
-0.1	-0.261	-0.642	0.056	-0.132	-0.023	-0.013	0.013	-0.039	0.442	0.046
-0.065	-0.254	-0.668	0.024	-0.121	-0.007	-0.037	-0.005	-0.033	0.482	0.017
-0.047	-0.241	-0.661	0.03	-0.087	-0.042	-0.028	-0.004	-0.032	0.528	0.035
-0.05	-0.242	-0.651	0.049	-0.082	-0.051	-0.057	0.008	-0.023	0.52	0.078
-0.058	-0.253	-0.65	0.033	-0.098	0.032	-0.049	0	0.003	0.491	0.088
-0.078	-0.262	-0.651	0.013	-0.1	0.071	0.001	-0.033	0.014	0.466	0.085
-0.079	-0.267	-0.65	0.019	-0.081	0.023	0.011	-0.048	0.01	0.458	0.052
-0.055	-0.26	-0.647	0.038	-0.065	0.026	-0.002	-0.028	0.024	0.46	-0.025
-0.048	-0.237	-0.654	0.044	-0.064	0.118	0.007	-0.008	0.032	0.448	-0.067
-0.051	-0.226	-0.666	0.034	-0.051	0.168	0.014	-0.013	0.005	0.425	-0.049
-0.047	-0.234	-0.662	0.03	-0.051	0.169	0.012	-0.025	-0.014	0.417	-0.003
-0.058	-0.238	-0.659	0.03	-0.073	0.215	0.013	-0.028	-0.002	0.45	0.042
-0.07	-0.236	-0.66	0.031	-0.063	0.213	0.007	-0.026	0.008	0.474	0.039
-0.054	-0.24	-0.652	0.047	-0.037	0.107	-0.001	-0.028	-0.007	0.428	0.011
-0.054	-0.247	-0.642	0.051	-0.036	0.042	0.004	-0.03	-0.008	0.377	0
-0.069	-0.238	-0.642	0.031	-0.043	0.022	0.007	-0.027	0.014	0.379	0.004
-0.057	-0.231	-0.655	0.037	-0.046	-0.021	0.006	-0.023	0.005	0.392	0.021
-0.046	-0.242	-0.674	0.066	-0.033	-0.047	0.017	-0.029	-0.008	0.41	0.032
-0.049	-0.242	-0.672	0.064	-0.01	-0.055	0.024	-0.043	0.017	0.433	0.037
-0.045	-0.232	-0.652	0.045	-0.008	0.021	0.006	-0.052	0.024	0.44	0.049
-0.057	-0.244	-0.64	0.047	-0.01	0.198	-0.012	-0.044	0.006	0.441	0.044
-0.067	-0.255	-0.644	0.058	0.005	0.262	-0.007	-0.021	0.01	0.434	0.033
-0.049	-0.25	-0.652	0.065	0.009	0.151	0.007	0	0.02	0.42	0.028
-0.06	-0.251	-0.653	0.07	0.002	0.002	0.025	0.013	0.015	0.406	0.015
-0.083	-0.248	-0.657	0.066	-0.008	-0.048	0.057	0.016	0.006	0.4	0.019
-0.069	-0.246	-0.662	0.046	-0.025	0.064	0.077	-0.001	-0.006	0.413	0.028
-0.063	-0.249	-0.658	0.024	-0.035	0.109	0.048	-0.021	-0.014	0.426	0.011
-0.079	-0.247	-0.645	0.006	-0.039	-0.01	0.017	-0.025	-0.006	0.427	0
-0.08	-0.252	-0.628	-0.008	-0.053	0.01	0.028	-0.022	-0.006	0.431	0.014
-0.066	-0.249	-0.604	0.001	-0.068	0.138	0.024	-0.026	-0.029	0.443	0.024
-0.055	-0.238	-0.592	0.035	-0.074	0.108	-0.02	-0.033	-0.042	0.449	0.03
-0.067	-0.247	-0.606	0.061	-0.076	0.04	-0.049	-0.034	-0.013	0.453	0.041
-0.081	-0.249	-0.62	0.05	-0.084	0.081	-0.054	-0.038	0.027	0.453	0.046
-0.067	-0.242	-0.607	0.029	-0.091	0.129	-0.038	-0.046	0.023	0.428	0.03
-0.053	-0.241	-0.592	0.034	-0.063	0.161	0	-0.032	-0.012	0.402	0.008
-0.065	-0.233	-0.611	0.062	-0.027	0.355	0.014	-0.015	-0.022	0.364	0.011
-0.08	-0.228	-0.656	0.073	-0.039	0.721	-0.017	-0.022	-0.022	0.275	0.015
-0.068	-0.238	-0.698	0.047	-0.052	0.888	-0.051	-0.018	-0.052	0.257	0.013
-0.045	-0.241	-0.714	0.031	-0.027	0.721	-0.059	-0.002	-0.087	0.407	0.022
-0.048	-0.235	-0.695	0.057	-0.015	0.554	-0.01	-0.005	-0.1	0.564	0.004
-0.06	-0.239	-0.675	0.069	-0.017	0.402	0.078	-0.009	-0.094	0.562	-0.012
-0.059	-0.248	-0.666	0.061	-0.019	0.012	0.099	-0.001	-0.074	0.475	0.018
-0.056	-0.244	-0.647	0.065	-0.041	-0.339	0.018	0.003	-0.054	0.428	0.029
-0.055	-0.236	-0.634	0.063	-0.059	-0.304	-0.058	-0.003	-0.046	0.403	0.015
-0.063	-0.248	-0.639	0.058	-0.053	-0.172	-0.041	-0.009	-0.036	0.382	0.026
-0.076	-0.266	-0.649	0.062	-0.058	-0.242	-0.002	-0.01	-0.003	0.403	0.029
-0.067	-0.263	-0.663	0.06	-0.057	-0.336	-0.024	-0.015	0.037	0.428	0.016
-0.041	-0.256	-0.66	0.056	-0.035	-0.23	-0.062	-0.025	0.047	0.412	0.024
-0.043	-0.257	-0.643	0.043	-0.032	-0.049	-0.065	-0.028	0.029	0.38	0.026
-0.068	-0.247	-0.639	0.021	-0.04	-0.046	-0.015	-0.035	0.011	0.373	0.014
-0.065	-0.239	-0.641	0.022	-0.045	-0.103	0.049	-0.05	0.012	0.411	0.031
-0.049	-0.249	-0.643	0.041	-0.053	-0.04	0.053	-0.053	0.028	0.445	0.053
-0.061	-0.255	-0.661	0.04	-0.048	0.027	0.06	-0.042	0.035	0.44	0.045
-0.072	-0.253	-0.683	0.029	-0.047	0.069	0.092	-0.035	0.038	0.439	0.017
-0.068	-0.256	-0.693	0.059	-0.053	0.072	0.078	-0.038	0.034	0.464	0.006
-0.067	-0.25	-0.694	0.09	-0.041	0.076	0.039	-0.043	0.009	0.473	0.033
-0.069	-0.239	-0.705	0.064	-0.037	0.285	0.014	-0.039	-0.012	0.461	0.034
-0.067	-0.245	-0.725	0.037	-0.042	0.416	0.007	-0.032	-0.009	0.438	0
-0.066	-0.25	-0.733	0.046	-0.039	0.169	0.02	-0.038	0.012	0.391	0.01
-0.07	-0.242	-0.712	0.046	-0.045	-0.031	0.021	-0.035	0.037	0.358	0.034
-0.061	-0.242	-0.667	0.02	-0.053	-0.071	0.013	-0.027	0.04	0.363	0.023
-0.04	-0.244	-0.632	0.01	-0.045	-0.283	0.016	-0.035	0.009	0.379	0.018
-0.038	-0.244	-0.624	0.033	-0.037	-0.45	-0.015	-0.032	-0.036	0.437	0.014
-0.057	-0.246	-0.622	0.039	-0.039	-0.299	-0.071	-0.019	-0.064	0.51	0.006
-0.078	-0.25	-0.62	0.02	-0.039	-0.118	-0.078	-0.027	-0.067	0.473	0.021
-0.079	-0.254	-0.628	0.023	-0.035	-0.211	-0.034	-0.029	-0.048	0.383	0.034
-0.047	-0.248	-0.646	0.028	-0.042	-0.43	0.028	-0.015	-0.029	0.417	0.034
-0.026	-0.241	-0.647	0.02	-0.062	-0.452	0.046	-0.012	-0.05	0.524	0.033
-0.039	-0.243	-0.625	0.031	-0.07	-0.294	-0.005	-0.006	-0.073	0.539	0.017
-0.059	-0.243	-0.618	0.058	-0.063	-0.165	-0.05	0.008	-0.054	0.469	-0.002
-0.065	-0.245	-0.627	0.075	-0.06	-0.07	-0.059	-0.001	-0.018	0.415	-0.001
-0.059	-0.253	-0.63	0.071	-0.061	0.012	-0.053	-0.037	0.005	0.396	0.009
-0.065	-0.255	-0.648	0.058	-0.059	0.01	-0.026	-0.057	0.005	0.4	0.031
-0.089	-0.245	-0.67	0.055	-0.06	-0.04	0.029	-0.038	-0.015	0.433	0.035
-0.092	-0.234	-0.663	0.055	-0.07	-0.065	0.075	-0.015	-0.051	0.458	0.022
-0.057	-0.236	-0.656	0.053	-0.077	-0.059	0.055	-0.009	-0.047	0.435	0.033
-0.037	-0.244	-0.661	0.055	-0.07	-0.03	0.007	-0.01	0.038	0.393	0.034
-0.053	-0.245	-0.654	0.06	-0.06	0.005	-0.002	-0.022	0.087	0.372	0.02
-0.063	-0.248	-0.642	0.07	-0.052	0.024	-0.002	-0.026	0.034	0.385	0.038
-0.058	-0.256	-0.636	0.068	-0.056	0.041	-0.006	-0.013	-0.01	0.407	0.053
-0.058	-0.254	-0.638	0.054	-0.071	0.06	0.025	-0.022	-0.009	0.42	0.048
-0.062	-0.242	-0.651	0.043	-0.06	0.074	0.072	-0.052	-0.005	0.441	0.049
-0.049	-0.229	-0.641	0.039	-0.037	0.119	0.07	-0.046	0.002	0.437	0.04
-0.038	-0.226	-0.608	0.028	-0.05	0.173	0.02	-0.019	0	0.385	0.041
-0.049	-0.24	-0.607	0.009	-0.08	0.136	-0.005	-0.03	-0.027	0.357	0.043
-0.057	-0.254	-0.632	0.013	-0.084	0.08	0.013	-0.049	-0.056	0.403	0.017
-0.061	-0.251	-0.652	0.05	-0.059	0.123	0.02	-0.048	-0.068	0.474	0.008
-0.079	-0.247	-0.667	0.081	-0.031	0.171	0.016	-0.052	-0.035	0.509	0.008
-0.088	-0.252	-0.676	0.079	-0.025	0.136	0.029	-0.052	0.037	0.52	-0.006
-0.087	-0.254	-0.679	0.065	-0.022	0.085	0.036	-0.026	0.07	0.524	0.001
-0.08	-0.247	-0.68	0.047	-0.008	0.08	0.025	-0.002	0.044	0.506	0.013
-0.056	-0.24	-0.674	0.025	-0.004	0.14	0.012	-0.008	0.016	0.47	0.014
-0.056	-0.241	-0.673	0.027	-0.013	0.268	-0.02	-0.021	0.015	0.436	0.024
-0.081	-0.25	-0.674	0.037	-0.018	0.337	-0.078	-0.016	0.024	0.417	0.028
-0.082	-0.249	-0.665	0.041	-0.018	0.296	-0.102	-0.012	0.025	0.399	0.027
-0.057	-0.243	-0.656	0.054	-0.021	0.263	-0.081	-0.017	0.018	0.375	0.032
-0.046	-0.252	-0.658	0.054	-0.024	0.178	-0.089	-0.017	-0.002	0.375	0.031
-0.062	-0.27	-0.668	0.041	-0.02	0.022	-0.098	-0.018	-0.028	0.398	0.019
-0.069	-0.276	-0.67	0.042	-0.019	-0.024	-0.036	-0.025	-0.031	0.402	0.004
-0.064	-0.267	-0.657	0.045	-0.021	0.013	0.017	-0.022	-0.021	0.404	0.019
-0.076	-0.26	-0.656	0.04	-0.033	0.011	0.016	-0.011	-0.02	0.426	0.067
-0.078	-0.256	-0.671	0.025	-0.061	-0.009	0.014	-0.009	-0.021	0.439	0.07
-0.056	-0.247	-0.669	0.017	-0.076	-0.041	-0.002	-0.013	-0.007	0.452	0.039
-0.048	-0.244	-0.664	0.034	-0.066	-0.076	-0.038	-0.017	0.003	0.478	0.049
-0.047	-0.243	-0.677	0.043	-0.056	-0.055	-0.031	-0.02	0.008	0.462	0.052
-0.055	-0.225	-0.679	0.023	-0.049	0.011	0.013	-0.018	0.025	0.403	0.012
-0.078	-0.217	-0.673	0.019	-0.051	0.055	0.047	-0.012	0.022	0.384	0.002
-0.074	-0.236	-0.669	0.038	-0.066	0.08	0.082	-0.006	-0.005	0.381	0.019
-0.059	-0.241	-0.65	0.042	-0.077	0.128	0.129	-0.006	-0.006	0.305	0.022
-0.073	-0.232	-0.633	0.04	-0.081	0.147	0.165	-0.016	-0.004	0.256	0.025
-0.078	-0.256	-0.64	0.049	-0.071	0.134	0.147	-0.024	-0.022	0.328	0.034
-0.054	-0.283	-0.668	0.059	-0.049	0.217	0.111	-0.03	-0.024	0.411	0.041
-0.042	-0.26	-0.691	0.054	-0.049	0.345	0.118	-0.034	-0.021	0.449	0.032
-0.053	-0.226	-0.677	0.036	-0.057	0.367	0.11	-0.025	-0.036	0.469	0.021
-0.073	-0.231	-0.645	0.033	-0.049	0.235	0.059	-0.024	-0.056	0.459	0.031
-0.083	-0.255	-0.645	0.036	-0.057	0.05	0.016	-0.04	-0.075	0.459	0.023
-0.068	-0.249	-0.666	0.026	-0.065	0.051	-0.006	-0.042	-0.078	0.468	0.014
-0.061	-0.23	-0.686	0.03	-0.04	0.237	-0.041	-0.038	-0.049	0.442	0.034
-0.065	-0.231	-0.697	0.061	-0.021	0.449	-0.104	-0.048	-0.018	0.436	0.006
-0.052	-0.235	-0.68	0.083	-0.018	0.495	-0.105	-0.057	-0.003	0.474	-0.051
-0.051	-0.234	-0.658	0.075	-0.016	0.148	-0.028	-0.052	0.005	0.513	-0.048
-0.067	-0.241	-0.668	0.069	-0.018	-0.286	0.002	-0.036	-0.015	0.564	-0.01
-0.054	-0.243	-0.676	0.084	-0.008	-0.381	-0.012	-0.023	-0.036	0.585	0.023
-0.041	-0.242	-0.671	0.083	0.005	-0.34	-0.013	-0.028	-0.014	0.492	0.036
-0.054	-0.251	-0.686	0.06	-0.002	-0.399	-0.034	-0.041	0.02	0.328	0.033
-0.061	-0.257	-0.689	0.051	-0.025	-0.424	-0.063	-0.039	0.033	0.236	0.043
-0.065	-0.264	-0.651	0.061	-0.041	-0.361	-0.062	-0.022	0.025	0.262	0.052
-0.087	-0.264	-0.63	0.059	-0.042	-0.303	-0.041	-0.011	0.007	0.346	0.057
-0.089	-0.252	-0.646	0.044	-0.045	-0.225	-0.009	-0.013	0.009	0.498	0.084
-0.066	-0.247	-0.654	0.038	-0.057	-0.08	0.026	-0.007	0.025	0.645	0.089
-0.05	-0.241	-0.607	0.045	-0.062	0.043	0.037	0.001	0.03	0.617	0.057
-0.042	-0.243	-0.505	0.047	-0.063	0.068	0.008	-0.007	0.014	0.48	0.031
-0.042	-0.262	-0.4	0.039	-0.062	0.026	-0.033	-0.016	-0.007	0.409	0.009
-0.052	-0.263	-0.323	0.041	-0.069	0.014	-0.055	-0.012	-0.002	0.389	-0.015
-0.06	-0.248	-0.32	0.063	-0.091	0.038	-0.059	-0.003	-0.001	0.336	-0.027
-0.059	-0.238	-0.415	0.061	-0.09	0.118	-0.029	-0.007	-0.024	0.308	-0.021
-0.06	-0.232	-0.532	0.048	-0.069	0.419	0.005	-0.021	-0.04	0.328	0.002
-0.052	-0.238	-0.608	0.069	-0.076	0.697	-0.003	-0.028	-0.067	0.323	0.007
-0.036	-0.244	-0.636	0.068	-0.099	0.495	-0.007	-0.022	-0.113	0.386	0.007
-0.047	-0.233	-0.667	0.056	-0.09	0.104	0.031	-0.018	-0.129	0.536	0.029
-0.07	-0.223	-0.748	0.07	-0.066	-0.072	0.068	-0.026	-0.145	0.54	0.023
-0.066	-0.225	-0.812	0.06	-0.068	-0.113	0.066	-0.033	-0.204	0.407	-0.002
-0.053	-0.228	-0.807	0.044	-0.072	-0.05	0.047	-0.031	-0.185	0.356	0.012
-0.058	-0.226	-0.781	0.046	-0.039	0.007	0.037	-0.034	-0.04	0.356	0.031
-0.05	-0.233	-0.76	0.04	-0.01	-0.063	0.019	-0.038	0.041	0.312	0.034
-0.034	-0.26	-0.746	0.033	-0.039	-0.093	0.029	-0.041	-0.003	0.323	0.042
-0.046	-0.274	-0.725	0.034	-0.074	0.005	0.092	-0.034	-0.024	0.429	0.036
-0.065	-0.266	-0.701	0.041	-0.064	0.129	0.136	-0.019	0.005	0.506	0.017
-0.069	-0.271	-0.708	0.021	-0.053	0.201	0.131	-0.025	0.036	0.525	0.006
-0.077	-0.269	-0.71	0.001	-0.048	0.339	0.085	-0.03	0.068	0.551	0.015
-0.084	-0.251	-0.677	0.031	-0.031	0.619	-0.026	-0.004	0.063	0.557	0.031
-0.082	-0.244	-0.656	0.034	-0.022	0.85	-0.085	-0.005	0.031	0.501	0.014
-0.092	-0.244	-0.648	0.007	-0.005	0.915	-0.001	-0.023	0.016	0.431	-0.013
-0.092	-0.24	-0.634	0.041	0.001	0.81	0.07	0	0.009	0.412	0.001
-0.08	-0.241	-0.633	0.08	-0.02	0.543	0.04	0.007	0.026	0.415	0.023
-0.082	-0.246	-0.662	0.058	-0.006	0.281	0	-0.037	0.047	0.315	0.028
-0.077	-0.242	-0.701	0.044	0.022	0	-0.014	-0.063	0.024	0.182	0.034
-0.058	-0.242	-0.704	0.037	0.003	-0.414	-0.012	-0.048	0.006	0.255	0.035
-0.04	-0.244	-0.68	0.016	-0.024	-0.696	0.018	-0.021	0.037	0.441	0.03
-0.031	-0.239	-0.669	0.035	-0.026	-0.698	0.059	-0.013	0.062	0.526	0.027
-0.04	-0.242	-0.669	0.06	-0.023	-0.666	0.062	-0.012	0.048	0.553	0.017
-0.056	-0.251	-0.674	0.046	-0.047	-0.674	0.009	-0.003	0.035	0.56	0.013
-0.073	-0.248	-0.674	0.042	-0.076	-0.527	-0.033	-0.017	0.034	0.515	0.029
-0.086	-0.248	-0.665	0.051	-0.06	-0.246	0.002	-0.045	0.022	0.448	0.037
-0.066	-0.256	-0.66	0.042	-0.05	-0.069	0.059	-0.052	0.012	0.385	0.032
-0.032	-0.253	-0.654	0.049	-0.084	-0.027	0.081	-0.033	0.015	0.36	0.02
-0.036	-0.249	-0.651	0.068	-0.084	-0.078	0.097	-0.006	0.008	0.383	0.012
-0.057	-0.25	-0.657	0.043	-0.038	-0.228	0.096	-0.012	-0.013	0.411	0.035
-0.061	-0.25	-0.663	-0.001	-0.032	-0.345	0.014	-0.028	0.006	0.415	0.044
-0.071	-0.257	-0.664	-0.001	-0.067	-0.329	-0.114	-0.018	0.073	0.399	0.026
-0.073	-0.258	-0.652	0.026	-0.083	-0.229	-0.154	-0.033	0.077	0.39	0.047
-0.048	-0.253	-0.646	0.036	-0.085	-0.123	-0.126	-0.058	-0.017	0.38	0.057
-0.049	-0.244	-0.658	0.027	-0.085	-0.095	-0.135	-0.058	-0.129	0.351	0.015
-0.066	-0.235	-0.662	0.05	-0.077	-0.127	-0.101	-0.06	-0.194	0.326	0.006
-0.052	-0.239	-0.659	0.091	-0.08	-0.132	0.024	-0.06	-0.149	0.327	0.021
-0.038	-0.248	-0.665	0.07	-0.08	-0.123	0.023	-0.061	-0.036	0.334	0.01
-0.052	-0.255	-0.662	0.029	-0.064	-0.082	-0.137	-0.079	0.017	0.325	0.022
-0.057	-0.259	-0.648	0.042	-0.053	0.075	-0.151	-0.079	0.022	0.386	0.041
-0.062	-0.249	-0.632	0.064	-0.047	0.218	0.033	-0.044	0.033	0.56	0.037
-0.084	-0.238	-0.619	0.061	-0.039	0.195	0.138	-0.011	0.022	0.695	0.043
-0.082	-0.247	-0.623	0.05	-0.035	0.143	0.063	-0.003	0.014	0.73	0.05
-0.065	-0.244	-0.654	0.041	-0.039	0.12	-0.042	-0.006	0.031	0.744	0.043
-0.077	-0.234	-0.688	0.045	-0.049	0.038	-0.09	-0.001	0.035	0.696	0.04
-0.092	-0.246	-0.701	0.054	-0.054	-0.014	-0.126	0.01	0.045	0.558	0.03
-0.078	-0.255	-0.686	0.059	-0.055	0.036	-0.1	0.013	0.069	0.446	0.02
-0.059	-0.247	-0.642	0.065	-0.042	0.079	0.05	0.029	0.057	0.406	0.025
-0.055	-0.241	-0.6	0.065	-0.009	0.065	0.181	0.044	0.023	0.369	0.033
-0.043	-0.236	-0.592	0.058	-0.008	0.045	0.162	0.014	0.017	0.296	0.048
-0.041	-0.236	-0.601	0.047	-0.038	0.04	0.061	-0.028	0.022	0.226	0.058
-0.065	-0.243	-0.6	0.03	-0.034	0.057	-0.029	-0.033	0.022	0.234	0.021
-0.063	-0.249	-0.61	0.04	-0.025	0.075	-0.074	-0.02	0.02	0.325	-0.043
-0.045	-0.253	-0.647	0.064	-0.04	0.072	-0.088	-0.014	-0.001	0.45	-0.068
-0.058	-0.249	-0.68	0.039	-0.051	0.232	-0.082	-0.011	-0.026	0.547	-0.036
-0.073	-0.245	-0.682	0.026	-0.056	0.601	-0.032	-0.015	-0.027	0.549	0.021
-0.057	-0.251	-0.658	0.059	-0.051	0.679	0.003	-0.036	-0.017	0.478	0.058
-0.044	-0.251	-0.634	0.041	-0.045	0.245	0.005	-0.061	-0.018	0.408	0.059
-0.06	-0.243	-0.643	0.004	-0.059	-0.139	0.042	-0.072	-0.035	0.365	0.048
-0.059	-0.247	-0.662	0.039	-0.073	-0.091	-0.002	-0.062	-0.04	0.359	0.04
-0.044	-0.245	-0.65	0.092	-0.074	0.04	-0.155	-0.039	-0.047	0.353	0.041
-0.055	-0.232	-0.644	0.093	-0.073	-0.059	-0.196	-0.034	-0.09	0.336	0.043
-0.067	-0.24	-0.665	0.058	-0.053	-0.158	-0.075	-0.041	-0.135	0.376	0.027
-0.062	-0.254	-0.671	0.04	-0.011	-0.074	0.077	-0.027	-0.135	0.432	0.01
-0.062	-0.246	-0.657	0.043	-0.002	0.022	0.162	-0.007	-0.109	0.437	0.012
-0.062	-0.233	-0.651	0.029	-0.035	0.047	0.111	-0.002	-0.095	0.437	-0.013
-0.057	-0.239	-0.658	0.004	-0.06	0.062	0.026	-0.012	-0.103	0.443	-0.042
-0.072	-0.25	-0.666	0.014	-0.063	0.08	0.059	-0.024	-0.099	0.435	-0.01
-0.074	-0.251	-0.659	0.039	-0.046	0.097	0.141	-0.018	-0.049	0.432	0.026
-0.044	-0.253	-0.652	0.027	-0.01	0.122	0.13	-0.003	0	0.429	0.021
-0.054	-0.258	-0.655	0.024	-0.008	0.166	0.02	-0.005	0.005	0.414	0.023
-0.093	-0.257	-0.656	0.051	-0.041	0.187	-0.017	-0.023	0.016	0.409	0.028
-0.077	-0.243	-0.657	0.043	-0.057	0.142	0.092	-0.053	0.039	0.411	0.025
-0.049	-0.233	-0.653	0.019	-0.061	0.25	0.136	-0.075	0.04	0.405	0.031
-0.066	-0.242	-0.651	0.031	-0.061	0.547	0.058	-0.062	0.038	0.406	0.033
-0.078	-0.252	-0.658	0.051	-0.039	0.634	0.017	-0.03	0.04	0.416	0.041
-0.068	-0.254	-0.652	0.053	-0.029	0.557	-0.012	-0.02	0.03	0.415	0.052
-0.08	-0.254	-0.651	0.049	-0.046	0.488	-0.094	-0.027	0.023	0.41	0.031
-0.095	-0.249	-0.67	0.055	-0.054	0.256	-0.124	-0.018	0.042	0.402	0.018
-0.073	-0.242	-0.661	0.068	-0.056	0.136	-0.069	-0.008	0.058	0.409	0.028
-0.048	-0.233	-0.638	0.062	-0.067	0.269	-0.025	-0.01	0.031	0.427	0.025
-0.059	-0.224	-0.633	0.051	-0.066	0.208	0.009	-0.001	0.001	0.417	0.021
-0.086	-0.23	-0.635	0.045	-0.051	-0.07	0.061	0.005	0.005	0.401	0.026
-0.086	-0.235	-0.65	0.034	-0.043	-0.249	0.063	0.002	0.02	0.38	0.029
-0.049	-0.229	-0.654	0.061	-0.065	-0.284	0.043	-0.004	0.019	0.307	0.035
-0.04	-0.23	-0.636	0.095	-0.095	-0.272	0.056	-0.025	-0.017	0.31	0.044
-0.068	-0.242	-0.644	0.064	-0.073	-0.209	0.043	-0.039	-0.057	0.462	0.047
-0.066	-0.25	-0.659	0.034	-0.027	-0.08	0.004	-0.014	-0.071	0.578	0.042
-0.051	-0.251	-0.652	0.033	-0.022	0.027	-0.015	0.011	-0.108	0.567	0.016
-0.054	-0.253	-0.648	0.018	-0.037	0.078	-0.039	0.003	-0.151	0.5	-0.005
-0.056	-0.26	-0.655	0.018	-0.043	0.064	-0.082	-0.013	-0.101	0.433	0.008
-0.054	-0.264	-0.644	0.034	-0.043	0.055	-0.106	-0.009	-0.005	0.423	0.005
-0.051	-0.261	-0.62	0.048	-0.029	0.148	-0.054	0.013	0.011	0.43	-0.012
-0.058	-0.251	-0.615	0.075	-0.022	0.162	0.021	0.011	-0.02	0.405	0.016
-0.078	-0.247	-0.626	0.078	-0.032	0.02	0.029	-0.031	-0.008	0.377	0.036
-0.088	-0.248	-0.652	0.052	-0.031	-0.057	0.025	-0.069	0.057	0.315	0.025
-0.078	-0.237	-0.685	0.05	-0.027	-0.027	0.017	-0.074	0.114	0.272	0.041
-0.061	-0.233	-0.696	0.055	-0.036	0.025	-0.029	-0.057	0.097	0.358	0.037
-0.039	-0.246	-0.687	0.032	-0.048	0.02	-0.005	-0.047	0.038	0.435	-0.002
-0.041	-0.248	-0.667	0.027	-0.056	-0.029	0.101	-0.059	-0.028	0.417	-0.01
-0.064	-0.245	-0.633	0.066	-0.059	0.117	0.139	-0.061	-0.101	0.423	-0.004
-0.063	-0.257	-0.617	0.083	-0.052	0.339	0.09	-0.044	-0.109	0.417	0.004
-0.049	-0.268	-0.634	0.057	-0.042	0.217	0.053	-0.033	-0.054	0.349	0.029
-0.05	-0.271	-0.647	0.044	-0.037	-0.129	0.074	-0.016	-0.027	0.37	0.03
-0.053	-0.253	-0.642	0.046	-0.036	-0.363	0.139	0.008	-0.031	0.519	0.018
-0.05	-0.231	-0.657	0.035	-0.032	-0.448	0.19	0.026	-0.026	0.622	0.038
-0.048	-0.25	-0.684	0.018	-0.028	-0.422	0.169	0.043	0.001	0.6	0.037
-0.057	-0.265	-0.679	0.019	-0.034	-0.281	0.093	0.046	0.033	0.517	0.012
-0.068	-0.242	-0.658	0.04	-0.039	-0.06	0.066	0.029	0.036	0.398	0.03
-0.065	-0.241	-0.65	0.041	-0.044	0.032	0.121	0.006	0.032	0.272	0.064
-0.059	-0.258	-0.642	0.025	-0.048	-0.134	0.139	-0.037	0.034	0.228	0.079
-0.072	-0.263	-0.638	0.044	-0.049	-0.299	0.048	-0.089	0.022	0.273	0.098
-0.086	-0.255	-0.661	0.068	-0.046	-0.259	-0.096	-0.097	0.006	0.384	0.111
-0.063	-0.24	-0.685	0.042	-0.035	-0.173	-0.16	-0.059	0.003	0.531	0.089
-0.04	-0.237	-0.696	0.018	-0.029	-0.159	-0.062	-0.034	0.01	0.658	0.027
-0.054	-0.239	-0.696	0.035	-0.043	-0.124	0.023	-0.031	0.026	0.72	-0.031
-0.067	-0.232	-0.673	0.055	-0.056	-0.059	-0.065	-0.027	0.028	0.668	-0.025
-0.061	-0.244	-0.642	0.061	-0.053	-0.063	-0.178	-0.035	-0.007	0.58	-0.013
-0.058	-0.268	-0.631	0.067	-0.046	-0.094	-0.199	-0.052	-0.015	0.565	-0.031
-0.069	-0.264	-0.632	0.07	-0.037	-0.073	-0.206	-0.06	0.024	0.561	-0.01
-0.076	-0.245	-0.633	0.047	-0.031	-0.033	-0.219	-0.05	0.027	0.496	0.016
-0.076	-0.238	-0.644	0.024	-0.032	0.009	-0.188	-0.03	0.013	0.4	0.009
-0.076	-0.25	-0.661	0.037	-0.041	0.041	-0.133	-0.023	0.019	0.351	0.029
-0.063	-0.259	-0.666	0.049	-0.065	0.032	-0.079	-0.031	0.014	0.395	0.059
-0.065	-0.244	-0.652	0.052	-0.073	0.104	0.003	-0.027	0.008	0.437	0.059
-0.077	-0.242	-0.626	0.063	-0.056	0.264	0.084	-0.02	-0.001	0.396	0.042
-0.063	-0.257	-0.605	0.053	-0.048	0.257	0.116	-0.024	-0.023	0.316	0.012
-0.061	-0.239	-0.605	0.04	-0.046	0.135	0.114	-0.016	-0.027	0.237	-0.005
-0.075	-0.218	-0.63	0.047	-0.032	0.186	0.082	-0.004	-0.012	0.24	0.008
-0.065	-0.238	-0.66	0.041	-0.024	0.338	0.038	-0.008	-0.003	0.32	0.014
-0.051	-0.249	-0.675	0.013	-0.031	0.4	0.016	-0.019	-0.004	0.358	0.004
-0.051	-0.238	-0.679	0.02	-0.042	0.341	0.001	-0.028	-0.014	0.389	0.014
-0.062	-0.242	-0.678	0.056	-0.05	0.161	-0.002	-0.026	-0.025	0.457	0.038
-0.072	-0.247	-0.668	0.046	-0.052	-0.005	0.027	-0.025	-0.023	0.502	0.04
-0.062	-0.245	-0.649	0	-0.047	-0.026	0.018	-0.034	-0.02	0.484	0.028
-0.047	-0.251	-0.639	0	-0.043	-0.019	-0.019	-0.032	-0.032	0.371	0.025
-0.048	-0.243	-0.651	0.042	-0.055	-0.077	0.019	-0.032	-0.033	0.29	0.022
-0.063	-0.229	-0.668	0.059	-0.075	-0.112	0.074	-0.041	-0.015	0.356	0.008
-0.057	-0.23	-0.673	0.04	-0.069	-0.103	0.052	-0.025	-0.022	0.446	-0.012
-0.041	-0.239	-0.67	0.009	-0.047	-0.105	0.006	-0.004	-0.037	0.494	-0.013
-0.066	-0.253	-0.661	-0.012	-0.064	-0.071	0.012	-0.008	-0.023	0.532	-0.005
-0.072	-0.27	-0.643	0.009	-0.098	0.005	0.034	-0.013	-0.021	0.517	-0.015
-0.028	-0.268	-0.631	0.08	-0.104	0.037	0.021	-0.014	-0.028	0.464	-0.012
-0.004	-0.257	-0.638	0.129	-0.108	0.03	-0.012	-0.022	-0.011	0.441	0.015
0.009	-0.256	-0.644	0.097	-0.103	0.026	-0.054	-0.021	-0.009	0.431	0.043
0.028	-0.257	-0.646	0.052	-0.056	0.03	-0.079	-0.018	-0.037	0.399	0.064
0	-0.248	-0.664	0.039	-0.024	0.074	-0.067	-0.02	-0.038	0.374	0.05
-0.049	-0.236	-0.685	0.03	-0.048	0.12	-0.054	-0.014	-0.012	0.388	0.026
-0.057	-0.231	-0.684	0.076	-0.073	0.085	-0.035	-0.011	-0.007	0.408	0.046
-0.06	-0.231	-0.68	0.157	-0.071	0.104	-0.007	-0.015	-0.008	0.402	0.05
-0.073	-0.238	-0.674	0.158	-0.062	0.266	-0.011	-0.018	-0.015	0.382	0.008
-0.057	-0.243	-0.646	0.091	-0.053	0.316	-0.033	-0.027	-0.042	0.403	-0.001
-0.05	-0.236	-0.621	0.029	-0.037	0.191	-0.013	-0.031	-0.048	0.48	0.024
-0.081	-0.218	-0.647	0.011	-0.029	0.084	0.037	-0.036	-0.024	0.492	0.038
-0.099	-0.209	-0.68	0.031	-0.034	0.04	0.046	-0.051	-0.015	0.387	0.06
-0.094	-0.212	-0.654	0.027	-0.038	0.019	0.016	-0.051	-0.03	0.293	0.062
-0.086	-0.208	-0.601	-0.02	-0.037	0.005	0.017	-0.039	-0.043	0.277	0.021
-0.065	-0.208	-0.586	-0.027	-0.035	0.049	0.052	-0.039	-0.037	0.33	0.004
-0.053	-0.217	-0.618	0.036	-0.027	0.188	0.061	-0.036	-0.022	0.461	0.022
-0.07	-0.209	-0.664	0.069	-0.025	0.284	0.037	-0.026	-0.015	0.614	0.025
-0.07	-0.211	-0.676	0.054	-0.041	0.233	0.016	-0.025	-0.018	0.671	0.025
-0.042	-0.259	-0.66	0.059	-0.049	0.164	0.008	-0.025	-0.027	0.526	0.033
-0.048	-0.307	-0.667	0.071	-0.035	0.147	-0.002	-0.029	-0.029	0.307	0.034
-0.086	-0.32	-0.693	0.064	-0.031	0.112	0.002	-0.036	-0.022	0.307	0.036
-0.112	-0.324	-0.688	0.069	-0.042	0.098	0.028	-0.033	-0.004	0.46	0.039
-0.119	-0.311	-0.666	0.072	-0.039	0.074	0.048	-0.038	0.014	0.491	0.036
-0.096	-0.267	-0.654	0.054	-0.025	-0.041	0.051	-0.047	-0.005	0.42	0.034
-0.075	-0.238	-0.632	0.041	-0.016	-0.112	-0.019	-0.025	-0.03	0.385	0.031
-0.086	-0.24	-0.613	0.035	-0.017	-0.064	-0.146	0.002	-0.007	0.39	0.037
-0.099	-0.249	-0.619	0.038	-0.023	0.054	-0.121	-0.001	0.026	0.376	0.039
-0.1	-0.274	-0.632	0.045	-0.03	0.217	0.089	-0.008	0.023	0.363	0.039
-0.081	-0.297	-0.654	0.053	-0.03	0.283	0.213	-0.002	0.002	0.403	0.066
-0.048	-0.27	-0.695	0.062	-0.031	0.176	0.124	-0.003	0.009	0.442	0.088
-0.05	-0.225	-0.707	0.042	-0.034	0.087	0.006	-0.005	0.047	0.428	0.04
-0.076	-0.219	-0.682	0.022	-0.026	0.117	-0.044	-0.01	0.049	0.411	-0.046
-0.073	-0.23	-0.66	0.028	-0.034	0.109	-0.108	-0.028	0.008	0.416	-0.092
-0.059	-0.233	-0.652	0.024	-0.061	0.006	-0.11	-0.032	-0.008	0.422	-0.052
-0.058	-0.241	-0.656	0.015	-0.062	-0.091	0.045	-0.017	0.004	0.432	0.037
-0.068	-0.25	-0.66	0.023	-0.072	-0.101	0.187	-0.012	0.007	0.418	0.067
-0.087	-0.253	-0.652	0.05	-0.104	0.013	0.16	-0.012	0.009	0.401	0.044
-0.089	-0.255	-0.654	0.058	-0.098	0.158	0.018	-0.008	0.015	0.457	0.046
-0.069	-0.253	-0.664	0.026	-0.068	0.193	-0.113	-0.012	0.011	0.518	0.046
-0.047	-0.249	-0.664	0.014	-0.062	0.117	-0.106	-0.017	-0.001	0.475	0.025
-0.048	-0.25	-0.647	0.048	-0.054	0.018	0.013	-0.016	-0.008	0.4	0.023
-0.073	-0.26	-0.628	0.069	-0.032	0.089	0.087	-0.014	-0.008	0.393	0.023
-0.073	-0.264	-0.622	0.039	-0.029	0.345	0.101	-0.021	-0.007	0.405	0.014
-0.048	-0.248	-0.598	0.02	-0.041	0.48	0.071	-0.03	-0.017	0.373	0.019
-0.046	-0.237	-0.57	0.048	-0.049	0.446	0.005	-0.035	-0.036	0.357	0.009
-0.07	-0.233	-0.583	0.045	-0.051	0.355	0.004	-0.043	-0.04	0.362	-0.003
-0.084	-0.228	-0.607	0.015	-0.044	0.161	0.033	-0.051	-0.028	0.37	0.018
-0.064	-0.232	-0.616	0.032	-0.045	-0.089	0.002	-0.049	-0.027	0.476	0.023
-0.023	-0.221	-0.633	0.063	-0.052	-0.278	-0.019	-0.035	-0.036	0.6	0.014
-0.015	-0.211	-0.665	0.065	-0.04	-0.374	0.015	-0.027	-0.032	0.594	0.005
-0.037	-0.221	-0.699	0.063	-0.017	-0.483	0.038	-0.032	-0.02	0.563	-0.012
-0.057	-0.219	-0.706	0.082	-0.014	-0.504	0.03	-0.026	-0.016	0.575	0
-0.064	-0.211	-0.686	0.09	-0.029	-0.244	0.022	-0.017	-0.009	0.561	0.017
-0.051	-0.213	-0.675	0.053	-0.028	0.065	-0.003	-0.026	0.007	0.522	0.014
-0.047	-0.226	-0.675	0.028	-0.018	0.244	-0.033	-0.036	0.01	0.475	0.034
-0.07	-0.245	-0.666	0.037	-0.037	0.216	-0.039	-0.027	-0.001	0.411	0.049
-0.082	-0.226	-0.652	0.028	-0.051	-0.075	-0.036	-0.019	-0.002	0.313	0.037
-0.069	-0.211	-0.664	0.026	-0.033	-0.23	-0.029	-0.028	0.002	0.25	0.033
-0.051	-0.247	-0.686	0.045	-0.028	-0.114	-0.025	-0.035	-0.003	0.33	0.021
-0.045	-0.264	-0.675	0.033	-0.034	-0.116	-0.034	-0.034	-0.009	0.446	0.023
-0.043	-0.271	-0.641	0.015	-0.033	-0.255	-0.034	-0.035	-0.012	0.46	0.056
-0.052	-0.304	-0.61	0.02	-0.023	-0.296	-0.018	-0.032	-0.014	0.418	0.049
-0.073	-0.312	-0.594	0.019	-0.009	-0.27	0.011	-0.032	-0.017	0.382	0.021
-0.072	-0.274	-0.607	0.028	-0.025	-0.252	0.042	-0.028	-0.003	0.401	0.014
-0.059	-0.245	-0.649	0.045	-0.052	-0.192	0.045	-0.012	0.02	0.435	-0.002
-0.06	-0.247	-0.682	0.045	-0.048	-0.113	0.03	-0.006	0.012	0.411	-0.015
-0.063	-0.252	-0.68	0.036	-0.05	-0.082	0.014	-0.016	-0.007	0.371	-0.018
-0.064	-0.259	-0.67	0.033	-0.063	-0.064	-0.008	-0.02	-0.003	0.323	-0.004
-0.055	-0.268	-0.662	0.056	-0.066	-0.034	-0.013	-0.018	-0.005	0.305	0.041
-0.041	-0.273	-0.652	0.079	-0.072	-0.014	0.004	-0.018	-0.021	0.392	0.039
-0.052	-0.27	-0.658	0.069	-0.069	0.007	0.004	-0.024	-0.019	0.454	0.001
-0.074	-0.253	-0.663	0.058	-0.055	0.029	0.005	-0.024	-0.005	0.43	0.007
-0.075	-0.239	-0.654	0.051	-0.059	0.022	0.017	-0.018	-0.009	0.436	0.018
-0.084	-0.232	-0.657	0.053	-0.07	-0.002	0.002	-0.028	-0.016	0.484	0.01
-0.103	-0.239	-0.666	0.066	-0.067	-0.007	-0.022	-0.043	-0.014	0.519	0.019
-0.073	-0.261	-0.666	0.061	-0.064	0.007	-0.043	-0.041	-0.013	0.533	0.027
-0.029	-0.262	-0.66	0.066	-0.069	0.019	-0.081	-0.038	-0.012	0.536	0.027
-0.037	-0.252	-0.649	0.086	-0.071	0.032	-0.067	-0.037	-0.011	0.529	0.024
-0.056	-0.268	-0.641	0.064	-0.061	0.045	0.022	-0.031	-0.015	0.476	0.021
-0.041	-0.275	-0.648	0.026	-0.052	0.036	0.074	-0.029	-0.013	0.36	0.033
-0.024	-0.233	-0.665	0.015	-0.066	0.03	0.053	-0.031	-0.002	0.267	0.035
-0.045	-0.192	-0.664	0.026	-0.081	0.052	0.033	-0.028	0.014	0.282	0.036
-0.079	-0.205	-0.649	0.042	-0.072	0.063	0.03	-0.028	0.028	0.37	0.068
-0.076	-0.232	-0.648	0.042	-0.062	0.047	0.014	-0.023	0.02	0.442	0.07
-0.049	-0.237	-0.642	0.046	-0.054	0.038	-0.001	-0.01	-0.005	0.451	0.04
-0.051	-0.238	-0.623	0.065	-0.047	0.046	0.011	-0.012	-0.022	0.413	0.06
-0.077	-0.236	-0.625	0.056	-0.042	0.054	0.019	-0.02	-0.035	0.391	0.059
-0.074	-0.243	-0.649	0.032	-0.032	0.067	0.004	-0.018	-0.039	0.405	-0.022
-0.057	-0.265	-0.667	0.021	-0.029	0.096	0.005	-0.025	-0.033	0.424	-0.065
-0.07	-0.273	-0.692	0.018	-0.038	0.12	0.025	-0.032	-0.037	0.439	-0.033
-0.084	-0.257	-0.719	0.022	-0.034	0.122	0.032	-0.032	-0.041	0.429	0.008
-0.074	-0.243	-0.707	0.038	-0.026	0.118	0.021	-0.033	-0.035	0.408	0.034
-0.053	-0.241	-0.655	0.067	-0.039	0.114	0.003	-0.024	-0.031	0.41	0.057
-0.044	-0.237	-0.628	0.082	-0.058	0.11	-0.006	-0.024	-0.018	0.418	0.075
-0.054	-0.238	-0.638	0.064	-0.056	0.106	-0.014	-0.043	0.001	0.426	0.059
-0.074	-0.248	-0.641	0.054	-0.048	0.104	-0.022	-0.036	0.004	0.423	0.033
-0.082	-0.24	-0.638	0.064	-0.063	0.107	-0.001	-0.016	0.005	0.423	0.036
-0.077	-0.228	-0.649	0.065	-0.076	0.114	0.034	-0.013	0.017	0.447	0.025
-0.078	-0.237	-0.655	0.05	-0.06	0.113	0.038	-0.009	0.022	0.43	-0.004
-0.082	-0.245	-0.646	0.048	-0.046	0.118	0.019	-0.009	-0.004	0.374	0.006
-0.071	-0.246	-0.642	0.062	-0.037	0.157	0.003	-0.017	-0.021	0.379	0.031
-0.059	-0.239	-0.652	0.053	-0.017	0.231	0.001	-0.012	0.003	0.456	0.038
-0.07	-0.226	-0.659	0.043	0.003	0.308	0.014	-0.016	-0.007	0.536	0.05
-0.082	-0.229	-0.647	0.056	-0.008	0.314	0.027	-0.021	-0.043	0.571	0.067
-0.081	-0.234	-0.627	0.058	-0.048	0.246	0.027	-0.014	-0.023	0.488	0.07
-0.072	-0.238	-0.63	0.046	-0.074	0.205	0.015	-0.012	-0.007	0.295	0.047
-0.058	-0.266	-0.662	0.027	-0.079	0.19	-0.011	-0.007	-0.032	0.219	0
-0.041	-0.279	-0.671	0.019	-0.1	0.149	-0.032	0.001	-0.028	0.351	-0.001
-0.022	-0.253	-0.651	0.039	-0.129	0.098	-0.018	-0.007	0.01	0.489	0.035
-0.021	-0.231	-0.655	0.031	-0.136	0.03	0.012	-0.016	0.023	0.496	0.035
-0.04	-0.238	-0.684	0.015	-0.119	-0.026	0.03	-0.013	-0.001	0.428	0.03
-0.061	-0.259	-0.695	0.045	-0.072	0.027	0.037	-0.01	-0.04	0.407	0.031
-0.066	-0.262	-0.677	0.055	-0.012	0.16	0.013	-0.02	-0.071	0.421	0.013
-0.053	-0.25	-0.665	0.032	0.015	0.208	-0.024	-0.035	-0.083	0.369	0.007
-0.057	-0.254	-0.676	0.027	0.013	0.113	-0.021	-0.043	-0.082	0.342	0.009
-0.056	-0.253	-0.67	0.033	0.015	0.047	0.012	-0.046	-0.07	0.401	0.014
-0.045	-0.237	-0.646	0.057	0.01	0.144	0.035	-0.04	-0.035	0.408	0.034
-0.057	-0.245	-0.638	0.068	-0.013	0.223	0.031	-0.028	-0.002	0.415	0.042
-0.056	-0.257	-0.634	0.04	-0.03	0.11	0.017	-0.022	-0.011	0.521	0.031
-0.047	-0.254	-0.624	0.037	-0.019	-0.076	0.01	-0.013	-0.038	0.589	0.014
-0.078	-0.257	-0.624	0.062	-0.006	-0.171	-0.014	-0.005	-0.037	0.556	-0.017
-0.1	-0.248	-0.643	0.047	-0.015	-0.101	-0.046	-0.016	-0.016	0.487	-0.032
-0.087	-0.234	-0.671	0.031	-0.026	0.023	-0.031	-0.029	-0.003	0.403	-0.011
-0.064	-0.241	-0.677	0.042	-0.023	0.073	0.009	-0.022	0.013	0.366	0.002
-0.056	-0.246	-0.658	0.046	-0.03	0.13	0.008	-0.016	0.023	0.378	0.002
-0.072	-0.24	-0.648	0.054	-0.048	0.171	0.001	-0.026	-0.003	0.37	0.004
-0.072	-0.246	-0.648	0.044	-0.05	0.268	0.015	-0.032	-0.024	0.384	0.006
-0.047	-0.254	-0.638	0.025	-0.04	0.665	0.022	-0.026	0.005	0.436	0.021
-0.05	-0.256	-0.621	0.044	-0.038	1.078	0.03	-0.03	0.03	0.464	0.037
-0.061	-0.258	-0.62	0.052	-0.038	0.881	0.034	-0.033	0.005	0.446	0.049
-0.057	-0.258	-0.629	0.041	-0.037	0.119	0.019	-0.03	-0.012	0.395	0.07
-0.068	-0.261	-0.644	0.051	-0.04	-0.446	0.009	-0.034	0.01	0.4	0.06
-0.068	-0.253	-0.661	0.061	-0.041	-0.46	0.001	-0.03	0.023	0.487	0.019
-0.052	-0.236	-0.661	0.033	-0.044	-0.331	-0.032	-0.027	0.012	0.504	0.005
-0.064	-0.236	-0.653	0	-0.047	-0.388	-0.081	-0.033	0.005	0.389	0.01
-0.078	-0.242	-0.66	0.024	-0.041	-0.555	-0.121	-0.024	0.02	0.333	0.002
-0.063	-0.235	-0.659	0.072	-0.042	-0.666	-0.094	-0.016	0.019	0.422	0.003
-0.053	-0.244	-0.645	0.063	-0.056	-0.587	-0.019	-0.01	-0.021	0.479	0.008
-0.056	-0.253	-0.636	0.025	-0.061	-0.389	-0.012	-0.004	-0.048	0.43	0.006
-0.052	-0.239	-0.626	0.032	-0.058	-0.297	-0.047	-0.015	-0.035	0.365	0.024
-0.057	-0.23	-0.646	0.073	-0.057	-0.282	-0.04	-0.02	-0.024	0.338	0.051
-0.083	-0.226	-0.671	0.077	-0.061	-0.199	-0.043	-0.019	-0.042	0.374	0.056
-0.079	-0.234	-0.636	0.037	-0.063	-0.118	-0.065	-0.037	-0.051	0.473	0.047
-0.051	-0.265	-0.595	0.014	-0.059	-0.1	-0.048	-0.042	-0.023	0.581	0.049
-0.067	-0.265	-0.606	0.031	-0.076	-0.08	-0.01	-0.029	0.012	0.579	0.061
-0.081	-0.234	-0.637	0.039	-0.098	-0.077	0.041	-0.025	0.019	0.425	0.046
-0.054	-0.23	-0.661	0.035	-0.076	-0.067	0.083	-0.031	0.004	0.311	0.009
-0.052	-0.232	-0.663	0.061	-0.05	0.188	0.072	-0.042	-0.012	0.383	0.004
-0.067	-0.22	-0.651	0.088	-0.063	0.666	0.055	-0.041	0.002	0.526	0.015
-0.063	-0.223	-0.669	0.076	-0.059	0.899	0.111	-0.033	0.023	0.598	0.017
-0.06	-0.234	-0.709	0.063	-0.022	0.763	0.183	-0.038	0.022	0.58	0.029
-0.061	-0.231	-0.704	0.058	-0.01	0.624	0.169	-0.043	0.027	0.508	0.023
-0.06	-0.229	-0.658	0.05	-0.012	0.53	0.11	-0.039	0.056	0.438	0.006
-0.058	-0.246	-0.642	0.054	-0.016	0.309	0.087	-0.039	0.073	0.372	0.011
-0.058	-0.269	-0.661	0.038	-0.045	0.051	0.069	-0.031	0.054	0.309	0.004
-0.059	-0.272	-0.664	0.023	-0.073	-0.095	0.019	-0.019	0.041	0.332	0.004
-0.052	-0.266	-0.652	0.056	-0.085	-0.124	-0.046	-0.022	0.058	0.445	0.034
-0.029	-0.27	-0.64	0.064	-0.103	-0.195	-0.066	-0.021	0.063	0.535	0.04
-0.019	-0.275	-0.616	0.033	-0.096	-0.37	-0.018	-0.016	0.026	0.524	0.03
-0.031	-0.277	-0.606	0.04	-0.059	-0.435	0.02	-0.022	-0.014	0.489	0.031
-0.038	-0.268	-0.623	0.055	-0.049	-0.328	-0.013	-0.032	-0.009	0.548	0.03
-0.037	-0.255	-0.641	0.03	-0.078	-0.258	-0.032	-0.035	0.018	0.6	0.047
-0.036	-0.257	-0.657	0.023	-0.112	-0.29	0.049	-0.027	0.017	0.552	0.053
-0.02	-0.263	-0.666	0.052	-0.094	-0.25	0.136	-0.026	-0.003	0.475	0.027
-0.027	-0.261	-0.661	0.059	-0.025	-0.054	0.094	-0.043	-0.018	0.327	0.024
-0.06	-0.253	-0.658	0.041	0.014	0.12	-0.037	-0.046	-0.039	0.175	0.029
-0.056	-0.241	-0.669	0.03	0.013	0.151	-0.099	-0.03	-0.062	0.218	0.03
-0.039	-0.236	-0.682	0.024	0.003	0.127	-0.067	-0.023	-0.055	0.331	0.063
-0.041	-0.241	-0.686	0.016	-0.017	0.013	-0.06	-0.037	-0.028	0.363	0.085
-0.042	-0.246	-0.687	0.018	-0.028	-0.161	-0.071	-0.059	-0.009	0.371	0.073
-0.039	-0.244	-0.705	0.02	-0.037	-0.035	-0.032	-0.064	-0.008	0.347	0.032
-0.035	-0.233	-0.739	0.008	-0.054	0.281	0.002	-0.036	-0.02	0.324	-0.062
-0.043	-0.218	-0.746	0.002	-0.049	0.387	-0.01	0.002	-0.012	0.368	-0.109
-0.061	-0.223	-0.694	0.024	-0.038	0.377	-0.038	0.005	0.01	0.435	-0.034
-0.064	-0.242	-0.638	0.067	-0.039	0.246	-0.052	-0.009	0.001	0.486	0.054
-0.069	-0.246	-0.628	0.094	-0.038	0.057	-0.054	-0.011	-0.028	0.472	0.096
-0.058	-0.241	-0.638	0.093	-0.046	0.131	-0.072	-0.017	-0.043	0.378	0.084
-0.017	-0.247	-0.642	0.092	-0.048	0.279	-0.086	-0.023	-0.06	0.314	0.015
-0.069	-0.244	-0.641	0.091	-0.028	0.273	-0.036	-0.026	-0.075	0.269	-0.028
-0.161	-0.238	-0.629	0.08	-0.027	0.147	0.052	-0.036	-0.084	0.224	-0.017
-0.117	-0.251	-0.615	0.077	-0.034	-0.094	0.093	-0.038	-0.086	0.336	-0.008
-0.056	-0.256	-0.612	0.08	-0.024	-0.317	0.099	-0.031	-0.054	0.538	-0.001
-0.127	-0.246	-0.608	0.073	-0.028	-0.46	0.101	-0.03	-0.014	0.62	0.005
-0.242	-0.245	-0.613	0.06	-0.042	-0.447	0.077	-0.039	-0.014	0.613	0.013
-0.242	-0.248	-0.635	0.035	-0.05	-0.217	0.052	-0.042	-0.034	0.552	0.039
-0.137	-0.244	-0.649	0.019	-0.052	-0.041	0.046	-0.023	-0.046	0.407	0.04
-0.077	-0.242	-0.669	0.027	-0.053	0.036	0.046	-0.007	-0.054	0.293	0.016
-0.068	-0.254	-0.688	0.039	-0.065	0.108	0.059	-0.004	-0.062	0.296	0.027
-0.05	-0.261	-0.683	0.042	-0.076	-0.014	0.079	0.011	-0.053	0.339	0.063
-0.047	-0.256	-0.677	0.03	-0.07	-0.165	0.106	0.007	-0.013	0.386	0.086
-0.058	-0.254	-0.673	0.021	-0.065	0.001	0.149	-0.023	0.012	0.466	0.077
-0.074	-0.255	-0.655	0.028	-0.067	0.337	0.161	-0.037	-0.001	0.566	0.045
-0.085	-0.245	-0.641	0.031	-0.067	0.441	0.109	-0.027	-0.008	0.658	0.013
-0.077	-0.237	-0.637	0.044	-0.065	0.176	0.045	-0.017	-0.009	0.604	-0.009
-0.05	-0.247	-0.621	0.076	-0.069	-0.143	0.01	-0.009	-0.011	0.314	-0.019
-0.022	-0.255	-0.596	0.092	-0.084	-0.223	-0.062	-0.006	-0.009	0.132	-0.023
-0.014	-0.247	-0.601	0.073	-0.088	-0.126	-0.202	-0.006	-0.02	0.295	-0.023
-0.025	-0.241	-0.637	0.048	-0.064	-0.072	-0.272	0.012	-0.018	0.496	0.003
-0.042	-0.243	-0.666	0.056	-0.038	-0.212	-0.185	0.037	0.028	0.508	0.044
-0.052	-0.243	-0.669	0.059	-0.038	-0.334	-0.062	0.026	0.066	0.434	0.044
-0.05	-0.247	-0.66	0.045	-0.038	-0.211	-0.029	-0.003	0.051	0.389	0.042
-0.038	-0.258	-0.665	0.042	-0.034	-0.02	-0.053	-0.025	0.038	0.412	0.084
-0.039	-0.263	-0.67	0.009	-0.052	0.16	-0.056	-0.039	0.065	0.482	0.086
-0.05	-0.255	-0.674	-0.008	-0.061	0.349	-0.04	-0.044	0.078	0.539	0.045
-0.047	-0.244	-0.683	0.03	-0.054	0.392	-0.045	-0.048	0.051	0.536	0.034
-0.054	-0.253	-0.668	0.024	-0.048	0.265	-0.05	-0.044	0.025	0.505	0.017
-0.066	-0.254	-0.641	0.008	-0.023	0.074	-0.024	-0.028	-0.022	0.483	-0.019
-0.066	-0.228	-0.61	0.043	-0.003	-0.068	0.004	-0.022	-0.084	0.425	-0.011
-0.054	-0.209	-0.593	0.057	-0.014	-0.07	0.023	-0.029	-0.064	0.328	0.019
-0.046	-0.211	-0.624	0.044	-0.02	-0.043	0.066	-0.033	0.006	0.276	0.026
-0.048	-0.216	-0.661	0.055	-0.014	-0.07	0.095	-0.027	0.028	0.273	0.009
-0.047	-0.219	-0.673	0.078	-0.008	-0.071	0.071	-0.028	0.016	0.276	-0.005
-0.048	-0.215	-0.694	0.065	-0.001	-0.049	0.05	-0.035	-0.012	0.337	0.003
-0.052	-0.214	-0.694	0.037	-0.002	-0.031	0.057	-0.028	-0.008	0.459	-0.006
-0.036	-0.221	-0.657	0.045	-0.025	0.017	0.066	-0.017	0.055	0.53	-0.026
-0.033	-0.235	-0.645	0.056	-0.05	0.15	0.065	-0.02	0.069	0.518	-0.001
-0.068	-0.267	-0.653	0.033	-0.05	0.33	0.056	-0.024	0.015	0.446	0.023
-0.076	-0.286	-0.65	0.012	-0.036	0.474	0.057	-0.023	-0.026	0.408	0.016
-0.058	-0.272	-0.654	0.024	-0.035	0.612	0.04	-0.026	-0.056	0.519	0.035
-0.069	-0.261	-0.65	0.051	-0.037	0.7	-0.015	-0.027	-0.059	0.649	0.061
-0.082	-0.265	-0.642	0.052	-0.031	0.694	-0.034	-0.034	-0.036	0.609	0.042
-0.077	-0.266	-0.656	0.04	-0.031	0.542	-0.018	-0.044	-0.056	0.5	0.019
-0.081	-0.262	-0.652	0.06	-0.036	0.207	-0.03	-0.032	-0.065	0.481	0.034
-0.075	-0.26	-0.641	0.09	-0.039	0.117	-0.034	-0.011	-0.007	0.491	0.061
-0.048	-0.261	-0.658	0.08	-0.054	0.389	-0.011	-0.009	0.011	0.452	0.042
-0.054	-0.26	-0.661	0.056	-0.067	0.405	-0.004	-0.02	-0.018	0.41	0.009
-0.101	-0.252	-0.643	0.053	-0.079	0.04	-0.004	-0.034	-0.02	0.389	0.036
-0.116	-0.239	-0.642	0.058	-0.112	-0.283	0.012	-0.036	-0.03	0.358	0.055
-0.067	-0.231	-0.664	0.051	-0.113	-0.459	-0.029	-0.028	-0.052	0.322	0.021
-0.036	-0.244	-0.69	0.036	-0.07	-0.553	-0.162	-0.026	-0.054	0.306	0.029
-0.064	-0.257	-0.678	0.026	-0.068	-0.497	-0.202	-0.025	-0.047	0.32	0.048
-0.085	-0.242	-0.634	-0.005	-0.109	-0.27	-0.025	-0.019	-0.052	0.349	0.011
-0.081	-0.226	-0.614	-0.04	-0.127	0.035	0.146	-0.026	-0.069	0.382	-0.02
-0.072	-0.225	-0.611	-0.026	-0.127	0.218	0.141	-0.041	-0.065	0.441	-0.019
-0.056	-0.228	-0.597	0.01	-0.118	0.175	0.08	-0.041	-0.056	0.537	0.002
-0.046	-0.241	-0.58	0.04	-0.089	0.136	-0.002	-0.039	-0.073	0.616	0.033
-0.047	-0.25	-0.578	0.076	-0.058	0.291	-0.097	-0.048	-0.092	0.58	0.037
-0.059	-0.243	-0.59	0.08	-0.046	0.466	-0.037	-0.048	-0.122	0.422	0.035
-0.065	-0.25	-0.615	0.046	-0.05	0.432	0.134	-0.03	-0.108	0.332	0.024
-0.063	-0.251	-0.665	0.031	-0.042	0.194	0.213	-0.019	0.005	0.44	0.003
-0.074	-0.232	-0.725	0.051	-0.008	-0.035	0.194	-0.031	0.092	0.539	0.005
-0.074	-0.245	-0.739	0.064	0.023	-0.062	0.115	-0.05	0.07	0.427	0.003
-0.063	-0.263	-0.701	0.059	0.028	0.108	-0.029	-0.05	0.019	0.304	-0.012
-0.066	-0.242	-0.667	0.078	0.012	0.389	-0.088	-0.031	-0.005	0.333	-0.008
-0.059	-0.236	-0.66	0.089	-0.003	0.51	0.018	-0.022	0.002	0.381	-0.005
-0.045	-0.251	-0.666	0.066	0.003	0.171	0.087	-0.031	0.017	0.381	-0.001
-0.054	-0.254	-0.674	0.057	0.005	-0.307	0.037	-0.031	0.006	0.38	0.031
-0.075	-0.245	-0.674	0.045	-0.019	-0.458	-0.019	-0.011	0.009	0.38	0.049
-0.087	-0.229	-0.662	0.022	-0.03	-0.314	-0.053	-0.005	0.023	0.356	0.031
-0.07	-0.239	-0.66	0.033	-0.026	-0.146	-0.054	-0.021	-0.014	0.33	0.023
-0.03	-0.265	-0.667	0.053	-0.023	-0.243	-0.024	-0.02	-0.028	0.361	0.042
-0.012	-0.265	-0.659	0.059	-0.013	-0.511	-0.032	-0.009	0.024	0.437	0.081
-0.025	-0.259	-0.653	0.065	-0.01	-0.584	-0.083	0.001	0.034	0.491	0.107
-0.045	-0.271	-0.665	0.054	-0.01	-0.462	-0.125	0.028	-0.009	0.483	0.121
-0.051	-0.272	-0.673	0.043	-0.004	-0.276	-0.111	0.05	-0.029	0.443	0.159
-0.048	-0.249	-0.667	0.042	-0.008	-0.095	-0.056	0.033	-0.02	0.433	0.154
-0.049	-0.236	-0.662	0.028	-0.019	-0.094	-0.022	0.001	-0.008	0.439	0.054
-0.048	-0.25	-0.669	0.023	-0.02	-0.177	0.014	-0.02	0.003	0.424	-0.046
-0.046	-0.26	-0.675	0.008	-0.014	-0.044	0.063	-0.029	0.02	0.425	-0.069
-0.056	-0.259	-0.65	0.003	-0.01	0.17	0.092	-0.028	0.037	0.436	-0.054
-0.064	-0.266	-0.617	0.07	-0.012	0.223	0.105	-0.035	0.048	0.396	-0.029
-0.063	-0.271	-0.614	0.123	-0.017	0.169	0.119	-0.043	0.046	0.345	0.022
-0.064	-0.255	-0.637	0.091	-0.03	0.103	0.146	-0.036	0.026	0.38	0.045
-0.052	-0.231	-0.662	0.058	-0.061	0.083	0.158	-0.028	0.025	0.451	-0.005
-0.048	-0.229	-0.664	0.059	-0.078	0.023	0.109	-0.029	0.056	0.449	-0.027
-0.07	-0.24	-0.667	0.065	-0.075	-0.089	-0.02	-0.037	0.076	0.468	0.056
-0.082	-0.225	-0.691	0.056	-0.099	-0.081	-0.153	-0.043	0.073	0.564	0.112
-0.065	-0.196	-0.678	0.05	-0.139	-0.074	-0.171	-0.039	0.048	0.558	0.071
-0.058	-0.206	-0.63	0.073	-0.137	-0.181	-0.117	-0.036	0.026	0.459	0.05
-0.061	-0.244	-0.615	0.075	-0.101	-0.235	-0.116	-0.033	0.031	0.37	0.058
-0.048	-0.256	-0.615	0.031	-0.085	-0.206	-0.164	-0.033	0.027	0.255	0.045
-0.048	-0.244	-0.619	0	-0.103	-0.155	-0.167	-0.04	0.012	0.252	0.06
-0.059	-0.253	-0.655	0.006	-0.097	-0.077	-0.112	-0.04	0.015	0.425	0.071
-0.054	-0.267	-0.678	0.027	-0.064	-0.016	-0.07	-0.039	0.019	0.512	0.001
-0.062	-0.254	-0.669	0.045	-0.059	-0.004	-0.043	-0.032	0.004	0.464	-0.09
-0.077	-0.243	-0.665	0.058	-0.051	0.003	-0.023	-0.013	-0.012	0.467	-0.09
-0.061	-0.251	-0.657	0.058	-0.024	0.031	-0.025	-0.006	-0.012	0.54	-0.009
-0.048	-0.25	-0.639	0.037	-0.041	0.052	-0.009	-0.007	-0.023	0.56	0.032
-0.064	-0.24	-0.63	0.024	-0.093	0.035	0.056	-0.001	-0.042	0.48	0.024
-0.063	-0.234	-0.633	0.031	-0.131	0.067	0.115	-0.007	-0.039	0.417	0.039
-0.048	-0.235	-0.652	0.022	-0.136	0.314	0.098	-0.032	-0.021	0.421	0.042
-0.057	-0.244	-0.664	0.005	-0.111	0.697	0.058	-0.044	-0.012	0.384	-0.003
-0.069	-0.251	-0.653	0.009	-0.101	0.891	0.063	-0.037	-0.007	0.321	-0.025
-0.068	-0.25	-0.657	0.035	-0.128	0.721	0.061	-0.024	0.002	0.308	-0.006
-0.056	-0.246	-0.669	0.062	-0.15	0.44	0.045	-0.013	0.009	0.325	0.016
-0.045	-0.245	-0.665	0.06	-0.132	0.372	0.067	-0.015	0.002	0.387	0.025
-0.055	-0.245	-0.665	0.033	-0.079	0.318	0.091	-0.022	-0.012	0.507	0.021
-0.067	-0.242	-0.665	0.015	-0.021	0.123	0.078	-0.032	-0.014	0.576	0.02
-0.061	-0.253	-0.655	0.011	0.005	0.052	0.047	-0.068	-0.013	0.479	0.012
-0.059	-0.267	-0.644	0.027	0.007	-0.036	0.025	-0.091	-0.013	0.304	-0.01
-0.07	-0.261	-0.632	0.052	0.002	-0.352	0.026	-0.067	-0.014	0.248	0.001
-0.074	-0.261	-0.631	0.056	-0.022	-0.573	0.04	-0.03	-0.017	0.308	0.019
-0.08	-0.266	-0.652	0.061	-0.035	-0.535	0.036	-0.008	-0.018	0.38	0.014
-0.101	-0.26	-0.667	0.086	-0.011	-0.47	0.002	-0.002	-0.019	0.427	0.029
-0.098	-0.258	-0.67	0.108	0.015	-0.462	-0.029	-0.006	-0.02	0.432	0.045
-0.086	-0.252	-0.675	0.099	0.022	-0.374	-0.025	-0.017	-0.015	0.418	0.036
-0.09	-0.249	-0.67	0.051	0.012	-0.226	0.002	-0.024	-0.011	0.418	0.035
-0.08	-0.258	-0.658	-0.003	-0.007	-0.154	0.027	-0.019	-0.008	0.423	0.028
-0.07	-0.253	-0.653	-0.007	-0.028	-0.14	0.039	-0.016	-0.011	0.39	0.009
-0.073	-0.239	-0.646	0.032	-0.048	-0.105	0.026	-0.02	-0.027	0.323	-0.011
-0.062	-0.236	-0.634	0.046	-0.058	-0.08	0.003	-0.017	-0.032	0.403	-0.025
-0.061	-0.242	-0.642	0.049	-0.054	-0.061	0.004	-0.008	-0.021	0.612	-0.016
-0.072	-0.242	-0.659	0.081	-0.055	0.001	0.021	-0.017	-0.019	0.638	0.006
-0.068	-0.218	-0.656	0.089	-0.066	0.043	0.027	-0.027	-0.025	0.501	0.026
-0.076	-0.209	-0.651	0.055	-0.077	0.035	0.031	-0.026	-0.034	0.453	0.038
-0.09	-0.231	-0.669	0.031	-0.079	0.038	0.023	-0.028	-0.04	0.468	0.031
-0.077	-0.223	-0.69	0.048	-0.056	0.053	-0.004	-0.031	-0.034	0.451	0.028
-0.062	-0.19	-0.68	0.084	-0.03	0.104	-0.014	-0.028	-0.034	0.459	0.035
-0.075	-0.194	-0.66	0.088	-0.03	0.209	-0.014	-0.024	-0.049	0.504	0.03
-0.089	-0.222	-0.669	0.064	-0.023	0.242	-0.002	-0.027	-0.057	0.506	0.038
-0.078	-0.254	-0.669	0.058	0.004	0.155	0.037	-0.032	-0.055	0.519	0.066
-0.056	-0.287	-0.643	0.056	0.033	0.02	0.041	-0.027	-0.065	0.593	0.07
-0.05	-0.303	-0.635	0.037	0.049	-0.119	0.009	-0.018	-0.073	0.539	0.056
-0.055	-0.292	-0.629	0.02	0.024	-0.141	0.005	-0.013	-0.059	0.353	0.041
-0.043	-0.264	-0.608	0.021	-0.016	-0.043	-0.001	-0.003	-0.052	0.324	0.039
-0.031	-0.252	-0.582	0.028	-0.027	0.064	-0.038	0.006	-0.036	0.408	0.054
-0.042	-0.262	-0.548	0.03	-0.013	0.268	-0.053	-0.002	0.006	0.387	0.032
-0.051	-0.244	-0.575	0.054	0.025	0.566	-0.035	-0.031	-0.008	0.388	-0.013
-0.057	-0.213	-0.665	0.087	0.05	0.859	-0.035	-0.045	-0.077	0.504	-0.018
-0.065	-0.214	-0.709	0.079	0.026	1.219	-0.037	-0.038	-0.106	0.601	0.005
-0.068	-0.22	-0.705	0.045	0.002	1.476	-0.001	-0.048	-0.101	0.588	0.024
-0.057	-0.23	-0.685	0.038	-0.007	1.359	0.007	-0.055	-0.089	0.458	0.018
-0.035	-0.243	-0.655	0.043	-0.019	1.005	-0.049	-0.027	-0.052	0.332	0.022
-0.035	-0.223	-0.653	0.027	-0.023	0.605	-0.075	-0.016	-0.01	0.358	0.056
-0.056	-0.208	-0.651	0.009	-0.02	0.114	-0.054	-0.035	0.007	0.414	0.057
-0.064	-0.225	-0.63	0.015	-0.02	-0.215	-0.05	-0.028	-0.004	0.357	0.031
-0.063	-0.247	-0.645	0.054	-0.029	-0.127	-0.019	-0.013	-0.051	0.409	0.024
-0.051	-0.293	-0.674	0.121	-0.029	-0.036	0.066	-0.019	-0.111	0.634	0.021
-0.039	-0.318	-0.683	0.131	-0.01	0.125	0.123	-0.024	-0.146	0.656	0.026
-0.05	-0.284	-0.673	0.083	0.006	0.939	0.139	-0.03	-0.158	0.359	0.028
-0.061	-0.264	-0.656	0.067	0.004	1.721	0.138	-0.044	-0.136	0.111	0.014
-0.055	-0.253	-0.652	0.038	-0.02	1.442	0.121	-0.069	-0.074	0.138	0.014
-0.055	-0.229	-0.641	-0.023	-0.053	0.476	0.066	-0.096	-0.031	0.271	0.014
-0.059	-0.228	-0.616	-0.018	-0.082	-0.258	-0.016	-0.082	-0.031	0.354	0.008
-0.043	-0.223	-0.614	0.046	-0.106	-0.172	0.01	-0.028	-0.035	0.373	0.039
-0.037	-0.233	-0.651	0.081	-0.113	0.523	0.116	0.01	-0.026	0.375	0.055
-0.069	-0.269	-0.687	0.039	-0.1	0.764	0.052	0.02	0.005	0.447	0.036
-0.089	-0.265	-0.666	0.006	-0.11	0.141	-0.101	0.029	0.125	0.52	0.042
-0.071	-0.244	-0.64	0.05	-0.143	-0.701	-0.069	0.041	0.258	0.439	0.037
-0.06	-0.241	-0.663	0.046	-0.166	-1.192	0.023	0.029	0.249	0.31	-0.002
-0.066	-0.247	-0.678	-0.019	-0.176	-1.264	-0.006	0.008	0.156	0.311	-0.01
-0.054	-0.262	-0.652	-0.012	-0.167	-1.237	-0.018	0.005	0.081	0.366	0.005
-0.039	-0.264	-0.62	0.041	-0.119	-1.36	0.017	-0.006	0.03	0.401	0.013
-0.052	-0.259	-0.613	0.046	-0.053	-1.214	-0.009	-0.035	0.009	0.432	0.015
-0.06	-0.265	-0.629	0.023	-0.027	-0.642	-0.07	-0.037	0.009	0.409	0.012
-0.054	-0.259	-0.663	0.039	-0.047	-0.315	-0.144	0.006	0.026	0.381	0.03
-0.062	-0.251	-0.705	0.07	-0.078	-0.09	-0.207	0.037	0.06	0.451	0.048
-0.071	-0.254	-0.712	0.058	-0.067	0.596	-0.148	0.003	0.104	0.556	0.033
-0.067	-0.253	-0.679	0.041	-0.004	1.049	0.012	-0.051	0.147	0.629	0.027
-0.067	-0.247	-0.651	0.047	0.03	0.523	0.114	-0.056	0.162	0.624	0.024
-0.057	-0.239	-0.652	0.041	0.01	-0.321	0.116	-0.04	0.146	0.447	0.016
-0.043	-0.241	-0.648	0.041	-0.002	-0.69	0.053	-0.048	0.095	0.231	0.02
-0.05	-0.261	-0.611	0.06	-0.005	-0.894	-0.038	-0.052	0.03	0.23	0.017
-0.07	-0.268	-0.592	0.05	-0.028	-1.115	-0.073	-0.041	0.011	0.382	0.03
-0.078	-0.249	-0.644	0.028	-0.052	-1.109	-0.046	-0.038	0.035	0.492	0.056
-0.067	-0.248	-0.706	0.044	-0.044	-1.049	-0.071	-0.041	0.052	0.506	0.037
-0.044	-0.271	-0.695	0.048	-0.059	-0.963	-0.107	-0.056	0.037	0.435	0.002
-0.033	-0.269	-0.638	0.031	-0.133	-0.84	0.01	-0.079	-0.006	0.366	-0.004
-0.045	-0.246	-0.617	0.043	-0.183	-0.813	0.131	-0.076	-0.014	0.38	0.005
-0.052	-0.236	-0.646	0.061	-0.187	-0.602	0.08	-0.054	0.001	0.343	0.025
-0.046	-0.237	-0.668	0.054	-0.19	-0.157	0.033	-0.039	-0.037	0.226	0.033
-0.053	-0.234	-0.643	0.036	-0.196	0.061	0.043	-0.031	-0.057	0.256	0.035
-0.062	-0.232	-0.615	0.038	-0.199	-0.048	0.005	-0.026	-0.053	0.415	0.07
-0.057	-0.232	-0.642	0.033	-0.19	-0.173	-0.003	-0.03	-0.077	0.508	0.09
-0.058	-0.221	-0.702	-0.009	-0.159	-0.087	0.05	-0.028	-0.07	0.545	0.055
-0.051	-0.195	-0.726	-0.023	-0.133	0.163	0.113	-0.013	-0.114	0.5	-0.004
-0.025	-0.178	-0.697	-0.013	-0.113	0.432	0.189	0.002	-0.286	0.328	-0.047
-0.02	-0.207	-0.676	-0.006	-0.041	0.869	0.22	0.001	-0.417	0.199	-0.033
-0.053	-0.285	-0.682	0.041	0.037	1.247	0.198	-0.007	-0.404	0.142	0.017
-0.068	-0.321	-0.659	0.082	0.054	0.988	0.222	-0.011	-0.306	0.095	0.033
-0.057	-0.286	-0.634	0.074	0.069	0.455	0.251	-0.013	-0.163	0.227	0.031
-0.065	-0.265	-0.651	0.07	0.077	0.305	0.207	0.004	-0.049	0.549	0.035
-0.079	-0.277	-0.646	0.074	0.037	0.589	0.11	0.031	-0.027	0.741	0.04
-0.062	-0.277	-0.63	0.073	0.008	1.034	-0.018	0.029	-0.044	0.724	0.052
-0.048	-0.262	-0.658	0.079	0.004	0.909	-0.149	0.005	-0.112	0.797	0.038
-0.06	-0.24	-0.666	0.055	-0.023	-0.022	-0.227	-0.025	-0.127	0.973	0.01
-0.066	-0.227	-0.64	0.021	-0.057	-0.775	-0.207	-0.063	0.081	0.916	0.021
-0.066	-0.23	-0.612	0.034	-0.066	-0.901	-0.164	-0.076	0.256	0.593	0.03
-0.092	-0.219	-0.597	0.056	-0.084	-0.833	-0.153	-0.063	0.163	0.328	0.029
-0.121	-0.201	-0.637	0.056	-0.121	-0.618	-0.052	-0.072	0.027	0.312	0.016
-0.116	-0.202	-0.674	0.059	-0.099	-0.326	0.066	-0.074	-0.004	0.429	-0.047
-0.096	-0.202	-0.631	0.063	-0.006	-0.068	0.041	-0.041	-0.068	0.496	-0.082
-0.075	-0.18	-0.573	0.061	0.057	0.471	-0.008	-0.029	-0.134	0.498	-0.048
-0.065	-0.153	-0.57	0.061	0.056	1.062	-0.026	-0.057	-0.038	0.448	-0.039
-0.082	-0.139	-0.619	0.048	0.026	1.234	-0.042	-0.083	0.073	0.301	-0.032
-0.073	-0.159	-0.692	0.029	-0.019	1.373	0.041	-0.079	0.084	0.188	0.032
-0.033	-0.235	-0.686	0.031	-0.048	1.8	0.129	-0.045	0.134	0.213	0.082
-0.041	-0.325	-0.586	0.044	-0.048	1.98	0.038	-0.01	0.206	0.265	0.083
-0.085	-0.336	-0.578	0.039	-0.041	1.481	-0.107	0.009	0.202	0.294	0.073
-0.098	-0.277	-0.678	0.037	-0.014	0.658	-0.133	0.035	0.155	0.399	0.061
-0.091	-0.238	-0.707	0.055	0.025	0.089	-0.087	0.056	0.15	0.662	0.058
-0.09	-0.251	-0.667	0.066	0.039	-0.221	-0.056	0.029	0.203	0.924	0.044
-0.087	-0.275	-0.669	0.054	0.034	-0.703	-0.046	0.007	0.217	0.846	0.021
-0.098	-0.273	-0.712	0.056	0.027	-1.264	-0.061	0.023	0.173	0.47	0.047
-0.104	-0.271	-0.724	0.088	0.021	-1.376	-0.112	0.022	0.123	0.251	0.095
-0.07	-0.274	-0.691	0.096	0.015	-1.193	-0.116	0.008	0.068	0.334	0.1
-0.044	-0.272	-0.668	0.064	-0.007	-1.243	-0.021	0.01	-0.004	0.435	0.062
-0.072	-0.274	-0.658	0.048	-0.041	-1.246	0.022	0.032	-0.092	0.432	0.012
-0.094	-0.259	-0.649	0.058	-0.074	-0.493	-0.024	0.045	-0.058	0.473	-0.013
-0.073	-0.24	-0.655	0.06	-0.069	0.838	-0.002	-0.012	0.13	0.546	-0.025
-0.069	-0.238	-0.648	0.047	-0.012	1.796	0.076	-0.079	0.15	0.408	-0.049
-0.096	-0.236	-0.615	0.047	0.024	2.02	0.084	-0.05	-0.016	0.107	-0.031
-0.095	-0.251	-0.605	0.077	0.02	1.698	0.017	0.037	-0.062	0.052	0.023
-0.072	-0.272	-0.629	0.083	0.015	0.98	-0.043	0.083	-0.087	0.265	0.034
-0.062	-0.266	-0.645	0.043	-0.004	0.463	-0.064	0.05	-0.213	0.364	0.025
-0.036	-0.254	-0.652	0.021	-0.024	0.298	-0.06	-0.014	-0.238	0.272	0.034
-0.002	-0.249	-0.666	0.03	-0.022	-0.385	-0.035	-0.049	-0.078	0.253	0.047
-0.014	-0.25	-0.676	0.03	-0.009	-1.496	-0.051	-0.064	0.123	0.39	0.038
-0.049	-0.255	-0.687	0.028	0.001	-1.934	-0.111	-0.072	0.131	0.474	0.019
-0.047	-0.259	-0.687	0.04	-0.012	-1.605	-0.062	-0.068	-0.021	0.435	0.032
-0.021	-0.261	-0.669	0.051	-0.046	-1.294	0.081	-0.07	-0.052	0.406	0.05
-0.011	-0.259	-0.666	0.042	-0.077	-1.198	0.151	-0.068	0.002	0.412	0.061
-0.025	-0.26	-0.678	0.043	-0.111	-0.92	0.131	-0.061	0.002	0.43	0.101
-0.036	-0.267	-0.674	0.067	-0.144	-0.55	0.01	-0.067	-0.053	0.461	0.149
-0.02	-0.253	-0.657	0.076	-0.143	-0.27	-0.139	-0.072	-0.128	0.474	0.184
-0.014	-0.238	-0.642	0.065	-0.134	0.422	-0.048	-0.041	-0.047	0.482	0.156
-0.044	-0.245	-0.644	0.034	-0.147	1.303	0.185	-0.006	0.192	0.452	0.032
-0.068	-0.25	-0.657	0.024	-0.149	1.278	0.168	-0.051	0.251	0.315	-0.069
-0.082	-0.245	-0.655	0.063	-0.124	0.573	-0.06	-0.134	0.038	0.258	-0.079
-0.092	-0.244	-0.652	0.066	-0.081	0.163	-0.214	-0.13	-0.137	0.402	-0.038
-0.079	-0.248	-0.662	0.035	-0.035	0.005	-0.194	-0.079	-0.131	0.514	0.003
-0.065	-0.252	-0.665	0.043	-0.024	-0.191	-0.041	-0.08	-0.106	0.511	-0.033
-0.077	-0.242	-0.651	0.052	-0.057	-0.314	0.168	-0.083	-0.115	0.498	-0.098
-0.087	-0.223	-0.639	0.031	-0.103	-0.173	0.303	-0.046	-0.072	0.492	-0.076
-0.083	-0.231	-0.64	0.011	-0.116	0.304	0.244	-0.032	0.001	0.515	-0.012
-0.083	-0.251	-0.64	0.014	-0.089	0.805	0.126	-0.072	0.023	0.534	0.025
-0.083	-0.251	-0.632	0.041	-0.059	1.005	0.124	-0.097	0.021	0.5	0.027
-0.076	-0.247	-0.612	0.044	-0.03	0.862	0.153	-0.07	0.035	0.424	0.009
-0.09	-0.252	-0.595	0.022	-0.017	0.279	0.142	-0.051	-0.077	0.29	0.011
-0.102	-0.248	-0.628	0.025	-0.059	-0.285	0.136	-0.065	-0.355	0.212	0.02
-0.075	-0.227	-0.686	0.044	-0.127	-0.044	0.13	-0.063	-0.498	0.314	0.019
-0.069	-0.228	-0.682	0.055	-0.153	0.534	0.08	-0.015	-0.297	0.439	0.018
-0.079	-0.253	-0.654	0.064	-0.128	0.658	0.008	0.055	0.063	0.454	0
-0.038	-0.252	-0.662	0.08	-0.083	0.401	-0.005	0.072	0.249	0.422	-0.002
-0.007	-0.237	-0.676	0.086	-0.058	-0.121	0.038	0.012	0.133	0.377	0.029
-0.015	-0.243	-0.665	0.072	-0.049	-0.744	0.045	-0.019	-0.114	0.326	0.036
-0.013	-0.249	-0.646	0.034	-0.039	-1.079	0.036	0.034	-0.26	0.284	0.024
-0.018	-0.247	-0.639	0.002	-0.064	-1.018	0.07	0.053	-0.299	0.299	0.014
-0.034	-0.243	-0.632	0.012	-0.084	-0.797	0.061	-0.001	-0.194	0.405	0.009
-0.048	-0.245	-0.639	0.039	-0.052	-0.535	-0.043	0.008	0.231	0.462	0.026
-0.068	-0.25	-0.696	0.035	-0.033	-0.066	-0.148	0.104	0.473	0.43	0.031
-0.066	-0.242	-0.735	0.014	-0.022	0.382	-0.069	0.147	-0.038	0.456	0.021
-0.04	-0.238	-0.688	0.026	0.003	0.499	0.166	0.111	-0.632	0.479	0.036
-0.04	-0.247	-0.631	0.053	0.013	0.813	0.169	0.063	-0.638	0.421	0.032
-0.058	-0.247	-0.623	0.048	0.033	1.377	-0.12	0.032	-0.38	0.402	0.016
-0.045	-0.244	-0.63	0.041	0.046	1.253	-0.33	0.038	-0.183	0.399	0.041
-0.021	-0.242	-0.632	0.049	0.02	0.416	-0.375	0.04	-0.044	0.345	0.05
-0.051	-0.235	-0.637	0.047	0.002	-0.323	-0.397	-0.011	0.021	0.484	0.033
-0.105	-0.238	-0.663	0.036	-0.01	-0.671	-0.419	-0.047	0.026	0.902	0.029
-0.096	-0.248	-0.678	0.031	-0.036	-0.759	-0.35	-0.01	0.04	1.111	0.033
-0.065	-0.253	-0.646	0.03	-0.039	-0.867	-0.18	0.04	0.078	0.906	0.043
-0.08	-0.261	-0.615	0.027	-0.023	-1.071	-0.04	0.05	0.106	0.676	0.037
-0.095	-0.255	-0.614	0.022	-0.008	-0.976	0.05	0.014	0.126	0.524	0.014
-0.077	-0.237	-0.61	0.024	0.007	-0.493	0.11	-0.057	0.174	0.364	0.021
-0.065	-0.236	-0.625	0.031	-0.007	-0.077	0.075	-0.113	0.28	0.278	0.042
-0.077	-0.243	-0.669	0.032	-0.033	0.129	0.018	-0.126	0.351	0.287	0.046
-0.084	-0.241	-0.676	0.052	-0.028	0.163	0.043	-0.111	0.237	0.366	0.025
-0.085	-0.234	-0.659	0.08	-0.018	-0.073	0.084	-0.102	0.17	0.364	-0.006
-0.078	-0.226	-0.681	0.083	-0.039	-0.348	0.081	-0.131	0.321	0.255	0.002
-0.043	-0.232	-0.697	0.074	-0.078	-0.384	0.072	-0.137	0.297	0.299	0.023
-0.033	-0.251	-0.669	0.054	-0.096	-0.275	0.077	-0.081	0.115	0.468	0.025
-0.063	-0.251	-0.655	0.059	-0.095	-0.176	0.034	-0.06	0.018	0.566	0.039
-0.048	-0.238	-0.658	0.087	-0.098	-0.119	-0.028	-0.108	-0.136	0.583	0.039
-0.022	-0.235	-0.643	0.066	-0.081	0.01	0.039	-0.104	-0.076	0.445	0.014
-0.038	-0.242	-0.626	0.027	-0.041	0.267	0.156	-0.023	0.194	0.216	0.006
-0.035	-0.255	-0.633	0.033	-0.021	0.418	0.145	0.02	0.148	0.166	0.02
-0.028	-0.261	-0.662	0.04	-0.035	0.35	0.123	-0.012	-0.041	0.287	0.038
-0.051	-0.255	-0.676	0.028	-0.059	0.161	0.134	-0.055	-0.09	0.408	0.027
-0.051	-0.246	-0.659	0.042	-0.06	-0.043	0.026	-0.058	-0.091	0.459	0.007
-0.031	-0.236	-0.629	0.062	-0.042	-0.026	-0.069	-0.055	-0.014	0.423	0.026
-0.041	-0.249	-0.606	0.032	-0.029	0.185	0.015	-0.084	0.085	0.351	0.037
-0.06	-0.268	-0.633	-0.011	-0.017	0.302	0.077	-0.101	0.085	0.307	0.024
-0.064	-0.254	-0.678	0.025	0	0.333	0.006	-0.079	0.026	0.303	0.039
-0.07	-0.236	-0.673	0.086	-0.004	0.412	-0.061	-0.032	0.025	0.341	0.04
-0.075	-0.235	-0.658	0.056	-0.035	0.538	-0.067	0.012	0.058	0.402	0.012
-0.084	-0.241	-0.661	0.01	-0.049	0.824	-0.045	0.016	0.018	0.408	0.015
-0.097	-0.251	-0.655	0.028	-0.056	1.4	-0.03	0.002	-0.01	0.331	0.027
-0.075	-0.244	-0.647	0.059	-0.079	1.899	-0.007	0.015	-0.014	0.324	0.02
-0.046	-0.247	-0.65	0.072	-0.058	1.849	0.051	0.023	-0.071	0.488	0.015
-0.069	-0.264	-0.665	0.067	-0.006	1.059	0.119	0.002	-0.112	0.584	0.012
-0.102	-0.255	-0.655	0.081	-0.002	-0.19	0.17	0.01	-0.1	0.439	0.022
-0.094	-0.246	-0.637	0.114	-0.016	-0.903	0.199	0.052	0.003	0.339	0.039
-0.08	-0.257	-0.663	0.076	-0.02	-0.854	0.199	0.062	0.08	0.435	0.03
-0.086	-0.258	-0.682	0.03	-0.042	-0.739	0.18	0.052	0.002	0.499	0.012
-0.078	-0.241	-0.674	0.057	-0.087	-0.681	0.179	0.045	0	0.489	0.004
-0.057	-0.233	-0.669	0.07	-0.124	-0.543	0.172	-0.011	0.081	0.514	0.01
-0.048	-0.25	-0.667	0.046	-0.13	-0.358	0.055	-0.086	0.055	0.571	0.021
-0.049	-0.266	-0.669	0.037	-0.119	-0.123	-0.106	-0.092	-0.003	0.515	0.029
-0.058	-0.25	-0.653	0.045	-0.115	0.236	-0.077	-0.06	-0.073	0.246	0.044
-0.065	-0.237	-0.63	0.059	-0.098	0.71	0.091	-0.048	-0.178	0.101	0.032
-0.068	-0.241	-0.638	0.025	-0.062	1.146	0.036	-0.039	-0.248	0.309	0.007
-0.06	-0.24	-0.635	-0.024	-0.052	1.579	-0.209	-0.039	-0.294	0.42	0.024
-0.029	-0.237	-0.601	0.017	-0.086	1.723	-0.228	-0.047	-0.237	0.254	0.02
-0.017	-0.232	-0.594	0.081	-0.116	1.061	-0.029	-0.029	0.039	0.228	-0.013
-0.039	-0.237	-0.627	0.069	-0.079	0.175	0.067	0.014	0.303	0.359	-0.004
-0.059	-0.259	-0.669	0.018	0.005	0.061	0.059	0.043	0.34	0.427	0.009
-0.065	-0.263	-0.684	0.01	0.032	0.252	0.091	0.039	0.217	0.513	0.032
-0.054	-0.247	-0.643	0.057	-0.014	-0.295	0.092	0.021	-0.002	0.569	0.082
-0.044	-0.242	-0.57	0.054	-0.037	-1.096	0.01	0.003	-0.166	0.548	0.088
-0.044	-0.246	-0.567	-0.011	-0.014	-1.267	-0.013	-0.037	-0.148	0.56	0.073
-0.049	-0.246	-0.673	-0.023	-0.012	-1.09	0.089	-0.084	-0.032	0.514	0.084
-0.047	-0.246	-0.73	0.051	-0.039	-0.938	0.141	-0.088	0.058	0.44	0.061
-0.032	-0.247	-0.677	0.125	-0.045	-0.787	-0.045	-0.056	0.094	0.471	-0.028
-0.072	-0.249	-0.666	0.094	-0.049	-0.635	-0.307	-0.017	0.114	0.491	-0.108
-0.151	-0.245	-0.702	-0.007	-0.086	-0.406	-0.3	0.008	0.076	0.47	-0.065
-0.154	-0.241	-0.687	-0.041	-0.119	-0.088	-0.096	0.003	0.063	0.431	0.044
-0.122	-0.248	-0.661	0.012	-0.089	0.078	-0.031	-0.02	0.184	0.424	0.067
-0.116	-0.26	-0.665	0.059	-0.004	-0.093	-0.096	-0.031	0.149	0.639	0.037
-0.113	-0.259	-0.67	0.082	0.035	-0.416	-0.101	-0.041	-0.208	0.965	0.037
-0.117	-0.256	-0.65	0.077	0.021	-0.379	-0.106	-0.063	-0.517	1.035	0.034
-0.101	-0.254	-0.611	0.039	0.022	0.069	-0.2	-0.062	-0.526	0.802	0.021
-0.065	-0.252	-0.607	0.025	0.016	0.189	-0.213	-0.05	-0.462	0.551	0.019
-0.058	-0.254	-0.645	0.049	-0.004	-0.152	-0.09	-0.067	-0.55	0.407	0.02
-0.079	-0.249	-0.67	0.093	-0.01	-0.33	0.02	-0.093	-0.502	0.26	0.021
-0.076	-0.244	-0.653	0.108	-0.007	-0.347	0.15	-0.102	-0.133	0.156	0.008
-0.058	-0.242	-0.644	0.053	-0.004	-0.476	0.29	-0.084	-0.01	0.168	-0.006
-0.085	-0.241	-0.687	0.001	-0.039	-0.57	0.264	-0.026	-0.16	0.207	0.011
-0.107	-0.242	-0.716	-0.002	-0.103	-0.531	0.168	0.038	0.124	0.245	0.025
-0.057	-0.238	-0.688	0.001	-0.126	-0.375	0.129	0.059	0.564	0.295	0.024
-0.03	-0.242	-0.671	0.015	-0.111	-0.103	0.108	0.051	0.537	0.344	0.047
-0.084	-0.253	-0.673	0.05	-0.098	0.171	0.228	0.044	0.05	0.373	0.08
-0.112	-0.256	-0.655	0.081	-0.091	0.578	0.402	0.043	-0.6	0.361	0.096
-0.092	-0.257	-0.643	0.084	-0.091	1.404	0.37	0.055	-0.758	0.337	0.088
-0.101	-0.253	-0.641	0.061	-0.085	2.002	0.274	0.064	-0.208	0.302	0.058
-0.092	-0.239	-0.636	0.047	-0.069	1.6	0.071	0.046	0.373	0.272	0.028
-0.037	-0.239	-0.638	0.038	-0.075	0.75	-0.342	-0.006	0.472	0.324	-0.003
-0.002	-0.245	-0.641	0.016	-0.057	0.172	-0.469	-0.091	0.221	0.401	-0.015
0.01	-0.24	-0.649	0.026	0.02	0.014	-0.318	-0.111	0.03	0.388	0.005
-0.002	-0.246	-0.654	0.07	0.045	0.14	-0.419	-0.014	0.066	0.352	0.019
-0.026	-0.261	-0.63	0.079	-0.015	0.183	-0.543	0.065	0.171	0.448	0.042
-0.02	-0.264	-0.612	0.06	-0.042	0.104	-0.418	0.046	0.242	0.61	0.094
0.005	-0.262	-0.624	0.061	-0.013	-0.111	-0.351	-0.007	0.252	0.541	0.139
0.017	-0.262	-0.642	0.081	0.01	-0.586	-0.274	-0.065	0.184	0.281	0.162
-0.014	-0.26	-0.66	0.08	0.012	-0.981	-0.007	-0.122	0.091	0.232	0.115
-0.054	-0.246	-0.667	0.042	-0.003	-1.026	0.086	-0.164	-0.042	0.394	-0.012
-0.055	-0.226	-0.652	0.024	-0.029	-0.927	-0.001	-0.2	-0.204	0.496	-0.117
-0.06	-0.229	-0.643	0.041	-0.025	-0.773	0.054	-0.215	-0.245	0.483	-0.144
-0.079	-0.242	-0.645	0.03	0.004	-0.298	0.011	-0.158	-0.063	0.346	-0.102
-0.064	-0.244	-0.648	0.009	0.006	0.398	-0.154	-0.045	0.183	0.256	-0.025
-0.019	-0.245	-0.656	0.018	-0.032	0.995	-0.012	0.034	0.216	0.416	0.03
-0.007	-0.241	-0.658	0.028	-0.078	1.319	0.275	0.035	0.154	0.596	0.061
-0.051	-0.23	-0.647	0.031	-0.108	0.801	0.308	0.017	0.176	0.546	0.076
-0.09	-0.231	-0.64	0.036	-0.122	-0.391	0.188	0.037	0.072	0.409	0.083
-0.088	-0.244	-0.655	0.044	-0.127	-1.091	0.14	0.039	-0.108	0.337	0.093
-0.065	-0.247	-0.684	0.061	-0.12	-1.059	0.167	-0.004	-0.081	0.273	0.056
-0.042	-0.24	-0.681	0.067	-0.114	-0.777	0.112	-0.035	0.028	0.262	-0.007
-0.061	-0.248	-0.636	0.08	-0.104	-0.348	-0.054	-0.044	0.025	0.375	-0.014
-0.08	-0.259	-0.608	0.097	-0.077	0.106	-0.06	-0.052	-0.001	0.484	0.021
-0.035	-0.25	-0.637	0.069	-0.048	0.258	0.152	-0.05	0.031	0.538	0.068
-0.006	-0.229	-0.699	0.039	-0.031	0.285	0.297	-0.043	0.047	0.575	0.089
-0.046	-0.226	-0.736	0.029	-0.034	0.565	0.322	-0.046	0.038	0.53	0.038
-0.081	-0.236	-0.719	0.01	-0.053	0.742	0.277	-0.054	0.06	0.455	-0.017
-0.059	-0.236	-0.666	0.035	-0.058	0.524	0.117	-0.038	0.078	0.432	-0.026
-0.039	-0.232	-0.608	0.083	-0.056	0.205	0.013	0.003	0.028	0.363	-0.046
-0.055	-0.234	-0.607	0.065	-0.052	-0.052	-0.005	0.025	0.018	0.252	-0.068
-0.051	-0.23	-0.653	0.024	-0.038	-0.205	-0.126	0.024	0.13	0.259	-0.056
-0.056	-0.235	-0.669	0.025	-0.032	-0.261	-0.192	0.044	0.051	0.38	-0.028
-0.086	-0.24	-0.665	0.037	-0.038	-0.295	-0.085	0.078	-0.326	0.528	0.007
-0.091	-0.232	-0.667	0.011	-0.052	-0.189	-0.022	0.081	-0.505	0.692	0.016
-0.101	-0.231	-0.664	-0.025	-0.088	0.272	0.005	0.05	-0.168	0.737	-0.013
-0.1	-0.238	-0.654	-0.015	-0.134	0.864	0.118	0.023	0.341	0.652	-0.021
-0.048	-0.237	-0.643	0.012	-0.152	1.112	0.243	0.026	0.32	0.668	-0.012
-0.019	-0.234	-0.632	0.022	-0.123	1.057	0.3	0.007	-0.311	0.671	-0.016
-0.037	-0.245	-0.62	0.048	-0.078	0.793	0.293	-0.089	-0.845	0.455	-0.008
-0.05	-0.26	-0.628	0.076	-0.077	0.325	0.251	-0.152	-0.89	0.233	0.007
-0.048	-0.254	-0.653	0.083	-0.112	0.141	0.184	-0.11	-0.612	0.143	0.005
-0.03	-0.25	-0.644	0.096	-0.121	0.542	0.09	-0.063	-0.305	0.272	-0.012
-0.037	-0.256	-0.613	0.111	-0.107	1.19	-0.082	-0.03	-0.081	0.567	-0.021
-0.086	-0.251	-0.609	0.113	-0.088	1.696	-0.314	-0.008	0.097	0.633	-0.001
-0.109	-0.254	-0.627	0.101	-0.065	1.74	-0.471	-0.006	0.158	0.53	0.015
-0.114	-0.265	-0.636	0.068	-0.056	0.995	-0.477	0.064	0.098	0.478	0.003
-0.121	-0.258	-0.629	0.034	-0.03	0.265	-0.25	0.123	0.129	0.362	0.004
-0.08	-0.247	-0.629	0.026	0.035	0.881	0.026	0.053	0.301	0.349	0.008
-0.05	-0.247	-0.646	0.025	0.057	1.933	0.016	-0.025	0.383	0.526	-0.009
-0.067	-0.249	-0.662	0.031	0.024	1.546	-0.067	-0.07	0.292	0.482	-0.018
-0.073	-0.249	-0.666	0.042	0.01	-0.06	-0.006	-0.128	0.184	0.185	-0.019
-0.089	-0.248	-0.66	0.044	0.022	-1.568	0.033	-0.114	0.156	0.133	-0.022
-0.113	-0.253	-0.662	0.054	0.013	-2.344	0.023	-0.042	0.162	0.35	-0.019
-0.095	-0.257	-0.666	0.052	-0.006	-2.403	0.015	-0.019	0.114	0.458	-0.01
-0.061	-0.255	-0.65	0.047	0.005	-2.083	-0.021	-0.027	0.032	0.436	0.015
-0.053	-0.25	-0.644	0.062	0.01	-1.765	-0.062	-0.027	0.038	0.474	0.027
-0.074	-0.232	-0.659	0.063	-0.008	-1.551	-0.036	-0.029	0.113	0.565	0.006
-0.101	-0.224	-0.656	0.047	-0.021	-1.339	0.03	-0.034	0.125	0.55	0.023
-0.111	-0.248	-0.652	0.037	-0.029	-1.118	0.036	-0.05	0.05	0.408	0.06
-0.103	-0.263	-0.683	0.053	-0.032	-0.937	0.016	-0.059	-0.029	0.336	0.034
-0.073	-0.251	-0.708	0.079	-0.027	-0.765	0.061	-0.029	-0.006	0.384	-0.016
-0.054	-0.243	-0.699	0.069	-0.035	-0.578	0.088	-0.007	0.085	0.428	-0.034
-0.068	-0.245	-0.677	0.054	-0.039	-0.417	0.018	-0.051	0.034	0.437	-0.043
-0.08	-0.247	-0.66	0.061	-0.043	-0.318	-0.024	-0.094	-0.089	0.416	-0.051
-0.078	-0.242	-0.646	0.051	-0.065	-0.257	0.01	-0.07	-0.039	0.36	-0.033
-0.071	-0.24	-0.644	0.042	-0.05	-0.203	0.023	-0.036	0.069	0.295	0
-0.055	-0.253	-0.655	0.056	-0.005	-0.159	0.003	-0.037	0.061	0.308	-0.006
-0.038	-0.243	-0.665	0.052	-0.007	-0.113	-0.013	-0.032	0.024	0.419	-0.02
-0.028	-0.225	-0.668	0.026	-0.027	-0.05	0.01	-0.02	-0.009	0.493	0.01
-0.033	-0.247	-0.664	0.022	-0.023	0.013	0.036	-0.018	-0.09	0.475	0.026
-0.066	-0.254	-0.661	0.034	-0.021	0.065	0.03	-0.007	-0.146	0.444	0.015
-0.088	-0.224	-0.665	0.04	-0.032	0.122	0.024	-0.003	-0.092	0.443	0.034
-0.059	-0.239	-0.671	0.047	-0.045	0.176	0.019	-0.006	0.025	0.465	0.06
-0.046	-0.278	-0.66	0.032	-0.047	0.207	0.037	0.001	0.114	0.487	0.097
-0.076	-0.268	-0.614	0.023	-0.039	0.24	0.089	0.005	0.118	0.472	0.251
-0.073	-0.256	-0.589	0.064	-0.033	0.275	0.036	0.014	0.054	0.382	0.606
-0.055	-0.286	-0.651	0.07	-0.031	0.283	-0.147	0.02	-0.03	0.294	1.178
-0.072	-0.318	-0.717	0.018	-0.041	0.298	-0.23	-0.005	-0.119	0.338	1.725
-0.074	-0.32	-0.697	0.013	-0.062	0.366	-0.159	-0.032	-0.148	0.426	1.659
-0.051	-0.31	-0.646	0.041	-0.076	0.492	-0.072	-0.062	-0.087	0.421	0.754
-0.045	-0.299	-0.628	0.04	-0.075	0.673	0.069	-0.103	-0.041	0.367	-0.377
-0.038	-0.261	-0.637	0.023	-0.064	0.945	0.257	-0.116	-0.049	0.304	-0.975
-0.026	-0.22	-0.632	0.022	-0.051	1.241	0.334	-0.089	-0.056	0.29	-0.95
-0.035	-0.228	-0.597	0.049	-0.048	1.279	0.289	-0.03	-0.038	0.38	-0.665
[truncated: 46,981 more rows]
