# Supplementary material for: Asymmetric and transient properties of reciprocal activity of antagonists during the paw-shake response in the cat
Source: PLoS Comput Biol. 2021 Dec 28;17(12):e1009677. doi: 10.1371/journal.pcbi.1009677 (PMC8759665; doi:10.1371/journal.pcbi.1009677)
Supplement: S1 Data — File name of each file has the following structure: SupplementaryFileNumber_Data_SessionNumber_AnimalCode_EpisodeNumber.txt. Example: S1_Data_7_3-25-0_bo_9F.txt, where S1 is the supplementary data file number 7, 3-25-0 is session number, bo is animal code, 9F is episode number, and txt is file type extension. Each column of each file contains raw EMG signal of a specific muscle in mV sampled at 3000 Hz and band-pass filtered (Butterworth zero-lag filter, 30 Hz– 1000 Hz, 3 dB). First line of each file contains muscle name abbreviations (see Table 3 in the manuscript): MG, medial gastrocnemius; SO, soleus; BFS, biceps femoris anterior; IP, iliopsoas; TA, tibialis anterior; VA, vastus lateralis and vastus medialis. (ZIP) [file pcbi.1009677.s001.zip › S1_Data/S1_Data_25_7-7-0_ST_13F.txt]

BFP	MG	SO	BFA	VL	TA	SAM	IP	RF	EDL	FDL
0.241	0.397	1.076	0.518	-0.75	-0.422	1.039	1.266	-0.502	1.148	-1.614
2.291	-0.451	-1.153	-0.375	0.766	0.467	-1.742	-1.465	0.537	-1.182	1.671
1.571	-0.783	-1.985	-0.736	1.344	0.943	-2.794	-2.481	0.933	-2.067	2.896
0.259	-0.612	-1.522	-0.603	1.032	0.789	-2.241	-1.921	0.733	-1.582	2.209
0.448	-0.563	-1.439	-0.587	0.966	0.645	-2.164	-1.822	0.697	-1.483	2.128
0.557	-0.565	-1.448	-0.571	0.976	0.61	-2.199	-1.818	0.694	-1.481	2.202
0.415	-0.519	-1.315	-0.522	0.89	0.458	-2.047	-1.651	0.63	-1.345	2.03
0.463	-0.487	-1.256	-0.511	0.842	0.254	-1.97	-1.586	0.613	-1.302	1.935
0.427	-0.474	-1.189	-0.479	0.796	0.358	-1.873	-1.499	0.589	-1.248	1.779
0.349	-0.46	-1.119	-0.458	0.749	0.82	-1.742	-1.389	0.547	-1.201	1.565
0.356	-0.421	-1.069	-0.462	0.701	1.189	-1.617	-1.321	0.515	-1.164	1.468
0.344	-0.384	-0.988	-0.446	0.652	1.18	-1.507	-1.257	0.47	-1.068	1.471
0.253	-0.357	-0.9	-0.411	0.619	0.89	-1.427	-1.162	0.421	-0.977	1.428
0.201	-0.33	-0.847	-0.393	0.588	0.554	-1.361	-1.072	0.4	-0.921	1.29
0.209	-0.318	-0.791	-0.383	0.549	0.468	-1.291	-1.002	0.374	-0.847	1.118
0.208	-0.297	-0.727	-0.356	0.504	0.5	-1.215	-0.912	0.34	-0.769	1.003
0.199	-0.258	-0.675	-0.315	0.45	0.266	-1.145	-0.818	0.325	-0.699	0.985
0.184	-0.248	-0.617	-0.29	0.423	-0.023	-1.081	-0.754	0.298	-0.632	0.987
0.187	-0.244	-0.567	-0.299	0.419	-0.096	-1.015	-0.697	0.262	-0.587	1.013
0.19	-0.21	-0.519	-0.259	0.39	-0.118	-0.952	-0.635	0.242	-0.548	1.018
0.154	-0.192	-0.456	-0.174	0.339	-0.062	-0.896	-0.567	0.222	-0.499	0.708
0.122	-0.199	-0.423	-0.187	0.295	0.058	-0.841	-0.509	0.198	-0.459	0.318
0.062	-0.183	-0.409	-0.221	0.266	0.006	-0.793	-0.466	0.176	-0.421	0.427
-0.015	-0.139	-0.357	-0.171	0.236	-0.132	-0.748	-0.416	0.153	-0.364	0.71
0.031	-0.106	-0.301	-0.163	0.203	-0.178	-0.698	-0.362	0.142	-0.301	0.651
0.1	-0.101	-0.28	-0.201	0.186	-0.006	-0.651	-0.317	0.138	-0.256	0.513
0.05	-0.102	-0.27	-0.173	0.166	0.424	-0.612	-0.277	0.118	-0.219	0.427
0.009	-0.084	-0.232	-0.107	0.131	0.672	-0.571	-0.235	0.091	-0.188	0.206
0.033	-0.066	-0.169	-0.075	0.108	0.545	-0.532	-0.191	0.083	-0.184	0.034
0.027	-0.061	-0.116	-0.084	0.096	0.438	-0.5	-0.166	0.078	-0.189	0.055
0.021	-0.055	-0.087	-0.096	0.082	0.428	-0.468	-0.145	0.067	-0.16	0.107
0.043	-0.037	-0.073	-0.096	0.057	0.259	-0.431	-0.102	0.05	-0.104	0.126
0.015	-0.024	-0.061	-0.092	0.021	0.084	-0.391	-0.062	0.026	-0.075	0.066
-0.039	-0.03	-0.044	-0.061	0.012	0.309	-0.365	-0.047	0.016	-0.07	-0.063
-0.034	-0.034	-0.029	-0.024	0.011	0.565	-0.351	-0.04	0.024	-0.039	-0.111
-0.003	-0.017	-0.005	-0.03	-0.014	0.239	-0.331	-0.017	0.02	0.014	-0.086
0.006	-0.001	0.026	-0.053	-0.026	-0.27	-0.309	0.012	0.012	0.054	-0.041
-0.036	0.002	0.04	-0.039	-0.017	-0.526	-0.29	0.021	0.018	0.064	0.022
-0.082	0.003	0.048	-0.004	-0.033	-0.738	-0.271	0.023	0.017	0.059	-0.01
-0.03	-0.003	0.06	0.009	-0.068	-0.911	-0.263	0.044	-0.001	0.071	-0.125
0.031	-0.001	0.078	0.002	-0.086	-0.937	-0.264	0.061	-0.007	0.1	-0.156
0.008	0.003	0.088	0.006	-0.093	-0.841	-0.264	0.071	-0.006	0.123	-0.098
-0.021	-0.004	0.08	0.015	-0.103	-0.655	-0.254	0.094	-0.011	0.14	-0.052
-0.054	0.003	0.091	0.002	-0.099	-0.486	-0.228	0.11	-0.018	0.124	-0.071
-0.101	0.022	0.117	0.005	-0.081	-0.182	-0.192	0.107	-0.034	0.08	-0.128
-0.078	0.026	0.124	0.027	-0.077	0.48	-0.157	0.111	-0.043	0.095	-0.182
-0.034	0.029	0.126	0.011	-0.082	1.123	-0.132	0.114	-0.039	0.144	-0.238
-0.046	0.031	0.133	0.013	-0.069	1.286	-0.135	0.11	-0.054	0.146	-0.277
-0.05	0.021	0.142	0.048	-0.056	0.909	-0.155	0.126	-0.068	0.144	-0.276
-0.039	0.014	0.155	0.047	-0.062	0.218	-0.161	0.149	-0.061	0.149	-0.223
-0.047	0.015	0.156	0.028	-0.067	-0.27	-0.157	0.139	-0.063	0.134	-0.133
-0.048	0.016	0.161	0.02	-0.072	-0.462	-0.164	0.125	-0.066	0.147	-0.081
-0.089	0.025	0.172	0.014	-0.087	-0.555	-0.164	0.138	-0.065	0.17	-0.095
-0.132	0.03	0.159	0.013	-0.091	-0.333	-0.151	0.141	-0.071	0.158	-0.145
-0.092	0.022	0.142	0.018	-0.086	-0.126	-0.15	0.108	-0.058	0.147	-0.2
-0.072	0.023	0.143	0.031	-0.083	-0.386	-0.166	0.08	-0.036	0.131	-0.204
-0.084	0.031	0.145	0.052	-0.086	-0.535	-0.166	0.1	-0.041	0.086	-0.163
-0.057	0.022	0.146	0.045	-0.094	-0.369	-0.155	0.152	-0.053	0.064	-0.226
-0.063	0.006	0.134	0.017	-0.093	-0.38	-0.159	0.175	-0.046	0.078	-0.351
-0.077	0.009	0.109	0.051	-0.084	-0.527	-0.164	0.16	-0.044	0.103	-0.309
-0.011	0.031	0.092	0.101	-0.081	-0.493	-0.169	0.156	-0.058	0.123	-0.174
-0.001	0.053	0.075	0.056	-0.085	-0.324	-0.183	0.15	-0.071	0.116	-0.106
-0.069	0.06	0.071	0.012	-0.084	-0.163	-0.185	0.124	-0.063	0.104	-0.077
-0.044	0.053	0.09	0.036	-0.08	0.044	-0.183	0.118	-0.046	0.119	-0.116
0.007	0.042	0.099	0.04	-0.072	0.195	-0.193	0.125	-0.042	0.121	-0.175
-0.033	0.03	0.083	0.028	-0.066	0.088	-0.192	0.117	-0.048	0.105	-0.155
-0.075	0.021	0.065	0.031	-0.067	-0.093	-0.192	0.108	-0.046	0.105	-0.133
-0.041	0.025	0.067	0.028	-0.06	-0.146	-0.212	0.104	-0.037	0.104	-0.103
0.001	0.03	0.069	0.022	-0.057	-0.073	-0.231	0.094	-0.027	0.087	-0.025
-0.013	0.028	0.065	0.014	-0.072	0.128	-0.241	0.082	-0.025	0.084	-0.009
-0.027	0.016	0.078	0.005	-0.068	0.287	-0.252	0.078	-0.035	0.092	0.006
-0.027	0.008	0.09	0.017	-0.057	0.179	-0.253	0.086	-0.035	0.09	0.083
-0.011	0.011	0.074	0.031	-0.068	-0.088	-0.235	0.084	-0.023	0.113	0.007
0.011	0.006	0.05	0.016	-0.06	-0.226	-0.216	0.072	-0.024	0.156	-0.205
-0.016	0.005	0.028	0.008	-0.032	-0.239	-0.22	0.07	-0.031	0.133	-0.294
-0.043	0.017	0.023	0.03	-0.028	-0.319	-0.247	0.075	-0.033	0.062	-0.2
-0.055	0.012	0.047	0.039	-0.041	-0.388	-0.271	0.075	-0.04	0.025	-0.004
-0.073	0.004	0.059	0.009	-0.045	-0.324	-0.285	0.059	-0.041	0.016	0.097
-0.033	0.009	0.036	-0.02	-0.04	-0.249	-0.267	0.027	-0.032	0.008	0.015
0.028	0.007	0.023	0.001	-0.042	-0.151	-0.219	0.015	-0.026	0.016	-0.035
-0.022	0.001	0.042	0.046	-0.05	0.12	-0.192	0.014	-0.021	0.024	-0.012
-0.102	0.004	0.05	0.051	-0.045	0.378	-0.216	0.002	-0.024	0.029	-0.085
-0.065	0.011	0.036	0.018	-0.023	0.345	-0.266	-0.006	-0.017	0.045	-0.205
0.005	0.019	0.028	0	-0.009	0.121	-0.307	-0.005	0.011	0.04	-0.222
0.043	0.023	0.025	0.01	-0.019	-0.096	-0.315	0.007	0.013	0.028	-0.139
0.076	0.018	0.019	0.01	-0.029	-0.217	-0.31	0.023	-0.009	0.043	-0.071
0.065	0.005	0.018	0	-0.025	-0.209	-0.317	0.026	-0.014	0.047	-0.044
0.047	-0.005	0.015	-0.001	-0.025	-0.157	-0.311	0.032	-0.002	0.03	-0.04
0.042	-0.008	0.012	-0.02	-0.038	-0.14	-0.296	0.038	0.013	0.023	-0.072
0.024	-0.018	0.007	-0.039	-0.038	-0.149	-0.298	0.03	0.014	0.02	-0.061
0.036	-0.023	-0.005	-0.027	-0.025	-0.156	-0.311	0.018	0.002	0.016	-0.002
0.023	-0.006	0.002	-0.004	-0.022	-0.121	-0.327	0.015	0.004	0.004	-0.003
-0.035	0.007	0.027	-0.001	-0.033	-0.054	-0.33	0.008	0.019	-0.009	-0.059
0.008	0.007	0.023	-0.05	-0.032	-0.017	-0.308	-0.01	0.021	0.016	-0.123
0.1	0.008	0.004	-0.087	-0.02	-0.005	-0.296	-0.021	0.017	0.043	-0.153
0.061	0.002	0.004	-0.034	-0.022	0.014	-0.295	-0.008	0.024	0.024	-0.083
-0.023	-0.012	0.003	0.016	-0.029	0.035	-0.289	0.002	0.025	0.004	0.048
-0.031	-0.031	-0.01	-0.006	-0.023	0.055	-0.296	-0.006	0.014	0.001	0.113
-0.048	-0.038	-0.012	-0.045	-0.016	0.071	-0.308	-0.014	0.012	-0.011	0.045
-0.078	-0.028	-0.003	-0.051	-0.015	0.078	-0.31	-0.024	0.021	-0.01	-0.078
-0.077	-0.029	0.018	-0.016	-0.018	0.077	-0.312	-0.036	0.029	0.012	-0.104
-0.067	-0.031	0.048	0.025	-0.016	0.08	-0.315	-0.035	0.03	0.009	-0.028
-0.031	-0.025	0.068	0.048	-0.007	0.099	-0.324	-0.031	0.026	-0.016	0.011
-0.001	-0.021	0.079	0.037	-0.006	0.107	-0.335	-0.025	0.026	-0.015	-0.025
-0.006	-0.008	0.077	-0.028	-0.008	0.089	-0.332	-0.016	0.031	-0.015	-0.045
-0.009	0.009	0.042	-0.07	0.002	0.114	-0.323	-0.015	0.019	-0.042	-0.035
-0.005	0.004	-0.002	-0.058	0.006	0.261	-0.324	-0.017	0.003	-0.039	-0.038
0.001	-0.025	-0.021	-0.076	-0.006	0.48	-0.332	-0.023	0.008	0.005	-0.029
-0.014	-0.042	-0.009	-0.072	-0.01	0.528	-0.335	-0.027	0.002	0.035	-0.007
-0.053	-0.033	0.008	0.026	0.009	0.27	-0.332	-0.011	-0.026	0.042	-0.018
-0.066	-0.037	-0.003	0.105	0.017	0.14	-0.329	-0.003	-0.026	0.027	-0.045
-0.06	-0.044	-0.022	0.092	0.003	0.425	-0.323	-0.008	0.008	0.017	-0.048
-0.062	-0.029	-0.02	0.057	0.005	0.57	-0.319	-0.005	0.019	0.028	0.018
-0.051	-0.032	-0.018	0.046	0.016	0.384	-0.323	-0.004	-0.005	0.004	0.134
-0.04	-0.071	-0.023	0.028	0.009	0.264	-0.326	-0.023	-0.015	-0.026	0.097
-0.046	-0.109	-0.017	-0.025	0.005	0.145	-0.328	-0.05	-0.003	0.003	-0.075
-0.006	-0.127	-0.004	-0.053	0.001	-0.069	-0.329	-0.068	0.007	0.005	-0.072
0.083	-0.133	0.005	-0.025	-0.007	-0.176	-0.333	-0.074	0.001	-0.033	0.05
0.118	-0.149	0.002	-0.019	-0.006	-0.141	-0.343	-0.055	-0.009	-0.037	0.042
0.118	-0.127	-0.024	-0.042	-0.014	-0.119	-0.336	-0.026	0.011	-0.029	0
0.109	-0.002	-0.052	-0.035	-0.025	-0.217	-0.303	-0.025	0.03	-0.017	0.017
0.03	0.108	-0.054	-0.018	-0.014	-0.295	-0.297	-0.032	0.018	-0.013	0.095
-0.015	0.061	-0.022	-0.036	0.002	-0.258	-0.324	-0.03	0.009	-0.036	0.266
0.018	-0.02	0.026	-0.03	0.004	-0.138	-0.321	-0.027	0.005	-0.021	0.275
-0.005	0.005	0.046	0.018	-0.001	0.199	-0.301	-0.016	0.003	0.012	-0.026
-0.055	0.058	0.032	0.01	-0.002	0.668	-0.308	-0.019	0.012	0.01	-0.257
-0.047	0.042	0.021	-0.058	0	0.794	-0.322	-0.03	0.009	0.009	-0.214
-0.019	-0.017	0.018	-0.075	-0.002	0.502	-0.328	-0.016	0.004	-0.034	-0.07
-0.018	-0.063	0.021	-0.024	-0.006	0.158	-0.328	-0.006	0.013	-0.109	0.033
-0.017	-0.096	0.026	0.006	0	-0.155	-0.325	-0.019	0.017	-0.072	0.037
-0.007	-0.132	0.017	-0.004	0.003	-0.285	-0.33	-0.031	0.017	0.041	0.007
-0.037	-0.128	0.003	-0.003	-0.007	0.004	-0.336	-0.03	0.017	0.089	0.026
-0.074	-0.057	0.011	0.008	-0.015	0.249	-0.335	-0.016	0.007	0.07	0.029
-0.043	0.007	0.034	-0.003	-0.004	0.028	-0.337	-0.009	-0.01	0.031	0.001
0.011	0.021	0.043	-0.02	0.005	-0.318	-0.352	-0.018	-0.013	-0.008	-0.001
0.026	0.025	0.034	-0.021	-0.003	-0.467	-0.345	-0.024	0.004	-0.024	-0.009
0.037	0.026	0.005	-0.033	-0.009	-0.409	-0.302	-0.026	0.016	-0.027	0.015
0.069	0.005	-0.022	-0.058	-0.006	-0.328	-0.288	-0.03	0.003	-0.036	0.093
0.078	-0.03	-0.028	-0.046	-0.004	-0.437	-0.317	-0.027	-0.007	-0.018	0.052
0.059	-0.065	-0.039	-0.034	-0.007	-0.568	-0.327	-0.023	-0.001	0.027	-0.056
0.043	-0.089	-0.053	-0.045	-0.008	-0.508	-0.318	-0.023	0.004	0.041	-0.046
0.022	-0.098	-0.054	-0.037	-0.008	-0.382	-0.326	-0.026	0.005	0.05	-0.026
0.005	-0.077	-0.047	-0.034	-0.007	-0.303	-0.34	-0.026	0.006	0.084	-0.044
-0.032	-0.017	-0.021	-0.046	-0.001	-0.239	-0.338	-0.005	0.017	0.067	-0.002
-0.074	0.039	0.021	-0.042	-0.001	-0.155	-0.335	0.008	0.028	0.005	0.031
-0.042	0.035	0.021	-0.057	-0.005	-0.099	-0.339	-0.012	0.022	-0.027	0.015
-0.019	-0.003	-0.027	-0.084	0.003	-0.123	-0.334	-0.032	0.012	-0.017	0.022
-0.052	-0.001	-0.055	-0.048	0.011	-0.154	-0.326	-0.024	0.003	0.027	0.047
-0.029	0.03	-0.048	0.04	0.012	-0.14	-0.324	-0.01	0.006	0.059	0.032
-0.004	0.034	-0.031	0.109	0.013	-0.125	-0.318	-0.019	0.015	0.025	-0.019
-0.023	0.012	0	0.117	0.009	-0.121	-0.31	-0.035	0.008	-0.023	-0.086
-0.012	0.004	0.026	0.079	0.006	-0.107	-0.305	-0.032	0	-0.034	-0.104
-0.003	0.032	0.035	0.05	0.003	-0.09	-0.306	-0.024	0.007	-0.026	-0.037
-0.031	0.054	0.052	0.031	-0.009	-0.07	-0.317	-0.026	0.008	-0.016	-0.048
-0.033	0.036	0.068	-0.006	-0.008	-0.055	-0.325	-0.025	0.004	-0.023	-0.1
-0.031	-0.008	0.045	-0.064	0.005	-0.046	-0.323	-0.018	0.005	-0.035	0.046
-0.08	-0.048	0.02	-0.078	0.01	-0.016	-0.324	-0.011	0.004	-0.02	0.17
-0.089	-0.017	0.012	-0.018	0.009	0.015	-0.328	-0.01	0.011	0.002	0.005
-0.014	0.121	-0.002	0.024	0.01	0.034	-0.323	-0.016	0.019	0.011	-0.144
0.039	0.253	-0.002	0.016	0.017	0.052	-0.309	-0.009	0.015	0.018	-0.014
0.018	0.276	0.007	0.031	0.021	0.045	-0.312	0.002	0.011	0.024	0.198
-0.001	0.23	-0.013	0.054	0.008	0.019	-0.325	-0.01	0.015	0.011	0.281
0.045	0.189	-0.039	0.003	0	0.018	-0.324	-0.023	0.01	-0.015	0.265
0.074	0.118	-0.051	-0.063	0.007	0.019	-0.324	-0.013	-0.002	-0.018	0.086
0.03	-0.03	-0.061	-0.047	0.014	0.01	-0.326	-0.004	-0.01	-0.002	-0.216
-0.048	-0.112	-0.061	-0.017	0.024	0.02	-0.324	-0.013	-0.011	0.001	-0.276
-0.088	-0.077	-0.045	-0.031	0.037	0.039	-0.326	-0.03	-0.006	-0.009	-0.099
-0.06	-0.092	-0.034	-0.029	0.034	0.058	-0.321	-0.041	-0.004	-0.02	0.008
-0.041	-0.14	-0.027	0.004	0.027	0.08	-0.315	-0.027	-0.003	-0.009	0.057
-0.023	-0.129	-0.015	0.016	0.027	0.09	-0.317	-0.003	0.009	0.02	0.06
-0.003	-0.1	-0.004	0.002	0.015	0.108	-0.32	0	0.012	0.03	-0.047
-0.013	-0.048	0.007	0.009	0	0.147	-0.321	-0.005	0.006	0.024	-0.048
0.036	0.002	0.014	0.042	-0.007	0.17	-0.317	-0.009	0.013	0.012	0.07
0.07	-0.025	-0.003	0.043	-0.018	0.197	-0.318	-0.018	0.024	-0.005	-0.035
0.025	-0.037	-0.029	-0.003	-0.025	0.224	-0.327	-0.024	0.016	-0.008	-0.241
0.003	0.013	-0.033	-0.03	-0.032	0.194	-0.324	-0.021	0.002	0	-0.164
-0.007	0.035	-0.018	-0.025	-0.048	0.179	-0.319	-0.022	0.003	0.001	-0.003
-0.011	0.048	-0.007	-0.025	-0.044	0.185	-0.318	-0.024	0.008	-0.001	-0.022
0.011	0.067	-0.006	-0.033	-0.029	0.104	-0.313	-0.013	0.006	0.006	-0.04
0.017	0.021	0.013	-0.041	-0.03	0.089	-0.312	-0.008	0.013	0.02	0.018
-0.003	-0.013	0.026	-0.04	-0.031	0.176	-0.322	-0.008	0.02	0.023	0.028
-0.016	0.03	0.008	-0.035	-0.021	0.162	-0.325	-0.008	0.02	0.005	0.006
0.017	0.032	-0.013	-0.052	-0.016	0.224	-0.324	-0.014	0.019	-0.001	0.022
0.042	-0.032	-0.017	-0.069	-0.015	0.466	-0.329	-0.016	0.021	0.005	0.038
0.013	-0.037	0.017	-0.049	-0.018	0.717	-0.33	-0.016	0.023	-0.013	0.031
-0.031	-0.015	0.065	-0.003	-0.026	1.259	-0.328	-0.02	0.02	-0.04	0.036
-0.051	-0.097	0.055	0.002	-0.038	2.053	-0.326	-0.015	0.016	-0.043	0.032
-0.041	-0.204	0.019	-0.025	-0.06	2.212	-0.313	-0.013	0.021	-0.035	-0.007
-0.057	-0.21	0.016	-0.015	-0.087	1.892	-0.296	-0.024	0.027	-0.053	-0.041
-0.07	-0.156	0.009	-0.005	-0.096	2.085	-0.295	-0.036	0.021	-0.083	-0.045
-0.005	-0.109	0.001	-0.038	-0.073	2.017	-0.309	-0.059	0.013	-0.071	-0.044
0.038	-0.074	0.039	-0.049	-0.035	0.857	-0.322	-0.081	0.009	-0.015	-0.091
-0.001	-0.058	0.08	-0.021	0	-0.228	-0.329	-0.068	0.003	0.036	-0.146
-0.006	-0.056	0.081	-0.013	0.042	-0.826	-0.327	-0.035	0.009	0.043	-0.081
0.012	-0.069	0.071	-0.027	0.071	-1.53	-0.314	-0.015	0.016	0.026	0.033
-0.017	-0.075	0.064	-0.041	0.06	-2.025	-0.309	-0.007	0.014	0.034	0.035
-0.008	-0.022	0.05	-0.056	0.034	-2.065	-0.314	0	0.024	0.012	-0.005
0.028	0.041	0.044	-0.041	0.024	-1.844	-0.311	-0.006	0.023	-0.051	0.029
0.013	0.026	0.038	-0.014	0.019	-1.52	-0.295	-0.019	0.005	-0.044	0.061
0.006	-0.035	0.003	-0.011	0.02	-1.262	-0.294	-0.026	0.005	0.012	0.042
0.019	-0.052	-0.031	0	0.016	-1.016	-0.318	-0.03	0.01	0.022	0.03
0.027	-0.02	-0.027	-0.004	0.008	-0.745	-0.332	-0.033	0.005	0.022	0.027
0.04	0.001	-0.004	-0.041	0.007	-0.567	-0.32	-0.035	-0.003	0.022	0.009
0.024	-0.008	0.016	-0.021	-0.003	-0.489	-0.319	-0.026	-0.013	-0.001	-0.029
0.012	-0.024	0.028	0.039	-0.02	-0.47	-0.337	-0.004	-0.02	-0.019	-0.084
0.068	-0.033	0.028	0.028	-0.017	-0.469	-0.341	0.012	-0.012	-0.02	-0.07
0.08	-0.035	0.026	-0.003	-0.011	-0.442	-0.342	0.008	0.004	-0.006	0.012
-0.019	-0.032	0.021	0.009	-0.037	-0.385	-0.362	-0.01	0.006	0.038	0.018
-0.075	-0.021	0.009	0.012	-0.062	-0.325	-0.381	-0.019	-0.002	0.078	-0.036
-0.046	-0.006	-0.016	0.01	-0.059	-0.289	-0.376	-0.011	0.001	0.077	-0.028
-0.038	0.004	-0.045	0.024	-0.054	-0.252	-0.352	-0.009	0.002	0.056	0
-0.035	0.012	-0.038	0.011	-0.048	-0.194	-0.327	-0.013	-0.003	0.05	-0.004
0.01	0.014	-0.008	0.003	-0.037	-0.16	-0.318	0.001	0.006	0.034	0.029
0.039	0.006	-0.009	0.004	-0.049	-0.143	-0.314	0.011	0.013	-0.005	0.093
-0.014	-0.01	-0.037	-0.034	-0.068	-0.101	-0.302	0.007	0.002	-0.026	0.115
-0.055	-0.01	-0.077	-0.054	-0.08	-0.064	-0.3	0.003	-0.006	-0.014	0.125
0.011	0.021	-0.11	-0.059	-0.101	-0.031	-0.308	-0.012	-0.006	0.011	0.116
0.05	0.052	-0.097	-0.089	-0.109	0.04	-0.306	-0.023	-0.007	0.017	0.031
-0.04	0.073	-0.046	-0.067	-0.076	0.108	-0.299	-0.024	-0.001	-0.008	-0.055
-0.107	0.055	-0.014	-0.018	-0.013	0.135	-0.298	-0.026	0.012	-0.022	-0.093
-0.057	-0.044	-0.004	-0.022	0.044	0.115	-0.302	-0.024	0.019	-0.011	-0.107
-0.015	-0.133	0.012	-0.005	0.077	0.031	-0.31	-0.018	0.02	-0.006	-0.037
-0.013	-0.116	0.014	0.058	0.103	-0.02	-0.313	-0.011	0.014	-0.007	0.056
-0.006	-0.073	-0.006	0.069	0.123	0.028	-0.314	-0.006	0.005	-0.009	0.096
-0.023	-0.073	-0.021	0.032	0.108	0.019	-0.313	-0.017	0.007	-0.026	0.178
-0.005	-0.044	-0.025	0.004	0.074	-0.076	-0.319	-0.026	0.009	-0.029	0.173
0.044	0.035	-0.018	-0.004	0.065	-0.047	-0.325	-0.013	0.006	-0.002	-0.025
0.02	0.078	-0.009	0.02	0.072	0.055	-0.315	-0.001	0.006	0.015	-0.103
-0.016	0.044	-0.009	0.038	0.066	0.062	-0.306	-0.008	0.009	0.015	-0.023
-0.034	-0.021	-0.014	0.026	0.064	0.04	-0.313	-0.012	0.02	0.019	-0.053
-0.054	-0.057	-0.029	0.024	0.059	0.041	-0.318	-0.013	0.026	0.025	-0.116
0.013	-0.052	-0.036	-0.005	0.04	0.044	-0.317	-0.031	0.014	0.023	-0.052
0.07	-0.051	-0.002	-0.052	0.039	0.056	-0.32	-0.05	-0.003	-0.005	0.047
0.008	-0.064	0.042	-0.043	0.052	0.061	-0.317	-0.046	-0.006	-0.02	0.044
-0.025	-0.042	0.056	-0.037	0.049	0.077	-0.313	-0.042	0	0.018	-0.056
-0.011	0.013	0.036	-0.045	0.043	0.108	-0.323	-0.04	0.002	0.051	-0.077
-0.011	0.051	-0.005	-0.02	0.056	0.123	-0.327	-0.022	0.005	0.049	0.047
0	0.065	-0.034	-0.003	0.072	0.118	-0.324	-0.004	0.004	0.025	0.103
0.014	0.062	-0.038	-0.002	0.069	0.101	-0.328	0.008	-0.011	0	0.042
0.028	0.06	-0.037	-0.001	0.063	0.085	-0.32	0.008	-0.014	0.02	0.054
0.007	0.068	-0.044	-0.011	0.063	0.077	-0.308	-0.007	0.001	0.045	0.132
-0.033	0.072	-0.059	-0.034	0.063	0.082	-0.321	-0.009	0.01	0.029	0.159
0.003	0.098	-0.064	-0.059	0.052	0.103	-0.337	0.002	0.016	0.007	0.13
0.05	0.097	-0.062	-0.058	0.034	0.12	-0.335	-0.003	0.014	-0.001	0.016
0.005	-0.024	-0.071	-0.07	0.036	0.125	-0.331	-0.015	0.004	-0.011	-0.223
-0.035	-0.154	-0.073	-0.094	0.024	0.127	-0.334	-0.015	0.003	-0.019	-0.371
0.019	-0.16	-0.056	-0.038	-0.038	0.117	-0.338	-0.011	0.004	0.009	-0.22
0.051	-0.114	-0.036	0.032	-0.093	0.107	-0.332	-0.018	0.004	0.054	0.007
0.02	-0.09	-0.022	0.014	-0.126	0.099	-0.324	-0.029	0.019	0.043	0.051
0.019	-0.075	-0.019	-0.025	-0.181	0.082	-0.334	-0.03	0.029	0.012	-0.019
0.006	-0.06	-0.01	-0.056	-0.226	0.076	-0.358	-0.033	0.024	0.037	-0.073
-0.061	-0.036	-0.002	-0.082	-0.243	0.082	-0.365	-0.039	0.023	0.04	-0.074
-0.08	-0.014	-0.029	-0.078	-0.272	0.084	-0.352	-0.041	0.018	-0.04	-0.058
-0.028	-0.011	-0.06	-0.076	-0.298	0.112	-0.34	-0.034	0.009	-0.071	-0.079
-0.006	-0.03	-0.063	-0.074	-0.293	0.14	-0.329	-0.016	0.012	-0.018	-0.107
-0.005	-0.069	-0.063	-0.047	-0.273	0.125	-0.329	-0.005	0.012	0.002	-0.108
0.019	-0.067	-0.102	-0.033	-0.231	0.262	-0.339	0.002	0.009	-0.018	-0.106
0.011	-0.014	-0.178	-0.018	-0.137	0.636	-0.329	0.001	0.016	-0.023	-0.092
-0.018	-0.021	-0.245	0.037	0.008	0.812	-0.307	-0.019	0.01	0.003	-0.037
-0.001	-0.073	-0.265	0.03	0.13	0.675	-0.291	-0.028	-0.003	0.046	0.002
0.017	-0.082	-0.238	-0.046	0.173	0.657	-0.275	-0.021	0	0.066	-0.014
-0.007	-0.088	-0.197	-0.047	0.175	0.634	-0.272	-0.017	-0.011	0.062	-0.008
-0.054	-0.118	-0.145	-0.002	0.154	0.427	-0.294	-0.014	-0.018	0.05	0.013
-0.068	-0.164	0.01	-0.009	0.106	0.555	-0.313	-0.014	0.01	0.011	-0.008
0.024	-0.197	0.275	-0.061	0.069	0.949	-0.31	-0.025	0.021	-0.066	-0.021
0.104	-0.116	0.485	-0.099	0.048	0.868	-0.304	-0.031	0.005	-0.179	-0.003
0.022	0.033	0.552	-0.021	0.02	0.293	-0.304	-0.015	-0.003	-0.324	0.023
-0.063	0.069	0.542	0.114	0	-0.196	-0.306	0.001	-0.008	-0.39	0.037
-0.048	0.031	0.503	0.133	-0.007	-0.237	-0.308	-0.01	-0.002	-0.306	0.006
-0.022	0.059	0.42	0.087	-0.008	-0.018	-0.309	-0.027	0.017	-0.162	0.015
0.059	0.116	0.344	0.06	-0.009	-0.09	-0.31	-0.028	0.017	-0.024	0.077
0.123	0.137	0.396	0.018	-0.012	-0.422	-0.312	-0.021	0.005	0.098	0.061
0.021	0.129	0.476	0.016	0.006	-0.403	-0.313	-0.02	0.003	0.151	0.012
-0.046	0.091	0.406	0.063	0.053	-0.116	-0.314	-0.027	0.008	0.137	0.027
0.062	0.032	0.273	0.068	0.092	-0.052	-0.318	-0.033	0.016	0.121	0.043
0.058	-0.014	0.193	0.056	0.097	-0.254	-0.323	-0.028	0.026	0.109	0.048
-0.177	-0.007	0.135	0.054	0.064	-0.573	-0.324	-0.021	0.033	0.064	0.083
-0.275	0.032	0.084	0.026	0.021	-0.725	-0.324	-0.02	0.031	0.021	0.092
-0.099	0.05	-0.003	0.003	-0.008	-0.676	-0.326	-0.023	0.021	0.024	0.057
-0.02	0.041	-0.136	-0.001	-0.025	-0.67	-0.331	-0.032	0.017	0.016	0.037
-0.059	-0.001	-0.212	-0.012	-0.031	-0.568	-0.333	-0.037	0.017	-0.014	0.025
-0.018	-0.058	-0.25	-0.016	-0.032	-0.303	-0.327	-0.034	0.014	0.015	-0.013
0.002	-0.075	-0.286	-0.03	-0.042	-0.13	-0.325	-0.027	0.012	0.055	-0.054
-0.026	-0.068	-0.274	-0.087	-0.049	-0.183	-0.331	-0.015	0.017	0.003	-0.046
-0.036	-0.062	-0.271	-0.114	-0.048	-0.377	-0.336	-0.018	0.007	-0.058	0.004
0.012	-0.048	-0.293	-0.047	-0.049	-0.443	-0.334	-0.034	-0.014	-0.023	0.027
0.07	-0.031	-0.281	0.028	-0.044	-0.353	-0.329	-0.02	-0.016	0.034	0.023
0.015	-0.013	-0.267	0.025	-0.029	-0.297	-0.326	0.008	0	0.032	-0.007
-0.077	0.005	-0.26	-0.023	0.005	-0.209	-0.322	0.015	0.012	0.035	-0.105
-0.096	-0.001	-0.209	-0.041	0.057	-0.071	-0.319	0.012	0.014	0.079	-0.16
-0.041	-0.016	-0.108	0.002	0.069	-0.062	-0.314	0.002	0.013	0.108	-0.087
0.042	-0.011	-0.006	0.029	0.031	-0.135	-0.312	-0.007	0.015	0.118	-0.02
0.057	0	0.066	-0.036	0.012	-0.159	-0.318	0.002	0.017	0.127	0.013
0.009	-0.018	0.148	-0.089	0.027	-0.172	-0.322	-0.003	0.013	0.09	0.081
0.006	-0.041	0.248	-0.031	0.026	-0.176	-0.323	-0.021	0.001	-0.022	0.133
0.04	0.001	0.29	0.02	0.009	-0.14	-0.326	-0.016	-0.006	-0.134	0.16
0.014	0.088	0.21	-0.021	-0.004	-0.102	-0.32	-0.015	0.002	-0.162	0.179
0.012	0.129	0.053	-0.073	-0.018	-0.064	-0.314	-0.028	0.018	-0.137	0.114
0.101	0.12	-0.047	-0.092	-0.021	-0.037	-0.324	-0.024	0.019	-0.104	-0.006
0.126	0.087	-0.064	-0.05	-0.01	-0.045	-0.331	-0.012	0.001	-0.043	-0.029
0.094	0.062	-0.066	0.008	-0.001	-0.038	-0.321	-0.007	-0.006	0.066	0.017
0.125	0.063	-0.02	-0.009	0.011	-0.002	-0.313	-0.005	-0.002	0.171	0.001
0.166	0.027	0.061	-0.05	0.022	0.021	-0.313	-0.009	-0.003	0.196	-0.042
0.129	-0.005	0.077	-0.029	0.014	0.039	-0.315	-0.021	0.001	0.178	-0.055
0.031	0.062	0.055	0.006	0.003	0.048	-0.316	-0.029	0.005	0.129	-0.009
-0.017	0.117	0.055	-0.011	0.009	0.034	-0.318	-0.027	0.003	-0.004	0.099
0	0.032	0.048	-0.046	0.011	0.037	-0.32	-0.022	0.011	-0.121	0.138
0.003	-0.113	-0.016	-0.047	0.009	0.06	-0.317	-0.02	0.018	-0.128	0.232
-0.029	-0.13	-0.114	-0.018	0.002	0.068	-0.315	-0.017	0.005	-0.085	0.433
-0.071	-0.019	-0.174	0.027	-0.003	0.07	-0.322	-0.012	-0.009	-0.037	0.119
-0.066	0.026	-0.203	0.06	0.003	0.073	-0.323	-0.01	-0.007	0.012	-0.601
-0.045	-0.02	-0.225	0.042	0.002	0.072	-0.319	-0.016	0.005	0.047	-0.633
-0.046	-0.083	-0.187	-0.004	-0.009	0.08	-0.325	-0.02	0.012	0.049	-0.012
-0.005	-0.142	-0.111	-0.05	-0.01	0.085	-0.328	-0.023	0.007	0.028	0.289
0.01	-0.138	-0.102	-0.087	-0.006	0.077	-0.321	-0.032	0.004	0.013	0.126
-0.096	-0.076	-0.128	-0.065	-0.01	0.077	-0.319	-0.034	0.006	0.002	-0.057
-0.162	-0.059	-0.099	-0.011	-0.013	0.074	-0.323	-0.028	0.007	-0.01	-0.117
-0.087	-0.089	-0.066	0.01	-0.005	0.059	-0.324	-0.028	0.007	-0.01	-0.123
-0.048	-0.093	-0.063	0.023	-0.01	0.061	-0.322	-0.029	0.006	0	-0.114
-0.068	-0.063	-0.053	0.028	-0.026	0.074	-0.321	-0.021	0.011	0.012	-0.1
-0.047	-0.04	-0.049	0.006	-0.028	0.075	-0.322	-0.013	0.015	0.021	-0.055
-0.03	-0.042	-0.052	-0.023	-0.031	0.079	-0.324	-0.014	0.011	0.013	-0.01
-0.023	-0.042	-0.028	-0.058	-0.037	0.085	-0.326	-0.014	0.011	-0.02	-0.001
-0.021	-0.03	0.003	-0.047	-0.035	0.08	-0.325	-0.011	0.016	-0.046	0
-0.044	-0.045	0.011	0.019	-0.035	0.074	-0.319	-0.002	0.015	-0.022	-0.04
-0.042	-0.092	-0.002	0.05	-0.03	0.071	-0.318	0.004	0.007	0.007	-0.09
-0.027	-0.127	-0.019	0.072	-0.015	0.056	-0.321	-0.011	-0.008	-0.003	-0.058
-0.037	-0.137	-0.027	0.103	-0.011	0.04	-0.319	-0.015	-0.016	0.006	0.001
-0.018	-0.132	-0.05	0.036	-0.008	0.037	-0.317	-0.006	-0.003	0.029	0.042
0.019	-0.104	-0.093	-0.06	-0.001	0.038	-0.32	-0.015	0.009	0.023	0.044
0	-0.074	-0.12	-0.065	0.001	0.041	-0.318	-0.023	0.003	0.02	-0.054
-0.015	-0.065	-0.13	-0.053	0.01	0.047	-0.313	-0.016	-0.004	0.022	-0.149
0.018	-0.064	-0.141	-0.068	0.013	0.057	-0.324	-0.012	0	0.006	-0.155
0.032	-0.076	-0.138	-0.064	-0.004	0.065	-0.33	-0.008	0.004	0.01	-0.135
0.048	-0.096	-0.132	-0.046	-0.022	0.064	-0.319	-0.006	0.007	0.028	-0.056
0.071	-0.093	-0.134	-0.045	-0.028	0.054	-0.317	-0.011	0.007	0.015	0.057
0.046	-0.085	-0.139	-0.071	-0.024	0.045	-0.325	-0.016	0.005	0.002	0.047
0.035	-0.057	-0.129	-0.089	-0.017	0.032	-0.323	-0.028	0.003	0.017	-0.038
0.026	0.005	-0.075	-0.059	-0.016	0.016	-0.316	-0.036	0.008	0.027	-0.045
-0.033	0.001	0.007	-0.019	-0.007	0.007	-0.315	-0.018	0.016	0.005	-0.033
-0.023	-0.08	0.061	-0.04	0.013	-0.01	-0.317	-0.004	0.009	-0.025	-0.079
0.044	-0.107	0.063	-0.059	0.012	-0.025	-0.32	-0.023	-0.002	-0.011	-0.118
0.054	-0.105	0.07	-0.011	-0.007	-0.015	-0.317	-0.026	0.002	0.041	-0.116
0.061	-0.135	0.109	0.003	-0.013	-0.002	-0.313	-0.004	0.01	0.066	-0.081
0.085	-0.148	0.096	-0.032	0.002	-0.001	-0.323	-0.011	0.015	0.049	-0.029
0.058	-0.167	0.023	-0.021	0.027	0	-0.33	-0.028	0.015	0.026	0.012
0	-0.15	0.02	0.025	0.034	-0.001	-0.32	-0.017	0.011	0.013	0.055
0	-0.029	0.127	0.046	0.022	0.007	-0.31	-0.005	0.012	0.014	0.105
0.036	0.054	0.244	0.033	0.016	0.016	-0.313	-0.005	0.015	0.003	0.137
0.002	0.087	0.287	0.012	0.016	0.005	-0.32	-0.006	0.007	-0.026	0.133
-0.07	0.174	0.25	-0.025	0.004	-0.008	-0.327	-0.015	0.002	-0.047	0.086
-0.08	0.257	0.204	-0.063	-0.004	-0.011	-0.334	-0.02	0.004	-0.073	0.023
-0.053	0.366	0.177	-0.052	0.003	0.003	-0.325	-0.012	0	-0.101	-0.02
-0.08	0.487	0.122	-0.047	0.008	0.017	-0.309	-0.015	0.003	-0.099	-0.048
-0.092	0.535	0.073	-0.09	0.021	0.024	-0.309	-0.018	0.015	-0.081	-0.053
-0.039	0.593	0.06	-0.073	0.048	0.136	-0.316	-0.013	0.013	-0.049	-0.024
-0.065	0.548	0.025	0.026	0.072	0.29	-0.313	-0.022	0.011	-0.001	-0.009
-0.117	0.308	-0.04	0.089	0.087	0.249	-0.311	-0.03	0.019	0.001	-0.008
-0.052	0.126	-0.12	0.075	0.09	0.094	-0.312	-0.017	0.022	-0.043	0.008
0.019	0.104	-0.162	0.04	0.071	0.024	-0.314	-0.015	0.022	-0.046	0.006
0.021	0.116	-0.095	0.026	0.046	0.004	-0.328	-0.038	0.019	0.007	0.01
-0.023	0.026	-0.013	0.053	0.021	-0.053	-0.339	-0.047	0.007	0.078	0.054
-0.052	-0.193	-0.008	0.087	-0.011	-0.101	-0.335	-0.03	-0.004	0.141	0.088
0.007	-0.313	-0.024	0.063	-0.042	0.004	-0.333	-0.024	0.003	0.174	0.097
0.057	-0.244	-0.042	-0.004	-0.071	0.256	-0.33	-0.041	0.011	0.152	0.102
0.025	-0.176	-0.089	-0.071	-0.1	0.423	-0.322	-0.043	0.002	0.015	0.143
-0.005	-0.142	-0.095	-0.117	-0.111	0.33	-0.317	-0.03	0.003	-0.168	0.193
-0.009	-0.092	-0.009	-0.081	-0.116	0.072	-0.316	-0.024	0.011	-0.187	0.132
-0.01	-0.061	0.107	0.034	-0.116	-0.109	-0.319	-0.019	0.008	-0.05	0.013
0.033	-0.037	0.218	0.104	-0.067	-0.142	-0.328	-0.014	0.02	0.064	-0.004
0.074	-0.08	0.393	0.115	0.008	-0.116	-0.331	-0.016	0.026	0.116	0.045
0.015	-0.225	0.596	0.122	0.036	-0.105	-0.327	-0.022	0.006	0.112	0.028
-0.055	-0.27	0.706	0.091	0.027	-0.174	-0.33	-0.027	0.004	-0.035	-0.085
-0.033	-0.13	0.745	0.035	0.005	-0.274	-0.321	-0.025	0.017	-0.267	-0.185
0.01	-0.012	0.735	-0.016	-0.046	-0.28	-0.295	-0.022	0.008	-0.352	-0.166
0.015	-0.03	0.653	-0.057	-0.097	-0.21	-0.288	-0.027	0.003	-0.286	-0.09
-0.013	-0.093	0.537	-0.007	-0.113	-0.172	-0.297	-0.026	0.012	-0.192	-0.068
-0.024	-0.131	0.352	0.08	-0.115	-0.168	-0.298	-0.017	0.017	-0.052	-0.09
0.008	-0.113	0.092	0.06	-0.1	-0.148	-0.297	-0.017	0.014	0.076	-0.058
0.027	-0.067	-0.145	-0.014	-0.059	-0.087	-0.297	-0.01	0.005	0.119	0.032
0.025	-0.134	-0.362	-0.078	-0.016	0.012	-0.303	0.004	-0.001	0.152	0.063
0.014	-0.226	-0.541	-0.13	0.038	0.107	-0.316	0.003	0.005	0.178	0.027
-0.031	-0.105	-0.606	-0.136	0.082	0.192	-0.326	0.001	0.01	0.153	0.021
-0.051	0.069	-0.592	-0.116	0.067	0.24	-0.328	0.001	0.007	0.123	0.034
0.019	0.066	-0.555	-0.079	0.046	0.17	-0.327	-0.01	0	0.098	0.048
0.069	0	-0.496	0.013	0.058	0.067	-0.33	-0.018	-0.01	0.05	0.08
0.03	-0.025	-0.385	0.088	0.045	0.036	-0.34	-0.02	-0.012	0.015	0.083
0.002	0	-0.241	0.041	0.003	-0.035	-0.35	-0.028	0.007	0.003	0.075
-0.013	0.037	-0.141	-0.051	-0.023	-0.167	-0.352	-0.032	0.025	-0.015	0.083
-0.019	0.005	-0.1	-0.094	-0.041	-0.224	-0.354	-0.036	0.016	-0.025	0.04
0.003	-0.039	-0.057	-0.085	-0.073	-0.229	-0.355	-0.032	0.006	-0.028	-0.034
-0.007	-0.014	0.024	-0.027	-0.086	-0.217	-0.333	-0.014	0.009	-0.034	-0.041
-0.02	0.016	0.051	0.03	-0.067	-0.149	-0.297	-0.018	0.01	-0.039	0.082
-0.011	-0.005	-0.04	0.033	-0.037	-0.085	-0.291	-0.035	0.014	-0.049	0.208
-0.005	-0.029	-0.17	0.024	-0.002	-0.076	-0.312	-0.025	0.016	-0.041	-0.024
0.03	-0.054	-0.3	0.013	0.028	-0.065	-0.325	-0.004	0.008	-0.026	-0.439
0.03	-0.101	-0.418	-0.028	0.039	-0.029	-0.327	0.001	0.008	-0.059	-0.411
-0.044	-0.136	-0.432	-0.042	0.03	-0.012	-0.321	-0.007	0.018	-0.078	-0.062
-0.068	-0.197	-0.339	-0.027	0.015	-0.008	-0.314	-0.011	0.017	-0.022	0.118
-0.013	-0.208	-0.217	-0.052	0.016	-0.002	-0.322	-0.008	0.015	0.02	0.147
0.013	-0.006	-0.057	-0.061	0.029	-0.019	-0.334	-0.014	0.016	0.005	0.108
0.015	0.196	0.165	-0.031	0.026	0.027	-0.338	-0.017	0.014	-0.016	-0.014
0.03	0.137	0.34	-0.041	0.012	0.161	-0.332	-0.01	0.016	-0.033	-0.053
0.006	-0.025	0.342	-0.077	0.003	0.31	-0.324	-0.021	0.013	-0.043	0.025
-0.037	-0.09	0.224	-0.096	-0.008	0.448	-0.322	-0.042	0.007	-0.04	0.027
-0.047	-0.097	0.098	-0.09	-0.026	0.415	-0.327	-0.029	0.013	-0.03	-0.084
-0.019	-0.129	-0.001	-0.064	-0.048	0.237	-0.325	0	0.013	0.006	-0.162
0.006	-0.192	-0.06	-0.064	-0.068	0.125	-0.315	-0.004	0.001	0.059	-0.152
-0.03	-0.223	0.008	-0.071	-0.076	-0.032	-0.313	-0.018	0.001	0.076	-0.114
-0.07	-0.138	0.231	-0.046	-0.061	-0.239	-0.323	-0.007	0.004	0.035	-0.088
-0.051	-0.015	0.385	-0.048	-0.024	-0.301	-0.326	0.003	-0.001	-0.025	-0.053
-0.015	0.009	0.305	-0.071	0.012	-0.266	-0.318	-0.003	0.001	-0.036	0.023
-0.003	-0.002	0.122	-0.052	0.006	-0.233	-0.305	-0.012	0.009	0.014	0.103
-0.004	0.017	0.019	-0.031	-0.008	-0.202	-0.304	-0.017	-0.004	0.058	0.107
-0.004	0.012	0.088	-0.041	0.026	-0.172	-0.316	-0.011	-0.01	0.063	0.056
-0.014	-0.009	0.233	-0.014	0.073	-0.131	-0.323	-0.003	0.016	0.091	0.031
-0.017	-0.009	0.254	0.031	0.084	-0.07	-0.323	-0.014	0.02	0.18	0.012
0.001	-0.014	0.146	0.019	0.069	-0.01	-0.323	-0.024	0	0.259	0.01
0.025	0.001	-0.034	0.003	0.049	0.007	-0.325	-0.014	-0.003	0.264	0.087
0.029	0.075	-0.264	0.001	0.034	-0.006	-0.327	-0.016	-0.002	0.242	0.124
-0.012	0.115	-0.325	-0.031	0.024	-0.018	-0.326	-0.027	-0.008	0.216	0.038
-0.021	0.088	-0.109	-0.07	0.013	-0.015	-0.318	-0.021	-0.001	0.147	-0.048
0.057	0.065	0.146	-0.08	-0.009	0.009	-0.313	-0.014	0.011	0.025	-0.055
0.074	0.039	0.253	-0.032	-0.019	0.013	-0.316	-0.017	0.01	-0.123	-0.025
0.007	0.039	0.199	0.005	-0.013	-0.006	-0.317	-0.018	0.006	-0.173	-0.007
0.045	0.121	0.062	-0.013	-0.019	-0.007	-0.317	-0.023	0.008	-0.081	0.009
0.116	0.191	-0.053	0.021	-0.037	-0.004	-0.323	-0.025	0.01	-0.017	0.029
0.057	0.127	-0.234	0.087	-0.053	-0.001	-0.325	-0.021	0.007	-0.016	0.037
-0.009	0.002	-0.491	0.1	-0.063	0.006	-0.324	-0.017	0.001	0.028	0.042
-0.001	-0.018	-0.574	0.098	-0.072	-0.002	-0.336	-0.007	-0.001	0.085	0.02
0.005	0.07	-0.439	0.092	-0.086	-0.02	-0.335	-0.008	0	0.09	-0.01
0	0.121	-0.321	0.061	-0.075	-0.022	-0.313	-0.022	0.002	0.051	-0.006
0.002	0.077	-0.321	0.004	-0.014	-0.018	-0.314	-0.021	0	-0.052	-0.016
0.006	0.025	-0.339	-0.051	0.041	-0.027	-0.322	-0.01	-0.01	-0.208	-0.031
0	0.01	-0.286	-0.033	0.058	-0.025	-0.313	-0.007	-0.014	-0.279	-0.001
-0.025	-0.069	-0.16	-0.008	0.082	-0.006	-0.317	-0.015	-0.013	-0.219	0.021
-0.024	-0.182	0.065	-0.045	0.102	-0.001	-0.328	-0.032	-0.015	-0.158	0.008
0.012	-0.116	0.405	-0.043	0.058	-0.005	-0.324	-0.029	-0.005	-0.119	-0.027
-0.014	0.018	0.678	0.026	0.006	0.004	-0.321	-0.013	0.009	-0.079	-0.1
-0.097	-0.045	0.703	0.081	0.018	0.007	-0.324	-0.009	0.007	-0.156	-0.179
-0.118	-0.125	0.596	0.066	0.037	0.004	-0.321	-0.01	0.005	-0.302	-0.211
-0.071	-0.038	0.489	0.001	0.032	0.014	-0.32	-0.01	0.01	-0.284	-0.189
-0.04	0.041	0.322	-0.007	0.039	0.036	-0.322	-0.013	0.011	-0.15	-0.133
-0.052	0.052	0.112	0.042	0.048	0.067	-0.316	-0.019	0.01	-0.028	-0.075
-0.059	0.062	-0.068	0.017	0.037	0.087	-0.314	-0.033	0.01	0.154	-0.008
-0.036	0.077	-0.263	-0.035	0.018	0.083	-0.319	-0.04	0.015	0.338	0.076
0.005	0.091	-0.513	-0.004	0.008	0.084	-0.32	-0.027	0.015	0.399	0.102
0.01	0.053	-0.74	0.03	0.016	0.089	-0.323	-0.01	0.009	0.392	0.056
-0.041	-0.004	-0.857	0.006	0.023	0.066	-0.326	-0.005	0.016	0.301	0.021
-0.055	-0.039	-0.885	-0.012	0.013	0.082	-0.32	-0.005	0.027	0.126	0.033
-0.043	-0.117	-0.838	-0.022	-0.003	0.218	-0.311	-0.003	0.028	0.033	0.118
-0.031	-0.175	-0.688	-0.063	-0.02	0.328	-0.308	-0.013	0.021	0.034	0.171
0.03	-0.133	-0.487	-0.087	-0.022	0.225	-0.308	-0.042	0.013	0.03	0.028
0.057	-0.071	-0.25	-0.053	-0.003	0.07	-0.301	-0.056	0.019	0.041	-0.131
0.045	-0.088	0.053	-0.018	0.01	0.055	-0.291	-0.041	0.03	0.053	-0.098
0.067	-0.207	0.303	0.013	0.004	0.081	-0.291	-0.02	0.016	0.037	-0.03
0.069	-0.298	0.356	0.019	-0.012	0.029	-0.301	-0.004	0	0.033	-0.032
0.027	-0.206	0.268	-0.041	-0.031	-0.087	-0.316	-0.015	0.011	0.05	-0.028
-0.01	-0.003	0.194	-0.089	-0.042	-0.194	-0.319	-0.037	0.021	0.036	-0.031
-0.017	0.151	0.204	-0.08	-0.047	-0.229	-0.307	-0.025	0.016	-0.013	-0.053
0.011	0.146	0.282	-0.068	-0.071	-0.193	-0.305	-0.011	0.006	-0.063	-0.064
0.019	0.035	0.367	-0.075	-0.118	-0.155	-0.312	-0.02	0.012	-0.113	-0.076
-0.029	0.048	0.352	-0.081	-0.143	-0.158	-0.311	-0.02	0.027	-0.151	-0.067
-0.037	0.184	0.213	-0.08	-0.129	-0.152	-0.312	-0.022	0.015	-0.152	-0.018
0.036	0.247	0.061	-0.066	-0.106	-0.107	-0.322	-0.036	0	-0.117	0.017
0.062	0.18	0.011	-0.003	-0.067	-0.06	-0.332	-0.024	0.012	-0.063	0.044
0.044	0.016	0.081	0.109	-0.022	-0.032	-0.333	0.009	0.014	0.005	0.093
0.049	-0.106	0.179	0.177	-0.017	-0.018	-0.335	0.011	0.005	0.101	0.106
-0.004	-0.034	0.26	0.148	-0.046	-0.025	-0.342	-0.019	0.009	0.179	0.09
-0.08	0.13	0.37	0.097	-0.062	-0.054	-0.337	-0.034	0.016	0.16	0.097
-0.09	0.178	0.547	0.082	-0.038	-0.068	-0.321	-0.02	0.016	0.022	0.083
-0.084	0.143	0.828	0.063	-0.008	-0.063	-0.313	-0.008	0.008	-0.222	0.045
-0.104	0.159	1.198	0.004	-0.026	-0.071	-0.308	-0.013	0.006	-0.412	0.047
-0.106	0.163	1.473	-0.041	-0.067	-0.079	-0.293	-0.017	0.016	-0.403	0.038
-0.017	0.103	1.486	-0.027	-0.049	-0.058	-0.296	-0.01	0.015	-0.331	-0.011
0.1	0.021	1.311	0.011	0.017	-0.026	-0.317	-0.009	0.001	-0.27	-0.003
0.097	-0.157	1.067	0.022	0.057	-0.015	-0.328	-0.012	-0.007	-0.163	0.076
0.049	-0.35	0.702	-0.004	0.069	-0.023	-0.334	-0.009	-0.004	-0.065	0.166
0.067	-0.321	0.214	-0.041	0.066	-0.018	-0.341	-0.01	0.001	0.022	0.169
0.09	-0.159	-0.171	-0.046	0.044	0.004	-0.343	-0.019	0.001	0.115	0.021
0.094	-0.067	-0.334	-0.024	0.029	0.024	-0.338	-0.02	-0.002	0.15	-0.051
0.072	-0.062	-0.406	-0.029	0.029	0.028	-0.322	-0.018	-0.003	0.135	0.099
-0.025	-0.145	-0.498	-0.054	0.021	0.02	-0.319	-0.017	-0.003	0.052	0.175
-0.086	-0.23	-0.55	-0.071	0.011	0.008	-0.321	-0.011	-0.002	-0.138	0.012
-0.028	-0.219	-0.489	-0.078	0.011	0.008	-0.318	-0.014	0.002	-0.279	-0.164
0.007	-0.163	-0.444	-0.069	0.009	0.005	-0.325	-0.017	0.002	-0.232	-0.186
-0.004	-0.077	-0.537	-0.057	-0.007	0.023	-0.328	-0.01	0.003	-0.056	-0.033
-0.004	0.017	-0.666	-0.066	-0.022	0.152	-0.33	-0.012	0.004	0.13	0.186
-0.027	0.026	-0.734	-0.07	-0.015	0.288	-0.343	-0.02	0.01	0.231	0.197
-0.071	-0.001	-0.73	-0.056	0	0.243	-0.338	-0.016	0.028	0.229	-0.017
-0.105	-0.001	-0.685	-0.04	-0.011	0.119	-0.334	-0.012	0.034	0.198	-0.191
-0.104	-0.006	-0.645	-0.031	-0.02	0.053	-0.344	-0.023	0.016	0.194	-0.227
-0.076	-0.005	-0.597	-0.039	-0.004	0.012	-0.332	-0.027	0.001	0.197	-0.168
-0.047	-0.007	-0.55	-0.059	0.004	-0.052	-0.314	-0.021	-0.001	0.179	-0.059
-0.055	-0.054	-0.535	-0.073	0.009	-0.096	-0.322	-0.022	0.001	0.114	0.057
-0.08	-0.118	-0.511	-0.053	0.028	-0.073	-0.331	-0.014	0.001	0.036	0.169
-0.061	-0.1	-0.455	-0.015	0.038	-0.046	-0.33	-0.006	0.002	0.025	0.179
-0.042	0.01	-0.391	-0.004	0.036	-0.047	-0.332	-0.021	0.013	0.049	0.015
0.002	0.041	-0.317	0.003	0.034	-0.032	-0.329	-0.029	0.024	0.046	-0.133
0.074	-0.046	-0.185	-0.006	0.027	-0.017	-0.317	-0.015	0.02	0.037	-0.189
0.054	-0.07	0.001	-0.067	0.03	-0.011	-0.313	-0.001	0.013	0.025	-0.252
0.004	0.015	0.14	-0.08	0.034	0.004	-0.315	-0.008	0.015	0.01	-0.231
0.001	0.112	0.201	-0.014	0.008	0.01	-0.321	-0.036	0.014	0.016	-0.128
0.007	0.132	0.249	0.008	-0.015	0.023	-0.323	-0.059	0.012	0.018	-0.108
0.02	0.078	0.325	0.017	-0.014	0.076	-0.313	-0.068	0.007	0.003	-0.137
-0.001	0.046	0.387	0.072	-0.021	0.16	-0.31	-0.068	0.001	-0.007	-0.149
-0.036	0.054	0.377	0.086	-0.03	0.264	-0.322	-0.041	0.005	-0.001	-0.138
0.01	0.054	0.321	0.051	-0.026	0.328	-0.322	0.001	0.001	0.029	-0.073
0.063	0.051	0.247	0.014	-0.03	0.274	-0.317	0.004	-0.011	0.051	-0.008
0.041	0.042	0.157	-0.03	-0.038	0.177	-0.324	-0.015	-0.01	0.036	0.02
0.024	0.029	0.069	-0.04	-0.032	0.159	-0.327	-0.023	0.004	0.031	0.033
0.014	-0.032	-0.028	-0.023	-0.015	0.201	-0.319	-0.03	0.004	0.037	0.016
-0.031	-0.169	-0.153	-0.027	0.003	0.212	-0.322	-0.033	-0.002	0.007	-0.007
-0.037	-0.211	-0.265	-0.021	0.011	0.101	-0.327	-0.013	0.012	-0.021	0.002
-0.031	-0.103	-0.315	0.019	0.021	-0.116	-0.327	0.011	0.015	-0.013	0.012
-0.058	-0.02	-0.297	0.038	0.043	-0.297	-0.333	0.017	-0.006	0.001	-0.007
-0.041	0.018	-0.255	0.01	0.049	-0.353	-0.332	0.006	-0.015	0.011	-0.024
0.003	0.082	-0.211	-0.013	0.028	-0.23	-0.322	-0.005	-0.012	0.017	-0.01
0.05	0.114	-0.153	-0.027	0.011	-0.032	-0.325	-0.008	-0.005	0.015	0.028
0.089	0.091	-0.103	-0.035	0.012	0.024	-0.33	-0.01	0	0.006	0.07
0.017	0.072	-0.073	-0.014	0.009	-0.036	-0.321	-0.019	0.001	-0.008	0.097
-0.063	0.076	-0.065	0.009	-0.001	-0.117	-0.314	-0.026	0.011	-0.016	0.111
0.008	0.071	-0.065	0.021	0.002	-0.198	-0.312	-0.016	0.02	-0.015	0.101
0.074	0.045	-0.039	0.019	0.008	-0.211	-0.305	-0.007	0.013	-0.009	0.042
0.024	-0.009	-0.012	-0.017	0.008	-0.175	-0.31	-0.018	0	0.004	-0.018
-0.009	-0.057	-0.019	-0.037	0.008	-0.148	-0.324	-0.023	-0.005	0.009	-0.026
0.011	-0.065	-0.008	-0.018	0.01	-0.129	-0.323	-0.02	-0.002	-0.003	-0.022
0.018	-0.078	0.025	-0.022	0.014	-0.125	-0.31	-0.021	0.007	-0.011	-0.019
0.028	-0.117	0.043	-0.041	0.018	-0.122	-0.302	-0.012	0.023	-0.002	0.006
0.058	-0.125	0.051	-0.026	0.02	-0.091	-0.305	-0.01	0.028	0.011	0.002
0.073	-0.096	0.065	-0.007	0.017	-0.063	-0.314	-0.022	0.023	0.006	-0.022
0.047	-0.068	0.071	-0.016	0.002	-0.06	-0.317	-0.02	0.024	-0.007	0.006
0.012	-0.058	0.062	-0.023	-0.009	-0.05	-0.316	-0.011	0.023	0.001	0.031
0.032	-0.064	0.057	-0.033	-0.004	-0.031	-0.322	-0.01	0.02	0.013	-0.013
0.05	-0.057	0.053	-0.061	-0.014	-0.021	-0.326	-0.011	0.018	0.018	-0.062
-0.017	-0.048	0.036	-0.055	-0.037	-0.006	-0.325	-0.021	0.013	0.027	-0.049
-0.108	-0.056	0.039	-0.013	-0.041	0	-0.331	-0.026	0.009	0.007	0.036
-0.124	-0.045	0.042	0.022	-0.04	-0.006	-0.334	-0.017	0.003	-0.043	0.132
-0.066	-0.031	0.033	0.051	-0.057	-0.001	-0.325	-0.014	0	-0.083	0.149
-0.044	-0.018	0.086	0.045	-0.079	-0.002	-0.317	-0.021	0.007	-0.122	0.161
-0.085	0.006	0.161	0.011	-0.088	-0.014	-0.315	-0.025	0.004	-0.154	0.22
-0.079	-0.011	0.169	-0.005	-0.075	-0.015	-0.312	-0.03	-0.008	-0.155	0.222
-0.021	-0.027	0.183	-0.025	-0.059	-0.003	-0.306	-0.028	-0.003	-0.141	0.133
-0.02	0.004	0.225	-0.051	-0.067	0.003	-0.305	-0.025	0.005	-0.115	-0.014
-0.046	0.006	0.25	-0.055	-0.092	0.008	-0.31	-0.032	0.002	-0.087	-0.126
-0.022	-0.003	0.392	-0.053	-0.112	0.023	-0.313	-0.035	0.009	-0.092	-0.074
0.005	0.019	0.637	-0.059	-0.13	0.036	-0.316	-0.025	0.017	-0.085	0.066
0.004	0.009	0.74	-0.069	-0.132	0.03	-0.324	-0.023	0.003	-0.02	0.147
-0.02	-0.031	0.707	-0.054	-0.109	0.02	-0.324	-0.021	-0.011	0.042	0.206
-0.051	-0.043	0.597	-0.023	-0.075	0.077	-0.322	-0.01	-0.008	0.061	0.284
-0.052	-0.03	0.371	-0.015	-0.048	0.239	-0.325	-0.006	-0.001	0.072	0.348
-0.027	-0.029	0.164	-0.009	-0.015	0.321	-0.317	-0.006	0.004	0.093	0.281
0.033	-0.064	0.045	0.02	0.043	0.211	-0.308	-0.008	0.01	0.089	-0.089
0.072	-0.12	-0.069	0.038	0.104	0.101	-0.31	-0.013	0.013	0.077	-0.484
0.029	-0.179	-0.172	0.032	0.118	0.074	-0.312	-0.009	0.013	0.08	-0.486
0.008	-0.202	-0.259	0.008	0.087	0.071	-0.315	-0.014	0.013	0.069	-0.298
0.033	-0.104	-0.352	-0.039	0.059	0.058	-0.319	-0.025	0.012	0.064	-0.196
0.01	0.042	-0.398	-0.063	0.042	-0.032	-0.322	-0.019	0.016	0.064	-0.121
-0.041	0.047	-0.396	-0.016	0.03	-0.143	-0.326	-0.009	0.023	0.035	-0.048
-0.082	-0.07	-0.375	0.075	0.035	-0.152	-0.327	-0.012	0.022	0.003	-0.015
-0.099	-0.155	-0.325	0.137	0.044	-0.106	-0.328	-0.01	0.022	-0.01	-0.056
-0.043	-0.118	-0.259	0.123	0.037	-0.098	-0.326	0.005	0.027	0.004	-0.121
0.03	0.014	-0.203	0.06	0.025	-0.117	-0.321	0.015	0.021	0.025	-0.108
0.004	0.083	-0.167	-0.02	0.013	-0.122	-0.317	0.008	0.016	0.013	-0.042
-0.054	0.068	-0.144	-0.09	0.007	-0.088	-0.322	-0.014	0.011	0.003	-0.01
-0.025	0.089	-0.107	-0.1	0.014	-0.031	-0.331	-0.039	0.005	0.018	-0.03
0.024	0.142	-0.061	-0.059	0.01	-0.002	-0.327	-0.06	0.011	0.014	-0.068
0.028	0.157	-0.04	-0.016	-0.001	-0.008	-0.322	-0.075	0.012	0.002	-0.084
0.013	0.129	-0.046	0.002	0.002	-0.019	-0.322	-0.052	-0.003	0.013	-0.088
-0.005	0.078	-0.051	-0.008	0	-0.017	-0.311	-0.008	-0.01	0.018	-0.095
-0.005	0.005	-0.042	-0.012	-0.007	-0.013	-0.312	0.008	0.001	0.001	-0.074
0.011	-0.034	-0.025	-0.006	0.003	-0.023	-0.324	0.003	0.019	-0.004	-0.037
0.035	-0.007	-0.015	-0.023	0.015	-0.03	-0.316	0.004	0.022	0.001	-0.018
0.074	0.019	-0.014	-0.034	0.015	-0.018	-0.306	-0.001	0.008	-0.002	0.004
0.083	0.018	-0.014	-0.011	0.001	-0.005	-0.319	-0.02	0.008	0.008	0.019
0.055	0.018	-0.016	-0.006	-0.021	0.003	-0.332	-0.027	0.016	0.019	0.015
0.055	0.003	-0.014	-0.034	-0.03	0.007	-0.324	-0.019	0.005	0.008	0.021
0.077	-0.025	-0.001	-0.042	-0.031	0.004	-0.313	-0.014	-0.003	0.009	0.028
0.063	-0.048	0.004	-0.049	-0.029	0.002	-0.313	-0.014	0.007	0.016	0.03
0.012	-0.06	-0.001	-0.067	-0.02	0.002	-0.328	-0.014	0.001	0.002	0.036
-0.018	-0.054	0.007	-0.04	-0.01	-0.003	-0.34	-0.019	-0.013	0.001	0.039
-0.019	-0.045	0.02	-0.008	-0.008	-0.012	-0.328	-0.025	-0.003	0.016	0.042
-0.026	-0.054	0.024	-0.009	-0.001	-0.011	-0.317	-0.021	0.014	0.011	0.046
-0.002	-0.056	0.021	-0.002	0.016	-0.013	-0.325	-0.008	0.004	0	0.041
0.06	-0.037	0.022	0.009	0.024	-0.02	-0.327	-0.002	-0.004	0	0.041
0.075	-0.035	0.02	0.011	0.023	-0.013	-0.319	-0.001	0.005	-0.005	0.041
0.056	-0.045	0.016	0.008	0.024	-0.001	-0.317	-0.001	0.01	-0.013	-0.003
0.035	-0.04	0.018	0.007	0.022	-0.001	-0.32	-0.008	0.009	-0.012	-0.083
-0.014	-0.038	0.021	0.03	0.017	-0.003	-0.316	-0.02	0.006	-0.01	-0.132
0.002	-0.043	0.019	0.017	0.023	-0.008	-0.314	-0.019	0.003	-0.011	-0.117
0.071	-0.042	0.021	-0.028	0.026	-0.012	-0.314	-0.014	0.008	-0.013	-0.061
0.002	-0.022	0.019	-0.026	0.013	-0.012	-0.316	-0.023	0.01	-0.007	-0.03
-0.103	0.036	0.021	-0.005	0.004	-0.017	-0.317	-0.031	0.003	0.003	-0.023
-0.064	0.099	0.027	-0.008	-0.003	-0.019	-0.312	-0.027	0	0.003	0.021
-0.012	0.122	0.031	-0.03	-0.021	-0.015	-0.312	-0.025	0.001	-0.004	0.05
-0.003	0.114	0.061	-0.058	-0.031	-0.009	-0.323	-0.025	0.007	-0.011	0.01
0.004	0.097	0.095	-0.039	-0.021	0.005	-0.326	-0.018	0.006	-0.014	-0.03
-0.02	0.11	0.073	-0.003	-0.008	0.014	-0.322	-0.009	-0.002	-0.007	-0.051
-0.052	0.174	0.017	-0.01	-0.002	0.006	-0.322	-0.006	0.005	-0.013	-0.05
-0.066	0.194	-0.012	-0.02	-0.003	0.003	-0.324	-0.014	0.006	-0.021	0.008
-0.064	0.122	-0.004	-0.019	-0.005	0.005	-0.324	-0.028	-0.006	0	0
-0.066	0.124	-0.002	-0.023	-0.007	-0.003	-0.321	-0.019	0.001	0.018	-0.098
-0.092	0.245	-0.045	-0.024	-0.009	0.008	-0.319	-0.007	0.013	0.007	-0.069
-0.124	0.208	-0.083	-0.044	-0.009	0.043	-0.318	-0.022	0.012	-0.001	0.093
-0.096	-0.056	-0.06	-0.053	-0.013	0.07	-0.311	-0.029	0.011	-0.002	0.181
-0.029	-0.239	-0.02	-0.017	-0.017	0.172	-0.31	-0.016	0.01	0.007	0.148
-0.03	-0.22	-0.009	-0.007	-0.007	0.332	-0.319	-0.003	0.019	0.028	0.112
-0.055	-0.149	-0.01	-0.037	0.006	0.332	-0.322	-0.001	0.034	0.015	0.126
-0.029	-0.119	0.005	-0.018	0.005	0.167	-0.32	-0.006	0.032	-0.011	0.086
0.011	-0.13	0.036	0.024	-0.013	0.019	-0.324	-0.006	0.027	-0.006	0.038
0.019	-0.129	0.04	-0.004	-0.028	-0.047	-0.327	-0.019	0.031	-0.005	0.178
0.008	-0.107	0.006	-0.035	-0.021	-0.092	-0.326	-0.04	0.025	-0.001	0.402
0.015	-0.107	-0.018	-0.023	-0.012	-0.148	-0.329	-0.028	0.016	0.02	0.524
-0.003	-0.091	-0.018	-0.011	-0.026	-0.142	-0.333	-0.01	0.018	0.006	0.518
-0.02	-0.063	-0.044	0.005	-0.043	-0.064	-0.332	-0.027	0.01	-0.025	0.207
0.023	-0.094	-0.08	-0.016	-0.044	-0.006	-0.334	-0.04	-0.005	-0.029	-0.275
0.02	-0.12	-0.063	-0.048	-0.042	0.002	-0.332	-0.016	0.001	-0.047	-0.32
-0.038	-0.099	-0.032	-0.011	-0.056	-0.022	-0.324	-0.008	0.012	-0.055	0.018
-0.038	-0.101	-0.032	0.003	-0.066	-0.058	-0.316	-0.037	0.005	0.001	0.092
0.02	-0.107	-0.032	-0.068	-0.066	-0.086	-0.309	-0.041	-0.01	0.041	-0.191
0.041	-0.065	-0.025	-0.099	-0.083	-0.094	-0.312	-0.011	-0.012	0.018	-0.392
0.011	-0.02	-0.001	-0.046	-0.094	-0.081	-0.317	0.004	0.002	-0.004	-0.282
0.02	-0.01	0.032	-0.009	-0.069	-0.066	-0.31	-0.014	0.005	-0.014	-0.028
0.014	-0.012	0.022	0.003	-0.036	-0.064	-0.305	-0.042	-0.004	-0.03	0.037
-0.041	-0.001	0.005	0.045	-0.014	-0.067	-0.313	-0.047	-0.002	-0.023	-0.148
-0.047	0.02	0.024	0.081	0.001	-0.06	-0.32	-0.033	0.002	0.003	-0.213
-0.041	0.012	0.036	0.082	0.017	-0.032	-0.322	-0.025	-0.008	0.02	-0.098
-0.05	-0.019	0.039	0.064	0.045	-0.009	-0.321	-0.013	-0.019	0.021	-0.128
-0.028	-0.031	0.043	0.041	0.073	-0.012	-0.311	-0.001	-0.005	0.016	-0.2
0.002	-0.064	0.022	0.031	0.078	-0.006	-0.303	-0.005	0.021	0.019	-0.115
0	-0.141	-0.007	0.018	0.065	0.013	-0.314	-0.009	0.021	0.002	-0.023
-0.012	-0.155	-0.015	-0.019	0.046	0.016	-0.329	-0.008	-0.001	-0.027	-0.007
0.008	-0.051	-0.017	-0.041	0.028	0.016	-0.328	-0.018	-0.012	-0.008	-0.042
-0.008	0.061	-0.013	-0.023	0.016	0.02	-0.319	-0.019	-0.011	0.023	-0.057
-0.046	0.077	-0.006	-0.028	0.006	0.003	-0.307	-0.008	-0.007	0.012	0.006
-0.017	0.019	-0.008	-0.07	0.002	0.003	-0.3	-0.013	-0.006	0.003	0.041
0.021	-0.035	-0.006	-0.06	0	0.102	-0.309	-0.01	0.001	0.014	-0.011
0.066	-0.046	0.002	0.019	-0.003	0.244	-0.329	0.005	0.009	0.02	-0.054
0.125	-0.04	0.003	0.077	0.003	0.237	-0.343	0.009	0.01	0.006	-0.063
0.121	-0.038	-0.003	0.05	0.003	0.11	-0.338	0.01	0.017	-0.009	-0.071
0.087	-0.032	-0.008	-0.025	-0.012	0.038	-0.323	0.007	0.023	0.011	-0.023
0.068	-0.035	-0.009	-0.055	-0.018	0.03	-0.324	-0.008	0.012	0.051	0.071
0.016	-0.057	0	-0.025	-0.007	0.041	-0.337	-0.012	0.005	0.067	0.08
-0.031	-0.073	0.02	-0.007	-0.004	0.001	-0.339	-0.017	0.01	0.046	-0.023
-0.013	-0.078	0.043	-0.01	-0.009	-0.123	-0.326	-0.041	0.016	0.017	-0.139
-0.05	-0.094	0.072	-0.013	-0.006	-0.198	-0.32	-0.057	0.022	0.012	-0.189
-0.121	-0.115	0.108	-0.039	0.004	-0.179	-0.331	-0.055	0.025	0.002	-0.147
-0.055	-0.122	0.138	-0.055	0.005	-0.151	-0.333	-0.071	0.024	-0.017	-0.07
0.039	-0.146	0.171	-0.041	-0.004	-0.145	-0.319	-0.098	0.024	-0.019	-0.039
0.034	-0.171	0.205	-0.039	-0.013	-0.149	-0.311	-0.087	0.027	-0.026	-0.044
0.027	-0.082	0.207	-0.036	-0.013	-0.123	-0.32	-0.049	0.022	-0.039	-0.04
0.076	0.103	0.166	-0.014	-0.01	-0.054	-0.334	-0.019	0.009	-0.033	-0.028
0.104	0.206	0.108	0.002	-0.002	-0.004	-0.337	0.008	0.005	-0.02	-0.004
0.053	0.193	0.044	0.004	0.014	0.001	-0.331	0.014	0.005	0.001	0.034
-0.011	0.187	-0.023	-0.009	0.026	-0.01	-0.324	-0.003	-0.001	0.026	0.05
-0.047	0.232	-0.074	-0.044	0.03	-0.015	-0.311	-0.011	-0.004	0.041	0.041
-0.089	0.239	-0.088	-0.064	0.027	-0.008	-0.311	-0.014	-0.003	0.057	0.032
-0.124	0.142	-0.077	-0.04	0.012	-0.02	-0.317	-0.001	0.001	0.083	0.013
-0.095	0.023	-0.087	-0.024	0	-0.018	-0.312	0.025	0.005	0.08	0.003
-0.026	-0.038	-0.113	-0.03	0.006	0.13	-0.315	0.024	0.003	0.036	0.034
-0.005	-0.033	-0.1	0.005	0.007	0.318	-0.327	0.012	-0.004	-0.006	0.065
-0.018	0.034	-0.065	0.039	-0.008	0.41	-0.327	0.005	-0.006	-0.033	0.086
0.007	0.092	-0.053	0.029	-0.017	0.566	-0.323	-0.013	-0.002	-0.049	0.107
0.03	0.088	-0.044	0.01	-0.015	0.66	-0.324	-0.019	0.001	-0.048	0.113
0	0.054	-0.026	-0.015	-0.002	0.433	-0.326	-0.014	0.016	-0.04	0.145
-0.052	0.006	-0.013	-0.023	0.007	0.126	-0.327	-0.022	0.026	-0.026	0.146
-0.092	-0.053	-0.006	-0.004	0.005	-0.047	-0.324	-0.027	0.014	-0.01	-0.028
-0.111	-0.084	-0.004	-0.001	0.015	-0.209	-0.322	-0.03	0.018	-0.011	-0.157
-0.1	-0.08	-0.005	-0.002	0.017	-0.364	-0.323	-0.026	0.037	-0.016	0.022
-0.032	-0.061	-0.004	-0.024	-0.004	-0.407	-0.325	-0.006	0.026	0.001	0.207
0.045	-0.056	-0.006	-0.076	-0.021	-0.373	-0.323	0.003	0.009	0.017	0.278
0.044	-0.055	-0.014	-0.059	-0.024	-0.337	-0.329	-0.005	0.009	0.013	0.486
0.045	-0.012	-0.017	0.003	-0.015	-0.25	-0.334	-0.013	0.011	0.009	0.452
0.157	-0.021	-0.001	0.006	-0.001	-0.157	-0.326	-0.018	0.016	0.008	-0.047
0.223	-0.148	0.009	-0.016	0.003	-0.095	-0.324	-0.019	0.015	0	-0.404
0.107	-0.172	-0.004	-0.017	0.007	0.127	-0.332	-0.034	-0.002	-0.008	-0.4
-0.021	-0.005	-0.013	-0.022	0.022	0.343	-0.325	-0.056	-0.009	-0.011	-0.259
-0.052	0.104	-0.016	-0.025	0.031	0.169	-0.317	-0.07	0.004	0.006	-0.01
-0.045	0.057	-0.028	-0.025	0.024	-0.08	-0.326	-0.08	0.012	0.016	0.248
-0.045	-0.018	-0.045	-0.038	0.016	-0.056	-0.325	-0.068	0.01	-0.016	0.295
-0.07	-0.064	-0.069	-0.028	0.017	-0.026	-0.311	-0.026	-0.003	-0.031	0.141
-0.035	-0.082	-0.109	0.01	0.013	-0.083	-0.308	0.019	-0.017	-0.01	0.078
0.041	-0.059	-0.165	0.012	0.005	-0.02	-0.308	0.033	-0.006	-0.001	0.239
0.041	-0.029	-0.159	-0.008	0.014	0.156	-0.301	0.011	0.005	0.008	0.343
0.079	-0.033	-0.036	-0.001	0.024	0.206	-0.301	-0.01	0	0.02	0.108
0.135	-0.051	0.065	0.012	0.02	0.052	-0.308	-0.009	0.01	0.005	-0.22
0.028	-0.065	0.066	0.024	0.003	-0.074	-0.318	-0.002	0.024	-0.014	-0.23
-0.083	-0.078	0.052	0.02	-0.016	-0.01	-0.326	0.001	0.014	-0.01	-0.037
-0.034	-0.084	0.07	-0.008	-0.026	0.057	-0.318	0	0.007	-0.008	0.039
0.019	-0.099	0.073	-0.005	-0.025	-0.091	-0.312	0.005	0.014	-0.006	-0.019
-0.031	-0.106	0.028	0.015	-0.015	-0.266	-0.316	0.013	0.005	0.01	-0.118
-0.074	-0.08	-0.024	0.008	-0.004	-0.23	-0.314	0.003	-0.011	0.02	-0.234
-0.025	-0.058	-0.039	0.008	-0.004	-0.159	-0.307	-0.026	-0.002	0.01	-0.331
0.01	-0.06	-0.024	0.008	-0.014	-0.179	-0.307	-0.064	0.015	-0.002	-0.321
-0.016	-0.066	-0.003	-0.011	-0.022	-0.189	-0.306	-0.096	0.011	-0.007	-0.128
-0.012	-0.064	0.011	-0.02	-0.034	-0.17	-0.297	-0.096	0.009	-0.015	0.084
-0.005	-0.029	0.033	-0.024	-0.073	-0.074	-0.3	-0.071	0.018	-0.003	0.007
-0.051	0.037	0.039	-0.026	-0.136	0.147	-0.316	-0.038	0.022	0.027	-0.233
-0.105	0.077	0.012	-0.032	-0.177	0.296	-0.32	-0.009	0.021	0.016	-0.34
-0.152	0.046	-0.006	-0.083	-0.192	0.2	-0.32	0.001	0.021	-0.017	-0.311
-0.181	0.001	-0.012	-0.12	-0.218	0.011	-0.331	-0.002	0.024	-0.039	-0.112
-0.16	0.037	-0.014	-0.086	-0.249	-0.072	-0.328	-0.006	0.023	-0.058	0.127
-0.115	0.096	0.021	-0.05	-0.251	-0.075	-0.303	-0.007	0.009	-0.05	0.097
-0.079	0.121	0.055	-0.049	-0.221	-0.118	-0.293	0.011	0.003	-0.021	-0.076
-0.039	0.162	0.017	-0.018	-0.182	-0.172	-0.299	0.028	0.013	-0.009	-0.128
0.003	0.173	-0.04	0.027	-0.127	-0.147	-0.304	0.016	0.013	0.004	-0.085
0.047	0.083	-0.037	0.023	-0.007	-0.093	-0.316	0.007	0.002	0.02	-0.043
0.086	-0.051	-0.007	0.011	0.161	-0.064	-0.327	0.011	-0.016	0.017	-0.013
0.102	-0.142	-0.01	0.037	0.261	-0.04	-0.331	0.003	-0.028	0.018	0.011
0.107	-0.158	-0.016	0.051	0.238	-0.023	-0.341	-0.005	-0.017	0.037	0.019
0.072	-0.097	0.01	0.023	0.159	-0.016	-0.342	-0.001	-0.003	0.041	0.015
0.001	-0.002	0.021	-0.028	0.09	-0.01	-0.33	-0.002	0.002	0.028	-0.003
-0.059	0.015	0.006	-0.044	0.065	-0.011	-0.332	-0.004	0.004	0.024	-0.027
-0.116	-0.045	0	0.001	0.072	-0.012	-0.346	-0.002	0.003	0.017	-0.023
-0.103	-0.065	0.004	0.01	0.071	-0.005	-0.349	-0.003	-0.001	-0.002	-0.005
-0.025	-0.021	0.01	-0.046	0.069	0.001	-0.331	-0.002	-0.004	-0.003	-0.006
0.002	0.029	0.022	-0.061	0.061	0.003	-0.314	0.001	-0.001	0.011	0.011
0.007	0.072	0.032	-0.021	0.029	0.007	-0.324	0.002	0	0.019	0.022
0.072	0.108	0.04	-0.004	0.013	0.007	-0.34	-0.006	-0.009	0.021	-0.041
0.155	0.123	0.049	-0.027	0.027	0.003	-0.339	-0.026	-0.003	0.013	-0.106
0.216	0.112	0.049	-0.045	0.024	0.016	-0.33	-0.037	0.014	0.003	-0.057
0.242	0.091	0.045	-0.047	0.007	0.037	-0.32	-0.03	0.022	0.003	0.081
0.173	0.088	0.059	-0.062	0.007	0.036	-0.312	-0.017	0.025	-0.008	0.172
0.073	0.118	0.083	-0.063	0.015	0.025	-0.311	-0.015	0.019	-0.018	0.178
0.044	0.148	0.072	0.004	0.021	0.029	-0.312	-0.014	0.01	-0.002	0.149
0.017	0.082	0.027	0.073	0.027	0.061	-0.312	-0.007	0.008	0.015	0.046
-0.012	-0.105	-0.01	0.078	0.028	0.132	-0.315	-0.011	0.01	0.015	-0.085
-0.014	-0.242	-0.027	0.07	0.02	0.222	-0.323	-0.012	0.013	0.006	-0.044
-0.033	-0.206	-0.038	0.075	0.013	0.301	-0.324	0.007	0.016	-0.001	0.173
-0.041	-0.114	-0.053	0.067	0.017	0.297	-0.327	0.009	0.016	0.004	0.292
-0.022	-0.085	-0.066	0.033	0.022	0.187	-0.335	-0.008	0.017	0.016	0.132
-0.018	-0.08	-0.056	-0.027	0.021	0.101	-0.336	-0.012	0.014	0.015	-0.061
-0.044	-0.057	-0.025	-0.08	0.007	0.073	-0.33	-0.018	0.012	0.001	-0.016
-0.055	-0.039	-0.003	-0.096	-0.005	-0.022	-0.326	-0.033	0.015	-0.001	0.063
-0.024	-0.046	-0.01	-0.064	-0.001	-0.152	-0.32	-0.055	0.017	0.006	0.02
0.002	-0.066	-0.031	-0.009	-0.001	-0.197	-0.309	-0.097	0.025	0.005	0.118
-0.009	-0.069	-0.034	0.021	-0.015	-0.186	-0.31	-0.141	0.029	0.004	0.354
-0.05	-0.036	-0.016	0.026	-0.02	-0.167	-0.323	-0.156	0.02	-0.006	0.333
-0.07	-0.008	0.002	0.03	-0.019	-0.13	-0.328	-0.138	0.015	-0.034	0.057
-0.072	-0.022	0.023	0.02	-0.014	-0.094	-0.318	-0.091	0.007	-0.042	-0.123
-0.094	-0.044	0.029	-0.014	0.001	-0.075	-0.308	-0.039	0.001	-0.022	-0.162
-0.118	-0.049	0.006	-0.046	0.004	-0.05	-0.31	-0.003	-0.001	0.002	-0.153
-0.122	-0.058	0.001	-0.05	-0.017	-0.011	-0.319	0.007	-0.011	0.016	-0.112
-0.109	-0.079	0.023	-0.039	-0.033	0.015	-0.319	0.006	-0.007	0.007	-0.156
-0.108	-0.066	0.015	-0.036	-0.028	0.018	-0.315	0.005	0.006	-0.011	-0.24
-0.097	-0.015	-0.023	-0.017	-0.021	0.031	-0.319	0.001	-0.002	-0.005	-0.22
-0.068	0.006	-0.045	0.001	-0.031	0.06	-0.327	0.008	-0.007	0.018	-0.159
-0.054	-0.014	-0.05	-0.019	-0.032	0.072	-0.332	0.026	-0.011	0.022	-0.087
-0.013	-0.033	-0.032	-0.035	-0.025	0.065	-0.325	0.032	-0.021	0.01	0
-0.001	-0.033	0.022	-0.036	-0.036	0.037	-0.316	0.03	-0.009	0.001	0.086
-0.012	-0.012	0.058	-0.048	-0.041	0.006	-0.32	0.023	0.018	-0.003	0.178
0.019	0	0.046	-0.046	-0.026	0.014	-0.32	0.01	0.018	0.001	0.176
-0.004	-0.023	0.031	-0.025	-0.017	0.013	-0.316	0.004	0.004	0.018	0.067
0.003	-0.049	0.03	-0.012	-0.012	-0.023	-0.326	0.002	0.009	0.026	-0.019
0.062	-0.047	0.018	-0.019	-0.012	0.044	-0.327	-0.004	0.019	0.019	-0.071
0.008	-0.035	0.016	-0.042	-0.016	0.168	-0.316	-0.012	0.014	0.008	-0.068
-0.058	-0.035	0.023	-0.052	-0.011	0.213	-0.319	-0.018	0.01	-0.009	0.06
-0.039	-0.052	0.01	-0.029	-0.009	0.282	-0.32	-0.022	0.013	-0.025	0.129
-0.029	-0.066	-0.025	-0.01	-0.017	0.323	-0.31	-0.023	0.021	-0.023	-0.029
-0.057	-0.053	-0.088	-0.03	-0.016	0.303	-0.306	-0.021	0.026	-0.017	-0.195
-0.048	-0.023	-0.126	-0.037	-0.01	0.323	-0.316	-0.019	0.015	-0.012	-0.04
0.048	-0.007	-0.067	0.001	-0.014	0.138	-0.326	-0.02	0.003	0.002	0.382
0.125	0.005	-0.006	0.008	-0.016	-0.181	-0.315	-0.021	0.015	0.008	0.599
0.087	0.015	0.002	-0.029	-0.008	-0.237	-0.304	-0.026	0.028	-0.003	0.449
0.001	-0.015	0.038	-0.05	-0.003	-0.178	-0.312	-0.028	0.02	0.004	0.25
-0.027	-0.053	0.082	-0.059	-0.006	-0.218	-0.316	-0.023	0.009	0.042	0.092
0.062	-0.04	0.094	-0.048	-0.014	-0.224	-0.315	-0.018	-0.001	0.062	-0.17
0.152	-0.024	0.097	-0.017	-0.011	-0.168	-0.329	-0.013	-0.011	0.044	-0.46
0.072	-0.005	0.085	-0.009	-0.006	-0.155	-0.343	-0.015	-0.007	0.012	-0.556
-0.001	0.023	0.078	-0.014	-0.024	-0.177	-0.343	-0.021	0.005	-0.021	-0.471
0.105	-0.039	0.089	-0.024	-0.036	-0.178	-0.347	-0.019	0.004	-0.036	-0.311
0.193	-0.108	0.081	-0.023	-0.03	-0.146	-0.352	-0.014	-0.002	-0.028	-0.034
0.238	-0.045	0.06	-0.007	-0.026	-0.094	-0.34	-0.01	0.003	-0.02	0.202
0.286	0.015	0.033	-0.03	-0.01	-0.089	-0.324	-0.008	0.008	0	0.147
0.199	-0.026	-0.027	-0.046	0.016	-0.121	-0.323	-0.01	0.003	0.027	-0.056
0.078	-0.074	-0.075	0.007	0.025	-0.078	-0.322	-0.011	-0.001	0.029	-0.192
0.021	-0.068	-0.064	0.05	0.02	-0.004	-0.318	-0.012	0.005	0.019	-0.16
-0.077	-0.024	-0.042	0.038	0.008	0.02	-0.323	-0.012	0.005	0.012	0.015
-0.234	-0.003	-0.038	0.019	0.009	0.037	-0.331	-0.017	-0.003	0.002	-0.008
-0.309	-0.038	-0.037	0.014	0.037	0.046	-0.323	-0.02	-0.001	-0.009	-0.18
-0.184	-0.091	-0.039	0.029	0.057	0.024	-0.302	-0.022	0	-0.005	-0.155
-0.066	-0.141	-0.048	0.032	0.042	-0.011	-0.289	-0.021	0.005	0.021	-0.098
-0.074	-0.197	-0.051	0.018	0.018	-0.067	-0.289	-0.011	0.021	0.011	-0.1
-0.062	-0.235	-0.036	0.04	0.003	-0.089	-0.293	-0.009	0.018	-0.02	-0.009
-0.051	-0.187	-0.011	0.066	-0.002	-0.043	-0.302	-0.02	0	-0.009	-0.004
-0.096	-0.047	0.022	0.047	-0.002	-0.024	-0.313	-0.02	-0.005	-0.012	-0.161
-0.084	0.073	0.04	0.027	-0.005	-0.042	-0.316	-0.014	-0.003	-0.026	-0.226
0.096	0.082	0.018	0.021	-0.008	-0.024	-0.312	-0.013	0	0	-0.141
0.229	0.044	-0.004	0.011	-0.001	-0.001	-0.31	-0.011	0.003	0.013	-0.06
0.072	0.064	-0.002	0	-0.002	-0.003	-0.311	-0.012	0.002	-0.005	-0.036
-0.141	0.132	0.004	-0.018	-0.018	0.004	-0.313	-0.019	0.001	-0.016	-0.039
-0.13	0.18	0.009	-0.055	-0.015	0.007	-0.314	-0.021	0.008	-0.017	-0.018
-0.004	0.169	0.016	-0.073	-0.001	0	-0.31	-0.02	0.014	-0.008	0.027
0.025	0.142	0.017	-0.026	-0.006	-0.002	-0.314	-0.013	0.013	-0.009	0.036
-0.027	0.191	0.016	0.021	-0.01	-0.003	-0.324	0.002	0.014	-0.033	0.024
0	0.268	0.017	-0.006	-0.001	-0.002	-0.329	-0.007	0.008	-0.048	0.055
0.107	0.265	0.019	-0.042	-0.009	0.002	-0.327	-0.025	0.002	-0.039	0.1
0.09	0.219	0.017	-0.027	-0.024	0.005	-0.316	-0.019	0.001	-0.023	0.102
-0.059	0.176	0.008	0	-0.022	0.01	-0.315	-0.013	-0.006	-0.018	0.08
-0.104	0.169	0.002	-0.031	-0.008	0.01	-0.334	-0.018	-0.007	-0.014	0.063
-0.046	0.189	0.001	-0.083	-0.005	0.009	-0.336	-0.01	0.004	-0.005	0.065
-0.033	0.153	0.01	-0.056	-0.013	0.017	-0.315	-0.009	0.011	0.004	0.087
-0.066	0.106	0.015	0.018	-0.012	0.026	-0.315	-0.028	0.006	0.024	0.094
-0.083	0.085	-0.001	0.061	-0.006	0.022	-0.33	-0.029	0.002	0.032	0.109
-0.028	-0.015	-0.009	0.051	-0.006	0.018	-0.324	-0.012	0.003	0.016	0.177
0.029	-0.168	-0.016	-0.02	-0.008	0.028	-0.325	-0.015	0.017	0.03	0.247
-0.004	-0.236	-0.05	-0.078	-0.012	0.036	-0.332	-0.025	0.03	0.055	0.281
-0.009	-0.196	-0.063	-0.061	-0.018	0.026	-0.321	-0.026	0.027	0.04	0.27
0.068	-0.127	-0.049	-0.032	-0.018	0.015	-0.321	-0.023	0.025	0.014	0.22
0.055	-0.112	-0.032	0.013	-0.016	0.025	-0.331	-0.028	0.033	0.009	0.139
-0.044	-0.134	0.014	0.06	-0.021	0.043	-0.33	-0.043	0.037	0.009	-0.121
-0.099	-0.125	0.042	0.02	-0.018	0.043	-0.334	-0.047	0.034	0.009	-0.409
-0.106	-0.092	0.016	-0.033	-0.003	0.032	-0.336	-0.047	0.027	0.003	-0.227
-0.075	-0.067	0	-0.033	-0.01	0.026	-0.33	-0.068	0.014	0.008	0.266
-0.047	-0.067	-0.007	-0.04	-0.025	0.077	-0.329	-0.073	0.01	0.025	0.571
-0.049	-0.093	-0.041	-0.051	-0.01	0.233	-0.328	-0.048	0.023	0.03	0.535
-0.026	-0.101	-0.085	-0.045	0.005	0.313	-0.325	-0.024	0.03	0.03	0.102
0.012	-0.083	-0.126	-0.031	-0.01	0.194	-0.331	-0.008	0.023	0.031	-0.387
0.033	-0.07	-0.14	-0.018	-0.019	0.078	-0.332	0.002	0.017	0.029	-0.43
0.048	-0.061	-0.106	-0.026	-0.001	0.074	-0.329	-0.004	0.014	0.024	-0.264
0.033	-0.048	-0.054	-0.024	0.008	0.11	-0.331	-0.007	0.018	0.011	-0.213
-0.002	-0.032	-0.033	0.013	-0.002	0.101	-0.331	0.003	0.021	0.006	-0.135
0.078	-0.031	-0.047	-0.006	-0.004	-0.008	-0.325	-0.004	0.001	0.009	-0.017
0.185	-0.047	-0.053	-0.073	0	-0.132	-0.321	-0.026	-0.009	-0.003	0.025
0.129	-0.053	-0.033	-0.055	-0.004	-0.176	-0.321	-0.023	0.002	-0.021	0.006
0.063	-0.063	-0.027	0.002	-0.007	-0.154	-0.319	-0.007	0.013	-0.008	0.056
0.063	-0.077	-0.052	-0.015	-0.002	-0.137	-0.317	-0.002	0.024	0.023	0.252
0.027	-0.061	-0.085	-0.054	0.002	-0.16	-0.319	0.003	0.012	0.032	0.287
0.015	-0.041	-0.116	-0.053	0.001	-0.158	-0.318	0.005	-0.012	0.039	0.006
0.017	-0.038	-0.117	-0.039	0.004	-0.096	-0.325	0.013	-0.012	0.049	-0.226
-0.038	-0.028	-0.099	-0.04	0.001	-0.036	-0.338	0.023	-0.004	0.035	-0.227
-0.101	-0.026	-0.095	-0.042	-0.007	-0.014	-0.336	0.009	-0.005	0.02	-0.119
-0.105	-0.038	-0.089	-0.035	0.009	-0.011	-0.322	-0.01	-0.009	0.016	-0.033
-0.057	-0.045	-0.079	-0.028	0.028	-0.017	-0.319	-0.023	-0.011	0.012	-0.091
-0.009	-0.054	-0.093	-0.012	0.018	-0.028	-0.321	-0.049	-0.006	0.012	-0.217
-0.017	-0.044	-0.128	0	0.019	-0.032	-0.313	-0.077	-0.006	0.004	-0.209
-0.074	-0.007	-0.156	0.009	0.043	-0.033	-0.304	-0.082	-0.011	-0.015	-0.075
-0.049	0.007	-0.159	0.003	0.033	-0.026	-0.303	-0.057	-0.006	-0.002	0.012
0.032	0.018	-0.163	-0.031	0.006	-0.01	-0.309	-0.029	-0.002	0.029	0.025
0.029	0.045	-0.219	-0.041	0.001	-0.013	-0.313	-0.018	-0.004	0.037	0.035
-0.017	0.014	-0.275	-0.037	-0.011	-0.02	-0.314	-0.011	0	0.038	-0.04
-0.047	-0.04	-0.223	-0.057	-0.025	-0.002	-0.313	-0.001	0.005	0.037	-0.181
-0.024	-0.028	-0.106	-0.059	-0.018	0.012	-0.316	-0.007	0.001	0.019	-0.223
0.004	-0.027	-0.031	-0.034	-0.014	0.002	-0.329	-0.01	-0.005	0.015	-0.176
-0.056	-0.068	0.025	-0.014	-0.015	-0.012	-0.331	0.003	0.006	0.016	-0.115
-0.08	-0.054	0.03	-0.001	-0.004	0.017	-0.315	0.006	0.01	-0.01	-0.061
-0.032	-0.005	-0.072	0.014	0.004	0.092	-0.304	0.004	-0.003	-0.054	-0.05
-0.045	0.024	-0.016	0.009	-0.003	0.181	-0.302	0.007	-0.002	-0.107	-0.032
-0.051	0.063	0.256	-0.023	-0.021	0.274	-0.3	-0.004	0.007	-0.141	0.048
0.018	0.088	0.358	-0.039	-0.06	0.286	-0.303	-0.011	0.004	-0.118	0.086
0.007	0.081	0.296	-0.018	-0.094	0.172	-0.308	-0.011	0.011	-0.057	0.043
-0.078	0.074	0.355	-0.002	-0.098	0.083	-0.321	-0.017	0.016	-0.001	0.024
-0.071	0.05	0.544	-0.016	-0.103	0.06	-0.334	-0.019	0.004	0.038	0.041
-0.033	0.033	0.688	0.012	-0.111	-0.038	-0.333	-0.03	0.014	0.043	0.074
-0.029	0.063	0.66	0.091	-0.09	-0.183	-0.33	-0.042	0.034	0.018	0.127
-0.024	0.084	0.551	0.122	-0.062	-0.248	-0.329	-0.023	0.028	-0.062	0.134
-0.038	0.054	0.499	0.113	-0.048	-0.249	-0.314	-0.001	0.02	-0.225	0.088
-0.031	-0.006	0.49	0.125	-0.03	-0.213	-0.289	-0.001	0.02	-0.322	0.054
-0.001	-0.047	0.44	0.122	0.004	-0.142	-0.277	-0.002	0.015	-0.247	0.038
-0.001	-0.062	0.308	0.06	0.047	-0.106	-0.291	-0.008	0.009	-0.116	0.039
0.018	-0.145	0.147	-0.017	0.051	-0.099	-0.313	-0.023	0.004	0	0.04
0.044	-0.223	0.025	-0.037	0.006	-0.061	-0.328	-0.023	0.003	0.087	0.013
0.024	-0.167	-0.018	-0.034	-0.029	-0.024	-0.329	-0.016	0	0.083	0.022
0.015	-0.143	-0.03	-0.058	-0.02	-0.031	-0.322	-0.017	-0.004	0.021	0.064
0.034	-0.206	-0.076	-0.066	0.021	-0.051	-0.323	-0.009	0.003	-0.015	0.072
0.031	-0.19	-0.088	-0.06	0.041	-0.058	-0.324	0	0.011	-0.019	0.094
0.017	-0.103	0.041	-0.069	0.028	-0.054	-0.325	-0.014	0.006	0.005	0.144
0.048	-0.006	0.299	-0.047	0.06	-0.043	-0.326	-0.027	0.001	0.056	0.152
0.105	0.082	0.523	0.032	0.119	-0.038	-0.319	-0.014	0.007	0.095	0.075
0.113	0.104	0.608	0.102	0.112	-0.036	-0.32	-0.009	0.013	0.106	-0.104
0.062	0.107	0.573	0.095	0.072	-0.023	-0.326	-0.013	0.003	0.074	-0.236
-0.011	0.167	0.45	0.03	0.051	-0.015	-0.322	-0.008	-0.003	-0.044	-0.18
-0.041	0.214	0.336	-0.007	0.024	-0.016	-0.317	-0.016	0.015	-0.206	-0.078
-0.002	0.12	0.31	-0.007	-0.004	-0.017	-0.325	-0.025	0.019	-0.302	-0.009
0.058	-0.055	0.254	-0.054	-0.01	-0.015	-0.332	-0.019	0.004	-0.299	0.077
0.098	-0.129	0.073	-0.102	-0.011	0.003	-0.334	-0.021	-0.002	-0.166	0.025
0.093	-0.136	-0.126	-0.067	-0.022	0.013	-0.324	-0.025	-0.002	0.069	-0.193
0.045	-0.157	-0.273	-0.019	-0.027	0.007	-0.31	-0.015	0.008	0.222	-0.249
0.016	-0.095	-0.403	0.01	-0.014	0.019	-0.314	-0.009	0.021	0.239	-0.057
0.022	0.017	-0.494	0.028	0.005	0.043	-0.329	-0.012	0.008	0.267	0.057
-0.012	0.029	-0.54	-0.003	0.008	0.043	-0.327	-0.015	-0.002	0.291	-0.015
-0.045	-0.044	-0.574	-0.046	-0.007	0.035	-0.316	-0.02	0.014	0.253	-0.02
-0.002	-0.094	-0.591	-0.054	-0.015	0.041	-0.325	-0.028	0.025	0.211	0.085
0.003	-0.11	-0.583	-0.051	-0.01	0.033	-0.339	-0.041	0.022	0.152	0.103
-0.043	-0.125	-0.552	-0.05	-0.016	0.018	-0.327	-0.05	0.018	0.083	0.031
-0.051	-0.109	-0.513	-0.047	-0.025	0.017	-0.315	-0.042	0.017	0.037	-0.01
-0.045	-0.087	-0.475	-0.039	-0.025	0.01	-0.324	-0.019	0.019	-0.027	-0.005
-0.056	-0.126	-0.44	-0.036	-0.029	0.013	-0.336	-0.01	0.012	-0.066	0.018
-0.085	-0.126	-0.421	-0.037	-0.027	0.035	-0.335	-0.014	0.007	-0.031	0.017
-0.065	-0.011	-0.402	-0.013	-0.012	0.035	-0.328	-0.011	0.007	0.008	-0.024
-0.028	0.092	-0.362	-0.006	-0.004	0.02	-0.315	-0.013	-0.003	0.01	-0.061
-0.071	0.095	-0.291	-0.041	-0.014	0.024	-0.308	-0.014	-0.008	0.017	-0.053
-0.074	0.076	-0.2	-0.052	-0.019	0.021	-0.32	-0.008	0.005	0.025	-0.007
-0.02	0.104	-0.142	-0.041	-0.015	0.016	-0.333	-0.021	0.011	0.024	0.038
-0.042	0.148	-0.148	-0.046	-0.021	0.042	-0.322	-0.04	0.007	0.044	0.026
-0.046	0.149	-0.18	-0.051	-0.027	0.051	-0.308	-0.039	0.012	0.046	-0.035
0.015	0.102	-0.195	-0.047	-0.025	0.076	-0.307	-0.03	0.017	0.017	-0.06
0.026	0.037	-0.191	-0.036	-0.025	0.204	-0.313	-0.017	0.01	0.01	-0.032
-0.007	0.007	-0.187	-0.006	-0.02	0.296	-0.317	-0.006	0.002	0.014	-0.008
-0.012	0.026	-0.188	0.011	-0.008	0.217	-0.312	-0.005	0.007	0.014	0.001
0.004	0.037	-0.196	-0.004	0.003	0.098	-0.311	-0.008	0.011	0.033	0.001
0.002	0.036	-0.209	0.003	0.016	0.04	-0.323	-0.008	0.012	0.042	-0.005
0.022	0.032	-0.211	0.009	0.02	-0.002	-0.328	-0.007	0.009	0.026	0.006
0.073	-0.001	-0.21	-0.028	0.01	-0.067	-0.327	-0.012	0.001	0.02	0.037
0.031	-0.022	-0.205	-0.025	0.002	-0.107	-0.332	-0.016	0.007	0.009	0.021
-0.068	-0.023	-0.196	0.018	-0.002	-0.08	-0.328	-0.013	0.011	-0.016	-0.055
-0.048	-0.037	-0.205	-0.007	0.006	-0.053	-0.323	-0.022	0.004	-0.008	-0.055
0.029	-0.047	-0.214	-0.048	0.03	-0.066	-0.334	-0.039	0.004	0.011	0.047
0.022	-0.054	-0.201	-0.025	0.042	-0.065	-0.342	-0.045	0.005	0.003	0.059
-0.021	-0.055	-0.188	-0.007	0.038	-0.045	-0.342	-0.042	0.004	-0.003	-0.052
-0.045	-0.04	-0.171	-0.041	0.029	-0.048	-0.335	-0.032	0.01	-0.023	-0.102
-0.056	-0.044	-0.139	-0.057	0.021	-0.059	-0.318	-0.028	0.012	-0.06	-0.022
-0.026	-0.059	-0.096	-0.029	0.011	-0.046	-0.294	-0.031	0.019	-0.049	0.103
-0.009	-0.054	-0.067	-0.016	-0.021	-0.036	-0.277	-0.017	0.025	-0.011	0.166
-0.037	-0.049	-0.088	-0.026	-0.067	-0.04	-0.29	0.006	0.01	-0.016	0.131
0.011	-0.052	-0.094	-0.031	-0.075	-0.034	-0.325	0.008	0.001	-0.025	0.073
0.067	-0.064	-0.009	-0.029	-0.059	-0.025	-0.338	0.003	0.007	-0.009	0.045
0.035	-0.071	0.124	-0.036	-0.079	-0.029	-0.321	0	0	0.013	0.05
0.028	-0.052	0.372	-0.058	-0.109	-0.035	-0.297	-0.007	-0.011	0.039	0.06
0.006	-0.039	0.742	-0.044	-0.091	-0.03	-0.29	-0.003	-0.006	0.043	0.062
-0.07	-0.051	0.953	0.009	-0.04	-0.023	-0.315	0	0	0.021	0.102
-0.072	-0.044	0.934	0.031	-0.001	-0.022	-0.341	-0.005	0.003	0.003	0.113
-0.007	-0.008	0.9	0.029	0.027	-0.029	-0.341	-0.002	0.008	-0.016	0.023
0.019	0.005	0.889	0.031	0.037	-0.035	-0.336	-0.001	-0.002	-0.016	0.027
-0.007	-0.007	0.853	0.014	0.023	-0.026	-0.334	-0.006	-0.014	0.023	0.161
-0.003	0.008	0.749	0.006	0.03	-0.006	-0.336	-0.005	-0.005	0.042	0.141
0.054	0.05	0.519	0.022	0.067	0.001	-0.339	-0.008	0.006	-0.026	-0.083
0.062	0.073	0.315	0.011	0.067	-0.001	-0.327	-0.014	0.007	-0.148	-0.287
-0.005	0.051	0.251	-0.023	0.027	-0.003	-0.314	-0.019	0.006	-0.219	-0.322
-0.044	-0.021	0.147	-0.044	-0.006	-0.001	-0.313	-0.026	0.005	-0.187	-0.22
-0.062	-0.089	-0.05	-0.049	-0.025	0.009	-0.318	-0.029	0.008	-0.081	-0.106
-0.088	-0.078	-0.269	-0.051	-0.028	0.016	-0.325	-0.025	0.016	0.018	-0.044
-0.05	-0.023	-0.556	-0.068	-0.029	0.006	-0.325	-0.025	0.016	0.051	-0.055
0.015	-0.003	-0.89	-0.06	-0.047	0.003	-0.32	-0.02	0.007	0.047	-0.112
0.024	-0.038	-1.12	-0.015	-0.052	0.011	-0.317	-0.006	0.007	0.018	-0.111
0.017	-0.068	-1.007	-0.003	-0.03	-0.004	-0.306	-0.007	0.016	-0.024	-0.017
0.027	-0.042	-0.483	-0.014	-0.003	-0.017	-0.293	-0.018	0.019	-0.018	0.071
0.017	0.004	0.103	-0.007	0.027	-0.013	-0.296	-0.012	0.015	0.01	0.079
-0.004	0.061	0.473	0.022	0.044	-0.02	-0.301	0.002	0.011	0.009	0.065
0.014	0.133	0.667	0.061	0.027	-0.026	-0.301	0.007	0.002	-0.002	0.062
0.02	0.15	0.717	0.073	0.002	-0.017	-0.31	0.004	-0.01	-0.016	0.064
-0.007	0.137	0.634	0.043	-0.005	-0.017	-0.324	-0.018	-0.001	-0.054	0.116
-0.022	0.167	0.479	-0.011	-0.011	-0.024	-0.33	-0.035	0.013	-0.109	0.148
-0.012	0.157	0.393	-0.058	-0.006	-0.022	-0.326	-0.022	0.002	-0.149	0.003
0.042	0.06	0.465	-0.068	0.019	-0.014	-0.32	-0.012	-0.005	-0.129	-0.235
0.072	-0.012	0.555	-0.027	0.027	-0.003	-0.319	-0.017	0.012	-0.053	-0.308
0.042	-0.047	0.56	0.04	0.022	0.003	-0.322	-0.018	0.023	0.012	-0.195
0.049	-0.085	0.533	0.053	0.031	0.006	-0.315	-0.035	0.013	0.057	-0.078
0.087	-0.091	0.431	0.01	0.037	0.013	-0.309	-0.046	0.005	0.107	-0.044
0.073	-0.099	0.179	-0.015	0.022	0.012	-0.315	-0.024	0.012	0.069	-0.044
0.011	-0.122	-0.111	-0.03	-0.002	0.002	-0.316	-0.015	0.015	-0.073	-0.031
-0.02	-0.096	-0.281	-0.04	-0.014	0.006	-0.313	-0.037	0.013	-0.105	-0.008
0.004	-0.054	-0.364	0.025	-0.015	0.012	-0.324	-0.041	0.017	0.027	0.005
0.011	-0.054	-0.451	0.132	-0.017	0.009	-0.334	-0.02	0.02	0.148	0.021
-0.009	-0.076	-0.531	0.153	-0.027	0.011	-0.338	-0.021	0.019	0.192	0.05
0.003	-0.103	-0.552	0.098	-0.046	0.015	-0.343	-0.036	0.021	0.175	0.069
0.046	-0.116	-0.527	0.024	-0.061	0.002	-0.341	-0.044	0.019	0.113	0.058
0.039	-0.097	-0.513	-0.063	-0.079	-0.017	-0.332	-0.055	0.011	0.089	0.038
0.011	-0.083	-0.498	-0.115	-0.091	-0.019	-0.327	-0.05	0.012	0.114	0.02
0.026	-0.112	-0.297	-0.066	-0.048	-0.008	-0.329	-0.032	0.018	0.121	0.012
-0.001	-0.163	0.173	0.057	0.031	-0.015	-0.332	-0.034	0.013	0.089	0.028
-0.034	-0.184	0.677	0.118	0.074	-0.036	-0.331	-0.036	0	0.015	0.029
0.007	-0.135	1.024	0.065	0.069	-0.034	-0.32	-0.019	-0.008	-0.126	0.007
0.02	-0.017	1.246	0.013	0.039	-0.023	-0.32	-0.012	-0.009	-0.317	0.006
-0.015	0.123	1.424	-0.002	0.004	-0.023	-0.338	-0.013	0.002	-0.448	0
-0.04	0.186	1.47	-0.027	-0.008	-0.012	-0.339	-0.01	0.014	-0.459	-0.021
-0.039	0.129	1.181	-0.058	0.001	0.015	-0.326	-0.014	0.007	-0.401	-0.016
-0.028	0.047	0.615	-0.075	0.006	0.023	-0.319	-0.02	0.002	-0.281	-0.027
-0.028	0.012	0.078	-0.074	0.003	0.017	-0.315	-0.016	0.017	-0.091	-0.053
-0.013	0.011	-0.333	-0.058	-0.003	0.024	-0.316	-0.013	0.024	0.089	-0.033
-0.01	0.011	-0.711	-0.037	-0.008	0.032	-0.324	-0.028	0.02	0.201	-0.021
-0.06	-0.004	-0.957	-0.038	-0.008	0.024	-0.329	-0.057	0.014	0.26	-0.039
-0.093	-0.007	-0.997	-0.066	-0.011	0.024	-0.326	-0.066	0.006	0.273	-0.025
-0.086	0.002	-1.027	-0.052	-0.015	0.031	-0.322	-0.041	0.005	0.225	-0.01
-0.075	0.002	-1.106	-0.002	-0.007	0.02	-0.319	-0.008	0	0.147	-0.006
-0.023	0.005	-1.089	0.006	0.001	0.004	-0.312	0.005	-0.007	0.101	0.021
0.025	0.01	-0.965	-0.021	-0.012	0.01	-0.307	0.013	-0.005	0.086	0.022
0.003	0	-0.796	-0.04	-0.029	0.02	-0.308	0.022	0.005	0.082	0.029
0.009	-0.009	-0.635	-0.057	-0.029	0.013	-0.313	0.017	0.019	0.095	0.083
0.02	-0.011	-0.501	-0.075	-0.022	-0.003	-0.322	0.005	0.02	0.101	0.064
-0.031	-0.016	-0.366	-0.074	-0.025	-0.005	-0.321	0.004	0.013	0.087	-0.04
-0.044	-0.009	-0.243	-0.063	-0.033	0.007	-0.309	-0.001	0.013	0.081	-0.086
-0.04	-0.003	-0.177	-0.053	-0.043	0.009	-0.311	-0.014	0.005	0.076	-0.056
-0.075	-0.016	-0.163	-0.05	-0.054	0.004	-0.323	-0.022	-0.006	0.058	-0.026
-0.091	-0.024	-0.151	-0.053	-0.043	0.006	-0.322	-0.031	-0.001	0.028	-0.01
-0.111	-0.015	-0.134	-0.04	0.002	0.003	-0.317	-0.04	0.004	-0.004	0.012
-0.103	-0.019	-0.116	-0.038	0.039	-0.001	-0.327	-0.032	0.004	-0.007	0.01
-0.073	-0.033	-0.079	-0.053	0.038	0.005	-0.335	-0.016	-0.002	0.007	-0.021
-0.121	-0.026	-0.043	-0.032	0.022	0.001	-0.321	-0.012	-0.009	0.013	-0.029
-0.14	-0.02	-0.021	-0.007	0.001	-0.007	-0.31	-0.007	-0.007	0.035	0
-0.074	-0.048	-0.005	-0.026	-0.021	0.003	-0.325	0.008	0.004	0.05	0.046
-0.041	-0.064	-0.014	-0.034	-0.031	0.003	-0.339	0.005	0.013	0.03	0.103
0.003	-0.035	-0.036	-0.007	-0.034	-0.006	-0.328	-0.007	0.011	0.016	0.132
0.097	0.003	-0.051	-0.006	-0.036	0	-0.316	-0.007	0.01	0.01	0.077
0.122	0.029	-0.071	-0.026	-0.038	0.001	-0.317	-0.016	0.006	-0.01	-0.049
0.07	0.027	-0.086	-0.027	-0.045	-0.004	-0.318	-0.031	-0.009	-0.024	-0.132
0.048	-0.004	-0.095	-0.031	-0.045	0	-0.324	-0.021	-0.012	-0.02	-0.065
0.043	-0.028	-0.096	-0.029	-0.039	0.003	-0.328	-0.011	0	0.007	0.056
0.011	-0.033	-0.089	-0.012	-0.023	0.008	-0.325	-0.029	0.005	0.036	0.06
-0.023	-0.039	-0.114	-0.008	0.015	0.007	-0.329	-0.031	0.007	0.033	0.008
-0.03	-0.04	-0.159	0.012	0.042	-0.009	-0.325	-0.009	0.011	0.019	0.004
0.034	-0.04	-0.14	0.014	0.023	-0.017	-0.312	-0.005	0.005	0.023	-0.021
0.124	-0.047	-0.053	-0.023	0.009	-0.017	-0.317	-0.009	-0.003	0.025	-0.067
0.135	-0.043	0.05	0.008	0.031	-0.02	-0.318	-0.007	-0.001	0.012	-0.036
0.069	-0.031	0.172	0.078	0.051	-0.018	-0.305	-0.004	0	-0.001	0.012
0.003	-0.026	0.302	0.084	0.052	-0.012	-0.311	0.002	-0.001	-0.015	0.024
0.002	-0.03	0.38	0.037	0.043	-0.003	-0.328	0	-0.001	-0.059	0.086
0.012	-0.044	0.427	-0.01	0.024	0.007	-0.328	-0.015	0	-0.106	0.133
-0.027	-0.06	0.461	-0.01	0.018	-0.002	-0.322	-0.024	0.009	-0.105	0.07
-0.024	-0.055	0.396	0.022	0.017	-0.024	-0.321	-0.023	0.019	-0.077	0.01
0.039	-0.041	0.248	0.029	0.002	-0.027	-0.317	-0.019	0.02	-0.033	0.021
0.049	-0.021	0.13	0.009	-0.014	-0.006	-0.318	-0.011	0.018	0.024	0.065
0.003	0.004	0.077	-0.015	-0.017	0.003	-0.322	0.001	0.022	0.035	0.07
0.001	0.002	0.042	-0.013	-0.026	-0.002	-0.317	-0.008	0.025	0.011	-0.052
0.031	-0.037	-0.022	0.006	-0.046	0.002	-0.312	-0.024	0.025	-0.008	-0.175
0.013	-0.08	-0.073	0.007	-0.055	0.01	-0.311	-0.02	0.023	-0.05	-0.105
0.009	-0.115	-0.078	0.002	-0.045	-0.001	-0.314	-0.019	0.016	-0.099	0.042
0.045	-0.134	-0.05	-0.003	-0.04	-0.015	-0.313	-0.029	0.013	-0.122	0.066
0.043	-0.111	0.019	-0.013	-0.041	-0.011	-0.308	-0.022	0.017	-0.119	0.03
0.038	-0.086	0.093	-0.005	-0.031	-0.009	-0.305	-0.012	0.012	-0.061	0.063
0.048	-0.09	0.1	0.012	-0.012	-0.014	-0.311	-0.015	0.004	0.031	0.062
0.026	-0.048	0.094	0.002	0.001	-0.01	-0.316	-0.012	0.014	0.079	-0.034
-0.016	0.009	0.187	-0.012	0.005	-0.007	-0.315	-0.014	0.018	0.089	-0.07
-0.037	-0.02	0.337	-0.017	0.006	-0.004	-0.32	-0.024	0.005	0.076	-0.034
-0.028	-0.064	0.434	-0.041	-0.001	0.001	-0.326	-0.021	0.01	0.03	-0.018
-0.036	-0.054	0.427	-0.037	-0.01	-0.006	-0.319	-0.012	0.014	0.013	-0.042
-0.054	0.004	0.3	0.001	-0.001	-0.013	-0.314	-0.013	0.002	0.04	-0.133
-0.053	0.126	0.237	0.015	0.017	-0.008	-0.32	-0.024	0	0.035	-0.241
-0.055	0.195	0.417	0.012	0.023	-0.005	-0.321	-0.03	0	0.014	-0.258
-0.035	0.108	0.558	-0.01	0.013	-0.002	-0.321	-0.028	0.002	0.01	-0.194
-0.011	-0.011	0.406	-0.063	0.009	0.002	-0.327	-0.032	0.013	-0.036	-0.112
-0.03	-0.027	0.183	-0.086	0.01	-0.002	-0.325	-0.036	0.015	-0.1	-0.042
-0.033	0.013	0.054	-0.067	-0.005	-0.004	-0.323	-0.035	0.01	-0.112	-0.016
-0.002	0.044	-0.05	-0.053	-0.011	-0.006	-0.322	-0.038	0.016	-0.12	-0.001
-0.013	0.079	-0.159	-0.035	-0.001	-0.011	-0.32	-0.042	0.014	-0.138	0.059
-0.045	0.055	-0.236	-0.01	-0.012	-0.003	-0.321	-0.041	0.001	-0.107	0.107
-0.044	-0.032	-0.238	-0.016	-0.026	0.004	-0.324	-0.035	0.004	-0.058	0.102
-0.062	-0.029	-0.176	-0.019	-0.012	-0.001	-0.323	-0.025	0.01	0.008	0.108
-0.085	0.044	-0.129	-0.005	0	0	-0.313	-0.027	0.002	0.114	0.092
-0.062	0.05	-0.126	-0.023	-0.009	0.002	-0.312	-0.027	-0.004	0.145	0.029
-0.046	0.045	-0.145	-0.055	-0.016	-0.007	-0.321	-0.009	-0.002	0.072	0.013
-0.031	0.08	-0.158	-0.053	-0.016	-0.004	-0.32	0.002	-0.002	0.014	0.034
-0.004	0.08	-0.138	-0.03	-0.01	0.009	-0.325	0.006	0	-0.001	0.017
-0.005	0.033	-0.099	-0.022	0.006	0.007	-0.331	0.009	0.004	-0.007	-0.006
0.017	-0.003	-0.081	-0.031	0.015	0.003	-0.321	-0.002	0.004	0	-0.012
0.066	-0.002	-0.094	-0.043	0.012	0.005	-0.317	-0.008	0.003	0.032	-0.027
0.049	0.011	-0.119	-0.043	0.013	0.002	-0.329	-0.008	0.004	0.057	-0.019
0.012	0.003	-0.141	-0.011	0.012	-0.002	-0.33	-0.018	0.004	0.067	0.002
0.028	-0.009	-0.168	0.055	0.007	0.001	-0.323	-0.018	0.004	0.076	0.002
0.041	-0.003	-0.181	0.099	-0.001	-0.002	-0.321	-0.006	0.006	0.04	0.016
0.036	0.018	-0.163	0.059	-0.011	-0.006	-0.324	-0.019	0.001	-0.01	0.034
0.014	0.035	-0.135	-0.029	-0.009	-0.002	-0.329	-0.036	-0.002	-0.009	0.037
-0.025	0.015	-0.097	-0.075	0	0.002	-0.327	-0.021	0.005	0.007	0.051
-0.009	-0.055	-0.05	-0.057	-0.002	0.002	-0.33	-0.009	0.001	0.022	0.043
0.005	-0.117	-0.01	0.015	-0.002	0	-0.336	-0.008	-0.008	0.039	-0.008
0.012	-0.115	0.056	0.077	0.004	-0.008	-0.326	0.002	0.001	0.025	-0.036
0.053	-0.077	0.154	0.06	-0.004	-0.008	-0.32	0.002	0.008	0.006	-0.022
0.004	-0.041	0.225	0.029	-0.016	0.003	-0.329	-0.006	0.004	0.005	-0.001
-0.071	-0.013	0.226	0.022	-0.013	0.009	-0.323	-0.012	0.011	0	0.004
-0.029	0.001	0.17	0.014	-0.007	0.008	-0.317	-0.016	0.018	-0.006	-0.004
0.022	-0.002	0.107	0.002	-0.009	0.005	-0.322	-0.021	0.026	-0.001	-0.019
0.003	-0.003	0.07	-0.035	-0.011	0	-0.317	-0.032	0.04	0.003	-0.042
-0.006	-0.001	0.036	-0.052	-0.006	-0.002	-0.309	-0.037	0.038	-0.004	-0.058
0.007	-0.007	0.008	-0.035	-0.009	-0.004	-0.318	-0.025	0.031	-0.011	-0.058
-0.003	0.017	-0.009	-0.036	-0.013	-0.005	-0.329	-0.021	0.035	-0.011	-0.052
-0.006	0.038	-0.051	-0.027	-0.005	0.002	-0.322	-0.023	0.028	-0.008	-0.033
-0.026	-0.017	-0.113	-0.005	-0.003	0.008	-0.308	-0.01	0.011	-0.009	0.018
-0.064	-0.056	-0.148	-0.026	0.003	0	-0.31	0.002	0.004	-0.03	0.077
-0.051	-0.038	-0.157	-0.045	0.012	-0.011	-0.323	0	0.003	-0.025	0.091
-0.045	-0.049	-0.15	-0.035	0.005	-0.007	-0.327	-0.004	0.005	0.026	0.023
-0.031	-0.048	-0.128	-0.043	-0.002	0.006	-0.324	-0.021	0.014	0.045	-0.083
0.016	0	-0.109	-0.049	0.002	0.006	-0.318	-0.046	0.015	0.017	-0.145
-0.009	0.01	-0.097	-0.047	0	-0.005	-0.318	-0.053	0.004	0.003	-0.137
-0.051	-0.004	-0.076	-0.055	-0.007	-0.012	-0.329	-0.054	-0.002	0.001	-0.068
-0.021	0.006	-0.051	-0.036	-0.006	-0.016	-0.331	-0.047	0.001	-0.004	0.023
-0.003	-0.014	-0.042	-0.023	0	-0.023	-0.316	-0.017	0.001	0.003	0.075
-0.005	-0.076	-0.046	-0.055	-0.002	-0.019	-0.311	0.007	0	0.008	0.1
0.027	-0.102	-0.044	-0.055	-0.009	-0.011	-0.323	0.009	0.004	0.011	0.113
0.033	-0.092	-0.035	-0.024	-0.012	-0.003	-0.321	0.001	0.009	0.014	0.102
0.017	-0.077	-0.02	-0.014	-0.006	0.01	-0.309	-0.011	0.005	-0.003	0.075
0.032	-0.051	0.017	-0.019	-0.002	0.014	-0.312	-0.019	0.001	-0.02	0.025
0.024	-0.035	0.043	-0.02	-0.005	0.003	-0.319	-0.022	0.003	-0.016	-0.016
0.002	-0.028	0.026	-0.002	0	-0.006	-0.317	-0.033	0.006	-0.013	-0.035
0.001	-0.01	0.003	0.022	0.016	-0.008	-0.31	-0.041	-0.001	-0.012	-0.104
0.003	0.003	-0.003	0.008	0.019	-0.004	-0.307	-0.033	-0.012	-0.003	-0.164
0.02	0.005	0.018	-0.03	-0.001	0.002	-0.317	-0.027	-0.008	-0.009	-0.091
0.028	0	0.055	-0.019	-0.019	0.006	-0.321	-0.028	0.004	-0.015	0.011
0.024	-0.012	0.068	0.04	-0.021	0.004	-0.311	-0.024	0.007	-0.002	0.007
0.009	-0.02	0.067	0.054	-0.019	-0.005	-0.318	-0.016	0.001	0.009	-0.03
-0.045	-0.011	0.065	0.029	-0.03	-0.014	-0.336	-0.015	-0.001	0.017	-0.007
-0.053	0	0.049	0.016	-0.049	-0.015	-0.33	-0.033	0.004	0.023	0.043
-0.01	-0.004	0.035	-0.013	-0.045	-0.015	-0.312	-0.037	0.003	0.004	0.049
-0.025	-0.015	0.028	-0.037	-0.023	-0.015	-0.308	-0.018	0.002	-0.021	0.038
-0.048	-0.026	0.008	-0.024	-0.015	-0.011	-0.314	-0.016	0.011	-0.021	0.055
-0.044	-0.039	-0.016	-0.001	-0.019	-0.01	-0.321	-0.014	0.008	-0.011	0.047
-0.056	-0.038	-0.022	0.027	-0.024	-0.008	-0.324	0.003	-0.001	-0.01	0.063
-0.041	-0.038	-0.012	0.066	-0.034	0.003	-0.323	0.002	0.003	-0.025	0.179
-0.038	-0.058	0.011	0.077	-0.034	0.005	-0.324	-0.007	0.011	-0.037	0.192
-0.054	-0.062	0.042	0.022	-0.031	0.001	-0.325	-0.009	0.014	-0.024	0.022
0.017	-0.035	0.064	-0.051	-0.055	0.004	-0.325	-0.013	0.009	-0.003	-0.094
0.073	-0.022	0.044	-0.081	-0.063	-0.005	-0.329	-0.01	0.006	0.01	-0.077
0.026	-0.027	-0.012	-0.082	-0.019	-0.016	-0.333	-0.007	0.01	0.024	-0.064
0.004	-0.02	-0.06	-0.067	0.026	-0.009	-0.332	-0.009	0.002	0.041	-0.091
0.047	-0.012	-0.073	-0.042	0.04	-0.008	-0.324	-0.005	-0.007	0.044	-0.089
0.077	-0.024	-0.052	-0.035	0.044	-0.014	-0.32	-0.006	0.005	0.027	-0.045
0.032	-0.034	-0.021	-0.037	0.04	-0.009	-0.332	-0.011	0.017	0.009	-0.015
-0.037	-0.036	-0.013	-0.042	0.019	-0.004	-0.345	-0.007	0.011	0.005	-0.029
-0.015	-0.044	-0.019	-0.055	0.002	-0.008	-0.332	-0.008	0.007	-0.005	-0.046
0.033	-0.031	-0.027	-0.059	-0.006	-0.012	-0.323	-0.021	0.008	-0.012	-0.049
0.014	-0.004	-0.022	-0.052	-0.013	-0.009	-0.328	-0.022	0.01	0.008	-0.075
0.001	-0.002	0.003	-0.032	-0.017	-0.001	-0.321	-0.009	0.017	0.018	-0.095
0.007	-0.014	0.009	-0.004	-0.024	0.002	-0.315	-0.008	0.019	0.005	-0.057
-0.001	-0.017	-0.004	0.023	-0.023	-0.002	-0.329	-0.016	0.019	-0.002	-0.01
-0.004	-0.018	0.018	0.077	-0.006	-0.006	-0.334	-0.018	0.021	-0.004	0.01
-0.008	-0.017	0.047	0.128	0.007	0	-0.322	-0.02	0.014	-0.001	0.021
-0.013	-0.013	0.041	0.115	0.003	0.001	-0.317	-0.025	0.006	0.009	0.014
-0.032	-0.009	0.022	0.085	-0.001	-0.006	-0.32	-0.023	0.015	0.006	-0.004
-0.058	-0.003	0.001	0.072	0.002	-0.006	-0.317	-0.016	0.021	0.019	-0.002
-0.03	-0.009	-0.016	0.034	0.008	0	-0.314	-0.011	0.011	0.048	-0.001
0.019	-0.022	-0.019	-0.005	0.018	0.001	-0.315	-0.012	-0.001	0.046	-0.018
0.041	-0.019	-0.009	-0.007	0.021	-0.003	-0.313	-0.005	-0.008	0.037	-0.025
0.047	-0.023	0.017	-0.004	0.013	-0.006	-0.317	0.005	-0.001	0.05	-0.039
0.039	-0.068	0.066	-0.022	0.011	-0.001	-0.324	-0.009	0.015	0.052	-0.049
0.021	-0.126	0.116	-0.031	0.013	0.002	-0.312	-0.028	0.013	0.039	-0.019
0.009	-0.152	0.125	-0.024	0	0.003	-0.301	-0.024	0.001	0.034	0
-0.011	-0.135	0.101	-0.023	-0.017	0.006	-0.311	-0.019	0.003	0.037	-0.002
-0.023	-0.123	0.085	-0.023	-0.015	-0.002	-0.316	-0.025	0.006	-0.012	0.021
0.007	-0.099	0.09	-0.027	-0.004	0.031	-0.307	-0.016	0.002	-0.131	0.022
0.009	0.004	0.102	-0.038	0.002	0.164	-0.303	0.003	0.001	-0.22	-0.014
-0.036	0.083	0.105	-0.047	0.006	0.259	-0.308	-0.004	0.005	-0.235	-0.019
-0.039	0.034	0.093	-0.06	0	0.19	-0.31	-0.013	0.01	-0.203	-0.002
-0.037	0.011	0.066	-0.055	-0.009	0.073	-0.309	-0.004	0.013	-0.094	0.007
-0.042	0.088	0.039	-0.021	-0.011	0.016	-0.311	-0.006	0.018	0.061	0.011
-0.008	0.115	-0.003	-0.03	-0.012	-0.005	-0.315	-0.014	0.015	0.173	-0.002
-0.005	0.096	-0.076	-0.084	-0.004	-0.046	-0.315	-0.016	0.003	0.212	-0.02
-0.038	0.124	-0.124	-0.074	0.004	-0.104	-0.311	-0.021	-0.002	0.167	-0.012
-0.05	0.11	-0.116	-0.027	-0.003	-0.104	-0.305	-0.015	-0.003	0.065	-0.009
-0.07	0.04	-0.097	-0.034	-0.012	-0.069	-0.302	-0.005	-0.006	-0.022	-0.013
-0.071	0.036	-0.083	-0.051	-0.005	-0.066	-0.299	-0.008	-0.006	-0.049	0.004
-0.009	0.054	-0.063	-0.039	0	-0.065	-0.299	-0.007	-0.005	-0.028	0.004
0.039	0.029	-0.045	-0.031	-0.005	-0.054	-0.302	-0.008	-0.002	-0.005	-0.012
0.029	0.022	-0.034	-0.036	-0.008	-0.045	-0.299	-0.014	0	0.001	-0.006
0.014	0.016	-0.029	-0.034	-0.006	-0.036	-0.294	-0.005	0.002	0.015	-0.013
0.02	-0.023	-0.023	-0.004	-0.005	-0.034	-0.291	0.008	0.012	0.017	-0.032
0.023	-0.048	-0.013	0.039	-0.008	-0.029	-0.291	-0.004	0.018	0	-0.016
0.01	-0.049	-0.005	0.047	-0.012	-0.017	-0.292	-0.019	0.017	0.006	0.005
0.004	-0.035	-0.003	0.02	-0.007	-0.016	-0.297	-0.029	0.015	0.009	0.006
0.007	-0.005	-0.01	-0.001	-0.003	-0.026	-0.308	-0.05	0.011	-0.008	0.013
-0.006	0.004	-0.011	-0.006	-0.004	-0.022	-0.313	-0.078	0.003	-0.005	0.01
0	-0.007	-0.004	-0.015	-0.003	-0.007	-0.312	-0.093	0.005	-0.004	-0.026
0.003	-0.004	-0.008	-0.037	-0.002	-0.002	-0.317	-0.09	0.012	-0.019	-0.058
-0.026	-0.008	-0.006	-0.041	-0.015	-0.001	-0.324	-0.064	0.014	-0.016	-0.067
-0.035	-0.025	0.003	-0.02	-0.027	0.006	-0.334	-0.03	0.019	0.01	-0.051
-0.034	-0.018	0.001	-0.005	-0.026	0.009	-0.343	-0.023	0.026	0.032	0.013
-0.027	-0.012	0	-0.005	-0.019	0.012	-0.354	-0.023	0.029	0.034	0.065
0.006	-0.024	-0.004	0	-0.009	0.013	-0.361	-0.008	0.031	0.014	0.064
0.028	-0.025	-0.014	0.01	-0.003	0.018	-0.363	-0.01	0.031	0.001	0.055
0.035	-0.028	-0.015	0.003	-0.008	0.036	-0.364	-0.042	0.035	0.012	0.041
-0.011	-0.031	-0.015	-0.027	-0.008	0.031	-0.357	-0.088	0.036	0.013	0.048
-0.085	-0.02	-0.016	-0.049	-0.001	0.002	-0.346	-0.123	0.031	0	0.139
-0.075	-0.02	-0.016	-0.037	-0.008	-0.015	-0.349	-0.118	0.023	0.002	0.239
-0.007	-0.025	-0.017	-0.019	-0.016	-0.027	-0.35	-0.077	0.015	-0.008	0.201
0.031	-0.018	-0.002	-0.018	-0.011	-0.037	-0.341	-0.032	0.004	-0.032	0.004
0.035	-0.026	0.021	-0.006	-0.003	-0.028	-0.343	0.003	-0.008	-0.027	-0.191
0.057	-0.031	0.035	-0.002	0	-0.02	-0.345	0.025	0.003	-0.011	-0.199
0.072	-0.017	0.045	0	-0.005	-0.034	-0.332	0.028	0.017	-0.002	-0.06
0.033	-0.018	0.051	0.02	-0.005	-0.043	-0.334	0.026	0.001	0.014	0.064
-0.003	-0.028	0.047	0	0.004	-0.027	-0.344	0.024	-0.01	0.015	0.072
-0.016	-0.028	0.024	-0.039	0.005	-0.012	-0.335	0.01	-0.001	0.005	0.015
-0.047	-0.046	-0.004	-0.047	-0.004	-0.012	-0.331	0.006	-0.002	0.012	0.034
-0.085	-0.067	-0.003	-0.042	-0.004	-0.01	-0.337	0.021	-0.012	0.007	0.067
-0.1	-0.05	0.007	-0.012	0.006	-0.01	-0.335	0.009	-0.013	-0.012	-0.015
-0.087	-0.028	-0.005	0.014	0.005	-0.011	-0.329	-0.017	-0.003	-0.003	-0.089
-0.044	-0.039	-0.016	-0.006	-0.001	-0.005	-0.323	-0.024	-0.004	0.012	-0.047
0.02	-0.055	-0.019	-0.027	-0.002	-0.003	-0.309	-0.037	-0.013	0.006	0.021
0.051	-0.043	-0.022	-0.006	-0.008	-0.001	-0.307	-0.023	-0.006	0.001	0.072
0.045	-0.001	-0.007	0.016	-0.013	0.003	-0.319	0.03	0.005	-0.009	0.147
0.015	0.037	0.005	0.002	-0.013	-0.001	-0.325	0.035	-0.001	-0.02	0.1
-0.035	0.035	-0.001	-0.027	-0.013	-0.007	-0.324	0.009	-0.017	-0.009	-0.175
-0.026	0.012	0.003	-0.042	-0.004	0	-0.326	0.007	-0.017	-0.008	-0.315
-0.025	-0.003	0.01	-0.025	-0.002	0.01	-0.321	0	0.002	-0.025	-0.113
-0.098	-0.037	0.008	-0.003	-0.018	0.012	-0.313	-0.01	0.011	-0.015	0.051
-0.081	-0.078	-0.007	-0.022	-0.021	0.009	-0.308	-0.007	0.006	0.006	0.018
0.002	-0.08	-0.034	-0.04	-0.009	0.001	-0.303	-0.001	0.003	0.005	0.011
0.012	-0.066	-0.044	-0.024	-0.002	-0.013	-0.305	0.002	0.003	0.007	0.07
-0.002	-0.045	-0.031	-0.022	-0.003	-0.017	-0.308	-0.002	0.006	0.005	0.139
0.007	0.002	-0.018	-0.031	-0.007	-0.004	-0.311	-0.013	0.014	0.003	0.152
0.009	0.024	0.002	-0.025	-0.01	0.001	-0.319	-0.02	0.011	0.008	-0.019
-0.003	0.003	0.029	-0.019	-0.004	-0.005	-0.318	-0.017	0.012	-0.01	-0.206
-0.005	-0.019	0.022	-0.018	-0.006	0.006	-0.317	-0.011	0.019	-0.017	-0.054
0.014	-0.024	0.007	-0.018	-0.018	0.029	-0.327	-0.005	0.007	-0.004	0.267
0.04	0.001	0.018	-0.016	-0.015	0.044	-0.325	-0.006	-0.001	-0.003	0.219
0.04	0.039	0.017	-0.001	-0.002	0.067	-0.314	-0.014	0.013	0.02	-0.162
0.008	0.047	-0.007	0.012	0.003	0.094	-0.313	-0.017	0.014	0.045	-0.349
0.002	0.037	-0.014	0.005	-0.009	0.082	-0.317	-0.019	0.003	0.02	-0.228
0.017	0.031	-0.007	-0.004	-0.024	0.031	-0.316	-0.013	0	-0.004	-0.095
0.02	0.015	0	-0.003	-0.01	-0.016	-0.317	-0.002	-0.01	0.004	-0.057
0.047	0.003	0.011	0.006	0.002	-0.03	-0.322	-0.006	-0.011	0.019	-0.051
0.084	0.016	0.004	0.009	-0.011	-0.017	-0.322	-0.02	0.004	0.021	-0.063
0.046	0.005	-0.02	-0.01	-0.003	-0.008	-0.32	-0.017	0.007	0.008	-0.067
-0.036	-0.054	-0.016	-0.021	0.011	-0.024	-0.322	-0.003	0.001	0.001	-0.026
-0.019	-0.097	0.017	-0.03	-0.002	-0.037	-0.316	0.003	0.002	0.007	0.039
0.094	-0.095	0.027	-0.061	-0.009	-0.033	-0.314	-0.003	0.004	0.009	0.093
0.176	-0.074	0.011	-0.057	-0.003	-0.037	-0.319	-0.008	0.002	-0.003	0.097
0.188	-0.055	0.005	-0.02	-0.003	-0.037	-0.318	-0.004	0.002	-0.01	0.031
0.147	-0.052	0.005	-0.014	0.002	-0.022	-0.315	0	0.018	-0.005	0.016
0.076	-0.058	-0.003	-0.014	-0.003	-0.017	-0.313	-0.005	0.037	-0.003	0.101
-0.001	-0.059	-0.01	0.006	-0.018	-0.01	-0.311	-0.01	0.041	-0.003	0.132
-0.042	-0.061	-0.002	0.018	-0.013	0.015	-0.325	-0.004	0.041	0.004	0.096
-0.012	-0.055	0.006	0.022	-0.015	0.03	-0.341	-0.004	0.036	0.007	0.101
0.033	-0.048	0.004	0.042	-0.026	0.036	-0.338	-0.012	0.024	0.002	0.024
0.037	-0.049	0.012	0.053	-0.011	0.046	-0.322	-0.014	0.019	-0.001	-0.214
0.007	-0.03	0.023	0.025	0.006	0.028	-0.312	-0.017	0.019	-0.002	-0.353
-0.032	-0.009	0.014	-0.027	-0.004	-0.001	-0.312	-0.032	0.015	0.001	-0.198
-0.05	-0.026	0.002	-0.063	-0.014	-0.008	-0.313	-0.058	0.006	0.007	0.158
-0.063	-0.036	0.001	-0.047	-0.004	-0.016	-0.316	-0.095	-0.003	0.004	0.387
-0.075	-0.022	0.002	-0.014	0.007	-0.019	-0.324	-0.129	-0.002	0.007	0.158
-0.071	-0.027	-0.003	-0.018	0.005	-0.012	-0.325	-0.134	0.003	0.015	-0.206
-0.082	-0.037	-0.008	-0.045	0.003	-0.023	-0.321	-0.102	0.004	0.007	-0.206
-0.069	-0.019	-0.005	-0.072	0.01	-0.032	-0.312	-0.054	0	0	-0.084
-0.014	0.024	0.01	-0.079	0.017	-0.019	-0.306	-0.016	-0.003	0.001	-0.152
0.011	0.045	0.025	-0.04	0.01	-0.017	-0.314	-0.002	0.002	-0.001	-0.208
-0.019	0.044	0.022	0.011	-0.005	-0.023	-0.324	0	0.004	0.005	-0.149
-0.041	0.089	0.013	0.045	-0.001	-0.008	-0.319	0.008	-0.006	0.014	-0.103
-0.034	0.109	0.005	0.074	0.008	0.003	-0.314	0.019	-0.003	0.003	-0.087
-0.073	0.014	-0.011	0.064	-0.001	-0.007	-0.323	0.009	0.013	-0.012	-0.041
-0.135	-0.102	-0.018	0.019	0.001	-0.014	-0.331	-0.003	0.016	-0.01	0.038
-0.164	-0.133	-0.013	-0.007	0.006	-0.012	-0.327	0.004	0.008	-0.003	0.065
-0.126	-0.082	-0.002	-0.022	-0.012	-0.012	-0.325	0.001	0.005	-0.001	0.033
0.017	-0.004	0.013	-0.037	-0.019	-0.01	-0.325	-0.011	0.008	-0.002	0.049
0.125	0.049	0.024	-0.027	-0.009	-0.009	-0.318	-0.014	0.018	-0.004	0.09
0.091	0.061	0.027	0	-0.001	-0.004	-0.318	-0.035	0.027	-0.012	0.058
-0.006	0.021	0.018	0.023	-0.002	0.008	-0.317	-0.075	0.028	-0.015	-0.001
-0.1	-0.016	-0.005	0.015	-0.009	0.014	-0.308	-0.094	0.023	-0.001	-0.035
-0.127	0.037	-0.017	-0.03	-0.01	0.01	-0.316	-0.08	0.011	0.013	-0.067
-0.122	0.138	-0.014	-0.057	0.001	0.002	-0.333	-0.046	0.002	0.006	-0.051
-0.19	0.177	-0.003	-0.009	0.002	-0.01	-0.328	0.003	0	-0.003	0.015
-0.244	0.125	0.015	0.039	-0.01	-0.019	-0.32	0.035	-0.004	0.006	0.038
-0.211	0.038	0.009	0.019	-0.013	-0.019	-0.325	0.024	0.004	0.008	0.004
-0.154	-0.026	-0.023	0.013	-0.002	-0.023	-0.32	-0.005	0.015	0.003	-0.005
-0.075	-0.056	-0.029	0.031	-0.004	-0.027	-0.31	-0.02	0.009	0.006	0.061
0.012	-0.066	-0.008	0.009	-0.015	-0.021	-0.312	-0.016	0.011	-0.004	0.12
0.044	-0.067	-0.002	-0.024	-0.018	-0.015	-0.317	-0.012	0.023	-0.016	0.069
0.056	-0.069	-0.013	-0.036	-0.012	-0.013	-0.318	-0.019	0.016	-0.009	-0.033
0.062	-0.069	-0.022	-0.036	-0.007	-0.01	-0.316	-0.022	0.004	0	-0.083
0.026	-0.064	-0.017	-0.025	-0.013	-0.015	-0.309	-0.011	0.007	0.007	-0.032
-0.019	-0.082	-0.005	-0.03	-0.014	-0.013	-0.311	-0.008	0.012	0.015	0.051
-0.042	-0.117	-0.018	-0.039	0	-0.013	-0.317	-0.009	0.012	0.004	0.09
-0.024	-0.132	-0.023	-0.007	0.002	-0.021	-0.312	0.001	0.012	-0.011	0.187
0.073	-0.149	0.005	-0.006	-0.015	-0.017	-0.313	0.004	0.01	-0.008	0.234
0.125	-0.183	0.019	-0.049	-0.018	-0.009	-0.328	-0.006	0.009	-0.004	0.043
0.048	-0.217	0.017	-0.029	-0.004	-0.014	-0.336	-0.008	0.004	-0.008	-0.139
0.005	-0.21	0.017	0.012	0	-0.015	-0.328	-0.001	-0.007	-0.001	-0.138
0.042	-0.09	0.007	-0.009	-0.012	-0.013	-0.317	0.005	-0.002	0.015	-0.005
0.054	0.053	0	-0.032	-0.017	-0.016	-0.313	0.005	0.01	0.022	0.194
0.045	0.067	-0.001	-0.037	-0.014	-0.017	-0.311	-0.008	0.008	0.023	0.149
0.016	0.042	-0.007	-0.05	-0.015	-0.017	-0.315	-0.012	0.009	0.021	-0.11
-0.013	0.086	-0.006	-0.031	-0.013	-0.012	-0.324	-0.001	0.008	0.013	-0.107
0.01	0.116	0.005	-0.011	-0.004	0	-0.327	-0.009	-0.005	0.01	0.124
0.012	0.097	0.009	-0.036	0.007	-0.001	-0.331	-0.022	-0.007	0.015	0.211
0.005	0.069	0.006	-0.052	0.006	-0.006	-0.329	-0.017	-0.006	0.015	0.114
0.093	0.033	0.008	-0.043	-0.003	-0.002	-0.32	-0.014	-0.003	0.007	-0.039
0.138	0.013	0.001	-0.009	-0.008	0.006	-0.316	-0.013	0.009	0.003	-0.214
0.102	0.033	-0.012	0.021	-0.021	0.009	-0.322	-0.012	0.004	0.006	-0.281
0.181	0.051	-0.008	-0.006	-0.03	0.007	-0.329	-0.008	-0.005	0.002	-0.064
0.286	0.043	0.003	-0.022	-0.01	0.004	-0.329	-0.002	0.005	-0.015	0.147
0.196	0.024	-0.001	-0.006	0.005	-0.004	-0.323	-0.016	0.009	-0.028	0.051
-0.002	0.003	-0.002	-0.014	-0.007	-0.005	-0.322	-0.035	0.002	-0.024	-0.091
-0.129	-0.014	0.011	-0.027	-0.01	0.01	-0.32	-0.029	0.01	-0.012	-0.147
-0.158	-0.023	0.019	-0.015	-0.003	0.016	-0.318	-0.021	0.015	0.009	-0.226
-0.113	-0.019	0.01	-0.009	-0.01	0.073	-0.32	-0.024	0.006	0.027	-0.209
-0.005	-0.008	-0.006	-0.02	-0.016	0.213	-0.316	-0.023	0.006	0.012	-0.02
0.13	-0.007	-0.006	-0.006	-0.006	0.267	-0.315	-0.017	0.014	-0.006	0.174
0.252	-0.022	0.009	0.026	-0.002	0.174	-0.325	-0.011	0.016	0.013	0.202
0.329	-0.034	0.01	0.028	-0.007	0.067	-0.323	-0.009	0.018	0.022	0.088
0.376	-0.032	0.002	0	-0.011	0.003	-0.311	-0.013	0.011	0.001	-0.01
0.34	-0.031	0.006	-0.027	-0.006	-0.024	-0.314	-0.015	-0.001	-0.008	0.007
0.121	-0.022	0.011	-0.011	-0.003	-0.058	-0.319	-0.017	-0.001	-0.008	0.09
-0.099	-0.01	0.004	0.006	-0.003	-0.108	-0.317	-0.025	-0.018	-0.009	0.116
-0.126	-0.021	-0.01	-0.034	-0.002	-0.1	-0.321	-0.025	-0.035	-0.003	0.097
-0.052	-0.037	-0.017	-0.056	-0.006	-0.059	-0.326	-0.018	-0.009	-0.001	0.031
0.039	-0.032	-0.012	-0.024	-0.017	-0.044	-0.322	-0.017	0.011	-0.001	-0.132
0.072	-0.028	0.003	-0.012	-0.022	-0.014	-0.32	-0.012	-0.003	0.008	-0.181
-0.056	-0.043	0.015	-0.022	-0.01	0.051	-0.32	-0.006	-0.008	0.006	-0.068
-0.219	-0.052	0.012	-0.016	0.004	0.092	-0.323	-0.008	0.001	-0.005	-0.072
-0.241	-0.049	0.004	-0.012	-0.002	0.09	-0.334	-0.003	0.007	0.005	-0.155
-0.2	-0.049	0.002	-0.033	-0.006	0.089	-0.327	-0.005	0.007	0.011	-0.084
-0.184	-0.048	-0.002	-0.042	-0.001	0.094	-0.309	-0.019	0.002	-0.001	-0.021
-0.197	-0.051	-0.006	-0.015	-0.001	0.127	-0.313	-0.015	-0.003	0.012	-0.087
-0.241	-0.048	-0.002	0.004	0.001	0.175	-0.319	-0.001	0.007	0.018	0.062
-0.208	-0.025	-0.003	-0.026	0.006	0.137	-0.314	-0.009	0.019	-0.008	0.363
-0.082	-0.017	-0.006	-0.066	0.005	0.044	-0.318	-0.013	0.012	-0.007	0.316
-0.029	-0.041	0.001	-0.073	-0.007	0.024	-0.319	-0.004	0.008	0.004	0.063
-0.082	-0.04	0.003	-0.071	-0.015	0.041	-0.32	-0.011	0.013	0.006	-0.035
-0.134	0	-0.007	-0.052	0.002	-0.025	-0.322	-0.018	0.014	0.013	-0.095
-0.094	0.036	-0.025	0.015	0.014	-0.16	-0.311	-0.028	0.018	0	-0.173
-0.01	0.05	-0.032	0.06	-0.003	-0.237	-0.31	-0.051	0.03	-0.017	-0.193
-0.051	0.044	-0.008	0.042	-0.01	-0.237	-0.326	-0.064	0.038	-0.013	-0.133
-0.18	0.046	0.025	0.016	-0.002	-0.222	-0.332	-0.074	0.032	-0.022	0.108
-0.169	0.064	0.042	0.001	-0.002	-0.178	-0.331	-0.083	0.014	-0.031	0.336
-0.063	0.059	0.044	-0.019	-0.002	-0.12	-0.329	-0.07	0.005	-0.018	0.301
-0.049	0.051	0.03	-0.051	-0.004	-0.089	-0.326	-0.043	0.013	0.011	0.193
-0.086	0.07	0.004	-0.07	-0.009	-0.067	-0.327	-0.018	0.022	0.034	0.023
-0.081	0.037	-0.013	-0.048	-0.002	-0.036	-0.33	-0.006	0.016	0.018	-0.227
-0.034	-0.038	-0.002	0.005	0.008	-0.008	-0.327	-0.011	0	-0.012	-0.247
0.008	-0.049	0.008	0.052	0.01	0.041	-0.31	-0.012	-0.003	-0.015	-0.09
-0.025	-0.03	0.003	0.053	0.01	0.152	-0.303	0.005	0.015	-0.006	-0.044
-0.05	-0.034	-0.004	0.017	0.01	0.226	-0.317	0.018	0.015	-0.005	-0.075
0.021	-0.032	-0.004	-0.006	-0.001	0.144	-0.327	0.012	-0.007	-0.005	-0.07
0.064	-0.017	0.006	0.006	-0.016	0.05	-0.314	0.001	-0.003	-0.001	-0.008
0.025	-0.01	0.003	0.02	-0.019	0.045	-0.304	-0.001	0.015	0.011	0.078
0.02	-0.035	-0.029	-0.006	-0.021	0.056	-0.314	0	0.014	0.02	0.074
0.09	-0.066	-0.046	-0.039	-0.022	0.072	-0.322	-0.001	0.003	0.015	-0.086
0.194	-0.07	-0.024	-0.026	-0.012	0.038	-0.32	-0.003	-0.008	0.007	-0.289
0.254	-0.067	0.005	-0.001	-0.002	-0.081	-0.322	0.001	-0.013	0.005	-0.432
0.223	-0.064	0.011	-0.017	0	-0.168	-0.319	0.005	-0.013	-0.006	-0.465
0.184	-0.051	0.011	-0.033	-0.002	-0.181	-0.317	-0.001	-0.009	-0.019	-0.217
0.172	-0.029	0.014	-0.022	0.001	-0.159	-0.319	-0.004	-0.001	-0.008	0.252
0.13	-0.01	0.011	-0.032	0.01	-0.127	-0.317	-0.002	-0.005	0	0.413
0.086	-0.014	0.006	-0.042	0.009	-0.12	-0.314	-0.011	-0.014	-0.02	0.059
0.072	-0.02	0.006	-0.006	0.003	-0.127	-0.316	-0.014	-0.009	-0.009	-0.258
0.04	-0.007	0.01	0.042	0.014	-0.107	-0.317	0.004	-0.005	0.026	-0.148
0.029	-0.013	0.009	0.07	0.018	-0.06	-0.318	0.009	-0.005	0.021	0.08
0.072	-0.042	0.014	0.08	0.006	-0.02	-0.318	0.001	-0.005	0.003	0.136
0.063	-0.052	0.027	0.056	0.007	-0.012	-0.32	0.005	-0.008	0.002	0.156
-0.015	-0.044	0.029	-0.006	0.004	-0.013	-0.329	0.006	0	0.004	0.183
-0.078	-0.04	0.014	-0.071	-0.016	-0.01	-0.344	-0.004	0.032	0.003	0.05
-0.075	-0.034	-0.011	-0.077	-0.018	-0.009	-0.348	-0.013	0.065	0.007	-0.071
-0.022	-0.018	-0.03	-0.019	-0.021	-0.01	-0.335	-0.023	0.08	0.019	0.063
-0.037	-0.007	-0.022	0.035	-0.034	-0.016	-0.337	-0.026	0.08	0.02	0.166
-0.067	-0.006	-0.014	0.037	-0.031	-0.015	-0.351	-0.02	0.073	0.007	-0.012
-0.007	-0.005	-0.034	0.02	-0.033	0.002	-0.347	-0.029	0.075	0.009	-0.203
-0.032	-0.001	-0.039	0.005	-0.038	0.009	-0.341	-0.056	0.066	0.011	-0.158
-0.134	0.003	-0.008	-0.027	-0.026	0.006	-0.344	-0.097	0.041	-0.001	-0.017
-0.152	-0.001	0.018	-0.073	-0.025	0.017	-0.341	-0.148	0.028	-0.002	0.008
-0.151	0.002	0.013	-0.095	-0.021	0.021	-0.335	-0.165	0.016	0.002	-0.038
-0.151	0.026	0.007	-0.044	-0.004	0.005	-0.32	-0.143	-0.007	0.004	-0.008
-0.107	0.039	0.014	0.028	0	-0.004	-0.305	-0.131	-0.011	0.008	0.016
-0.085	0.01	0.01	0.006	0.003	-0.006	-0.315	-0.131	0	-0.001	-0.04
-0.085	-0.046	0	-0.04	0.005	-0.011	-0.325	-0.113	0.001	-0.006	-0.019
-0.046	-0.077	0.008	-0.021	-0.016	-0.006	-0.322	-0.079	-0.005	0.007	0.07
-0.011	-0.052	0.015	-0.019	-0.03	0.003	-0.318	-0.041	-0.014	0.005	0.041
-0.049	-0.026	0.011	-0.046	-0.016	0.006	-0.304	-0.011	-0.02	-0.005	-0.031
-0.068	-0.03	0.015	-0.037	-0.005	0.01	-0.299	-0.014	-0.012	0.002	-0.004
-0.012	-0.008	0.026	-0.015	-0.009	0.013	-0.305	-0.009	-0.003	-0.002	0.038
-0.043	0.039	0.02	-0.013	-0.009	0.011	-0.308	0.033	-0.008	-0.013	0.05
-0.158	0.065	-0.012	-0.003	-0.006	0.01	-0.314	0.069	-0.014	0	0.059
-0.143	0.081	-0.044	0.001	-0.009	0.01	-0.32	0.074	-0.013	0.004	0.073
-0.051	0.092	-0.037	-0.017	-0.016	0.019	-0.317	0.061	-0.018	-0.01	0.151
0	0.075	0.007	-0.024	-0.015	0.029	-0.311	0.045	-0.02	-0.007	0.252
0.077	0.041	0.031	-0.03	-0.01	0.026	-0.311	0.038	-0.002	0	0.275
0.109	-0.004	0.001	-0.045	-0.003	0.014	-0.311	0.03	0.001	0	0.247
0.04	-0.07	-0.029	-0.033	0.013	0.008	-0.304	0.015	-0.017	0.01	0.153
-0.017	-0.129	-0.016	-0.006	0.022	0.043	-0.304	0.014	-0.01	0.012	-0.115
-0.014	-0.148	-0.001	-0.009	0.007	0.095	-0.317	0.023	0	0.007	-0.404
0.009	-0.128	-0.004	-0.029	-0.008	0.115	-0.322	0.028	-0.011	0.01	-0.355
-0.027	-0.077	-0.001	-0.028	-0.001	0.18	-0.311	0.029	-0.007	-0.001	0.024
-0.062	-0.035	0.003	0.004	0.01	0.274	-0.306	0.02	0.002	-0.015	0.291
0.042	-0.026	-0.001	0.023	0	0.23	-0.308	0.017	-0.004	0.001	0.232
0.161	-0.025	-0.006	-0.021	-0.019	0.116	-0.309	0.02	-0.003	0.015	0.083
0.137	-0.022	-0.006	-0.059	-0.017	0.11	-0.314	0.006	0	0.007	0.022
0.012	-0.027	-0.003	-0.031	0	0.123	-0.314	-0.007	-0.009	0.006	0.021
-0.07	-0.022	0.001	-0.009	0.003	0.013	-0.309	0.002	-0.006	0.01	0.023
-0.005	-0.011	-0.003	-0.018	-0.009	-0.133	-0.317	0.009	0.004	0.012	-0.104
0.073	-0.029	-0.009	-0.029	-0.002	-0.194	-0.327	0.003	0.008	0.015	-0.283
0.038	-0.058	-0.014	-0.039	0.007	-0.193	-0.32	-0.003	0.017	0.011	-0.182
0.014	-0.055	-0.021	-0.045	-0.004	-0.169	-0.319	0	0.023	0.009	0.051
0.061	-0.03	-0.033	-0.051	-0.011	-0.131	-0.334	0	0.023	0.007	0.018
0.085	-0.021	-0.034	-0.049	-0.006	-0.089	-0.335	-0.019	0.024	-0.004	-0.076
0.109	-0.029	-0.008	-0.021	-0.003	-0.056	-0.319	-0.033	0.014	-0.007	-0.035
0.171	-0.047	0.028	0	0.016	-0.042	-0.319	-0.022	0.008	-0.002	-0.101
0.167	-0.086	0.054	0.007	0.032	-0.041	-0.326	-0.02	0.013	-0.005	-0.25
0.089	-0.136	0.062	0.016	0.021	-0.028	-0.321	-0.035	0.012	-0.008	-0.261
0.012	-0.162	0.042	0.001	0.005	-0.013	-0.322	-0.036	0.005	-0.014	-0.152
-0.022	-0.157	0.015	-0.042	-0.002	-0.015	-0.326	-0.033	-0.002	-0.013	-0.043
-0.004	-0.161	0.003	-0.061	-0.003	-0.018	-0.323	-0.054	0	0.019	0.01
-0.009	-0.182	-0.007	-0.024	-0.001	-0.024	-0.326	-0.086	0.017	0.036	0.049
-0.014	-0.137	0.003	0.038	-0.003	-0.04	-0.321	-0.098	0.031	0.015	0.014
0.016	0.002	0.021	0.071	-0.009	-0.033	-0.307	-0.09	0.026	0.001	-0.16
0.01	0.131	0.016	0.061	-0.011	0.006	-0.312	-0.06	0.015	0.003	-0.204
-0.011	0.175	0.016	0.036	-0.01	0.08	-0.322	-0.021	0.012	0	-0.044
-0.04	0.174	0.031	0.022	-0.007	0.236	-0.32	0.007	0.019	-0.003	0.044
-0.066	0.177	0.037	0.013	-0.009	0.349	-0.319	0.023	0.02	0.001	0.062
-0.048	0.155	0.023	-0.001	-0.022	0.246	-0.324	0.027	0.009	0.009	0.097
-0.093	0.09	-0.018	-0.013	-0.018	0.08	-0.328	0.014	0.003	0.003	0.033
-0.174	0.036	-0.066	-0.014	0.003	0.013	-0.324	-0.009	0.007	-0.012	-0.07
-0.123	0.009	-0.062	-0.006	0.001	-0.014	-0.325	-0.02	0.003	-0.014	-0.061
-0.015	0.004	-0.013	-0.038	-0.008	-0.017	-0.33	-0.014	0.001	0	-0.006
0.006	0.02	0.018	-0.103	-0.001	-0.03	-0.327	-0.022	0.012	0.007	0.007
-0.044	0.002	0.03	-0.114	-0.002	-0.115	-0.324	-0.042	0.018	-0.008	0.004
-0.097	-0.033	0.048	-0.061	-0.003	-0.198	-0.326	-0.043	0.017	-0.012	0.051
-0.093	-0.019	0.057	0.002	0.008	-0.212	-0.324	-0.025	0.018	0.002	0.166
-0.043	0.013	0.037	0.042	0.001	-0.168	-0.319	-0.012	0.014	0.009	0.245
-0.044	0.002	0.013	0.053	-0.012	-0.123	-0.315	-0.008	0.013	0.009	0.257
-0.093	-0.033	0.011	0.048	-0.011	-0.126	-0.308	0.002	0.023	0.006	0.214
-0.105	-0.042	0.018	0.017	-0.017	-0.131	-0.311	0.005	0.021	0.001	0.016
-0.074	-0.024	0.008	-0.025	-0.029	-0.097	-0.326	-0.006	0.007	-0.005	-0.205
-0.038	-0.016	-0.025	-0.032	-0.034	-0.041	-0.331	-0.012	0.013	-0.005	-0.202
0.004	-0.032	-0.044	-0.014	-0.036	0.002	-0.319	-0.024	0.025	0.009	-0.063
0.067	-0.053	-0.033	-0.023	-0.02	0.012	-0.312	-0.05	0.01	0	0.043
0.078	-0.053	-0.021	-0.027	0.001	0.012	-0.323	-0.063	-0.006	-0.017	0.077
0.027	-0.045	-0.013	0.019	0	0.025	-0.327	-0.056	0.006	0.006	0.039
0.059	-0.071	-0.002	0.033	-0.004	0.1	-0.32	-0.04	0.013	0.024	-0.017
0.129	-0.117	0.009	0.017	0.001	0.214	-0.318	-0.026	0.002	0.013	-0.06
0.104	-0.079	0.005	0.007	-0.009	0.226	-0.316	-0.026	-0.01	0.003	-0.043
0.06	0.037	-0.01	-0.022	-0.022	0.13	-0.317	-0.02	-0.007	-0.004	0.066
0.034	0.086	-0.015	-0.026	-0.01	0.038	-0.322	0	0.013	-0.011	0.169
0.03	0.052	-0.012	-0.004	0.004	0	-0.317	-0.004	0.017	-0.007	0.133
0.087	0.036	-0.018	-0.005	0.007	-0.012	-0.319	-0.029	-0.001	-0.005	0.018
0.135	0.08	-0.017	0.002	0.005	-0.065	-0.333	-0.021	-0.01	-0.004	-0.008
0.162	0.139	0	0.02	-0.011	-0.102	-0.33	0.007	-0.008	0.004	0
0.203	0.155	0.01	-0.014	-0.013	-0.068	-0.318	0.002	-0.001	-0.001	-0.091
0.132	0.112	0.002	-0.056	0.005	-0.054	-0.318	-0.012	0.006	-0.009	-0.215
-0.02	0.036	-0.003	-0.039	-0.009	-0.071	-0.321	-0.004	0.002	-0.005	-0.24
-0.051	0.001	-0.006	-0.028	-0.033	-0.059	-0.318	0.003	-0.003	-0.003	-0.109
-0.043	0.012	-0.028	-0.02	-0.022	-0.045	-0.315	0.004	0.001	-0.001	0.081
-0.106	0.016	-0.045	0.009	-0.009	-0.037	-0.316	0.005	0.01	0.014	0.195
-0.129	0.021	-0.012	0.002	-0.004	-0.026	-0.319	-0.007	0.006	0.017	0.233
-0.105	0.049	0.021	-0.002	0.011	-0.027	-0.327	-0.01	-0.004	0	0.154
-0.092	0.061	0.011	0.001	0.009	-0.02	-0.328	0	-0.006	-0.005	-0.059
-0.107	0.004	0.01	-0.033	-0.009	-0.008	-0.322	-0.006	-0.004	-0.002	-0.201
-0.13	-0.109	0.026	-0.045	-0.014	-0.008	-0.317	-0.012	-0.004	-0.012	-0.182
-0.112	-0.162	0.015	-0.037	-0.012	-0.006	-0.314	-0.002	-0.006	-0.008	-0.113
-0.074	-0.126	-0.014	-0.053	-0.008	-0.005	-0.318	-0.005	-0.001	-0.002	-0.033
-0.05	-0.095	-0.029	-0.056	-0.006	-0.006	-0.327	-0.016	0.003	-0.008	0.008
-0.009	-0.095	-0.031	-0.043	-0.008	0.007	-0.326	-0.011	-0.003	0.006	-0.051
0.009	-0.076	-0.038	-0.029	0.001	0.017	-0.323	-0.004	-0.001	0.019	-0.087
-0.028	-0.045	-0.037	-0.026	0.003	0.006	-0.325	-0.014	0.014	-0.003	-0.045
0.02	-0.034	-0.006	-0.056	-0.016	0.001	-0.323	-0.032	0.016	-0.013	-0.046
0.127	-0.041	0.021	-0.07	-0.019	0.006	-0.322	-0.047	0.012	-0.006	-0.033
0.087	-0.045	0.021	-0.013	-0.008	0.001	-0.318	-0.055	0.011	-0.011	0.105
-0.001	-0.038	0.016	0.047	-0.009	-0.001	-0.309	-0.04	0.013	0	0.286
-0.006	-0.035	0.007	0.041	-0.011	0.001	-0.305	-0.024	0.026	0.02	0.288
-0.011	-0.047	0	0.001	-0.009	0.002	-0.313	-0.03	0.036	0.006	-0.01
0.005	-0.062	0.001	-0.038	-0.007	0.008	-0.328	-0.027	0.03	-0.01	-0.277
0.038	-0.065	-0.001	-0.066	-0.015	0.017	-0.33	-0.02	0.028	-0.006	-0.172
0.023	-0.075	0.001	-0.057	-0.021	0.032	-0.325	-0.035	0.028	0.001	0.043
0.018	-0.101	0.016	-0.005	-0.005	0.038	-0.328	-0.048	0.017	0.01	0.059
0.031	-0.126	0.029	0.064	0.006	0.023	-0.327	-0.04	0.013	0.007	0.032
0.035	-0.141	0.023	0.078	-0.003	0.007	-0.32	-0.027	0.024	0	0.028
0.03	-0.154	0.009	0.02	-0.001	-0.002	-0.321	-0.021	0.022	0.006	-0.107
-0.038	-0.174	0.001	-0.038	0.015	-0.013	-0.329	-0.018	0.007	-0.005	-0.184
-0.113	-0.163	-0.007	-0.063	0.018	-0.025	-0.323	-0.012	0.004	-0.007	-0.034
-0.078	-0.041	-0.005	-0.06	0.011	-0.026	-0.311	0.003	0.002	0.025	0.063
-0.034	0.155	0.007	-0.027	0.002	-0.015	-0.317	0.004	0	0.026	0.046
-0.052	0.234	0.002	0.009	-0.004	-0.001	-0.331	-0.017	0.014	0.003	0.115
-0.027	0.155	-0.012	0.019	0.004	0.004	-0.328	-0.034	0.022	0.014	0.171
0.012	0.077	-0.009	0.013	0.001	0.008	-0.315	-0.032	0.013	0.023	0.072
-0.009	0.061	0.002	0.001	-0.021	0.011	-0.319	-0.022	0.007	0.008	-0.113
-0.026	0.049	0.005	-0.006	-0.03	0.005	-0.338	-0.017	0.006	0.017	-0.213
-0.002	0.007	-0.003	0.004	-0.02	0	-0.336	-0.009	0.007	0.038	-0.1
0.016	-0.025	-0.009	0.005	-0.011	0.004	-0.315	0	0.008	0.02	0.066
0.02	-0.02	0.005	-0.013	-0.009	0.004	-0.308	-0.003	-0.006	-0.013	0.099
-0.001	-0.023	0.003	-0.013	0.003	-0.004	-0.313	-0.014	-0.02	-0.018	0.052
-0.043	-0.027	-0.014	0	0.018	0.001	-0.314	-0.024	-0.012	0.001	0.011
-0.037	-0.007	-0.009	-0.005	0.015	0.015	-0.313	-0.017	0.003	0.014	0.078
-0.021	-0.005	-0.005	-0.016	0.001	0.014	-0.314	0.002	0.004	0.007	0.16
-0.041	-0.016	-0.012	-0.024	-0.006	0.008	-0.32	-0.003	0.003	-0.004	0.014
-0.03	0	0	-0.023	-0.004	0.014	-0.321	-0.012	0.001	-0.005	-0.199
0.016	0.023	0.015	-0.012	-0.011	0.006	-0.314	0.007	-0.003	-0.007	-0.212
0.031	0.021	0.008	-0.024	-0.019	-0.006	-0.315	0.016	-0.002	-0.015	-0.122
0.01	0.003	-0.002	-0.045	-0.007	0	-0.321	-0.001	-0.001	-0.015	-0.042
0.01	-0.007	0.002	-0.034	0.003	-0.004	-0.321	-0.023	-0.002	-0.014	0.022
0.029	-0.008	0.007	-0.035	0.001	-0.01	-0.322	-0.033	0.009	-0.006	0.042
0.009	-0.019	0.004	-0.073	0.003	-0.002	-0.322	-0.024	0.021	-0.001	0.088
-0.032	-0.036	-0.01	-0.08	0	-0.007	-0.325	-0.02	0.012	-0.01	0.176
-0.042	-0.038	-0.022	-0.043	-0.003	-0.013	-0.334	-0.023	0.002	-0.009	0.108
-0.056	-0.027	-0.011	0.006	0.012	-0.005	-0.336	-0.003	0.005	-0.009	-0.107
-0.058	-0.029	0.003	0.064	0.025	-0.006	-0.327	-0.002	0.002	-0.018	-0.164
0.009	-0.047	0	0.079	0.013	-0.01	-0.32	-0.039	0	-0.008	-0.06
0.065	-0.045	0.001	0.04	0	-0.011	-0.315	-0.06	0.008	-0.001	-0.013
0.062	-0.029	0.02	0.009	0.001	-0.014	-0.316	-0.055	0.01	-0.008	-0.004
0.056	-0.03	0.031	-0.031	0	-0.004	-0.326	-0.053	0	0.007	0.026
0.05	-0.029	0.011	-0.071	-0.002	0.008	-0.327	-0.038	-0.001	0.024	0.079
0.042	-0.016	0.004	-0.053	-0.004	-0.006	-0.318	-0.013	0.012	0.024	0.139
0.029	-0.023	0.021	-0.011	-0.009	-0.016	-0.322	-0.006	0.016	0.019	0.124
-0.006	-0.036	0.022	0.002	-0.011	-0.004	-0.329	-0.013	0.001	0.013	0.04
-0.044	-0.032	0.011	-0.005	-0.012	-0.005	-0.32	-0.021	-0.006	0.011	-0.06
-0.057	-0.019	-0.002	-0.016	-0.014	-0.016	-0.32	-0.032	0.003	0.008	-0.15
-0.057	-0.005	-0.002	-0.024	-0.014	-0.012	-0.336	-0.034	0.008	0.003	-0.144
-0.03	0.001	0.03	-0.022	-0.019	-0.002	-0.331	-0.018	0.012	0.007	-0.041
0.001	-0.003	0.057	-0.021	-0.028	0.001	-0.31	-0.006	0.018	0.011	0.018
-0.044	-0.013	0.058	-0.004	-0.021	-0.002	-0.304	-0.002	0.021	0.007	-0.003
0.001	-0.018	0.059	0.024	-0.01	-0.016	-0.308	0.003	0.018	0.002	-0.048
0.142	-0.025	0.047	0.015	-0.014	-0.025	-0.31	-0.012	0.013	-0.007	-0.134
0.084	-0.041	0.02	-0.017	-0.007	-0.02	-0.311	-0.027	0.006	-0.01	-0.181
-0.044	-0.038	0.002	-0.04	0.006	-0.019	-0.307	-0.017	0.006	0.01	-0.076
-0.046	-0.013	-0.011	-0.046	-0.006	-0.013	-0.31	-0.016	0.014	0.018	0.016
-0.061	-0.006	-0.023	-0.049	-0.01	-0.005	-0.325	-0.027	0.014	-0.004	-0.021
-0.092	0.011	-0.037	-0.058	0.001	-0.014	-0.331	-0.036	0.008	-0.011	-0.033
-0.055	0.048	-0.037	-0.052	-0.004	-0.019	-0.33	-0.037	0.003	0.01	0.035
0.013	0.034	-0.008	-0.048	-0.014	-0.01	-0.331	-0.01	-0.003	0.024	0.075
0.042	-0.011	0.03	-0.072	-0.02	-0.006	-0.322	0.011	-0.003	0.013	0.079
0.028	-0.006	0.046	-0.074	-0.025	-0.011	-0.312	-0.01	0.003	0.001	0.041
0.003	0.022	0.034	-0.026	-0.025	-0.012	-0.32	-0.022	0.01	0.008	-0.069
-0.018	0.027	0.026	0.022	-0.03	-0.015	-0.326	-0.01	0.013	0.01	-0.136
-0.027	0.031	0.028	0.057	-0.037	-0.018	-0.315	-0.015	0.007	-0.003	-0.082
-0.072	0.014	0.013	0.085	-0.036	-0.014	-0.312	-0.022	0.008	-0.008	-0.011
-0.104	-0.023	-0.004	0.071	-0.027	-0.013	-0.321	-0.015	0.025	-0.007	0.039
-0.06	-0.023	-0.011	0.039	-0.017	-0.017	-0.327	-0.009	0.026	-0.01	0.075
-0.045	-0.018	-0.036	0.038	-0.003	-0.015	-0.335	-0.008	0.008	0.001	0.06
-0.048	-0.033	-0.058	0.038	0.015	-0.014	-0.333	0.001	0.008	0.009	0.094
0.006	-0.02	-0.042	0.021	0.011	-0.013	-0.319	0.01	0.026	0.004	0.174
0.056	0.006	-0.018	0.008	0.004	-0.012	-0.318	0.008	0.026	0.007	0.07
0.082	0.016	-0.015	0.003	0.011	-0.014	-0.326	0.003	0.01	-0.002	-0.118
0.097	0.003	-0.006	0	0.006	-0.006	-0.324	0.001	0.005	-0.023	-0.1
0.031	-0.026	-0.001	-0.005	-0.003	0.007	-0.314	-0.005	0.011	-0.009	0.051
-0.09	-0.037	-0.015	0.002	-0.005	0.004	-0.31	-0.022	0.014	0.011	0.111
-0.115	-0.027	-0.017	0.012	-0.008	-0.006	-0.312	-0.037	0.014	0.005	0.024
-0.063	-0.029	-0.001	-0.002	0	-0.004	-0.314	-0.027	0.013	-0.008	-0.053
-0.009	-0.035	0.003	-0.019	0.004	0.003	-0.314	-0.017	0.015	-0.014	-0.019
0.031	-0.027	0	-0.013	-0.003	0.008	-0.311	-0.037	0.016	-0.003	0.01
0.006	-0.032	0.003	-0.005	0.007	0.007	-0.313	-0.051	0.009	0.007	0.003
-0.028	-0.052	0.004	-0.025	0.021	0.01	-0.317	-0.045	0.004	0.001	0.003
-0.036	-0.04	0.01	-0.033	0.023	0.031	-0.317	-0.042	0.005	-0.003	-0.016
-0.042	-0.008	0.018	-0.003	0.025	0.057	-0.32	-0.031	0.004	-0.001	-0.024
-0.007	0.001	0.007	-0.012	0.016	0.09	-0.324	-0.018	0.01	-0.003	-0.001
0.029	-0.005	-0.005	-0.055	-0.006	0.12	-0.328	-0.024	0.02	-0.001	-0.008
-0.002	-0.003	-0.005	-0.055	-0.028	0.096	-0.329	-0.021	0.01	0.007	-0.037
-0.037	-0.004	0.002	-0.037	-0.034	0.021	-0.323	-0.002	-0.005	0.004	-0.045
-0.028	-0.026	0.011	-0.041	-0.023	0.01	-0.321	-0.001	-0.002	0.001	-0.005
-0.03	-0.045	0.006	-0.049	-0.02	0.086	-0.321	-0.01	0.003	0.013	0.053
-0.043	-0.03	-0.005	-0.032	-0.026	0.147	-0.318	-0.002	0.003	0.013	0.051
-0.01	-0.015	0.002	-0.001	-0.018	0.231	-0.317	0.006	0.002	0.001	0.037
0.039	-0.03	0.009	-0.002	-0.001	0.318	-0.324	-0.003	-0.009	-0.001	0.036
0.054	-0.037	0.005	-0.008	0.01	0.238	-0.325	-0.011	-0.014	-0.002	-0.046
0.056	-0.027	0.004	0.013	0.005	0.112	-0.314	-0.01	0.002	0.003	-0.058
0.097	-0.016	0.013	0.004	-0.008	0.101	-0.315	-0.009	0.01	0.016	0.158
0.128	-0.015	0.013	-0.028	-0.009	0.073	-0.325	-0.012	0.001	0.01	0.31
0.092	-0.03	-0.005	-0.025	-0.004	-0.037	-0.32	-0.019	-0.004	-0.004	0.104
0.055	-0.03	-0.013	-0.011	-0.01	-0.087	-0.32	-0.024	-0.008	0.006	-0.2
0.065	-0.009	-0.002	-0.014	-0.019	-0.019	-0.326	-0.019	-0.014	0.004	-0.225
0.073	-0.011	-0.002	-0.028	-0.014	0.023	-0.323	-0.017	-0.006	-0.019	-0.104
0.016	-0.031	-0.003	-0.049	-0.001	0.03	-0.319	-0.02	0.007	-0.01	-0.069
-0.05	-0.027	0.004	-0.035	0.007	0.098	-0.321	-0.014	-0.004	0.007	-0.037
-0.013	-0.016	-0.005	0.005	0.017	0.11	-0.323	-0.007	-0.011	-0.004	0.017
0.015	-0.022	-0.018	0.018	0.026	0.02	-0.321	-0.013	0.011	-0.009	0.06
-0.045	-0.032	-0.019	0.011	0.032	-0.04	-0.314	-0.013	0.028	-0.006	0.116
-0.036	-0.036	-0.025	-0.016	0.027	-0.081	-0.316	-0.012	0.023	-0.001	0.037
0.014	-0.034	-0.035	-0.053	0.004	-0.189	-0.321	-0.011	0.02	0.014	-0.156
-0.025	-0.032	-0.023	-0.054	0	-0.304	-0.318	0.002	0.019	0.01	-0.167
-0.074	-0.035	-0.01	-0.045	0.001	-0.307	-0.314	-0.003	0.013	-0.008	-0.028
-0.056	-0.041	-0.022	-0.06	-0.022	-0.22	-0.316	-0.031	0.01	-0.014	0.031
-0.058	-0.032	-0.034	-0.064	-0.036	-0.182	-0.316	-0.044	0.01	-0.013	0.038
-0.085	-0.02	-0.032	-0.047	-0.024	-0.203	-0.317	-0.056	0.014	0.004	0.019
-0.035	-0.028	-0.026	-0.036	-0.014	-0.186	-0.328	-0.085	0.017	0.023	-0.06
0.026	-0.034	-0.032	-0.024	-0.01	-0.126	-0.339	-0.093	0.016	0.006	-0.094
0.014	-0.043	-0.041	-0.014	-0.004	-0.076	-0.336	-0.06	0.019	-0.004	-0.065
0.001	-0.078	-0.035	-0.016	-0.009	-0.056	-0.323	-0.016	0.023	0.019	-0.074
0.019	-0.109	-0.032	-0.013	-0.024	-0.05	-0.314	0.004	0.02	0.019	-0.1
0.055	-0.133	-0.05	-0.001	-0.025	-0.044	-0.318	-0.007	0.014	-0.001	-0.092
0.062	-0.161	-0.057	-0.006	-0.015	-0.039	-0.323	-0.014	0.008	0.005	-0.076
0.013	-0.17	-0.035	-0.022	-0.015	-0.04	-0.315	-0.009	0.008	0.013	-0.033
0.009	-0.188	-0.023	-0.016	-0.019	-0.041	-0.313	-0.014	0.006	0.011	0.078
0.03	-0.207	-0.023	-0.008	-0.018	-0.035	-0.319	-0.012	-0.005	0.01	0.216
-0.006	-0.122	-0.014	-0.02	-0.015	-0.023	-0.311	-0.005	-0.004	0.009	0.264
-0.019	0.018	-0.013	-0.03	-0.019	-0.016	-0.31	-0.008	0.004	0.012	0.098
0.025	0.061	-0.035	-0.039	-0.014	-0.007	-0.323	-0.006	0	0.007	-0.119
0.069	0.05	-0.068	-0.05	0.01	-0.005	-0.322	-0.002	0.001	-0.022	-0.105
0.056	0.087	-0.083	-0.048	0.014	-0.004	-0.319	0.004	-0.002	-0.027	0.002
-0.004	0.135	-0.082	-0.024	0	0.01	-0.329	0.011	-0.007	0.018	0.025
-0.038	0.136	-0.099	0.039	0.008	0.007	-0.328	-0.008	0.004	0.042	0.053
-0.046	0.096	-0.121	0.095	0.019	-0.004	-0.323	-0.031	0.011	0.018	0.036
-0.056	0.076	-0.1	0.082	0.012	0.006	-0.33	-0.02	0.007	-0.001	-0.035
-0.062	0.107	-0.064	0.038	0.005	0.01	-0.328	-0.011	0.011	0.005	-0.025
-0.07	0.11	-0.072	-0.005	0.001	0.004	-0.316	-0.021	0.014	0.021	-0.009
-0.115	0.033	-0.086	-0.053	0.011	0.007	-0.318	-0.015	0.014	0.024	-0.046
-0.153	-0.039	-0.07	-0.072	0.019	0.016	-0.323	-0.003	0.014	0.016	-0.054
-0.098	-0.018	-0.061	-0.071	-0.004	0.023	-0.322	-0.01	0.011	0.032	-0.075
-0.043	0.035	-0.08	-0.053	-0.018	0.02	-0.325	-0.017	0.011	0.058	-0.104
-0.069	0.039	-0.125	-0.009	0	0.013	-0.329	-0.017	0.014	0.058	-0.057
-0.087	0.041	-0.157	-0.006	0	0.015	-0.329	-0.017	0.014	0.054	-0.012
-0.041	0.069	-0.132	-0.037	-0.021	0.017	-0.329	-0.015	0.016	0.039	-0.018
0.009	0.077	-0.075	-0.031	-0.023	0.014	-0.326	-0.016	0.011	0.001	-0.009
-0.007	0.058	-0.031	-0.024	-0.02	0.009	-0.326	-0.016	-0.002	-0.023	0.015
-0.021	0.034	-0.001	-0.037	-0.034	0.013	-0.321	-0.016	-0.006	-0.049	0.08
0.003	0.022	0.029	-0.006	-0.042	0.025	-0.309	-0.023	-0.009	-0.08	0.144
-0.007	0.011	0.085	0.029	-0.04	0.022	-0.305	-0.024	-0.011	-0.08	0.088
0.007	-0.013	0.201	0.006	-0.05	0.009	-0.301	-0.032	0.003	-0.074	0.093
0.053	0.003	0.367	0.007	-0.057	0.004	-0.303	-0.041	0.012	-0.066	0.195
0.056	0.065	0.501	0.049	-0.041	0.001	-0.319	-0.02	0	-0.032	0.066
0.097	0.053	0.543	0.06	-0.005	0.006	-0.329	0.001	-0.013	-0.009	-0.141
0.13	-0.058	0.499	0.036	0.029	0.021	-0.327	-0.011	-0.007	-0.013	-0.099
0.061	-0.119	0.446	0.004	0.035	0.024	-0.323	-0.011	0.008	-0.003	0.001
0.006	-0.068	0.44	-0.016	0.018	0.017	-0.323	0.008	0.007	-0.012	-0.003
0.008	-0.017	0.426	-0.018	0.011	0.009	-0.321	0.011	-0.005	-0.08	0.001
-0.011	-0.029	0.411	-0.017	0.014	0.003	-0.308	0	0.004	-0.127	0.027
-0.035	-0.042	0.428	-0.026	-0.002	0.003	-0.312	-0.018	0.026	-0.085	0.003
-0.024	-0.031	0.378	-0.034	-0.017	0.014	-0.332	-0.023	0.032	-0.005	-0.072
-0.007	-0.021	0.24	-0.024	-0.007	0.02	-0.327	-0.013	0.018	0.056	-0.118
0.007	-0.011	0.105	0.008	0.005	0.017	-0.315	-0.017	0.004	0.077	-0.086
0.025	-0.005	-0.018	0.059	0.004	0.014	-0.318	-0.03	0.003	0.079	0.004
0.048	-0.008	-0.178	0.076	-0.007	0.008	-0.316	-0.027	0.011	0.095	0.175
0.064	0.017	-0.349	0.027	-0.011	0.009	-0.315	-0.027	0.014	0.105	0.25
0.036	0.055	-0.428	-0.005	0	0.017	-0.315	-0.046	0.011	0.08	-0.02
0.009	0.051	-0.385	0.007	0.011	0.018	-0.313	-0.055	0.007	0.031	-0.393
-0.038	0.023	-0.327	0.012	0.01	0.014	-0.323	-0.052	0.003	-0.039	-0.45
-0.093	0.013	-0.332	0.017	0.003	0.013	-0.332	-0.045	0.001	-0.113	-0.184
-0.071	0.004	-0.373	0.013	-0.001	0.013	-0.323	-0.02	-0.004	-0.118	0.083
-0.05	-0.02	-0.294	-0.002	-0.004	0.007	-0.315	0.019	0	-0.06	0.118
-0.037	-0.054	0.039	-0.011	-0.013	0.002	-0.323	0.042	0.012	-0.015	0.029
0.015	-0.089	0.383	-0.014	-0.013	0.006	-0.321	0.024	0.005	0.001	0.014
0.053	-0.095	0.432	-0.01	0.003	0.002	-0.307	-0.02	0.003	-0.002	0.07
0.066	-0.061	0.348	-0.017	0.006	-0.009	-0.311	-0.041	0.02	-0.018	0.116
0.044	-0.019	0.306	-0.038	-0.006	-0.013	-0.325	-0.029	0.017	-0.026	0.093
-0.006	-0.009	0.255	-0.013	-0.005	-0.014	-0.32	-0.018	0.004	-0.007	0.024
-0.043	-0.047	0.19	0.04	-0.002	-0.01	-0.306	-0.022	0.006	0.017	0.021
-0.007	-0.094	0.075	0.013	-0.006	-0.001	-0.312	-0.03	0.018	0.024	0.058
0.057	-0.083	-0.109	-0.052	-0.005	0	-0.333	-0.03	0.04	0.045	-0.004
0.046	-0.001	-0.272	-0.052	-0.006	-0.004	-0.342	-0.028	0.053	0.096	-0.098
-0.006	0.08	-0.369	-0.038	-0.012	-0.002	-0.335	-0.027	0.043	0.097	-0.069
-0.019	0.079	-0.385	-0.038	-0.019	0.004	-0.328	-0.02	0.037	0.017	0.008
0.028	0.005	-0.344	-0.031	-0.018	0.006	-0.329	-0.023	0.038	-0.03	-0.008
0.074	-0.056	-0.295	-0.035	-0.011	0.002	-0.333	-0.036	0.029	-0.008	-0.059
0.033	-0.065	-0.23	-0.043	-0.008	0.007	-0.333	-0.047	0.012	0.012	-0.063
-0.034	-0.056	-0.181	-0.045	-0.006	0.02	-0.331	-0.06	-0.007	0.036	-0.047
-0.04	-0.05	-0.173	-0.045	-0.002	0.024	-0.331	-0.064	-0.011	0.049	-0.045
-0.025	-0.043	-0.164	-0.043	-0.003	0.023	-0.335	-0.054	0.003	0.027	-0.042
-0.029	-0.043	-0.141	-0.063	-0.003	0.031	-0.336	-0.049	0.003	0.02	0.044
-0.024	-0.045	-0.126	-0.066	-0.001	0.044	-0.329	-0.041	-0.009	0.028	0.163
-0.037	-0.033	-0.115	-0.013	-0.004	0.049	-0.322	-0.022	-0.007	0.011	0.1
-0.059	-0.025	-0.096	0.008	-0.007	0.053	-0.321	-0.015	-0.005	0.001	-0.062
-0.033	-0.033	-0.065	-0.02	-0.006	0.074	-0.322	-0.023	-0.008	0.007	-0.083
-0.031	-0.03	-0.037	-0.012	-0.005	0.085	-0.319	-0.015	-0.008	0.005	-0.026
-0.059	-0.014	-0.024	-0.004	-0.006	0.057	-0.314	0.013	-0.01	0.009	-0.018
-0.048	-0.016	-0.007	-0.035	-0.005	0.007	-0.315	0.034	0	0.013	-0.028
-0.035	-0.023	0.007	-0.033	-0.003	-0.038	-0.326	0.032	0.015	0.001	-0.027
-0.008	-0.025	0.001	-0.021	-0.01	-0.058	-0.335	0.022	0.01	0.001	-0.023
0.059	-0.031	-0.004	-0.042	-0.016	-0.049	-0.321	0.025	0	0.007	0.01
0.058	-0.029	0	-0.032	-0.013	-0.039	-0.308	0.022	-0.001	-0.001	0.072
-0.011	-0.032	0.004	0.001	-0.016	-0.038	-0.322	0.011	-0.003	-0.003	0.068
-0.032	-0.042	0.014	0.004	-0.021	-0.026	-0.329	0.01	-0.003	0	-0.011
-0.029	-0.031	0.018	-0.003	-0.014	-0.012	-0.317	0.004	0.002	0.009	-0.049
-0.049	-0.022	0.002	-0.001	-0.005	-0.017	-0.321	-0.005	-0.003	0.01	-0.039
-0.037	-0.027	-0.006	0.006	0.001	-0.024	-0.329	0	-0.002	-0.011	0.013
0.018	-0.022	-0.002	-0.002	0.003	-0.026	-0.323	0.005	0.011	-0.011	0.191
0.038	-0.015	0	-0.03	0.001	-0.027	-0.323	-0.001	0.023	0.008	0.317
-0.003	-0.017	0.012	-0.038	-0.003	-0.027	-0.324	-0.015	0.019	0.003	0.119
-0.053	-0.019	0.026	-0.02	-0.002	-0.031	-0.316	-0.026	0.003	-0.012	-0.213
-0.073	-0.025	0.029	-0.002	0.002	-0.028	-0.314	-0.019	0.005	-0.006	-0.321
-0.043	-0.033	0.023	0.005	0.003	-0.018	-0.318	-0.012	0.016	0.007	-0.179
0.008	-0.055	0.004	-0.001	0.007	-0.016	-0.32	-0.023	0.009	-0.001	0.004
0.013	-0.096	-0.011	-0.016	0.012	-0.015	-0.313	-0.022	-0.002	-0.004	0.063
-0.014	-0.108	-0.005	-0.036	0.004	-0.008	-0.297	-0.013	-0.003	0.013	0.051
-0.027	-0.102	-0.004	-0.05	-0.011	-0.006	-0.297	-0.023	0.001	0.034	0.022
-0.01	-0.117	-0.014	-0.065	-0.011	-0.004	-0.31	-0.023	0.004	0.052	-0.055
0.029	-0.13	0.003	-0.079	-0.006	0	-0.302	-0.015	0.004	0.041	-0.086
0.051	-0.139	0.046	-0.06	-0.015	-0.003	-0.295	-0.021	0.003	-0.001	-0.029
-0.008	-0.143	0.081	-0.021	-0.022	-0.007	-0.307	-0.019	0.004	-0.026	0.029
-0.076	-0.076	0.094	-0.004	-0.01	-0.007	-0.308	-0.01	0.005	-0.04	0.08
-0.032	0.054	0.091	-0.007	-0.003	-0.006	-0.3	-0.015	0.002	-0.061	0.09
0.013	0.112	0.08	0.01	-0.007	-0.004	-0.307	-0.019	0.008	-0.066	0.03
-0.019	0.085	0.042	0.032	-0.01	-0.011	-0.31	-0.019	0.023	-0.063	-0.01
-0.027	0.082	0.013	0.004	-0.016	-0.019	-0.3	-0.029	0.022	-0.044	0.03
-0.012	0.103	0.058	-0.038	-0.011	-0.013	-0.297	-0.036	0.012	-0.009	0.086
0.004	0.098	0.098	-0.033	-0.006	-0.003	-0.294	-0.035	0.019	0.011	0.027
0.017	0.053	0.054	-0.013	-0.015	0.003	-0.287	-0.022	0.029	0.023	-0.098
0.018	-0.019	-0.01	-0.017	-0.013	0.001	-0.291	-0.004	0.025	0.028	-0.047
0.049	-0.069	-0.05	-0.016	0	-0.004	-0.303	-0.011	0.014	0.009	0.118
0.066	-0.083	-0.071	0.034	0.002	0.002	-0.305	-0.025	0.009	-0.004	0.122
0.019	-0.079	-0.05	0.076	-0.001	0.003	-0.306	-0.014	0.013	0.008	0.006
-0.014	-0.082	0.019	0.04	-0.007	-0.008	-0.307	-0.012	0.009	0.034	-0.073
-0.017	-0.089	0.102	-0.032	-0.011	-0.003	-0.304	-0.038	-0.008	0.052	-0.103
-0.064	-0.049	0.162	-0.068	-0.002	0.007	-0.307	-0.045	-0.017	0.028	-0.091
-0.076	0.062	0.178	-0.036	0.007	-0.006	-0.314	-0.026	-0.012	-0.02	-0.014
-0.02	0.148	0.162	0.036	-0.004	-0.015	-0.322	-0.022	-0.006	-0.027	0.034
-0.008	0.1	0.142	0.082	-0.016	-0.002	-0.322	-0.03	0.002	-0.022	-0.001
-0.003	0.008	0.121	0.077	-0.007	0.001	-0.311	-0.023	0.008	-0.039	0.03
0.037	-0.01	0.088	0.041	-0.004	-0.004	-0.314	-0.008	0.007	-0.012	0.013
0.049	0	0.028	-0.005	-0.018	-0.005	-0.329	0.007	0.007	0.042	-0.171
0.034	-0.009	-0.048	-0.031	-0.02	-0.006	-0.338	0.011	0.007	0.056	-0.175
0.007	0.01	-0.099	-0.027	0.003	0.002	-0.339	-0.009	-0.003	0.042	0.005
-0.01	0.051	-0.123	-0.029	0.018	0.005	-0.34	-0.04	-0.011	0.02	0.029
-0.004	0.043	-0.148	-0.03	0.015	-0.006	-0.344	-0.062	-0.004	-0.007	0.024
-0.01	0	-0.153	-0.016	0.023	-0.001	-0.343	-0.071	0.009	-0.026	0.121
-0.03	-0.005	-0.122	-0.023	0.032	0.005	-0.338	-0.061	0.014	-0.046	0.09
-0.041	0.033	-0.081	-0.016	0.021	-0.008	-0.332	-0.043	0.013	-0.07	-0.072
-0.008	0.057	-0.034	0.024	0.012	-0.01	-0.33	-0.024	0.012	-0.089	-0.144
0.078	0.053	0.005	0.008	0.015	-0.008	-0.341	0.002	0.002	-0.097	-0.103
0.079	0.056	0.012	-0.055	0.006	-0.016	-0.35	0.015	-0.005	-0.068	-0.021
-0.017	0.046	0.004	-0.075	-0.013	-0.014	-0.345	0.007	0	-0.012	0.039
-0.033	0.015	0.012	-0.052	-0.026	-0.006	-0.334	-0.003	0.008	0.029	0.051
0	-0.01	0.026	-0.02	-0.028	-0.007	-0.32	-0.016	0.006	0.055	0.046
0.002	-0.053	0.021	-0.002	-0.017	-0.009	-0.32	-0.019	0.002	0.078	0.013
0.022	-0.092	0.004	-0.03	-0.006	-0.009	-0.33	-0.007	0.003	0.084	-0.037
0.052	-0.069	-0.011	-0.06	-0.008	-0.006	-0.329	-0.012	0.005	0.072	-0.061
0.071	-0.018	-0.02	-0.032	-0.012	-0.002	-0.332	-0.011	0.003	0.075	-0.018
0.069	0.002	-0.023	0.009	-0.007	-0.008	-0.343	0.012	0.005	0.069	0.086
0.042	-0.038	-0.025	0.028	-0.004	-0.008	-0.34	0.015	0.015	0.024	0.106
0.055	-0.114	-0.023	0.035	-0.002	-0.002	-0.334	-0.005	0.02	-0.009	-0.018
0.09	-0.132	-0.018	0.032	-0.004	-0.011	-0.338	-0.014	0.023	-0.014	-0.1
0.053	-0.065	-0.018	0.037	-0.014	-0.014	-0.337	-0.016	0.025	-0.01	-0.051
-0.017	-0.009	-0.018	0.038	-0.017	-0.008	-0.333	-0.015	0.023	0.005	-0.018
-0.041	-0.007	-0.001	0.002	-0.008	-0.014	-0.334	-0.012	0.032	0.009	-0.041
-0.048	-0.009	0.018	-0.033	-0.006	-0.014	-0.329	-0.031	0.039	-0.004	-0.025
-0.072	0.013	0.015	-0.016	-0.003	-0.004	-0.326	-0.056	0.019	-0.021	0.013
-0.069	0.043	0.008	0.014	0	-0.015	-0.338	-0.058	0.009	-0.033	0.022
-0.042	0.063	0.022	-0.003	-0.01	-0.019	-0.343	-0.058	0.024	-0.028	0.021
-0.052	0.084	0.033	-0.033	-0.019	-0.001	-0.328	-0.058	0.025	-0.021	0.024
-0.074	0.12	0.018	-0.036	-0.018	-0.009	-0.314	-0.039	0.016	-0.025	-0.007
-0.08	0.111	0.006	-0.035	-0.021	-0.022	-0.314	-0.011	0.017	-0.011	-0.089
-0.08	0.021	0.01	-0.046	-0.024	-0.012	-0.318	-0.003	0.019	0.012	-0.131
-0.09	-0.041	0.014	-0.034	-0.022	-0.009	-0.319	-0.01	0.023	0.004	-0.102
-0.088	-0.038	0.01	-0.022	-0.023	-0.016	-0.321	-0.015	0.021	-0.014	-0.071
-0.022	-0.051	-0.004	-0.058	-0.03	-0.015	-0.327	-0.025	0.011	-0.005	-0.042
0.012	-0.061	-0.027	-0.074	-0.044	-0.011	-0.33	-0.033	0.012	0.004	-0.007
-0.044	-0.031	-0.05	-0.045	-0.049	-0.005	-0.33	-0.028	0.015	0.007	0.015
-0.084	-0.016	-0.058	-0.029	-0.03	-0.001	-0.327	-0.021	0.012	0.006	0.044
-0.061	-0.03	-0.04	-0.013	-0.004	-0.001	-0.323	-0.01	0.01	-0.007	0.067
0.008	-0.04	-0.015	-0.004	0.003	-0.003	-0.326	-0.004	0.004	-0.004	0.031
0.055	-0.056	0.002	-0.012	0.008	-0.005	-0.324	-0.005	0.003	0.009	-0.023
0.034	-0.094	0.012	-0.017	0.02	-0.003	-0.313	0.006	0.002	-0.002	-0.032
0.017	-0.116	0.016	-0.023	0.023	-0.004	-0.31	0.005	-0.005	-0.005	0
0.036	-0.081	0.027	-0.04	0.004	-0.008	-0.32	-0.019	-0.005	0.012	0.057
0.045	-0.015	0.046	-0.07	-0.008	-0.006	-0.319	-0.028	0.005	0.009	0.07
0.035	0.017	0.06	-0.074	0	0.009	-0.314	-0.022	0.003	0	0.015
0.002	0.008	0.064	-0.01	-0.002	0.026	-0.32	-0.025	-0.008	0.004	0.027
-0.062	0.003	0.045	0.057	-0.01	0.026	-0.322	-0.024	-0.014	0.004	0.19
-0.063	0	0.014	0.042	-0.009	0.04	-0.311	-0.016	-0.01	0.004	0.285
-0.014	-0.011	0.005	-0.01	-0.007	0.055	-0.305	-0.016	-0.008	0	0.025
0.001	-0.015	0.017	-0.02	-0.009	0.049	-0.308	-0.011	-0.01	0	-0.314
0.031	-0.034	0.047	-0.023	-0.007	0.122	-0.309	0.003	0.002	0.022	-0.271
0.019	-0.06	0.099	-0.037	0.002	0.239	-0.307	0.007	0.01	0.028	-0.038
-0.027	-0.05	0.13	-0.013	0.014	0.219	-0.301	-0.008	-0.004	0.01	0.061
0.004	-0.02	0.099	0.017	0.01	0.098	-0.297	-0.02	-0.001	0.01	0.079
0.035	-0.01	0.042	0.028	-0.003	0.011	-0.302	-0.007	0.011	0.009	0.066
0.052	-0.028	-0.013	0.035	-0.007	-0.023	-0.309	-0.003	0.013	-0.003	0.006
0.091	-0.066	-0.066	0.005	-0.008	-0.005	-0.31	-0.022	0.007	0	0.003
0.094	-0.092	-0.083	-0.044	-0.011	0.039	-0.313	-0.021	-0.012	0.005	0.064
0.07	-0.099	-0.053	-0.049	-0.011	0.121	-0.321	-0.012	-0.021	0.011	0.033
0.022	-0.118	-0.039	-0.024	-0.011	0.264	-0.319	-0.02	-0.002	0.03	-0.078
-0.044	-0.147	-0.047	-0.01	-0.007	0.306	-0.317	-0.02	0.017	0.024	-0.114
-0.03	-0.19	-0.04	-0.016	-0.002	0.197	-0.329	-0.008	0.014	0.006	-0.071
0.046	-0.229	-0.024	-0.034	-0.009	0.13	-0.333	-0.007	0	0.018	-0.026
0.039	-0.168	-0.015	-0.032	-0.008	0.11	-0.328	-0.013	-0.003	0.02	0.002
-0.012	-0.017	-0.011	-0.002	0.011	0.003	-0.329	-0.016	-0.006	0	0.04
0	0.067	-0.012	0.014	0.02	-0.169	-0.329	-0.016	-0.009	0	0.047
0.007	0.072	-0.014	-0.011	0.016	-0.3	-0.322	-0.019	0.01	-0.004	-0.03
-0.041	0.098	-0.014	-0.019	0.01	-0.334	-0.317	-0.025	0.019	-0.015	-0.074
-0.094	0.139	-0.012	-0.009	0.001	-0.305	-0.326	-0.023	0.008	-0.012	-0.013
-0.123	0.149	-0.01	-0.02	0	-0.266	-0.338	-0.016	0.014	-0.019	0.039
-0.126	0.119	-0.009	0.002	0.005	-0.215	-0.332	-0.017	0.015	-0.023	0.049
-0.093	0.054	-0.007	0.039	0.002	-0.16	-0.327	-0.024	-0.006	-0.007	0.05
-0.027	-0.003	0.006	0	0	-0.125	-0.33	-0.022	-0.003	-0.003	0.019
0.019	0.004	0.008	-0.041	-0.002	-0.099	-0.322	-0.014	0.016	-0.007	-0.026
0.008	0.03	-0.02	-0.007	-0.006	-0.07	-0.323	-0.014	0.022	0.001	-0.049
-0.007	0.022	-0.034	0	-0.001	-0.046	-0.334	-0.026	0.018	-0.007	0.023
0.009	0.005	-0.017	-0.048	0.003	-0.038	-0.324	-0.034	0.006	-0.025	0.27
0.017	-0.024	-0.02	-0.078	-0.011	-0.041	-0.312	-0.019	0.005	-0.01	0.515
0.017	-0.054	-0.041	-0.076	-0.022	-0.048	-0.319	0.006	0.024	0.01	0.455
0.022	-0.055	-0.046	-0.046	-0.013	-0.047	-0.324	0.006	0.031	-0.001	0.059
0	-0.056	-0.044	-0.018	0.001	-0.036	-0.32	-0.025	0.019	-0.012	-0.381
-0.014	-0.053	-0.044	-0.029	0.007	-0.029	-0.318	-0.041	0.021	-0.004	-0.487
0.021	-0.017	-0.039	-0.028	0.003	-0.021	-0.315	-0.031	0.027	0.01	-0.248
0.039	-0.006	-0.024	0.023	-0.004	-0.008	-0.314	-0.023	0.021	0.012	-0.057
0.009	-0.028	-0.003	0.059	-0.005	-0.004	-0.326	-0.021	0.023	0	-0.084
-0.013	-0.019	0.015	0.062	0	-0.013	-0.33	-0.014	0.035	-0.006	-0.144
0.069	-0.008	0.026	0.079	-0.009	-0.016	-0.323	-0.013	0.035	-0.003	-0.13
0.194	-0.013	0.021	0.082	-0.026	-0.011	-0.318	-0.03	0.02	-0.005	-0.008
0.146	0.002	-0.007	0.061	-0.026	-0.01	-0.313	-0.036	-0.004	-0.006	0.174
-0.037	0.012	-0.028	0.057	-0.021	-0.006	-0.31	-0.03	-0.009	0.008	0.185
-0.118	0.022	-0.009	0.02	-0.019	0.008	-0.316	-0.035	0.01	0.019	0.007
-0.084	0.041	0.03	-0.057	-0.011	0.011	-0.317	-0.038	0.008	0.008	-0.098
-0.079	0.039	0.055	-0.084	-0.002	0.002	-0.309	-0.032	-0.013	0.001	-0.081
-0.115	0.046	0.087	-0.042	0.005	-0.004	-0.309	-0.025	-0.015	0.018	-0.069
-0.101	0.076	0.119	0.012	0.005	-0.006	-0.319	-0.014	-0.001	0.027	-0.093
-0.056	0.1	0.109	0.021	-0.003	-0.007	-0.316	-0.009	0.003	0.009	-0.113
-0.059	0.125	0.081	-0.017	-0.011	-0.004	-0.315	-0.013	-0.01	-0.002	-0.027
-0.05	0.147	0.065	-0.043	-0.027	0.012	-0.326	-0.014	-0.016	0.018	0.2
0.003	0.165	0.046	-0.038	-0.039	0.035	-0.33	0	-0.01	0.03	0.278
0.018	0.154	0.014	-0.027	-0.019	0.049	-0.325	0.013	-0.008	-0.003	-0.004
-0.015	0.013	-0.033	-0.011	0	0.057	-0.326	-0.006	-0.007	-0.034	-0.281
-0.065	-0.195	-0.054	0.002	-0.001	0.059	-0.325	-0.019	0.001	-0.025	-0.244
-0.074	-0.27	-0.044	-0.01	0.004	0.043	-0.318	-0.001	0.012	-0.015	-0.093
-0.082	-0.216	-0.048	-0.043	0.01	0.021	-0.313	0.001	0.012	-0.007	0.002
-0.125	-0.145	-0.055	-0.059	0.003	0.014	-0.311	-0.01	0.001	0.008	0
-0.048	-0.069	-0.037	-0.058	-0.002	0.007	-0.311	-0.004	-0.005	0.012	-0.069
0.082	0	-0.013	-0.052	-0.007	-0.003	-0.314	-0.008	0	0.013	-0.043
0.086	0.003	-0.008	-0.044	-0.009	-0.002	-0.321	-0.015	0.001	0.017	0.053
0.097	-0.046	-0.017	-0.069	-0.007	0.001	-0.321	-0.004	0.008	0.014	0.075
0.117	-0.058	-0.003	-0.087	-0.011	-0.005	-0.317	0.001	0.016	0.01	0.049
0.039	-0.02	0.039	-0.053	-0.011	0.014	-0.317	-0.008	0.006	0.01	0.019
-0.023	0.024	0.063	-0.025	-0.006	0.131	-0.318	-0.017	0.004	0.002	0.001
0.008	0.033	0.055	0	-0.009	0.296	-0.319	-0.015	0.019	-0.004	0.014
0.054	-0.008	0.026	0.034	-0.012	0.297	-0.315	-0.008	0.014	-0.001	0.026
-0.018	-0.039	-0.005	0.017	-0.014	0.136	-0.31	-0.023	0.003	-0.005	0.03
-0.141	-0.032	-0.009	-0.003	-0.016	0.014	-0.317	-0.049	0.014	-0.001	0.036
-0.081	-0.045	0.006	0.013	-0.015	-0.074	-0.325	-0.061	0.029	0.022	0.029
0.112	-0.085	0.005	-0.001	-0.017	-0.159	-0.319	-0.057	0.028	0.022	0.051
0.187	-0.109	-0.006	-0.02	-0.021	-0.167	-0.317	-0.034	0.018	0.001	0.088
0.091	-0.11	-0.007	-0.011	-0.019	-0.129	-0.325	0.005	0.006	0.001	0.016
-0.02	-0.095	0.006	-0.032	-0.01	-0.104	-0.33	0.023	0.004	0.005	-0.104
-0.045	-0.084	0.008	-0.05	0.003	-0.091	-0.332	0	-0.002	-0.005	-0.112
0.024	-0.1	-0.014	-0.024	0.007	-0.087	-0.332	-0.017	-0.012	-0.006	-0.047
0.087	-0.109	-0.037	-0.017	-0.003	-0.079	-0.331	-0.009	0.002	0.007	-0.009
0.007	-0.083	-0.062	-0.042	-0.016	-0.066	-0.331	-0.01	0.022	0.008	-0.014
-0.05	-0.067	-0.086	-0.04	-0.021	-0.049	-0.332	-0.013	0.024	0.004	-0.051
0.059	-0.078	-0.066	0	-0.015	-0.033	-0.327	-0.004	0.028	0.004	-0.06
0.125	-0.082	-0.016	0.035	-0.012	-0.037	-0.323	-0.008	0.038	0.001	0
0.081	-0.071	0.015	0.05	-0.015	-0.036	-0.329	-0.016	0.029	0.004	0.052
0.015	-0.065	0.029	0.056	-0.007	-0.013	-0.327	-0.016	0.022	-0.001	0.037
-0.054	-0.056	0.037	0.034	-0.001	-0.007	-0.311	-0.026	0.026	-0.01	0.015
-0.05	-0.018	0.044	0.007	-0.003	-0.018	-0.311	-0.044	0.022	0.004	0.013
-0.023	0.065	0.056	0.005	0.003	-0.017	-0.32	-0.05	0.01	0.008	-0.011
-0.04	0.208	0.056	-0.012	0.01	0.005	-0.318	-0.041	0	-0.01	-0.072
0.011	0.324	0.035	-0.04	0.008	0.034	-0.317	-0.025	-0.012	-0.003	-0.139
0.094	0.258	-0.005	-0.002	0.011	0.031	-0.313	-0.017	-0.012	0.003	-0.144
0.086	0.079	-0.041	0.075	0.016	0.01	-0.312	-0.023	0.002	-0.011	-0.092
-0.021	-0.056	-0.031	0.057	0.013	0.008	-0.319	-0.021	0.011	-0.006	-0.012
-0.168	-0.161	-0.003	-0.06	0.01	0.024	-0.321	-0.007	0.013	0.006	0.068
-0.204	-0.26	0.006	-0.126	0.007	0.061	-0.319	-0.006	0.009	0.007	0.071
-0.083	-0.315	-0.005	-0.069	0.006	0.123	-0.319	-0.008	0.006	0.008	0.046
0.044	-0.326	-0.031	-0.001	0.007	0.226	-0.315	-0.008	0.007	0.009	0.064
0.086	-0.296	-0.045	-0.001	-0.01	0.291	-0.313	-0.015	0.008	0.011	0.072
0.024	-0.178	-0.031	-0.013	-0.022	0.223	-0.318	-0.013	0.008	0.002	0.069
-0.052	0.017	-0.003	-0.025	-0.013	0.223	-0.325	-0.016	0.008	-0.012	0.097
-0.036	0.158	0.021	-0.077	-0.007	0.413	-0.325	-0.028	0.007	-0.013	0.127
-0.024	0.179	0.018	-0.092	0	0.509	-0.31	-0.025	0.012	-0.003	0.103
-0.05	0.176	-0.003	0.005	0.002	0.369	-0.301	-0.018	0.014	0.011	0.054
-0.023	0.206	-0.003	0.086	-0.016	0.144	-0.311	-0.017	0.001	0.012	0.062
0.035	0.221	0.013	0.042	-0.019	-0.041	-0.321	-0.012	0.001	-0.007	0.116
0.044	0.178	0.017	-0.014	-0.006	-0.162	-0.321	-0.009	0.016	-0.017	0.053
0.028	0.097	0.014	-0.006	-0.003	-0.266	-0.314	-0.01	0.02	-0.01	-0.17
0.04	0.024	0.014	-0.018	-0.004	-0.342	-0.318	-0.014	0.012	-0.008	-0.282
0.045	-0.006	0.014	-0.074	-0.005	-0.352	-0.325	-0.029	0.004	-0.008	-0.185
0.01	0.013	0.012	-0.092	-0.011	-0.35	-0.315	-0.048	-0.004	0.001	-0.13
-0.052	0.038	0.004	-0.053	-0.012	-0.348	-0.31	-0.055	-0.006	0.009	-0.129
-0.065	0.038	-0.012	-0.026	-0.016	-0.289	-0.316	-0.055	-0.005	0.015	-0.036
-0.05	0.021	-0.023	-0.032	-0.027	-0.197	-0.308	-0.043	-0.006	0.015	0.054
-0.102	-0.003	-0.015	-0.011	-0.024	-0.134	-0.299	-0.013	-0.001	0.003	0.043
-0.13	-0.02	-0.005	0.028	-0.007	-0.035	-0.299	0.006	-0.001	0	0
-0.081	-0.033	-0.006	0.019	0.006	0.121	-0.301	0.017	-0.009	0.006	-0.006
-0.05	-0.041	-0.005	0.009	0.017	0.179	-0.306	0.029	-0.006	0.001	0.034
-0.054	-0.032	0.003	0.042	0.027	0.113	-0.304	0.023	-0.009	-0.002	0.074
-0.054	-0.016	0.011	0.054	0.024	0.037	-0.299	0.006	-0.018	0.008	0.081
-0.043	-0.002	0.018	0.02	0.015	0.008	-0.298	-0.007	-0.009	0.007	0.075
-0.042	0.011	0.014	-0.011	0.01	0.01	-0.296	-0.019	-0.007	-0.002	0.002
-0.026	0.01	-0.003	-0.014	0.006	-0.033	-0.3	-0.021	-0.01	-0.002	-0.09
0.044	0.007	0.001	0.006	0.006	-0.097	-0.31	-0.009	0.004	0.001	0.035
0.087	0.01	0.017	0.047	0.002	-0.099	-0.315	-0.004	0.006	-0.006	0.225
0.016	-0.003	0.011	0.072	-0.012	-0.098	-0.324	-0.011	0.002	-0.026	0.169
-0.068	-0.025	0.003	0.036	-0.013	-0.127	-0.334	-0.01	0.015	-0.045	0.097
-0.02	-0.028	0.009	-0.036	-0.006	-0.112	-0.337	-0.001	0.023	-0.041	0.119
0.051	-0.017	0.024	-0.058	-0.009	-0.071	-0.341	0.006	0.019	-0.036	-0.018
0.01	-0.013	0.028	-0.01	-0.012	-0.062	-0.34	-0.003	0.017	-0.036	-0.196
-0.035	-0.013	0.014	0.002	-0.012	-0.065	-0.335	-0.042	0.014	-0.005	-0.221
-0.036	-0.015	0.009	-0.054	-0.019	-0.057	-0.333	-0.081	0.01	0.027	-0.178
-0.034	-0.004	-0.006	-0.091	-0.019	-0.045	-0.335	-0.106	0.014	0.024	-0.032
-0.016	0.018	-0.039	-0.08	-0.011	-0.037	-0.34	-0.12	0.018	0.023	0.208
-0.015	0.001	-0.047	-0.054	-0.005	-0.028	-0.342	-0.099	0.011	0.04	0.272
-0.03	-0.051	-0.039	-0.038	-0.001	-0.017	-0.339	-0.065	0.008	0.024	0.076
-0.026	-0.087	-0.04	-0.036	0.007	0	-0.338	-0.053	0.007	-0.003	-0.107
-0.029	-0.101	-0.026	-0.047	0.01	0.013	-0.339	-0.044	0	0.017	-0.116
-0.03	-0.103	0.016	-0.052	0.004	0.001	-0.334	-0.033	0.005	0.043	-0.058
0.014	-0.085	0.048	-0.035	0.001	-0.009	-0.329	-0.019	0.025	0.034	0.065
0.043	-0.067	0.03	-0.032	-0.006	0.004	-0.333	0.015	0.027	0.015	0.254
0.037	-0.06	-0.002	-0.05	-0.021	0.015	-0.333	0.036	0.01	-0.007	0.137
0.113	-0.039	-0.012	-0.029	-0.026	0.019	-0.325	0.025	0.009	-0.016	-0.302
0.178	-0.018	-0.007	0.023	-0.022	0.027	-0.321	0.019	0.021	0	-0.42
0.099	-0.008	-0.003	0.041	-0.022	0.028	-0.321	0.02	0.029	0.004	-0.153
0.011	0.004	-0.015	0.023	-0.025	0.025	-0.323	0.001	0.022	0	-0.02
-0.025	0.009	-0.025	0.015	-0.026	0.024	-0.327	-0.008	0.001	0.01	-0.053
-0.061	0.002	-0.01	0.005	-0.03	0.02	-0.33	-0.002	0	0.012	-0.03
-0.055	-0.002	0.003	-0.025	-0.032	0.025	-0.332	-0.008	0.009	0.011	0.019
-0.006	0.004	-0.002	-0.039	-0.017	0.035	-0.32	-0.004	0.007	0.01	0.081
0.036	0.012	0.006	-0.017	-0.005	0.03	-0.308	0.01	0.011	0.004	0.159
0.059	0.003	0.026	0.021	-0.006	0.027	-0.32	0.008	0.009	0.006	0.082
0.058	-0.025	0.019	0.024	0.002	0.038	-0.33	0.005	-0.004	-0.001	-0.121
0.039	-0.045	0.003	-0.014	0.007	0.036	-0.324	-0.003	-0.01	-0.014	-0.161
-0.008	-0.044	0.015	-0.01	-0.005	0.026	-0.33	-0.012	-0.012	-0.002	-0.051
-0.082	-0.036	0.028	0.019	-0.008	0.029	-0.343	0.003	-0.01	0.005	-0.009
-0.12	-0.027	0.019	-0.017	-0.002	0.033	-0.333	0.012	0.001	-0.002	-0.027
-0.082	-0.03	0.005	-0.051	-0.001	0.031	-0.321	-0.006	0.002	0.002	-0.039
-0.034	-0.046	-0.003	-0.022	-0.005	0.035	-0.328	-0.011	0.003	0.002	-0.01
-0.02	-0.052	0.007	0.004	-0.011	0.055	-0.33	-0.002	0.012	-0.002	0.065
-0.021	-0.055	0.015	-0.001	-0.01	0.125	-0.322	-0.005	0.009	0	0.027
-0.041	-0.057	-0.003	-0.022	-0.006	0.242	-0.316	-0.02	0.005	-0.01	-0.107
-0.029	-0.031	-0.01	-0.034	-0.006	0.26	-0.314	-0.02	0.021	-0.013	-0.106
0.048	-0.002	0.005	-0.019	-0.007	0.131	-0.313	0	0.039	0.012	-0.036
0.073	-0.003	0.007	-0.031	-0.006	0.051	-0.317	-0.009	0.038	0.013	-0.026
0.013	0	0.007	-0.059	-0.004	0.061	-0.321	-0.044	0.023	-0.007	-0.014
-0.026	0.013	0.012	-0.036	-0.01	0.052	-0.317	-0.043	0.014	0.003	0.005
-0.009	-0.002	0.004	-0.013	-0.021	0.037	-0.312	-0.03	0.022	0.01	0.02
0	-0.039	-0.009	-0.009	-0.017	-0.008	-0.317	-0.034	0.02	-0.009	0.07
-0.012	-0.065	-0.023	0.007	-0.006	-0.105	-0.321	-0.028	0.005	-0.008	0.107
0.027	-0.067	-0.022	-0.015	-0.005	-0.171	-0.316	-0.023	0.004	0.002	0.027
0.081	-0.106	0.001	-0.044	-0.003	-0.176	-0.315	-0.033	0.007	-0.005	-0.115
0.102	-0.168	0.017	-0.023	0.003	-0.141	-0.323	-0.022	-0.001	-0.004	-0.132
0.159	-0.117	0.012	-0.022	0.005	-0.107	-0.327	0.003	0.001	-0.003	-0.008
0.2	0.028	0.004	-0.04	0.01	-0.109	-0.323	0.006	0	-0.013	0.085
0.143	0.112	0.004	-0.03	0.009	-0.115	-0.317	-0.003	-0.012	0.002	0.047
0.061	0.107	0.011	-0.026	-0.008	-0.086	-0.315	-0.008	-0.01	0.042	-0.038
0.015	0.076	0.004	-0.038	-0.018	-0.032	-0.317	-0.025	0.006	0.059	-0.055
-0.021	0.054	-0.014	-0.025	-0.011	0.007	-0.314	-0.044	0.011	0.046	-0.025
-0.045	0.061	-0.009	0.012	-0.007	0.006	-0.31	-0.048	0.007	0.025	0.008
-0.038	0.077	0.009	0.04	-0.01	-0.01	-0.313	-0.047	0.011	0.006	0.05
-0.054	0.068	0.008	0.037	-0.006	-0.022	-0.323	-0.043	0.019	-0.003	0.063
-0.121	0.052	0.007	0.015	0.009	-0.03	-0.321	-0.033	0.006	-0.008	0.083
-0.163	0.041	0.02	0.016	0.014	-0.023	-0.313	-0.022	-0.015	-0.014	0.151
-0.126	0.011	0.015	0.019	0.008	-0.014	-0.32	-0.01	-0.012	-0.014	0.101
-0.059	-0.029	0.004	-0.01	0.01	-0.019	-0.32	-0.009	0.001	-0.013	-0.05
-0.023	-0.04	0.003	-0.029	0.013	-0.018	-0.311	-0.016	0.001	-0.007	-0.064
0.003	-0.012	-0.004	-0.017	0.001	-0.01	-0.322	-0.01	0.003	0.003	-0.005
0.014	0.022	-0.005	-0.009	-0.012	-0.008	-0.33	-0.001	0.009	-0.001	-0.016
-0.012	0.009	0.005	-0.02	-0.016	-0.001	-0.325	0.002	0.002	-0.012	-0.05
-0.037	-0.045	0.004	-0.027	-0.015	0.004	-0.325	0.012	-0.008	-0.014	-0.071
-0.053	-0.081	0.003	-0.015	-0.008	-0.001	-0.323	0.013	-0.006	-0.015	-0.031
-0.08	-0.094	-0.007	0.001	-0.006	0.003	-0.323	-0.004	-0.003	-0.012	0.097
-0.093	-0.102	-0.046	0.007	-0.003	0.013	-0.328	-0.006	-0.001	0.004	0.185
-0.091	-0.09	-0.062	-0.007	0	0.007	-0.326	0.001	0.009	0.015	0.103
-0.111	-0.072	-0.043	-0.018	-0.004	-0.002	-0.321	-0.017	0.014	0.007	-0.07
-0.133	-0.073	-0.027	-0.011	-0.002	-0.014	-0.324	-0.045	0.015	-0.01	-0.142
-0.105	-0.068	-0.003	-0.004	-0.002	-0.025	-0.325	-0.062	0.026	-0.02	-0.023
-0.061	-0.044	0.033	-0.012	-0.008	-0.008	-0.322	-0.065	0.028	-0.023	0.119
-0.014	-0.018	0.038	-0.03	-0.007	0.008	-0.319	-0.052	0.025	-0.024	0.08
0.038	-0.006	0.013	-0.028	-0.018	-0.006	-0.32	-0.029	0.036	-0.018	0.013
0.063	-0.025	-0.002	-0.011	-0.036	-0.011	-0.321	-0.009	0.04	-0.011	0.028
0.04	-0.068	-0.01	-0.021	-0.031	0.004	-0.323	-0.008	0.037	-0.006	-0.019
-0.013	-0.096	-0.026	-0.036	-0.019	0.01	-0.317	-0.011	0.034	0.013	-0.075
-0.008	-0.117	-0.035	-0.024	-0.018	0.008	-0.308	-0.011	0.029	0.023	-0.054
0.035	-0.157	-0.034	-0.015	-0.007	0.012	-0.308	-0.039	0.03	0.009	-0.021
0.054	-0.201	-0.023	-0.014	0.012	0.006	-0.316	-0.083	0.033	0.001	0
0.066	-0.211	-0.003	-0.02	0.01	-0.006	-0.323	-0.106	0.024	0.005	-0.023
0.062	-0.184	0.01	-0.055	-0.002	0.005	-0.324	-0.094	0.016	0.003	-0.035
0.054	-0.134	0.011	-0.075	-0.001	0.024	-0.314	-0.054	0.011	0.001	0.052
0.04	-0.035	0.026	-0.045	-0.005	0.026	-0.307	-0.011	0.002	0.008	0.059
0.047	0.096	0.052	-0.009	-0.016	0.021	-0.313	0.019	-0.001	0.013	-0.098
0.081	0.152	0.062	0.029	-0.015	0.021	-0.318	0.038	0.006	0.011	-0.115
0.064	0.123	0.05	0.077	-0.009	0.02	-0.314	0.032	0.009	0.013	0.157
0.038	0.104	0.046	0.076	0.001	0.017	-0.312	0.013	-0.007	0.003	0.379
0.051	0.121	0.043	0.039	0.01	0.016	-0.311	0.009	-0.013	-0.012	0.215
0.076	0.125	0.006	0.017	-0.002	0.019	-0.314	0.008	0.001	0.003	-0.135
0.097	0.094	-0.037	-0.014	-0.012	0.005	-0.325	0.012	-0.005	0.023	-0.254
0.081	0.029	-0.043	-0.031	-0.005	-0.019	-0.329	0.026	-0.025	0.011	-0.124
0.023	-0.047	-0.022	-0.012	-0.004	-0.014	-0.32	0.028	-0.019	0	-0.037
-0.055	-0.059	-0.013	-0.005	-0.009	0	-0.322	0.017	-0.006	0.002	-0.113
-0.101	-0.01	-0.023	-0.024	-0.007	-0.011	-0.325	0.011	-0.01	0	-0.199
-0.067	0.012	-0.033	-0.045	0.004	-0.022	-0.318	-0.005	-0.014	0.009	-0.218
0.006	0.023	-0.024	-0.045	0.014	-0.015	-0.315	-0.029	-0.018	0.018	-0.212
0.043	0.05	-0.004	-0.014	0.012	-0.006	-0.316	-0.045	-0.01	0.015	-0.15
0.049	0.045	0.002	0.004	0.008	0.006	-0.318	-0.049	0.004	0.02	-0.038
0.057	0.031	-0.003	-0.022	0.012	0.023	-0.329	-0.029	0.001	0.024	0.023
0.049	0.046	0.002	-0.031	0.009	0.028	-0.333	-0.001	0.001	0.02	0.005
0.08	0.057	0.013	-0.001	-0.007	0.029	-0.326	0.007	0.017	0.016	-0.042
0.106	0.061	0.013	0.001	-0.019	0.033	-0.321	0.005	0.023	0.012	-0.051
0.02	0.083	0.012	-0.014	-0.016	0.014	-0.326	-0.004	0.015	0.005	-0.014
-0.031	0.111	0.015	-0.022	-0.011	-0.014	-0.337	-0.026	0.019	0	0.004
0.021	0.128	0.013	-0.037	-0.009	-0.018	-0.338	-0.058	0.03	-0.004	-0.013
0.03	0.104	0.026	-0.027	-0.016	-0.008	-0.326	-0.081	0.021	-0.003	-0.017
0.018	0.001	0.053	0.007	-0.028	-0.007	-0.324	-0.086	0.002	-0.002	-0.021
0.021	-0.087	0.065	0.029	-0.016	-0.011	-0.329	-0.089	0.002	-0.006	-0.036
-0.03	-0.083	0.06	0.036	0.003	-0.007	-0.324	-0.088	0.012	-0.012	-0.024
-0.025	-0.114	0.043	-0.003	-0.001	-0.002	-0.309	-0.069	0.009	-0.007	0.006
0.07	-0.19	0.029	-0.044	-0.003	-0.012	-0.309	-0.038	0.001	-0.002	0.033
0.077	-0.178	0.029	-0.015	0.007	-0.019	-0.317	-0.015	0	-0.012	0.05
0.023	-0.096	0.023	0.02	0.006	-0.01	-0.308	-0.002	-0.002	-0.016	0.052
0.022	-0.035	0.011	0.011	0.004	-0.019	-0.303	0.006	-0.003	-0.006	0.064
0.026	-0.01	-0.022	-0.006	0.015	-0.045	-0.316	0.013	-0.003	-0.012	0.088
0.03	0.007	-0.073	-0.012	0.011	-0.036	-0.321	0.02	0.003	-0.008	0.091
0.08	0.08	-0.088	0.001	-0.007	-0.014	-0.323	0.031	0.011	0.015	0.056
0.125	0.196	-0.073	0.01	-0.011	-0.024	-0.327	0.049	0.007	0.002	-0.013
0.095	0.219	-0.066	-0.008	-0.007	-0.029	-0.324	0.032	0	-0.025	-0.044
0.051	0.154	-0.041	-0.022	-0.007	-0.008	-0.322	0.003	-0.003	-0.009	0.066
0.058	0.102	0.003	-0.027	-0.007	-0.002	-0.322	0.015	0.002	-0.004	0.239
0.036	0.027	0.009	-0.042	-0.006	-0.014	-0.321	0.009	0.006	-0.039	0.223
-0.026	-0.07	-0.017	-0.047	-0.003	-0.013	-0.33	-0.023	-0.001	-0.032	0.006
-0.022	-0.091	-0.027	-0.055	-0.009	-0.007	-0.333	-0.028	0.002	0.014	-0.171
0.045	-0.076	-0.019	-0.082	-0.017	-0.012	-0.324	-0.037	0.014	0.029	-0.228
0.072	-0.115	-0.004	-0.071	-0.011	-0.013	-0.329	-0.04	0.011	0.026	-0.132
0.026	-0.155	0.005	-0.007	0.005	-0.007	-0.335	-0.017	0.01	0.021	0.062
-0.011	-0.143	0.009	0.04	0.011	0.001	-0.328	-0.019	0.017	0.017	0.094
-0.015	-0.114	0.012	0.018	0.003	0.004	-0.324	-0.03	0.008	0.019	0.02
-0.047	-0.096	0.007	-0.036	-0.002	-0.003	-0.323	-0.012	-0.007	-0.006	0.012
-0.046	-0.118	-0.005	-0.05	0	-0.009	-0.322	0.001	-0.006	-0.024	0.001
0.005	-0.16	-0.019	-0.022	-0.011	-0.006	-0.318	0.002	0.001	-0.006	0.018
-0.007	-0.111	-0.023	-0.009	-0.025	-0.006	-0.303	0.006	0.011	-0.004	0.115
-0.012	0.004	-0.011	-0.031	-0.022	-0.005	-0.303	0.003	0.013	-0.009	0.192
0.051	0.022	0.002	-0.052	-0.015	0.006	-0.32	-0.006	0.004	0.003	0.228
0.076	-0.029	0.014	-0.034	-0.019	0.015	-0.321	-0.015	0.008	-0.001	0.17
0.035	-0.028	0.025	0.004	-0.026	0.007	-0.317	-0.021	0.016	-0.007	-0.111
-0.041	-0.009	0.026	0.019	-0.015	0.001	-0.32	-0.02	0.011	-0.004	-0.329
-0.108	0.008	0.015	0.008	0.004	0.006	-0.312	-0.015	0.011	-0.004	-0.164
-0.108	0.043	0	0.023	0.004	0.014	-0.307	-0.012	0.011	0.008	0.047
-0.075	0.056	0.001	0.054	-0.012	0.029	-0.321	0	0.007	0.018	0.046
-0.069	0.025	0.012	0.023	-0.016	0.048	-0.322	0	0.014	0.003	0.078
-0.085	-0.012	0.013	-0.026	-0.01	0.076	-0.308	-0.02	0.007	-0.019	0.167
-0.079	-0.04	0.013	-0.03	-0.019	0.124	-0.312	-0.021	-0.006	-0.011	0.096
-0.081	-0.06	0.018	-0.023	-0.028	0.165	-0.322	-0.013	0.005	0.018	-0.054
-0.128	-0.073	0.016	-0.021	-0.011	0.2	-0.33	-0.025	0.006	0.02	-0.133
-0.181	-0.08	0.012	-0.032	-0.001	0.257	-0.337	-0.03	-0.006	0.01	-0.19
-0.227	-0.075	0.025	-0.038	-0.01	0.233	-0.33	-0.022	0.005	0.01	-0.186
-0.282	-0.057	0.03	-0.021	-0.009	0.103	-0.322	-0.017	0.021	0.01	-0.107
-0.326	-0.062	0.007	-0.04	-0.011	0.056	-0.323	-0.013	0.015	0.017	-0.052
-0.302	-0.08	-0.014	-0.065	-0.016	0.095	-0.326	-0.01	0.007	0.016	-0.027
-0.231	-0.038	-0.016	-0.045	-0.005	0.047	-0.332	-0.012	0.009	-0.003	-0.012
-0.24	0.03	-0.003	-0.032	0	-0.073	-0.336	-0.012	0.01	-0.008	-0.013
-0.272	0.035	0.007	-0.039	-0.007	-0.17	-0.331	-0.012	0.009	0.003	-0.016
-0.204	0.017	-0.008	-0.042	-0.012	-0.231	-0.328	-0.024	0.009	0.014	0.073
-0.175	0.033	-0.011	-0.027	-0.02	-0.236	-0.331	-0.041	0.012	0.022	0.282
[truncated: 38,055 more rows]
