# Supplementary material for: Asymmetric and transient properties of reciprocal activity of antagonists during the paw-shake response in the cat
Source: PLoS Comput Biol. 2021 Dec 28;17(12):e1009677. doi: 10.1371/journal.pcbi.1009677 (PMC8759665; doi:10.1371/journal.pcbi.1009677)
Supplement: S1 Data — File name of each file has the following structure: SupplementaryFileNumber_Data_SessionNumber_AnimalCode_EpisodeNumber.txt. Example: S1_Data_7_3-25-0_bo_9F.txt, where S1 is the supplementary data file number 7, 3-25-0 is session number, bo is animal code, 9F is episode number, and txt is file type extension. Each column of each file contains raw EMG signal of a specific muscle in mV sampled at 3000 Hz and band-pass filtered (Butterworth zero-lag filter, 30 Hz– 1000 Hz, 3 dB). First line of each file contains muscle name abbreviations (see Table 3 in the manuscript): MG, medial gastrocnemius; SO, soleus; BFS, biceps femoris anterior; IP, iliopsoas; TA, tibialis anterior; VA, vastus lateralis and vastus medialis. (ZIP) [file pcbi.1009677.s001.zip › S1_Data/S1_Data_26_6-24-0_CO_62F.txt]

SO	LG	MG	PL
0.388	-0.132	-0.577	-0.077
0.312	-0.099	-0.558	-0.095
0.213	-0.059	-0.529	-0.073
0.191	-0.019	-0.518	-0.041
0.218	0.007	-0.508	-0.043
0.213	0.021	-0.469	-0.039
0.213	0.041	-0.442	-0.017
0.212	0.054	-0.458	-0.007
0.153	0.064	-0.467	-0.004
0.088	0.085	-0.44	0.011
0.048	0.097	-0.43	0.022
0.008	0.1	-0.452	0.011
-0.013	0.109	-0.449	-0.002
-0.021	0.12	-0.428	-0.013
-0.045	0.133	-0.43	-0.024
-0.079	0.151	-0.442	-0.009
-0.101	0.161	-0.438	0.008
-0.102	0.161	-0.426	-0.006
-0.095	0.165	-0.424	-0.024
-0.11	0.162	-0.435	-0.035
-0.132	0.158	-0.432	-0.044
-0.124	0.176	-0.427	-0.04
-0.111	0.182	-0.449	-0.028
-0.145	0.167	-0.465	-0.026
-0.172	0.177	-0.448	-0.026
-0.142	0.193	-0.433	-0.026
-0.125	0.184	-0.429	-0.028
-0.127	0.179	-0.416	-0.026
-0.116	0.186	-0.421	-0.028
-0.122	0.175	-0.456	-0.035
-0.127	0.165	-0.494	-0.032
-0.135	0.173	-0.534	-0.032
-0.152	0.181	-0.559	-0.043
-0.132	0.179	-0.473	-0.044
-0.109	0.172	-0.284	-0.038
-0.105	0.172	-0.175	-0.049
-0.105	0.168	-0.21	-0.067
-0.112	0.155	-0.303	-0.075
-0.1	0.151	-0.432	-0.079
-0.088	0.153	-0.55	-0.078
-0.087	0.152	-0.594	-0.055
-0.07	0.162	-0.593	-0.014
-0.07	0.169	-0.603	0.011
-0.091	0.155	-0.624	0.016
-0.085	0.15	-0.609	0.01
-0.07	0.163	-0.564	-0.007
-0.067	0.163	-0.531	-0.015
-0.059	0.154	-0.51	-0.02
-0.044	0.146	-0.502	-0.03
-0.005	0.129	-0.507	-0.026
0.057	0.116	-0.502	-0.012
0.063	0.124	-0.497	-0.009
-0.004	0.134	-0.504	-0.015
-0.065	0.132	-0.518	-0.01
-0.081	0.132	-0.52	0.004
0.014	0.143	-0.499	0.002
0.211	0.149	-0.463	-0.011
0.295	0.133	-0.383	-0.023
0.184	0.114	-0.301	-0.039
0.054	0.098	-0.36	-0.043
0.009	0.087	-0.514	-0.034
-0.012	0.094	-0.588	-0.03
-0.047	0.101	-0.602	-0.013
-0.076	0.092	-0.622	0.012
-0.074	0.083	-0.582	0.025
-0.056	0.082	-0.477	0.037
-0.075	0.091	-0.359	0.034
-0.117	0.102	-0.219	0.004
-0.116	0.107	-0.116	-0.009
-0.066	0.116	-0.181	-0.001
-0.018	0.132	-0.407	-0.006
-0.007	0.14	-0.629	-0.015
-0.006	0.128	-0.733	-0.018
-0.001	0.096	-0.67	-0.023
0.007	0.063	-0.445	-0.017
0.031	0.044	-0.232	0.001
0.05	0.047	-0.225	0.003
0.05	0.074	-0.363	-0.011
0.038	0.103	-0.48	-0.048
0.009	0.095	-0.538	-0.096
-0.006	0.08	-0.564	-0.123
0	0.091	-0.565	-0.142
-0.009	0.098	-0.551	-0.176
-0.028	0.103	-0.538	-0.239
-0.045	0.116	-0.544	-0.34
-0.07	0.123	-0.549	-0.416
-0.076	0.123	-0.535	-0.388
-0.061	0.107	-0.526	-0.261
-0.037	0.087	-0.5	-0.152
-0.008	0.088	-0.416	-0.144
-0.029	0.095	-0.343	-0.168
-0.065	0.106	-0.387	-0.162
-0.021	0.118	-0.484	-0.161
0.078	0.109	-0.537	-0.146
0.175	0.088	-0.575	-0.058
0.195	0.078	-0.583	0.038
0.116	0.089	-0.54	0.052
0.055	0.111	-0.503	0.061
0.008	0.114	-0.478	0.136
-0.123	0.109	-0.453	0.195
-0.273	0.113	-0.44	0.153
-0.338	0.107	-0.472	0.044
-0.333	0.099	-0.566	-0.017
-0.307	0.111	-0.597	-0.007
-0.266	0.113	-0.491	-0.003
-0.181	0.098	-0.369	-0.043
-0.053	0.098	-0.287	-0.081
0.052	0.113	-0.258	-0.034
0.078	0.118	-0.344	0.056
0.067	0.11	-0.472	0.074
0.097	0.104	-0.547	0.053
0.149	0.113	-0.581	0.078
0.184	0.124	-0.588	0.128
0.209	0.117	-0.578	0.15
0.211	0.109	-0.555	0.136
0.195	0.109	-0.54	0.109
0.187	0.112	-0.549	0.098
0.176	0.117	-0.551	0.1
0.143	0.112	-0.528	0.091
0.094	0.09	-0.504	0.085
0.05	0.083	-0.512	0.082
0.003	0.096	-0.58	0.048
-0.069	0.101	-0.664	0.034
-0.153	0.092	-0.656	0.084
-0.196	0.09	-0.568	0.093
-0.179	0.108	-0.543	0.03
-0.131	0.109	-0.565	0
-0.063	0.094	-0.48	-0.035
0.01	0.096	-0.355	-0.122
0.065	0.093	-0.316	-0.141
0.115	0.09	-0.324	-0.082
0.163	0.11	-0.423	-0.065
0.193	0.11	-0.501	-0.095
0.182	0.096	-0.317	-0.115
0.119	0.108	-0.089	-0.146
0.041	0.124	-0.079	-0.179
0.006	0.112	-0.168	-0.141
-0.012	0.1	-0.29	-0.096
0.004	0.115	-0.476	-0.157
0.134	0.123	-0.637	-0.255
0.266	0.109	-0.692	-0.324
0.251	0.112	-0.639	-0.378
0.152	0.126	-0.571	-0.303
0.034	0.124	-0.541	-0.1
-0.069	0.113	-0.455	-0.018
-0.094	0.095	-0.36	-0.122
-0.057	0.096	-0.4	-0.197
-0.04	0.121	-0.487	-0.152
-0.074	0.124	-0.441	-0.066
-0.122	0.09	-0.299	0.033
-0.151	0.05	-0.237	0.116
-0.181	0.032	-0.264	0.146
-0.226	0.056	-0.322	0.169
-0.236	0.099	-0.446	0.208
-0.169	0.112	-0.561	0.235
-0.073	0.084	-0.588	0.245
0.021	0.073	-0.59	0.224
0.108	0.131	-0.603	0.124
0.134	0.201	-0.599	-0.048
0.12	0.187	-0.58	-0.161
0.133	0.135	-0.575	-0.135
0.094	0.127	-0.567	-0.083
-0.075	0.126	-0.552	-0.098
-0.237	0.112	-0.547	-0.135
-0.231	0.115	-0.53	-0.14
-0.114	0.113	-0.533	-0.117
-0.056	0.094	-0.601	-0.103
-0.079	0.097	-0.635	-0.119
-0.065	0.115	-0.562	-0.131
-0.023	0.105	-0.431	-0.11
-0.044	0.077	-0.268	-0.076
-0.042	0.059	-0.173	-0.058
0.055	0.055	-0.234	-0.05
0.152	0.07	-0.356	-0.054
0.192	0.08	-0.469	-0.098
0.214	0.074	-0.589	-0.163
0.249	0.081	-0.64	-0.172
0.234	0.085	-0.606	-0.111
0.155	0.067	-0.575	-0.03
0.124	0.069	-0.555	0.057
0.137	0.091	-0.519	0.156
0.147	0.091	-0.511	0.22
0.2	0.074	-0.526	0.216
0.217	0.087	-0.502	0.199
0.092	0.119	-0.474	0.197
-0.023	0.123	-0.483	0.172
-0.025	0.124	-0.483	0.119
-0.144	0.133	-0.471	0.063
-0.418	0.134	-0.474	-0.001
-0.504	0.14	-0.472	-0.076
-0.358	0.138	-0.469	-0.139
-0.227	0.122	-0.473	-0.165
-0.116	0.12	-0.463	-0.149
0.002	0.124	-0.455	-0.102
0.045	0.113	-0.469	-0.046
0.038	0.104	-0.475	-0.024
0.005	0.108	-0.463	-0.044
-0.034	0.12	-0.459	-0.066
-0.028	0.119	-0.468	-0.081
0	0.104	-0.469	-0.092
0.004	0.101	-0.458	-0.083
-0.022	0.107	-0.458	-0.074
-0.035	0.108	-0.46	-0.062
-0.001	0.112	-0.456	-0.021
0.011	0.121	-0.466	0.008
-0.015	0.121	-0.477	-0.001
-0.005	0.11	-0.469	-0.012
0.016	0.109	-0.458	-0.016
0.018	0.111	-0.464	-0.014
0.025	0.104	-0.477	-0.012
0.012	0.115	-0.474	-0.012
-0.001	0.128	-0.463	-0.006
0.015	0.118	-0.462	-0.014
0.016	0.114	-0.47	-0.038
0.01	0.125	-0.467	-0.055
0.017	0.126	-0.447	-0.076
0.004	0.118	-0.437	-0.098
0.002	0.109	-0.452	-0.103
0.016	0.091	-0.472	-0.096
0	0.094	-0.491	-0.108
-0.016	0.116	-0.513	-0.139
-0.004	0.108	-0.524	-0.162
0.005	0.096	-0.54	-0.177
0.003	0.105	-0.544	-0.163
0.003	0.111	-0.5	-0.099
-0.002	0.116	-0.436	-0.062
-0.018	0.109	-0.388	-0.086
-0.019	0.091	-0.442	-0.106
0.01	0.086	-0.591	-0.077
0.018	0.093	-0.607	-0.017
-0.004	0.105	-0.483	-0.001
-0.005	0.107	-0.385	-0.047
0.006	0.093	-0.272	-0.073
0.016	0.087	-0.201	-0.056
0.067	0.1	-0.289	-0.052
0.113	0.112	-0.396	-0.083
0.056	0.121	-0.493	-0.143
-0.033	0.13	-0.651	-0.203
-0.051	0.134	-0.725	-0.221
-0.039	0.139	-0.667	-0.215
-0.033	0.14	-0.613	-0.159
-0.028	0.125	-0.582	-0.002
-0.024	0.106	-0.53	0.127
-0.024	0.081	-0.481	0.108
-0.041	0.055	-0.462	0.027
-0.055	0.052	-0.438	0.041
-0.042	0.067	-0.414	0.178
-0.02	0.088	-0.489	0.274
-0.024	0.107	-0.67	0.251
-0.052	0.112	-0.756	0.202
-0.049	0.111	-0.58	0.146
-0.045	0.096	-0.327	0.053
-0.027	0.066	-0.306	-0.034
0.143	0.066	-0.439	-0.074
0.37	0.093	-0.435	-0.064
0.411	0.111	-0.328	-0.025
0.291	0.12	-0.349	0.005
0.164	0.098	-0.466	0.025
0.091	0.088	-0.563	0.036
0.062	0.126	-0.603	0.014
0.037	0.123	-0.478	-0.021
0.019	0.082	-0.25	-0.04
0.031	0.087	-0.193	-0.05
0.03	0.109	-0.337	-0.065
-0.011	0.107	-0.466	-0.063
-0.028	0.1	-0.498	-0.031
-0.005	0.1	-0.524	0.01
0.005	0.106	-0.608	0.04
0.022	0.107	-0.71	0.038
0.049	0.105	-0.746	0.001
0.021	0.107	-0.639	-0.041
-0.034	0.105	-0.402	-0.067
-0.081	0.106	-0.185	-0.101
-0.144	0.115	-0.116	-0.161
-0.189	0.116	-0.172	-0.201
-0.194	0.119	-0.313	-0.197
-0.202	0.107	-0.478	-0.171
-0.222	0.074	-0.607	-0.136
-0.192	0.081	-0.679	-0.132
-0.079	0.124	-0.575	-0.162
0.042	0.139	-0.368	-0.147
0.068	0.129	-0.341	-0.109
0.034	0.132	-0.452	-0.113
0.016	0.144	-0.504	-0.103
-0.021	0.142	-0.523	-0.057
-0.077	0.13	-0.541	-0.037
-0.086	0.126	-0.527	-0.035
-0.086	0.122	-0.506	-0.011
-0.094	0.1	-0.503	0.02
-0.024	0.074	-0.496	0.035
0.063	0.068	-0.491	0.045
0.061	0.073	-0.499	0.048
0.052	0.073	-0.491	0.056
0.103	0.07	-0.483	0.088
0.171	0.062	-0.5	0.117
0.223	0.059	-0.557	0.124
0.236	0.075	-0.646	0.128
0.198	0.091	-0.684	0.151
0.123	0.089	-0.588	0.186
0.054	0.088	-0.412	0.221
0.043	0.092	-0.261	0.246
0.062	0.089	-0.202	0.234
0.014	0.094	-0.268	0.182
-0.165	0.107	-0.395	0.108
-0.436	0.108	-0.491	0.014
-0.558	0.102	-0.559	-0.087
-0.351	0.094	-0.601	-0.153
-0.051	0.134	-0.589	-0.132
0.061	0.229	-0.556	-0.06
0.032	0.255	-0.547	-0.073
-0.003	0.203	-0.534	-0.175
0.003	0.168	-0.503	-0.242
0.03	0.154	-0.446	-0.276
0.027	0.145	-0.345	-0.31
-0.013	0.139	-0.311	-0.295
-0.067	0.126	-0.389	-0.21
-0.107	0.115	-0.471	-0.103
-0.087	0.108	-0.565	-0.024
-0.045	0.115	-0.656	0.024
-0.058	0.134	-0.65	0.022
-0.081	0.125	-0.571	-0.046
-0.066	0.086	-0.423	-0.086
-0.025	0.049	-0.229	-0.042
0.046	0.03	-0.141	-0.039
0.125	0.04	-0.202	-0.159
0.163	0.064	-0.313	-0.282
0.136	0.072	-0.412	-0.225
0.074	0.078	-0.478	-0.048
0.052	0.084	-0.511	-0.051
0.055	0.071	-0.538	-0.228
0.027	0.059	-0.575	-0.292
-0.011	0.067	-0.614	-0.221
-0.024	0.081	-0.633	-0.19
0.023	0.091	-0.625	-0.275
0.145	0.097	-0.599	-0.31
0.222	0.1	-0.565	-0.141
0.178	0.107	-0.538	0.002
0.076	0.126	-0.522	-0.027
-0.036	0.134	-0.511	-0.05
-0.121	0.123	-0.494	0
-0.139	0.131	-0.49	0.064
-0.127	0.144	-0.498	0.093
-0.139	0.138	-0.488	0.062
-0.159	0.13	-0.481	0.033
-0.11	0.114	-0.493	0.022
0.012	0.098	-0.483	0.026
0.115	0.093	-0.468	0.079
0.182	0.084	-0.476	0.135
0.213	0.084	-0.471	0.111
0.184	0.098	-0.463	0.053
0.132	0.097	-0.468	0.027
0.074	0.09	-0.469	-0.023
0.022	0.101	-0.482	-0.076
0.004	0.112	-0.498	-0.059
-0.014	0.103	-0.486	-0.048
-0.032	0.092	-0.473	-0.092
-0.017	0.098	-0.473	-0.116
-0.004	0.11	-0.463	-0.078
-0.002	0.106	-0.448	-0.023
0.004	0.104	-0.442	0.051
0	0.1	-0.457	0.143
0.016	0.1	-0.519	0.159
0.075	0.116	-0.558	0.135
0.095	0.115	-0.479	0.167
0.013	0.096	-0.419	0.171
-0.116	0.094	-0.516	0.114
-0.179	0.103	-0.58	0.082
-0.106	0.102	-0.499	0.073
0.013	0.096	-0.5	0.046
0.031	0.107	-0.644	0.003
-0.018	0.123	-0.699	-0.031
-0.018	0.117	-0.583	-0.031
-0.011	0.112	-0.403	-0.01
-0.011	0.111	-0.24	-0.008
0.041	0.105	-0.137	-0.036
0.069	0.108	-0.088	-0.071
0.05	0.11	-0.077	-0.086
0.058	0.1	-0.167	-0.08
0.053	0.102	-0.354	-0.087
0.012	0.103	-0.474	-0.131
-0.019	0.103	-0.456	-0.145
-0.022	0.115	-0.401	-0.058
-0.004	0.115	-0.393	0.036
0.002	0.11	-0.438	0.042
-0.008	0.117	-0.513	0.015
0.008	0.116	-0.596	-0.007
0.027	0.109	-0.654	-0.04
0.01	0.109	-0.678	-0.051
-0.022	0.107	-0.676	-0.039
-0.061	0.099	-0.628	-0.058
-0.093	0.09	-0.548	-0.105
-0.078	0.089	-0.47	-0.133
-0.047	0.098	-0.376	-0.13
-0.038	0.102	-0.341	-0.118
-0.035	0.103	-0.454	-0.116
-0.033	0.102	-0.59	-0.105
-0.018	0.096	-0.624	-0.078
0.02	0.098	-0.576	-0.079
0.071	0.113	-0.522	-0.096
0.098	0.13	-0.524	-0.08
0.062	0.132	-0.552	-0.046
0.059	0.138	-0.537	-0.026
0.122	0.156	-0.494	-0.012
0.094	0.151	-0.469	0.006
-0.025	0.123	-0.467	0.016
-0.084	0.104	-0.48	0.017
-0.067	0.102	-0.497	0.009
-0.07	0.116	-0.519	-0.005
-0.097	0.125	-0.546	-0.006
-0.086	0.117	-0.545	-0.01
-0.078	0.107	-0.522	-0.029
-0.057	0.087	-0.518	-0.037
-0.013	0.071	-0.527	-0.041
-0.025	0.089	-0.534	-0.053
-0.045	0.108	-0.565	-0.058
-0.034	0.108	-0.65	-0.05
-0.037	0.105	-0.725	-0.039
-0.029	0.089	-0.656	-0.016
-0.007	0.072	-0.447	0.024
-0.022	0.086	-0.26	0.042
-0.043	0.107	-0.18	0.026
-0.033	0.107	-0.174	0.013
-0.026	0.107	-0.254	-0.013
-0.023	0.113	-0.428	-0.074
0.009	0.116	-0.498	-0.113
0.038	0.114	-0.344	-0.1
0.045	0.11	-0.238	-0.083
0.051	0.108	-0.343	-0.074
0.063	0.115	-0.475	-0.052
0.079	0.118	-0.523	-0.038
0.091	0.111	-0.479	-0.055
0.081	0.112	-0.387	-0.086
0.068	0.114	-0.382	-0.089
0.07	0.1	-0.431	-0.089
0.078	0.079	-0.456	-0.121
0.098	0.059	-0.523	-0.101
0.125	0.055	-0.609	-0.022
0.116	0.076	-0.612	0
0.064	0.089	-0.515	-0.023
0.022	0.087	-0.408	-0.029
-0.037	0.093	-0.419	-0.043
-0.163	0.093	-0.479	-0.038
-0.248	0.092	-0.479	-0.001
-0.238	0.11	-0.449	0.016
-0.186	0.121	-0.427	0.004
-0.111	0.123	-0.444	-0.022
-0.047	0.125	-0.501	-0.045
-0.009	0.12	-0.535	-0.038
0.018	0.111	-0.53	-0.023
0.018	0.105	-0.513	-0.036
0.037	0.117	-0.497	-0.05
0.058	0.136	-0.488	-0.042
0.014	0.128	-0.491	-0.029
-0.012	0.103	-0.496	-0.024
0.016	0.099	-0.506	-0.03
0.015	0.11	-0.533	-0.047
-0.019	0.101	-0.549	-0.057
-0.039	0.087	-0.543	-0.062
-0.025	0.104	-0.532	-0.079
0.002	0.127	-0.507	-0.09
0.003	0.12	-0.484	-0.08
-0.005	0.106	-0.477	-0.087
0.004	0.114	-0.447	-0.111
-0.019	0.114	-0.441	-0.08
-0.038	0.089	-0.516	0.002
-0.004	0.082	-0.551	0.032
-0.002	0.096	-0.481	0.009
-0.01	0.095	-0.432	0.002
0.12	0.094	-0.441	-0.001
0.295	0.109	-0.434	-0.024
0.3	0.107	-0.423	-0.028
0.16	0.097	-0.431	-0.014
0.028	0.099	-0.436	-0.02
-0.045	0.093	-0.448	-0.056
-0.067	0.082	-0.448	-0.043
-0.079	0.078	-0.452	0.081
-0.092	0.079	-0.501	0.168
-0.081	0.093	-0.529	0.073
-0.069	0.111	-0.536	-0.087
-0.082	0.115	-0.55	-0.15
-0.099	0.108	-0.527	-0.105
-0.098	0.104	-0.465	-0.019
-0.07	0.097	-0.353	0.039
-0.01	0.089	-0.231	0.04
0.049	0.093	-0.194	-0.001
0.053	0.097	-0.266	-0.035
0.012	0.092	-0.41	0.003
-0.007	0.107	-0.53	0.071
0.005	0.168	-0.582	0.058
0.013	0.236	-0.591	-0.034
0.014	0.225	-0.574	-0.098
0.01	0.161	-0.562	-0.107
0.01	0.126	-0.56	-0.131
0.047	0.12	-0.551	-0.185
0.109	0.116	-0.528	-0.18
0.152	0.111	-0.504	-0.068
0.145	0.111	-0.495	0.046
0.087	0.117	-0.487	0.062
0.034	0.114	-0.466	0.003
0.017	0.11	-0.46	-0.055
0.007	0.12	-0.521	-0.088
-0.007	0.103	-0.626	-0.092
-0.008	0.064	-0.659	-0.041
-0.024	0.059	-0.602	0.022
-0.073	0.068	-0.532	0.024
-0.092	0.064	-0.421	-0.001
-0.062	0.069	-0.252	-0.012
-0.049	0.079	-0.186	-0.033
-0.042	0.08	-0.306	-0.055
0.004	0.094	-0.487	-0.065
0.039	0.112	-0.584	-0.098
0.004	0.115	-0.566	-0.137
-0.03	0.117	-0.487	-0.086
0.004	0.117	-0.424	0.037
0.039	0.11	-0.432	0.093
0.049	0.121	-0.475	0.064
0.04	0.14	-0.497	0.024
-0.002	0.139	-0.521	0.004
-0.021	0.124	-0.545	-0.001
0.015	0.113	-0.542	-0.005
0.034	0.109	-0.521	-0.004
-0.024	0.105	-0.477	0.024
-0.105	0.098	-0.424	0.052
-0.108	0.091	-0.408	0.054
-0.071	0.096	-0.429	0.037
-0.099	0.098	-0.44	0.003
-0.147	0.094	-0.432	-0.014
-0.142	0.104	-0.434	0.009
-0.136	0.111	-0.441	0.035
-0.169	0.095	-0.471	0.055
-0.163	0.08	-0.537	0.047
-0.096	0.087	-0.576	-0.032
-0.026	0.092	-0.597	-0.141
0.051	0.092	-0.59	-0.24
0.13	0.1	-0.489	-0.288
0.172	0.094	-0.42	-0.252
0.196	0.077	-0.488	-0.252
0.241	0.079	-0.585	-0.338
0.29	0.093	-0.586	-0.329
0.286	0.104	-0.423	-0.206
0.235	0.103	-0.245	-0.142
0.185	0.1	-0.219	-0.152
0.096	0.107	-0.285	-0.123
-0.048	0.117	-0.411	-0.047
-0.113	0.128	-0.591	-0.016
-0.035	0.143	-0.748	-0.003
0.085	0.146	-0.824	0.053
0.156	0.132	-0.741	0.093
0.113	0.104	-0.56	0.084
-0.041	0.075	-0.45	0.031
-0.137	0.071	-0.337	-0.06
-0.143	0.085	-0.187	-0.147
-0.161	0.09	-0.195	-0.196
-0.161	0.088	-0.357	-0.179
-0.157	0.078	-0.497	-0.099
-0.147	0.074	-0.552	0.003
-0.069	0.096	-0.514	0.093
-0.017	0.111	-0.457	0.127
-0.037	0.115	-0.499	0.124
-0.081	0.123	-0.579	0.134
-0.176	0.119	-0.623	0.105
-0.27	0.109	-0.678	0.014
-0.295	0.108	-0.684	-0.066
-0.326	0.111	-0.585	-0.113
-0.333	0.116	-0.52	-0.137
-0.236	0.115	-0.5	-0.123
-0.124	0.107	-0.357	-0.086
-0.028	0.102	-0.137	-0.044
0.086	0.099	-0.072	0.008
0.141	0.097	-0.204	0.068
0.142	0.097	-0.363	0.114
0.149	0.103	-0.453	0.106
0.138	0.111	-0.543	0.058
0.111	0.108	-0.65	0.021
0.107	0.108	-0.67	-0.016
0.107	0.112	-0.572	-0.067
0.08	0.106	-0.408	-0.067
0.106	0.101	-0.24	0.006
0.241	0.113	-0.191	0.064
0.354	0.131	-0.301	0.065
0.331	0.131	-0.415	0.049
0.241	0.126	-0.497	0.037
0.142	0.125	-0.595	0.014
0.043	0.131	-0.631	0.001
-0.009	0.127	-0.594	0.021
-0.002	0.104	-0.558	0.038
0.012	0.103	-0.532	0.035
0.005	0.108	-0.505	0.034
-0.021	0.089	-0.482	0.033
-0.029	0.088	-0.483	0.037
0.024	0.105	-0.496	0.034
0.11	0.098	-0.486	0.024
0.122	0.087	-0.467	0.044
0.019	0.085	-0.458	0.073
-0.07	0.075	-0.441	0.076
-0.06	0.086	-0.434	0.074
-0.039	0.107	-0.467	0.079
-0.043	0.102	-0.501	0.066
-0.04	0.098	-0.522	0.014
-0.105	0.111	-0.537	-0.091
-0.207	0.128	-0.517	-0.229
-0.154	0.136	-0.486	-0.309
-0.009	0.166	-0.48	-0.287
0.059	0.23	-0.461	-0.248
0.105	0.226	-0.473	-0.245
0.122	0.129	-0.593	-0.235
0.058	0.081	-0.68	-0.19
-0.002	0.111	-0.611	-0.115
-0.018	0.112	-0.543	-0.044
-0.018	0.073	-0.583	-0.05
-0.019	0.054	-0.525	-0.196
-0.023	0.058	-0.265	-0.409
0.034	0.072	-0.044	-0.415
0.202	0.075	-0.039	-0.143
0.374	0.069	-0.194	0.061
0.384	0.075	-0.406	0.07
0.253	0.075	-0.558	0.119
0.193	0.079	-0.608	0.166
0.243	0.107	-0.568	0.076
0.178	0.121	-0.463	-0.009
-0.035	0.108	-0.419	-0.009
-0.198	0.087	-0.5	0.028
-0.225	0.084	-0.591	0.093
-0.176	0.107	-0.604	0.104
-0.23	0.112	-0.601	0.014
-0.444	0.085	-0.647	-0.083
-0.595	0.078	-0.673	-0.138
-0.567	0.092	-0.593	-0.151
-0.464	0.095	-0.449	-0.113
-0.363	0.094	-0.34	-0.068
-0.306	0.101	-0.322	-0.015
-0.314	0.104	-0.366	0.108
-0.33	0.096	-0.431	0.235
-0.27	0.097	-0.504	0.256
-0.16	0.112	-0.571	0.193
-0.126	0.124	-0.589	0.103
-0.161	0.135	-0.564	-0.01
-0.174	0.138	-0.584	-0.133
-0.197	0.124	-0.67	-0.178
-0.168	0.118	-0.746	-0.117
0.005	0.134	-0.668	-0.096
0.188	0.131	-0.406	-0.17
0.301	0.106	-0.168	-0.234
0.444	0.103	-0.093	-0.275
0.598	0.12	-0.139	-0.277
0.606	0.121	-0.294	-0.191
0.473	0.113	-0.499	-0.084
0.339	0.105	-0.608	-0.027
0.241	0.094	-0.602	-0.021
0.158	0.095	-0.586	-0.006
0.102	0.113	-0.584	0.073
0.057	0.129	-0.595	0.125
0.022	0.139	-0.628	0.109
0.015	0.134	-0.589	0.086
0.02	0.106	-0.46	0.029
0.049	0.08	-0.342	-0.056
0.088	0.078	-0.226	-0.106
0.105	0.085	-0.144	-0.122
0.116	0.092	-0.229	-0.1
0.115	0.099	-0.421	-0.043
0.108	0.096	-0.567	0.006
0.11	0.088	-0.614	0.039
0.087	0.103	-0.565	0.083
0.061	0.119	-0.444	0.114
0.101	0.113	-0.383	0.031
0.155	0.117	-0.471	-0.13
0.079	0.122	-0.582	-0.193
-0.104	0.108	-0.584	-0.142
-0.218	0.119	-0.497	-0.077
-0.248	0.148	-0.437	-0.077
-0.267	0.14	-0.463	-0.143
-0.261	0.111	-0.484	-0.177
-0.245	0.1	-0.452	-0.156
-0.215	0.095	-0.441	-0.137
-0.149	0.097	-0.472	-0.113
-0.102	0.11	-0.501	-0.078
-0.077	0.113	-0.515	-0.056
0.002	0.107	-0.517	-0.051
0.098	0.094	-0.501	-0.034
0.134	0.081	-0.494	0.025
0.112	0.087	-0.501	0.118
0.074	0.093	-0.496	0.19
0.051	0.078	-0.48	0.187
0.025	0.077	-0.475	0.138
0.002	0.093	-0.491	0.127
-0.003	0.094	-0.494	0.145
0.002	0.09	-0.461	0.142
0.023	0.088	-0.443	0.129
0.033	0.079	-0.452	0.137
-0.003	0.081	-0.474	0.159
-0.058	0.095	-0.535	0.157
-0.094	0.098	-0.519	0.108
-0.09	0.1	-0.394	0.028
-0.048	0.114	-0.37	-0.056
-0.004	0.117	-0.439	-0.09
0.025	0.107	-0.451	-0.07
0.035	0.106	-0.463	-0.072
0.018	0.114	-0.525	-0.112
-0.015	0.117	-0.565	-0.146
-0.055	0.113	-0.57	-0.189
-0.089	0.106	-0.544	-0.259
-0.097	0.102	-0.487	-0.306
-0.094	0.106	-0.487	-0.289
-0.085	0.112	-0.564	-0.233
-0.069	0.109	-0.617	-0.173
-0.073	0.112	-0.629	-0.108
-0.078	0.12	-0.567	-0.067
-0.04	0.112	-0.385	-0.07
0.02	0.117	-0.22	-0.068
0.053	0.133	-0.204	-0.051
0.048	0.13	-0.298	-0.05
0.053	0.122	-0.441	-0.052
0.077	0.133	-0.592	-0.031
0.082	0.136	-0.707	0.016
0.088	0.114	-0.727	0.02
0.098	0.102	-0.642	-0.036
0.089	0.104	-0.54	-0.047
0.07	0.099	-0.435	-0.018
0.07	0.09	-0.272	-0.037
0.071	0.091	-0.166	-0.038
0.053	0.102	-0.232	-0.013
0.048	0.105	-0.365	-0.045
0.065	0.101	-0.457	-0.058
0.074	0.096	-0.507	0.011
0.067	0.099	-0.556	0.048
0.053	0.102	-0.589	-0.011
0.026	0.097	-0.558	-0.078
-0.03	0.101	-0.515	-0.069
-0.095	0.106	-0.519	-0.012
-0.114	0.109	-0.529	0.02
-0.064	0.118	-0.457	0.014
0.002	0.108	-0.33	-0.004
0.027	0.093	-0.288	-0.041
0.017	0.1	-0.361	-0.071
-0.01	0.111	-0.463	0.005
-0.029	0.118	-0.552	0.109
-0.022	0.125	-0.594	0.064
-0.017	0.124	-0.563	-0.046
-0.035	0.121	-0.481	-0.081
-0.052	0.119	-0.432	-0.043
-0.042	0.104	-0.483	0.049
-0.044	0.086	-0.527	0.118
-0.06	0.085	-0.492	0.115
-0.04	0.09	-0.52	0.08
-0.024	0.094	-0.585	0.022
-0.017	0.105	-0.516	-0.051
0.015	0.108	-0.414	-0.107
0.024	0.094	-0.399	-0.119
0.009	0.08	-0.381	-0.102
0.023	0.085	-0.368	-0.131
0.063	0.1	-0.417	-0.172
0.101	0.103	-0.455	-0.105
0.119	0.096	-0.47	0.023
0.119	0.09	-0.509	0.06
0.106	0.085	-0.552	0.015
0.103	0.097	-0.569	-0.024
0.097	0.12	-0.565	-0.013
0.046	0.122	-0.548	0.014
0.004	0.107	-0.474	-0.02
0.005	0.11	-0.313	-0.078
-0.022	0.122	-0.202	-0.095
-0.046	0.109	-0.23	-0.074
0.012	0.101	-0.319	-0.041
0.103	0.114	-0.433	-0.057
0.175	0.121	-0.552	-0.123
0.204	0.122	-0.629	-0.167
0.18	0.128	-0.633	-0.184
0.125	0.131	-0.56	-0.2
0.002	0.136	-0.496	-0.203
-0.165	0.143	-0.545	-0.192
-0.239	0.174	-0.625	-0.208
-0.216	0.231	-0.569	-0.212
-0.28	0.215	-0.412	-0.084
-0.43	0.116	-0.306	0.105
-0.414	0.061	-0.287	0.175
-0.24	0.075	-0.333	0.123
-0.15	0.089	-0.437	0.044
-0.161	0.086	-0.562	-0.009
-0.132	0.08	-0.643	-0.014
-0.001	0.078	-0.635	-0.008
0.142	0.081	-0.573	-0.037
0.215	0.08	-0.527	-0.067
0.261	0.071	-0.498	-0.061
0.289	0.064	-0.475	-0.045
0.248	0.06	-0.481	-0.04
0.153	0.053	-0.501	-0.031
0.071	0.055	-0.521	0.01
0.039	0.071	-0.54	0.084
0.034	0.087	-0.545	0.164
0.042	0.092	-0.542	0.212
0.049	0.085	-0.586	0.174
0.042	0.088	-0.714	0.08
0.04	0.1	-0.839	0.047
0.041	0.1	-0.767	0.083
0.018	0.094	-0.429	0.121
-0.029	0.098	-0.045	0.116
-0.078	0.105	0.165	0.029
-0.099	0.107	0.174	-0.066
-0.108	0.106	-0.032	-0.086
-0.149	0.109	-0.357	-0.108
-0.207	0.113	-0.599	-0.156
-0.24	0.123	-0.71	-0.182
-0.244	0.131	-0.737	-0.211
-0.226	0.121	-0.677	-0.243
-0.212	0.106	-0.569	-0.24
-0.232	0.109	-0.527	-0.253
-0.264	0.118	-0.555	-0.338
-0.289	0.114	-0.556	-0.415
-0.29	0.115	-0.514	-0.379
-0.213	0.129	-0.472	-0.246
-0.048	0.135	-0.467	-0.115
0.12	0.134	-0.492	-0.061
0.182	0.13	-0.495	-0.065
0.178	0.119	-0.489	-0.068
0.208	0.104	-0.512	-0.049
0.223	0.095	-0.545	0.016
0.184	0.091	-0.522	0.145
0.134	0.084	-0.394	0.262
0.098	0.086	-0.28	0.274
0.1	0.102	-0.356	0.214
0.107	0.104	-0.527	0.157
0.101	0.094	-0.591	0.12
0.125	0.096	-0.575	0.095
0.178	0.11	-0.58	0.068
0.22	0.122	-0.575	0.04
0.216	0.113	-0.51	0.032
0.178	0.098	-0.408	0.033
0.146	0.105	-0.305	0.008
0.091	0.111	-0.24	-0.022
-0.001	0.101	-0.256	-0.027
-0.07	0.094	-0.33	-0.023
-0.082	0.093	-0.417	-0.026
-0.047	0.105	-0.518	-0.034
-0.012	0.127	-0.597	-0.036
-0.03	0.126	-0.606	-0.033
-0.034	0.1	-0.589	-0.029
0.002	0.083	-0.574	-0.018
-0.007	0.097	-0.53	-0.01
0.007	0.115	-0.504	-0.021
0.113	0.112	-0.532	-0.031
0.184	0.108	-0.518	-0.024
0.15	0.119	-0.442	-0.022
0.074	0.123	-0.379	-0.027
0.009	0.101	-0.329	-0.027
-0.024	0.085	-0.334	-0.017
-0.018	0.097	-0.424	-0.013
-0.004	0.111	-0.507	-0.032
-0.011	0.118	-0.605	-0.058
-0.03	0.122	-0.728	-0.077
-0.064	0.118	-0.722	-0.087
-0.106	0.106	-0.553	-0.087
-0.11	0.096	-0.418	-0.073
-0.036	0.091	-0.434	-0.064
0.116	0.088	-0.443	-0.071
0.267	0.097	-0.388	-0.051
0.271	0.104	-0.393	-0.021
0.128	0.091	-0.413	-0.039
0.016	0.087	-0.379	-0.071
-0.018	0.101	-0.364	-0.084
-0.054	0.106	-0.384	-0.11
-0.101	0.096	-0.435	-0.16
-0.123	0.097	-0.53	-0.203
-0.12	0.119	-0.602	-0.203
-0.149	0.126	-0.591	-0.147
-0.193	0.108	-0.56	-0.058
-0.184	0.119	-0.542	0.012
-0.154	0.151	-0.501	0.019
-0.123	0.147	-0.487	-0.009
-0.097	0.137	-0.528	-0.037
-0.103	0.147	-0.553	-0.06
-0.095	0.152	-0.542	-0.058
-0.051	0.155	-0.528	-0.038
-0.047	0.147	-0.516	-0.024
-0.071	0.111	-0.456	-0.002
-0.032	0.081	-0.3	0.019
0.044	0.082	-0.156	0.022
0.087	0.093	-0.193	0.021
0.073	0.093	-0.345	0.019
0.013	0.091	-0.447	0.004
-0.022	0.09	-0.473	-0.001
-0.036	0.086	-0.483	0.026
-0.081	0.084	-0.527	0.057
-0.115	0.082	-0.587	0.065
-0.099	0.088	-0.574	0.085
-0.061	0.091	-0.489	0.125
-0.038	0.09	-0.437	0.136
-0.027	0.1	-0.421	0.137
-0.019	0.111	-0.403	0.148
-0.011	0.107	-0.437	0.109
0.02	0.097	-0.5	0.051
0.064	0.099	-0.519	0.024
0.096	0.111	-0.555	-0.034
0.117	0.105	-0.635	-0.095
0.098	0.093	-0.654	-0.089
0.054	0.099	-0.571	-0.114
0.037	0.113	-0.417	-0.23
0.026	0.115	-0.244	-0.282
-0.007	0.1	-0.16	-0.208
-0.04	0.092	-0.222	-0.182
-0.039	0.104	-0.345	-0.241
-0.003	0.106	-0.455	-0.223
0.064	0.096	-0.55	-0.111
0.11	0.093	-0.599	-0.033
0.077	0.098	-0.575	-0.039
0.019	0.109	-0.518	-0.071
-0.022	0.116	-0.5	-0.075
-0.072	0.111	-0.528	-0.044
-0.071	0.114	-0.564	-0.047
-0.035	0.115	-0.615	-0.088
-0.066	0.099	-0.66	-0.083
-0.092	0.092	-0.583	-0.05
-0.012	0.094	-0.382	-0.069
0.078	0.088	-0.254	-0.129
0.098	0.089	-0.266	-0.209
0.128	0.096	-0.339	-0.283
0.201	0.102	-0.443	-0.254
0.222	0.112	-0.519	-0.118
0.186	0.105	-0.537	0.002
0.191	0.092	-0.573	0.062
0.222	0.098	-0.661	0.052
0.225	0.106	-0.721	-0.036
0.271	0.109	-0.679	-0.112
0.385	0.114	-0.587	-0.132
0.406	0.097	-0.438	-0.148
0.277	0.091	-0.192	-0.12
0.191	0.155	0.001	0.01
0.182	0.212	0.001	0.138
0.067	0.166	-0.192	0.131
-0.108	0.096	-0.493	0.056
-0.135	0.094	-0.736	0.019
-0.019	0.112	-0.815	0.046
0.041	0.1	-0.761	0.132
-0.033	0.087	-0.662	0.154
-0.133	0.09	-0.58	0.072
-0.21	0.076	-0.534	0.031
-0.238	0.057	-0.506	0.061
-0.228	0.058	-0.479	0.099
-0.303	0.063	-0.469	0.131
-0.402	0.068	-0.488	0.15
-0.425	0.092	-0.497	0.124
-0.439	0.121	-0.491	0.045
-0.438	0.134	-0.484	-0.049
-0.435	0.133	-0.478	-0.148
-0.442	0.127	-0.471	-0.239
-0.376	0.124	-0.462	-0.25
-0.286	0.121	-0.48	-0.173
-0.254	0.116	-0.52	-0.057
-0.245	0.112	-0.52	0.075
-0.223	0.123	-0.486	0.159
-0.158	0.139	-0.485	0.162
-0.047	0.138	-0.553	0.135
0.027	0.122	-0.622	0.11
0.023	0.098	-0.631	0.08
0.051	0.087	-0.625	0.018
0.18	0.1	-0.561	-0.066
0.285	0.111	-0.389	-0.109
0.298	0.107	-0.324	-0.123
0.311	0.116	-0.47	-0.127
0.316	0.116	-0.582	-0.085
0.253	0.092	-0.488	-0.031
0.17	0.1	-0.341	-0.002
0.104	0.132	-0.31	0.032
0.059	0.126	-0.348	0.052
0.059	0.099	-0.383	0.019
0.097	0.087	-0.416	-0.045
0.121	0.077	-0.431	-0.101
0.095	0.077	-0.426	-0.13
0.059	0.094	-0.438	-0.14
0.057	0.113	-0.458	-0.151
0.064	0.116	-0.453	-0.161
0.056	0.105	-0.453	-0.167
0.046	0.094	-0.472	-0.174
0.036	0.089	-0.407	-0.184
0.025	0.095	-0.3	-0.201
0.025	0.108	-0.32	-0.169
0.024	0.105	-0.415	-0.075
0.021	0.098	-0.467	-0.007
0.016	0.102	-0.492	0.03
-0.01	0.104	-0.509	0.085
-0.013	0.095	-0.538	0.108
0.027	0.095	-0.578	0.078
0.024	0.115	-0.558	0.047
0.014	0.128	-0.488	0.014
0.035	0.114	-0.472	-0.037
0.016	0.101	-0.504	-0.077
-0.002	0.104	-0.515	-0.086
0.011	0.118	-0.506	-0.077
-0.002	0.124	-0.495	-0.064
-0.006	0.108	-0.494	-0.045
0.02	0.107	-0.495	-0.025
0.02	0.125	-0.483	-0.013
0.006	0.116	-0.477	-0.033
0.006	0.097	-0.475	-0.094
0.001	0.103	-0.473	-0.105
-0.009	0.113	-0.495	-0.028
-0.011	0.111	-0.521	0.004
-0.014	0.116	-0.555	-0.076
-0.015	0.122	-0.605	-0.168
0.002	0.118	-0.559	-0.194
0.01	0.115	-0.443	-0.157
-0.008	0.103	-0.406	-0.04
-0.012	0.092	-0.351	0.111
0.006	0.093	-0.245	0.155
0.015	0.103	-0.233	0.101
0.021	0.116	-0.242	0.06
0.019	0.108	-0.241	0.045
0.003	0.09	-0.374	0.039
-0.003	0.096	-0.56	0.034
-0.009	0.112	-0.66	0.002
-0.019	0.12	-0.703	-0.035
-0.014	0.125	-0.73	-0.031
0.003	0.125	-0.722	-0.006
0.01	0.114	-0.612	0.003
0.007	0.093	-0.418	-0.019
0.034	0.071	-0.328	-0.053
0.091	0.062	-0.395	-0.066
0.121	0.072	-0.476	-0.076
0.115	0.082	-0.526	-0.096
0.077	0.092	-0.587	-0.096
0.001	0.097	-0.649	-0.087
-0.068	0.088	-0.688	-0.097
-0.066	0.083	-0.664	-0.108
-0.017	0.086	-0.569	-0.088
0.018	0.089	-0.486	-0.039
0.059	0.097	-0.359	-0.012
0.079	0.114	-0.142	-0.007
0.056	0.127	-0.083	0.022
0.055	0.127	-0.254	0.041
0.055	0.123	-0.406	0.032
0.022	0.126	-0.469	0.018
-0.001	0.14	-0.523	-0.054
-0.012	0.146	-0.569	-0.173
-0.074	0.13	-0.598	-0.184
-0.214	0.117	-0.59	-0.07
-0.31	0.115	-0.451	0.011
-0.256	0.109	-0.198	0.007
-0.189	0.117	-0.075	-0.002
-0.232	0.119	-0.191	0.014
-0.275	0.097	-0.345	0.031
-0.238	0.086	-0.412	0.017
-0.192	0.081	-0.472	-0.058
-0.158	0.071	-0.536	-0.133
-0.099	0.081	-0.564	-0.11
-0.058	0.092	-0.59	-0.019
-0.064	0.082	-0.651	0.035
-0.073	0.084	-0.704	0.046
-0.039	0.101	-0.693	0.054
0.085	0.108	-0.639	0.034
0.242	0.113	-0.582	-0.044
0.269	0.126	-0.533	-0.139
0.194	0.124	-0.519	-0.176
0.168	0.113	-0.527	-0.138
0.192	0.109	-0.525	-0.075
0.186	0.105	-0.518	-0.051
0.153	0.11	-0.507	-0.045
0.121	0.119	-0.496	0.011
0.068	0.115	-0.52	0.06
0.004	0.115	-0.606	0.02
-0.029	0.121	-0.709	-0.031
-0.03	0.133	-0.675	-0.039
-0.011	0.146	-0.441	-0.054
-0.001	0.127	-0.217	-0.09
-0.014	0.089	-0.137	-0.089
-0.032	0.076	-0.155	-0.012
-0.047	0.078	-0.267	0.036
-0.049	0.084	-0.435	-0.005
-0.028	0.098	-0.57	-0.013
-0.002	0.107	-0.634	0.017
0.024	0.102	-0.634	-0.005
0.054	0.099	-0.595	-0.021
0.054	0.098	-0.535	-0.007
0.032	0.086	-0.519	-0.024
0.028	0.084	-0.587	-0.056
0.03	0.122	-0.611	-0.064
0.024	0.15	-0.515	-0.052
0.012	0.125	-0.435	-0.034
-0.008	0.103	-0.455	-0.026
-0.002	0.11	-0.453	-0.041
0.016	0.112	-0.365	-0.07
0.019	0.117	-0.31	-0.09
0.013	0.121	-0.341	-0.073
-0.009	0.105	-0.404	-0.007
-0.011	0.098	-0.462	0.053
0.011	0.101	-0.497	0.048
0	0.094	-0.498	0.001
0	0.095	-0.494	-0.041
0.019	0.106	-0.545	-0.057
-0.004	0.106	-0.624	-0.05
-0.027	0.101	-0.634	-0.046
-0.022	0.109	-0.521	-0.045
-0.046	0.121	-0.313	-0.038
-0.081	0.122	-0.161	-0.054
-0.087	0.118	-0.191	-0.101
-0.093	0.109	-0.333	-0.143
-0.108	0.093	-0.425	-0.149
-0.095	0.085	-0.362	-0.126
-0.049	0.08	-0.296	-0.125
-0.019	0.08	-0.424	-0.148
-0.007	0.098	-0.588	-0.101
0.041	0.112	-0.598	0.028
0.09	0.11	-0.54	0.104
0.093	0.103	-0.514	0.067
0.073	0.096	-0.507	0
0.039	0.108	-0.495	-0.041
0.017	0.126	-0.496	-0.075
-0.009	0.114	-0.512	-0.147
-0.032	0.096	-0.517	-0.194
0.052	0.097	-0.518	-0.098
0.206	0.105	-0.527	0.014
0.265	0.105	-0.517	-0.029
0.194	0.099	-0.493	-0.086
0.101	0.101	-0.491	-0.045
0.064	0.104	-0.502	-0.023
0.04	0.101	-0.502	-0.036
-0.015	0.101	-0.509	-0.003
-0.069	0.107	-0.522	0.044
-0.074	0.111	-0.505	0.064
-0.066	0.12	-0.485	0.067
-0.12	0.14	-0.495	0.041
-0.166	0.139	-0.502	0.004
-0.095	0.113	-0.487	0.006
0.02	0.102	-0.458	0.035
0.051	0.099	-0.43	0.044
0.011	0.088	-0.439	0.03
-0.016	0.092	-0.463	0.006
-0.015	0.109	-0.474	-0.018
-0.02	0.113	-0.496	-0.033
-0.035	0.105	-0.513	-0.055
-0.033	0.103	-0.507	-0.062
-0.026	0.108	-0.513	-0.017
-0.024	0.106	-0.518	0.014
-0.028	0.088	-0.506	-0.024
-0.036	0.07	-0.501	-0.037
-0.015	0.082	-0.503	0.038
0.009	0.109	-0.512	0.106
-0.007	0.113	-0.524	0.08
-0.013	0.106	-0.485	0.019
-0.003	0.102	-0.383	-0.005
-0.007	0.096	-0.318	-0.019
-0.007	0.101	-0.356	-0.022
-0.005	0.113	-0.44	-0.005
0.001	0.114	-0.526	-0.004
0.019	0.11	-0.596	-0.02
0.018	0.099	-0.606	-0.025
-0.002	0.086	-0.589	-0.034
-0.001	0.094	-0.614	-0.05
0.016	0.103	-0.657	-0.055
0.009	0.096	-0.612	-0.053
-0.005	0.104	-0.448	-0.053
0.01	0.119	-0.269	-0.066
0.045	0.117	-0.156	-0.085
0.068	0.12	-0.149	-0.079
0.049	0.118	-0.296	-0.045
0.007	0.098	-0.512	0.004
-0.008	0.094	-0.629	0.056
-0.006	0.106	-0.61	0.062
0.003	0.104	-0.542	0.005
0.057	0.105	-0.499	-0.071
0.102	0.121	-0.517	-0.118
0.068	0.129	-0.582	-0.152
0	0.126	-0.578	-0.206
-0.071	0.121	-0.423	-0.251
-0.148	0.117	-0.246	-0.278
-0.2	0.126	-0.223	-0.324
-0.223	0.141	-0.318	-0.365
-0.225	0.13	-0.4	-0.352
-0.192	0.105	-0.464	-0.302
-0.12	0.098	-0.567	-0.244
-0.015	0.095	-0.628	-0.201
0.077	0.098	-0.564	-0.188
0.091	0.11	-0.505	-0.116
0.035	0.115	-0.522	0.013
-0.045	0.112	-0.508	0.042
-0.097	0.117	-0.404	-0.031
-0.054	0.132	-0.283	-0.08
0.043	0.129	-0.258	-0.055
0.083	0.112	-0.291	0.018
0.072	0.116	-0.355	0.055
0.096	0.114	-0.556	0.045
0.178	0.088	-0.768	0.064
0.222	0.075	-0.737	0.079
0.156	0.079	-0.474	0.06
0.08	0.079	-0.238	0.077
0.035	0.073	-0.186	0.114
-0.044	0.07	-0.283	0.105
-0.094	0.078	-0.507	0.08
-0.069	0.093	-0.718	0.101
-0.045	0.098	-0.738	0.153
-0.02	0.089	-0.611	0.187
0.036	0.087	-0.424	0.184
0.05	0.11	-0.277	0.147
0.014	0.121	-0.285	0.11
0.028	0.104	-0.405	0.091
0.092	0.103	-0.522	0.077
0.124	0.115	-0.606	0.066
0.115	0.102	-0.64	0.063
0.094	0.088	-0.612	0.057
0.065	0.095	-0.576	0.044
0.036	0.098	-0.575	0.028
0	0.089	-0.547	0.015
-0.045	0.093	-0.47	0.012
-0.076	0.108	-0.436	0.016
-0.108	0.118	-0.474	0.014
-0.149	0.121	-0.504	0.021
-0.175	0.119	-0.503	0.04
-0.216	0.116	-0.492	0.035
-0.249	0.113	-0.482	0.005
-0.241	0.103	-0.481	-0.036
-0.218	0.105	-0.474	-0.107
-0.137	0.121	-0.461	-0.18
0.018	0.123	-0.466	-0.212
0.138	0.126	-0.477	-0.201
0.167	0.137	-0.479	-0.169
0.159	0.128	-0.467	-0.139
0.14	0.117	-0.472	-0.13
0.103	0.116	-0.512	-0.141
0.088	0.11	-0.522	-0.15
0.086	0.103	-0.487	-0.14
0.06	0.1	-0.465	-0.148
0.059	0.095	-0.463	-0.17
0.114	0.101	-0.464	-0.113
0.21	0.108	-0.468	0.01
0.257	0.102	-0.461	0.052
0.157	0.097	-0.468	0.016
0.036	0.097	-0.508	-0.001
-0.001	0.087	-0.527	-0.025
-0.002	0.082	-0.554	-0.071
0.025	0.095	-0.643	-0.095
0.03	0.096	-0.667	-0.066
-0.008	0.087	-0.562	0.006
-0.018	0.098	-0.429	0.027
-0.049	0.105	-0.337	-0.049
-0.148	0.097	-0.341	-0.117
-0.203	0.099	-0.419	-0.102
-0.214	0.104	-0.452	-0.067
-0.218	0.101	-0.425	-0.098
-0.143	0.1	-0.388	-0.157
-0.05	0.113	-0.331	-0.151
-0.031	0.128	-0.293	-0.088
-0.008	0.125	-0.352	-0.019
0.028	0.129	-0.439	0.032
0.026	0.143	-0.462	0.02
0.031	0.133	-0.465	-0.061
0.034	0.109	-0.475	-0.151
0.003	0.096	-0.488	-0.202
-0.026	0.101	-0.504	-0.175
-0.049	0.118	-0.511	-0.1
-0.039	0.114	-0.51	-0.05
0.021	0.098	-0.51	-0.02
0.018	0.113	-0.515	0.018
-0.03	0.13	-0.514	0.053
0.03	0.116	-0.484	0.078
0.188	0.105	-0.441	0.075
0.287	0.105	-0.427	0.05
0.202	0.103	-0.442	0.047
0.015	0.099	-0.46	0.062
-0.091	0.095	-0.477	0.057
-0.136	0.097	-0.491	0.044
-0.177	0.109	-0.501	0.041
-0.138	0.112	-0.495	0.036
-0.018	0.099	-0.468	0.018
0.064	0.095	-0.459	-0.013
0.073	0.096	-0.474	-0.046
0.077	0.089	-0.479	-0.062
0.059	0.103	-0.486	-0.05
-0.001	0.116	-0.506	-0.009
-0.022	0.108	-0.506	0.035
-0.011	0.113	-0.499	0.053
-0.043	0.113	-0.503	0.025
-0.058	0.092	-0.499	-0.044
-0.021	0.095	-0.497	-0.106
0.007	0.105	-0.494	-0.131
0.022	0.095	-0.469	-0.138
0.022	0.097	-0.468	-0.133
0.011	0.104	-0.496	-0.146
0.013	0.108	-0.493	-0.16
0.013	0.112	-0.506	-0.059
0.019	0.096	-0.554	0.094
0.023	0.091	-0.532	0.119
0.007	0.11	-0.459	0.054
0.01	0.116	-0.442	0.011
0.029	0.112	-0.451	-0.008
0.005	0.113	-0.446	-0.013
-0.025	0.111	-0.464	-0.006
-0.014	0.108	-0.507	0.006
-0.004	0.104	-0.548	0.013
-0.006	0.104	-0.575	0.009
0.003	0.112	-0.584	-0.013
-0.008	0.111	-0.588	-0.046
-0.045	0.105	-0.556	-0.076
-0.081	0.104	-0.438	-0.109
-0.102	0.095	-0.287	-0.136
-0.104	0.087	-0.201	-0.135
-0.098	0.093	-0.285	-0.124
-0.082	0.105	-0.527	-0.103
-0.07	0.121	-0.695	-0.058
-0.085	0.125	-0.732	-0.029
-0.077	0.116	-0.755	-0.045
-0.005	0.127	-0.648	-0.086
0.067	0.151	-0.41	-0.13
0.112	0.161	-0.292	-0.146
0.169	0.15	-0.293	-0.142
0.194	0.128	-0.258	-0.146
0.167	0.109	-0.223	-0.135
0.126	0.093	-0.267	-0.098
0.056	0.095	-0.379	-0.039
-0.01	0.113	-0.494	0.041
-0.009	0.104	-0.555	0.112
-0.011	0.078	-0.517	0.168
-0.071	0.075	-0.375	0.211
-0.11	0.079	-0.255	0.187
-0.089	0.076	-0.279	0.097
-0.046	0.069	-0.404	0.012
0.025	0.07	-0.524	-0.069
0.111	0.09	-0.599	-0.15
0.149	0.105	-0.627	-0.161
0.158	0.102	-0.602	-0.081
0.157	0.097	-0.552	0.016
0.113	0.096	-0.521	0.056
0.075	0.091	-0.5	0.043
0.049	0.09	-0.511	0.009
-0.023	0.097	-0.532	-0.026
-0.107	0.1	-0.484	-0.039
-0.13	0.096	-0.491	-0.031
-0.07	0.092	-0.666	-0.028
-0.013	0.09	-0.8	-0.033
-0.05	0.096	-0.686	-0.038
-0.116	0.108	-0.4	-0.043
-0.135	0.11	-0.092	-0.061
-0.127	0.113	0.069	-0.103
-0.137	0.117	-0.022	-0.16
-0.167	0.104	-0.231	-0.224
-0.141	0.102	-0.456	-0.277
-0.082	0.116	-0.652	-0.262
-0.067	0.121	-0.711	-0.206
-0.046	0.122	-0.67	-0.164
-0.008	0.119	-0.623	-0.047
0.002	0.111	-0.578	0.134
0.009	0.109	-0.547	0.195
0.017	0.109	-0.518	0.133
0.017	0.095	-0.491	0.075
0.037	0.088	-0.487	0.042
0.051	0.113	-0.492	0.016
0.026	0.118	-0.483	0.003
0.015	0.099	-0.473	0.003
0.037	0.112	-0.474	0.005
0.022	0.124	-0.483	0.003
-0.015	0.107	-0.49	0.003
0.009	0.11	-0.484	0.011
0.035	0.114	-0.476	0.002
0.006	0.088	-0.481	-0.02
-0.003	0.09	-0.503	-0.027
0.003	0.114	-0.52	-0.028
-0.009	0.111	-0.513	-0.035
-0.006	0.103	-0.491	-0.047
0.001	0.104	-0.428	-0.059
-0.009	0.108	-0.326	-0.046
-0.008	0.112	-0.305	-0.009
-0.005	0.11	-0.389	0.016
-0.012	0.115	-0.476	0.011
-0.015	0.111	-0.563	-0.01
-0.015	0.098	-0.637	-0.028
-0.019	0.105	-0.655	-0.041
-0.009	0.114	-0.65	-0.053
0.016	0.116	-0.622	-0.064
0.003	0.138	-0.547	-0.077
-0.038	0.155	-0.448	-0.105
-0.039	0.136	-0.384	-0.137
-0.024	0.095	-0.399	-0.125
-0.017	0.077	-0.464	-0.084
0.036	0.085	-0.519	-0.093
0.195	0.086	-0.526	-0.124
0.391	0.089	-0.487	-0.068
0.39	0.105	-0.458	0.037
0.208	0.111	-0.453	0.057
0.159	0.114	-0.444	0.006
0.243	0.122	-0.452	-0.033
0.239	0.126	-0.477	-0.049
0.128	0.134	-0.49	-0.052
-0.022	0.14	-0.497	-0.037
-0.103	0.137	-0.452	-0.017
-0.084	0.131	-0.344	-0.015
-0.089	0.117	-0.338	0
-0.102	0.106	-0.462	0.05
-0.007	0.097	-0.543	0.078
0.083	0.093	-0.545	0.067
-0.005	0.096	-0.512	0.05
-0.177	0.082	-0.465	0.034
-0.248	0.069	-0.452	0.027
-0.201	0.09	-0.462	0.036
-0.145	0.116	-0.454	0.043
-0.13	0.109	-0.459	0.045
-0.129	0.085	-0.476	0.049
-0.13	0.074	-0.466	0.05
-0.112	0.071	-0.455	0.041
-0.077	0.077	-0.466	0.018
-0.061	0.091	-0.47	-0.023
-0.036	0.096	-0.461	-0.076
0.016	0.105	-0.463	-0.111
0.05	0.112	-0.477	-0.09
0.069	0.095	-0.473	-0.039
0.094	0.101	-0.441	-0.023
0.094	0.124	-0.424	-0.072
0.061	0.115	-0.434	-0.131
0.035	0.109	-0.463	-0.1
0.029	0.127	-0.51	-0.064
0.049	0.127	-0.52	-0.178
0.086	0.117	-0.444	-0.322
0.085	0.128	-0.349	-0.322
0.061	0.129	-0.357	-0.258
0.064	0.096	-0.538	-0.248
0.063	0.077	-0.778	-0.251
0.041	0.091	-0.838	-0.226
0.04	0.094	-0.69	-0.18
0.046	0.08	-0.54	-0.062
0.046	0.077	-0.419	0.084
0.048	0.08	-0.218	0.151
0.034	0.077	-0.099	0.193
0.023	0.085	-0.202	0.184
0.042	0.09	-0.384	0.104
0.075	0.089	-0.573	0.116
0.113	0.097	-0.76	0.139
0.138	0.1	-0.84	-0.008
0.136	0.096	-0.803	-0.186
0.105	0.096	-0.665	-0.198
0.053	0.105	-0.434	-0.095
0.021	0.105	-0.263	-0.04
-0.001	0.084	-0.11	-0.053
-0.044	0.089	0.098	-0.104
-0.074	0.128	0.063	-0.23
-0.066	0.15	-0.24	-0.348
-0.062	0.15	-0.477	-0.349
-0.14	0.141	-0.581	-0.298
-0.307	0.13	-0.628	-0.252
-0.426	0.134	-0.625	-0.2
-0.445	0.145	-0.613	-0.108
-0.463	0.159	-0.6	0.041
-0.485	0.158	-0.593	0.137
-0.414	0.122	-0.66	0.091
-0.301	0.1	-0.72	0.025
-0.313	0.107	-0.603	0.039
-0.386	0.112	-0.377	0.075
-0.361	0.119	-0.234	0.099
-0.309	0.125	-0.231	0.093
-0.209	0.115	-0.356	0.017
0.021	0.106	-0.615	-0.063
0.198	0.095	-0.877	-0.001
0.26	0.08	-0.948	0.184
0.293	0.082	-0.724	0.297
0.219	0.093	-0.252	0.243
0.098	0.099	0.127	0.136
0.12	0.091	0.143	0.087
0.212	0.078	-0.078	0.086
0.248	0.08	-0.366	0.089
0.313	0.094	-0.614	0.089
0.4	0.1	-0.723	0.089
0.388	0.089	-0.725	0.076
0.329	0.082	-0.695	0.051
0.295	0.095	-0.635	0.039
0.264	0.1	-0.573	0.014
0.228	0.09	-0.547	-0.045
0.152	0.098	-0.52	-0.069
0.06	0.105	-0.479	-0.035
0.038	0.09	-0.457	-0.013
0.046	0.101	-0.444	-0.03
-0.005	0.129	-0.442	-0.053
-0.091	0.125	-0.469	-0.074
-0.138	0.116	-0.478	-0.113
-0.12	0.109	-0.46	-0.146
-0.086	0.092	-0.463	-0.146
-0.072	0.089	-0.473	-0.124
-0.041	0.102	-0.475	-0.089
0.005	0.115	-0.479	-0.067
0.01	0.122	-0.479	-0.076
0.001	0.12	-0.489	-0.09
0.018	0.116	-0.493	-0.089
0.059	0.112	-0.487	-0.075
0.118	0.108	-0.487	-0.044
0.139	0.109	-0.476	-0.016
0.112	0.107	-0.467	-0.01
0.041	0.101	-0.471	-0.012
-0.081	0.108	-0.468	-0.011
-0.168	0.114	-0.459	-0.005
-0.174	0.105	-0.444	-0.012
-0.115	0.103	-0.422	-0.044
-0.036	0.104	-0.422	-0.071
-0.011	0.111	-0.456	-0.081
-0.004	0.121	-0.52	-0.093
0.014	0.107	-0.571	-0.113
0.003	0.099	-0.556	-0.126
-0.018	0.119	-0.566	-0.135
-0.019	0.133	-0.666	-0.129
0.032	0.141	-0.723	-0.069
0.1	0.138	-0.673	-0.001
0.117	0.116	-0.562	-0.007
0.094	0.115	-0.398	-0.051
0.039	0.137	-0.21	-0.069
0.004	0.135	-0.107	-0.085
0.022	0.108	-0.178	-0.115
0.022	0.083	-0.33	-0.138
0	0.072	-0.463	-0.184
0.014	0.08	-0.563	-0.229
0.02	0.088	-0.585	-0.136
-0.011	0.087	-0.558	0.059
-0.023	0.103	-0.534	0.127
-0.013	0.129	-0.5	0.03
0.001	0.125	-0.496	-0.049
0.03	0.093	-0.504	-0.026
0.04	0.071	-0.417	0.039
0.047	0.062	-0.331	0.103
0.035	0.053	-0.415	0.124
-0.049	0.059	-0.548	0.072
-0.107	0.084	-0.564	0.003
-0.115	0.11	-0.524	-0.024
-0.168	0.132	-0.491	-0.024
-0.219	0.141	-0.458	-0.034
-0.204	0.118	-0.446	-0.046
-0.178	0.099	-0.462	-0.025
-0.147	0.098	-0.462	0.009
-0.061	0.093	-0.452	0.014
0.04	0.1	-0.468	0.019
0.061	0.102	-0.473	0.039
0.013	0.082	-0.46	0.036
-0.011	0.074	-0.471	0.017
-0.011	0.092	-0.478	0.016
-0.018	0.108	-0.465	0.016
0.007	0.105	-0.473	-0.009
0.032	0.1	-0.478	-0.048
0.015	0.111	-0.461	-0.062
0.017	0.118	-0.468	-0.057
0.05	0.102	-0.484	-0.072
0.067	0.099	-0.471	-0.087
0.031	0.119	-0.469	-0.096
-0.02	0.119	-0.48	-0.134
-0.013	0.109	-0.479	-0.166
0.004	0.108	-0.487	-0.154
-0.022	0.108	-0.491	-0.116
-0.022	0.11	-0.479	-0.081
0.013	0.111	-0.473	-0.059
0.012	0.108	-0.478	-0.055
0.014	0.115	-0.482	-0.058
0.068	0.126	-0.476	-0.05
0.09	0.134	-0.459	-0.043
0.065	0.136	-0.447	-0.047
0.049	0.125	-0.455	-0.04
0.023	0.116	-0.468	-0.022
-0.034	0.113	-0.484	-0.008
-0.078	0.108	-0.515	0.009
-0.064	0.114	-0.529	0.032
-0.03	0.121	-0.515	0.039
0	0.115	-0.505	0.018
0.06	0.102	-0.507	-0.004
0.086	0.083	-0.506	-0.009
0.049	0.084	-0.495	-0.013
0.028	0.105	-0.481	-0.017
0.016	0.096	-0.474	-0.015
-0.001	0.083	-0.525	-0.02
0.01	0.108	-0.629	-0.031
0.006	0.113	-0.631	-0.044
-0.018	0.099	-0.539	-0.06
-0.008	0.11	-0.533	-0.072
-0.004	0.116	-0.572	-0.076
-0.026	0.106	-0.504	-0.065
-0.015	0.101	-0.36	-0.054
0.024	0.104	-0.261	-0.065
0.07	0.116	-0.286	-0.08
0.088	0.122	-0.391	-0.082
0.052	0.116	-0.472	-0.066
0.018	0.112	-0.538	-0.043
-0.003	0.114	-0.582	-0.05
-0.022	0.111	-0.553	-0.075
-0.017	0.111	-0.473	-0.068
-0.007	0.127	-0.378	-0.066
-0.003	0.128	-0.367	-0.099
0.002	0.106	-0.475	-0.119
-0.002	0.095	-0.582	-0.124
-0.023	0.094	-0.61	-0.074
-0.052	0.089	-0.428	0.057
-0.052	0.096	-0.065	0.134
-0.032	0.102	0.08	0.095
-0.026	0.096	-0.077	0.046
-0.018	0.101	-0.267	0.04
-0.011	0.099	-0.437	0.033
-0.016	0.085	-0.584	0.015
-0.013	0.09	-0.624	0.008
-0.006	0.107	-0.597	0.009
-0.003	0.117	-0.585	0.002
0.003	0.121	-0.58	-0.008
0.001	0.109	-0.57	-0.008
0.007	0.097	-0.58	-0.012
0.019	0.106	-0.597	-0.026
0.012	0.113	-0.583	-0.022
0.004	0.105	-0.522	-0.007
-0.006	0.103	-0.464	-0.015
-0.019	0.095	-0.478	-0.034
-0.014	0.09	-0.528	-0.021
-0.006	0.104	-0.531	-0.002
-0.007	0.109	-0.513	-0.011
-0.009	0.109	-0.513	-0.021
-0.017	0.113	-0.496	-0.038
-0.029	0.109	-0.479	-0.08
-0.023	0.106	-0.483	-0.123
-0.013	0.102	-0.486	-0.153
-0.013	0.099	-0.481	-0.165
-0.005	0.101	-0.485	-0.164
-0.005	0.095	-0.518	-0.157
-0.018	0.082	-0.559	-0.14
-0.011	0.087	-0.561	-0.109
-0.007	0.103	-0.527	-0.038
-0.017	0.103	-0.526	0.07
-0.008	0.095	-0.545	0.138
-0.003	0.104	-0.481	0.127
-0.006	0.121	-0.374	0.095
0.01	0.121	-0.325	0.089
0.007	0.116	-0.315	0.083
-0.011	0.113	-0.37	0.059
-0.011	0.11	-0.471	0.03
-0.015	0.112	-0.512	-0.002
-0.019	0.104	-0.546	-0.036
-0.012	0.093	-0.647	-0.069
-0.021	0.102	-0.756	-0.113
-0.03	0.102	-0.835	-0.181
-0.032	0.102	-0.821	-0.243
-0.033	0.122	-0.574	-0.265
-0.035	0.113	-0.136	-0.284
-0.006	0.094	0.237	-0.34
0.139	0.111	0.353	-0.352
0.318	0.119	0.218	-0.265
0.336	0.109	-0.08	-0.12
0.222	0.103	-0.454	0.077
0.083	0.106	-0.735	0.186
-0.031	0.133	-0.833	0.063
-0.053	0.151	-0.846	-0.045
0.011	0.128	-0.79	0.026
0.036	0.106	-0.669	0.009
-0.006	0.099	-0.593	-0.167
0.029	0.096	-0.564	-0.195
0.13	0.108	-0.527	-0.021
0.122	0.116	-0.482	0.149
0.023	0.116	-0.444	0.218
-0.041	0.123	-0.443	0.186
-0.085	0.129	-0.477	0.113
-0.12	0.136	-0.496	0.073
-0.119	0.121	-0.493	0.042
-0.134	0.076	-0.494	0.004
-0.172	0.061	-0.49	0.01
-0.183	0.08	-0.483	0.026
-0.183	0.089	-0.525	-0.005
-0.166	0.085	-0.576	-0.042
-0.106	0.08	-0.546	-0.045
-0.061	0.082	-0.488	-0.026
-0.057	0.094	-0.46	-0.021
-0.053	0.103	-0.439	-0.058
-0.032	0.101	-0.451	-0.088
-0.035	0.093	-0.498	-0.065
-0.077	0.098	-0.519	-0.04
-0.08	0.115	-0.5	-0.048
-0.034	0.12	-0.46	-0.013
-0.02	0.112	-0.421	0.113
-0.011	0.104	-0.433	0.176
0.016	0.102	-0.457	0.03
0.008	0.114	-0.454	-0.142
0	0.122	-0.462	-0.125
0.041	0.1	-0.463	0.007
0.097	0.103	-0.451	0.08
0.165	0.129	-0.46	0.041
0.192	0.116	-0.473	-0.028
0.11	0.086	-0.467	-0.05
0.018	0.074	-0.453	-0.058
0.019	0.08	-0.455	-0.076
0.101	0.095	-0.473	-0.073
0.154	0.096	-0.481	-0.033
0.03	0.102	-0.472	0.025
-0.149	0.121	-0.473	0.043
-0.166	0.111	-0.479	0.021
-0.081	0.096	-0.475	0.009
-0.027	0.097	-0.484	0.009
0.001	0.086	-0.484	0.008
0.035	0.082	-0.471	0.001
0.042	0.097	-0.513	-0.006
0.018	0.112	-0.554	0.004
0.019	0.122	-0.509	0.007
0.038	0.12	-0.436	-0.009
0.035	0.111	-0.376	-0.014
0.031	0.112	-0.349	-0.009
0.034	0.112	-0.396	-0.017
0.036	0.107	-0.483	-0.037
0.064	0.107	-0.555	-0.057
0.076	0.105	-0.58	-0.084
0.048	0.107	-0.577	-0.112
0.043	0.117	-0.599	-0.141
0.062	0.117	-0.595	-0.184
0.057	0.115	-0.527	-0.226
0.054	0.121	-0.524	-0.223
0.071	0.112	-0.634	-0.2
0.083	0.093	-0.67	-0.237
0.084	0.092	-0.528	-0.297
0.088	0.114	-0.383	-0.268
0.107	0.154	-0.333	-0.191
0.136	0.169	-0.309	-0.188
0.165	0.14	-0.283	-0.221
0.203	0.139	-0.197	-0.203
0.23	0.193	-0.094	-0.226
0.211	0.215	-0.173	-0.297
0.15	0.163	-0.352	-0.246
0.072	0.101	-0.443	-0.124
0.078	0.083	-0.492	-0.106
0.168	0.1	-0.537	-0.135
0.156	0.111	-0.552	-0.111
0.063	0.097	-0.505	-0.127
0.004	0.087	-0.4	-0.229
-0.094	0.089	-0.362	-0.271
-0.174	0.078	-0.456	-0.19
-0.18	0.059	-0.564	0
-0.218	0.046	-0.583	0.29
-0.225	0.036	-0.592	0.52
-0.15	0.038	-0.625	0.585
-0.067	0.061	-0.597	0.586
0.004	0.083	-0.561	0.532
-0.012	0.087	-0.622	0.397
-0.152	0.091	-0.709	0.316
-0.263	0.093	-0.683	0.307
-0.343	0.094	-0.528	0.261
-0.575	0.122	-0.336	0.213
-0.865	0.13	-0.163	0.133
-0.873	0.11	-0.107	-0.072
-0.52	0.112	-0.301	-0.269
-0.163	0.111	-0.648	-0.328
-0.102	0.096	-0.898	-0.29
-0.157	0.102	-0.865	-0.184
-0.095	0.104	-0.562	-0.051
0.04	0.075	-0.247	-0.003
0.158	0.05	-0.103	-0.067
0.29	0.055	-0.103	-0.111
0.481	0.071	-0.257	-0.067
0.578	0.081	-0.541	-0.02
0.451	0.077	-0.735	-0.007
0.233	0.08	-0.736	0.024
0.013	0.095	-0.689	0.086
-0.26	0.101	-0.66	0.139
-0.473	0.101	-0.591	0.144
-0.425	0.121	-0.507	0.077
-0.182	0.145	-0.456	-0.033
-0.011	0.146	-0.428	-0.121
0.039	0.146	-0.422	-0.146
0.101	0.156	-0.435	-0.115
0.135	0.139	-0.439	-0.063
0.099	0.112	-0.45	-0.024
0.061	0.115	-0.474	-0.021
0.007	0.12	-0.471	-0.047
-0.014	0.115	-0.454	-0.072
0.088	0.115	-0.452	-0.098
0.187	0.121	-0.453	-0.129
0.202	0.128	-0.451	-0.155
0.204	0.129	-0.453	-0.175
0.198	0.126	-0.462	-0.178
0.18	0.125	-0.483	-0.148
0.174	0.124	-0.503	-0.114
0.144	0.113	-0.499	-0.116
0.106	0.089	-0.437	-0.132
0.098	0.075	-0.329	-0.134
0.074	0.082	-0.288	-0.132
0.046	0.087	-0.367	-0.105
0.067	0.081	-0.523	-0.042
0.073	0.091	-0.64	-0.018
0.022	0.111	-0.623	-0.015
0.019	0.124	-0.574	0.045
0.087	0.131	-0.571	0.074
0.08	0.123	-0.6	0.006
-0.022	0.11	-0.745	-0.062
-0.07	0.111	-0.92	-0.08
-0.031	0.126	-0.839	-0.063
0.007	0.133	-0.446	-0.026
-0.004	0.126	0.053	0.004
-0.044	0.124	0.399	0.023
-0.059	0.13	0.4	0.034
-0.066	0.122	0.059	0.019
-0.084	0.094	-0.37	0.015
-0.017	0.059	-0.61	0.053
0.136	0.049	-0.673	0.065
0.253	0.06	-0.686	-0.002
0.254	0.07	-0.676	-0.105
0.141	0.083	-0.655	-0.156
0.045	0.098	-0.625	-0.161
0.023	0.113	-0.588	-0.168
-0.022	0.128	-0.57	-0.126
-0.094	0.127	-0.555	-0.051
-0.121	0.122	-0.511	-0.019
-0.126	0.124	-0.472	0.013
-0.144	0.108	-0.461	0.082
-0.15	0.082	-0.456	0.136
-0.131	0.086	-0.465	0.108
-0.108	0.105	-0.49	0.007
-0.064	0.109	-0.507	-0.073
0.001	0.105	-0.518	-0.085
0.027	0.103	-0.531	-0.07
-0.003	0.102	-0.537	-0.073
-0.032	0.1	-0.529	-0.07
-0.023	0.105	-0.511	0.009
0.034	0.105	-0.505	0.133
0.081	0.101	-0.509	0.137
0.054	0.118	-0.499	0.009
0.015	0.13	-0.483	-0.052
0.002	0.113	-0.483	-0.015
-0.018	0.103	-0.486	0.006
-0.026	0.102	-0.482	-0.001
-0.011	0.1	-0.489	-0.008
-0.007	0.109	-0.492	-0.016
-0.021	0.111	-0.482	-0.053
-0.025	0.099	-0.476	-0.107
-0.025	0.102	-0.468	-0.139
-0.028	0.099	-0.475	-0.165
-0.007	0.114	-0.533	-0.188
0.023	0.191	-0.602	-0.197
0.024	0.217	-0.612	-0.229
0.023	0.155	-0.532	-0.278
0.038	0.113	-0.387	-0.313
0.028	0.112	-0.248	-0.376
-0.008	0.119	-0.176	-0.421
-0.033	0.118	-0.178	-0.316
-0.044	0.098	-0.254	-0.124
-0.03	0.083	-0.455	0.007
0.016	0.092	-0.704	0.08
0.033	0.108	-0.798	0.147
0.007	0.104	-0.724	0.19
0.02	0.086	-0.627	0.224
0.013	0.076	-0.542	0.282
-0.106	0.072	-0.501	0.318
-0.19	0.058	-0.529	0.307
-0.153	0.048	-0.389	0.275
-0.074	0.066	-0.066	0.226
0.049	0.086	0	0.154
0.14	0.093	-0.227	0.075
0.103	0.126	-0.419	0.005
0.047	0.161	-0.497	-0.054
0.03	0.138	-0.531	-0.086
-0.045	0.073	-0.595	-0.091
-0.147	0.035	-0.665	-0.124
-0.156	0.055	-0.625	-0.209
-0.103	0.094	-0.506	-0.264
-0.084	0.094	-0.439	-0.215
-0.039	0.09	-0.457	-0.115
0.076	0.111	-0.524	-0.05
0.153	0.109	-0.593	-0.027
0.164	0.095	-0.634	-0.021
0.145	0.099	-0.621	-0.03
0.067	0.104	-0.54	-0.064
-0.048	0.111	-0.457	-0.116
-0.087	0.122	-0.41	-0.199
-0.058	0.124	-0.387	-0.321
-0.058	0.133	-0.405	-0.387
-0.048	0.139	-0.443	-0.314
-0.017	0.12	-0.455	-0.213
-0.059	0.106	-0.481	-0.205
-0.131	0.108	-0.562	-0.2
-0.135	0.103	-0.652	-0.097
-0.083	0.097	-0.692	0.013
-0.04	0.117	-0.6	0.037
-0.055	0.14	-0.365	0.034
-0.073	0.132	-0.223	0.025
-0.024	0.123	-0.208	0.032
0.06	0.123	-0.113	0.168
0.168	0.117	-0.089	0.323
0.26	0.1	-0.239	0.265
0.246	0.092	-0.389	0.062
0.192	0.11	-0.547	-0.046
0.19	0.123	-0.708	0
0.142	0.114	-0.802	0.076
0.04	0.116	-0.826	0.099
0.018	0.123	-0.672	0.077
0.032	0.113	-0.349	0.049
0.006	0.095	-0.139	0.055
-0.001	0.086	-0.215	0.074
0.019	0.091	-0.421	0.08
0.032	0.094	-0.5	0.077
0.032	0.09	-0.448	0.052
-0.001	0.093	-0.436	0.031
-0.061	0.108	-0.505	0.042
-0.109	0.11	-0.614	0.037
-0.094	0.105	-0.688	-0.016
0.006	0.107	-0.647	-0.084
0.165	0.095	-0.548	-0.13
0.288	0.086	-0.503	-0.129
0.254	0.097	-0.52	-0.095
0.142	0.101	-0.553	-0.064
0.111	0.094	-0.555	-0.06
0.123	0.09	-0.519	-0.056
0.11	0.089	-0.478	-0.021
0.091	0.092	-0.449	0.027
0.084	0.091	-0.437	0.057
0.079	0.085	-0.452	0.068
0.011	0.086	-0.483	0.069
-0.133	0.096	-0.495	0.08
-0.239	0.1	-0.471	0.109
-0.264	0.086	-0.481	0.11
-0.293	0.073	-0.579	0.064
-0.292	0.083	-0.625	0.035
-0.17	0.096	-0.55	0.079
-0.04	0.104	-0.487	0.137
-0.067	0.119	-0.464	0.115
-0.213	0.117	-0.463	0.023
-0.38	0.101	-0.571	-0.079
-0.521	0.105	-0.778	-0.183
-0.527	0.124	-0.939	-0.279
-0.387	0.139	-0.838	-0.35
-0.26	0.143	-0.429	-0.405
-0.151	0.137	0.026	-0.416
0.084	0.119	0.327	-0.377
0.379	0.106	0.377	-0.346
0.486	0.11	0.124	-0.297
0.338	0.114	-0.266	-0.178
0.169	0.11	-0.582	-0.034
0.126	0.098	-0.752	0.093
0.08	0.09	-0.769	0.199
-0.024	0.091	-0.689	0.274
-0.083	0.074	-0.61	0.3
-0.015	0.065	-0.572	0.259
0.146	0.095	-0.556	0.168
0.194	0.119	-0.548	0.076
-0.041	0.131	-0.523	-0.021
-0.372	0.157	-0.475	-0.133
-0.444	0.179	-0.443	-0.25
-0.257	0.19	-0.451	-0.364
-0.094	0.184	-0.46	-0.41
0.044	0.157	-0.441	-0.356
0.224	0.132	-0.441	-0.28
0.28	0.112	-0.492	-0.232
0.223	0.092	-0.538	-0.177
0.147	0.085	-0.475	-0.082
0.006	0.082	-0.358	-0.013
-0.094	0.074	-0.375	-0.042
-0.042	0.073	-0.479	-0.096
0.04	0.079	-0.473	-0.064
0.081	0.079	-0.409	0.059
0.114	0.065	-0.433	0.158
0.134	0.074	-0.498	0.146
0.197	0.103	-0.53	0.107
0.287	0.102	-0.542	0.104
0.218	0.091	-0.549	0.068
0.017	0.106	-0.538	-0.023
-0.065	0.118	-0.521	-0.083
-0.005	0.112	-0.542	-0.072
0.051	0.098	-0.561	-0.066
0.088	0.1	-0.526	-0.096
0.095	0.105	-0.499	-0.124
0.013	0.087	-0.496	-0.117
-0.079	0.124	-0.469	-0.081
-0.083	0.214	-0.457	-0.08
-0.08	0.205	-0.465	-0.085
-0.143	0.135	-0.462	-0.008
-0.188	0.119	-0.485	0.028
-0.158	0.115	-0.522	-0.035
-0.108	0.098	-0.536	0.024
-0.081	0.097	-0.541	0.204
-0.051	0.101	-0.533	0.27
-0.006	0.086	-0.514	0.206
0.031	0.064	-0.501	0.134
0.046	0.072	-0.489	0.079
0.03	0.081	-0.504	0.027
0.012	0.064	-0.57	0.005
0.058	0.073	-0.625	0.004
0.129	0.106	-0.595	-0.019
0.112	0.113	-0.486	-0.045
0.034	0.101	-0.384	-0.065
0.027	0.092	-0.293	-0.115
0.126	0.101	-0.159	-0.169
0.201	0.112	-0.105	-0.181
0.136	0.101	-0.242	-0.188
0.036	0.098	-0.407	-0.212
0.055	0.105	-0.464	-0.181
0.166	0.094	-0.481	-0.058
0.263	0.075	-0.526	0.031
0.252	0.048	-0.582	-0.007
0.158	0.022	-0.699	-0.054
0.098	0.04	-0.876	-0.004
0.049	0.082	-0.876	0.049
-0.049	0.111	-0.592	-0.01
-0.154	0.129	-0.161	-0.119
-0.222	0.133	0.252	-0.14
-0.257	0.137	0.306	-0.086
-0.275	0.147	-0.081	-0.082
-0.217	0.14	-0.435	-0.137
-0.058	0.128	-0.551	-0.16
0.067	0.127	-0.602	-0.082
0.086	0.113	-0.616	0.062
0.056	0.092	-0.612	0.108
-0.015	0.088	-0.66	0.043
-0.12	0.101	-0.718	0.037
-0.195	0.117	-0.724	0.05
-0.224	0.122	-0.683	0.007
-0.222	0.108	-0.615	-0.012
-0.192	0.106	-0.548	-0.042
-0.165	0.12	-0.493	-0.127
-0.148	0.135	-0.44	-0.142
-0.105	0.148	-0.406	-0.041
-0.043	0.137	-0.41	0.05
0.016	0.124	-0.437	0.054
0.049	0.139	-0.463	0.004
0.061	0.14	-0.476	-0.069
[truncated: 46,001 more rows]
