# Supplementary material for: Asymmetric and transient properties of reciprocal activity of antagonists during the paw-shake response in the cat
Source: PLoS Comput Biol. 2021 Dec 28;17(12):e1009677. doi: 10.1371/journal.pcbi.1009677 (PMC8759665; doi:10.1371/journal.pcbi.1009677)
Supplement: S1 Data — File name of each file has the following structure: SupplementaryFileNumber_Data_SessionNumber_AnimalCode_EpisodeNumber.txt. Example: S1_Data_7_3-25-0_bo_9F.txt, where S1 is the supplementary data file number 7, 3-25-0 is session number, bo is animal code, 9F is episode number, and txt is file type extension. Each column of each file contains raw EMG signal of a specific muscle in mV sampled at 3000 Hz and band-pass filtered (Butterworth zero-lag filter, 30 Hz– 1000 Hz, 3 dB). First line of each file contains muscle name abbreviations (see Table 3 in the manuscript): MG, medial gastrocnemius; SO, soleus; BFS, biceps femoris anterior; IP, iliopsoas; TA, tibialis anterior; VA, vastus lateralis and vastus medialis. (ZIP) [file pcbi.1009677.s001.zip › S1_Data/S1_Data_27_6-23-0_mo_46F.txt]

BFP	MG	SO	BFA	VM	TA	VL	IP	RF
-0.103	0	0.049	-0.005	0.062	0.031	5.028	-0.071	0.006
0.466	0.008	0.017	-0.005	0.041	0.012	4.011	-0.064	-0.011
0.646	0.008	-0.033	-0.015	-0.066	0.01	2.856	-0.051	-0.042
0.478	-0.005	-0.082	-0.022	-0.214	0.032	2.027	-0.041	-0.07
0.41	-0.006	-0.173	-0.012	-0.272	0.041	1.262	-0.037	-0.077
0.348	-0.002	-0.334	-0.007	-0.155	0.018	0.685	-0.045	-0.07
0.277	-0.019	-0.456	-0.014	0.02	-0.006	0.295	-0.05	-0.071
0.267	-0.026	-0.398	-0.018	0.08	-0.008	-0.077	-0.033	-0.089
0.242	-0.005	-0.168	-0.025	0.049	0.014	-0.422	-0.026	-0.105
0.194	0	0.094	-0.032	0.022	0.022	-0.796	-0.036	-0.102
0.155	-0.021	0.241	-0.027	-0.012	-0.002	-1.196	-0.035	-0.099
0.132	-0.034	0.301	-0.02	-0.051	0.008	-1.509	-0.032	-0.098
0.127	-0.019	0.302	-0.015	-0.062	-0.02	-1.745	-0.028	-0.09
0.13	0.003	0.143	-0.007	-0.054	-0.164	-1.922	-0.011	-0.092
0.104	0.007	-0.063	-0.005	-0.043	-0.254	-2.016	-0.006	-0.104
0.045	0	-0.129	-0.017	-0.031	-0.189	-2.073	-0.013	-0.11
0.039	-0.004	-0.107	-0.018	-0.011	-0.082	-2.126	-0.009	-0.103
0.089	0.008	-0.047	-0.01	-0.007	-0.037	-2.193	-0.005	-0.102
0.097	0.03	0.047	-0.019	-0.014	-0.037	-2.284	-0.005	-0.114
0.06	0.036	0.087	-0.03	0.026	-0.028	-2.356	-0.009	-0.114
0.047	0.023	0.072	-0.025	0.07	-0.029	-2.412	-0.016	-0.102
0.063	0.013	0.092	-0.014	0.062	-0.062	-2.479	-0.015	-0.099
0.055	0.011	0.12	-0.005	0.021	-0.078	-2.5	-0.012	-0.094
0.021	0.013	0.101	-0.003	-0.057	-0.051	-2.429	-0.014	-0.093
0.029	0.019	0.075	0.001	-0.111	-0.022	-2.336	-0.008	-0.129
0.037	0.016	0.055	0.004	-0.072	-0.01	-2.288	-0.001	-0.154
-0.011	-0.009	0.02	-0.002	0.003	-0.013	-2.276	-0.006	-0.125
-0.029	-0.015	-0.002	-0.02	0.044	-0.026	-2.297	-0.01	-0.103
0.015	0.009	0.014	-0.036	0.037	-0.016	-2.316	-0.01	-0.112
0.037	0.012	0.033	-0.028	0.013	0.001	-2.256	-0.011	-0.109
0.012	0.007	0.032	-0.006	0.014	0.009	-2.154	-0.006	-0.094
-0.001	0.019	0.035	0.007	0.03	0.002	-2.091	-0.007	-0.084
0.005	0.016	0.041	0.002	0.016	-0.053	-2.057	-0.015	-0.082
-0.009	0.008	0.031	-0.008	-0.019	-0.123	-2.03	-0.013	-0.083
-0.026	0.018	0.02	-0.007	-0.027	-0.146	-1.983	-0.014	-0.087
-0.022	0.031	0.022	-0.005	-0.017	-0.118	-1.868	-0.015	-0.088
-0.021	0.038	0.018	-0.016	-0.02	-0.093	-1.713	-0.006	-0.089
-0.031	0.04	0.01	-0.023	-0.027	-0.093	-1.613	-0.003	-0.105
-0.012	0.042	0.013	-0.009	-0.027	-0.075	-1.576	-0.004	-0.108
0.005	0.035	0.013	-0.01	-0.021	-0.088	-1.51	-0.003	-0.086
-0.03	0.016	0.012	-0.031	-0.015	-0.134	-1.372	-0.012	-0.074
-0.031	0.012	0.02	-0.034	-0.024	-0.097	-1.212	-0.018	-0.081
0.014	0.034	0.021	-0.026	-0.032	-0.022	-1.136	-0.018	-0.088
-0.007	0.038	0.016	-0.029	-0.016	-0.004	-1.155	-0.024	-0.091
-0.03	0.016	0.015	-0.02	-0.005	-0.01	-1.098	-0.028	-0.093
0.012	0.008	0.007	-0.011	-0.01	-0.002	-0.923	-0.024	-0.086
0.044	0.008	-0.001	-0.02	-0.014	0.001	-0.763	-0.017	-0.084
0.047	0.011	0.01	-0.019	-0.025	-0.017	-0.602	-0.013	-0.09
0.042	0.019	0.013	-0.01	-0.035	-0.039	-0.457	-0.019	-0.091
0.012	0.018	0.018	-0.009	-0.018	-0.051	-0.471	-0.029	-0.088
-0.019	0.015	0.039	-0.007	0.009	-0.034	-0.519	-0.031	-0.087
-0.033	0.033	0.048	-0.011	0.008	-0.001	-0.465	-0.026	-0.088
-0.052	0.054	0.056	-0.02	-0.015	0.005	-0.425	-0.02	-0.08
-0.055	0.035	0.059	-0.02	-0.023	-0.005	-0.454	-0.015	-0.07
-0.025	0.018	0.032	-0.018	0.006	0.001	-0.444	-0.007	-0.074
0.009	0.042	0.022	-0.016	0.069	0.003	-0.297	-0.006	-0.089
0.029	0.05	0.038	-0.015	0.107	-0.026	-0.042	-0.015	-0.093
0.019	0.024	0.033	-0.018	0.037	-0.057	0.177	-0.015	-0.08
0.007	0.016	0.022	-0.015	-0.086	-0.02	0.215	0.001	-0.084
0.014	0.016	0.021	-0.011	-0.07	0.033	0.131	-0.001	-0.098
-0.007	-0.048	0.021	-0.013	0.059	-0.009	0.119	-0.022	-0.079
-0.032	-0.184	0.031	0	0.067	-0.06	0.207	-0.024	-0.07
-0.027	-0.283	0.025	0.008	-0.063	-0.043	0.334	-0.02	-0.088
-0.025	-0.261	-0.003	-0.003	-0.151	-0.028	0.44	-0.024	-0.085
-0.029	-0.194	-0.017	0	-0.123	-0.044	0.479	-0.016	-0.078
-0.027	-0.147	-0.059	0.002	-0.065	-0.046	0.516	-0.009	-0.084
-0.028	-0.084	-0.125	-0.001	-0.042	-0.024	0.573	-0.015	-0.077
-0.032	-0.002	-0.122	0.008	-0.029	-0.034	0.586	-0.019	-0.07
-0.024	0.067	-0.069	0.009	-0.035	-0.039	0.594	-0.013	-0.079
0.003	0.111	-0.051	-0.001	-0.065	0.001	0.747	-0.002	-0.08
0.017	0.117	-0.022	-0.004	-0.069	0.002	0.963	-0.008	-0.07
-0.004	0.095	0.067	-0.007	-0.042	-0.017	1.006	-0.021	-0.059
-0.019	0.071	0.097	-0.008	-0.014	-0.003	1.056	-0.015	-0.056
-0.004	0.06	0.031	-0.019	0.03	-0.025	1.288	-0.014	-0.075
0.004	0.057	-0.014	-0.032	0.081	-0.071	1.463	-0.024	-0.088
0.012	0.049	-0.004	-0.021	0.1	-0.065	1.538	-0.02	-0.074
0.02	0.041	-0.002	-0.009	0.109	-0.017	1.622	-0.015	-0.068
0.004	0.035	-0.061	-0.02	0.113	0.006	1.678	-0.023	-0.069
0.008	0.012	-0.148	-0.03	0.055	-0.011	1.763	-0.03	-0.065
0.014	-0.037	-0.149	-0.022	-0.025	-0.031	1.917	-0.034	-0.072
-0.04	-0.089	-0.048	-0.015	-0.043	-0.035	2.065	-0.028	-0.08
-0.066	-0.103	0.059	-0.021	-0.013	-0.038	2.19	-0.015	-0.092
-0.021	-0.073	0.119	-0.028	0.005	-0.028	2.284	-0.014	-0.102
-0.003	-0.031	0.14	-0.025	-0.002	-0.006	2.351	-0.017	-0.097
-0.011	0.015	0.086	-0.015	0.052	0.006	2.525	-0.013	-0.1
0.016	0.083	-0.071	-0.006	0.176	0.017	2.779	-0.009	-0.101
0.046	0.153	-0.233	0.006	0.184	0.004	2.87	-0.011	-0.094
0.038	0.16	-0.298	0.018	0.084	-0.023	2.816	-0.014	-0.094
0.021	0.095	-0.186	0.026	0.069	-0.023	2.83	-0.013	-0.081
0.027	0.013	0.046	0.036	0.054	-0.028	2.933	-0.015	-0.07
0.049	-0.042	0.166	0.034	-0.059	-0.04	3.038	-0.014	-0.09
0.055	-0.037	0.16	0.002	-0.099	-0.045	3.048	-0.008	-0.107
0.035	0.015	0.174	-0.038	-0.063	-0.067	2.744	-0.018	-0.099
0.037	0.047	0.198	-0.056	-0.054	-0.069	2.03	-0.031	-0.095
0.05	0.057	0.183	-0.06	0.001	-0.06	1.136	-0.031	-0.098
-0.001	0.072	0.147	-0.067	0.072	-0.094	0.338	-0.037	-0.091
-0.073	0.066	0.107	-0.072	0.042	-0.126	-0.298	-0.038	-0.09
-0.08	0.048	0.077	-0.072	-0.006	-0.088	-0.827	-0.029	-0.084
-0.042	0.057	0.055	-0.06	0.006	-0.041	-1.232	-0.033	-0.067
-0.009	0.076	0.028	-0.041	-0.012	-0.034	-1.481	-0.041	-0.061
0.009	0.068	0.012	-0.027	-0.067	-0.028	-1.658	-0.04	-0.066
0.021	0.047	0.02	-0.019	-0.089	-0.044	-1.878	-0.038	-0.084
0.032	0.038	0.022	-0.014	-0.098	-0.056	-2.109	-0.03	-0.105
0.046	0.011	0.024	-0.008	-0.119	-0.04	-2.286	-0.018	-0.09
0.061	-0.016	0.054	-0.001	-0.12	-0.058	-2.412	-0.013	-0.059
0.067	0.003	0.088	0.004	-0.057	-0.057	-2.43	-0.012	-0.064
0.062	0.011	0.12	0.008	0.074	-0.041	-2.352	-0.011	-0.079
0.059	-0.024	0.138	0.023	0.148	-0.07	-2.297	-0.014	-0.069
0.058	-0.036	0.111	0.033	0.062	-0.067	-2.35	-0.017	-0.063
0.058	-0.04	0.077	0.018	-0.066	-0.025	-2.535	-0.02	-0.074
0.049	-0.079	0.051	-0.002	-0.101	0	-2.686	-0.022	-0.073
0.03	-0.084	-0.051	-0.013	-0.09	0.013	-2.61	-0.025	-0.064
0.01	-0.019	-0.293	-0.032	-0.089	0	-2.447	-0.029	-0.066
-0.001	0.046	-0.55	-0.06	-0.055	-0.025	-2.397	-0.029	-0.069
0.004	0.086	-0.542	-0.078	-0.016	-0.034	-2.378	-0.025	-0.059
0.027	0.126	-0.212	-0.1	-0.034	-0.043	-2.35	-0.024	-0.046
0.032	0.146	0.145	-0.112	-0.066	-0.047	-2.358	-0.033	-0.05
0.012	0.112	0.345	-0.041	-0.078	-0.045	-2.315	-0.037	-0.056
0.022	0.059	0.449	0.081	-0.12	-0.038	-2.213	-0.03	-0.042
0.042	0.045	0.45	0.154	-0.157	-0.027	-2.1	-0.024	-0.039
0.029	0.051	0.327	0.184	-0.085	-0.03	-1.94	-0.024	-0.054
0.02	0.057	0.191	0.191	0.078	-0.044	-1.769	-0.02	-0.05
0.001	0.059	0.098	0.15	0.228	-0.071	-1.645	-0.023	-0.063
-0.025	0.005	0.037	0.047	0.28	-0.087	-1.579	-0.034	-0.091
-0.003	-0.078	0.016	-0.075	0.206	-0.067	-1.584	-0.037	-0.086
0.02	-0.127	0	-0.211	0.106	-0.047	-1.613	-0.035	-0.081
0	-0.249	0.015	-0.392	0.07	-0.04	-1.608	-0.04	-0.092
-0.006	-0.465	0.079	-0.438	0.012	-0.025	-1.533	-0.041	-0.087
0.013	-0.551	0.096	-0.254	-0.131	-0.014	-1.4	-0.038	-0.081
0.029	-0.432	-0.033	-0.058	-0.247	-0.021	-1.324	-0.04	-0.085
0.04	-0.268	-0.293	0.065	-0.254	-0.03	-1.308	-0.038	-0.088
0.018	-0.128	-0.478	0.18	-0.159	-0.012	-1.318	-0.034	-0.098
-0.018	0.009	-0.42	0.25	-0.028	0.019	-1.429	-0.029	-0.108
-0.01	0.098	-0.206	0.221	0.057	0.034	-1.495	-0.023	-0.091
-0.001	0.11	-0.01	0.113	0.086	0.047	-1.34	-0.028	-0.065
-0.046	0.094	0.133	0.039	0.037	0.059	-1.085	-0.035	-0.067
-0.078	0.072	0.42	-0.004	-0.075	0.061	-0.844	-0.029	-0.082
-0.065	0.034	0.896	-0.066	-0.107	0.068	-0.601	-0.021	-0.09
-0.048	0.015	1.107	-0.068	-0.053	0.053	-0.379	-0.019	-0.09
-0.029	0.034	0.796	-0.027	-0.049	0.022	-0.119	-0.013	-0.078
-0.009	0.054	0.273	-0.032	-0.078	0.035	0.255	-0.01	-0.071
0.016	0.066	-0.37	-0.023	-0.051	0.061	0.622	-0.02	-0.091
0.037	0.085	-1.151	0.019	0.045	0.038	0.867	-0.025	-0.103
0.039	0.088	-1.635	0.032	0.126	-0.023	1.039	-0.019	-0.091
0.053	0.077	-1.536	0.039	0.094	-0.047	1.162	-0.025	-0.105
0.071	0.081	-1.13	0.037	-0.005	-0.036	1.28	-0.032	-0.127
0.067	0.077	-0.713	-0.03	-0.071	-0.117	1.415	-0.023	-0.099
0.063	0.05	-0.379	-0.114	-0.072	-0.254	1.437	-0.014	-0.064
0.057	0.049	-0.119	-0.134	-0.028	-0.229	1.394	-0.015	-0.071
0.044	0.061	0.19	-0.111	0.014	-0.078	1.437	-0.015	-0.098
0.036	0.049	0.48	-0.099	0.022	-0.018	1.495	-0.022	-0.111
0.032	0.04	0.572	-0.081	0.006	-0.042	1.508	-0.033	-0.094
0.012	0.035	0.538	-0.031	-0.013	-0.037	1.525	-0.027	-0.08
-0.018	0.026	0.491	0.014	-0.039	-0.008	1.586	-0.012	-0.088
-0.021	0.037	0.448	0.028	-0.068	-0.014	1.701	-0.008	-0.092
-0.002	0.04	0.415	0.019	-0.074	-0.049	1.834	-0.013	-0.08
0.022	0.015	0.346	0.002	-0.073	-0.06	1.967	-0.022	-0.071
0.04	0.014	0.254	-0.001	-0.072	-0.04	2.042	-0.027	-0.085
0.032	0.028	0.206	0.013	-0.013	-0.033	1.96	-0.017	-0.097
-0.003	0.009	0.151	0.028	0.102	-0.057	1.758	-0.01	-0.078
-0.026	-0.004	0.065	0.036	0.17	-0.063	1.554	-0.022	-0.058
-0.001	0.013	0.031	0.04	0.131	-0.025	1.444	-0.024	-0.072
0.02	0.027	0.043	0.031	0.048	0.006	1.444	-0.016	-0.094
-0.001	0.028	0.039	0.006	-0.008	-0.011	1.468	-0.018	-0.096
-0.001	0.023	0.027	-0.021	-0.046	-0.029	1.496	-0.021	-0.089
0.013	0.014	0.026	-0.041	-0.051	-0.016	1.458	-0.02	-0.081
-0.002	0.01	0.043	-0.042	0.04	-0.009	1.286	-0.015	-0.076
-0.008	0.011	0.056	-0.007	0.17	-0.028	1.117	-0.008	-0.082
0.011	0.012	-0.024	0.028	0.192	-0.053	1.001	-0.014	-0.086
0.029	0.017	-0.136	0.005	0.094	-0.057	0.896	-0.026	-0.086
0.036	0.018	-0.107	-0.038	-0.013	-0.023	0.799	-0.016	-0.089
0.022	0.025	-0.006	-0.05	-0.084	0.009	0.736	0.001	-0.085
0.009	0.042	0.013	-0.055	-0.093	-0.018	0.704	-0.012	-0.073
0.021	0.034	0.017	-0.053	-0.007	-0.048	0.562	-0.034	-0.068
0.029	0.013	0.068	-0.03	0.093	-0.055	0.343	-0.028	-0.084
0.026	0.005	0.102	-0.01	0.078	-0.054	0.182	-0.014	-0.094
0.027	-0.002	0.099	-0.02	-0.035	-0.033	0.029	-0.025	-0.075
0.016	0.003	0.094	-0.033	-0.097	-0.019	-0.076	-0.038	-0.063
0.002	0.016	0.109	-0.011	-0.067	-0.015	-0.143	-0.034	-0.075
0.014	0.017	0.129	-0.003	-0.055	-0.012	-0.282	-0.026	-0.078
0.022	0.012	0.113	-0.022	-0.095	-0.045	-0.417	-0.019	-0.074
0.02	0.017	0.052	-0.017	-0.122	-0.088	-0.538	-0.01	-0.073
0.021	0.022	-0.025	-0.008	-0.096	-0.087	-0.699	-0.012	-0.074
0.005	0.011	-0.061	-0.009	-0.026	-0.05	-0.805	-0.021	-0.079
0.003	0	-0.023	0.005	0.037	-0.025	-0.803	-0.021	-0.095
0.03	0.004	0.004	0.013	0.084	-0.039	-0.767	-0.018	-0.095
0.016	0	-0.02	-0.006	0.112	-0.045	-0.691	-0.016	-0.078
-0.013	-0.006	-0.014	-0.02	0.087	0.005	-0.608	-0.016	-0.089
0.01	0.002	0.017	-0.012	0.033	0.048	-0.633	-0.024	-0.107
0.033	0.006	0.007	-0.004	0.009	0.008	-0.629	-0.029	-0.096
0.024	-0.003	-0.009	-0.009	0.016	-0.048	-0.526	-0.022	-0.089
0.017	-0.004	0.014	-0.012	0.035	-0.051	-0.514	-0.015	-0.086
0.033	0.003	0.03	-0.011	0.052	-0.044	-0.528	-0.018	-0.07
0.039	-0.002	0.007	-0.011	0.04	-0.053	-0.423	-0.02	-0.071
-0.005	-0.019	-0.003	-0.005	-0.002	-0.052	-0.372	-0.014	-0.079
-0.039	-0.032	0.015	-0.008	0.002	-0.047	-0.413	-0.01	-0.065
-0.015	-0.02	0.032	-0.019	0.05	-0.044	-0.354	-0.015	-0.057
0.015	0.009	0.045	-0.013	0.054	-0.031	-0.272	-0.02	-0.075
0.021	0.017	0.05	-0.008	0.062	-0.017	-0.313	-0.017	-0.098
0.006	-0.009	0.037	-0.024	0.175	-0.012	-0.386	-0.008	-0.107
-0.011	-0.033	0.023	-0.029	0.274	-0.02	-0.463	-0.004	-0.089
0.012	-0.03	0.033	-0.013	0.139	-0.045	-0.567	-0.001	-0.073
0.037	-0.017	0.012	0	-0.2	-0.054	-0.558	-0.002	-0.079
0.009	-0.014	-0.056	0.001	-0.46	-0.071	-0.364	-0.02	-0.078
-0.016	-0.024	-0.074	0	-0.435	-0.091	-0.151	-0.033	-0.079
0.004	-0.037	-0.025	-0.008	-0.259	-0.051	-0.111	-0.026	-0.089
0	-0.044	-0.002	-0.022	-0.205	-0.012	-0.259	-0.025	-0.083
-0.019	-0.021	-0.055	-0.02	-0.228	-0.017	-0.451	-0.034	-0.081
0.006	0.031	-0.162	-0.019	-0.078	-0.012	-0.507	-0.034	-0.087
0.014	0.04	-0.246	-0.028	0.126	-0.001	-0.43	-0.03	-0.079
-0.007	0.01	-0.213	-0.008	0.124	-0.008	-0.367	-0.027	-0.072
0.014	0.001	-0.059	0.012	0.011	-0.035	-0.35	-0.029	-0.081
0.029	-0.002	0.092	-0.015	-0.045	-0.052	-0.391	-0.03	-0.088
0.002	-0.017	0.143	-0.04	-0.073	-0.023	-0.516	-0.025	-0.07
-0.013	-0.021	0.133	-0.029	-0.086	0.016	-0.631	-0.029	-0.048
-0.001	-0.012	0.124	-0.022	0.003	0.014	-0.71	-0.036	-0.049
0.017	0	0.114	-0.021	0.08	-0.018	-0.795	-0.026	-0.063
0.022	0.021	0.11	-0.004	-0.012	-0.037	-0.828	-0.014	-0.072
0.017	0.033	0.142	0.008	-0.063	-0.035	-0.797	-0.02	-0.077
0.02	0.025	0.179	0	0.061	-0.031	-0.745	-0.028	-0.087
0.01	0.012	0.13	-0.009	0.131	-0.023	-0.692	-0.026	-0.092
-0.013	0.003	0.007	-0.014	0.037	-0.029	-0.665	-0.026	-0.076
-0.016	0.002	-0.041	-0.014	-0.099	-0.041	-0.589	-0.029	-0.063
0.003	0.012	-0.012	-0.014	-0.135	-0.03	-0.326	-0.033	-0.066
0.021	0.022	-0.044	-0.016	-0.061	-0.026	0.05	-0.037	-0.07
0.023	0.02	-0.13	-0.014	0.024	-0.032	0.26	-0.034	-0.084
0.017	0.012	-0.175	-0.018	0.05	-0.028	0.205	-0.027	-0.097
0.029	0.012	-0.166	-0.022	0.024	-0.042	0.075	-0.028	-0.089
0.031	0.018	-0.125	-0.01	0.007	-0.049	0.023	-0.03	-0.078
0.002	0.015	-0.073	-0.005	0.046	-0.02	0.027	-0.028	-0.078
0.001	0.014	-0.049	-0.012	0.151	-0.007	0.063	-0.021	-0.098
0.027	0.021	-0.023	-0.016	0.3	-0.02	0.085	-0.017	-0.129
0.018	0.005	0.043	-0.026	0.339	-0.039	0.005	-0.029	-0.12
0.008	-0.027	0.109	-0.028	0.194	-0.067	-0.127	-0.036	-0.082
0.042	-0.015	0.192	-0.016	0.036	-0.066	-0.207	-0.028	-0.081
0.051	0.02	0.263	-0.013	-0.08	-0.046	-0.24	-0.023	-0.109
0.023	0.016	0.239	-0.015	-0.182	-0.047	-0.227	-0.018	-0.101
0.016	-0.001	0.182	-0.01	-0.198	-0.044	-0.137	-0.015	-0.075
0.009	-0.003	0.134	-0.011	-0.134	-0.034	-0.023	-0.021	-0.071
-0.006	0	0.051	-0.008	-0.05	-0.033	-0.001	-0.018	-0.087
0.003	0.014	-0.043	-0.001	0.03	-0.021	-0.057	-0.01	-0.103
0.014	0.018	-0.085	-0.009	0.076	-0.007	-0.148	-0.013	-0.094
0.009	0.001	-0.083	-0.024	0.084	-0.015	-0.274	-0.022	-0.067
0.003	-0.002	-0.067	-0.027	0.041	-0.024	-0.336	-0.032	-0.058
0.01	0.01	-0.048	-0.009	-0.081	-0.024	-0.313	-0.036	-0.069
0.031	0.005	-0.108	-0.012	-0.191	-0.017	-0.195	-0.024	-0.08
0.029	-0.006	-0.253	-0.043	-0.136	-0.004	0.091	-0.018	-0.083
0.004	0.005	-0.277	-0.036	0.008	-0.005	0.421	-0.024	-0.077
-0.004	0.019	-0.142	-0.007	0.041	-0.014	0.597	-0.024	-0.065
-0.002	0.02	-0.005	-0.006	-0.014	-0.014	0.61	-0.021	-0.079
-0.012	0.017	0.183	-0.013	-0.028	-0.007	0.595	-0.028	-0.098
0.007	0.007	0.42	-0.015	-0.021	0	0.622	-0.025	-0.082
0.035	0.003	0.464	-0.008	-0.038	-0.012	0.63	-0.011	-0.07
0.027	0.002	0.284	0.003	-0.045	-0.038	0.601	-0.017	-0.087
0.028	-0.007	0.082	-0.007	-0.035	-0.039	0.608	-0.029	-0.084
0.02	-0.013	-0.046	-0.027	-0.022	-0.029	0.641	-0.011	-0.057
-0.016	-0.013	-0.172	-0.02	-0.018	-0.051	0.594	0.007	-0.067
-0.01	-0.018	-0.323	-0.004	-0.039	-0.058	0.446	0.005	-0.089
0.025	-0.028	-0.396	-0.005	-0.081	-0.026	0.324	-0.001	-0.075
0.029	-0.022	-0.347	-0.012	-0.107	-0.028	0.335	-0.015	-0.074
0.014	-0.011	-0.18	-0.016	-0.07	-0.06	0.41	-0.028	-0.08
0.004	-0.016	0.075	-0.022	-0.02	-0.059	0.434	-0.025	-0.059
0	-0.011	0.259	-0.012	-0.019	-0.032	0.402	-0.019	-0.058
0.011	0.015	0.282	0.01	0.013	-0.031	0.378	-0.02	-0.076
0.02	0.033	0.215	0.003	0.077	-0.044	0.37	-0.024	-0.082
0.003	0.033	0.097	-0.022	0.069	-0.029	0.332	-0.022	-0.084
0.001	0.026	-0.057	-0.026	0.033	-0.013	0.254	-0.021	-0.079
0.016	0.01	-0.159	-0.029	0.014	-0.034	0.15	-0.024	-0.065
-0.001	-0.004	-0.139	-0.036	-0.034	-0.061	0.1	-0.026	-0.05
-0.011	0.004	-0.063	-0.02	-0.074	-0.062	0.148	-0.017	-0.044
0.024	0.019	0	-0.006	-0.062	-0.048	0.197	-0.01	-0.049
0.041	0.02	0.098	-0.02	-0.034	-0.056	0.19	-0.013	-0.051
0.017	0.018	0.2	-0.031	0.047	-0.062	0.126	-0.019	-0.058
0.026	0.02	0.209	-0.021	0.165	-0.036	0.077	-0.02	-0.074
0.052	0.018	0.167	-0.011	0.155	-0.004	0.097	-0.023	-0.084
0.03	0.009	0.114	-0.014	0.047	0.004	0.065	-0.022	-0.082
-0.006	0.012	0.027	-0.02	0.008	-0.025	0.016	-0.019	-0.077
-0.012	0.017	-0.113	-0.009	-0.004	-0.052	0.076	-0.025	-0.081
-0.002	0.009	-0.324	0.009	-0.045	-0.044	0.192	-0.031	-0.089
0.005	0.006	-0.495	0.009	-0.031	-0.025	0.346	-0.028	-0.09
0.006	0.009	-0.483	0	0.03	-0.024	0.452	-0.026	-0.079
-0.009	0.004	-0.264	-0.004	0.019	-0.053	0.439	-0.031	-0.073
-0.024	-0.006	0.086	-0.002	-0.041	-0.06	0.412	-0.025	-0.081
-0.003	-0.004	0.368	-0.001	-0.042	-0.011	0.314	-0.018	-0.085
0.013	0.008	0.436	-0.002	-0.027	-0.015	0.129	-0.031	-0.092
0.007	0.005	0.34	-0.004	-0.043	-0.072	-0.013	-0.032	-0.099
0.015	-0.005	0.208	-0.021	-0.041	-0.06	-0.089	-0.013	-0.089
0.011	-0.008	0.115	-0.031	-0.03	-0.021	-0.055	-0.001	-0.082
0.006	-0.008	0.062	-0.007	-0.027	-0.025	0.143	-0.007	-0.085
0.027	0.001	0.037	0.016	-0.005	-0.037	0.413	-0.014	-0.081
0.025	0.012	0.029	0.004	0.036	-0.028	0.603	-0.017	-0.082
0.009	0.009	-0.017	-0.015	0.066	-0.012	0.632	-0.023	-0.092
0.013	0.006	-0.137	-0.02	0.006	-0.02	0.536	-0.022	-0.092
0.003	0.011	-0.274	-0.023	-0.088	-0.045	0.378	-0.011	-0.081
-0.016	-0.002	-0.342	-0.023	-0.042	-0.042	0.233	-0.013	-0.085
0.002	-0.02	-0.307	-0.02	0.068	-0.03	0.148	-0.024	-0.1
0.033	-0.015	-0.172	-0.012	0.083	-0.036	-0.083	-0.024	-0.1
0.037	-0.001	0.012	-0.004	0.039	-0.041	-0.584	-0.018	-0.098
0.019	-0.002	0.168	-0.013	0	-0.034	-1.017	-0.019	-0.107
0.016	-0.013	0.31	-0.024	-0.029	-0.013	-1.114	-0.014	-0.095
0.036	-0.01	0.459	-0.019	-0.034	-0.003	-1.006	-0.008	-0.072
0.047	0.009	0.522	-0.009	-0.011	-0.026	-0.904	-0.014	-0.078
0.034	0.012	0.446	-0.008	-0.012	-0.046	-0.945	-0.019	-0.085
0.01	-0.001	0.251	-0.019	-0.029	-0.027	-1.056	-0.019	-0.068
0.007	-0.005	-0.009	-0.023	-0.013	-0.007	-1.01	-0.02	-0.067
0.031	0.005	-0.203	-0.017	0.014	-0.029	-0.847	-0.021	-0.083
0.038	0.008	-0.281	-0.018	0.04	-0.041	-0.754	-0.022	-0.085
0.019	0	-0.318	-0.013	0.129	-0.03	-0.714	-0.025	-0.086
0.024	-0.001	-0.319	-0.007	0.305	-0.036	-0.611	-0.022	-0.088
0.028	0.006	-0.238	-0.02	0.325	-0.027	-0.409	-0.02	-0.084
-0.01	0.016	-0.082	-0.027	0.038	-0.027	-0.221	-0.024	-0.082
-0.014	0.019	0.096	-0.019	-0.218	-0.067	-0.149	-0.019	-0.089
0.024	0.01	0.217	-0.018	-0.239	-0.068	-0.185	-0.012	-0.092
0.023	0.01	0.215	-0.02	-0.183	-0.023	-0.289	-0.017	-0.071
-0.006	0.017	0.118	-0.015	-0.099	0.013	-0.304	-0.025	-0.058
-0.015	0.018	0	-0.009	-0.025	0.011	-0.137	-0.03	-0.069
-0.002	0.027	-0.112	-0.005	-0.021	-0.026	-0.001	-0.029	-0.07
0.005	0.036	-0.114	-0.003	0.018	-0.052	-0.024	-0.019	-0.077
-0.003	0.036	0.044	-0.008	0.132	-0.053	-0.126	-0.017	-0.095
0.007	0.033	0.181	-0.021	0.164	-0.044	-0.366	-0.03	-0.085
0.019	0.021	0.218	-0.023	0.067	-0.034	-0.78	-0.035	-0.072
0.002	0.014	0.258	-0.013	-0.004	-0.031	-1.015	-0.03	-0.085
-0.003	0.012	0.282	-0.01	-0.027	-0.014	-0.796	-0.02	-0.095
0.022	-0.002	0.22	-0.011	-0.065	-0.006	-0.509	-0.019	-0.077
0.022	-0.017	0.121	-0.01	-0.063	-0.025	-0.525	-0.031	-0.058
-0.004	-0.017	0.009	-0.007	-0.063	-0.038	-0.631	-0.038	-0.095
-0.016	-0.008	-0.125	-0.012	-0.091	-0.031	-0.698	-0.039	-0.134
-0.002	-0.022	-0.201	-0.023	-0.053	-0.022	-0.806	-0.041	-0.097
0.007	-0.044	-0.126	-0.018	-0.003	-0.046	-0.838	-0.036	-0.067
-0.004	-0.035	0.045	-0.007	-0.006	-0.065	-0.748	-0.033	-0.082
0.008	-0.024	0.23	-0.003	-0.007	-0.038	-0.75	-0.033	-0.083
0.057	-0.022	0.373	-0.006	0.007	-0.022	-0.87	-0.025	-0.069
0.053	-0.004	0.309	-0.014	-0.001	-0.022	-0.943	-0.025	-0.062
0.001	0.016	-0.057	-0.022	-0.051	-0.005	-1.007	-0.029	-0.063
0.005	0.017	-0.461	-0.022	-0.157	-0.003	-1.09	-0.023	-0.07
0.034	0.004	-0.519	-0.027	-0.276	-0.017	-1.087	-0.024	-0.075
0.016	0.002	-0.327	-0.022	-0.334	-0.028	-1.029	-0.032	-0.084
0.007	0.015	-0.242	-0.009	-0.362	-0.049	-0.93	-0.032	-0.09
0.031	0.022	-0.227	-0.017	-0.35	-0.063	-0.746	-0.024	-0.089
0.047	0.011	-0.112	-0.027	-0.164	-0.066	-0.603	-0.013	-0.089
0.019	-0.002	0.025	-0.023	0.12	-0.075	-0.599	-0.012	-0.092
-0.016	-0.006	0.107	-0.027	0.245	-0.053	-0.572	-0.025	-0.087
0.008	0.001	0.138	-0.023	0.155	-0.027	-0.427	-0.035	-0.074
0.038	0.015	0.105	-0.003	0.051	-0.038	-0.404	-0.03	-0.08
0.032	0.016	0.048	-0.002	0.06	-0.049	-0.551	-0.018	-0.104
0.031	-0.003	0.045	-0.019	0.091	-0.063	-0.583	-0.015	-0.108
0.016	-0.014	0.045	-0.02	0.072	-0.061	-0.455	-0.024	-0.088
-0.012	-0.007	-0.01	-0.011	0.042	-0.02	-0.307	-0.025	-0.08
0	0.01	-0.037	-0.008	0.017	-0.014	-0.235	-0.022	-0.086
0.029	0.019	0.009	-0.008	-0.003	-0.053	-0.242	-0.03	-0.081
0.01	0.01	0.087	-0.01	-0.002	-0.044	-0.198	-0.033	-0.078
-0.017	0.008	0.143	-0.014	0.004	-0.002	-0.064	-0.028	-0.086
0.009	0.024	0.157	-0.013	0.002	-0.021	0.085	-0.028	-0.079
0.023	0.027	0.168	-0.01	0.013	-0.069	0.204	-0.026	-0.07
-0.007	0.012	0.165	-0.016	0.056	-0.055	0.252	-0.02	-0.073
-0.011	0.002	0.131	-0.017	0.11	-0.01	0.236	-0.017	-0.068
0.015	0.001	0.132	-0.008	0.119	-0.001	0.343	-0.014	-0.064
0.024	0.003	0.145	-0.024	0.076	-0.015	0.584	-0.017	-0.069
0.004	0.008	0.085	-0.037	0.057	-0.021	0.661	-0.021	-0.069
0.003	0.004	0	-0.009	0.092	-0.022	0.593	-0.018	-0.073
0.031	-0.006	-0.045	0.003	0.081	-0.021	0.617	-0.011	-0.072
0.017	0.001	-0.054	-0.013	-0.005	-0.022	0.665	-0.014	-0.059
-0.013	0.013	-0.069	-0.015	-0.055	-0.034	0.677	-0.029	-0.064
0.011	0.005	-0.124	-0.009	-0.051	-0.038	0.711	-0.032	-0.088
0.036	-0.007	-0.121	-0.008	-0.055	-0.022	0.694	-0.018	-0.094
0.017	-0.01	-0.046	-0.001	-0.05	0.002	0.643	-0.019	-0.08
0.005	-0.015	-0.103	-0.004	-0.008	0.003	0.63	-0.029	-0.069
0.012	-0.032	-0.172	-0.031	0.018	-0.035	0.648	-0.024	-0.06
0	-0.04	0.081	-0.034	-0.001	-0.014	0.713	-0.016	-0.073
-0.013	-0.01	0.347	-0.008	-0.021	0.046	0.75	-0.018	-0.104
-0.006	0.012	0.15	-0.003	-0.018	0.015	0.694	-0.018	-0.1
0.012	-0.003	-0.204	-0.014	-0.003	-0.021	0.609	-0.018	-0.074
0.031	-0.003	-0.297	-0.011	0.018	-0.038	0.555	-0.019	-0.076
0.029	0.015	-0.308	-0.009	0.039	-0.088	0.599	-0.013	-0.094
0.007	0.01	-0.377	-0.015	0.028	-0.055	0.733	-0.008	-0.1
-0.002	0.005	-0.311	-0.019	-0.03	-0.017	0.882	-0.012	-0.083
-0.003	0.021	-0.097	-0.018	-0.085	-0.045	0.992	-0.019	-0.058
0.004	0.025	0.034	-0.011	-0.098	-0.028	0.924	-0.022	-0.063
0.026	0.021	0.055	-0.005	-0.089	-0.014	0.709	-0.014	-0.087
0.022	0.019	0.116	-0.014	-0.068	-0.027	0.542	-0.012	-0.092
0.002	0.007	0.176	-0.027	-0.03	-0.018	0.484	-0.023	-0.084
0.022	0.005	0.158	-0.024	0.003	-0.053	0.494	-0.03	-0.083
0.052	0.022	0.144	-0.001	0.026	-0.107	0.428	-0.029	-0.089
0.026	0.02	0.148	0.008	0.043	-0.088	0.248	-0.021	-0.085
-0.017	-0.002	0.133	-0.003	0.039	-0.027	0.129	-0.018	-0.083
0.012	-0.005	0.118	-0.011	0.014	0.001	0.145	-0.024	-0.085
0.054	0.009	0.091	-0.017	0.005	-0.013	0.218	-0.019	-0.076
0.005	0.01	0.054	-0.025	0.018	-0.028	0.244	-0.016	-0.072
-0.044	0.001	0.042	-0.017	0.02	-0.034	0.201	-0.032	-0.075
-0.017	0.013	0.041	-0.006	0.011	-0.032	0.145	-0.036	-0.084
0.016	0.022	0.043	-0.006	0.005	-0.028	0.15	-0.024	-0.102
0.019	0.006	0.053	-0.002	-0.005	-0.048	0.214	-0.017	-0.101
0.005	-0.007	0.039	0.004	-0.006	-0.065	0.203	-0.018	-0.08
-0.007	-0.005	0.008	-0.007	-0.001	-0.028	0.102	-0.024	-0.066
0.003	-0.006	-0.006	-0.015	0.003	0.026	0.006	-0.029	-0.066
0.014	0.007	-0.005	-0.016	0.003	0.027	-0.105	-0.032	-0.07
0.01	0.023	-0.001	-0.021	-0.041	-0.033	-0.203	-0.034	-0.076
0.005	0.015	-0.004	-0.019	-0.12	-0.079	-0.161	-0.024	-0.073
0.015	0.015	0.002	-0.011	-0.153	-0.062	-0.072	-0.014	-0.071
0.028	0.022	0.031	-0.005	-0.103	-0.037	-0.134	-0.015	-0.088
0.013	0.007	0.036	-0.023	0.011	-0.033	-0.282	-0.017	-0.091
-0.005	-0.002	0.013	-0.049	0.182	-0.035	-0.4	-0.014	-0.068
0.019	-0.002	0.017	-0.034	0.356	-0.028	-0.458	-0.007	-0.063
0.044	-0.01	0.03	-0.003	0.409	-0.003	-0.425	-0.003	-0.08
0.017	-0.008	0.027	-0.004	0.243	-0.014	-0.385	-0.009	-0.094
-0.009	0.002	0.019	-0.012	-0.065	-0.068	-0.349	-0.019	-0.092
0.009	-0.004	-0.003	-0.016	-0.297	-0.077	-0.28	-0.023	-0.081
0.02	-0.01	-0.018	-0.02	-0.351	-0.046	-0.286	-0.025	-0.076
0.002	-0.003	-0.001	-0.012	-0.296	-0.04	-0.342	-0.028	-0.068
0.002	0.007	0.012	-0.003	-0.162	-0.051	-0.306	-0.028	-0.067
0.013	0.007	0.002	-0.012	-0.004	-0.052	-0.224	-0.025	-0.08
0.008	0.007	0.001	-0.015	0.056	-0.024	-0.322	-0.021	-0.093
0.016	0.02	0.024	-0.008	0.005	0.006	-0.514	-0.02	-0.102
0.026	0.02	0.038	-0.014	-0.061	-0.022	-0.378	-0.026	-0.107
0.019	0.003	0.024	-0.021	-0.066	-0.065	-0.035	-0.034	-0.098
0.028	0.003	0.013	-0.021	-0.036	-0.057	0.082	-0.029	-0.074
0.041	0.014	0.01	-0.015	-0.017	-0.035	-0.033	-0.021	-0.071
0.027	0.009	0.001	0.002	0	-0.038	-0.2	-0.022	-0.077
0.016	0.001	0.009	0.007	-0.013	-0.043	-0.265	-0.028	-0.064
0.018	0.004	0.026	-0.009	-0.019	-0.027	-0.199	-0.025	-0.075
0.015	0.001	0.015	-0.016	0.034	-0.008	-0.105	-0.011	-0.094
0.024	0.001	0.008	-0.015	0.074	0.008	-0.035	-0.004	-0.078
0.034	0.021	0.022	-0.02	0.103	0.006	-0.036	-0.012	-0.068
0.023	0.032	0.01	-0.02	0.149	-0.022	-0.12	-0.018	-0.078
0.015	0.022	-0.002	-0.01	0.1	-0.037	-0.272	-0.019	-0.09
0.003	0.003	0.014	-0.013	-0.032	-0.032	-0.437	-0.021	-0.095
-0.002	-0.016	0.014	-0.023	-0.084	-0.021	-0.495	-0.024	-0.079
0.031	-0.011	0.006	-0.025	-0.048	-0.027	-0.426	-0.025	-0.063
0.045	0.001	0.02	-0.024	-0.024	-0.053	-0.306	-0.028	-0.068
0.007	-0.001	0.024	-0.02	-0.014	-0.045	-0.196	-0.031	-0.073
-0.014	-0.003	0.016	-0.018	-0.001	-0.023	-0.188	-0.029	-0.07
0.002	-0.002	0.019	-0.018	0.001	-0.025	-0.349	-0.029	-0.077
0.012	0	0.006	-0.013	-0.012	-0.016	-0.572	-0.034	-0.09
0.007	0.003	-0.008	-0.006	-0.022	-0.032	-0.694	-0.029	-0.096
0.006	0.003	0.009	0	0.024	-0.078	-0.695	-0.025	-0.098
0.006	-0.001	0.012	-0.006	0.086	-0.079	-0.628	-0.031	-0.091
0.005	-0.003	-0.007	-0.027	0.075	-0.05	-0.514	-0.023	-0.073
0.005	0.006	0.001	-0.028	0.044	-0.021	-0.395	-0.015	-0.075
0.003	0.018	0.021	-0.015	0.011	0.006	-0.304	-0.024	-0.095
0.004	0.012	0.007	-0.023	-0.059	-0.011	-0.192	-0.024	-0.092
0.002	-0.009	-0.014	-0.034	-0.094	-0.04	-0.124	-0.017	-0.072
-0.001	-0.02	0.017	-0.022	-0.085	-0.026	-0.235	-0.024	-0.074
0.009	-0.007	0.051	-0.005	-0.063	-0.016	-0.396	-0.029	-0.09
0.016	0.018	0.031	-0.001	-0.005	-0.032	-0.41	-0.025	-0.1
0.015	0.031	0.022	-0.004	0.076	-0.039	-0.279	-0.014	-0.103
0.016	0.02	0.029	-0.011	0.09	-0.029	-0.16	-0.008	-0.089
0.002	-0.002	0.008	-0.023	-0.016	-0.025	-0.133	-0.015	-0.066
0	-0.006	-0.007	-0.029	-0.098	-0.032	-0.111	-0.018	-0.067
0.024	0.004	-0.005	-0.021	-0.079	-0.039	-0.082	-0.02	-0.081
0.022	0.003	-0.002	-0.012	-0.11	-0.051	-0.096	-0.021	-0.081
0.003	-0.004	0.014	-0.007	-0.188	-0.054	-0.09	-0.011	-0.088
0.015	0.001	0.021	-0.002	-0.167	-0.036	-0.022	-0.002	-0.1
0.03	0.015	0.012	0.002	-0.074	-0.041	0.057	-0.007	-0.086
0.013	0.012	0.021	0.002	0.002	-0.057	0.084	-0.017	-0.072
-0.001	-0.004	0.025	-0.001	0.037	-0.015	0.034	-0.017	-0.084
0.016	0.011	0.009	-0.002	0.054	0.032	0.01	-0.018	-0.092
0.017	0.025	0.015	-0.005	0.101	-0.007	0.108	-0.025	-0.081
-0.01	-0.004	0.031	-0.01	0.11	-0.065	0.239	-0.024	-0.071
-0.007	-0.012	0.027	-0.008	0.001	-0.064	0.249	-0.021	-0.078
0.004	0.004	0.023	-0.01	-0.103	-0.03	0.165	-0.027	-0.078
-0.004	0.001	0.028	-0.017	-0.087	-0.009	0.102	-0.024	-0.062
0.017	-0.001	0.042	-0.013	-0.016	-0.025	0.061	-0.011	-0.065
0.028	0.002	0.058	-0.007	0.033	-0.046	0.043	-0.012	-0.092
0.002	-0.007	0.06	-0.01	0.029	-0.032	0.05	-0.031	-0.096
0	-0.009	0.057	-0.016	-0.023	-0.003	0.02	-0.037	-0.068
0.012	-0.016	0.063	-0.022	-0.078	-0.008	-0.012	-0.026	-0.05
0.014	-0.04	0.078	-0.021	-0.093	-0.036	0.046	-0.023	-0.057
0.032	-0.037	0.111	-0.012	-0.042	-0.039	0.219	-0.027	-0.076
0.047	-0.002	0.139	-0.01	0.093	-0.019	0.47	-0.026	-0.088
0.023	0.015	0.096	-0.022	0.198	-0.024	0.611	-0.026	-0.088
-0.01	0.021	0.007	-0.027	0.154	-0.046	0.451	-0.025	-0.088
-0.005	0.033	-0.047	-0.021	0.085	-0.026	0.127	-0.023	-0.079
0.008	0.033	-0.065	-0.022	0.114	-0.008	-0.047	-0.029	-0.073
0	0.035	-0.089	-0.018	0.13	-0.035	-0.084	-0.036	-0.076
0.006	0.034	-0.124	-0.011	0.032	-0.053	-0.11	-0.035	-0.063
0.027	0	-0.139	-0.015	-0.09	-0.036	0.003	-0.028	-0.058
0.031	-0.024	-0.115	-0.005	-0.109	-0.023	0.241	-0.021	-0.081
0.028	-0.011	-0.071	0.014	-0.046	-0.029	0.322	-0.02	-0.089
0.033	-0.002	-0.017	0	-0.026	-0.024	0.161	-0.017	-0.069
0.014	-0.003	0.043	-0.023	-0.094	-0.016	-0.049	-0.013	-0.058
-0.018	0.02	0.093	-0.027	-0.162	-0.037	-0.18	-0.013	-0.087
-0.02	0.046	0.125	-0.021	-0.155	-0.037	-0.246	-0.014	-0.118
0.001	0.029	0.12	-0.01	-0.126	-0.033	-0.281	-0.02	-0.103
0.025	0.001	0.07	-0.007	-0.122	-0.076	-0.284	-0.028	-0.08
0.007	-0.002	0.028	-0.014	-0.095	-0.074	-0.174	-0.019	-0.079
-0.025	0	0.031	-0.006	-0.019	-0.04	0.002	-0.008	-0.083
0.014	0.005	0.048	0.007	0.088	-0.053	0.045	-0.02	-0.091
0.053	0.008	0.048	-0.011	0.23	-0.051	0.006	-0.032	-0.092
0.019	0.004	0.031	-0.033	0.33	-0.009	-0.041	-0.022	-0.081
-0.006	0.001	-0.003	-0.022	0.255	0.012	-0.195	-0.013	-0.071
0	0.006	-0.031	-0.006	0.075	-0.013	-0.338	-0.021	-0.066
-0.006	0.011	-0.044	-0.005	-0.011	-0.033	-0.351	-0.027	-0.075
0.014	0.011	-0.024	-0.007	-0.006	-0.038	-0.378	-0.029	-0.093
0.04	0.009	0.059	-0.005	-0.031	-0.049	-0.439	-0.025	-0.092
0.023	-0.001	0.122	0.001	-0.059	-0.037	-0.353	-0.018	-0.073
0.003	-0.013	0.103	-0.015	-0.026	-0.027	-0.137	-0.018	-0.074
0.005	-0.015	0.065	-0.04	0.022	-0.03	-0.034	-0.023	-0.087
0.02	-0.02	-0.017	-0.029	0.003	-0.012	-0.096	-0.02	-0.075
0.027	-0.017	-0.165	-0.011	-0.083	-0.014	-0.197	-0.018	-0.062
0.022	0.005	-0.252	-0.018	-0.132	-0.032	-0.247	-0.027	-0.091
0.038	0.01	-0.263	-0.022	-0.129	-0.015	-0.227	-0.027	-0.106
0.036	-0.002	-0.262	-0.019	-0.148	-0.017	-0.202	-0.013	-0.076
0.015	0.001	-0.182	-0.021	-0.163	-0.063	-0.195	-0.014	-0.07
0.033	0.009	-0.029	-0.014	-0.138	-0.079	-0.224	-0.022	-0.079
0.041	0.009	0.056	-0.004	-0.079	-0.07	-0.317	-0.021	-0.07
-0.003	0.003	0.071	-0.011	0.035	-0.068	-0.373	-0.03	-0.082
-0.026	-0.003	0.114	-0.021	0.125	-0.014	-0.35	-0.039	-0.111
-0.011	0.012	0.16	-0.021	0.097	0.048	-0.327	-0.025	-0.109
-0.004	0.022	0.108	-0.02	0.057	-0.003	-0.362	-0.017	-0.082
0.005	0.008	-0.02	-0.02	0.069	-0.069	-0.409	-0.027	-0.073
0.015	0.006	-0.071	-0.017	0.071	-0.047	-0.38	-0.03	-0.084
0.014	0.009	-0.001	-0.011	0.052	-0.028	-0.294	-0.024	-0.089
0.014	-0.005	0.041	-0.003	-0.032	-0.05	-0.234	-0.023	-0.08
0	-0.002	-0.016	-0.002	-0.122	-0.061	-0.273	-0.026	-0.07
-0.013	0.014	-0.013	-0.014	-0.092	-0.033	-0.295	-0.029	-0.064
-0.011	0.007	0.091	-0.016	-0.03	0.012	-0.203	-0.03	-0.06
-0.016	0.005	0.105	-0.004	0.044	0.012	-0.148	-0.023	-0.069
-0.006	0.011	0.009	-0.01	0.17	-0.037	-0.093	-0.014	-0.087
0.019	0.003	-0.037	-0.027	0.234	-0.06	0.022	-0.019	-0.087
0.025	-0.001	-0.007	-0.02	0.188	-0.036	0.059	-0.027	-0.084
0.031	0.001	0.045	-0.006	0.127	-0.016	0.062	-0.022	-0.094
0.042	-0.003	0.084	-0.013	0.105	-0.019	0.107	-0.016	-0.092
0.026	-0.006	0.085	-0.018	-0.005	-0.028	0.155	-0.02	-0.078
0.025	0.002	0.075	-0.003	-0.211	-0.026	0.227	-0.024	-0.072
0.044	0.016	0.066	-0.003	-0.255	-0.019	0.306	-0.021	-0.075
0.016	0.021	0.031	-0.013	-0.114	-0.039	0.336	-0.021	-0.079
-0.012	0.009	0.002	-0.006	-0.012	-0.066	0.295	-0.027	-0.078
0.007	0.002	0.007	-0.004	0.003	-0.054	0.207	-0.029	-0.088
0.016	0.007	0.014	-0.024	0.007	-0.026	0.168	-0.028	-0.108
0.023	0.007	0.026	-0.03	0.017	-0.022	0.174	-0.029	-0.102
0.037	0.006	0.059	-0.015	0.005	-0.021	0.131	-0.023	-0.079
0.008	0.007	0.079	-0.012	-0.028	-0.005	0.032	-0.016	-0.07
-0.009	0.001	0.08	-0.018	-0.099	-0.004	-0.04	-0.013	-0.073
0.021	0.002	0.078	-0.011	-0.244	-0.018	-0.019	-0.012	-0.086
0.02	0.007	0.056	-0.013	-0.341	-0.039	0.02	-0.018	-0.094
0.015	-0.001	0.024	-0.026	-0.234	-0.052	0.004	-0.025	-0.089
0.028	-0.008	0.034	-0.021	-0.048	-0.041	-0.021	-0.023	-0.078
0.013	0.003	0.049	-0.009	0.056	-0.033	-0.024	-0.017	-0.073
0.011	0.017	-0.029	-0.008	0.098	-0.033	-0.007	-0.022	-0.084
0.03	0.016	-0.159	-0.003	0.088	-0.02	0.036	-0.027	-0.084
0.005	0.001	-0.219	-0.004	0.045	-0.015	0.066	-0.017	-0.064
-0.026	-0.006	-0.2	-0.021	0.034	-0.026	0.039	-0.012	-0.065
-0.009	0.003	-0.153	-0.027	0.052	-0.028	0.008	-0.021	-0.086
0.016	0.009	-0.047	-0.018	0.06	-0.029	0.007	-0.022	-0.094
0.018	0.005	0.093	-0.022	0.037	-0.044	0.018	-0.02	-0.083
0.016	0.01	0.15	-0.03	-0.008	-0.042	0.067	-0.027	-0.069
0.018	0.021	0.142	-0.014	-0.04	-0.023	0.079	-0.026	-0.075
0.007	0.012	0.133	0.005	-0.052	-0.016	-0.035	-0.02	-0.092
-0.006	-0.013	0.107	-0.006	-0.047	-0.024	-0.148	-0.025	-0.091
0.005	-0.011	0.073	-0.012	-0.014	-0.048	-0.14	-0.025	-0.084
0.015	0.012	0.057	-0.007	0.047	-0.058	-0.03	-0.019	-0.087
0.012	0.002	0.05	-0.018	0.073	-0.046	0.076	-0.02	-0.086
0.009	-0.017	0.041	-0.021	0.021	-0.056	0.07	-0.021	-0.082
0.009	-0.003	0.025	-0.014	-0.051	-0.057	0.019	-0.013	-0.087
0.015	0.009	0.014	-0.018	-0.084	-0.031	0.017	-0.009	-0.093
0.025	0.003	0.015	-0.019	-0.072	-0.032	0.052	-0.012	-0.093
0.03	0.004	0.009	-0.013	-0.041	-0.067	0.078	-0.015	-0.083
0.002	0.017	0	-0.016	-0.065	-0.075	0.057	-0.017	-0.067
-0.025	0.017	0.009	-0.02	-0.121	-0.029	0.028	-0.016	-0.065
0.002	0.012	0.017	-0.02	-0.082	0.01	0.04	-0.013	-0.081
0.026	0.018	0.001	-0.014	0.056	0.004	0.05	-0.02	-0.093
0.016	0.012	-0.007	-0.011	0.172	-0.014	0.029	-0.025	-0.092
0.023	0	0.026	-0.016	0.217	-0.03	-0.032	-0.013	-0.087
0.037	0.005	0.033	-0.012	0.183	-0.036	-0.112	-0.012	-0.084
0.027	0.011	-0.016	-0.004	0.05	-0.03	-0.132	-0.027	-0.079
0.003	0.005	-0.041	-0.008	-0.051	-0.034	-0.141	-0.028	-0.069
-0.005	0.001	-0.044	-0.011	-0.023	-0.038	-0.193	-0.021	-0.059
0.009	0.006	-0.05	-0.012	-0.005	-0.024	-0.198	-0.025	-0.065
0.009	0.009	-0.026	-0.015	-0.046	-0.023	-0.168	-0.023	-0.072
-0.008	0.005	0	-0.014	-0.048	-0.03	-0.17	-0.024	-0.06
0	0.002	0.014	-0.013	-0.001	-0.017	-0.187	-0.032	-0.058
0.022	0.002	0.06	-0.015	0.098	-0.017	-0.202	-0.029	-0.084
0.026	0.003	0.119	-0.01	0.19	-0.049	-0.188	-0.016	-0.091
0.024	0.002	0.135	-0.005	0.116	-0.065	-0.149	-0.012	-0.07
0.026	0.001	0.096	-0.012	-0.078	-0.055	-0.149	-0.019	-0.065
0.012	0.006	0.036	-0.018	-0.186	-0.045	-0.193	-0.026	-0.089
0.009	0.007	-0.008	-0.015	-0.163	-0.027	-0.166	-0.032	-0.112
0.034	-0.015	-0.062	-0.017	-0.081	-0.024	-0.072	-0.042	-0.105
0.03	-0.03	-0.145	-0.02	0.015	-0.037	-0.062	-0.041	-0.084
0.014	-0.014	-0.188	-0.021	0.063	-0.029	-0.131	-0.03	-0.08
0.027	0.005	-0.144	-0.016	0.021	-0.027	-0.168	-0.022	-0.086
0.031	0.01	-0.074	0.001	-0.065	-0.045	-0.197	-0.022	-0.08
0.01	0.014	-0.028	0.01	-0.088	-0.038	-0.248	-0.029	-0.076
-0.009	0.008	0.015	-0.005	0.007	-0.029	-0.233	-0.032	-0.079
-0.022	-0.008	0.075	-0.019	0.113	-0.046	-0.111	-0.023	-0.075
-0.003	-0.003	0.121	-0.015	0.089	-0.016	-0.005	-0.017	-0.083
0.029	0.012	0.129	-0.006	-0.014	0.025	-0.033	-0.025	-0.096
0.022	0.01	0.112	-0.007	-0.062	-0.008	-0.159	-0.032	-0.083
0.009	0.006	0.087	-0.013	-0.033	-0.041	-0.29	-0.026	-0.066
0.014	0.002	0.065	-0.013	0.011	-0.044	-0.257	-0.018	-0.071
0	-0.009	0.046	-0.022	0.038	-0.054	-0.071	-0.02	-0.082
-0.003	-0.009	0.026	-0.031	0.07	-0.045	0.008	-0.017	-0.079
0.021	0.001	0.007	-0.016	0.098	-0.035	-0.021	-0.007	-0.071
0.018	0.008	-0.001	0.001	0.062	-0.014	-0.032	-0.008	-0.075
0.004	0.017	0.002	-0.004	-0.049	0.01	0	-0.021	-0.092
0.009	0.024	0.008	-0.021	-0.142	-0.019	0.088	-0.033	-0.101
-0.003	0.016	0.004	-0.025	-0.126	-0.039	0.111	-0.03	-0.09
-0.012	0.009	-0.004	-0.021	-0.02	-0.027	0.001	-0.021	-0.082
0.021	0.011	0.003	-0.015	0.055	-0.031	-0.119	-0.021	-0.085
0.043	0.009	0.015	-0.004	0.04	-0.045	-0.118	-0.024	-0.081
0.016	0.004	0.015	-0.005	0.002	-0.059	-0.002	-0.025	-0.07
-0.004	0.007	0.014	-0.019	-0.01	-0.049	0.065	-0.025	-0.077
-0.001	0.015	0.023	-0.028	0.008	-0.012	-0.05	-0.022	-0.088
-0.002	0.015	0.015	-0.026	0.062	-0.004	-0.167	-0.014	-0.079
0.005	0.006	0.008	-0.016	0.099	-0.019	-0.082	-0.007	-0.068
0.014	0.008	0.049	-0.008	0.052	-0.014	0.001	-0.006	-0.073
0.011	0.021	0.067	0	-0.068	-0.021	-0.075	-0.01	-0.09
0.012	0.021	0.021	-0.001	-0.202	-0.059	-0.103	-0.012	-0.097
0.001	0.008	-0.002	-0.018	-0.254	-0.077	-0.028	-0.008	-0.089
-0.011	0.007	0.006	-0.026	-0.179	-0.036	-0.025	-0.009	-0.087
-0.002	0.011	-0.006	-0.013	-0.033	0.013	-0.014	-0.02	-0.085
0.006	0.01	-0.004	0.001	0.062	0.005	0.112	-0.028	-0.072
0.012	0.014	0.015	-0.006	0.044	-0.043	0.111	-0.03	-0.07
0.02	0.014	0.016	-0.025	0.034	-0.061	-0.103	-0.025	-0.081
0.017	0.008	0.018	-0.024	0.097	-0.034	-0.269	-0.016	-0.08
0.018	0.006	0.015	-0.005	0.141	-0.015	-0.29	-0.018	-0.072
0.016	-0.009	-0.027	-0.006	0.123	-0.038	-0.238	-0.028	-0.062
0.004	-0.027	-0.06	-0.021	0.035	-0.063	-0.177	-0.031	-0.053
0.037	-0.021	-0.047	-0.022	-0.1	-0.043	-0.184	-0.031	-0.061
0.073	-0.012	-0.014	-0.018	-0.225	-0.007	-0.195	-0.034	-0.065
0.027	-0.015	0.039	-0.011	-0.273	-0.018	-0.2	-0.031	-0.061
-0.017	-0.015	0.102	-0.004	-0.177	-0.06	-0.274	-0.021	-0.076
-0.009	-0.012	0.076	-0.009	-0.042	-0.068	-0.3	-0.01	-0.093
-0.001	-0.011	-0.058	-0.006	-0.015	-0.043	-0.226	-0.006	-0.082
0.015	-0.005	-0.16	0.004	-0.002	-0.02	-0.167	-0.013	-0.079
0.027	0.004	-0.115	-0.002	0.099	-0.016	-0.159	-0.017	-0.092
0.008	-0.004	0.06	-0.013	0.192	-0.028	-0.151	-0.015	-0.084
0.005	-0.017	0.238	-0.013	0.207	-0.037	-0.145	-0.023	-0.068
0.03	-0.011	0.263	-0.01	0.146	-0.039	-0.17	-0.033	-0.074
0.026	-0.001	0.117	-0.012	-0.004	-0.029	-0.182	-0.028	-0.09
0.008	-0.01	-0.044	-0.02	-0.133	-0.02	-0.152	-0.018	-0.096
0.022	-0.018	-0.08	-0.018	-0.123	-0.041	-0.1	-0.018	-0.091
0.026	-0.014	-0.065	-0.01	-0.062	-0.059	0.006	-0.023	-0.09
0.002	-0.007	-0.101	-0.021	-0.026	-0.053	0.171	-0.028	-0.098
-0.012	0.006	-0.116	-0.031	0.005	-0.045	0.259	-0.028	-0.1
0	0.023	-0.061	-0.023	0.023	-0.024	0.158	-0.028	-0.078
0.019	0.03	-0.008	-0.025	0.031	0.008	-0.004	-0.033	-0.065
0.017	0.043	-0.01	-0.034	0.045	0.014	-0.105	-0.04	-0.084
0.003	0.052	-0.024	-0.026	0.039	-0.034	-0.185	-0.034	-0.093
0	0.032	-0.008	-0.014	-0.001	-0.081	-0.223	-0.025	-0.08
0.011	0.009	0.028	-0.015	-0.028	-0.043	-0.192	-0.026	-0.078
0.022	0.008	0.069	-0.012	-0.027	-0.001	-0.105	-0.027	-0.082
0.008	0.006	0.079	-0.001	-0.027	-0.033	0.008	-0.018	-0.075
-0.009	0.002	0.045	-0.01	-0.027	-0.062	0.034	-0.012	-0.062
0.013	0.012	0.021	-0.019	-0.041	-0.054	-0.055	-0.019	-0.082
0.033	0.026	0.025	-0.011	-0.07	-0.022	-0.17	-0.023	-0.113
0.022	0.016	0.017	-0.017	-0.068	-0.006	-0.236	-0.024	-0.098
0	-0.001	0	-0.026	-0.038	-0.034	-0.27	-0.027	-0.074
-0.021	0.011	0.012	-0.014	-0.017	-0.04	-0.334	-0.022	-0.079
-0.013	0.028	0.02	-0.007	-0.019	-0.023	-0.343	-0.014	-0.09
0.018	0.019	0.01	-0.003	-0.03	-0.038	-0.222	-0.014	-0.09
0.024	0.007	0.015	0.006	-0.009	-0.054	-0.112	-0.011	-0.079
0.016	-0.005	0.02	0.001	0.027	-0.041	-0.14	-0.014	-0.067
0.017	-0.01	0.016	-0.013	0.045	-0.034	-0.239	-0.031	-0.062
0.02	0.006	0.028	-0.019	0.057	-0.036	-0.283	-0.034	-0.068
0.007	0.018	0.036	-0.019	0.061	-0.028	-0.244	-0.017	-0.075
-0.009	0.004	0.016	-0.022	0.053	-0.03	-0.213	-0.017	-0.074
0.011	-0.006	0.006	-0.023	0.026	-0.034	-0.22	-0.03	-0.078
0.036	0	0.022	-0.011	-0.009	-0.029	-0.124	-0.023	-0.082
0.018	-0.009	0.036	-0.007	-0.038	-0.039	0.068	-0.012	-0.078
-0.002	-0.023	0.04	-0.016	-0.073	-0.055	0.141	-0.021	-0.079
0.024	-0.013	0.039	-0.014	-0.071	-0.05	0.059	-0.031	-0.078
0.047	0.007	0.039	-0.011	-0.025	-0.029	-0.074	-0.031	-0.073
0.018	0.017	0.045	-0.017	-0.023	-0.026	-0.217	-0.025	-0.07
0.003	0.018	0.044	-0.02	-0.007	-0.04	-0.281	-0.019	-0.069
0.028	0.013	0.035	-0.019	0.087	-0.045	-0.175	-0.028	-0.069
0.035	0.011	0.028	-0.014	0.076	-0.046	-0.05	-0.037	-0.069
0.033	0.013	0.025	-0.01	-0.013	-0.041	-0.047	-0.035	-0.071
0.025	0.006	0.022	-0.015	0.061	-0.034	-0.04	-0.026	-0.082
0.002	0.001	0.033	-0.013	0.151	-0.026	0.013	-0.019	-0.087
-0.001	0.01	0.08	0	0.048	-0.004	0.073	-0.019	-0.076
0.022	0.021	0.142	0.001	-0.126	0.001	0.164	-0.021	-0.078
0.032	0.023	0.156	-0.01	-0.207	-0.022	0.219	-0.013	-0.088
0.016	0.006	0.108	-0.015	-0.15	-0.026	0.226	0.001	-0.082
0.003	-0.015	0.013	-0.011	-0.01	-0.016	0.23	-0.001	-0.071
0.014	-0.011	-0.108	-0.002	0.141	-0.018	0.151	-0.017	-0.069
0.027	-0.002	-0.229	0.002	0.19	-0.019	0.042	-0.024	-0.072
0.015	-0.009	-0.307	-0.007	0.12	-0.018	0.056	-0.022	-0.076
-0.008	-0.018	-0.208	-0.018	0.081	-0.021	0.048	-0.023	-0.071
-0.01	-0.03	0.1	-0.023	0.073	0.012	-0.017	-0.026	-0.069
0.009	-0.035	0.443	-0.022	0.049	0.057	0.049	-0.023	-0.085
0.03	-0.042	0.701	-0.021	0.038	0.005	0.167	-0.02	-0.09
0.027	-0.064	0.781	-0.026	-0.014	-0.073	0.228	-0.025	-0.078
0	-0.056	0.541	-0.022	-0.082	-0.059	0.311	-0.031	-0.071
0.002	-0.001	0.081	-0.009	-0.089	-0.029	0.337	-0.028	-0.076
0.021	0.037	-0.352	-0.013	-0.05	-0.034	0.206	-0.024	-0.077
-0.005	0.02	-0.684	-0.021	0.012	-0.026	0.131	-0.02	-0.076
-0.032	0.02	-0.907	-0.018	0.071	-0.015	0.203	-0.015	-0.095
-0.007	0.055	-0.877	-0.016	0.052	-0.022	0.241	-0.013	-0.119
0.013	0.033	-0.55	-0.017	-0.072	-0.048	0.276	-0.015	-0.117
0.006	-0.013	-0.172	-0.017	-0.218	-0.062	0.394	-0.016	-0.108
0.003	-0.006	0.031	-0.01	-0.277	-0.046	0.521	-0.017	-0.105
0.004	-0.005	0.093	-0.003	-0.252	-0.03	0.581	-0.019	-0.103
0.002	-0.021	0.177	-0.002	-0.155	-0.032	0.598	-0.017	-0.103
0.001	-0.002	0.314	-0.004	0.024	-0.037	0.678	-0.012	-0.107
0	0.024	0.347	-0.012	0.135	-0.011	0.79	-0.009	-0.102
-0.001	0.031	0.228	-0.019	0.065	0.01	0.798	-0.013	-0.084
-0.005	0.037	0.108	-0.013	-0.05	-0.02	0.699	-0.021	-0.086
0.001	0.033	0.041	-0.007	-0.074	-0.051	0.653	-0.025	-0.1
0.02	0.01	-0.06	-0.013	-0.035	-0.059	0.743	-0.022	-0.098
0.03	0.003	-0.195	-0.014	0.009	-0.033	0.774	-0.017	-0.087
0.016	0.018	-0.231	-0.001	0.047	0.001	0.683	-0.015	-0.081
-0.002	0.019	-0.114	0.005	0.086	-0.023	0.618	-0.015	-0.078
0.015	0.012	0.026	-0.01	0.106	-0.054	0.543	-0.021	-0.072
0.058	0.018	0.084	-0.018	0.067	-0.043	0.432	-0.022	-0.068
0.066	0.019	0.108	-0.013	-0.002	-0.034	0.304	-0.014	-0.069
0.029	-0.002	0.126	-0.019	-0.022	-0.063	0.12	-0.019	-0.068
0.01	-0.011	0.101	-0.023	0.002	-0.089	-0.087	-0.029	-0.074
0.016	0.011	0.061	-0.015	0.019	-0.055	-0.291	-0.021	-0.089
0.014	0.02	0.064	-0.011	0.019	-0.014	-0.403	-0.016	-0.089
0.012	-0.003	0.083	-0.008	-0.048	-0.021	-0.401	-0.016	-0.08
0.016	-0.011	0.058	-0.007	-0.183	-0.036	-0.441	-0.009	-0.082
-0.001	0.007	0.009	-0.013	-0.236	-0.047	-0.626	-0.013	-0.078
-0.006	0.014	-0.012	-0.015	-0.133	-0.037	-0.883	-0.023	-0.064
0.028	0.009	0.003	-0.014	0.024	-0.019	-1.028	-0.029	-0.064
0.037	0.018	0.022	-0.011	0.1	-0.033	-0.986	-0.037	-0.07
0.012	0.02	0.027	-0.013	0.083	-0.049	-0.903	-0.034	-0.066
0	0.004	0.041	-0.022	0.067	-0.04	-0.908	-0.022	-0.067
0.003	0.001	0.05	-0.026	0.085	-0.031	-1.003	-0.028	-0.067
0.014	0.009	0.035	-0.028	0.096	-0.031	-1.165	-0.039	-0.057
0.011	0.002	0.026	-0.033	0.091	-0.035	-1.315	-0.032	-0.051
-0.003	-0.008	0.016	-0.023	0.086	-0.044	-1.369	-0.022	-0.056
0.006	-0.002	-0.001	-0.007	0.058	-0.05	-1.365	-0.021	-0.063
0.017	0.014	0.007	-0.009	-0.046	-0.04	-1.31	-0.028	-0.065
0.012	0.018	0.019	-0.017	-0.167	-0.033	-1.221	-0.029	-0.068
0.012	0	0.002	-0.016	-0.148	-0.036	-1.205	-0.02	-0.071
0.01	-0.004	-0.011	-0.019	-0.012	-0.025	-1.235	-0.016	-0.074
0.007	0.014	0.015	-0.024	0.02	-0.026	-1.224	-0.014	-0.079
0.02	0.015	0.038	-0.014	-0.069	-0.048	-1.172	-0.014	-0.079
0.018	-0.001	0.029	-0.01	-0.089	-0.046	-1.113	-0.025	-0.073
-0.002	-0.009	0.021	-0.019	-0.042	-0.031	-1.051	-0.034	-0.079
0.02	0.002	0.028	-0.015	-0.023	-0.034	-0.989	-0.029	-0.096
0.046	0.019	0.032	-0.007	0.004	-0.035	-0.981	-0.024	-0.093
0.019	0.021	0.022	-0.009	0.087	-0.026	-0.897	-0.024	-0.085
-0.006	0.01	0.026	-0.004	0.168	-0.033	-0.624	-0.022	-0.092
0.009	0.002	0.047	-0.005	0.107	-0.048	-0.455	-0.02	-0.091
0.023	-0.003	0.033	-0.018	-0.05	-0.031	-0.558	-0.025	-0.088
0.009	-0.007	0.01	-0.023	-0.085	-0.009	-0.653	-0.027	-0.095
-0.014	0	0.012	-0.021	-0.023	-0.024	-0.513	-0.024	-0.085
-0.014	0.006	0.009	-0.022	0.054	-0.036	-0.273	-0.026	-0.073
0.007	0.008	0.009	-0.018	0.191	-0.029	-0.119	-0.025	-0.083
0.015	0.01	0.021	-0.013	0.227	-0.034	-0.072	-0.022	-0.09
0.009	0.01	0.025	-0.017	0.064	-0.026	-0.084	-0.024	-0.082
0.006	0.012	0.015	-0.021	-0.055	-0.004	-0.09	-0.026	-0.072
0.016	0.014	0.014	-0.015	-0.06	-0.004	-0.095	-0.028	-0.081
0.028	0.008	0.026	-0.016	-0.076	-0.022	-0.101	-0.026	-0.1
0.014	-0.002	0.032	-0.021	-0.072	-0.041	-0.048	-0.021	-0.095
-0.001	0.001	0.028	-0.012	-0.015	-0.039	0.039	-0.024	-0.093
0.013	0.014	0.035	-0.008	0.04	-0.018	0.12	-0.027	-0.112
0.02	-0.019	0.046	-0.016	-0.008	-0.029	0.214	-0.021	-0.105
0.016	-0.057	0.041	-0.018	-0.136	-0.072	0.304	-0.019	-0.078
0.026	-0.028	0.04	-0.018	-0.206	-0.092	0.341	-0.023	-0.075
0.025	-0.01	0.03	-0.016	-0.202	-0.063	0.279	-0.023	-0.087
0.014	-0.035	-0.01	-0.005	-0.142	-0.032	0.207	-0.024	-0.088
0.014	-0.041	-0.024	-0.001	-0.054	-0.025	0.275	-0.03	-0.078
0.004	-0.036	-0.008	-0.009	0.023	-0.018	0.393	-0.031	-0.072
0.005	-0.04	0	-0.012	0.083	-0.014	0.473	-0.03	-0.075
0.008	-0.015	0.007	-0.007	0.092	-0.015	0.578	-0.03	-0.078
-0.014	0.03	0.014	-0.014	0.065	-0.021	0.654	-0.022	-0.08
-0.021	0.046	0.005	-0.027	0.036	-0.035	0.637	-0.021	-0.089
0.003	0.041	-0.011	-0.016	-0.004	-0.028	0.577	-0.027	-0.089
0.022	0.039	-0.017	0.004	-0.029	-0.016	0.539	-0.026	-0.081
0.013	0.029	-0.007	-0.002	-0.005	-0.034	0.591	-0.024	-0.086
0.007	0.014	0.002	-0.013	0.028	-0.047	0.699	-0.023	-0.092
0.036	0.012	0.003	-0.014	-0.019	-0.044	0.733	-0.023	-0.086
0.06	0.018	0.011	-0.012	-0.11	-0.038	0.704	-0.026	-0.09
0.044	0.018	0.016	-0.012	-0.121	-0.024	0.67	-0.011	-0.1
0.018	0.009	0.007	-0.014	-0.077	-0.02	0.65	0.003	-0.093
0.024	0.009	-0.002	-0.018	-0.057	-0.032	0.705	-0.01	-0.076
0.04	0.015	-0.007	-0.016	-0.041	-0.034	0.75	-0.032	-0.065
0.016	0.008	-0.004	-0.005	-0.001	-0.037	0.681	-0.032	-0.079
-0.005	-0.003	0.012	0.003	0.031	-0.051	0.621	-0.015	-0.092
0.003	-0.005	0.024	-0.005	0.063	-0.04	0.549	-0.009	-0.06
-0.009	-0.001	0.03	-0.012	0.115	-0.006	0.358	-0.015	-0.035
-0.019	0.001	0.029	-0.009	0.117	0.004	0.254	-0.014	-0.051
0.017	0	0.014	-0.007	0.058	-0.007	0.316	-0.01	-0.067
0.035	0.003	0	-0.013	0.013	-0.006	0.35	-0.017	-0.08
0.015	0.002	-0.004	-0.004	-0.014	-0.006	0.304	-0.023	-0.089
0.019	0.002	-0.001	0.014	-0.009	-0.029	0.188	-0.021	-0.088
0.023	0.003	0.01	-0.012	0.041	-0.053	0.034	-0.016	-0.077
-0.005	-0.008	0.018	-0.046	0.053	-0.054	-0.081	-0.016	-0.059
0.002	-0.012	0.011	-0.023	0.011	-0.023	-0.151	-0.018	-0.053
0.038	0.005	0.004	-0.001	-0.014	0.003	-0.161	-0.022	-0.065
0.039	0.022	0.005	-0.012	-0.02	-0.026	-0.166	-0.03	-0.077
0.005	0.031	0.014	-0.025	-0.034	-0.056	-0.254	-0.037	-0.086
-0.024	0.025	0.016	-0.025	-0.07	-0.033	-0.362	-0.032	-0.087
-0.022	0.006	0.013	-0.012	-0.152	-0.017	-0.447	-0.021	-0.079
0.001	-0.003	0.018	-0.012	-0.203	-0.04	-0.556	-0.018	-0.075
0.009	0.009	0.015	-0.021	-0.121	-0.049	-0.665	-0.021	-0.081
-0.002	0.005	0.011	-0.017	-0.003	-0.025	-0.64	-0.026	-0.076
0.008	-0.01	0.019	-0.011	0.045	-0.004	-0.404	-0.031	-0.076
0.034	0.001	0.021	-0.012	0.098	-0.005	-0.13	-0.032	-0.087
0.017	0.015	0.02	-0.014	0.14	-0.031	-0.054	-0.024	-0.086
-0.008	0.008	0.016	-0.019	0.113	-0.049	-0.183	-0.016	-0.089
0.017	-0.002	0.029	-0.026	0.084	-0.03	-0.362	-0.02	-0.096
0.024	0.003	0.047	-0.026	0.05	-0.027	-0.407	-0.025	-0.086
0.02	0.013	0.025	-0.014	-0.024	-0.061	-0.266	-0.016	-0.087
0.034	0.013	0.004	-0.008	-0.072	-0.069	-0.076	-0.009	-0.098
0.012	0.007	0.012	-0.014	-0.075	-0.035	0.08	-0.021	-0.09
-0.005	0.006	0.009	-0.012	-0.053	0.003	0.191	-0.031	-0.083
0.021	0.015	0.005	-0.009	-0.032	0.003	0.197	-0.024	-0.09
0.032	0.019	0.015	-0.021	-0.02	-0.031	0.121	-0.019	-0.087
0.016	0.004	0.001	-0.021	-0.004	-0.062	0.025	-0.023	-0.086
0.007	-0.005	-0.017	-0.01	0.002	-0.072	-0.052	-0.026	-0.085
0.008	-0.003	0.005	-0.004	0.011	-0.046	-0.079	-0.028	-0.072
0.009	-0.003	0.02	-0.002	0.022	-0.031	-0.036	-0.026	-0.072
0.006	-0.002	0	-0.003	0.013	-0.04	0.053	-0.025	-0.082
0.004	0.001	-0.01	-0.008	0	-0.026	0.124	-0.029	-0.092
0.014	0.006	0.014	-0.017	-0.004	-0.012	0.162	-0.025	-0.104
0.021	0.002	0.025	-0.022	-0.017	-0.022	0.126	-0.018	-0.092
0.02	-0.008	0.005	-0.02	-0.043	-0.033	0	-0.018	-0.07
0.02	-0.008	0.006	-0.022	-0.068	-0.039	-0.148	-0.018	-0.073
0.009	-0.005	0.025	-0.017	-0.085	-0.043	-0.258	-0.017	-0.087
0	0	0.016	0	-0.09	-0.061	-0.243	-0.015	-0.088
0.003	0.007	0.009	0	-0.048	-0.079	-0.147	-0.017	-0.077
-0.009	0.006	0.023	-0.021	0.014	-0.081	-0.107	-0.027	-0.07
-0.013	0.002	0.025	-0.021	0.017	-0.072	-0.089	-0.028	-0.08
0.008	0.009	0.024	-0.009	0.015	-0.03	-0.085	-0.026	-0.089
0.018	0.021	0.029	-0.02	0.057	0.017	-0.146	-0.028	-0.078
0.011	0.012	0.017	-0.029	0.056	0.016	-0.097	-0.018	-0.071
0.008	0	-0.004	-0.019	0.017	-0.002	0.067	-0.006	-0.074
0.019	0.009	-0.004	-0.013	0.004	-0.017	0.029	-0.009	-0.077
0.029	0.006	0.004	-0.018	0.005	-0.038	-0.122	-0.02	-0.084
0.017	-0.01	-0.001	-0.027	-0.003	-0.047	-0.076	-0.024	-0.077
0.005	0.001	-0.007	-0.02	0	-0.021	0.085	-0.022	-0.056
0.007	0.022	0.003	-0.001	0.014	0.002	0.2	-0.021	-0.059
0.007	0.013	0.019	-0.002	0.011	-0.028	0.166	-0.02	-0.081
0.005	-0.003	0.017	-0.012	-0.005	-0.06	-0.053	-0.02	-0.076
0.006	-0.005	-0.004	-0.017	-0.002	-0.047	-0.26	-0.023	-0.061
0.003	0.002	-0.007	-0.023	-0.008	-0.027	-0.383	-0.017	-0.073
0	0.001	0.015	-0.018	-0.054	-0.032	-0.495	-0.015	-0.089
0.014	-0.008	0.016	-0.003	-0.077	-0.052	-0.55	-0.026	-0.092
0.009	-0.005	0.004	0	-0.036	-0.052	-0.509	-0.025	-0.081
-0.006	0.007	0.016	-0.006	0.006	-0.025	-0.423	-0.019	-0.072
0.019	0.004	0.026	-0.008	0.019	-0.012	-0.387	-0.019	-0.077
0.019	0.002	0.017	-0.002	0.011	-0.019	-0.39	-0.019	-0.084
-0.008	0.01	0.01	-0.002	-0.004	-0.029	-0.381	-0.021	-0.088
0.001	0.01	0.009	-0.009	0.056	-0.045	-0.382	-0.02	-0.087
0.014	0.005	0.012	-0.009	0.176	-0.045	-0.272	-0.018	-0.084
0.016	0.005	0.005	-0.013	0.169	-0.029	-0.064	-0.02	-0.087
0.023	0.006	-0.005	-0.025	0.027	-0.031	-0.06	-0.023	-0.087
0.033	0.005	0.005	-0.022	-0.056	-0.019	-0.195	-0.021	-0.072
0.038	0.004	0.025	-0.004	-0.034	0.016	-0.199	-0.02	-0.07
0.034	0.008	0.032	-0.003	-0.006	0.016	-0.107	-0.023	-0.082
0.045	0.009	0.033	-0.023	-0.008	-0.017	-0.039	-0.021	-0.084
0.048	0.002	0.025	-0.028	-0.014	-0.038	-0.039	-0.02	-0.088
0.023	-0.002	0.007	-0.009	-0.017	-0.039	-0.088	-0.023	-0.088
0.015	-0.001	-0.003	0.01	-0.022	-0.044	-0.096	-0.02	-0.082
0.021	0	0.001	0.006	-0.031	-0.051	-0.021	-0.022	-0.086
0.008	-0.002	0.015	-0.015	-0.05	-0.042	0.099	-0.03	-0.087
-0.001	-0.002	0.026	-0.024	-0.073	-0.015	0.168	-0.023	-0.096
0.001	0.013	0.023	-0.016	-0.097	0.012	0.1	-0.017	-0.106
-0.01	0.024	0.02	-0.011	-0.104	0.001	0.035	-0.025	-0.085
-0.013	0.011	0.01	-0.019	-0.064	-0.034	0.089	-0.026	-0.07
-0.004	0.001	0.026	-0.025	-0.007	-0.047	0.078	-0.023	-0.076
0.005	0.003	0.059	-0.012	0.023	-0.052	0.005	-0.031	-0.07
0.013	0.003	0.033	-0.002	0.013	-0.054	-0.021	-0.029	-0.069
0.003	0.007	-0.004	-0.014	-0.002	-0.043	-0.088	-0.022	-0.077
-0.011	0.006	0.014	-0.029	0.027	-0.041	-0.145	-0.03	-0.073
-0.01	0	0.033	-0.02	0.03	-0.037	-0.06	-0.03	-0.068
0	0.009	0.022	-0.007	-0.025	-0.02	0.066	-0.02	-0.075
0.005	0.013	0.008	-0.01	-0.039	-0.012	0.012	-0.02	-0.08
0.01	0.004	-0.003	-0.021	-0.015	-0.022	-0.153	-0.021	-0.07
0.028	0.004	-0.008	-0.019	-0.002	-0.044	-0.162	-0.017	-0.072
0.039	0.009	0	-0.003	0.013	-0.047	-0.072	-0.011	-0.092
0.024	0.006	0.005	-0.014	0.017	-0.039	-0.039	-0.01	-0.087
0.011	0	0.008	-0.038	-0.011	-0.054	0.015	-0.017	-0.07
0.023	0.001	0.022	-0.025	-0.054	-0.082	0.046	-0.019	-0.078
0.034	0.012	0.025	-0.009	-0.072	-0.064	-0.05	-0.012	-0.088
0.024	0.003	0.01	-0.011	-0.023	-0.011	-0.13	-0.015	-0.079
0.006	-0.015	-0.001	-0.004	0.05	-0.027	-0.13	-0.02	-0.077
-0.015	0.003	0.007	0	0.058	-0.065	-0.151	-0.02	-0.079
-0.019	0.023	0.015	-0.017	0.011	-0.041	-0.167	-0.025	-0.077
0.013	0.017	0.006	-0.022	-0.042	-0.026	-0.088	-0.029	-0.09
0.033	0.004	0.002	-0.011	-0.051	-0.034	0.026	-0.019	-0.096
0.016	-0.009	0.008	-0.015	0.005	-0.026	0.037	-0.014	-0.08
0.005	-0.01	0.008	-0.02	0.043	-0.017	-0.028	-0.021	-0.077
0.007	0.006	0.017	-0.014	0.021	-0.018	-0.139	-0.026	-0.09
0.005	0.014	0.033	-0.006	-0.008	-0.033	-0.305	-0.027	-0.094
0.013	0.009	0.017	0.001	-0.035	-0.051	-0.4	-0.026	-0.091
0.022	0.006	-0.008	-0.007	-0.07	-0.042	-0.408	-0.021	-0.085
0.021	0.004	0.012	-0.018	-0.096	-0.028	-0.417	-0.02	-0.082
0.018	0.001	0.027	-0.008	-0.084	-0.041	-0.397	-0.022	-0.082
0.015	0.001	0.015	-0.005	-0.02	-0.039	-0.341	-0.023	-0.072
0.025	0.002	0.019	-0.019	0.038	-0.005	-0.284	-0.025	-0.07
0.035	0.001	0.025	-0.017	0.042	0.002	-0.256	-0.027	-0.082
0.023	0	0.02	-0.011	0.022	-0.034	-0.238	-0.026	-0.086
0.016	0.005	0.023	-0.016	0	-0.06	-0.157	-0.024	-0.085
0.007	0.005	0.015	-0.018	-0.01	-0.052	-0.108	-0.026	-0.087
-0.009	-0.003	-0.002	-0.01	-0.004	-0.019	-0.131	-0.028	-0.085
0.012	-0.003	0.007	-0.006	0	0.003	-0.071	-0.027	-0.083
0.039	0.002	0.024	-0.009	0.002	-0.029	0.005	-0.023	-0.083
0.012	-0.001	0.018	-0.016	0.014	-0.062	-0.001	-0.018	-0.079
-0.013	0.004	0.011	-0.02	0.034	-0.024	-0.016	-0.018	-0.081
0.003	0.014	0.01	-0.013	0.039	0.024	-0.054	-0.022	-0.088
0.014	0.018	0.008	-0.015	0.033	-0.001	-0.109	-0.016	-0.08
0.006	0.013	0.006	-0.032	0.024	-0.033	-0.119	-0.014	-0.076
0.012	0.003	0.002	-0.029	0.004	-0.016	-0.105	-0.021	-0.09
0.034	0.003	0.004	-0.016	-0.001	-0.019	-0.097	-0.018	-0.093
0.043	0.003	0.015	-0.034	0.026	-0.036	-0.079	-0.018	-0.082
0.028	-0.003	0.022	-0.047	0.026	-0.027	-0.071	-0.028	-0.076
0.019	0.008	0.015	-0.027	-0.035	-0.072	-0.138	-0.03	-0.073
0.023	0.016	0.007	-0.014	-0.067	-0.129	-0.234	-0.025	-0.07
0.013	0.004	0.01	-0.015	-0.007	-0.077	-0.241	-0.02	-0.073
0.002	-0.004	0.015	-0.015	0.041	-0.037	-0.162	-0.019	-0.086
0.003	-0.002	-0.001	-0.021	0.031	-0.083	-0.076	-0.025	-0.101
0.001	0.005	-0.012	-0.027	0.038	-0.075	-0.088	-0.028	-0.1
0.01	0.009	0.005	-0.019	0.023	0.054	-0.18	-0.022	-0.092
0.021	0.011	0.012	-0.009	-0.061	0.137	-0.139	-0.021	-0.088
0.01	0.007	0.006	-0.009	-0.111	0.032	-0.013	-0.021	-0.082
-0.002	-0.006	0.005	-0.018	-0.103	-0.096	-0.039	-0.019	-0.09
-0.003	0.003	0.007	-0.022	-0.083	-0.082	-0.127	-0.021	-0.098
0.005	0.016	0.012	-0.014	0	-0.027	-0.055	-0.025	-0.076
0.026	-0.001	0.016	-0.008	0.044	-0.056	0.076	-0.022	-0.067
0.026	-0.005	0.027	-0.011	-0.044	-0.115	0.107	-0.018	-0.083
0.002	0.005	0.035	-0.009	-0.081	-0.096	0.152	-0.03	-0.075
-0.006	0	0.018	-0.001	-0.033	-0.001	0.152	-0.033	-0.067
-0.003	-0.001	0.007	-0.003	-0.028	0.055	-0.025	-0.019	-0.08
-0.007	0.002	0.013	-0.007	-0.028	0.015	-0.166	-0.018	-0.078
0	0.003	0.019	-0.006	0.021	-0.018	-0.157	-0.027	-0.066
0.018	0.013	0.027	-0.009	0.041	-0.019	-0.081	-0.024	-0.072
0.027	0.019	0.023	-0.012	0	-0.032	0.016	-0.021	-0.08
0.024	0.007	0.002	-0.012	-0.013	-0.051	0.066	-0.025	-0.074
0.013	-0.005	0.003	-0.013	0.004	-0.072	0.129	-0.026	-0.064
0.009	0.001	0.026	-0.008	0.008	-0.047	0.255	-0.027	-0.064
-0.003	0.01	0.022	-0.009	0.016	-0.006	0.317	-0.031	-0.072
-0.021	0	0.002	-0.015	0.021	-0.016	0.274	-0.028	-0.076
0.011	-0.006	0.01	-0.007	0.006	-0.005	0.223	-0.016	-0.087
0.046	-0.001	0.032	-0.002	-0.008	0.029	0.227	-0.012	-0.099
0.018	-0.014	0.03	-0.01	-0.002	-0.014	0.256	-0.017	-0.09
-0.005	-0.02	0.012	-0.017	0.009	-0.082	0.265	-0.019	-0.078
0.001	0	0.015	-0.018	0.004	-0.068	0.243	-0.016	-0.073
-0.001	0.003	0.029	-0.019	-0.016	-0.027	0.22	-0.016	-0.066
0.004	-0.007	0.021	-0.016	-0.019	-0.033	0.279	-0.019	-0.065
0.02	-0.007	0.012	-0.009	0.003	-0.049	0.342	-0.016	-0.074
0.008	-0.005	0.018	-0.011	0.018	-0.046	0.253	-0.017	-0.084
-0.02	0.002	0.024	-0.015	0.009	-0.032	0.133	-0.027	-0.086
-0.009	0.018	0.02	-0.01	-0.006	-0.008	0.101	-0.029	-0.078
0.025	0.015	0.01	-0.012	-0.005	-0.013	0.039	-0.023	-0.076
0.02	0.002	0.002	-0.02	0.003	-0.039	-0.024	-0.022	-0.084
0.003	0.009	-0.008	-0.022	-0.008	-0.032	-0.093	-0.025	-0.082
0.007	0.011	-0.004	-0.021	-0.017	-0.02	-0.261	-0.029	-0.069
0.007	-0.001	0.01	-0.027	-0.003	-0.034	-0.236	-0.025	-0.078
0.002	0.007	0.012	-0.032	0.006	-0.052	0.126	-0.012	-0.093
0.012	0.027	0.014	-0.015	-0.003	-0.04	0.385	-0.015	-0.084
0.02	0.027	0.014	-0.002	-0.012	-0.002	0.188	-0.028	-0.076
0.018	0.018	0.01	-0.005	-0.011	-0.007	-0.169	-0.021	-0.076
0.016	0.02	0.006	-0.002	-0.005	-0.052	-0.305	-0.012	-0.072
0.013	0.018	-0.009	-0.005	-0.002	-0.062	-0.41	-0.024	-0.079
0.021	0.009	-0.01	-0.007	-0.013	-0.051	-0.529	-0.035	-0.091
0.034	0.003	0.014	0.003	-0.022	-0.043	-0.437	-0.025	-0.089
0.024	-0.003	0.016	0.002	-0.013	-0.024	-0.175	-0.014	-0.091
-0.001	0	0.004	-0.006	-0.006	-0.016	0.097	-0.015	-0.091
-0.001	0.009	0.01	-0.004	-0.004	-0.025	0.182	-0.018	-0.077
0.02	0.014	0.017	-0.003	0	-0.035	0.115	-0.019	-0.077
0.028	0.02	0.009	-0.005	-0.003	-0.051	0.092	-0.02	-0.085
0.024	0.02	-0.002	-0.006	-0.005	-0.058	0.071	-0.023	-0.076
0.019	0.014	0.001	-0.008	-0.003	-0.038	-0.054	-0.026	-0.076
0.028	0.009	0.016	-0.003	-0.006	-0.013	-0.269	-0.022	-0.089
0.049	0.001	0.023	-0.013	-0.006	-0.023	-0.41	-0.024	-0.09
0.045	-0.008	0.014	-0.032	0.003	-0.046	-0.33	-0.034	-0.084
0.032	-0.012	0.006	-0.019	0.004	-0.034	-0.153	-0.033	-0.078
0.039	-0.006	0.013	-0.006	-0.003	-0.021	-0.067	-0.025	-0.074
0.022	0.009	0.026	-0.012	-0.005	-0.035	-0.165	-0.021	-0.081
-0.009	0.01	0.025	-0.011	0	-0.041	-0.351	-0.02	-0.079
-0.017	-0.008	0.001	-0.014	-0.005	-0.033	-0.384	-0.028	-0.068
-0.013	-0.019	-0.017	-0.016	-0.02	-0.03	-0.286	-0.026	-0.073
-0.006	-0.011	-0.004	-0.003	-0.018	-0.028	-0.176	-0.017	-0.078
-0.004	0.002	0.015	0.001	-0.006	-0.022	-0.09	-0.02	-0.072
0.013	0.009	0.015	-0.007	-0.003	-0.02	-0.16	-0.025	-0.061
0.045	0.011	0.008	-0.009	-0.001	-0.029	-0.296	-0.02	-0.071
0.034	0.012	0.015	-0.007	0.002	-0.034	-0.267	-0.014	-0.093
0.002	0.005	0.019	-0.017	-0.002	-0.043	-0.114	-0.014	-0.089
-0.012	-0.003	0.008	-0.027	-0.012	-0.05	0.004	-0.019	-0.081
-0.026	0.004	0.022	-0.022	-0.017	-0.039	0.003	-0.024	-0.085
-0.036	0.014	0.051	-0.01	-0.011	-0.033	-0.068	-0.028	-0.079
-0.039	0.006	0.035	-0.009	-0.006	-0.034	-0.073	-0.023	-0.079
-0.028	-0.007	0.008	-0.02	-0.007	-0.043	-0.018	-0.01	-0.085
-0.011	-0.014	0.014	-0.026	-0.006	-0.058	-0.03	-0.013	-0.076
-0.013	-0.008	0.02	-0.019	-0.003	-0.043	-0.114	-0.026	-0.072
-0.013	0.008	0.018	-0.015	-0.01	-0.007	-0.139	-0.029	-0.087
-0.045	0.02	0.028	-0.018	-0.016	-0.003	-0.058	-0.034	-0.091
-0.122	0.008	0.037	-0.021	-0.01	-0.033	0.019	-0.034	-0.081
-0.121	-0.011	0.032	-0.023	-0.007	-0.056	0.035	-0.022	-0.086
-0.027	-0.009	0.023	-0.01	-0.013	-0.058	0.087	-0.019	-0.097
0.046	0.005	0.021	-0.001	-0.011	-0.055	0.162	-0.02	-0.09
0.048	-0.002	0.013	-0.018	-0.003	-0.047	0.152	-0.019	-0.08
0.028	-0.008	0	-0.021	-0.021	-0.007	0.135	-0.019	-0.082
0.042	0.006	0.003	-0.008	-0.044	0.026	0.202	-0.02	-0.091
0.086	0.006	0.013	-0.014	-0.023	-0.011	0.307	-0.029	-0.099
0.108	-0.009	0.014	-0.027	0.001	-0.054	0.294	-0.035	-0.094
0.075	-0.005	0.003	-0.031	-0.008	-0.032	0.181	-0.027	-0.081
0.003	0.007	-0.007	-0.033	-0.01	-0.004	0.152	-0.019	-0.08
-0.062	0.008	0.002	-0.016	-0.01	-0.029	-0.034	-0.016	-0.085
-0.07	0.006	0.011	-0.004	-0.016	-0.059	-0.463	-0.015	-0.08
-0.011	0.007	0.006	-0.025	-0.006	-0.039	-0.628	-0.018	-0.07
0.08	0.006	0.01	-0.031	0.01	-0.004	-0.469	-0.017	-0.071
0.156	0.006	0.03	-0.007	0.009	0.006	-0.398	-0.014	-0.077
0.143	0.006	0.025	-0.005	0.002	-0.012	-0.449	-0.019	-0.071
0.065	0.006	-0.008	-0.025	-0.002	-0.034	-0.38	-0.025	-0.077
0.012	0.006	-0.015	-0.027	-0.002	-0.027	-0.15	-0.023	-0.098
0	0.004	0	-0.004	-0.007	-0.018	0.078	-0.018	-0.094
0.06	0.008	0.001	-0.002	-0.015	-0.03	-0.04	-0.015	-0.083
0.175	0.013	0.015	-0.022	-0.006	-0.03	-0.435	-0.022	-0.087
0.243	0.002	0.035	-0.018	0.004	-0.007	-0.532	-0.029	-0.08
0.267	0.002	0.026	-0.005	-0.005	0.01	-0.383	-0.019	-0.065
0.239	0.015	0.012	-0.002	-0.011	-0.026	-0.339	-0.009	-0.071
0.114	0.01	0.012	-0.002	-0.005	-0.068	-0.341	-0.021	-0.078
0.044	0.004	0	-0.021	-0.012	-0.041	-0.301	-0.024	-0.067
0.131	0.009	-0.011	-0.027	-0.019	-0.006	-0.183	-0.013	-0.073
0.225	0.009	0	0.002	-0.01	-0.013	-0.024	-0.013	-0.1
0.159	0.008	0.006	0.013	-0.003	-0.027	0.022	-0.013	-0.098
-0.02	0.009	0.001	-0.008	-0.002	-0.036	-0.056	-0.009	-0.07
-0.074	0.008	0.013	-0.015	-0.004	-0.04	-0.123	-0.014	-0.069
-0.034	0.008	0.032	-0.013	-0.013	-0.041	-0.154	-0.019	-0.082
-0.093	0.009	0.023	-0.022	-0.016	-0.034	-0.207	-0.018	-0.076
-0.151	0.005	0.002	-0.018	-0.009	-0.035	-0.281	-0.023	-0.077
-0.148	0.001	0.019	-0.005	-0.011	-0.055	-0.402	-0.027	-0.085
-0.179	0.005	0.052	-0.01	-0.018	-0.033	-0.561	-0.018	-0.078
-0.182	0.009	0.038	-0.017	-0.017	0.012	-0.595	-0.008	-0.077
-0.161	0.005	0.006	-0.013	-0.011	0.01	-0.489	-0.011	-0.08
-0.254	0.002	0.007	-0.018	0.002	0.004	-0.399	-0.02	-0.063
-0.353	0	0.024	-0.029	0.005	0.022	-0.273	-0.023	-0.057
-0.282	0.005	0.031	-0.028	-0.008	0.013	-0.139	-0.025	-0.073
-0.132	0.019	0.024	-0.02	-0.003	-0.026	-0.164	-0.022	-0.083
0.024	0.023	0.012	-0.012	0.012	-0.027	-0.246	-0.016	-0.09
0.157	0.011	0.015	-0.018	0.002	0.037	-0.24	-0.02	-0.091
0.158	0.003	0.026	-0.022	-0.012	0.06	-0.189	-0.019	-0.081
0.067	0	0.014	-0.01	-0.001	0.024	-0.157	-0.01	-0.086
-0.005	-0.008	-0.006	-0.005	0.014	0.011	-0.111	-0.01	-0.095
-0.088	-0.009	0	-0.013	0.006	0.036	-0.032	-0.016	-0.094
-0.175	0.005	0.017	-0.019	-0.011	0.136	-0.012	-0.023	-0.092
-0.208	0.005	0.011	-0.02	-0.009	0.241	-0.007	-0.027	-0.084
-0.211	-0.012	-0.007	-0.018	-0.006	0.17	0.076	-0.032	-0.085
-0.18	-0.012	0.016	-0.023	-0.015	0.002	0.106	-0.051	-0.097
-0.067	0	0.05	-0.024	-0.008	-0.061	0.054	-0.064	-0.101
0.024	0.005	0.026	-0.009	0	-0.046	0.015	-0.064	-0.095
0.07	0.007	-0.006	-0.002	-0.017	-0.173	-0.009	-0.062	-0.071
0.233	0.003	0.006	-0.009	-0.018	-0.43	-0.026	-0.043	-0.042
0.439	0	0.019	-0.015	0.004	-0.488	-0.039	-0.011	-0.044
0.481	0.001	0.013	-0.02	0.009	-0.351	-0.065	0.009	-0.062
0.395	0	0.009	-0.019	-0.006	-0.317	-0.082	0.015	-0.07
0.281	0.001	0.001	-0.015	-0.007	-0.363	-0.083	0.017	-0.074
0.159	0.012	-0.009	-0.018	0.01	-0.329	-0.108	0.015	-0.085
0.025	0.016	0	-0.01	0.003	-0.259	-0.075	0.001	-0.102
-0.114	0.005	0.004	0.009	-0.005	-0.228	0.05	-0.025	-0.127
-0.254	-0.005	0	0.012	0.014	-0.161	0.107	-0.054	-0.144
-0.372	0.005	0.012	0	0.004	-0.04	0.056	-0.066	-0.149
-0.2	0.017	0.018	-0.008	-0.03	0.05	0	-0.044	-0.154
0.279	0.005	0.008	-0.008	-0.026	0.111	-0.002	-0.002	-0.149
0.465	-0.011	0.004	-0.009	-0.005	0.117	0.051	0.026	-0.133
0.273	-0.012	0.014	-0.015	-0.006	0.047	0.123	0.034	-0.11
0.19	-0.014	0.017	-0.019	-0.017	-0.002	0.137	0.034	-0.071
0.215	-0.001	0.011	-0.014	-0.02	0.015	0.102	0.032	-0.033
0.177	0.015	0.018	-0.007	-0.019	0.072	0.113	0.029	-0.012
0.13	-0.001	0.026	-0.004	-0.013	0.095	0.154	0.023	-0.007
0.061	-0.006	0.026	-0.006	0	0.072	0.159	0.012	-0.026
-0.019	0.024	0.03	-0.014	0.01	0.12	0.125	0.002	-0.058
-0.05	0.027	0.034	-0.026	0.014	0.22	0.079	0.008	-0.082
-0.092	0.004	0.022	-0.03	0.01	0.238	0.072	0.039	-0.087
-0.173	0.002	0.002	-0.019	-0.002	0.182	0.124	0.07	-0.079
-0.182	0.014	0.001	-0.003	-0.01	0.126	0.163	0.034	-0.074
-0.203	0.013	0.009	-0.008	-0.006	0.109	0.155	-0.056	-0.079
-0.347	0.001	0.004	-0.022	0.008	0.089	0.207	-0.106	-0.077
-0.337	-0.003	-0.001	-0.021	0.02	0.005	0.246	-0.096	-0.066
-0.087	0.007	0.007	-0.016	0.017	-0.086	0.14	-0.079	-0.074
0.052	0.02	0.015	-0.009	0.004	-0.092	0.062	-0.079	-0.081
-0.033	0.014	0.013	-0.006	-0.002	0.009	0.048	-0.122	-0.056
-0.112	-0.001	0.003	-0.019	-0.003	0.102	-0.045	-0.222	-0.042
-0.08	0.003	-0.009	-0.032	-0.012	0.067	-0.122	-0.285	-0.067
-0.025	0.003	0	-0.022	-0.017	-0.072	-0.122	-0.226	-0.106
0.011	-0.004	0.016	-0.005	-0.012	-0.326	-0.072	-0.124	-0.116
0.043	0.003	0.007	-0.014	-0.006	-0.606	0.033	-0.052	-0.087
0.065	0.002	-0.002	-0.026	-0.006	-0.593	0.079	0.023	-0.053
0.099	0.004	0.006	-0.019	-0.009	-0.28	0.031	0.086	-0.034
0.081	0.017	0.004	-0.012	-0.009	-0.08	-0.007	0.087	-0.025
0.002	0.006	0.004	-0.021	-0.009	-0.141	-0.041	0.044	-0.038
-0.009	-0.007	0.03	-0.029	-0.02	-0.132	-0.071	0	-0.066
0.035	0	0.05	-0.02	-0.023	0.034	0.002	-0.036	-0.073
0.069	0.004	0.025	-0.009	-0.009	0.036	0.136	-0.059	-0.067
0.084	0.003	0.004	-0.01	-0.008	-0.109	0.204	-0.079	-0.067
0.054	0.001	0.013	-0.015	-0.017	-0.134	0.203	-0.104	-0.058
0.011	0.004	0.018	-0.014	-0.014	-0.083	0.174	-0.11	-0.049
-0.029	0.014	0.015	-0.007	-0.012	-0.05	0.153	-0.099	-0.053
-0.083	0.017	0.018	-0.009	-0.025	0.011	0.14	-0.094	-0.048
-0.076	0.011	0.013	-0.015	-0.038	0.096	0.11	-0.081	-0.04
-0.015	0.014	-0.002	-0.001	-0.046	0.144	0.046	-0.057	-0.055
0.007	0.019	0	0.015	-0.047	0.153	-0.029	-0.044	-0.08
-0.001	0.017	0.012	0.008	-0.03	0.172	-0.035	-0.044	-0.099
-0.02	0.008	0.009	-0.006	-0.012	0.164	0.023	-0.042	-0.117
-0.029	0.006	0.009	-0.012	-0.017	0.114	0.089	-0.02	-0.126
0.024	0.014	0.023	-0.013	-0.02	0.097	0.154	0.03	-0.125
0.051	0.003	0.025	-0.015	0.006	0.104	0.171	0.087	-0.134
0.011	-0.016	0.006	-0.018	0.025	0.098	0.07	0.118	-0.139
0.022	-0.005	0.005	-0.025	0.009	0.111	-0.112	0.118	-0.123
0.075	0.002	0.03	-0.031	-0.01	0.107	-0.242	0.099	-0.116
0.089	-0.003	0.032	-0.011	-0.024	0.046	-0.3	0.059	-0.108
0.072	0.009	0.008	0.004	-0.042	-0.018	-0.344	0.027	-0.082
0.043	0.014	-0.002	-0.013	-0.043	-0.053	-0.298	0.034	-0.059
0.022	-0.002	0.011	-0.02	-0.035	-0.06	-0.095	0.059	-0.067
0.024	0.005	0.026	-0.012	-0.034	-0.056	0.101	0.07	-0.096
0.028	0.015	0.023	-0.011	-0.014	-0.046	0.132	0.073	-0.099
0.01	-0.004	0.005	-0.014	0.011	-0.02	0.096	0.078	-0.082
-0.005	-0.003	-0.004	-0.021	0.007	-0.026	0.102	0.056	-0.077
0.016	0.011	0.011	-0.02	-0.006	-0.062	0.028	-0.012	-0.081
0.029	0.002	0.031	-0.011	-0.002	-0.075	-0.122	-0.065	-0.085
0.002	-0.003	0.026	-0.012	0.009	-0.065	-0.134	-0.066	-0.079
-0.047	0.002	0.004	-0.012	0.015	-0.029	-0.127	-0.047	-0.074
-0.092	0.001	0.004	-0.008	0.014	0.014	-0.221	-0.037	-0.071
-0.074	0.006	0.009	-0.011	0.009	0.011	-0.226	-0.036	-0.072
0.016	0.002	0.01	-0.009	0.002	-0.028	-0.14	-0.022	-0.091
0.105	-0.011	0.011	-0.01	0	-0.066	-0.054	0.015	-0.114
0.141	-0.001	-0.004	-0.022	0.005	-0.082	0.026	0.055	-0.117
0.141	0.005	-0.003	-0.017	0.007	-0.077	0.045	0.075	-0.115
0.146	-0.012	0.02	-0.007	0.008	-0.065	-0.041	0.065	-0.108
0.124	-0.015	0.025	-0.012	0.018	-0.058	-0.15	0.041	-0.092
0.047	-0.001	0.023	-0.017	0.024	-0.045	-0.199	0	-0.102
-0.005	0.005	0.031	-0.017	0.014	-0.037	-0.269	-0.09	-0.122
0.014	-0.003	0.027	-0.024	0	-0.075	-0.302	-0.178	-0.104
0.017	-0.003	0.013	-0.025	-0.003	-0.106	-0.187	-0.202	-0.072
-0.051	0.011	0.034	-0.022	0	-0.065	-0.11	-0.188	-0.057
-0.096	0.01	0.059	-0.024	-0.004	-0.036	-0.11	-0.167	-0.047
-0.056	0.004	0.033	-0.011	-0.015	-0.049	-0.097	-0.118	-0.041
-0.018	0.005	0.008	0.003	-0.021	-0.041	-0.162	-0.035	-0.041
-0.02	0.002	0.013	-0.008	-0.005	-0.008	-0.259	0.028	-0.054
-0.016	0	0.012	-0.023	0.013	0.002	-0.415	0.044	-0.071
-0.006	0.001	0.009	-0.022	0.005	-0.024	-0.666	0.033	-0.07
-0.001	0.003	0.013	-0.017	-0.009	-0.041	-0.734	-0.004	-0.075
0.005	0.005	0.011	-0.017	-0.011	-0.042	-0.589	-0.04	-0.091
0.043	0.007	0	-0.015	-0.016	-0.027	-0.464	-0.041	-0.092
0.099	0.012	-0.004	-0.01	-0.018	-0.001	-0.378	-0.033	-0.08
0.092	0.004	0.009	-0.008	-0.009	-0.02	-0.311	-0.032	-0.067
0.038	-0.008	0.016	-0.016	-0.002	-0.045	-0.33	-0.023	-0.055
0.032	0.008	0.009	-0.02	-0.017	-0.032	-0.377	-0.017	-0.056
0.061	0.023	0.001	-0.008	-0.031	-0.088	-0.363	-0.025	-0.071
0.061	0.009	0.003	-0.002	-0.021	-0.179	-0.362	-0.035	-0.08
0.038	-0.002	0.01	-0.012	-0.013	-0.16	-0.387	-0.042	-0.082
0.021	0.001	0.002	-0.023	-0.013	-0.102	-0.35	-0.045	-0.081
0.017	0	-0.01	-0.023	-0.008	-0.069	-0.269	-0.033	-0.072
0.012	0.001	0.002	-0.004	-0.008	0.006	-0.159	-0.016	-0.065
-0.008	0.005	0.011	0.007	-0.013	0.094	-0.073	-0.02	-0.072
-0.023	0.006	0.005	-0.005	-0.008	0.098	-0.116	-0.031	-0.076
-0.002	0.005	0.004	-0.013	0	0.032	-0.22	-0.025	-0.072
0.033	0.014	0.009	-0.006	-0.005	-0.03	-0.244	-0.012	-0.084
0.025	0.02	0.003	0	-0.006	-0.096	-0.13	-0.005	-0.105
-0.019	-0.003	-0.005	-0.008	0.003	-0.188	0.045	-0.006	-0.113
-0.044	-0.018	0.014	-0.014	0.004	-0.253	0.106	-0.004	-0.108
-0.009	-0.005	0.035	-0.011	-0.002	-0.196	-0.02	0.011	-0.103
0.044	0.003	0.016	-0.012	-0.008	-0.01	-0.18	0.016	-0.101
0.013	0.007	-0.006	-0.019	-0.011	0.083	-0.162	0.004	-0.092
-0.066	0.009	-0.002	-0.02	-0.001	-0.065	-0.044	0.015	-0.073
-0.07	0.005	0.008	-0.021	0	-0.227	-0.006	0.046	-0.062
-0.023	0.013	0.018	-0.016	-0.012	-0.191	-0.019	0.042	-0.07
0.001	0.018	0.018	-0.009	-0.008	-0.038	-0.04	0.003	-0.073
0.01	0.001	0.007	-0.021	0.002	0.084	-0.103	-0.035	-0.061
0.023	-0.006	0.001	-0.03	-0.001	0.116	-0.207	-0.045	-0.049
0.05	0.004	0.007	-0.011	-0.008	0.088	-0.252	-0.024	-0.044
0.08	0.003	0.008	-0.007	-0.011	0.076	-0.174	-0.004	-0.04
0.078	-0.005	0.003	-0.021	-0.003	0.071	-0.065	0.014	-0.032
0.058	0	0.006	-0.019	0.005	0.007	-0.012	0.036	-0.047
0.046	0.016	0.012	-0.012	0.004	-0.064	-0.012	0.023	-0.093
0.024	0.016	0.011	-0.016	0.004	-0.071	-0.035	-0.023	-0.119
-0.005	0.006	0.004	-0.019	0.007	-0.048	-0.021	-0.053	-0.108
-0.011	0.009	0.011	-0.019	0.004	-0.024	0.027	-0.053	-0.087
0.003	0.016	0.029	-0.015	-0.002	0.009	0.021	-0.033	-0.071
0.012	0.014	0.019	-0.007	-0.002	0.028	-0.063	-0.005	-0.076
0.011	0.015	-0.003	-0.011	0.003	0.02	-0.166	0.011	-0.115
0.011	0.007	0.006	-0.017	0.009	0.019	-0.188	0.006	-0.157
0.012	0	0.028	-0.015	0.006	0.012	-0.109	0.001	-0.159
0.012	0.017	0.023	-0.017	-0.007	-0.006	-0.048	-0.01	-0.142
0.014	0.021	0.005	-0.02	-0.008	-0.008	-0.028	-0.057	-0.119
0.013	0.003	0.001	-0.019	-0.004	0.002	-0.003	-0.096	-0.067
0.014	-0.001	0.006	-0.02	-0.009	0.025	-0.019	-0.088	-0.011
0.021	0.01	0.013	-0.014	-0.016	0.038	-0.057	-0.067	0.001
0.004	0.007	0.018	-0.003	-0.008	0.022	-0.092	-0.042	-0.022
-0.028	-0.002	0.011	-0.003	0.003	-0.01	-0.174	-0.025	-0.04
-0.026	0.012	0.001	-0.008	-0.022	-0.058	-0.226	-0.031	-0.041
-0.002	0.02	0.017	-0.016	-0.051	-0.057	-0.184	-0.034	-0.039
0.007	-0.011	0.034	-0.026	-0.032	-0.008	-0.113	-0.026	-0.04
0.002	-0.029	0.022	-0.021	-0.014	-0.005	-0.024	-0.025	-0.056
0.002	-0.012	0.006	-0.009	-0.013	-0.002	0.084	-0.027	-0.079
0.015	0	0.014	-0.012	-0.001	0.03	0.132	-0.006	-0.075
0.018	0.004	0.027	-0.011	-0.004	0.039	0.08	0.031	-0.056
-0.002	0.011	0.023	0.002	-0.013	0.028	0.016	0.049	-0.053
-0.016	0.008	0.015	0.004	-0.004	0.003	0	0.042	-0.06
-0.004	0.005	0.021	-0.008	0.002	-0.011	0.019	0.037	-0.072
0.029	0.014	0.028	-0.017	0.005	0.019	0.075	0.018	-0.099
0.034	0.016	0.024	-0.014	0.009	0.058	0.112	-0.049	-0.125
0.019	0.006	0.018	-0.01	0.004	0.063	0.079	-0.121	-0.147
0.032	0.01	0.021	-0.012	-0.004	0.052	0.043	-0.147	-0.178
0.038	0.015	0.024	-0.013	-0.012	0.057	0.021	-0.158	-0.186
0.017	0.005	0.017	-0.031	-0.018	0.053	0.028	-0.158	-0.156
-0.002	0.003	0.018	-0.044	-0.01	0.032	0.091	-0.112	-0.148
-0.005	0.011	0.029	-0.017	-0.002	0.045	0.1	-0.063	-0.154
-0.006	0.012	0.029	0.002	-0.006	0.086	0.06	-0.025	-0.136
-0.006	0.013	0.023	-0.013	-0.011	0.092	0.102	0.024	-0.115
0.003	0.015	0.028	-0.019	-0.017	0.067	0.183	0.021	-0.093
0.01	0.017	0.015	-0.015	-0.027	0.052	0.216	-0.058	-0.065
0.019	0.019	-0.011	-0.019	-0.041	0.054	0.199	-0.129	-0.046
0.031	0.016	0.004	-0.008	-0.051	0.058	0.14	-0.165	-0.029
0.02	0.011	0.03	0.005	-0.044	0.008	0.071	-0.159	-0.024
0.008	0	0.025	-0.007	-0.028	-0.122	0.072	-0.078	-0.027
0.015	-0.007	0.016	-0.017	-0.015	-0.245	0.133	0.022	-0.037
0.008	0.007	0.022	-0.012	-0.008	-0.289	0.168	0.09	-0.082
-0.016	0.021	0.028	-0.015	-0.004	-0.331	0.204	0.153	-0.127
-0.015	0.013	0.018	-0.019	0	-0.416	0.257	0.194	-0.122
0.004	0.004	0.008	-0.015	0.002	-0.409	0.194	0.164	-0.103
0.019	0.006	0.022	-0.01	-0.008	-0.265	0.033	0.082	-0.103
0.039	0.003	0.038	-0.01	-0.019	-0.065	-0.029	0.019	-0.123
0.038	-0.005	0.031	-0.014	-0.012	0.158	-0.021	-0.003	-0.158
0.015	-0.008	0.021	-0.016	0.002	0.214	-0.07	-0.057	-0.161
0.012	-0.01	0.026	-0.01	-0.002	-0.05	-0.132	-0.187	-0.122
0.006	-0.008	0.035	-0.015	-0.01	-0.356	-0.197	-0.298	-0.096
-0.019	-0.003	0.031	-0.019	0.007	-0.453	-0.27	-0.288	-0.073
-0.01	-0.002	0.009	-0.007	0.018	-0.404	-0.306	-0.192	-0.023
0.022	-0.004	-0.002	-0.004	0.002	-0.261	-0.358	-0.081	0.005
0.029	-0.005	0.014	-0.005	-0.004	-0.096	-0.382	-0.008	0.001
0.025	-0.007	0.03	-0.001	-0.003	0.079	-0.254	0.005	0.014
0.017	-0.007	0.032	-0.013	-0.009	0.324	-0.101	0.021	0.018
0.006	-0.001	0.034	-0.027	-0.01	0.382	-0.053	0.088	-0.025
0.008	0	0.036	-0.024	-0.009	0.042	-0.028	0.145	-0.065
0.012	-0.015	0.031	-0.018	-0.005	-0.408	-0.004	0.108	-0.066
-0.002	-0.033	0.028	-0.02	0.003	-0.598	-0.051	0.004	-0.057
-0.012	-0.026	0.04	-0.02	0.005	-0.492	-0.147	-0.056	-0.056
-0.003	-0.009	0.051	-0.005	-0.007	-0.264	-0.215	-0.034	-0.065
0.006	-0.011	0.042	0.006	-0.015	0.145	-0.145	0.01	-0.067
0.015	-0.019	0.033	-0.003	0	0.917	0.091	0.009	-0.046
0.015	-0.014	0.031	-0.009	0.012	1.663	0.273	-0.015	-0.039
-0.004	-0.01	0.018	0.003	0.005	1.644	0.334	0.02	-0.062
-0.017	-0.009	0.011	0.005	0	0.609	0.393	0.109	-0.082
-0.013	-0.011	0.007	-0.01	0.006	-1.178	0.337	0.144	-0.1
-0.005	-0.02	-0.013	-0.018	0.013	-2.633	0.075	0.1	-0.121
-0.001	-0.025	-0.025	-0.004	0.001	-2.024	-0.165	0.032	-0.123
0.01	-0.025	-0.01	0.004	-0.01	0.289	-0.162	-0.036	-0.096
0.018	-0.032	-0.003	-0.004	0	1.693	-0.058	-0.076	-0.073
0.001	-0.036	-0.017	-0.014	0.006	1.12	0.029	-0.068	-0.068
0.01	-0.026	-0.014	-0.014	-0.005	-0.379	0.141	-0.023	-0.048
0.037	-0.026	0.003	-0.013	-0.014	-1.689	0.107	0.034	-0.021
0.013	-0.033	-0.004	-0.015	-0.015	-2.19	-0.045	0.066	-0.027
-0.015	-0.035	-0.005	-0.008	-0.012	-1.696	-0.089	0.048	-0.062
0.003	-0.036	0.026	-0.007	-0.005	-0.689	-0.096	-0.016	-0.106
0.014	-0.038	0.044	-0.022	-0.001	0.139	-0.135	-0.085	-0.137
0.001	-0.044	0.032	-0.013	-0.004	0.738	-0.133	-0.108	-0.157
-0.007	-0.05	0.02	0.004	-0.003	1.316	-0.084	-0.062	-0.171
-0.019	-0.057	-0.003	-0.009	0.004	1.494	-0.055	0.035	-0.15
-0.021	-0.061	-0.051	-0.018	-0.004	0.978	-0.081	0.135	-0.115
0.002	-0.039	-0.106	-0.008	-0.013	0.533	-0.1	0.183	-0.103
0.004	-0.017	-0.145	-0.003	-0.007	0.327	-0.096	0.121	-0.095
-0.021	-0.029	-0.167	-0.009	-0.009	-0.371	-0.142	-0.039	-0.096
-0.032	-0.042	-0.159	-0.015	-0.014	-0.933	-0.273	-0.197	-0.113
-0.021	-0.047	-0.081	-0.01	-0.008	-0.841	-0.491	-0.297	-0.117
-0.002	-0.053	0.046	-0.02	-0.01	-0.837	-0.669	-0.309	-0.116
0.005	-0.053	0.138	-0.039	-0.015	-0.789	-0.679	-0.227	-0.111
-0.001	-0.06	0.146	-0.031	-0.014	-0.236	-0.615	-0.123	-0.093
0.008	-0.066	0.071	-0.017	-0.008	0.14	-0.559	-0.022	-0.077
0.022	-0.066	0.005	-0.022	-0.008	0.016	-0.508	0.063	-0.063
0.012	-0.082	0.023	-0.026	-0.014	0.075	-0.442	0.068	-0.051
-0.012	-0.087	0.052	-0.014	-0.016	0.405	-0.335	0.024	-0.053
-0.012	-0.065	0.039	-0.004	-0.02	0.589	-0.178	-0.004	-0.052
0.012	-0.064	0.031	-0.016	-0.014	0.597	-0.046	-0.022	-0.05
0.022	-0.074	0.026	-0.017	0.003	0.359	-0.034	-0.018	-0.059
0.009	-0.063	0.039	-0.002	0.007	-0.105	-0.093	0.006	-0.061
-0.002	-0.06	0.099	-0.012	0.011	-0.318	-0.131	0.018	-0.07
0.007	-0.067	0.15	-0.025	0.01	-0.227	-0.113	0.018	-0.102
0.03	-0.064	0.131	-0.018	-0.007	-0.164	-0.016	0.008	-0.122
0.043	-0.062	0.06	-0.021	-0.009	0.194	0.137	-0.016	-0.106
0.02	-0.05	-0.007	-0.031	-0.01	0.869	0.223	-0.03	-0.096
-0.001	-0.031	-0.084	-0.028	-0.023	0.658	0.147	-0.056	-0.107
0.017	-0.031	-0.17	-0.026	-0.011	-0.7	0.013	-0.114	-0.099
0.029	-0.029	-0.159	-0.022	0.013	-1.442	-0.044	-0.107	-0.078
0.024	-0.007	-0.087	-0.015	0.022	-0.704	-0.094	-0.024	-0.06
0.036	0.004	-0.059	-0.024	0.02	0.346	-0.177	0.011	-0.042
0.048	-0.004	-0.044	-0.032	0	1.178	-0.138	-0.019	-0.045
0.049	-0.003	-0.091	-0.034	-0.013	2.046	-0.021	-0.05	-0.056
0.053	0.008	-0.214	-0.038	-0.001	2.158	0.021	-0.053	-0.066
0.042	0.022	-0.242	-0.041	0.001	0.918	0.059	-0.037	-0.09
0.046	0.032	-0.147	-0.041	-0.011	-0.612	0.055	-0.046	-0.099
0.071	0.037	-0.042	-0.032	-0.012	-1.493	-0.111	-0.081	-0.078
0.044	0.047	0.069	-0.026	-0.01	-2.229	-0.29	-0.109	-0.066
-0.029	0.067	0.17	-0.036	-0.02	-2.546	-0.379	-0.104	-0.102
-0.049	0.095	0.163	-0.048	-0.033	-1.364	-0.412	-0.048	-0.129
0.047	0.103	0.063	-0.051	-0.032	0.263	-0.343	0.021	-0.087
0.181	0.093	0.015	-0.053	-0.02	0.744	-0.23	0.061	-0.057
0.222	0.112	0.107	-0.052	-0.017	0.546	-0.206	0.071	-0.073
0.225	0.145	0.218	-0.05	-0.019	0.681	-0.178	0.035	-0.072
0.272	0.161	0.183	-0.053	-0.021	1.099	0.021	-0.036	-0.063
0.263	0.17	0.074	-0.055	-0.011	1.236	0.253	-0.07	-0.067
0.104	0.184	0.015	-0.057	0.005	1.083	0.255	-0.043	-0.067
-0.044	0.217	-0.002	-0.061	0.009	0.841	0.099	-0.007	-0.072
0.134	0.269	0.013	-0.057	0.001	0.518	-0.008	0.004	-0.078
0.394	0.305	0.045	-0.049	-0.008	0.286	-0.102	0.01	-0.069
0.128	0.312	0.025	-0.05	-0.011	0.103	-0.2	0.016	-0.06
-0.434	0.319	-0.062	-0.042	-0.012	-0.237	-0.218	0.016	-0.057
-0.67	0.351	-0.169	-0.015	-0.022	-0.586	-0.244	0.013	-0.064
-0.636	0.382	-0.25	0.012	-0.027	-0.807	-0.311	0.01	-0.082
-0.471	0.395	-0.242	0.034	-0.024	-0.882	-0.336	0.006	-0.085
-0.036	0.415	-0.126	0.05	-0.03	-0.65	-0.331	0.01	-0.064
0.496	0.463	0.04	0.041	-0.025	-0.105	-0.292	0.017	-0.057
0.943	0.509	0.216	0.03	0.004	0.392	-0.236	0.005	-0.075
1.248	0.53	0.313	0.028	0.026	0.419	-0.259	-0.014	-0.076
1.184	0.559	0.248	0.004	0.026	0.072	-0.332	-0.02	-0.044
0.727	0.603	0.145	-0.014	0.014	-0.18	-0.296	-0.02	-0.027
0.102	0.637	0.107	-0.006	0	-0.262	-0.153	-0.023	-0.041
-0.322	0.671	0.07	-0.007	-0.013	-0.197	-0.046	-0.026	-0.058
-0.346	0.712	0.022	-0.017	-0.01	0.299	0.007	-0.028	-0.064
-0.217	0.747	-0.056	-0.009	-0.001	0.964	0.028	-0.027	-0.054
-0.077	0.788	-0.156	0.011	-0.009	0.99	0.035	-0.027	-0.047
-0.265	0.829	-0.169	0.018	-0.015	0.449	0.033	-0.026	-0.065
-1.255	0.86	-0.103	0.021	-0.015	0.04	-0.018	-0.023	-0.082
-2.188	0.892	0.002	0.038	-0.024	-0.197	-0.054	-0.021	-0.078
-1.736	0.924	0.165	0.055	-0.029	-0.402	-0.011	-0.023	-0.066
-0.292	0.955	0.286	0.123	-0.032	-0.456	0.103	-0.032	-0.057
0.751	1.001	0.301	0.239	-0.036	-0.391	0.267	-0.04	-0.073
0.868	1.05	0.303	0.162	-0.016	-0.27	0.366	-0.04	-0.101
0.753	1.093	0.318	-0.068	0.004	-0.151	0.381	-0.032	-0.101
1.241	1.138	0.287	-0.076	-0.001	-0.101	0.423	-0.023	-0.097
1.74	1.182	0.202	0.014	0.008	-0.067	0.413	-0.022	-0.118
1.232	1.22	0.099	-0.067	0.024	-0.058	0.318	-0.028	-0.126
0.445	1.232	0.042	-0.17	0.007	-0.131	0.316	-0.035	-0.107
0.171	1.203	0.067	-0.297	-0.021	-0.222	0.371	-0.036	-0.093
-0.316	1.196	0.118	-0.479	-0.014	-0.307	0.357	-0.027	-0.088
-1.317	1.201	0.135	-0.453	0.008	-0.382	0.328	-0.027	-0.085
-2.059	1.101	0.131	-0.143	0.004	-0.363	0.288	-0.034	-0.106
-1.794	0.484	0.142	0.337	-0.006	-0.305	0.227	-0.024	-0.117
-0.761	-1.45	0.124	0.611	0	-0.336	0.253	-0.01	-0.083
-0.226	-4.408	0.052	0.349	0.006	-0.388	0.313	-0.003	-0.063
-0.333	-7.02	0.011	0.01	-0.002	-0.37	0.283	-0.007	-0.077
0.015	-8.648	0.02	-0.062	-0.01	-0.355	0.261	-0.019	-0.081
0.585	-8.301	0	-0.009	-0.014	-0.361	0.273	-0.013	-0.087
0.52	-4.993	-0.038	0.149	-0.011	-0.326	0.217	-0.001	-0.102
0.203	-0.754	-0.048	0.163	0.004	-0.24	0.136	-0.016	-0.102
0.272	1.309	-0.044	-0.081	0.009	-0.139	0.065	-0.027	-0.093
0.496	0.854	-0.068	-0.114	-0.008	-0.107	-0.089	-0.018	-0.094
0.185	-0.501	-0.158	0.193	-0.011	-0.109	-0.271	-0.019	-0.101
-0.625	-2.026	-0.316	0.296	0	-0.044	-0.305	-0.031	-0.108
-0.846	-3.947	-0.463	0.07	-0.003	-0.004	-0.216	-0.032	-0.111
0.188	-5.052	-0.5	-0.084	-0.014	-0.029	-0.24	-0.026	-0.1
1.5	-3.736	-0.414	-0.111	-0.016	-0.021	-0.407	-0.027	-0.092
1.834	-1.323	-0.28	0.049	-0.011	0.016	-0.564	-0.036	-0.097
1.284	-0.16	-0.141	0.339	-0.007	0.044	-0.679	-0.045	-0.092
0.377	-0.47	-0.014	0.224	-0.01	0.064	-0.681	-0.047	-0.081
-0.525	-1.384	0.038	-0.158	-0.015	0.081	-0.597	-0.042	-0.088
-0.984	-1.701	-0.025	-0.239	-0.01	0.083	-0.586	-0.037	-0.091
-0.986	-0.538	-0.123	-0.151	-0.003	0.059	-0.567	-0.04	-0.083
-0.762	1.191	-0.111	-0.13	-0.002	0.028	-0.467	-0.038	-0.084
-0.461	2.02	-0.018	-0.093	-0.006	0.001	-0.355	-0.023	-0.092
-0.262	1.869	-0.092	-0.048	-0.007	-0.001	-0.27	-0.016	-0.09
-0.245	1.59	-0.326	-0.047	0	0.039	-0.27	-0.022	-0.078
-0.296	1.545	-0.365	-0.035	0.012	0.123	-0.28	-0.023	-0.083
-0.26	1.596	-0.155	0.003	0.008	0.228	-0.26	-0.013	-0.101
-0.146	1.726	-0.031	0.014	-0.003	0.232	-0.33	-0.011	-0.102
-0.057	1.755	-0.06	-0.007	0	0.125	-0.33	-0.026	-0.089
0.003	1.511	0.014	-0.031	0.004	0.038	-0.16	-0.031	-0.082
0.096	1.183	0.203	-0.05	-0.004	-0.037	-0.166	-0.023	-0.073
0.156	1.111	0.187	-0.074	-0.018	-0.116	-0.34	-0.027	-0.061
0.099	1.464	-0.094	-0.105	-0.021	-0.126	-0.365	-0.032	-0.065
0.04	1.893	-0.265	-0.114	-0.005	-0.059	-0.298	-0.024	-0.074
0.042	1.956	-0.11	-0.1	0.005	0.025	-0.265	-0.016	-0.071
0.041	1.717	0.173	-0.094	0.003	0.068	-0.18	-0.016	-0.082
0.016	1.544	0.331	-0.085	0.004	0.059	-0.066	-0.021	-0.099
-0.016	1.643	0.332	-0.062	0.002	0.066	-0.039	-0.027	-0.093
-0.016	1.787	0.294	-0.054	0	0.126	-0.071	-0.027	-0.082
0.001	1.625	0.258	-0.058	0	0.167	-0.115	-0.018	-0.081
0.009	1.24	0.232	-0.056	0.002	0.155	-0.171	-0.013	-0.083
0.036	0.935	0.251	-0.054	0.009	0.135	-0.148	-0.021	-0.077
0.086	0.75	0.213	-0.046	-0.01	0.131	-0.032	-0.026	-0.07
0.124	0.613	0.107	-0.037	-0.039	0.115	-0.001	-0.024	-0.074
0.115	0.507	0.1	-0.039	-0.024	0.051	-0.078	-0.023	-0.071
0.084	0.404	0.144	-0.041	-0.002	-0.011	-0.096	-0.021	-0.063
0.095	0.31	0.116	-0.041	-0.01	-0.019	-0.048	-0.02	-0.059
0.151	0.237	0.065	-0.034	-0.014	-0.027	0.004	-0.028	-0.066
0.2	0.176	0.042	-0.019	-0.011	-0.057	0.018	-0.022	-0.081
0.219	0.115	0.047	-0.015	-0.008	-0.072	-0.038	-0.013	-0.073
0.221	0.056	0.063	-0.025	0	-0.066	-0.066	-0.019	-0.059
0.196	0.007	0.059	-0.019	0.004	-0.056	-0.012	-0.023	-0.072
0.143	-0.024	0.044	-0.01	-0.01	-0.073	0.035	-0.021	-0.074
0.103	-0.041	0.043	-0.013	-0.02	-0.113	0.067	-0.015	-0.065
0.078	-0.062	0.04	-0.018	-0.01	-0.117	0.101	-0.011	-0.075
0.073	-0.086	0.026	-0.016	0	-0.08	0.085	-0.017	-0.081
0.095	-0.116	0.028	-0.009	-0.006	-0.053	0.133	-0.018	-0.077
0.074	-0.156	0.039	-0.017	-0.019	-0.059	0.29	-0.006	-0.078
0.036	-0.193	0.036	-0.031	-0.023	-0.086	0.325	0.002	-0.072
0.069	-0.22	0.03	-0.013	-0.018	-0.088	0.225	0.003	-0.058
0.093	-0.239	0.028	0.01	-0.011	-0.059	0.177	-0.002	-0.062
0.038	-0.287	0.023	0.003	-0.004	-0.068	0.191	-0.006	-0.083
0.002	-0.408	0.015	-0.01	-0.001	-0.102	0.211	-0.006	-0.091
0.013	-0.46	0.002	-0.018	-0.001	-0.093	0.255	-0.01	-0.08
0.001	-0.347	-0.007	-0.021	0	-0.065	0.32	-0.011	-0.069
-0.032	-0.295	-0.005	-0.004	0.004	-0.051	0.337	-0.008	-0.077
-0.028	-0.47	-0.004	0.014	0.008	-0.039	0.273	-0.01	-0.088
0.011	-0.653	-0.011	0.005	0.01	-0.027	0.15	-0.009	-0.08
0.055	-0.473	-0.006	-0.012	0.008	-0.026	0.005	-0.002	-0.072
0.106	-0.072	0.012	-0.008	0.002	-0.034	-0.017	0	-0.086
0.119	0.006	0.007	-0.003	0.004	-0.03	0.039	-0.006	-0.095
0.084	-0.168	-0.016	-0.009	0.007	-0.032	-0.055	-0.008	-0.087
0.055	-0.216	-0.005	-0.009	0.012	-0.03	-0.22	0	-0.082
0.036	-0.185	0.013	-0.005	0.016	0.015	-0.285	0.012	-0.084
0.007	-0.177	-0.005	-0.007	0.003	0.037	-0.292	0.02	-0.079
-0.045	-0.127	-0.02	-0.005	-0.009	0.026	-0.312	0.019	-0.073
-0.104	-0.056	-0.021	0	0.006	0.058	-0.311	0.013	-0.076
-0.142	-0.064	-0.015	0.005	0.02	0.094	-0.285	0.003	-0.08
-0.155	-0.114	-0.001	0.012	0.007	0.068	-0.294	-0.005	-0.073
-0.129	-0.118	-0.001	0.011	-0.003	-0.088	-0.311	-0.008	-0.067
-0.102	-0.104	-0.021	-0.007	0.005	-0.273	-0.278	-0.009	-0.073
-0.129	-0.111	-0.035	-0.017	0.009	-0.275	-0.239	-0.014	-0.079
-0.131	-0.11	-0.021	-0.01	-0.001	-0.196	-0.22	-0.025	-0.075
-0.003	-0.085	0	0.002	-0.012	-0.134	-0.186	-0.034	-0.065
0.156	-0.073	0.012	0.012	-0.017	-0.01	-0.164	-0.023	-0.06
0.202	-0.079	0.02	0.008	-0.022	0.091	-0.162	-0.012	-0.07
0.176	-0.066	0.015	-0.007	-0.025	0.069	-0.121	-0.01	-0.077
0.151	-0.045	-0.001	-0.008	-0.02	-0.046	-0.073	0.001	-0.073
0.155	-0.04	-0.007	-0.006	-0.016	-0.112	-0.039	-0.003	-0.088
0.191	-0.031	0.009	-0.011	-0.018	-0.029	0.02	-0.041	-0.113
0.187	-0.021	0.023	-0.011	-0.011	0.055	0.044	-0.109	-0.123
0.159	-0.032	0.008	0.002	-0.001	0.015	-0.009	-0.214	-0.115
0.183	-0.037	0	0.009	-0.001	-0.041	-0.083	-0.329	-0.092
0.173	-0.021	0.008	-0.003	0.007	-0.033	-0.142	-0.367	-0.072
0.082	-0.018	0	-0.012	0.01	-0.037	-0.191	-0.277	-0.081
-0.01	-0.017	-0.021	-0.011	-0.009	-0.096	-0.212	-0.117	-0.109
-0.071	0.003	-0.046	-0.01	-0.027	-0.078	-0.19	0.016	-0.118
-0.124	0.001	-0.065	-0.007	-0.033	0.033	-0.156	0.076	-0.088
-0.173	-0.029	-0.049	-0.009	-0.044	-0.031	-0.099	0.087	-0.046
-0.19	-0.027	-0.027	-0.006	-0.055	-0.295	-0.019	0.094	-0.027
-0.163	0.004	-0.036	0.007	-0.041	-0.398	0.032	0.08	-0.031
-0.141	0.002	-0.032	-0.001	-0.017	-0.237	0.053	0.011	-0.035
-0.098	-0.02	-0.01	-0.024	-0.008	-0.091	0.064	-0.082	-0.049
-0.023	-0.025	-0.024	-0.026	0.005	-0.104	0.025	-0.137	-0.086
-0.029	-0.035	-0.066	-0.013	0.03	-0.101	-0.076	-0.151	-0.112
-0.083	-0.038	-0.118	-0.002	0.036	0.026	-0.144	-0.141	-0.104
-0.065	-0.015	-0.144	-0.011	0.024	0.046	-0.116	-0.085	-0.097
-0.036	-0.005	-0.088	-0.024	0.007	-0.171	-0.09	-0.013	-0.106
-0.048	-0.007	0.013	-0.011	0	-0.31	-0.102	0.011	-0.107
-0.039	-0.007	0.063	0.003	0.01	-0.165	-0.099	0.003	-0.095
0.01	-0.018	0.054	-0.01	0.02	-0.01	-0.114	0.001	-0.093
0.057	-0.032	0.059	-0.024	0.018	-0.054	-0.11	0.003	-0.108
0.064	-0.023	0.093	-0.02	0.004	-0.08	-0.018	0.007	-0.114
0.035	-0.007	0.099	-0.017	-0.008	0.138	0.098	0.022	-0.102
0.003	-0.016	0.071	-0.025	-0.014	0.419	0.182	0.055	-0.093
-0.028	-0.031	0.053	-0.019	-0.021	0.453	0.172	0.092	-0.088
-0.052	-0.026	0.049	-0.009	-0.022	0.247	-0.011	0.1	-0.083
-0.06	-0.018	0.031	-0.033	-0.024	-0.026	-0.228	0.073	-0.088
-0.054	-0.028	0.003	-0.052	-0.026	-0.254	-0.263	0.051	-0.091
-0.024	-0.036	-0.015	-0.027	-0.023	-0.215	-0.126	0.057	-0.073
0.029	-0.022	-0.009	-0.013	-0.02	0.117	0.019	0.074	-0.066
0.076	-0.011	0.047	-0.022	-0.015	0.351	0.062	0.083	-0.089
0.078	-0.005	0.113	-0.019	-0.01	0.332	0.031	0.08	-0.11
0.052	0.004	0.122	-0.023	-0.004	0.331	-0.016	0.065	-0.116
0.054	-0.002	0.123	-0.036	0.01	0.665	-0.049	0.059	-0.114
0.067	-0.017	0.137	-0.027	0.016	1.357	0.013	0.061	-0.105
0.065	-0.019	0.106	-0.016	0.004	1.533	0.165	0.056	-0.097
0.068	-0.002	0.055	-0.02	0.003	0.225	0.239	0.065	-0.088
0.055	0.004	0.044	-0.015	-0.009	-1.52	0.169	0.082	-0.079
0.016	0.003	0.055	-0.006	-0.075	-1.848	0.103	0.083	-0.09
-0.01	0.01	0.055	-0.006	-0.112	-0.912	0.136	0.076	-0.102
-0.012	0.004	0.05	-0.012	-0.07	0.351	0.217	0.04	-0.092
-0.012	-0.009	0.053	-0.015	-0.037	1.43	0.271	-0.051	-0.083
-0.014	-0.004	0.056	-0.004	-0.045	1.385	0.292	-0.166	-0.076
-0.005	-0.001	0.038	-0.007	-0.046	0.246	0.306	-0.254	-0.056
0.002	-0.002	0.01	-0.024	-0.039	-0.927	0.238	-0.258	-0.032
0.007	-0.008	0.006	-0.015	-0.041	-1.909	0.083	-0.172	-0.028
0.025	-0.016	-0.001	-0.004	-0.029	-2.434	-0.013	-0.046	-0.047
0.036	-0.002	-0.025	-0.004	-0.056	-1.943	-0.068	0.096	-0.062
0.025	0.005	-0.042	0.003	-0.158	-0.929	-0.145	0.196	-0.02
0.005	-0.006	-0.073	0.005	-0.188	-0.141	-0.221	0.174	0.062
-0.007	0.001	-0.102	-0.005	-0.109	0.631	-0.297	0.089	0.058
0.007	0.013	-0.088	-0.004	-0.081	1.067	-0.293	0.017	-0.074
0.022	-0.001	-0.077	0.006	-0.154	0.169	-0.209	-0.114	-0.214
-0.006	-0.011	-0.078	0.003	-0.177	-1.03	-0.174	-0.304	-0.26
-0.021	0.001	-0.046	-0.008	-0.067	-1.047	-0.21	-0.429	-0.223
0.016	0.011	0.006	-0.008	-0.016	-0.539	-0.26	-0.476	-0.157
0.028	0.009	0.042	-0.011	-0.139	-0.02	-0.288	-0.463	-0.053
0	0.001	0.067	-0.023	-0.259	0.571	-0.316	-0.303	0.054
-0.013	-0.006	0.118	-0.022	-0.251	0.574	-0.376	-0.004	0.073
-0.001	-0.006	0.156	-0.009	-0.219	-0.025	-0.503	0.238	0.04
0.02	-0.005	0.113	-0.008	-0.285	-0.313	-0.625	0.274	0.02
0.019	-0.011	0.045	-0.013	-0.287	0.167	-0.548	0.215	-0.024
-0.004	-0.016	0.015	-0.006	-0.089	1.098	-0.283	0.191	-0.089
-0.013	-0.005	0.008	-0.008	-0.004	1.716	-0.066	0.149	-0.122
-0.011	0.015	0.004	-0.021	-0.153	1.062	-0.011	0.054	-0.126
-0.011	0.012	0.005	-0.016	-0.202	-1.148	-0.089	-0.019	-0.098
-0.013	-0.006	0.011	-0.004	-0.134	-3.155	-0.318	0.006	-0.036
-0.017	-0.012	0.003	-0.005	-0.099	-2.919	-0.589	0.093	-0.001
-0.007	-0.013	-0.016	0	0.169	-1.253	-0.781	0.142	-0.01
0.008	-0.018	-0.031	0.015	0.806	0.142	-1.011	0.094	0.005
-0.016	-0.025	-0.037	0.008	1.275	0.917	-1.289	-0.1	0.025
-0.043	-0.024	-0.041	-0.014	1.098	1.166	-1.374	-0.279	-0.059
-0.021	-0.023	-0.062	-0.015	0.529	1.17	-1.047	-0.206	-0.198
0.009	-0.05	-0.099	-0.016	0.006	0.858	-0.545	-0.076	-0.229
0.013	-0.072	-0.125	-0.025	-0.276	-0.006	-0.333	-0.105	-0.174
0.007	-0.051	-0.13	-0.014	-0.332	-0.865	-0.431	-0.19	-0.155
0.004	-0.027	-0.13	-0.004	-0.382	-1.059	-0.483	-0.364	-0.185
0.018	-0.031	-0.123	-0.003	-0.477	-0.396	-0.106	-0.576	-0.211
0.021	-0.04	-0.076	0.002	-0.425	0.878	0.42	-0.518	-0.201
-0.014	-0.047	-0.005	-0.006	-0.223	1.711	0.518	-0.165	-0.145
-0.027	-0.05	0.057	-0.024	-0.057	1.189	0.472	0.225	-0.057
-0.001	-0.039	0.094	-0.025	0.01	0.144	0.623	0.448	-0.004
0.01	-0.034	0.075	-0.017	0.094	-0.183	0.723	0.409	-0.023
-0.006	-0.043	0.037	-0.014	0.213	-0.013	0.668	0.249	-0.041
-0.018	-0.048	0.057	-0.016	0.153	0.174	0.536	0.182	-0.033
-0.009	-0.054	0.109	-0.018	-0.296	0.575	0.356	0.103	-0.038
0.013	-0.071	0.134	-0.01	-0.864	0.889	0.106	-0.109	-0.032
0.021	-0.079	0.134	-0.004	-0.723	0.479	-0.22	-0.227	-0.031
0.005	-0.066	0.097	-0.01	0.422	-0.141	-0.312	-0.081	-0.091
0.007	-0.053	0.02	-0.006	1.818	-0.023	0.032	0.08	-0.15
0.02	-0.052	-0.032	-0.002	2.629	0.592	0.416	0.064	-0.147
0.007	-0.051	-0.024	-0.01	2.712	0.947	0.675	0.046	-0.146
0.005	-0.047	-0.005	-0.013	2.299	0.789	1.104	0.024	-0.165
0.019	-0.052	0.022	-0.007	1.425	0.257	1.523	-0.126	-0.146
0.019	-0.058	0.072	0.004	0.195	-0.165	1.512	-0.225	-0.097
0.017	-0.049	0.093	0.007	-0.864	-0.207	1.122	-0.181	-0.054
0.019	-0.037	0.088	-0.019	-1.293	-0.012	0.545	-0.055	-0.021
0.021	-0.043	0.061	-0.038	-1.262	0.318	-0.047	0.152	-0.008
0.022	-0.042	-0.021	-0.034	-1.116	0.579	-0.388	0.259	-0.027
0.02	-0.029	-0.082	-0.045	-0.724	0.976	-0.436	0.142	-0.058
0.03	-0.035	-0.088	-0.069	-0.208	1.491	-0.236	0.026	-0.073
0.052	-0.037	-0.098	-0.06	-0.11	0.779	0.169	0.024	-0.081
0.058	-0.02	-0.051	-0.039	-0.344	-1.241	0.411	-0.016	-0.09
0.038	-0.012	0.044	-0.051	-0.333	-2.512	0.252	-0.051	-0.086
0.013	-0.01	0.055	-0.062	0.126	-2.499	-0.011	0.086	-0.076
0.04	-0.007	0.022	-0.045	0.623	-2.054	-0.167	0.194	-0.069
0.087	-0.004	0.043	-0.047	0.576	-1.182	-0.322	0.083	-0.067
0.075	0.015	0.06	-0.06	0.049	-0.351	-0.507	-0.014	-0.082
0.052	0.034	0.021	-0.051	-0.353	-0.14	-0.73	0.011	-0.1
0.062	0.032	-0.043	-0.045	-0.468	0.053	-0.947	0.032	-0.103
0.069	0.03	-0.086	-0.048	-0.494	0.46	-0.925	0.035	-0.111
0.068	0.051	-0.098	-0.044	-0.447	0.55	-0.701	0.042	-0.131
0.075	0.082	-0.107	-0.039	-0.456	0.225	-0.634	0.032	-0.138
0.082	0.087	-0.083	-0.039	-0.599	-0.081	-0.785	0.008	-0.121
0.047	0.082	0.005	-0.045	-0.658	0.017	-0.826	-0.024	-0.098
-0.002	0.114	0.066	-0.05	-0.573	0.456	-0.665	-0.058	-0.081
0.074	0.159	0.055	-0.052	-0.447	0.728	-0.463	-0.076	-0.063
0.137	0.169	0.035	-0.053	-0.336	0.548	-0.275	-0.074	-0.054
-0.227	0.166	0.012	-0.049	-0.283	0.183	-0.243	-0.074	-0.072
-0.563	0.182	-0.041	-0.042	-0.254	-0.158	-0.352	-0.076	-0.119
0.179	0.204	-0.092	-0.054	-0.203	-0.294	-0.293	-0.068	-0.16
1.472	0.225	-0.112	-0.066	-0.154	-0.024	-0.111	-0.065	-0.127
1.94	0.253	-0.089	-0.059	-0.122	0.405	-0.076	-0.072	-0.022
1.63	0.296	-0.016	-0.062	-0.088	0.709	-0.129	-0.069	0.034
0.956	0.333	0.065	-0.069	-0.066	0.712	-0.166	-0.06	0
-0.096	0.352	0.081	-0.054	-0.07	0.434	-0.155	-0.066	-0.046
-0.951	0.374	0.045	-0.044	-0.07	0.291	-0.093	-0.073	-0.061
-1.385	0.41	0.056	-0.035	-0.044	0.255	-0.151	-0.062	-0.066
-1.935	0.448	0.139	0.005	-0.019	0.045	-0.288	-0.051	-0.069
-2.075	0.483	0.216	0.053	-0.016	-0.114	-0.225	-0.059	-0.042
-0.645	0.518	0.24	0.078	-0.001	-0.081	-0.046	-0.065	-0.008
1.541	0.556	0.228	0.069	0.012	-0.04	-0.014	-0.058	-0.019
2.395	0.598	0.2	0.021	0.014	-0.131	-0.028	-0.055	-0.055
1.677	0.629	0.15	-0.028	0.039	-0.292	0.1	-0.053	-0.072
0.339	0.658	0.089	-0.034	0.066	-0.375	0.241	-0.042	-0.087
-1.521	0.709	0.069	-0.011	0.073	-0.335	0.215	-0.035	-0.115
-3.389	0.763	0.097	0.032	0.072	-0.291	0.105	-0.036	-0.129
-3.836	0.802	0.126	0.115	0.066	-0.335	0.103	-0.035	-0.111
-2.391	0.831	0.163	0.202	0.064	-0.382	0.228	-0.037	-0.08
-0.131	0.859	0.208	0.237	0.078	-0.37	0.354	-0.043	-0.069
1.424	0.901	0.221	0.215	0.093	-0.337	0.381	-0.035	-0.078
1.87	0.948	0.201	0.152	0.089	-0.332	0.289	-0.026	-0.083
2.124	0.984	0.168	0.057	0.073	-0.368	0.186	-0.035	-0.083
2.489	1.016	0.117	-0.02	0.071	-0.372	0.137	-0.043	-0.084
2.232	1.053	0.068	-0.024	0.08	-0.296	0.099	-0.036	-0.087
1.283	1.105	0.063	0.029	0.08	-0.205	0.088	-0.04	-0.089
0.131	1.157	0.075	0.087	0.081	-0.146	0.047	-0.05	-0.086
-1	1.197	0.052	0.117	0.093	-0.126	-0.058	-0.053	-0.09
-1.703	1.24	-0.012	0.096	0.083	-0.114	-0.08	-0.058	-0.101
-1.799	1.255	-0.089	0.047	0.058	-0.07	-0.046	-0.054	-0.098
-1.417	1.167	-0.128	0.012	0.058	-0.011	-0.06	-0.049	-0.091
-0.419	1.109	-0.143	-0.024	0.064	0.076	-0.083	-0.065	-0.098
0.866	1.2	-0.182	-0.085	0.051	0.156	-0.086	-0.075	-0.104
1.523	0.626	-0.21	-0.119	0.037	0.134	-0.044	-0.066	-0.103
1.13	-1.695	-0.229	-0.112	0.023	0.047	0.007	-0.063	-0.098
0.307	-4.967	-0.284	-0.116	0.018	-0.053	-0.03	-0.072	-0.08
-0.428	-7.184	-0.291	-0.104	0.035	-0.131	-0.127	-0.076	-0.061
-1.103	-6.965	-0.175	-0.105	0.046	-0.168	-0.191	-0.064	-0.063
-1.129	-3.979	-0.031	-0.191	0.035	-0.212	-0.205	-0.042	-0.076
-0.478	-0.191	0.015	-0.15	0.024	-0.193	-0.135	-0.025	-0.073
0.125	1.464	0.014	0.195	0.018	-0.088	0.029	-0.019	-0.061
0.68	0.299	0.026	0.439	0.013	-0.06	0.095	-0.017	-0.062
0.65	-2.388	-0.042	0.041	0.008	-0.128	0.07	-0.012	-0.061
-0.264	-4.645	-0.155	-0.643	0.003	-0.202	0.131	-0.016	-0.06
-0.754	-5.127	-0.123	-0.829	0.006	-0.234	0.128	-0.021	-0.075
-0.553	-3.7	-0.02	-0.538	0.021	-0.132	0.011	-0.011	-0.078
-0.335	-1.053	-0.125	-0.08	0.032	0.045	-0.021	-0.006	-0.072
0.447	0.919	-0.391	0.379	0.034	0.121	0.013	-0.016	-0.084
1.511	0.803	-0.444	0.415	0.037	0.109	0	-0.016	-0.089
1.471	-0.426	-0.155	0.093	0.038	0.04	-0.031	-0.002	-0.07
0.612	-1.73	0.199	-0.011	0.031	-0.084	-0.063	-0.004	-0.061
-0.212	-3.16	0.324	0.126	0.027	-0.094	-0.129	-0.019	-0.07
-0.776	-3.605	0.195	0.164	0.022	0.072	-0.151	-0.032	-0.078
-0.623	-1.69	-0.067	0.098	0.013	0.207	-0.098	-0.043	-0.081
-0.002	1.428	-0.324	0.079	0.024	0.159	-0.087	-0.042	-0.083
-0.019	3.573	-0.389	0.09	0.042	0.048	-0.13	-0.029	-0.087
-0.807	4.021	-0.27	0.078	0.032	-0.012	-0.196	-0.016	-0.079
-0.913	2.954	-0.186	0.054	0.013	-0.06	-0.285	-0.008	-0.072
0.461	0.554	-0.042	0.026	0.016	-0.064	-0.38	-0.003	-0.086
1.557	-2.411	0.286	0.026	0.022	-0.004	-0.509	0.005	-0.098
0.87	-4.161	0.47	0.04	0.001	0.025	-0.6	0.01	-0.096
-0.471	-3.43	0.356	0.022	-0.027	0.023	-0.608	0.005	-0.092
-1.262	-0.578	0.069	0	-0.029	0.045	-0.607	-0.001	-0.076
-1.237	2.691	-0.265	-0.015	-0.024	0.066	-0.556	0.002	-0.059
-0.178	4.044	-0.31	-0.05	-0.026	0.067	-0.409	0.01	-0.065
0.993	3.079	-0.079	-0.081	-0.024	0.1	-0.271	0.018	-0.072
1.055	1.938	0.039	-0.094	-0.031	0.139	-0.226	0.027	-0.072
0.119	1.943	0.027	-0.084	-0.042	0.121	-0.214	0.03	-0.078
-0.973	2.396	0.019	-0.039	-0.029	0.104	-0.18	0.034	-0.081
-1.339	2.542	0.097	0.007	0.003	0.11	-0.155	0.049	-0.08
-1.006	2.395	0.336	0.025	0.026	0.102	-0.222	0.052	-0.08
-0.598	1.978	0.56	0.02	0.02	0.092	-0.353	0.044	-0.08
-0.058	1.264	0.584	0.002	-0.016	0.096	-0.371	0.045	-0.08
0.5	0.693	0.427	-0.02	-0.04	0.087	-0.213	0.043	-0.08
0.724	0.539	0.214	-0.037	-0.033	0.03	-0.025	0.028	-0.081
0.829	0.493	0.135	-0.035	-0.027	-0.021	-0.044	0.021	-0.079
0.83	0.534	0.19	-0.026	-0.031	-0.024	-0.226	0.026	-0.072
0.54	0.666	0.169	-0.032	-0.027	-0.033	-0.262	0.026	-0.071
0.182	0.548	0.051	-0.028	-0.008	-0.057	-0.163	0.031	-0.071
-0.059	0.305	-0.009	-0.018	0.014	-0.068	-0.102	0.04	-0.072
-0.226	0.186	0.018	-0.028	0.013	-0.075	-0.052	0.043	-0.086
-0.287	0.147	0.051	-0.035	-0.015	-0.079	-0.013	0.052	-0.099
-0.222	0.163	0.033	-0.032	-0.031	-0.083	0.003	0.061	-0.096
-0.138	0.039	-0.036	-0.032	-0.025	-0.114	0.058	0.058	-0.098
-0.122	-0.221	-0.095	-0.031	-0.022	-0.19	0.081	0.066	-0.11
-0.135	-0.252	-0.107	-0.027	-0.027	-0.242	0.022	0.074	-0.114
-0.109	-0.021	-0.123	-0.023	-0.014	-0.192	-0.016	0.055	-0.112
-0.079	0.197	-0.14	-0.026	0.002	-0.129	-0.03	0.035	-0.114
-0.075	0.24	-0.116	-0.034	-0.024	-0.134	-0.085	0.027	-0.12
-0.078	0.192	-0.069	-0.036	-0.053	-0.173	-0.122	0.012	-0.117
-0.114	0.132	-0.017	-0.036	-0.03	-0.233	-0.074	-0.004	-0.114
-0.113	-0.008	0.042	-0.049	-0.015	-0.256	0.03	-0.004	-0.123
-0.038	-0.16	0.087	-0.064	-0.033	-0.206	0.12	0.006	-0.128
-0.007	-0.213	0.098	-0.061	-0.031	-0.169	0.14	0.007	-0.118
0.044	-0.29	0.09	-0.05	-0.029	-0.172	0.127	-0.003	-0.107
0.191	-0.448	0.078	-0.045	-0.043	-0.148	0.168	-0.006	-0.112
0.278	-0.475	0.049	-0.053	-0.029	-0.1	0.241	0.008	-0.107
0.233	-0.256	0.004	-0.055	-0.001	-0.081	0.316	0.068	-0.085
0.17	-0.022	-0.01	-0.045	0.001	-0.081	0.42	0.152	-0.072
0.183	-0.001	0.007	-0.047	0.004	-0.065	0.559	0.146	-0.076
0.239	-0.078	0.001	-0.056	0.026	-0.049	0.638	-0.006	-0.124
0.254	-0.194	-0.018	-0.05	0.043	-0.061	0.383	-0.238	-0.199
0.222	-0.349	-0.008	-0.036	0.046	-0.07	-0.154	-0.465	-0.215
0.185	-0.262	0.02	-0.022	0.044	-0.051	-0.525	-0.619	-0.165
0.134	-0.022	0.025	-0.026	0.039	-0.021	-0.682	-0.647	-0.089
0.086	-0.038	0.009	-0.033	0.036	0.002	-0.772	-0.537	-0.015
0.097	-0.17	-0.005	-0.014	0.024	0.048	-0.741	-0.334	0.027
0.145	-0.177	-0.005	-0.013	-0.002	0.138	-0.566	-0.087	0.031
0.19	-0.16	0.008	-0.046	-0.012	0.099	-0.271	0.166	0.033
0.192	-0.164	0.004	-0.053	-0.01	-0.075	-0.028	0.381	0.049
0.1	-0.151	-0.028	-0.021	-0.014	-0.063	-0.003	0.505	0.052
-0.008	-0.134	-0.031	0.012	-0.016	0.034	-0.079	0.507	0.04
-0.061	-0.125	-0.016	0.013	-0.006	-0.009	-0.132	0.431	0.046
-0.081	-0.126	-0.017	-0.005	0.007	0.036	-0.22	0.314	0.06
-0.045	-0.121	-0.015	-0.005	0.01	0.169	-0.368	0.158	0.027
-0.017	-0.102	-0.012	0.008	0.013	0.126	-0.431	0.087	-0.016
-0.073	-0.104	-0.019	0.008	0.019	-0.003	-0.224	0.1	-0.042
-0.109	-0.129	-0.02	-0.005	0.012	0.035	0.23	-0.028	-0.108
-0.069	-0.123	-0.012	-0.01	0	0.207	0.678	-0.341	-0.167
-0.004	-0.102	0	0.004	0.007	0.307	1.016	-0.652	-0.162
0.059	-0.104	0.005	0.017	0.025	0.308	1.266	-0.691	-0.141
0.071	-0.1	0.007	0.013	0.035	0.278	1.446	-0.443	-0.106
0.034	-0.085	0.011	0.008	0.038	0.23	1.614	-0.253	-0.054
0.009	-0.088	0.019	0.009	0.036	0.166	1.595	-0.204	-0.042
-0.006	-0.078	0.037	0.008	0.028	0.002	1.378	-0.194	-0.056
-0.02	-0.054	0.031	-0.002	0.016	-0.28	1.296	-0.282	-0.068
-0.001	-0.052	-0.007	-0.013	0.012	-0.413	1.259	-0.406	-0.141
0.031	-0.057	-0.028	-0.014	0.013	-0.248	0.985	-0.501	-0.257
0.03	-0.039	-0.029	0	0.007	-0.056	0.608	-0.487	-0.293
0.005	-0.027	-0.033	0	0	-0.039	0.472	-0.235	-0.254
-0.006	-0.036	-0.026	-0.022	-0.007	-0.028	0.614	0.112	-0.241
0.013	-0.042	-0.018	-0.023	-0.017	0.048	0.618	0.288	-0.282
0.05	-0.038	-0.026	-0.003	-0.028	-0.135	0.354	0.317	-0.306
0.074	-0.038	-0.034	0.001	-0.036	-0.574	0.082	0.406	-0.22
0.088	-0.037	-0.042	-0.004	-0.039	-0.765	-0.166	0.444	-0.067
0.097	-0.028	-0.061	0.001	-0.033	-0.573	-0.29	0.195	0.016
0.102	-0.019	-0.064	0.013	-0.013	-0.17	-0.175	-0.164	0.022
0.092	-0.015	-0.028	0.024	0.013	0.15	-0.057	-0.338	0.008
0.046	-0.023	0.028	0.021	0.026	0.32	-0.03	-0.31	-0.053
-0.02	-0.033	0.068	0.001	0.023	1.062	0.093	-0.258	-0.112
-0.057	-0.035	0.079	-0.004	0.017	2.073	0.211	-0.2	-0.068
-0.041	-0.03	0.085	0.008	0.006	1.478	-0.051	-0.043	0.003
-0.033	-0.019	0.095	0.001	-0.009	-0.854	-0.641	0.085	0.052
-0.028	-0.014	0.068	-0.013	-0.02	-2.445	-1.13	0.165	0.11
0.052	-0.013	0.028	-0.006	-0.036	-1.832	-1.333	0.218	0.1
0.126	0.001	0.033	-0.001	-0.061	-0.385	-1.306	0.09	0.027
0.122	0.018	0.04	-0.018	-0.067	0.332	-1.143	-0.125	0.014
0.089	0.024	0.023	-0.03	-0.053	0.32	-0.885	-0.205	0.071
0.029	0.026	0.032	-0.013	-0.049	0.051	-0.472	-0.023	0.079
-0.046	0.037	0.051	-0.001	-0.046	0.097	-0.005	0.345	-0.011
-0.116	0.047	0.043	-0.011	-0.033	1.016	0.238	0.545	-0.093
-0.179	0.039	0.029	-0.017	-0.025	1.92	0.242	0.398	-0.097
-0.201	0.03	0.004	-0.018	-0.02	1.042	0.183	0.115	-0.047
-0.182	0.036	-0.029	-0.018	-0.008	-1.155	0.057	-0.037	0.016
-0.124	0.036	-0.035	-0.015	0	-2.088	-0.124	0.026	0.003
-0.06	0.03	-0.018	-0.012	-0.003	-0.992	-0.241	0.208	-0.078
-0.042	0.03	-0.001	-0.01	-0.008	0.316	-0.327	0.269	-0.134
-0.027	0.03	0.017	-0.017	-0.016	0.562	-0.441	0.117	-0.199
0.007	0.027	0.027	-0.026	-0.036	0.134	-0.523	-0.012	-0.261
0.02	0.021	0.025	-0.024	-0.04	0.122	-0.512	-0.006	-0.255
0.018	0.018	0.022	-0.021	-0.016	0.738	-0.474	0.021	-0.273
0.006	0.031	0.028	-0.029	0.005	0.471	-0.603	0.051	-0.353
0.009	0.039	0.024	-0.022	0.024	-0.878	-0.915	0.109	-0.365
0.031	0.028	0.005	-0.003	0.037	-1.39	-1.176	0.127	-0.276
0.021	0.024	0.004	-0.004	0.034	-0.891	-1.303	-0.02	-0.2
-0.003	0.023	0.01	-0.008	0.025	-0.391	-1.39	-0.317	-0.159
-0.005	0.019	0.021	0	-0.021	0.228	-1.397	-0.481	-0.087
0.001	0.025	0.056	-0.011	-0.096	0.645	-1.332	-0.372	-0.008
0	0.027	0.072	-0.028	-0.123	0.31	-1.284	-0.174	0.019
0.009	0.016	0.048	-0.019	-0.123	-0.272	-1.147	-0.037	-0.052
0.031	0.011	0.036	-0.003	-0.11	-0.763	-0.902	-0.069	-0.227
0.057	0.012	0.052	0.002	-0.014	-1.013	-0.746	-0.261	-0.344
0.073	0.003	0.038	-0.007	0.129	-0.621	-0.779	-0.295	-0.217
0.062	-0.007	-0.019	-0.009	0.147	-0.173	-0.908	-0.039	0.063
0.038	0.001	-0.058	-0.002	-0.075	-0.497	-1.023	0.203	0.236
0.031	0.007	-0.067	-0.007	-0.324	-0.485	-1.046	0.324	0.253
0.036	-0.023	-0.06	-0.017	-0.353	1.054	-0.784	0.496	0.204
0.039	-0.049	-0.036	-0.021	-0.253	2.353	-0.346	0.551	0.073
0.044	-0.028	-0.014	-0.021	-0.153	1.146	-0.209	0.262	-0.08
0.038	-0.01	0.009	-0.014	-0.094	-1.527	-0.447	-0.155	-0.091
0.021	-0.018	0.04	-0.006	-0.099	-2.712	-0.704	-0.419	0.008
0.019	-0.017	0.038	-0.007	-0.131	-1.558	-0.729	-0.468	0.058
0.015	-0.01	0.01	-0.014	-0.167	0.118	-0.624	-0.344	0.023
-0.002	-0.011	0	-0.012	-0.208	0.574	-0.604	-0.147	-0.046
-0.004	-0.007	-0.013	-0.01	-0.224	-0.31	-0.55	0.057	-0.105
-0.011	-0.002	-0.025	-0.015	-0.189	-1.028	-0.293	0.297	-0.152
-0.019	-0.006	-0.019	-0.02	-0.16	-0.305	-0.02	0.502	-0.149
-0.005	-0.005	-0.03	-0.018	-0.167	0.817	0.078	0.416	-0.035
0.002	-0.002	-0.061	0.001	-0.169	0.805	0.084	0.041	0.102
-0.011	-0.007	-0.083	0.001	-0.165	-0.124	0.137	-0.199	0.177
-0.015	-0.017	-0.084	-0.034	-0.167	-0.451	0.216	-0.081	0.188
0.014	-0.019	-0.048	-0.04	-0.174	0.607	0.256	0.134	0.09
0.035	-0.015	0.02	-0.015	-0.189	1.42	0.298	0.152	-0.079
0.013	-0.011	0.083	-0.013	-0.212	0.51	0.341	-0.033	-0.189
0.006	-0.01	0.103	-0.025	-0.242	-0.718	0.33	-0.308	-0.207
0.013	-0.017	0.063	-0.021	-0.182	-0.748	0.267	-0.53	-0.202
0.005	-0.025	0.022	-0.006	0.039	0.052	0.203	-0.495	-0.196
0.011	-0.02	0.041	0	0.276	1.063	0.291	-0.216	-0.185
-0.001	-0.015	0.074	-0.002	0.598	1.516	0.533	0.045	-0.172
-0.034	-0.025	0.085	-0.014	1.003	0.966	0.656	0.08	-0.143
-0.03	-0.03	0.109	-0.031	0.959	0.454	0.679	-0.128	-0.122
-0.003	-0.02	0.125	-0.028	0.444	0.138	0.679	-0.3	-0.128
0.004	-0.02	0.08	-0.018	0.085	-0.885	0.419	-0.166	-0.15
0.003	-0.033	0.014	-0.022	-0.001	-1.632	0.081	0.051	-0.163
0.008	-0.034	0.008	-0.028	-0.088	-0.91	-0.032	0.099	-0.133
0.002	-0.035	0.019	-0.025	-0.27	0.325	-0.121	0.163	-0.071
-0.015	-0.047	-0.011	-0.013	-0.549	0.862	-0.24	0.183	-0.02
-0.022	-0.05	-0.028	0.001	-0.708	0.853	-0.247	-0.009	0.009
-0.02	-0.047	-0.017	0	-0.517	0.905	-0.288	-0.06	0.02
-0.007	-0.045	-0.022	-0.011	-0.265	0.834	-0.465	0.111	-0.009
0.005	-0.032	-0.02	-0.018	-0.307	0.256	-0.537	0.163	-0.045
-0.004	-0.024	0.021	-0.023	-0.359	0.128	-0.329	0.078	-0.02
-0.014	-0.04	0.063	-0.027	0.118	1.357	0.099	-0.006	0.008
-0.012	-0.056	0.09	-0.021	1.104	2.261	0.726	-0.093	-0.023
0.001	-0.049	0.142	-0.009	2.047	1.091	1.364	-0.153	-0.071
0.014	-0.03	0.177	-0.011	2.196	-0.91	1.591	-0.147	-0.097
0.004	-0.026	0.12	-0.019	1.427	-1.742	1.37	-0.127	-0.116
-0.005	-0.037	0.045	-0.011	0.655	-1.225	1.098	-0.096	-0.156
-0.001	-0.046	0.045	0	0.215	-0.518	0.927	-0.037	-0.17
0.003	-0.06	0.063	-0.005	-0.294	-0.213	0.627	0.005	-0.126
0.002	-0.074	0.017	-0.003	-0.635	-0.029	0.318	0	-0.091
0.006	-0.065	-0.064	0.009	-0.573	0.063	0.368	-0.013	-0.086
0.01	-0.052	-0.148	0.005	-0.371	0.209	0.549	0.002	-0.08
0.001	-0.055	-0.227	-0.003	-0.269	0.155	0.651	0.014	-0.091
-0.005	-0.053	-0.218	-0.005	-0.301	-0.852	0.883	0.011	-0.121
-0.002	-0.051	-0.071	-0.009	0.002	-1.593	1.108	0.01	-0.144
-0.002	-0.057	0.129	-0.009	0.748	-0.578	1.188	0.002	-0.148
0.01	-0.054	0.237	0.003	1.282	0.752	1.328	0.002	-0.144
0.025	-0.047	0.178	0.01	1.568	0.693	1.44	0.007	-0.145
0.015	-0.047	0.047	-0.004	1.671	-0.115	1.342	0.005	-0.146
0.007	-0.047	-0.022	-0.013	1.307	-0.52	1.114	0.01	-0.137
0.013	-0.047	-0.025	-0.008	0.791	-0.584	0.704	0.012	-0.126
0.014	-0.05	-0.032	-0.021	0.259	-0.601	0.138	-0.002	-0.107
0.025	-0.047	-0.085	-0.039	-0.474	-0.292	-0.36	-0.014	-0.069
0.043	-0.031	-0.186	-0.039	-1.132	0.305	-0.738	-0.027	-0.059
0.034	-0.015	-0.285	-0.032	-1.484	0.583	-0.998	-0.043	-0.082
0.016	-0.013	-0.313	-0.023	-1.525	0.619	-1.063	-0.055	-0.085
0.022	-0.014	-0.249	-0.027	-1.265	0.999	-0.906	-0.06	-0.074
0.035	-0.004	-0.118	-0.033	-0.917	0.722	-0.726	-0.063	-0.076
0.047	0.007	0.051	-0.023	-0.706	-1.188	-0.671	-0.062	-0.077
0.061	0.008	0.203	-0.02	-0.628	-2.799	-0.62	-0.054	-0.071
0.059	0.01	0.226	-0.026	-0.628	-2.299	-0.593	-0.05	-0.068
0.039	0.031	0.136	-0.029	-0.633	-0.687	-0.712	-0.052	-0.076
0.037	0.049	0.067	-0.039	-0.571	0.445	-0.849	-0.058	-0.084
0.055	0.055	0.054	-0.047	-0.516	0.671	-0.802	-0.067	-0.079
0.058	0.073	0.065	-0.047	-0.458	0.558	-0.646	-0.057	-0.08
0.057	0.088	0.087	-0.048	-0.261	0.609	-0.577	-0.037	-0.093
0.081	0.086	0.099	-0.04	-0.053	0.497	-0.593	-0.034	-0.098
0.108	0.092	0.08	-0.028	-0.1	0.091	-0.626	-0.031	-0.09
0.088	0.114	0.035	-0.042	-0.287	-0.26	-0.626	-0.03	-0.085
-0.006	0.132	-0.007	-0.053	-0.321	-0.645	-0.547	-0.043	-0.09
-0.048	0.146	-0.029	-0.024	-0.223	-0.899	-0.439	-0.041	-0.084
0.114	0.171	-0.04	-0.011	-0.167	-0.43	-0.383	-0.025	-0.078
0.312	0.199	-0.046	-0.033	-0.143	0.442	-0.384	-0.024	-0.085
0.191	0.211	-0.082	-0.041	-0.094	1.039	-0.387	-0.03	-0.082
-0.211	0.223	-0.177	-0.034	-0.05	1.196	-0.398	-0.029	-0.081
-0.229	0.251	-0.275	-0.039	-0.031	0.439	-0.483	-0.03	-0.094
0.58	0.281	-0.288	-0.042	-0.02	-0.952	-0.588	-0.029	-0.089
1.598	0.298	-0.176	-0.037	-0.007	-1.05	-0.571	-0.02	-0.062
1.96	0.31	0.006	-0.037	0.022	0.109	-0.461	-0.016	-0.059
1.325	0.344	0.138	-0.034	0.058	0.637	-0.388	-0.022	-0.09
-0.12	0.392	0.176	-0.03	0.07	1.143	-0.337	-0.027	-0.102
-1.445	0.417	0.131	-0.021	0.074	2.204	-0.208	-0.025	-0.081
-1.599	0.436	0.06	0.004	0.086	1.604	-0.016	-0.017	-0.073
-0.716	0.477	0.098	0.023	0.088	-0.933	0.054	-0.01	-0.083
-0.004	0.522	0.233	0.031	0.092	-2.339	-0.074	-0.002	-0.085
-0.011	0.559	0.278	0.054	0.108	-1.38	-0.222	0	-0.08
-0.282	0.591	0.218	0.063	0.11	-0.028	-0.277	-0.008	-0.072
-0.27	0.621	0.157	0.067	0.105	0.346	-0.271	-0.016	-0.069
0.371	0.657	0.114	0.125	0.107	0.197	-0.215	-0.029	-0.082
1.015	0.701	0.093	0.082	0.105	0.082	-0.134	-0.041	-0.094
0.725	0.74	0.061	-0.08	0.102	0.08	-0.091	-0.033	-0.091
-0.232	0.765	-0.001	-0.103	0.1	0.133	-0.07	-0.022	-0.084
-1.13	0.805	-0.007	-0.076	0.096	0.217	-0.005	-0.031	-0.077
-1.47	0.855	0.054	-0.152	0.089	0.281	0.014	-0.035	-0.072
-1.128	0.891	0.079	-0.126	0.084	0.244	-0.107	-0.022	-0.076
-0.545	0.932	0.061	0.05	0.086	0.112	-0.209	-0.013	-0.079
-0.098	0.982	0.074	0.224	0.074	-0.021	-0.175	-0.016	-0.071
0.122	1.031	0.138	0.339	0.053	-0.141	-0.111	-0.024	-0.075
-0.033	1.064	0.209	0.284	0.059	-0.283	-0.075	-0.03	-0.08
-0.322	1.077	0.205	0.09	0.072	-0.398	-0.025	-0.032	-0.065
-0.041	1.11	0.115	0.035	0.072	-0.402	0.046	-0.037	-0.053
0.438	1.164	0.047	-0.023	0.079	-0.28	0.097	-0.05	-0.056
0.229	1.13	0.053	-0.387	0.084	-0.108	0.136	-0.051	-0.064
-0.143	1.051	0.035	-0.753	0.073	0.054	0.161	-0.04	-0.066
-0.125	1.076	-0.092	-0.803	0.064	0.192	0.147	-0.04	-0.053
-0.032	1.086	-0.239	-0.738	0.071	0.302	0.148	-0.043	-0.044
-0.062	0.858	-0.228	-0.449	0.071	0.403	0.136	-0.027	-0.054
-0.384	-0.217	-0.098	0.572	0.059	0.365	0.032	-0.012	-0.059
-0.798	-2.797	-0.054	1.5	0.06	0.146	-0.04	-0.013	-0.062
-0.662	-5.785	-0.095	0.852	0.055	-0.073	0.026	-0.015	-0.062
0.101	-7.367	-0.118	-0.437	0.029	-0.27	0.113	-0.013	-0.059
1.014	-6.806	-0.138	-0.555	0.026	-0.392	0.071	-0.02	-0.066
1.48	-3.849	-0.132	-0.006	0.048	-0.274	-0.074	-0.029	-0.063
0.959	-0.09	-0.089	0.131	0.056	-0.049	-0.133	-0.027	-0.047
-0.284	1.397	-0.08	0.089	0.047	0.053	-0.068	-0.023	-0.048
-1.019	-0.08	-0.088	0.16	0.043	0.034	-0.014	-0.027	-0.064
-0.515	-2.754	-0.101	0.118	0.045	0.052	0.03	-0.021	-0.072
0.523	-4.957	-0.112	-0.019	0.04	0.144	0.114	-0.007	-0.076
0.702	-5.672	-0.06	-0.064	0.028	0.118	0.163	-0.009	-0.077
-0.166	-3.93	0.001	-0.058	0.016	-0.088	0.114	-0.012	-0.068
-0.454	-0.151	-0.03	-0.024	0.009	-0.257	0.013	-0.016	-0.063
0.255	2.674	-0.085	0.062	0.018	-0.253	-0.05	-0.027	-0.062
0.495	2.313	-0.006	0.056	0.029	-0.202	-0.032	-0.032	-0.07
0.205	0.109	0.292	-0.078	0.017	-0.221	0.056	-0.033	-0.087
0.269	-1.796	0.549	-0.13	0.005	-0.287	0.146	-0.034	-0.087
0.438	-2.741	0.386	-0.092	0.02	-0.343	0.225	-0.027	-0.091
0.39	-2.106	-0.022	-0.024	0.032	-0.319	0.405	-0.015	-0.112
0.151	-0.207	-0.281	0.218	0.027	-0.236	0.57	-0.014	-0.107
-0.455	0.896	-0.339	0.36	0.017	-0.179	0.481	-0.024	-0.086
-0.817	0.828	-0.246	0.095	0.003	-0.124	0.229	-0.028	-0.081
-0.079	0.963	-0.077	-0.127	0	-0.021	-0.005	-0.023	-0.078
0.923	1.418	0.088	-0.086	0.003	0.083	-0.116	-0.023	-0.087
1.23	1.206	0.251	-0.176	-0.021	0.128	-0.032	-0.019	-0.11
1.1	-0.258	0.324	-0.35	-0.043	0.144	0.112	0.003	-0.122
0.298	-1.969	0.238	-0.278	-0.027	0.161	0.24	0.032	-0.124
-0.959	-1.719	0.143	-0.126	-0.027	0.158	0.407	0.042	-0.123
-1.413	0.83	0.094	-0.085	-0.055	0.134	0.471	0.031	-0.114
-1.001	3.341	-0.037	-0.044	-0.047	0.074	0.372	0.028	-0.095
-0.514	4.06	-0.159	0.017	-0.019	-0.004	0.25	0.036	-0.072
-0.284	3.353	-0.149	0.07	-0.018	-0.04	0.16	0.044	-0.078
0.092	2.265	-0.181	0.114	-0.02	-0.04	0.106	0.046	-0.099
1.013	1.536	-0.326	0.12	-0.002	-0.048	0.044	0.034	-0.083
1.343	1.268	-0.325	0.12	0.008	-0.07	-0.119	0.013	-0.061
0.231	1.231	-0.089	0.134	0.015	-0.083	-0.316	0.003	-0.068
-0.907	1.488	0.159	0.134	0.029	-0.089	-0.402	0.01	-0.076
-0.95	1.72	0.305	0.128	0.018	-0.11	-0.399	0.024	-0.074
-0.604	1.342	0.331	0.142	-0.009	-0.146	-0.376	0.035	-0.067
-0.378	0.661	0.195	0.161	-0.017	-0.174	-0.332	0.038	-0.062
-0.001	0.382	0.009	0.125	-0.025	-0.189	-0.31	0.04	-0.068
0.234	0.646	-0.044	0.061	-0.052	-0.203	-0.31	0.055	-0.078
0.084	1.031	0.064	0.047	-0.072	-0.208	-0.22	0.072	-0.08
0.136	1.107	0.203	0.042	-0.075	-0.214	-0.087	0.075	-0.076
0.402	0.943	0.258	0.005	-0.069	-0.232	-0.034	0.062	-0.082
0.298	0.733	0.22	-0.024	-0.062	-0.245	0.011	0.057	-0.094
-0.001	0.483	0.111	-0.055	-0.055	-0.242	0.098	0.065	-0.09
0.033	0.235	0.004	-0.088	-0.057	-0.227	0.133	0.069	-0.078
0.167	0.024	-0.021	-0.098	-0.086	-0.222	0.132	0.082	-0.08
-0.053	-0.167	-0.005	-0.091	-0.105	-0.232	0.215	0.095	-0.086
-0.314	-0.303	-0.005	-0.069	-0.074	-0.222	0.384	0.083	-0.091
-0.258	-0.381	-0.021	-0.063	-0.042	-0.193	0.504	0.047	-0.103
-0.06	-0.34	-0.048	-0.087	-0.022	-0.167	0.329	-0.02	-0.101
0.088	-0.067	-0.05	-0.101	0.004	-0.173	-0.114	-0.1	-0.093
0.208	0.236	-0.025	-0.101	0.013	-0.197	-0.396	-0.143	-0.112
0.36	0.227	-0.006	-0.103	0.015	-0.167	-0.395	-0.13	-0.139
0.441	-0.036	0.027	-0.106	0.025	-0.121	-0.347	-0.077	-0.137
0.327	-0.249	0.041	-0.107	0.019	-0.113	-0.326	-0.05	-0.112
0.101	-0.417	0	-0.1	0	-0.085	-0.268	-0.127	-0.086
-0.088	-0.614	-0.031	-0.081	0.008	-0.047	-0.105	-0.244	-0.078
-0.192	-0.442	-0.044	-0.068	0.031	-0.032	0.098	-0.255	-0.097
-0.224	-0.069	-0.06	-0.066	0.028	-0.013	0.214	-0.118	-0.12
-0.195	-0.314	-0.05	-0.057	0.016	-0.003	0.31	0.077	-0.109
-0.153	-0.674	-0.018	-0.064	0.013	0	0.401	0.225	-0.08
-0.15	-0.328	0.002	-0.086	0.004	0.035	0.452	0.259	-0.101
-0.125	0.013	0.011	-0.079	-0.012	0.081	0.37	0.101	-0.176
-0.033	-0.146	0.048	-0.049	-0.024	0.104	-0.042	-0.234	-0.225
0.045	-0.295	0.094	-0.032	-0.027	0.124	-0.399	-0.526	-0.189
0.083	-0.284	0.055	-0.028	-0.021	0.145	-0.385	-0.59	-0.089
0.133	-0.297	-0.04	-0.029	-0.011	0.144	-0.643	-0.402	0.009
0.148	-0.323	-0.053	-0.029	0	0.153	-1.376	-0.048	0.044
0.094	-0.33	-0.004	-0.021	0.006	0.203	-1.838	0.195	0.018
0.068	-0.334	0.01	-0.015	0.008	0.233	-1.63	0.192	-0.02
0.089	-0.325	0.008	-0.016	0.018	0.23	-0.958	0.171	-0.025
0.107	-0.334	0.013	-0.014	0.033	0.258	-0.195	0.229	0.008
0.11	-0.392	-0.003	-0.012	0.035	0.285	0.266	0.239	0.047
0.084	-0.334	-0.022	-0.013	0.027	0.29	0.272	0.059	0.058
0.065	-0.116	-0.03	-0.022	0.007	0.365	0.03	-0.427	0.029
0.059	-0.03	-0.024	-0.03	-0.003	0.393	-0.293	-0.936	-0.013
0.029	-0.109	-0.009	-0.015	0.044	0.211	-0.668	-0.933	-0.033
0.008	-0.132	-0.003	-0.017	0.066	0.053	-0.909	-0.407	-0.049
0.001	-0.108	0.008	-0.042	-0.039	0.044	-0.888	0.183	-0.099
-0.012	-0.103	0.024	-0.04	-0.179	0.021	-0.683	0.57	-0.178
-0.008	-0.088	0.024	-0.02	-0.244	0.068	-0.283	0.803	-0.258
0.007	-0.079	0.029	-0.015	-0.208	0.199	0.152	0.855	-0.29
0.029	-0.077	0.03	-0.016	-0.041	0.171	0.274	0.586	-0.237
0.05	-0.058	0.016	-0.009	0.132	0.05	0.204	0.06	-0.136
0.061	-0.044	0.028	-0.007	0.139	0.079	0.245	-0.468	-0.04
0.076	-0.04	0.044	-0.006	0.046	0.161	0.279	-0.768	0.008
0.086	-0.026	0.032	0.005	-0.011	0.154	0.182	-0.782	-0.035
0.073	-0.015	0.035	-0.001	0.002	0.128	0.078	-0.52	-0.116
0.054	-0.011	0.044	-0.012	0.046	0.057	0.074	-0.099	-0.167
0.041	-0.001	0.029	0.002	0.058	-0.152	0.151	0.194	-0.165
0.015	0.007	0.011	0.007	0.047	-0.407	0.149	0.24	-0.11
-0.013	0.008	0.005	0.006	0.055	-0.511	-0.005	0.16	-0.082
-0.021	0.003	0.018	0.012	0.055	-0.347	-0.163	0.054	-0.107
-0.016	-0.006	0.041	0.01	0.037	-0.08	-0.254	-0.073	-0.105
-0.015	-0.011	0.034	0.01	0.031	0.133	-0.262	-0.223	-0.084
-0.03	0	0.01	0.014	0.03	0.262	-0.115	-0.289	-0.097
-0.032	0.014	0.005	0.013	0.015	0.137	0.07	-0.189	-0.152
-0.005	0.013	0.019	0.008	0.002	-0.121	0.126	-0.111	-0.211
-0.013	0.014	0.022	0.005	0.002	-0.17	0.132	-0.177	-0.174
-0.05	0.023	0.002	0.015	0.004	-0.095	0.17	-0.082	-0.035
-0.051	0.026	-0.032	0.024	-0.001	-0.067	0.179	0.276	0.072
-0.02	0.032	-0.058	0.019	-0.014	-0.102	0.121	0.405	0.057
0.011	0.044	-0.059	0.02	-0.022	-0.253	0.064	0.095	-0.034
0.036	0.049	-0.05	0.032	-0.016	-0.367	0.053	-0.265	-0.08
0.076	0.044	-0.037	0.03	-0.002	-0.334	-0.094	-0.349	-0.084
0.125	0.043	-0.013	0.021	-0.001	-0.088	-0.504	-0.19	-0.133
0.132	0.05	0.021	0.021	-0.01	0.945	-0.784	0.024	-0.175
0.1	0.048	0.032	0.015	-0.015	2.232	-0.604	0.176	-0.13
0.076	0.038	-0.01	0.005	-0.013	1.583	-0.34	0.161	-0.032
0.032	0.041	-0.032	0.006	-0.004	-1.22	-0.405	0.026	0.056
-0.042	0.045	-0.001	0.005	-0.003	-3.394	-0.585	0.059	0.088
-0.077	0.037	-0.005	-0.003	-0.01	-2.921	-0.588	0.18	0.049
-0.08	0.035	-0.055	-0.006	-0.014	-1.031	-0.482	0.077	-0.026
-0.114	0.039	-0.089	-0.007	-0.01	-0.221	-0.381	-0.114	-0.087
-0.12	0.035	-0.084	-0.007	-0.008	-0.485	-0.319	-0.187	-0.132
-0.062	0.032	-0.022	-0.013	-0.023	-0.033	-0.334	-0.133	-0.166
-0.039	0.039	0.071	-0.02	-0.022	0.836	-0.361	0.009	-0.151
-0.048	0.037	0.105	-0.028	0.008	0.728	-0.256	0.082	-0.045
-0.007	0.023	0.092	-0.043	0.002	0.264	-0.063	0.074	0.093
0.031	0.023	0.092	-0.04	-0.018	0.497	0.062	0.132	0.131
0.002	0.024	0.074	-0.021	0.034	0.755	0.103	0.234	0.085
-0.057	0.013	0.047	-0.018	0.112	0.326	0.058	0.306	0.053
-0.095	0.01	0.053	-0.027	0.108	-0.128	-0.058	0.286	-0.022
-0.074	0.017	0.061	-0.037	0.037	-0.048	-0.08	0.201	-0.112
-0.014	0.007	0.046	-0.038	-0.05	0.232	0.047	0.142	-0.054
0.016	-0.013	0.023	-0.033	-0.119	0.374	0.194	0.071	0.01
0.025	-0.005	0.026	-0.039	-0.215	0.258	0.326	-0.009	-0.115
0.042	0.018	0.056	-0.039	-0.418	-0.067	0.499	-0.04	-0.254
0.054	0.02	0.056	-0.021	-0.449	-0.12	0.668	-0.138	-0.303
0.052	0.008	0.023	-0.012	-0.139	0.705	0.752	-0.325	-0.346
0.014	0.001	-0.002	-0.016	0.083	1.838	0.799	-0.352	-0.314
-0.032	0.005	-0.012	-0.013	0.126	1.495	0.774	-0.202	-0.211
-0.007	0.016	-0.007	-0.008	0.224	-0.62	0.497	-0.053	-0.118
0.047	0.019	-0.008	-0.012	0.268	-2.369	0.061	0.132	0.03
0.052	0.007	-0.021	-0.02	0.157	-2.079	-0.169	0.412	0.203
0.067	0.005	-0.012	-0.022	-0.071	-0.734	-0.129	0.65	0.255
0.099	0.007	0.014	-0.017	-0.282	-0.156	-0.143	0.441	0.184
0.064	0.001	0.014	-0.018	-0.324	-0.001	-0.265	-0.318	0.071
0.026	-0.004	-0.017	-0.024	-0.413	0.747	-0.19	-0.881	-0.078
0.061	-0.006	-0.052	-0.016	-0.609	0.85	0.063	-0.719	-0.255
0.082	0.004	-0.064	-0.01	-0.496	-0.598	0.094	-0.259	-0.363
0.034	0.015	-0.056	-0.012	-0.127	-1.779	-0.104	0.042	-0.331
0.005	0.003	-0.035	-0.01	0.034	-1.273	-0.015	0.275	-0.216
0.026	-0.009	-0.011	-0.015	-0.028	-0.006	0.267	0.515	-0.107
0.036	-0.007	0.01	-0.021	-0.092	0.515	0.131	0.538	-0.018
0.035	-0.006	0.043	-0.008	-0.116	-0.082	-0.203	0.325	-0.017
0.041	-0.011	0.076	-0.003	-0.127	-0.836	-0.211	0.111	-0.174
0.021	-0.018	0.088	-0.02	-0.112	-0.931	-0.119	-0.078	-0.293
0.005	-0.015	0.088	-0.023	-0.097	-0.466	-0.254	-0.258	-0.188
0.014	0.003	0.087	-0.017	-0.184	0.275	-0.484	-0.391	-0.016
-0.001	0.007	0.085	-0.016	-0.31	0.806	-0.644	-0.499	0.032
-0.021	-0.008	0.071	-0.011	-0.349	0.784	-0.725	-0.469	-0.003
-0.02	-0.008	0.054	0.001	-0.358	0.613	-0.714	-0.264	-0.032
-0.005	-0.002	0.052	0.016	-0.233	0.468	-0.607	-0.136	-0.063
0.015	-0.017	0.04	0.011	0.136	-0.127	-0.488	-0.209	-0.107
0.012	-0.024	0.012	-0.017	0.571	-0.875	-0.469	-0.248	-0.139
0.012	-0.011	-0.016	-0.031	0.895	-0.954	-0.561	-0.076	-0.151
0.027	-0.002	-0.032	-0.021	0.88	-0.612	-0.73	0.134	-0.131
0.019	0.002	-0.023	-0.004	0.532	-0.133	-0.907	0.239	-0.063
0.012	-0.001	-0.003	-0.001	0.35	0.542	-0.972	0.306	0.047
0.006	-0.012	0.007	-0.016	0.235	0.953	-0.91	0.32	0.166
-0.004	-0.011	0.022	-0.029	-0.361	1.019	-0.847	0.228	0.254
0.011	-0.003	0.059	-0.02	-0.944	0.826	-0.844	0.113	0.267
0.024	-0.004	0.089	-0.003	-0.938	0.381	-0.876	0.066	0.187
0.011	-0.005	0.104	-0.012	-0.788	0.15	-0.767	0.094	0.052
0.015	-0.004	0.112	-0.03	-0.552	0.272	-0.309	0.149	-0.077
0.022	-0.005	0.099	-0.022	0.009	0.399	0.164	0.224	-0.151
0.004	-0.013	0.064	-0.003	0.419	0.26	0.49	0.359	-0.152
-0.006	-0.019	0.028	-0.005	0.406	0.069	1.006	0.386	-0.11
-0.002	-0.016	0.017	-0.018	0.229	0.189	1.449	-0.001	-0.086
0.013	-0.01	0.012	-0.019	0.023	0.398	1.686	-0.593	-0.106
0.019	-0.007	-0.018	-0.006	-0.174	0.621	1.838	-0.803	-0.163
-0.011	-0.01	-0.023	-0.002	-0.056	0.725	1.432	-0.6	-0.223
[truncated: 19,287 more rows]
