# Supplementary material for: Asymmetric and transient properties of reciprocal activity of antagonists during the paw-shake response in the cat
Source: PLoS Comput Biol. 2021 Dec 28;17(12):e1009677. doi: 10.1371/journal.pcbi.1009677 (PMC8759665; doi:10.1371/journal.pcbi.1009677)
Supplement: S1 Data — File name of each file has the following structure: SupplementaryFileNumber_Data_SessionNumber_AnimalCode_EpisodeNumber.txt. Example: S1_Data_7_3-25-0_bo_9F.txt, where S1 is the supplementary data file number 7, 3-25-0 is session number, bo is animal code, 9F is episode number, and txt is file type extension. Each column of each file contains raw EMG signal of a specific muscle in mV sampled at 3000 Hz and band-pass filtered (Butterworth zero-lag filter, 30 Hz– 1000 Hz, 3 dB). First line of each file contains muscle name abbreviations (see Table 3 in the manuscript): MG, medial gastrocnemius; SO, soleus; BFS, biceps femoris anterior; IP, iliopsoas; TA, tibialis anterior; VA, vastus lateralis and vastus medialis. (ZIP) [file pcbi.1009677.s001.zip › S1_Data/S1_Data_28_6-23-0_mo_33F.txt]

BFP	MG	SO	BFA	VM	TA	VL	IP	RF
-0.043	-0.013	0.023	0.01	0.063	-0.114	9.524	-0.059	0.103
0.23	0.002	-0.068	0.023	-0.008	-0.095	7.941	-0.045	0.072
0.316	-0.003	-0.133	0.029	-0.024	-0.086	5.96	-0.037	0.049
0.225	-0.014	-0.097	0.026	0.034	-0.114	4.541	-0.031	0.044
0.167	-0.001	-0.068	0.024	0.068	-0.136	3.34	-0.02	0.025
0.119	0	-0.069	0.03	0.047	-0.126	2.271	-0.008	0.012
0.081	-0.01	-0.038	0.038	0.003	-0.115	1.366	0	0.007
0.076	0.005	-0.025	0.043	-0.032	-0.117	0.516	0.002	-0.013
0.06	0.012	-0.079	0.047	-0.037	-0.136	-0.335	-0.001	-0.02
0.063	-0.003	-0.118	0.043	-0.024	-0.157	-1.125	0.005	-0.01
0.091	0.003	-0.035	0.025	-0.019	-0.147	-1.793	0.016	-0.017
0.089	0.018	0.082	0.018	-0.022	-0.134	-2.405	0.014	-0.031
0.065	0.011	0.088	0.021	-0.02	-0.146	-2.919	0.008	-0.036
0.033	0.004	0.054	0.013	-0.015	-0.155	-3.279	0.012	-0.034
0.013	0.009	0.057	0.013	-0.006	-0.163	-3.58	0.02	-0.034
0.026	0.017	0.048	0.02	0.009	-0.161	-3.835	0.017	-0.034
0.02	0.026	0.035	0.01	0.028	-0.146	-3.97	0.012	-0.038
0.012	0.021	0.022	0.001	0.037	-0.184	-4.059	0.016	-0.038
0.033	0.008	-0.037	0.004	0.016	-0.225	-4.262	0.018	-0.036
0.028	0.01	-0.095	0.016	-0.011	-0.178	-4.526	0.019	-0.041
0.012	0.008	-0.085	0.034	-0.012	-0.144	-4.641	0.025	-0.042
0.018	-0.007	-0.069	0.032	0.002	-0.172	-4.632	0.028	-0.026
-0.005	-0.004	-0.078	0.008	0.026	-0.177	-4.625	0.025	-0.016
-0.03	0.017	-0.048	0.003	0.038	-0.16	-4.557	0.018	-0.043
-0.014	0.019	-0.02	0.016	0.028	-0.149	-4.433	0.011	-0.059
-0.018	-0.014	-0.045	0.023	0.038	-0.178	-4.385	0.011	-0.03
-0.032	-0.034	-0.051	0.019	0.036	-0.215	-4.335	0.018	-0.012
0.002	-0.006	-0.004	0.011	-0.016	-0.179	-4.199	0.021	-0.011
0.023	0.012	0.04	0.009	-0.033	-0.157	-4.104	0.019	-0.011
-0.01	0.005	0.059	0.028	0	-0.183	-4.056	0.016	-0.016
-0.017	0.004	0.049	0.041	0.004	-0.162	-3.957	0.014	-0.009
-0.009	0.002	0.012	0.032	-0.006	-0.134	-3.815	0.011	-0.002
-0.044	0.004	-0.019	0.026	0	-0.135	-3.66	0.006	-0.005
-0.059	0.021	-0.021	0.024	0.009	-0.143	-3.49	0.013	-0.016
-0.036	0.029	-0.017	0.013	0.032	-0.167	-3.24	0.022	-0.035
-0.025	0.008	-0.045	0.006	0.033	-0.193	-2.936	0.014	-0.024
-0.005	-0.007	-0.09	0.008	-0.034	-0.199	-2.725	0.004	0.008
0.026	0	-0.095	0.024	-0.105	-0.202	-2.574	0.001	0.006
0.023	0.004	-0.077	0.034	-0.104	-0.203	-2.407	0.005	-0.014
-0.007	-0.006	-0.076	0.012	-0.064	-0.19	-2.263	0.016	-0.01
-0.006	0.006	-0.06	0.005	-0.036	-0.182	-2.133	0.016	0.004
0.017	0.027	-0.013	0.03	-0.009	-0.173	-1.986	0.005	-0.009
0.014	-0.016	0.008	0.026	0.045	-0.159	-1.85	0.003	-0.026
0.002	-0.065	-0.004	0.005	0.088	-0.175	-1.707	0.004	-0.008
-0.008	-0.027	-0.007	0.013	0.085	-0.187	-1.52	-0.001	0.004
-0.017	0.011	0.004	0.028	0.042	-0.166	-1.326	-0.002	-0.011
-0.017	-0.007	0.011	0.038	-0.025	-0.156	-1.135	0.007	-0.014
-0.02	-0.021	0.004	0.036	-0.055	-0.175	-0.947	0.013	0.001
-0.016	-0.007	-0.004	0.026	-0.022	-0.19	-0.839	0.002	0.012
0.008	0.009	0.001	0.03	0.023	-0.171	-0.797	-0.005	0.005
0.006	0.015	0	0.028	0.037	-0.119	-0.725	0.002	-0.007
-0.025	0.018	-0.018	0.011	0.028	-0.088	-0.628	0.007	-0.002
-0.014	0.01	-0.02	0.006	0.03	-0.128	-0.557	0.002	0.006
0.019	-0.004	-0.003	0.019	0.05	-0.162	-0.498	0.003	-0.002
0.015	-0.005	-0.001	0.028	0.067	-0.135	-0.379	0.01	-0.002
0.002	0	-0.019	0.001	0.075	-0.138	-0.216	0.004	0.014
-0.011	0.001	-0.022	-0.022	0.05	-0.178	-0.092	-0.005	0.024
-0.012	0	-0.004	0.01	0.023	-0.17	0.004	-0.005	0.029
0.013	0.005	-0.003	0.026	0.024	-0.131	0.081	-0.004	0.034
0.002	0.018	-0.029	-0.005	-0.024	-0.129	0.103	-0.012	0.033
-0.031	0.016	-0.04	-0.008	-0.098	-0.139	0.123	-0.012	0.028
-0.009	0.004	-0.034	0.02	-0.074	-0.14	0.153	0.002	0.024
0.028	0.003	-0.039	0.022	-0.001	-0.154	0.142	0.006	0.024
0.012	-0.004	-0.03	0.017	0.018	-0.166	0.14	-0.003	0.022
-0.025	-0.01	-0.007	0.026	0.017	-0.177	0.233	0.003	0.021
-0.023	0.001	-0.006	0.014	0.047	-0.182	0.37	0.011	0.031
-0.001	0.003	-0.009	-0.003	0.059	-0.154	0.447	0.002	0.038
0.005	0.01	0.002	0.009	0.037	-0.129	0.463	-0.007	0.026
0.003	0.025	0.004	0.019	0.053	-0.141	0.484	-0.007	0.014
-0.009	0.013	-0.013	0.009	0.06	-0.164	0.468	-0.001	0.003
-0.021	-0.006	-0.029	0.013	-0.006	-0.17	0.365	0.001	-0.001
-0.011	-0.006	-0.01	0.034	-0.035	-0.167	0.348	-0.002	0.01
-0.001	-0.007	0.015	0.021	0.001	-0.177	0.494	0	0.008
-0.006	-0.013	-0.003	-0.013	0.013	-0.173	0.58	0.005	-0.003
-0.008	-0.012	-0.016	-0.006	0.013	-0.141	0.587	0	0.001
-0.008	-0.005	-0.003	0.016	0.021	-0.113	0.637	-0.012	0.011
-0.01	0.012	-0.005	0.016	0.02	-0.118	0.633	-0.012	0.015
-0.011	0.014	-0.007	0.015	0.026	-0.178	0.58	-0.005	0.011
-0.015	-0.002	-0.008	0.014	0.033	-0.224	0.606	-0.003	0.009
-0.01	-0.01	-0.029	0.008	0.033	-0.174	0.624	-0.005	0.013
0.009	-0.005	-0.031	0.019	0.043	-0.133	0.588	-0.011	0.019
0.018	0.002	-0.003	0.032	0.063	-0.175	0.597	-0.008	0.018
0.002	0.001	0.005	0.028	0.068	-0.203	0.591	0.003	0.009
-0.008	0.001	-0.017	0.015	0.018	-0.145	0.541	0	-0.011
-0.004	0.014	-0.021	0.018	-0.05	-0.084	0.524	-0.004	-0.018
-0.016	0.012	-0.004	0.03	-0.055	-0.127	0.529	-0.004	-0.004
-0.03	-0.015	-0.008	0.028	-0.028	-0.181	0.517	-0.011	0
-0.022	-0.022	-0.027	0.019	-0.009	-0.144	0.483	-0.01	0.005
-0.008	-0.01	-0.029	0.017	0.012	-0.138	0.465	-0.001	0.02
0.013	-0.002	-0.023	0.023	0.009	-0.193	0.501	0.005	0.008
0.023	0.002	-0.02	0.028	0	-0.183	0.551	0.005	-0.005
0.004	-0.001	-0.013	0.018	0.021	-0.129	0.52	0.002	0.014
-0.001	0.002	-0.008	0.012	0.048	-0.109	0.39	0.002	0.023
0.016	0.017	-0.002	0.012	0.063	-0.11	0.299	-0.001	0.01
0.019	0.019	0.003	0.011	0.047	-0.117	0.301	-0.007	0.006
-0.008	0.005	-0.018	0.008	0.007	-0.131	0.277	0	0.016
-0.032	0.003	-0.033	0	0.008	-0.139	0.186	0.006	0.024
-0.011	0.005	-0.01	0.007	0.023	-0.147	0.12	0.007	0.02
0.014	-0.003	0.002	0.023	-0.008	-0.174	0.17	0.007	0.002
-0.006	-0.004	-0.007	0.021	-0.038	-0.205	0.283	0.002	-0.013
-0.025	0.009	-0.012	0.016	-0.036	-0.216	0.298	-0.008	-0.011
0.001	0.014	-0.016	0.021	-0.018	-0.187	0.253	-0.015	0
0.026	-0.016	-0.022	0.015	0.018	-0.158	0.273	-0.011	0.021
0.009	-0.035	-0.035	0.005	0.04	-0.168	0.274	-0.002	0.033
-0.021	-0.006	-0.052	0.006	0.031	-0.169	0.145	0.001	0.013
-0.036	0.008	-0.044	0.013	0.024	-0.148	-0.017	0.007	0
-0.024	-0.01	-0.02	0.022	0.025	-0.142	-0.044	0.012	0.003
0.005	-0.012	-0.013	0.031	0.018	-0.158	0.018	0.001	-0.008
-0.001	-0.001	-0.016	0.025	0.012	-0.177	-0.012	-0.012	-0.008
-0.024	-0.003	-0.01	0.009	0.016	-0.172	-0.115	-0.006	0.017
-0.012	-0.004	0.001	0.011	0.016	-0.147	-0.13	0.004	0.033
0.012	0.013	-0.002	0.028	0.01	-0.129	-0.076	-0.006	0.023
0.015	0.015	-0.024	0.029	-0.002	-0.129	-0.076	-0.015	0.004
0.01	-0.005	-0.033	0.024	-0.012	-0.144	-0.127	-0.006	0.001
0.01	0.003	-0.01	0.03	-0.006	-0.164	-0.166	0	0.006
0.008	0.01	-0.003	0.028	0.007	-0.165	-0.184	0	0.006
0.002	-0.014	-0.013	0.021	0	-0.159	-0.225	0.006	0.013
0.013	-0.011	-0.007	0.021	-0.036	-0.144	-0.273	0.009	0.015
0.022	0.01	-0.005	0.025	-0.052	-0.097	-0.27	0.007	0.008
0.002	0.002	-0.009	0.027	-0.027	-0.119	-0.248	-0.001	0.006
0.011	-0.006	-0.005	0.015	-0.006	-0.209	-0.26	-0.008	0.003
0.038	0.005	-0.009	0.001	0.017	-0.205	-0.255	0	0.009
0.011	0.003	-0.01	0.005	0.042	-0.157	-0.147	0.006	0.022
-0.016	-0.003	0.007	0.021	0.038	-0.166	-0.069	0.004	0.017
0.002	0.001	0.012	0.03	0.032	-0.174	-0.145	0.007	0.007
0.002	0.003	-0.002	0.025	0.046	-0.159	-0.197	0.005	0.011
-0.017	0.005	-0.007	0.024	0.051	-0.151	-0.192	-0.002	0
-0.01	0.008	-0.006	0.022	0.029	-0.141	-0.218	-0.004	-0.023
0.012	0.002	-0.005	0.007	0.007	-0.127	-0.188	-0.007	-0.012
0.019	-0.008	-0.014	-0.007	0.017	-0.139	-0.111	-0.008	0.011
0.003	-0.015	-0.025	-0.001	0.048	-0.169	-0.058	-0.003	0.014
-0.006	-0.015	-0.023	0.015	0.072	-0.182	-0.025	-0.003	0.014
-0.003	-0.006	-0.03	0.007	0.09	-0.191	-0.013	-0.011	0.008
-0.019	-0.002	-0.041	-0.012	0.115	-0.194	-0.018	-0.013	0.001
-0.02	0.002	-0.025	0.002	0.145	-0.172	-0.08	-0.002	0.01
0.001	0.007	-0.003	0.032	0.108	-0.133	-0.194	0.007	0.007
-0.007	0.009	-0.012	0.038	-0.014	-0.094	-0.264	-0.003	-0.007
-0.001	0.013	-0.029	0.022	-0.081	-0.104	-0.286	-0.014	0.005
0.021	0.017	-0.035	0.008	-0.047	-0.158	-0.306	-0.006	0.022
0.004	0.016	-0.044	0.018	-0.01	-0.178	-0.295	0.002	0.011
0	0.008	-0.036	0.035	-0.007	-0.181	-0.254	0	-0.002
0.016	0.003	-0.019	0.027	-0.021	-0.196	-0.231	0	0.003
-0.001	-0.001	-0.027	0.015	-0.026	-0.195	-0.231	-0.004	0.018
-0.007	-0.005	-0.032	0.02	-0.008	-0.167	-0.27	-0.005	0.017
0.019	0.003	-0.013	0.019	0.016	-0.128	-0.34	0.001	-0.004
0.018	0.005	-0.01	0.011	0.044	-0.142	-0.332	-0.001	-0.004
-0.009	0	-0.027	0.013	0.059	-0.174	-0.269	-0.015	-0.001
-0.015	0.004	-0.004	0.018	0.023	-0.156	-0.305	-0.011	-0.009
-0.015	0	0.038	0.017	-0.027	-0.158	-0.35	0.005	0.008
-0.021	-0.006	0.013	0.019	-0.031	-0.175	-0.259	0.002	0.025
-0.003	0.003	-0.017	0.028	-0.015	-0.159	-0.183	-0.004	0.014
0.015	0.005	0.004	0.029	0.001	-0.153	-0.145	0.004	0.005
0.011	-0.001	0.012	0.021	0.019	-0.157	-0.027	0.007	0.006
0.006	0.012	-0.004	0.013	0.026	-0.14	0.007	0.005	-0.001
0.004	0.018	-0.011	0.005	0.044	-0.14	-0.028	0.009	-0.003
0.017	0.004	-0.03	0.004	0.06	-0.151	0.051	0.007	0.012
0.016	0.005	-0.054	0.006	0.049	-0.136	0.051	0	0.021
-0.013	0.009	-0.041	0.013	0.022	-0.133	-0.119	-0.002	0.02
-0.002	-0.004	-0.015	0.025	-0.057	-0.143	-0.242	-0.005	0.028
0.025	-0.005	-0.01	0.019	-0.138	-0.146	-0.271	-0.004	0.035
-0.001	0.013	0.005	0.015	-0.103	-0.155	-0.269	-0.004	0.009
-0.024	0.019	0.033	0.026	-0.01	-0.132	-0.252	-0.007	-0.025
-0.019	-0.019	0.025	0.023	0.036	-0.127	-0.204	-0.008	-0.012
-0.023	-0.05	-0.018	0.013	0.038	-0.182	-0.134	-0.004	0.024
-0.013	-0.019	-0.027	0.013	0.016	-0.191	-0.101	-0.001	0.027
-0.004	0.013	-0.006	0.009	-0.016	-0.161	-0.132	0.001	0.009
-0.023	0.009	-0.004	0.011	-0.028	-0.176	-0.197	0.001	0.008
-0.013	0	-0.012	0.032	-0.005	-0.185	-0.218	0.001	0.017
0.009	-0.008	-0.02	0.031	0.029	-0.142	-0.161	-0.001	0.017
-0.008	-0.011	-0.02	0.015	0.037	-0.108	-0.115	0.003	0.017
-0.008	0	-0.002	0.019	0.031	-0.123	-0.154	0.013	0.003
-0.006	0.011	-0.008	0.02	0.056	-0.151	-0.183	0.012	-0.008
-0.025	0.002	-0.043	0.008	0.082	-0.166	-0.107	0.008	0.01
-0.007	-0.012	-0.045	0.017	0.073	-0.17	-0.005	0.008	0.016
0.02	-0.013	-0.02	0.035	0.048	-0.168	0.037	0	-0.003
0	-0.014	-0.026	0.016	0.04	-0.163	0.036	-0.011	-0.001
-0.021	-0.019	-0.038	-0.01	0.039	-0.163	-0.015	-0.013	0.019
0.014	-0.02	-0.018	0.002	-0.025	-0.166	-0.113	-0.002	0.03
0.046	-0.008	-0.001	0.014	-0.111	-0.145	-0.19	0.004	0.018
0.018	0.013	0.002	0.014	-0.096	-0.127	-0.161	0.002	0.002
-0.008	0.009	0.001	0.019	-0.007	-0.147	-0.07	0.003	0.003
0.001	-0.004	-0.025	0.015	0.07	-0.162	-0.053	0.001	-0.008
0.001	0.001	-0.055	0.003	0.081	-0.158	-0.008	-0.005	-0.028
-0.015	0.002	-0.05	0.005	0.028	-0.158	0.114	-0.002	-0.018
-0.014	-0.001	-0.025	0.015	0.005	-0.158	0.091	0.013	-0.001
-0.005	-0.007	-0.001	0.016	0.04	-0.153	-0.018	0.017	-0.007
-0.009	-0.023	0	0.013	0.073	-0.141	-0.038	0.005	-0.005
-0.003	-0.008	-0.016	0.025	0.068	-0.134	-0.055	0	0.017
0.007	0.026	-0.01	0.034	0.028	-0.145	-0.072	-0.002	0.021
0.003	0.031	-0.007	0.021	-0.007	-0.157	-0.022	-0.003	-0.003
0.001	0.014	-0.024	0.016	-0.012	-0.156	-0.009	0.005	-0.01
0.001	-0.005	-0.015	0.024	-0.03	-0.136	-0.057	0.009	0.008
-0.002	-0.003	0.001	0.008	-0.049	-0.128	-0.017	0.002	0.013
-0.002	0.018	-0.012	-0.004	-0.015	-0.152	0.025	-0.003	0.011
-0.004	0.009	-0.02	0.017	0.031	-0.168	-0.087	-0.007	0.021
-0.008	-0.002	-0.008	0.029	0.035	-0.152	-0.179	-0.005	0.024
0.003	0.028	-0.003	0.02	0.048	-0.151	-0.146	0.012	0.014
0.007	0.035	-0.012	0.021	0.092	-0.198	-0.149	0.013	0.019
0.004	-0.003	-0.023	0.028	0.089	-0.211	-0.18	-0.008	0.028
0.016	-0.015	-0.021	0.026	0.036	-0.157	-0.154	-0.01	0.009
0.005	0	-0.015	0.026	0.01	-0.135	-0.181	0.002	-0.013
-0.017	-0.006	-0.033	0.033	-0.007	-0.158	-0.27	-0.002	-0.011
-0.017	-0.016	-0.047	0.027	-0.024	-0.167	-0.332	-0.012	0.008
-0.016	0.001	-0.019	0.015	-0.013	-0.151	-0.34	-0.018	0.008
-0.014	0.013	0.012	0.022	-0.015	-0.131	-0.279	-0.026	-0.014
0.004	-0.015	0.026	0.028	0.01	-0.163	-0.242	-0.033	-0.01
0.022	-0.03	0.027	0.019	0.053	-0.202	-0.286	-0.032	0.011
0.019	0.005	-0.013	0.011	0.021	-0.173	-0.312	-0.025	0.008
0.002	0.026	-0.053	0.011	-0.018	-0.155	-0.31	-0.022	0.012
0.004	0.009	-0.023	0.028	-0.015	-0.172	-0.33	-0.015	0.03
0.016	-0.002	0.008	0.036	-0.025	-0.152	-0.341	0.001	0.021
-0.021	-0.013	-0.016	0.014	-0.012	-0.129	-0.27	0.008	0.006
-0.061	-0.024	-0.03	0.006	0.031	-0.133	-0.143	0.002	0.021
-0.015	-0.005	-0.014	0.012	0.027	-0.134	-0.057	-0.002	0.03
0.028	0.013	-0.009	0.005	-0.01	-0.162	-0.015	0.001	0.016
0.003	0	-0.032	0.004	-0.021	-0.2	0.003	0.001	0.012
-0.003	-0.012	-0.049	0.011	-0.016	-0.18	0.003	-0.006	0.014
0.018	-0.012	-0.03	0.013	-0.031	-0.148	-0.074	-0.007	-0.001
0.002	-0.013	-0.016	0.004	-0.027	-0.147	-0.226	-0.01	-0.007
-0.022	-0.011	-0.019	0	0.01	-0.141	-0.305	-0.019	0.011
0.015	0	-0.006	0.014	0.014	-0.145	-0.292	-0.01	0.019
0.05	0.02	-0.002	0.019	0.021	-0.159	-0.278	0.008	0.004
0.009	0.021	-0.014	0.007	0.084	-0.147	-0.274	0.011	0.001
-0.017	0.009	-0.01	0.015	0.102	-0.147	-0.238	0.01	0.012
0.01	0.007	-0.009	0.032	0.067	-0.189	-0.183	0.008	0.008
0.019	0.002	-0.027	0.025	0.081	-0.196	-0.198	0.002	0
0.015	-0.004	-0.026	0.01	0.126	-0.16	-0.216	0.007	0.002
0.007	0.004	-0.014	0.019	0.111	-0.151	-0.164	0.017	0.012
-0.017	0.01	-0.017	0.037	0.021	-0.156	-0.193	0.006	0.016
-0.016	0.008	-0.007	0.033	-0.069	-0.146	-0.293	-0.008	-0.007
-0.001	0.016	0.023	0.015	-0.09	-0.141	-0.303	-0.005	-0.025
-0.014	0.023	0.013	0.004	-0.051	-0.156	-0.25	-0.004	-0.006
-0.031	0.001	-0.035	0	-0.006	-0.163	-0.214	-0.004	0.012
-0.021	-0.018	-0.015	0.004	-0.001	-0.139	-0.221	0.006	0.011
-0.001	-0.008	0.032	0.015	-0.015	-0.14	-0.215	0.013	0.008
0.003	0.006	0.011	0.017	-0.018	-0.143	-0.131	0.012	0.003
0	0.007	-0.008	0.018	-0.019	-0.124	-0.085	0.005	-0.001
0.002	0	0.009	0.025	0	-0.141	-0.1	0.004	0.001
-0.01	-0.009	0.009	0.022	0.017	-0.134	-0.084	0.006	0.002
-0.023	-0.004	-0.008	0.011	-0.016	-0.117	-0.068	-0.001	0.005
-0.013	0.007	-0.011	0.011	-0.017	-0.15	-0.069	-0.004	0.022
-0.005	0	-0.023	0.016	0.066	-0.142	-0.057	0	0.034
-0.004	-0.003	-0.051	0.012	0.105	-0.112	-0.061	0.003	0.02
0.016	0.014	-0.048	0.026	0.013	-0.129	-0.084	0.008	0
0.029	0.011	-0.027	0.043	-0.093	-0.179	-0.067	0.016	0
0.003	-0.009	-0.028	0.027	-0.068	-0.206	0.007	0.017	0.018
-0.021	-0.003	-0.024	0.015	0.039	-0.19	0.028	0.011	0.003
-0.007	0.01	-0.009	0.018	0.106	-0.215	-0.02	0.001	-0.017
0.003	-0.006	-0.016	0.006	0.12	-0.262	0.03	0	0.005
-0.003	-0.026	-0.03	-0.003	0.087	-0.236	0.103	0.005	0.011
-0.003	-0.016	-0.029	0.001	0.052	-0.145	0.042	0.005	-0.008
-0.005	-0.004	-0.029	-0.001	0.064	-0.083	-0.008	0.006	0.004
-0.008	-0.01	-0.034	0.004	0.027	-0.122	-0.003	0.005	0.028
0.004	-0.008	-0.031	0.021	-0.065	-0.17	-0.015	-0.002	0.03
0.001	0.002	-0.018	0.03	-0.065	-0.143	0.015	-0.013	0.023
-0.014	0.004	-0.006	0.031	-0.01	-0.122	0.097	-0.015	0.014
-0.004	0.012	0.008	0.032	-0.004	-0.165	0.153	-0.002	-0.002
0.007	0.016	0.011	0.028	-0.006	-0.2	0.099	0.002	-0.013
-0.002	-0.012	-0.029	0.02	0.007	-0.159	-0.002	-0.007	0.001
0.006	-0.023	-0.055	0.02	-0.004	-0.097	-0.048	-0.004	0.009
0.022	0.011	-0.017	0.027	-0.024	-0.102	-0.184	0.008	-0.005
0.005	0.02	0.006	0.018	-0.013	-0.144	-0.39	0.014	-0.005
-0.016	-0.001	-0.01	0.003	0.012	-0.139	-0.408	0.014	0.013
0.019	-0.001	-0.01	0.012	0.006	-0.13	-0.306	0.012	0.027
0.051	0.011	0.001	0.024	-0.009	-0.145	-0.302	0.009	0.022
0.02	0.005	0.002	0.024	0.003	-0.137	-0.336	-0.001	0
0.007	-0.005	-0.005	0.027	0.016	-0.156	-0.298	-0.013	-0.004
0.026	0	-0.022	0.024	0.012	-0.184	-0.28	-0.015	0.004
0.013	0.007	-0.04	0.015	0.024	-0.152	-0.356	-0.007	-0.004
-0.002	0.005	-0.03	0.025	0.035	-0.139	-0.412	0.003	-0.018
0.004	-0.003	-0.009	0.034	0.035	-0.178	-0.402	0.005	-0.011
-0.004	-0.023	-0.016	0.023	0.045	-0.185	-0.375	0.006	0.03
-0.027	-0.027	-0.027	0.019	0.042	-0.139	-0.309	0.008	0.045
-0.037	0.007	-0.011	0.014	0.036	-0.114	-0.234	0.001	0.011
-0.029	0.023	-0.003	-0.003	0.049	-0.162	-0.215	0.001	0.005
-0.011	0.003	-0.019	-0.004	0.045	-0.196	-0.219	0.013	0.02
0.006	-0.003	0.005	0.015	0.033	-0.159	-0.257	0.019	0.011
0.001	0	0.043	0.03	0.033	-0.142	-0.335	0.01	0.002
-0.007	-0.005	0	0.023	0.014	-0.169	-0.373	0.005	0.006
-0.016	-0.001	-0.052	0.002	-0.007	-0.184	-0.38	0.009	0.014
-0.04	-0.003	-0.036	-0.003	0.009	-0.179	-0.413	0.007	0.026
-0.034	-0.007	-0.012	0.01	0.009	-0.144	-0.453	0	0.023
0	0.011	-0.003	0.02	-0.035	-0.109	-0.363	0.003	0.002
0.006	0.021	-0.002	0.024	-0.048	-0.159	-0.238	0.002	-0.008
-0.013	0.007	-0.025	0.016	-0.011	-0.21	-0.34	-0.003	0.001
-0.015	0.001	-0.048	0.008	0.006	-0.167	-0.282	-0.009	0.008
0.005	0	-0.039	0.021	-0.003	-0.143	0.143	-0.012	0.009
0.016	-0.005	-0.028	0.03	0.011	-0.163	0.294	-0.012	0.017
0.002	0	-0.031	0.018	0.03	-0.159	0.078	-0.021	0.024
-0.021	0.007	-0.013	0.012	0.004	-0.164	0.004	-0.03	-0.005
-0.021	0.011	0.011	0.016	-0.018	-0.162	0.061	-0.018	-0.038
-0.004	-0.007	0.004	0.016	-0.003	-0.15	-0.122	-0.005	-0.019
0.011	-0.033	-0.009	0.014	0.002	-0.19	-0.452	-0.011	0.013
0.029	-0.022	-0.005	0.012	0.003	-0.21	-0.535	-0.018	0.018
0.026	0	0.002	0.009	0.017	-0.182	-0.362	-0.015	0.011
0.005	0.003	-0.007	0.02	0.017	-0.182	-0.142	-0.016	0.004
-0.002	-0.002	-0.02	0.04	0.026	-0.174	-0.024	-0.026	0.008
-0.014	-0.003	-0.025	0.03	0.061	-0.134	-0.023	-0.031	0.017
-0.016	0.007	-0.018	0.017	0.07	-0.115	-0.062	-0.03	0.007
0.007	0.016	-0.003	0.023	0.045	-0.121	-0.117	-0.036	0.003
0	0.002	0	0.013	0.04	-0.118	-0.201	-0.046	0.012
-0.009	-0.011	-0.017	0.005	0.059	-0.124	-0.378	-0.047	0.01
0.023	0.002	-0.028	0.028	0.056	-0.155	-0.517	-0.047	0
0.037	0.013	-0.009	0.038	0.003	-0.172	-0.34	-0.046	-0.01
0.009	0.004	-0.001	0.004	-0.037	-0.179	0	-0.033	-0.013
-0.016	-0.002	-0.016	-0.024	-0.027	-0.188	0.133	-0.014	0.006
-0.001	-0.01	-0.02	-0.005	-0.025	-0.146	0.043	0.008	0.028
0.024	-0.01	-0.027	0.018	-0.043	-0.101	-0.049	0.025	0.031
-0.001	0.004	-0.027	0.017	-0.04	-0.123	-0.024	0.025	0.026
-0.028	0.002	-0.004	0.011	0.013	-0.144	-0.017	0.021	0.021
-0.014	-0.003	-0.013	0.012	0.095	-0.144	-0.125	0.019	0.01
0.005	0.008	-0.034	0.022	0.112	-0.15	-0.138	0.015	0.011
0.01	0.014	-0.008	0.031	0.063	-0.172	0.021	0.017	0.01
0.009	0.002	0.011	0.028	0.046	-0.201	0.157	0.027	-0.008
-0.001	-0.013	-0.013	0.012	0.029	-0.186	0.2	0.032	-0.003
-0.013	-0.011	-0.014	0.011	-0.044	-0.15	0.21	0.036	0.014
-0.014	0.008	0.018	0.028	-0.08	-0.135	0.185	0.043	0.004
-0.004	0.015	0.005	0.026	-0.032	-0.143	0.139	0.043	-0.003
0.004	0.009	-0.037	0.012	0.009	-0.161	0.065	0.036	0.007
0	0.006	-0.037	0.012	0.021	-0.143	-0.064	0.03	0.007
-0.001	0.004	-0.024	0.017	0.034	-0.123	-0.122	0.021	0.001
0	-0.001	-0.028	0.001	0.011	-0.152	-0.123	-0.009	0.009
-0.01	-0.007	-0.034	-0.018	-0.027	-0.186	-0.243	-0.048	0.031
0.008	-0.017	-0.033	0.001	-0.019	-0.18	-0.346	-0.067	0.038
0.046	-0.011	-0.02	0.024	0.008	-0.144	-0.273	-0.051	0.016
0.022	0.011	-0.02	0.021	0.026	-0.133	-0.209	-0.021	0.006
-0.029	0.012	-0.036	0.015	0.035	-0.146	-0.258	-0.012	0.018
-0.013	-0.002	-0.03	0.011	0.03	-0.144	-0.228	-0.006	0.017
0.022	0.01	-0.014	0.024	0.024	-0.15	-0.143	0.016	-0.003
0.015	0.023	-0.006	0.043	0.028	-0.172	-0.201	0.03	-0.01
0.006	0.012	-0.017	0.041	0.032	-0.164	-0.204	0.026	0
-0.008	-0.003	-0.035	0.022	0.019	-0.136	-0.068	0.01	0.009
-0.044	-0.009	-0.029	0.01	-0.008	-0.148	-0.072	-0.002	-0.004
-0.04	-0.001	-0.004	0.017	-0.008	-0.16	-0.082	0.001	-0.019
0.014	0.01	-0.007	0.026	0.016	-0.142	0.161	0.015	-0.001
0.04	0.014	-0.023	0.02	0.018	-0.167	0.375	0.027	0.021
0.021	0.021	0.018	0.011	0.002	-0.192	0.256	0.029	0.015
0.007	0.017	0.061	0.014	-0.008	-0.175	-0.007	0.025	-0.002
0.014	-0.005	0.027	0.03	-0.017	-0.186	-0.131	0.025	-0.017
0.014	-0.013	-0.014	0.041	-0.014	-0.199	-0.185	0.019	-0.014
-0.001	-0.008	-0.012	0.025	0.021	-0.155	-0.292	0.002	0.012
0	-0.006	-0.006	0.016	0.052	-0.117	-0.357	-0.012	0.016
0.012	0.011	-0.008	0.024	0.047	-0.132	-0.265	-0.015	-0.01
0.001	0.022	-0.007	0.012	0.033	-0.166	-0.096	-0.014	-0.016
-0.012	0.004	-0.014	-0.005	0.02	-0.176	-0.008	-0.008	0.005
-0.011	-0.002	-0.025	0.005	0.012	-0.155	-0.016	0	0.019
-0.01	0.007	-0.02	0.023	0.029	-0.16	-0.104	0	0.015
-0.009	-0.004	-0.021	0.024	0.042	-0.18	-0.218	-0.006	0.02
-0.02	-0.013	-0.018	0.021	0.042	-0.168	-0.274	-0.011	0.035
-0.034	0.003	-0.005	0.018	0.058	-0.168	-0.312	-0.01	0.018
-0.021	0.01	-0.015	0.004	0.056	-0.168	-0.346	-0.006	0
-0.013	-0.026	-0.027	0.003	0.018	-0.149	-0.275	-0.001	0.018
-0.023	-0.054	-0.02	0.023	-0.007	-0.158	-0.087	-0.003	0.028
-0.001	-0.016	-0.017	0.034	-0.018	-0.16	0.004	-0.01	0.009
0.017	0.017	-0.014	0.023	-0.027	-0.148	-0.074	-0.011	-0.001
0.001	0.004	-0.009	0.018	-0.012	-0.164	-0.111	0	0.014
0.004	-0.006	-0.024	0.023	0.018	-0.186	-0.087	0.005	0.032
-0.002	-0.009	-0.047	0.014	0.041	-0.17	-0.188	-0.008	0.036
-0.036	-0.015	-0.04	0.003	0.034	-0.103	-0.341	-0.011	0.04
-0.035	0.001	-0.011	0.008	-0.005	-0.072	-0.373	0.005	0.037
-0.024	0.027	-0.005	0.017	-0.024	-0.128	-0.346	0.002	0.011
-0.019	0.02	-0.027	0.021	-0.013	-0.161	-0.284	-0.011	-0.01
-0.005	-0.009	-0.033	0.014	-0.015	-0.146	-0.167	-0.004	-0.015
0.005	-0.013	-0.024	0.009	-0.021	-0.153	-0.147	0.004	-0.014
0.008	0.001	-0.026	0.01	0.001	-0.162	-0.226	-0.005	0.003
0.01	0.005	-0.027	0.011	0.031	-0.154	-0.239	-0.02	0.022
0.031	0	-0.03	0.015	0.018	-0.143	-0.221	-0.026	0.023
0.05	0.01	-0.021	0.015	-0.016	-0.114	-0.276	-0.028	0.011
0.025	0.011	0.005	0.011	-0.023	-0.122	-0.308	-0.026	0
0.014	-0.007	0.001	0.017	-0.014	-0.179	-0.259	-0.009	-0.006
0.023	-0.014	-0.027	0.017	-0.01	-0.173	-0.222	0.007	-0.01
0	-0.011	-0.035	0.013	0.003	-0.12	-0.186	0.011	-0.015
-0.016	-0.001	-0.018	0.031	0.03	-0.148	-0.117	0.014	-0.028
0.004	0.008	-0.015	0.047	0.057	-0.196	-0.09	0.017	-0.033
0.002	-0.008	-0.023	0.035	0.074	-0.173	-0.106	0.011	-0.005
-0.026	-0.024	-0.007	0.021	0.068	-0.146	-0.124	0.005	0.012
-0.015	-0.001	0.012	0.022	0.038	-0.148	-0.141	0.008	-0.004
0.007	0.024	0.012	0.027	0.011	-0.159	-0.179	0.012	-0.017
-0.001	0.013	-0.001	0.017	0.002	-0.168	-0.231	0.005	-0.012
0.005	-0.003	-0.012	0.003	0.003	-0.149	-0.237	-0.001	-0.004
0.019	-0.006	-0.005	0.01	-0.004	-0.138	-0.22	0.006	0.001
0.009	-0.006	-0.006	0.018	-0.017	-0.161	-0.221	0.01	-0.002
-0.015	-0.004	-0.017	0.015	-0.016	-0.163	-0.198	-0.001	-0.005
-0.024	0.002	-0.006	0.021	0.001	-0.158	-0.142	-0.004	0
-0.012	0.004	0	0.02	0.021	-0.164	-0.135	0.006	0.007
-0.004	0.014	-0.016	0.006	0.03	-0.145	-0.172	0.014	0.013
-0.009	0.025	-0.02	0.007	0.026	-0.14	-0.135	0.011	0.021
-0.002	0.011	-0.016	0.013	0.013	-0.177	-0.104	0.007	0.014
0.007	-0.007	-0.027	0.013	-0.003	-0.172	-0.202	0.001	-0.008
0.008	-0.008	-0.035	0.015	-0.009	-0.123	-0.295	-0.001	-0.008
-0.003	-0.003	-0.036	0.013	0.004	-0.135	-0.313	0.012	0.011
-0.024	-0.01	-0.027	0.017	0.021	-0.191	-0.349	0.017	0.009
-0.026	-0.018	-0.016	0.02	0.02	-0.177	-0.361	0.01	0.005
-0.011	0	-0.009	0.009	0.01	-0.135	-0.28	0.011	0.012
0.013	0.017	-0.01	0.005	0.012	-0.162	-0.167	0.015	0.009
0.045	0.008	-0.032	0.012	0.008	-0.18	-0.092	0.015	0.011
0.036	-0.001	-0.008	0.017	0.001	-0.14	-0.075	0.015	0.021
-0.014	-0.003	0.043	0.02	0.01	-0.128	-0.133	0.022	0.021
-0.021	0	0.023	0.025	0.014	-0.162	-0.223	0.026	0.011
0.012	0.006	-0.013	0.024	-0.002	-0.172	-0.292	0.02	0.002
-0.004	-0.005	-0.011	0.011	0.019	-0.145	-0.344	0.021	0.007
-0.038	-0.019	-0.009	0.003	0.083	-0.15	-0.382	0.026	0.022
-0.002	-0.008	-0.003	0.011	0.118	-0.179	-0.378	0.028	0.03
0.033	0.011	0.003	0.025	0.128	-0.165	-0.294	0.032	0.029
0.005	0.015	-0.016	0.032	0.152	-0.153	-0.167	0.018	0.015
-0.021	0.013	-0.038	0.024	0.152	-0.156	-0.166	0	-0.003
-0.016	0.007	-0.04	0.017	0.047	-0.147	-0.3	0.001	-0.005
-0.002	0.001	-0.039	0.013	-0.094	-0.132	-0.394	-0.004	0.019
-0.007	-0.003	-0.032	0.003	-0.105	-0.129	-0.467	-0.039	0.046
-0.024	0.005	-0.014	0.006	-0.03	-0.175	-0.584	-0.08	0.023
-0.004	0.023	0.004	0.023	0.008	-0.182	-0.613	-0.087	-0.011
0.02	0.007	-0.005	0.033	0.012	-0.152	-0.437	-0.054	0.002
0.001	-0.02	-0.029	0.033	-0.007	-0.185	-0.181	-0.025	0.009
-0.009	-0.009	-0.008	0.02	-0.029	-0.178	-0.068	-0.013	0
0.025	-0.001	0.026	0.009	-0.011	-0.126	-0.06	0.011	0.02
0.051	-0.003	0.004	0.021	0.006	-0.13	-0.043	0.052	0.032
0.018	0.006	-0.026	0.027	-0.007	-0.152	-0.079	0.081	0.024
-0.035	0.001	-0.028	0.011	0.001	-0.156	-0.122	0.064	0.034
-0.041	-0.008	-0.015	0.005	0.02	-0.133	-0.073	0.008	0.04
-0.018	0.008	0.004	0.012	0.012	-0.118	0.025	-0.037	0.024
-0.002	0.02	-0.005	0.01	-0.003	-0.158	0.135	-0.048	0.011
0.003	0.005	-0.03	0.006	-0.018	-0.206	0.258	-0.052	-0.002
-0.001	-0.012	-0.035	0.004	-0.025	-0.225	0.336	-0.082	-0.019
0.001	-0.008	-0.021	0.015	-0.024	-0.241	0.356	-0.146	-0.02
-0.002	0.002	-0.008	0.032	-0.027	-0.25	0.399	-0.22	-0.016
-0.01	-0.008	-0.017	0.021	-0.014	-0.241	0.441	-0.246	-0.013
0.015	-0.019	-0.032	0.001	-0.008	-0.211	0.405	-0.205	0.015
0.031	-0.003	-0.02	0.006	-0.015	-0.166	0.31	-0.147	0.039
-0.018	0.008	-0.006	0.025	0.005	-0.15	0.232	-0.096	0.022
-0.043	-0.001	-0.011	0.035	0.024	-0.163	0.223	-0.011	-0.001
-0.003	-0.002	-0.03	0.029	0.013	-0.168	0.235	0.089	-0.006
0.012	0.005	-0.051	0.009	-0.007	-0.173	0.236	0.135	0.015
0.006	0.001	-0.049	0.008	-0.016	-0.174	0.28	0.144	0.04
0.01	-0.009	-0.035	0.028	-0.009	-0.165	0.316	0.158	0.034
-0.013	-0.006	-0.023	0.029	0.005	-0.157	0.261	0.138	0.028
-0.029	0.007	-0.006	0.027	0.019	-0.157	0.205	0.073	0.033
0.004	0.014	0.01	0.034	0.016	-0.153	0.184	0.02	0.019
0.024	0.017	0.005	0.033	0	-0.138	0.087	-0.003	-0.004
0.016	0.014	-0.019	0.034	-0.004	-0.126	-0.014	-0.026	-0.02
0.012	0.004	-0.032	0.027	0.006	-0.109	-0.014	-0.068	-0.019
0.017	-0.003	-0.018	0.011	0.029	-0.112	-0.037	-0.11	-0.001
0.016	-0.002	0	0	0.047	-0.139	-0.124	-0.115	-0.005
-0.001	-0.001	-0.01	-0.013	0.037	-0.136	-0.171	-0.054	-0.024
0.011	-0.002	-0.026	-0.004	0.02	-0.124	-0.178	0.051	-0.001
0.035	-0.005	-0.014	0.02	0.013	-0.113	-0.195	0.125	0.022
0.013	0.002	0.005	0.018	0.021	-0.107	-0.201	0.141	-0.001
-0.012	0.01	-0.001	0.007	0.037	-0.127	-0.177	0.126	-0.005
-0.008	0.002	-0.027	0.011	0.045	-0.112	-0.214	0.074	0.011
0.003	-0.01	-0.036	0.018	0.052	-0.078	-0.341	0.012	-0.001
0.011	-0.006	-0.022	0.017	0.062	-0.097	-0.456	0	-0.005
0.004	0.002	-0.019	0.018	0.078	-0.136	-0.513	0.019	0.022
-0.018	0.002	-0.019	0.015	0.086	-0.159	-0.482	0.033	0.031
-0.033	0.004	-0.006	0.008	0.042	-0.163	-0.427	0.043	0.017
-0.011	0.007	0.005	0.014	-0.024	-0.152	-0.464	0.04	0.003
0.022	-0.001	-0.008	0.016	-0.03	-0.141	-0.43	0.019	0.001
0.007	-0.013	-0.043	0.008	-0.006	-0.143	-0.273	0.011	0.005
-0.021	-0.008	-0.027	0.008	0.001	-0.134	-0.28	0.024	0.005
-0.009	-0.002	0.029	0.013	0.012	-0.097	-0.46	0.025	-0.01
0.017	-0.012	0.017	0.026	0.017	-0.088	-0.559	0.006	-0.038
0.012	-0.015	-0.022	0.04	0.022	-0.117	-0.546	-0.01	-0.027
-0.012	-0.002	-0.017	0.032	0.043	-0.13	-0.512	-0.003	0.03
-0.011	0.01	-0.002	0.021	0.038	-0.138	-0.463	0.016	0.061
0.002	0.024	0	0.026	0.008	-0.134	-0.353	0.023	0.05
-0.001	0.025	-0.004	0.022	0	-0.104	-0.253	0.02	0.044
-0.004	0.001	-0.024	0.007	0.018	-0.106	-0.294	0.015	0.038
-0.004	-0.008	-0.041	0.003	0.028	-0.139	-0.406	0.012	0.018
-0.001	0.004	-0.019	0.018	0.009	-0.141	-0.441	0.013	0.004
-0.01	-0.003	-0.003	0.034	-0.001	-0.123	-0.431	0.008	0.006
-0.033	-0.016	-0.015	0.027	0.016	-0.134	-0.424	0.006	0.003
-0.035	-0.003	-0.013	0.007	0.021	-0.131	-0.377	0.016	-0.021
-0.011	0.008	0.005	0.005	0.003	-0.095	-0.322	0.023	-0.041
-0.005	-0.01	0.003	0.021	-0.009	-0.101	-0.28	0.016	-0.039
-0.013	-0.025	-0.019	0.021	0.001	-0.14	-0.211	0.015	-0.026
-0.001	-0.014	-0.017	0.005	0.006	-0.149	-0.181	0.022	-0.01
0.01	-0.003	0.011	0.012	0	-0.14	-0.191	0.027	-0.027
-0.007	-0.001	0.017	0.046	0.002	-0.116	-0.11	0.019	-0.068
-0.006	-0.009	0.011	0.047	0.003	-0.101	-0.029	0.008	-0.074
0.007	-0.021	0.016	0.008	0.006	-0.1	-0.101	0.009	-0.053
-0.008	-0.013	0.009	-0.002	0.021	-0.05	-0.196	0.015	-0.037
-0.01	0.006	0.006	0.015	0.025	-0.039	-0.201	0.012	-0.019
0.001	0.019	0.019	0.015	0.026	-0.147	-0.215	0.002	-0.009
-0.001	0.025	0.013	0.007	0.027	-0.195	-0.214	-0.006	-0.016
0.003	0.025	0.001	0.009	0.021	-0.126	-0.112	-0.011	0.005
0.014	0.02	0.002	0.019	0.029	-0.117	-0.076	-0.016	0.07
0.019	0.008	-0.003	0.006	0.03	-0.169	-0.19	-0.032	0.115
-0.007	-0.008	-0.018	-0.025	0.021	-0.124	-0.225	-0.049	0.114
-0.033	-0.012	-0.047	-0.016	0.036	-0.025	-0.158	-0.038	0.095
0.003	-0.004	-0.064	0.011	0.044	-0.097	-0.202	0.008	0.049
0.03	0.015	-0.044	0.013	0.025	-0.384	-0.266	0.048	-0.006
-0.009	0.029	-0.015	0.015	0.011	-0.599	-0.184	0.059	-0.019
-0.037	0.013	-0.016	0.017	0.007	-0.46	-0.112	0.046	0.001
-0.012	-0.006	-0.034	0.004	0.007	-0.12	-0.139	0.017	0.027
0.023	-0.001	-0.027	0.017	0.009	-0.002	-0.095	-0.025	0.053
0.011	-0.001	-0.028	0.046	0.017	-0.167	0.048	-0.084	0.067
-0.036	-0.015	-0.051	0.036	0.035	-0.321	0.108	-0.162	0.059
-0.046	-0.018	-0.049	0.006	0.036	-0.344	0.112	-0.204	0.023
-0.012	0.001	-0.025	-0.001	0.025	-0.295	0.185	-0.167	-0.021
0.009	0.015	-0.016	0.01	0.017	-0.203	0.16	-0.113	-0.065
0.025	0.011	-0.02	0.018	-0.008	-0.133	-0.017	-0.089	-0.129
0.063	0.011	0.01	0.021	-0.038	-0.143	-0.131	-0.064	-0.16
0.082	0.01	0.044	0.029	-0.041	-0.212	-0.159	-0.034	-0.117
0.062	-0.004	0.01	0.041	-0.016	-0.374	-0.172	-0.005	-0.072
0.025	-0.008	-0.045	0.038	-0.001	-0.628	-0.173	0.013	-0.048
-0.01	-0.01	-0.063	0.024	-0.005	-0.768	-0.156	0.019	0.007
0.005	-0.018	-0.051	0.02	0.006	-0.644	-0.144	0.073	0.078
0.051	-0.006	-0.03	0.02	0.004	-0.358	-0.158	0.155	0.13
0.009	0.016	-0.026	0.015	-0.021	-0.007	-0.146	0.141	0.132
-0.071	0.014	-0.039	0.011	-0.034	0.24	-0.149	0.043	0.084
-0.063	-0.003	-0.025	0.01	-0.046	0.105	-0.216	-0.047	0.056
-0.023	-0.007	0.02	0.021	-0.067	-0.254	-0.225	-0.111	0.055
-0.02	-0.004	0.027	0.031	-0.052	-0.45	-0.16	-0.12	0.05
-0.032	-0.008	-0.02	0.026	-0.006	-0.448	-0.113	-0.06	0.063
-0.048	-0.007	-0.057	0.026	0.015	-0.335	-0.09	-0.004	0.067
-0.064	0.013	-0.054	0.028	0.02	-0.113	-0.068	0.006	0.022
-0.081	0.001	-0.054	0.025	0.052	0.046	-0.069	0.001	-0.01
-0.096	-0.031	-0.073	0.023	0.071	-0.124	-0.08	0.02	0.002
-0.08	-0.02	-0.052	0.021	0.049	-0.372	-0.091	0.03	0.023
-0.01	0.005	-0.004	0.021	0.042	-0.205	-0.134	-0.036	0.033
0.076	0.006	0.006	0.026	0.05	0.11	-0.146	-0.117	0.026
0.103	0.003	-0.001	0.027	0.035	0.101	-0.107	-0.144	0.022
0.092	0.002	0.003	0.02	0.03	-0.101	-0.111	-0.135	0.026
0.125	0.006	0.006	0.021	0.049	-0.2	-0.138	-0.081	0.02
0.165	0.019	0.014	0.025	0.055	0.003	-0.128	-0.004	0.008
0.108	0.017	0.003	0.026	0.05	0.296	-0.046	0.001	0.001
0.02	-0.01	-0.04	0.025	0.06	0.125	0.066	-0.025	-0.026
0.039	-0.017	-0.054	0.024	0.068	-0.375	0.083	0.016	-0.07
0.099	0.005	-0.024	0.027	0.042	-0.512	0.012	0.072	-0.084
0.04	0.008	-0.009	0.011	0.005	-0.29	-0.052	0.074	-0.07
-0.087	-0.007	-0.015	-0.014	-0.018	-0.155	-0.108	0.052	-0.025
-0.113	-0.011	-0.009	-0.003	-0.047	-0.004	-0.168	0.039	0.051
-0.097	-0.001	0.006	0.015	-0.072	0.195	-0.159	0.04	0.083
-0.156	0.005	0.013	0.008	-0.051	0.038	-0.113	0.028	0.055
-0.18	-0.006	0.009	0.005	-0.009	-0.335	-0.133	-0.004	0.031
-0.107	-0.003	-0.025	0.007	0.017	-0.443	-0.142	-0.004	0.01
-0.035	0.009	-0.069	0.004	0.033	-0.301	-0.121	0.06	-0.018
0.018	0.004	-0.076	0.017	0.045	-0.127	-0.151	0.15	-0.021
0.101	-0.001	-0.068	0.025	0.062	0.042	-0.165	0.207	-0.001
0.16	-0.001	-0.08	0.011	0.083	0.187	-0.144	0.194	0.033
0.141	0.002	-0.091	0.016	0.083	0.291	-0.188	0.114	0.07
0.098	0.009	-0.062	0.029	0.068	0.247	-0.269	0.008	0.087
0.067	0.008	-0.002	0.014	0.056	-0.028	-0.276	-0.055	0.084
0.03	0.002	0.008	0.002	0.037	-0.205	-0.232	-0.055	0.064
-0.027	0.007	-0.027	0.02	0.012	-0.165	-0.256	-0.045	0.033
-0.091	0.01	-0.011	0.043	-0.002	-0.245	-0.324	-0.042	0.013
-0.145	0.006	0.029	0.025	0.001	-0.43	-0.327	-0.017	0.001
-0.163	0.004	0.028	-0.001	0.009	-0.484	-0.271	0.032	-0.014
-0.1	0.008	0.018	0.015	-0.013	-0.389	-0.206	0.086	-0.01
0.006	0.013	0.027	0.026	-0.044	-0.185	-0.142	0.124	0.031
0.043	0.009	0.045	0.011	-0.035	0.034	-0.11	0.139	0.068
0.015	-0.005	0.044	0.012	-0.019	0.14	-0.127	0.112	0.046
0.01	-0.004	0.012	0.022	-0.024	0.131	-0.172	0.022	-0.029
0.039	0	-0.001	0.021	-0.032	0.115	-0.235	-0.082	-0.119
0.07	-0.001	0.024	0.03	-0.039	0.118	-0.264	-0.11	-0.165
0.081	0.005	0.024	0.036	-0.051	0.041	-0.2	-0.064	-0.117
0.06	-0.005	0.004	0.021	-0.058	-0.084	-0.135	-0.004	0
0.021	-0.02	0.014	0.015	-0.045	-0.103	-0.132	0.043	0.089
-0.014	-0.005	0.028	0.022	-0.022	-0.03	-0.116	0.067	0.077
-0.032	0.015	0.009	0.021	-0.001	0.013	-0.073	0.076	0.014
-0.048	0.007	-0.023	0.014	0.023	-0.001	-0.044	0.091	-0.027
-0.073	-0.006	-0.026	0.008	0.034	-0.039	-0.036	0.096	-0.075
-0.059	-0.001	-0.006	0.001	0.029	-0.093	-0.073	0.07	-0.119
-0.033	-0.002	0.004	-0.009	0.038	-0.131	-0.146	0.021	-0.103
-0.038	-0.017	-0.001	-0.012	0.037	-0.138	-0.202	-0.032	-0.054
0.001	-0.01	-0.011	0	-0.003	-0.132	-0.229	-0.071	-0.008
0.046	0.011	-0.011	0.017	-0.042	-0.116	-0.259	-0.122	0.025
0.021	0.004	0	0.025	-0.039	-0.141	-0.308	-0.198	0.022
0.01	-0.011	0.001	0.021	0.002	-0.195	-0.361	-0.227	-0.001
0.028	-0.01	-0.02	0.015	0.059	-0.17	-0.363	-0.183	-0.014
0.026	-0.006	-0.035	0.011	0.073	-0.137	-0.226	-0.12	-0.001
0.015	0.001	-0.025	0.013	0.039	-0.183	-0.09	-0.058	0.028
-0.001	0.001	-0.015	0.022	0.019	-0.217	-0.136	0.018	0.047
-0.025	-0.012	-0.017	0.016	0.019	-0.184	-0.177	0.071	0.064
-0.025	-0.011	-0.019	0.003	0.033	-0.193	-0.155	0.052	0.07
-0.001	0.008	-0.012	0.009	0.068	-0.307	-0.223	-0.003	0.037
-0.002	0.018	-0.006	0.019	0.1	-0.375	-0.237	-0.019	0.013
-0.026	0.009	-0.028	0.015	0.111	-0.329	-0.124	-0.001	0.022
-0.039	-0.002	-0.043	0.012	0.101	-0.264	-0.078	0.018	0.014
-0.031	-0.003	-0.026	0.019	0.077	-0.219	-0.091	0.024	-0.011
-0.003	-0.001	-0.027	0.012	0.041	-0.212	-0.043	0.006	-0.01
0.011	-0.005	-0.032	0	0.009	-0.243	-0.021	0.001	0.004
0.007	-0.011	-0.008	0.01	-0.003	-0.267	-0.099	0.062	0.009
0.007	-0.004	-0.001	0.024	-0.007	-0.276	-0.158	0.141	0.009
-0.008	0.018	-0.012	0.03	0.03	-0.27	-0.074	0.141	0.004
-0.01	0.025	-0.005	0.026	0.074	-0.253	0.041	0.09	0.012
0.013	0.006	-0.011	0.015	0.034	-0.24	0.061	0.068	0.04
0.004	0.001	-0.034	0.017	-0.026	-0.192	0.067	0.034	0.045
0.002	0.011	-0.027	0.033	0	-0.112	0.088	-0.063	0.012
0.032	0.005	-0.01	0.039	0.097	-0.102	0.032	-0.144	-0.008
0.016	-0.003	-0.019	0.028	0.117	-0.145	-0.055	-0.152	0.003
-0.018	-0.004	-0.03	0.02	-0.016	-0.134	-0.064	-0.097	0.011
-0.002	0.001	-0.017	0.016	-0.102	-0.111	-0.045	-0.005	0.002
0.012	0.014	-0.002	0.01	-0.005	-0.149	-0.058	0.043	-0.009
-0.01	-0.001	-0.02	0.014	0.093	-0.179	-0.02	0.015	-0.017
-0.011	-0.021	-0.02	0.018	0.054	-0.139	0.041	-0.051	-0.012
0.019	-0.008	0.014	0.019	-0.024	-0.114	0.008	-0.158	0.004
0.014	0.002	-0.004	0.024	-0.053	-0.165	-0.052	-0.25	0.008
-0.02	0.003	-0.038	0.022	-0.045	-0.2	-0.07	-0.229	0.001
-0.016	0.007	-0.016	0.011	-0.011	-0.191	-0.116	-0.138	0.001
0.013	-0.002	0.004	0.009	0.033	-0.216	-0.192	-0.062	-0.002
0.005	-0.001	-0.012	0.015	0.045	-0.3	-0.216	-0.015	0
-0.019	0.015	-0.029	0.012	0.013	-0.404	-0.146	0.001	0.018
-0.007	0.015	-0.044	0.006	-0.033	-0.435	-0.077	0.006	0.032
0.024	0.002	-0.042	0.009	-0.047	-0.334	-0.141	0.024	0.026
0.02	-0.001	-0.019	0.023	-0.007	-0.18	-0.209	0.057	-0.001
-0.011	-0.005	-0.013	0.032	0.038	-0.065	-0.167	0.1	-0.037
-0.022	-0.015	-0.03	0.028	0.042	-0.011	-0.23	0.102	-0.061
-0.024	-0.008	-0.04	0.022	0.033	0.022	-0.41	0.027	-0.052
-0.015	0.009	-0.031	0.015	0.046	0.032	-0.449	-0.053	-0.009
0.013	-0.007	-0.022	0.009	0.065	-0.09	-0.38	-0.069	0.043
0.008	-0.037	-0.034	0.008	0.02	-0.265	-0.348	-0.019	0.071
-0.015	-0.019	-0.029	0.006	-0.056	-0.254	-0.287	0.053	0.08
0	0.016	-0.011	0.013	-0.056	-0.151	-0.181	0.101	0.096
0.018	0.013	-0.023	0.023	-0.014	-0.173	-0.167	0.124	0.107
-0.003	0	-0.032	0.015	-0.02	-0.212	-0.271	0.11	0.105
-0.021	-0.003	-0.019	-0.001	-0.045	-0.168	-0.368	0.05	0.099
-0.006	-0.008	-0.011	0.01	-0.053	-0.18	-0.395	-0.004	0.077
0.007	-0.004	-0.011	0.027	-0.055	-0.22	-0.426	-0.001	0.034
0.002	0.009	-0.009	0.032	-0.062	-0.176	-0.425	0.069	-0.011
-0.003	-0.001	-0.008	0.032	-0.105	-0.167	-0.261	0.108	-0.031
0.003	-0.012	-0.011	0.021	-0.173	-0.208	-0.105	0.057	-0.028
0.022	0.005	-0.013	0.02	-0.18	-0.194	-0.098	0.034	-0.027
0.03	0.014	-0.011	0.038	-0.098	-0.15	-0.075	0.076	-0.035
0.016	0	-0.015	0.036	0.007	-0.111	-0.046	0.081	-0.041
0.004	-0.002	-0.015	0.015	0.068	-0.117	-0.11	0.044	-0.054
0.006	0.011	-0.007	0.004	0.074	-0.085	-0.166	0.01	-0.068
0.006	-0.011	-0.006	0.007	0.056	0.024	-0.123	-0.007	-0.044
0.002	-0.033	-0.008	0.012	0.058	0.011	-0.039	0.004	0
0	0	-0.005	0.012	0.08	-0.06	0.018	0.003	0.006
0.006	0.026	0.004	0.005	0.078	-0.035	0.075	-0.038	-0.005
0.015	0.014	0.008	0.012	0.076	-0.082	0.152	-0.058	0.001
0.021	0.012	-0.004	0.032	0.115	-0.201	0.173	-0.032	0.02
-0.006	0.017	-0.016	0.024	0.144	-0.196	0.081	-0.005	0.051
-0.044	0.023	-0.027	0.008	0.121	-0.158	-0.035	0.008	0.054
-0.027	0.027	-0.028	0.015	0.087	-0.251	-0.132	0.01	0.019
-0.002	0.008	0	0.021	0.081	-0.322	-0.303	0.01	0.003
-0.007	-0.018	-0.001	0.015	0.102	-0.238	-0.449	0.017	0.014
-0.011	-0.015	-0.033	0.016	0.109	-0.143	-0.408	0.007	0.009
-0.02	0.002	-0.012	0.02	0.086	-0.154	-0.35	-0.024	0.001
-0.023	0.001	0.015	0.02	0.055	-0.217	-0.399	-0.041	0.008
-0.016	-0.013	-0.003	0.024	0.015	-0.227	-0.382	-0.028	0.018
-0.01	-0.012	-0.006	0.024	-0.037	-0.146	-0.3	-0.011	0.016
0.007	0.001	0.004	0.021	-0.047	-0.059	-0.333	-0.011	0.01
0.013	-0.01	-0.007	0.022	-0.029	-0.047	-0.42	-0.021	0.002
0.011	-0.034	-0.015	0.021	-0.044	-0.103	-0.397	-0.022	-0.014
0.012	-0.027	-0.018	0.018	-0.045	-0.138	-0.364	-0.013	-0.021
-0.003	-0.006	-0.026	0.015	0.002	-0.096	-0.398	-0.004	-0.015
-0.006	0.006	-0.017	0.024	0.018	-0.059	-0.334	0	-0.015
0.021	0.004	-0.008	0.037	-0.017	-0.119	-0.147	-0.01	-0.015
0.008	-0.01	-0.016	0.026	-0.016	-0.216	-0.031	-0.017	0.005
-0.023	-0.008	-0.02	0.01	0.024	-0.204	-0.052	-0.009	0.019
-0.001	0.015	-0.016	0.021	0.025	-0.106	-0.097	-0.007	0.01
0.032	0.011	-0.006	0.029	0.008	-0.101	-0.074	-0.01	0.012
0.028	-0.005	-0.006	0.014	0.024	-0.182	-0.038	-0.005	0.019
0.005	0.011	-0.012	0.012	0.058	-0.18	-0.069	-0.002	0.005
-0.015	0.023	0.006	0.026	0.085	-0.126	-0.065	0	-0.012
-0.012	0.014	0.02	0.013	0.111	-0.139	0.003	-0.001	-0.012
-0.002	0.008	0.001	-0.01	0.133	-0.199	0.008	-0.007	0.005
-0.007	-0.003	-0.004	-0.001	0.11	-0.265	0.003	-0.012	0.015
0.001	-0.001	0.007	0.015	0.031	-0.323	0.047	-0.014	0.013
0.014	0.022	0.004	0.019	-0.025	-0.34	0.062	-0.005	0.018
0	0.026	-0.002	0.018	-0.041	-0.28	0.081	0.009	0.024
-0.014	0.008	-0.014	0.016	-0.063	-0.181	0.109	0.001	0.019
-0.006	0.001	-0.034	0.016	-0.082	-0.143	0.044	-0.006	0.013
0.015	0.01	-0.023	0.017	-0.075	-0.142	-0.08	0.005	0.005
0.026	0.022	-0.014	0.017	-0.044	-0.148	-0.1	0.011	-0.001
0.005	0.007	-0.026	0.02	-0.004	-0.159	-0.033	0.007	0.011
-0.028	-0.019	-0.006	0.017	0.011	-0.134	-0.044	0.007	0.025
-0.027	-0.004	0.022	0.006	-0.017	-0.121	-0.076	0.014	0.018
-0.004	0.019	-0.027	0.008	-0.052	-0.143	0.026	0.039	0.009
0.003	-0.001	-0.139	0.015	-0.069	-0.164	0.115	0.066	0.007
-0.002	-0.014	-0.205	0.016	-0.076	-0.191	0.014	0.08	0.003
-0.006	0.003	-0.211	0.017	-0.069	-0.174	-0.164	0.096	0.001
0.006	0.004	-0.216	0.008	-0.047	-0.101	-0.248	0.098	0.004
0.016	-0.011	-0.192	-0.002	-0.027	-0.073	-0.268	0.026	0.005
0.001	-0.018	-0.082	0.002	-0.002	-0.057	-0.313	-0.108	0.007
0.001	-0.016	0.064	0.009	0.039	0.034	-0.313	-0.224	0.006
0.01	0.002	0.145	0.019	0.079	0.092	-0.239	-0.281	-0.001
0.008	0.013	0.15	0.021	0.112	0.028	-0.213	-0.254	-0.008
0.017	-0.004	0.127	0.017	0.112	-0.053	-0.255	-0.152	-0.012
0.016	-0.011	0.092	0.019	0.074	-0.094	-0.313	-0.046	-0.012
0.008	-0.002	0.047	0.024	0.079	-0.161	-0.379	0.017	-0.011
0.003	-0.01	-0.008	0.028	0.105	-0.216	-0.435	0.049	-0.012
-0.029	-0.016	-0.083	0.023	0.061	-0.174	-0.391	0.067	-0.011
-0.043	-0.007	-0.151	0.02	0.024	-0.126	-0.252	0.073	-0.021
-0.008	-0.001	-0.137	0.018	0.067	-0.158	-0.204	0.065	-0.029
0.009	-0.002	-0.058	0.007	0.096	-0.2	-0.177	0.05	-0.009
0.002	0.003	-0.028	0.01	0.045	-0.183	0.014	0.04	0.003
0.004	0.007	-0.013	0.026	-0.018	-0.126	0.113	0.039	0.006
-0.005	-0.003	0.064	0.023	-0.018	-0.145	-0.052	0.044	0.031
-0.017	-0.011	0.096	0.022	-0.005	-0.239	-0.212	0.048	0.057
-0.014	-0.005	0.061	0.025	-0.027	-0.259	-0.216	0.042	0.066
-0.014	-0.003	0.049	0.017	-0.023	-0.2	-0.187	0.016	0.07
-0.019	-0.001	0.04	0.008	0.001	-0.098	-0.177	0	0.058
-0.008	0.014	0.026	0	-0.006	0.015	-0.105	0.017	0.018
0	0.021	0.042	0.007	-0.009	-0.03	0.001	0.034	-0.012
-0.004	0.004	0.048	0.026	-0.004	-0.245	0.054	0.03	-0.002
0.003	0	0.029	0.024	-0.025	-0.4	0.068	0.015	0.016
0.015	0.015	0.025	0.013	-0.043	-0.4	0.031	-0.001	0.029
0.014	0.012	0.018	0.022	-0.036	-0.305	-0.049	0.004	0.042
0.002	-0.005	-0.015	0.032	-0.018	-0.119	-0.091	0.02	0.048
-0.007	0.002	-0.039	0.023	-0.026	0.046	-0.085	0.025	0.028
-0.006	0.022	-0.038	0.014	-0.052	-0.054	-0.098	0.018	-0.007
-0.005	-0.006	-0.033	0.012	-0.026	-0.349	-0.123	-0.014	-0.013
-0.007	-0.042	-0.04	0.012	0.028	-0.444	-0.08	-0.062	-0.002
-0.01	-0.015	-0.049	0.019	0.018	-0.301	-0.006	-0.075	-0.008
0	0.009	-0.036	0.026	-0.028	-0.181	-0.024	-0.05	-0.015
0.012	-0.007	-0.011	0.02	-0.043	-0.097	-0.119	-0.017	-0.008
-0.001	-0.007	-0.007	0.021	-0.061	-0.003	-0.188	0.008	-0.004
-0.014	0.001	-0.031	0.025	-0.095	0.024	-0.182	0.027	0
-0.003	-0.009	-0.028	0.012	-0.063	-0.051	-0.15	0.036	0.005
0.008	-0.012	0.01	-0.002	0.029	-0.193	-0.156	0.032	0.002
0.009	0.003	0.013	0.002	0.103	-0.298	-0.165	0.024	0.002
-0.004	0.014	-0.019	0.005	0.179	-0.276	-0.113	0.029	0.013
-0.02	0.008	-0.019	0.004	0.232	-0.187	-0.077	0.051	0.012
0.005	-0.004	0.017	0.01	0.172	-0.132	-0.194	0.055	0
0.026	-0.001	0.037	0.004	0.054	-0.129	-0.37	0.023	0.003
0.005	0.004	0.036	-0.001	-0.05	-0.16	-0.39	0.001	0.014
0.013	-0.003	0.041	0.015	-0.149	-0.191	-0.323	0.002	0.013
0.043	0	0.03	0.019	-0.155	-0.18	-0.339	-0.014	0.001
0.021	0.011	0.008	0.009	-0.005	-0.152	-0.364	-0.055	-0.005
-0.017	0.009	0.03	0.01	0.13	-0.141	-0.32	-0.095	-0.007
-0.01	0.008	0.078	0.011	0.112	-0.129	-0.304	-0.123	-0.011
0.013	0.009	0.103	0.013	0.065	-0.125	-0.3	-0.134	-0.016
0.007	0.005	0.088	0.03	0.086	-0.146	-0.22	-0.123	-0.016
0.008	0.004	0.003	0.045	0.107	-0.141	-0.119	-0.088	-0.014
0.01	0.01	-0.12	0.035	0.103	-0.074	-0.066	-0.05	-0.021
-0.009	0.006	-0.186	0.023	0.109	-0.014	-0.099	-0.03	-0.036
-0.017	-0.004	-0.167	0.031	0.12	-0.014	-0.177	-0.015	-0.022
-0.023	-0.004	-0.138	0.031	0.103	-0.029	-0.162	0.007	0.026
-0.036	0	-0.126	0.014	0.031	-0.037	-0.083	0.03	0.055
-0.027	0.004	-0.092	0.013	-0.041	-0.066	-0.092	0.043	0.054
-0.009	0.002	-0.098	0.022	-0.044	-0.124	-0.149	0.056	0.06
0.003	-0.003	-0.165	0.021	-0.007	-0.206	-0.158	0.072	0.061
0.025	0.007	-0.122	0.021	0.011	-0.273	-0.167	0.067	0.043
0.027	0.008	-0.004	0.023	0.037	-0.284	-0.168	0.043	0.043
-0.009	-0.01	0.025	0.016	0.054	-0.252	-0.129	0.033	0.055
-0.019	-0.006	0.055	0.015	-0.059	-0.193	-0.132	0.037	0.04
0.009	0.011	0.112	0.021	-0.268	-0.139	-0.14	0.031	0.022
0.008	0.007	0.044	0.021	-0.358	-0.119	-0.096	0.01	0.019
-0.013	0.002	-0.084	0.018	-0.266	-0.141	-0.105	0.001	0.005
0	0.006	-0.092	0.026	-0.164	-0.214	-0.162	0.005	-0.029
0.026	-0.001	-0.011	0.039	-0.165	-0.249	-0.135	0.002	-0.038
0.011	-0.02	0.051	0.028	-0.167	-0.203	-0.001	0.012	-0.025
-0.013	-0.027	0.096	0.011	-0.084	-0.169	0.074	0.034	-0.046
-0.001	-0.011	0.156	0.012	0.034	-0.153	0.012	0.024	-0.071
0.013	-0.007	0.182	0.012	0.143	-0.13	-0.014	-0.002	-0.031
0.009	-0.028	0.12	0.006	0.24	-0.13	0.022	-0.002	0.019
0.001	-0.019	0	-0.001	0.323	-0.139	-0.052	0.012	0.02
-0.01	0.01	-0.178	0	0.341	-0.147	-0.193	0.02	0.016
-0.011	0.003	-0.388	0.022	0.233	-0.156	-0.22	0.016	0.027
0.003	-0.014	-0.526	0.036	0.125	-0.144	-0.201	0.008	0.029
0.002	-0.011	-0.568	0.022	0.205	-0.131	-0.228	0.007	0.024
-0.017	0.001	-0.494	0.016	0.359	-0.127	-0.159	0.008	0.017
-0.029	0.02	-0.268	0.022	0.335	-0.131	-0.04	0.003	0.008
-0.03	0.029	0.023	0.013	0.157	-0.171	-0.058	-0.002	0.015
-0.01	0.016	0.274	0.003	-0.035	-0.192	-0.11	-0.005	0.022
0.01	0.009	0.438	0.013	-0.241	-0.169	-0.081	-0.006	0.016
-0.002	0.014	0.475	0.035	-0.402	-0.168	-0.09	-0.008	0.003
-0.016	0.01	0.41	0.043	-0.315	-0.178	-0.185	-0.006	-0.009
-0.016	-0.007	0.346	0.025	-0.065	-0.168	-0.231	-0.004	0.004
-0.004	-0.002	0.303	0.005	0.024	-0.167	-0.207	-0.005	0.013
0.007	0.024	0.212	0.011	-0.015	-0.157	-0.198	-0.007	-0.013
-0.009	0.004	0.028	0.017	0.041	-0.15	-0.155	-0.009	-0.019
-0.012	-0.033	-0.189	0.009	0.095	-0.177	-0.071	-0.006	-0.002
0.013	-0.01	-0.291	0.008	0.008	-0.178	-0.043	-0.001	0.001
0.01	0.023	-0.255	0.015	-0.11	-0.157	-0.063	-0.005	-0.001
-0.004	0.017	-0.202	0.026	-0.131	-0.177	-0.069	0	0.004
0	0.001	-0.154	0.031	-0.072	-0.193	-0.073	0.01	0.011
-0.008	-0.015	-0.076	0.015	0.024	-0.166	-0.103	0.004	0.016
-0.023	-0.028	0.023	0.011	0.126	-0.137	-0.11	0.001	0.015
-0.014	-0.023	0.125	0.019	0.175	-0.133	-0.132	0.005	0.007
0.007	-0.018	0.181	0.01	0.139	-0.164	-0.226	0.004	-0.001
0.012	-0.033	0.163	0	0.05	-0.19	-0.279	0	-0.001
0.009	-0.029	0.125	0	-0.025	-0.157	-0.231	-0.007	0.001
0.013	-0.004	0.072	-0.001	-0.026	-0.127	-0.125	-0.012	0.004
0.001	0.007	-0.026	-0.004	0.041	-0.149	-0.027	-0.009	0.011
-0.015	-0.002	-0.086	0.001	0.095	-0.195	-0.022	-0.003	0.018
0.007	-0.02	-0.039	0.023	0.068	-0.2	-0.124	-0.004	0.021
0.03	-0.023	0.006	0.031	0.005	-0.131	-0.295	-0.012	0.026
0.017	-0.005	-0.082	0.014	-0.012	-0.141	-0.415	-0.018	0.021
-0.006	-0.003	-0.221	0.008	0.012	-0.226	-0.438	-0.012	-0.006
-0.015	-0.023	-0.278	0.02	0.009	-0.197	-0.466	-0.001	-0.016
-0.003	-0.022	-0.262	0.019	-0.057	-0.094	-0.416	0.003	0.009
0.009	0.008	-0.17	0.022	-0.12	-0.066	-0.252	0.004	0.026
-0.001	0.033	0.002	0.036	-0.141	-0.128	-0.115	0.001	0.016
-0.023	0.037	0.184	0.026	-0.156	-0.14	-0.043	-0.01	0.001
-0.033	0.024	0.347	0.011	-0.148	-0.086	-0.095	-0.014	0.01
-0.023	0.017	0.433	0.018	-0.074	-0.079	-0.242	-0.014	0.023
-0.008	0.021	0.302	0.013	0.022	-0.053	-0.334	-0.013	0.004
0.008	0.013	0.026	0	0.053	-0.013	-0.378	-0.009	-0.006
0.025	0.012	-0.141	0.018	0.025	-0.074	-0.428	-0.004	0.008
0.024	0.029	-0.172	0.04	0.012	-0.188	-0.401	-0.003	0.008
0.013	0.028	-0.177	0.01	-0.017	-0.259	-0.307	-0.008	0.001
0.004	0.02	-0.162	-0.017	-0.089	-0.256	-0.268	-0.003	0.014
-0.007	0.024	-0.136	0.022	-0.117	-0.194	-0.249	0.011	0.027
-0.001	0.028	-0.102	0.05	-0.082	-0.171	-0.293	0.007	0.02
0.023	0.035	-0.056	0.025	-0.015	-0.235	-0.471	-0.002	0.012
0.03	0.039	-0.034	0.012	0.096	-0.233	-0.562	0.001	0.006
0.011	0.025	-0.009	0.021	0.163	-0.154	-0.489	-0.01	0.002
0.02	0.016	0.059	0.023	0.076	-0.161	-0.406	-0.025	0.005
0.047	0.032	0.084	0.029	-0.031	-0.206	-0.314	-0.015	0.005
0.031	0.044	-0.002	0.038	0.02	-0.207	-0.224	0	0.006
-0.016	0.022	-0.122	0.033	0.091	-0.185	-0.185	-0.005	0.012
-0.034	0.003	-0.207	0.02	-0.026	-0.14	-0.16	-0.014	0.001
-0.007	0.002	-0.212	0.014	-0.162	-0.111	-0.155	-0.007	-0.02
0.009	-0.022	-0.069	0.012	-0.079	-0.142	-0.144	0.003	-0.013
0.002	-0.057	0.168	0.013	0.113	-0.161	-0.092	-0.002	0.014
0.017	-0.051	0.464	0.02	0.206	-0.109	-0.058	-0.005	0.027
0.007	-0.017	0.812	0.025	0.091	-0.077	-0.015	0.001	0.021
-0.027	-0.008	0.905	0.03	-0.233	-0.105	0.053	0	0.015
-0.019	-0.025	0.555	0.032	-0.416	-0.112	0.06	0.005	0.021
-0.026	-0.032	0.049	0.018	-0.123	-0.081	0.033	0.012	0.025
-0.054	-0.02	-0.441	0.012	0.327	-0.059	0.033	-0.002	0.019
-0.033	0.008	-0.905	0.024	0.522	-0.072	0.025	-0.011	0.011
-0.009	0.04	-1.147	0.022	0.555	-0.096	0.008	0.007	0.007
-0.016	0.057	-1.1	0.01	0.557	-0.126	0.004	0.018	0.01
-0.023	0.07	-0.914	0.01	0.498	-0.165	-0.029	0.005	0.01
-0.012	0.085	-0.668	0.023	0.366	-0.188	0.007	-0.007	0.005
0.009	0.078	-0.402	0.033	0.077	-0.195	0.228	-0.004	0.008
0.003	0.066	-0.186	0.03	-0.318	-0.208	0.414	-0.006	0.016
-0.01	0.084	-0.019	0.02	-0.52	-0.239	0.325	-0.013	-0.003
0.003	0.106	0.076	0.019	-0.448	-0.254	0.129	-0.009	-0.032
-0.002	0.072	0.079	0.021	-0.322	-0.23	0.046	0	-0.016
-0.005	0.001	0.183	0.02	-0.244	-0.218	-0.103	0.002	0.005
0.02	-0.048	0.407	0.013	-0.162	-0.21	-0.377	0.005	-0.003
0.005	-0.076	0.464	0.008	-0.032	-0.179	-0.473	0.01	0
-0.012	-0.095	0.351	0.022	0.136	-0.153	-0.389	0.012	0.008
0.014	-0.093	0.26	0.032	0.216	-0.14	-0.372	0.004	0.003
0.017	-0.087	0.255	0.005	0.197	-0.145	-0.363	-0.006	0.004
-0.011	-0.098	0.375	-0.026	0.212	-0.149	-0.186	-0.003	0.007
-0.021	-0.11	0.498	0.006	0.226	-0.148	-0.039	0.004	-0.003
-0.009	-0.101	0.46	0.101	0.265	-0.16	-0.069	0	-0.014
0	-0.077	0.381	0.153	0.449	-0.157	-0.062	-0.006	-0.001
-0.002	-0.043	0.37	0.102	0.603	-0.131	-0.011	0.007	0.016
-0.01	0	0.314	-0.014	0.476	-0.132	0.025	0.018	0.009
-0.024	0.026	0.138	-0.141	0.157	-0.149	0.051	0.003	-0.004
-0.026	0.049	-0.121	-0.219	-0.036	-0.153	-0.056	-0.01	-0.001
0.023	0.078	-0.367	-0.273	-0.041	-0.156	-0.173	-0.002	0.023
0.076	0.063	-0.424	-0.292	-0.078	-0.142	-0.121	0.003	0.035
0.048	0.017	-0.239	-0.141	-0.228	-0.144	-0.028	0.001	0.016
0.002	-0.01	0.021	0.076	-0.364	-0.195	-0.029	0.007	0.003
0.001	-0.022	0.09	0.162	-0.35	-0.222	-0.057	0.009	0.012
0.004	-0.037	-0.152	0.187	-0.211	-0.196	0.029	0.003	0.016
0	-0.062	-0.465	0.243	-0.091	-0.164	0.131	-0.002	0.005
0.004	-0.079	-0.598	0.312	-0.02	-0.147	0.026	-0.003	0.008
-0.009	-0.08	-0.61	0.355	0.038	-0.141	-0.2	-0.001	0.031
-0.025	-0.072	-0.518	0.314	0.013	-0.15	-0.366	0.001	0.03
-0.003	-0.054	-0.221	0.194	-0.109	-0.166	-0.405	-0.005	0.001
0.018	-0.056	0.118	0.052	-0.18	-0.181	-0.218	-0.008	-0.006
0.003	-0.1	0.299	-0.1	-0.135	-0.196	0.02	-0.001	0.003
-0.011	-0.128	0.395	-0.246	-0.07	-0.205	-0.013	-0.001	0.004
-0.011	-0.093	0.451	-0.337	-0.072	-0.21	-0.108	-0.002	0.003
0.002	-0.023	0.421	-0.326	-0.126	-0.214	0.008	0.008	0.003
0.002	0.033	0.366	-0.207	-0.152	-0.204	0.084	0.011	0.01
-0.024	0.07	0.318	-0.079	-0.126	-0.191	-0.06	-0.003	0.023
-0.026	0.083	0.226	-0.045	-0.139	-0.17	-0.19	-0.01	0.019
0	0.051	0.059	-0.053	-0.204	-0.137	-0.173	-0.01	0.011
-0.004	-0.043	-0.157	-0.018	-0.169	-0.157	-0.161	-0.01	0.007
-0.022	-0.172	-0.361	0.053	-0.05	-0.191	-0.227	-0.013	0.002
-0.012	-0.245	-0.477	0.125	-0.015	-0.147	-0.261	-0.016	0.004
0.004	-0.192	-0.409	0.17	0.003	-0.103	-0.313	-0.01	0.009
-0.01	-0.063	-0.178	0.173	0.068	-0.113	-0.421	-0.005	0.007
-0.037	0.043	0.044	0.163	0.059	-0.095	-0.295	-0.01	0.003
-0.026	0.119	0.158	0.155	-0.01	-0.02	-0.007	-0.005	-0.005
0.004	0.183	0.199	0.103	-0.035	0.007	0.024	0.001	-0.012
0.006	0.184	0.095	0.014	-0.019	-0.078	-0.003	-0.004	-0.001
0.01	0.131	-0.251	-0.042	0.02	-0.144	0.189	-0.001	0.015
0.02	0.103	-0.526	-0.028	0.055	-0.129	0.273	0.013	0.014
0.016	0.098	-0.384	0.068	0.05	-0.134	-0.012	0.013	0.007
0.017	0.08	-0.052	0.217	0.026	-0.172	-0.415	0.003	0.006
0.013	0.063	0.178	0.305	0.002	-0.196	-0.556	0.01	0.005
-0.022	0.053	0.381	0.254	-0.01	-0.186	-0.445	0.019	0.013
-0.037	0.042	0.607	0.097	0.064	-0.155	-0.283	0.004	0.026
-0.001	0.046	0.758	-0.108	0.188	-0.17	-0.158	-0.006	0.019
0.019	0.051	0.755	-0.282	0.202	-0.189	-0.192	0.006	0.005
-0.004	0.035	0.56	-0.366	0.146	-0.136	-0.341	0.009	0.01
-0.007	0.034	0.166	-0.365	0.133	-0.096	-0.414	-0.001	0.011
0.02	0.051	-0.369	-0.289	0.114	-0.099	-0.418	-0.009	-0.002
0.015	0.051	-0.815	-0.173	0.032	-0.112	-0.401	-0.009	0.003
-0.006	0.045	-0.92	-0.052	-0.086	-0.157	-0.377	-0.004	0.017
0.017	0.055	-0.765	0.069	-0.131	-0.162	-0.421	-0.004	0.013
0.042	0.07	-0.609	0.148	-0.068	-0.125	-0.477	-0.003	0.003
0.015	0.047	-0.451	0.16	0.011	-0.165	-0.389	0.003	0.003
-0.008	0.018	-0.214	0.145	0.096	-0.234	-0.221	0.001	0.002
-0.002	0.041	-0.004	0.12	0.182	-0.221	-0.181	-0.006	-0.001
-0.002	0.063	0.103	0.102	0.144	-0.185	-0.238	-0.004	0.002
-0.007	0.052	0.087	0.125	0.031	-0.19	-0.183	0.002	0.001
-0.001	0.047	-0.068	0.171	0.022	-0.192	-0.049	0.004	0.005
-0.011	0.045	-0.286	0.154	0.06	-0.179	-0.064	-0.003	0.025
-0.039	0.052	-0.369	0.037	-0.002	-0.167	-0.191	-0.007	0.032
-0.027	0.074	-0.158	-0.075	-0.079	-0.147	-0.211	-0.006	0.007
0.006	0.073	0.142	-0.11	-0.026	-0.162	-0.169	-0.013	-0.013
-0.005	0.05	0.284	-0.109	0.113	-0.204	-0.17	-0.014	-0.004
-0.004	0.041	0.399	-0.076	0.187	-0.184	-0.171	0.004	0.009
0.036	0.044	0.54	-0.018	0.151	-0.125	-0.227	0.009	0.005
0.024	0.038	0.52	0.024	0.101	-0.113	-0.305	-0.004	0.006
-0.02	0.024	0.364	0.043	0.094	-0.148	-0.266	-0.005	0.017
-0.005	0.018	0.246	0.046	0.067	-0.155	-0.239	0.002	0.01
0.034	0.013	0.18	0.049	-0.014	-0.122	-0.295	0.003	-0.001
0.015	-0.02	0.096	0.056	-0.052	-0.13	-0.257	0.001	0.006
-0.011	-0.049	-0.02	0.057	0.006	-0.188	-0.173	-0.002	0.008
0.004	-0.051	-0.156	0.044	0.08	-0.212	-0.238	0	0.005
0.011	-0.083	-0.234	0.026	0.097	-0.185	-0.274	0.006	0.004
0.017	-0.14	-0.128	0.023	-0.003	-0.178	-0.078	0.003	-0.003
0.031	-0.155	0.069	0.033	-0.183	-0.216	0.122	-0.003	-0.003
0.008	-0.144	0.093	0.031	-0.241	-0.213	0.22	0.001	0.007
-0.017	-0.116	-0.014	0.011	-0.132	-0.158	0.285	0.001	0.008
0.002	-0.029	-0.044	0.002	-0.003	-0.126	0.256	-0.009	0
0.004	0.098	-0.073	0.01	0.064	-0.131	0.252	-0.011	0.001
-0.026	0.191	-0.145	-0.005	0.061	-0.142	0.361	-0.004	0.01
-0.018	0.155	-0.074	-0.037	0.03	-0.134	0.33	-0.004	0.012
0.016	-0.046	0.11	-0.042	0.028	-0.106	0.087	-0.005	0.003
0.023	-0.276	0.196	-0.055	0.061	-0.089	-0.132	0.004	-0.008
0.009	-0.431	0.157	-0.125	0.122	-0.102	-0.223	0.009	-0.005
-0.007	-0.562	0.087	-0.161	0.129	-0.092	-0.285	0.007	0.016
-0.019	-0.621	0.01	-0.041	0.004	-0.08	-0.321	0.001	0.021
-0.022	-0.487	-0.115	0.153	-0.138	-0.139	-0.242	-0.003	0.001
0.003	-0.227	-0.366	0.236	-0.183	-0.161	-0.095	-0.001	-0.005
0.012	-0.015	-0.733	0.204	-0.114	-0.12	0.018	0.001	0.008
-0.018	0.094	-0.934	0.152	0.077	-0.148	0.04	0.002	0.009
-0.009	0.167	-0.753	0.114	0.221	-0.2	-0.034	0.004	-0.002
0.021	0.169	-0.347	0.1	0.136	-0.199	-0.114	0.001	0.003
-0.002	0.039	0.113	0.091	-0.027	-0.178	-0.153	0.003	0.019
-0.036	-0.078	0.548	0.06	-0.085	-0.131	-0.146	0.006	0.021
-0.042	-0.049	0.777	0.017	-0.078	-0.086	-0.077	0	0.017
-0.032	0.054	0.681	-0.023	-0.022	-0.108	-0.044	-0.003	0.017
-0.015	0.138	0.391	-0.055	0.131	-0.145	-0.085	-0.007	0.01
-0.006	0.181	0.191	-0.095	0.322	-0.138	-0.097	-0.013	0.001
-0.012	0.173	0.146	-0.098	0.411	-0.143	-0.066	-0.009	0
-0.016	0.144	0.169	0.004	0.321	-0.187	-0.032	0.002	0.003
-0.001	0.137	0.287	0.128	0.16	-0.231	-0.007	0.009	0.01
-0.003	0.124	0.325	0.137	0.026	-0.22	0.006	0.013	0.019
-0.029	0.099	0.006	0.071	-0.121	-0.133	0.004	0.01	0.016
-0.019	0.117	-0.484	0.043	-0.232	-0.083	-0.016	0.008	0.004
0.004	0.141	-0.773	0.049	-0.232	-0.121	-0.059	0.004	0.001
-0.001	0.128	-0.737	0.03	-0.158	-0.153	-0.067	-0.008	-0.003
-0.006	0.128	-0.399	-0.01	-0.055	-0.168	0.048	-0.009	-0.007
-0.006	0.139	-0.005	-0.063	0.01	-0.186	0.133	-0.001	0.003
0.002	0.132	0.133	-0.126	-0.002	-0.201	0.028	-0.008	0.026
0.012	0.14	0.096	-0.167	-0.05	-0.207	-0.054	-0.009	0.041
0.008	0.165	0.072	-0.15	-0.113	-0.169	-0.025	-0.005	0.013
0.003	0.168	0.061	-0.082	-0.125	-0.124	-0.098	-0.013	-0.02
0.013	0.149	0.074	0.001	-0.021	-0.146	-0.214	-0.011	0
0.026	0.12	0.121	0.074	0.076	-0.19	-0.181	-0.001	0.025
0.015	0.104	0.202	0.101	0.055	-0.188	-0.178	-0.007	0.02
-0.011	0.117	0.278	0.108	0.003	-0.177	-0.322	-0.002	0.017
-0.006	0.144	0.313	0.154	-0.015	-0.195	-0.372	0.011	0.018
0.007	0.164	0.4	0.158	-0.032	-0.209	-0.275	-0.007	0.013
-0.009	0.171	0.477	0.052	-0.037	-0.203	-0.225	-0.019	0.01
-0.01	0.172	0.296	-0.071	-0.048	-0.186	-0.208	0	0.015
0.005	0.181	-0.122	-0.108	-0.108	-0.147	-0.163	0.012	0.023
-0.007	0.135	-0.434	-0.019	-0.128	-0.128	-0.267	0.006	0.026
-0.022	-0.056	-0.45	0.109	-0.067	-0.151	-0.453	0.001	0.019
-0.014	-0.309	-0.474	0.13	-0.042	-0.156	-0.448	0.001	0.005
0.006	-0.455	-0.734	0.096	-0.094	-0.152	-0.51	0.001	-0.006
0.024	-0.441	-0.768	0.087	-0.103	-0.158	-0.781	-0.001	-0.004
0.016	-0.38	-0.202	0.024	0.002	-0.164	-0.85	-0.005	0.01
0.016	-0.356	0.507	-0.083	0.102	-0.168	-0.703	0.001	0.012
0.031	-0.264	0.798	-0.147	0.099	-0.138	-0.601	0.009	-0.003
0.01	-0.096	0.653	-0.163	0.075	-0.127	-0.514	-0.002	-0.005
-0.012	0.013	0.24	-0.153	0.091	-0.166	-0.432	-0.012	0.01
-0.006	0.089	-0.334	-0.126	0.114	-0.16	-0.399	-0.003	0.016
-0.009	0.179	-0.768	-0.064	0.103	-0.118	-0.359	-0.001	0.014
-0.003	0.199	-0.744	0.036	0.063	-0.13	-0.297	-0.01	0.012
0.021	0.117	-0.534	0.076	0.031	-0.16	-0.313	-0.002	0.008
0.017	-0.024	-0.457	0.043	0.02	-0.143	-0.394	0.001	0.017
0.001	-0.184	-0.118	0.055	0.031	-0.12	-0.386	-0.011	0.035
0.016	-0.285	0.58	0.09	0.04	-0.129	-0.321	-0.008	0.025
0.02	-0.297	0.97	0.089	0.038	-0.149	-0.274	-0.002	0.009
-0.006	-0.262	0.726	0.093	0.043	-0.157	-0.207	-0.004	0.01
-0.009	-0.128	0.152	0.106	0.03	-0.144	-0.175	0.004	0.012
0.019	0.079	-0.377	0.078	0	-0.158	-0.16	0.011	0.009
0.026	0.19	-0.771	0.017	-0.007	-0.19	-0.082	0.001	-0.004
0.006	0.183	-0.981	0.002	0.005	-0.191	-0.01	-0.008	-0.012
0.019	0.145	-0.8	0.049	0.017	-0.19	-0.006	-0.005	0.001
0.044	0.092	-0.361	0.076	0.029	-0.191	-0.057	0.002	0.001
0.022	0.015	-0.019	0.061	0.03	-0.17	-0.09	0.002	-0.006
0.002	-0.035	0.198	0.049	0.028	-0.164	-0.065	-0.004	0.003
-0.002	-0.034	0.347	0.045	0.039	-0.181	-0.071	-0.004	-0.002
-0.011	-0.026	0.409	0.062	0.036	-0.184	-0.15	-0.006	-0.014
-0.007	-0.042	0.465	0.131	0.012	-0.186	-0.18	-0.009	-0.002
-0.012	-0.086	0.529	0.184	0.009	-0.197	-0.103	0	0.003
-0.037	-0.124	0.529	0.157	0.032	-0.171	-0.046	0.006	-0.012
-0.036	-0.072	0.478	0.105	0.036	-0.13	-0.064	0.001	-0.017
-0.012	0.038	0.386	0.072	0.026	-0.104	-0.088	0.002	-0.01
-0.009	0.1	0.182	0.038	0.045	-0.103	-0.076	0.009	-0.002
-0.003	0.114	-0.098	-0.018	0.066	-0.133	-0.037	0.006	0.002
0.02	0.112	-0.227	-0.089	0.07	-0.142	-0.041	-0.001	0
0.016	0.054	-0.165	-0.115	0.09	-0.127	-0.051	0.005	0.007
0.006	-0.074	-0.099	-0.122	0.061	-0.127	0.023	0.012	0.022
0.012	-0.211	-0.045	-0.241	-0.04	-0.142	0.112	0.006	0.025
-0.01	-0.298	0.053	-0.399	-0.093	-0.153	0.181	0	0.021
-0.022	-0.329	0.109	-0.386	-0.079	-0.147	0.261	0.001	0.014
0.005	-0.284	0.055	-0.252	-0.072	-0.137	0.299	0	0.002
0.003	-0.13	0	-0.13	-0.055	-0.129	0.252	-0.004	0.003
-0.009	0.08	0.054	0.032	-0.004	-0.127	0.152	0.001	0.017
0.022	0.249	0.036	0.215	0.052	-0.14	0.044	0.012	0.019
0.058	0.321	-0.22	0.262	0.071	-0.164	-0.019	0.006	0.012
0.045	0.284	-0.487	0.148	0.068	-0.195	-0.01	-0.008	0.006
0.002	0.163	-0.538	0.046	0.08	-0.204	0.027	-0.004	0.012
-0.012	0.037	-0.448	0.07	0.063	-0.173	0.041	0.004	0.013
-0.003	0.001	-0.277	0.069	0.012	-0.149	0.049	-0.003	-0.009
-0.011	0.058	-0.049	-0.028	0.003	-0.153	0.057	-0.005	-0.013
-0.032	0.114	0.07	-0.042	0.017	-0.152	0.041	-0.002	0.003
-0.044	0.094	0.063	-0.001	0.007	-0.144	0.003	-0.004	-0.001
-0.029	0.034	0.079	0.005	-0.001	-0.152	-0.056	-0.004	-0.007
-0.013	0.032	0.078	0.112	0.004	-0.154	-0.064	0.002	0.006
-0.041	0.075	-0.005	0.2	0.007	-0.133	-0.016	0.004	0.014
-0.058	0.071	-0.074	0.134	0.01	-0.127	-0.089	0.001	0.015
-0.013	0.015	-0.055	0.202	0.017	-0.142	-0.239	-0.001	0.009
0.014	-0.074	0.058	0.364	0.015	-0.15	-0.295	0.003	-0.001
0.006	-0.198	0.166	0.218	0.001	-0.149	-0.34	0.003	0.008
0.009	-0.303	0.147	-0.126	0.005	-0.143	-0.364	-0.01	0.021
-0.01	-0.306	0.073	-0.259	0.009	-0.152	-0.301	-0.016	0.019
-0.029	-0.201	0.055	-0.125	-0.003	-0.188	-0.312	-0.005	0.009
-0.024	-0.064	0.032	0.02	0.002	-0.212	-0.393	0.001	0.001
-0.038	0.037	-0.024	0.072	0.014	-0.19	-0.36	-0.007	0.004
-0.033	0.127	-0.041	0.098	0.006	-0.149	-0.289	-0.009	0.012
0.005	0.247	-0.018	0.001	-0.002	-0.127	-0.303	-0.001	0.006
-0.005	0.332	0.009	-0.126	0.009	-0.134	-0.313	-0.002	-0.005
-0.049	0.3	0.029	-0.003	0.016	-0.163	-0.319	-0.014	0.001
-0.041	0.205	0.019	0.156	0.015	-0.178	-0.394	-0.012	0.014
0.013	0.141	-0.016	0.046	0.018	-0.166	-0.429	0.001	0.013
0.038	0.109	-0.025	-0.126	0.013	-0.159	-0.37	0.004	0.01
0.02	0.091	-0.026	-0.123	0.005	-0.184	-0.374	0.004	0.011
0.007	0.108	-0.044	-0.043	0.013	-0.196	-0.458	0.006	0.015
0.011	0.133	-0.02	-0.01	0.026	-0.152	-0.459	0.005	0.023
0.013	0.121	0.029	0.045	0.025	-0.122	-0.388	0.005	0.027
0.001	0.083	0.018	0.183	0.02	-0.157	-0.324	-0.003	0.016
-0.013	0.027	-0.015	0.285	0.016	-0.184	-0.253	-0.011	-0.003
-0.001	-0.022	0.026	0.249	0.011	-0.167	-0.216	-0.009	-0.006
0.015	-0.035	0.066	0.141	0.011	-0.17	-0.239	-0.004	0.005
-0.009	-0.017	0.018	0.047	0.008	-0.195	-0.247	0.001	0.008
-0.037	0.06	-0.018	-0.02	0.004	-0.187	-0.196	-0.001	0.006
-0.017	0.182	0.002	-0.059	0.017	-0.163	-0.142	-0.007	0.016
0.024	0.239	0.006	-0.069	0.025	-0.143	-0.165	-0.006	0.022
0.033	0.194	-0.003	-0.042	0.017	-0.125	-0.23	0.001	0.012
0.031	0.104	-0.018	-0.021	0.016	-0.126	-0.194	0.002	0.007
0.033	0.002	-0.042	-0.072	0.014	-0.132	-0.076	-0.004	0.009
0.01	-0.138	-0.034	-0.008	0.002	-0.13	-0.061	-0.008	0.005
0	-0.303	-0.016	0.269	-0.007	-0.132	-0.073	0.003	-0.003
0.014	-0.383	-0.022	0.335	-0.006	-0.119	0.079	0.009	0.001
0.001	-0.346	-0.033	0.018	0.005	-0.113	0.234	-0.002	0.01
-0.003	-0.259	-0.036	-0.321	0.016	-0.153	0.213	-0.007	-0.005
0.012	-0.173	-0.012	-0.482	0.011	-0.155	0.159	0.001	-0.016
0	-0.138	0.037	-0.535	0.007	-0.141	0.182	-0.002	0.005
-0.014	-0.162	0.049	-0.558	0.014	-0.188	0.137	-0.005	0.018
-0.011	-0.22	0.043	-0.417	0.011	-0.174	-0.017	0.001	0.01
-0.011	-0.328	0.063	0.035	0.006	-0.113	-0.034	0.001	0.004
-0.013	-0.461	0.048	0.46	0.011	-0.135	0.096	0.002	0.003
-0.013	-0.516	-0.006	0.456	0.016	-0.164	0.122	0.005	0.01
-0.018	-0.394	-0.027	0.196	0.024	-0.148	0.122	-0.001	0.023
-0.011	-0.081	-0.024	0.028	0.031	-0.135	0.212	-0.003	0.023
0.008	0.271	-0.034	0.007	0.014	-0.131	0.25	0.003	0.018
0.015	0.452	-0.056	0.109	-0.004	-0.141	0.221	0.004	0.024
0.01	0.429	-0.101	0.281	0.007	-0.171	0.19	0.005	0.032
0.008	0.312	-0.164	0.358	0.018	-0.184	0.115	0.006	0.024
0.014	0.198	-0.204	0.283	0.007	-0.176	-0.009	0.005	0.007
0.003	0.145	-0.198	0.13	-0.001	-0.186	-0.078	0.004	-0.001
-0.024	0.144	-0.153	-0.063	0.013	-0.184	-0.105	0	0.002
-0.013	0.138	-0.079	-0.232	0.02	-0.154	-0.195	-0.006	0.012
0.021	0.134	0.013	-0.295	0.011	-0.156	-0.247	-0.003	0.014
0.013	0.141	0.06	-0.248	0.011	-0.178	-0.189	0	0.002
0.004	0.111	0.056	-0.127	0.017	-0.184	-0.185	-0.006	-0.003
0.027	0.041	0.058	0.016	0.017	-0.184	-0.296	-0.008	0.002
0.038	0.002	0.049	0.106	0.013	-0.175	-0.335	-0.003	0.004
0.024	0.045	0.019	0.149	0.01	-0.161	-0.253	0.002	-0.001
0.008	0.13	0.009	0.198	0.013	-0.153	-0.25	0.006	0.003
-0.009	0.13	0.01	0.2	0.02	-0.149	-0.263	0.003	0.017
-0.026	0.001	0	0.107	0.022	-0.129	-0.167	0.001	0.016
-0.03	-0.134	-0.005	0.008	0.023	-0.11	-0.154	0.004	0.001
-0.044	-0.248	0.002	-0.045	0.021	-0.128	-0.265	0.001	0.001
-0.051	-0.371	-0.011	-0.049	0.012	-0.144	-0.361	-0.006	0.011
-0.009	-0.362	-0.027	-0.011	0.006	-0.147	-0.42	-0.007	0.004
0.016	-0.172	-0.01	-0.022	0.006	-0.175	-0.397	-0.001	-0.007
0.006	-0.002	0.008	-0.098	0.004	-0.187	-0.283	0.004	0.002
0.018	0.024	0.006	-0.12	0.007	-0.164	-0.224	-0.001	0.016
0.012	-0.036	0.012	-0.089	0.026	-0.135	-0.264	-0.008	0.022
-0.022	-0.111	0.022	-0.042	0.036	-0.117	-0.313	-0.005	0.027
-0.026	-0.128	0.018	0.06	0.019	-0.121	-0.328	0.001	0.022
-0.03	-0.055	-0.013	0.119	0.014	-0.144	-0.308	0.001	0.005
-0.05	0.006	-0.092	0.038	0.019	-0.161	-0.257	0.001	-0.012
-0.033	0.03	-0.169	-0.061	0.009	-0.166	-0.142	0.005	-0.016
0.014	0.086	-0.173	-0.03	0.002	-0.181	0.002	0.009	-0.002
0.009	0.136	-0.136	0.091	0.011	-0.198	0.025	0.014	0.004
-0.032	0.144	-0.093	0.17	0.023	-0.193	-0.101	0.015	-0.007
-0.021	0.185	-0.037	0.178	0.008	-0.157	-0.256	0.001	-0.012
0.013	0.251	0.034	0.162	-0.022	-0.126	-0.363	-0.017	-0.009
0.018	0.21	0.091	0.141	-0.011	-0.157	-0.424	-0.019	-0.005
0.011	0.062	0.085	0.116	0.009	-0.184	-0.416	-0.012	0
0.011	-0.116	0.066	0.089	0.003	-0.15	-0.356	-0.012	-0.002
0.021	-0.296	0.072	0.062	0.006	-0.142	-0.342	-0.013	-0.01
0.028	-0.352	0.033	0.04	0.01	-0.159	-0.34	-0.005	-0.007
0.029	-0.202	-0.014	0.019	0.006	-0.147	-0.282	0.003	0.012
0.027	0.034	-0.024	0.01	0.017	-0.154	-0.256	0.003	0.023
0.016	0.189	-0.033	0.006	0.025	-0.169	-0.315	0	0.016
0.019	0.22	-0.015	-0.027	0.011	-0.131	-0.403	0.003	0.003
0.022	0.198	0.009	-0.082	0.012	-0.11	-0.45	0.005	0.001
-0.001	0.17	-0.014	-0.121	0.02	-0.147	-0.46	-0.001	0.013
-0.002	0.141	-0.039	-0.126	0.006	-0.167	-0.45	-0.003	0.013
0.015	0.108	-0.022	-0.084	-0.006	-0.171	-0.354	0.002	0.003
0.008	0.07	-0.003	0.005	0	-0.178	-0.23	-0.004	0.014
0.009	0.053	-0.015	0.095	0.011	-0.177	-0.215	-0.013	0.023
0.046	0.06	-0.025	0.141	0.002	-0.164	-0.223	-0.002	0.011
0.061	0.069	-0.004	0.152	-0.015	-0.136	-0.158	0.008	0.002
0.013	0.063	0.011	0.154	-0.002	-0.149	-0.147	-0.004	-0.002
-0.013	0.051	-0.016	0.118	0.02	-0.179	-0.221	-0.007	0.009
0.002	0.054	-0.063	0.027	0.033	-0.159	-0.249	0.002	0.023
-0.023	0.059	-0.066	-0.062	0.041	-0.153	-0.239	-0.003	0.001
-0.035	0.051	-0.016	-0.095	0.036	-0.182	-0.254	-0.015	-0.005
-0.004	0.047	0.015	-0.09	0.034	-0.192	-0.21	-0.012	0.032
-0.018	0.053	-0.003	-0.123	0.043	-0.177	-0.127	0.001	0.041
-0.038	0.058	-0.019	-0.175	0.044	-0.164	-0.133	0	0.02
-0.002	0.071	-0.005	-0.145	0.034	-0.181	-0.119	-0.004	0.008
0.019	0.077	0.004	-0.063	0.026	-0.193	0.012	0.002	0.001
0.008	0.067	-0.015	0	0.021	-0.164	0.082	0.003	-0.005
0.016	0.07	-0.029	0.064	0.01	-0.137	0.001	0.002	-0.006
0.036	0.071	-0.014	0.131	-0.002	-0.141	-0.123	0.009	-0.001
0.049	0.061	0.002	0.152	-0.003	-0.157	-0.221	0.007	0.001
0.039	0.077	-0.003	0.123	0	-0.15	-0.284	-0.004	0.006
0.008	0.092	-0.001	0.094	0.004	-0.109	-0.267	0.001	0.021
0.004	0.057	0.018	0.074	0.009	-0.101	-0.158	0.005	0.028
0.011	0.008	0.026	0.001	0.011	-0.149	-0.025	-0.011	0.011
-0.009	-0.001	0.012	-0.13	0.028	-0.162	0.094	-0.009	-0.004
-0.018	0.003	-0.016	-0.223	0.054	-0.115	0.167	0.005	-0.004
-0.019	-0.062	-0.02	-0.214	0.062	-0.111	0.145	0	0.002
-0.037	-0.201	0	-0.09	0.059	-0.15	0.077	0	0.008
-0.058	-0.323	-0.017	0.048	0.055	-0.165	0.07	0.008	0.019
-0.057	-0.456	-0.05	0.07	0.049	-0.175	0.067	-0.001	0.031
-0.036	-0.594	-0.054	0.157	0.028	-0.139	-0.034	-0.011	0.014
-0.019	-0.582	-0.049	0.386	0.003	-0.06	-0.132	-0.011	-0.014
-0.015	-0.439	-0.052	0.422	0.005	-0.091	-0.138	-0.01	-0.001
-0.005	-0.276	-0.053	0.209	0.013	-0.189	-0.103	-0.003	0.011
0.003	-0.088	-0.016	0.025	0.004	-0.194	-0.058	0.005	-0.003
-0.002	0.048	0.034	-0.066	0.004	-0.162	-0.011	0.005	-0.003
0.011	0.107	0.024	-0.135	0.012	-0.183	0.004	0.002	0.008
0.017	0.211	-0.004	-0.238	0.013	-0.198	-0.037	0.002	0.01
-0.019	0.303	-0.013	-0.374	0.032	-0.176	-0.084	-0.003	0.014
-0.03	0.275	-0.021	-0.46	0.056	-0.156	-0.083	-0.011	0.016
-0.001	0.193	-0.011	-0.397	0.045	-0.163	-0.054	-0.002	0.01
0.001	0.099	0.012	-0.138	0.022	-0.176	-0.017	0.012	0.007
-0.025	-0.035	0.007	0.116	0.005	-0.177	0.012	0.003	0.011
-0.036	-0.161	-0.009	0.113	-0.053	-0.173	0.032	-0.005	0.01
-0.02	-0.219	0.002	0.056	-0.122	-0.167	-0.003	0.006	0
-0.01	-0.246	0.017	0.174	-0.093	-0.172	-0.068	0.012	0.007
-0.025	-0.269	0.02	0.246	0.004	-0.189	-0.037	0.004	0.022
-0.028	-0.23	0.035	0.162	0.017	-0.154	-0.019	-0.001	-0.001
-0.007	-0.119	0.032	0.104	-0.03	-0.101	-0.11	0.002	-0.021
0.004	-0.007	0.006	0.106	-0.018	-0.122	-0.142	0.003	0.006
-0.003	0.082	-0.012	0.089	0.02	-0.156	-0.109	0.002	0.021
-0.006	0.176	-0.043	0.06	0.032	-0.159	-0.15	-0.003	0.003
0.013	0.27	-0.067	0.019	0.033	-0.167	-0.207	-0.009	-0.006
0.032	0.317	-0.039	-0.055	0.022	-0.184	-0.157	-0.004	0
0.031	0.243	-0.006	-0.138	0.016	-0.199	-0.068	0.004	0.012
0.019	0.059	-0.006	-0.082	0.034	-0.19	-0.014	0.005	0.028
0.003	-0.126	-0.003	0.213	0.042	-0.153	0.062	0.002	0.03
-0.004	-0.261	0.012	0.414	0.027	-0.121	0.105	0	0.009
-0.015	-0.3	0.016	0.246	0.017	-0.132	0.056	0	-0.002
-0.016	-0.225	-0.003	0.037	0.021	-0.153	-0.016	-0.002	0.006
0.004	-0.114	-0.017	0.044	0.023	-0.142	-0.093	-0.006	0.001
0.01	0.02	0.012	0.098	0.019	-0.138	-0.128	0	-0.011
0.016	0.159	0.042	0.095	0.005	-0.148	-0.113	0.006	-0.003
0.028	0.22	0.019	0.101	-0.003	-0.153	-0.129	-0.003	0.015
0.019	0.188	-0.011	0.12	0.022	-0.152	-0.102	-0.013	0.025
0	0.111	-0.026	0.079	0.05	-0.13	0	-0.01	0.024
-0.017	0.069	-0.088	0.013	0.042	-0.13	0.054	-0.005	0.02
-0.028	0.094	-0.178	-0.025	0.028	-0.159	0.035	-0.002	0.015
-0.018	0.136	-0.236	-0.094	0.029	-0.148	0.004	0.001	0.012
0.001	0.17	-0.231	-0.203	0.013	-0.129	-0.049	0.006	0.01
0.006	0.185	-0.124	-0.286	-0.012	-0.15	-0.144	0.007	0.001
0.013	0.145	-0.001	-0.332	-0.012	-0.18	-0.201	0.002	-0.007
0.021	0.072	0.011	-0.324	0.007	-0.189	-0.207	-0.003	0.008
0.023	0.036	-0.028	-0.179	0.025	-0.149	-0.187	-0.005	0.021
0.016	0.052	-0.027	0.066	0.018	-0.103	-0.089	-0.003	0.007
-0.012	0.072	-0.069	0.239	-0.017	-0.126	-0.04	0.003	0.004
-0.035	0.055	-0.203	0.294	-0.046	-0.171	-0.182	-0.001	0.02
-0.021	0.037	-0.234	0.298	-0.062	-0.173	-0.344	-0.004	0.018
-0.001	0.052	-0.097	0.232	-0.095	-0.147	-0.395	0.003	0.009
0.002	0.058	0.001	0.09	-0.118	-0.13	-0.412	-0.002	0.006
0.01	0.039	0.027	-0.002	-0.065	-0.14	-0.419	-0.011	-0.002
0.023	0.031	0.093	0.008	0.016	-0.154	-0.406	-0.002	0.012
0.01	0.045	0.164	0.034	0.045	-0.146	-0.404	0.008	0.027
-0.004	0.052	0.167	0.019	0.046	-0.152	-0.389	0.003	0.007
0.01	0.043	0.127	0.007	0.062	-0.175	-0.355	-0.004	-0.001
0.019	0.035	0.079	0.036	0.08	-0.183	-0.366	0.003	0.019
0.014	0.032	0.038	0.077	0.075	-0.176	-0.41	0.007	0.014
0.023	0.024	0.028	0.09	0.07	-0.178	-0.412	-0.003	-0.007
0.033	0.022	0.03	0.06	0.096	-0.19	-0.415	-0.014	-0.001
0.03	0.039	0.013	0.006	0.139	-0.179	-0.459	-0.01	0.014
0.032	0.062	0.004	-0.026	0.129	-0.121	-0.459	-0.001	-0.002
0.026	0.076	0.014	-0.026	0.047	-0.086	-0.399	-0.004	-0.027
0.005	0.054	0.011	-0.025	-0.005	-0.141	-0.36	-0.008	-0.021
-0.006	0.019	0.013	-0.022	0.004	-0.207	-0.366	-0.006	-0.008
0.005	0.026	0.034	-0.001	-0.003	-0.198	-0.392	-0.005	-0.004
0.023	0.036	0.034	0.023	-0.033	-0.158	-0.42	-0.001	0.004
0.034	0.015	0.019	0.039	-0.04	-0.16	-0.466	0	0.008
0.028	0.009	0.021	0.037	-0.022	-0.2	-0.502	-0.003	0.003
-0.005	0	0.029	0.022	0.014	-0.199	-0.427	-0.001	0.009
-0.025	-0.084	0.038	0.014	0.037	-0.154	-0.305	-0.001	0.017
-0.002	-0.217	0.06	0.001	0.026	-0.139	-0.269	0.001	0.004
-0.009	-0.302	0.073	0.013	0.029	-0.148	-0.212	0.004	-0.006
-0.058	-0.276	0.045	0.035	0.034	-0.165	-0.089	-0.008	0.003
-0.054	-0.143	0.017	-0.136	0.001	-0.178	-0.07	-0.012	0.009
-0.025	0.001	0.032	-0.411	-0.015	-0.156	-0.116	0.007	0.003
-0.038	0.039	0.057	-0.318	0.004	-0.148	-0.077	0.008	0.005
-0.057	-0.004	0.071	-0.04	0.008	-0.166	-0.078	-0.008	0.025
-0.045	-0.031	0.048	-0.079	0.014	-0.15	-0.175	-0.006	0.034
-0.017	-0.048	-0.054	-0.078	0.022	-0.134	-0.201	-0.001	0.019
-0.004	-0.08	-0.198	0.238	-0.001	-0.152	-0.155	0.002	0.012
0.001	-0.088	-0.315	0.387	-0.009	-0.155	-0.1	0.01	0.016
0.013	-0.064	-0.347	0.209	0.012	-0.135	-0.026	0.008	0.015
0.003	-0.061	-0.197	-0.003	0.01	-0.16	0.011	0	0.015
-0.02	-0.127	0.051	-0.094	-0.002	-0.198	0.018	0.002	0.011
-0.022	-0.239	0.147	-0.034	0.012	-0.178	0.04	0.007	-0.001
-0.033	-0.319	0.114	0.063	0.02	-0.145	0.029	0.008	0.01
-0.047	-0.258	0.11	0.079	0.01	-0.129	-0.002	0.005	0.032
-0.027	-0.05	0.075	0.039	0.01	-0.119	0.003	0.003	0.03
-0.007	0.076	-0.069	-0.042	0.016	-0.148	0.002	0.002	0.011
-0.012	0.026	-0.209	-0.088	0.016	-0.174	0.008	0.001	0.007
-0.017	-0.01	-0.175	-0.038	0.012	-0.148	0.039	-0.005	0.012
-0.015	0.02	-0.005	-0.002	0.011	-0.138	0.053	-0.01	0.005
-0.008	0.048	0.093	-0.023	0.012	-0.16	0.071	-0.009	-0.004
-0.008	0.109	0.065	-0.037	0.008	-0.16	0.093	-0.005	-0.004
0.013	0.199	0	-0.021	0.008	-0.143	0.045	0.002	0.009
0.039	0.269	-0.068	-0.001	0.014	-0.095	-0.058	0.006	0.023
-0.001	0.277	-0.081	0.001	0.012	-0.066	-0.083	0	0.012
-0.057	0.139	-0.035	0.004	0.001	-0.146	-0.042	-0.005	-0.009
-0.054	-0.11	-0.043	0.066	-0.001	-0.216	-0.089	-0.008	-0.01
-0.019	-0.317	-0.105	0.176	0.005	-0.171	-0.119	-0.004	0.006
0.027	-0.447	-0.153	0.192	0.003	-0.133	-0.03	0.008	0.013
0.054	-0.449	-0.189	0.071	0.004	-0.158	0	0.007	0.003
-0.002	-0.254	-0.187	0.017	0.016	-0.163	-0.027	-0.008	0
-0.073	-0.008	-0.076	0.133	0.018	-0.13	0.023	-0.012	-0.011
-0.065	0.138	0.122	0.225	0.012	-0.12	0.033	-0.008	-0.028
-0.042	0.215	0.249	0.213	0.02	-0.152	-0.093	-0.009	-0.011
-0.032	0.251	0.231	0.204	0.022	-0.181	-0.202	-0.009	0.008
-0.007	0.238	0.172	0.162	0.015	-0.185	-0.242	-0.001	-0.002
0.004	0.203	0.07	0.032	0.01	-0.195	-0.299	-0.001	-0.008
0.024	0.167	-0.122	-0.113	0.014	-0.205	-0.323	-0.003	0.006
0.062	0.131	-0.269	-0.221	0.028	-0.2	-0.28	-0.006	0.021
0.074	0.116	-0.288	-0.289	0.031	-0.183	-0.233	-0.011	0.018
0.075	0.116	-0.259	-0.326	0.022	-0.155	-0.212	-0.008	0.009
0.093	0.096	-0.211	-0.298	0.024	-0.128	-0.224	-0.002	0.007
0.105	0.065	-0.11	-0.148	0.026	-0.117	-0.233	0	0.001
0.097	0.046	0	0.045	0.019	-0.134	-0.227	-0.007	-0.004
0.068	0.041	0.057	0.16	0.015	-0.161	-0.237	-0.018	-0.002
0.041	0.033	0.079	0.228	0.019	-0.164	-0.202	-0.008	0.001
0.039	0.016	0.088	0.224	0.025	-0.15	-0.096	0.01	0.012
0.031	0.007	0.084	0.084	0.022	-0.162	-0.06	0.016	0.022
0.018	0.014	0.066	-0.027	0.001	-0.189	-0.1	0.013	0.015
0.033	0.029	0.048	0.004	-0.016	-0.164	-0.086	0.002	0.008
0.038	0.028	0.054	0.062	-0.003	-0.139	-0.085	-0.01	0.018
0.01	0.009	0.05	0.093	0.012	-0.172	-0.165	-0.011	0.028
0.01	0	0.023	0.123	0.01	-0.171	-0.209	-0.003	0.025
0.039	0	0.013	0.134	0.006	-0.139	-0.17	0.002	0.018
0.033	0.005	0.013	0.127	0	-0.143	-0.135	0.009	0.011
-0.01	0.02	0	0.107	0	-0.151	-0.127	0.013	0.005
-0.034	0.015	0.002	0.064	0.008	-0.144	-0.097	0.005	0.014
-0.032	-0.003	0.015	0.041	0.007	-0.151	-0.108	0.007	0.028
-0.043	0.006	0.015	0.053	0.007	-0.161	-0.251	0.012	0.022
-0.059	0.009	0.018	0.045	0.007	-0.156	-0.39	-0.003	0.012
-0.031	-0.039	0.002	0.004	0.005	-0.167	-0.355	-0.017	0.016
-0.015	-0.087	-0.03	-0.014	0.008	-0.186	-0.272	-0.014	0.002
-0.057	-0.045	-0.018	-0.026	0.008	-0.157	-0.236	-0.004	-0.022
-0.085	0.039	-0.001	-0.147	0.018	-0.136	-0.073	-0.003	-0.012
-0.087	0.06	-0.021	-0.308	0.034	-0.147	0.125	-0.004	0.012
-0.059	0.033	-0.015	-0.283	0.02	-0.125	0.148	0.006	0.019
0	-0.028	0.006	-0.061	0.01	-0.118	0.127	0.013	0.014
0.009	-0.112	-0.007	0.174	0.021	-0.153	0.131	0.014	0.007
-0.023	-0.136	-0.01	0.234	0.012	-0.172	0.092	0.012	0.008
-0.051	-0.101	-0.005	0.132	0.004	-0.182	0.052	0.001	0.015
-0.071	-0.101	-0.027	0.075	0.009	-0.193	0.076	-0.006	0.02
-0.042	-0.165	-0.037	0.046	0.009	-0.181	0.113	0.001	0.01
0	-0.217	-0.019	-0.103	0.016	-0.15	0.081	0.006	-0.004
0.003	-0.173	-0.013	-0.206	0.024	-0.135	0.077	0.005	0.014
-0.001	-0.036	-0.002	-0.016	0.028	-0.126	0.067	0.003	0.021
-0.004	0.137	0.024	0.199	0.022	-0.112	-0.097	0.005	-0.001
0.007	0.241	0.001	0.126	0.006	-0.136	-0.162	0.003	-0.001
0.055	0.203	-0.038	0.048	0.002	-0.163	-0.005	-0.003	0.007
0.093	0.127	0.008	0.114	0.002	-0.151	0.015	-0.001	0.007
0.085	0.096	0.039	0.114	-0.003	-0.158	-0.101	0	0.013
0.073	0.062	-0.029	0.052	0.002	-0.181	-0.063	0.001	0.011
0.046	0.033	-0.053	0.02	0.014	-0.177	-0.025	0.003	-0.002
-0.021	0.031	-0.005	0.01	0.029	-0.143	-0.086	-0.002	-0.006
-0.056	0.021	-0.003	0.005	0.027	-0.115	-0.043	-0.006	0.003
-0.038	0.022	-0.026	-0.017	0.005	-0.144	0.008	0	0.006
-0.021	0.041	-0.016	-0.081	-0.002	-0.194	-0.008	0.005	-0.004
0	0.032	-0.021	-0.166	0.014	-0.201	0.054	0.004	-0.007
0.031	0.008	-0.047	-0.21	0.02	-0.178	0.045	0.002	0.005
0.033	-0.013	-0.031	-0.206	0.001	-0.166	-0.142	0.006	0.009
-0.001	-0.026	-0.01	-0.192	-0.003	-0.17	-0.266	0.001	0.005
-0.024	-0.001	-0.022	-0.169	0.021	-0.167	-0.26	-0.012	0.01
0	0.034	-0.026	-0.187	0.03	-0.15	-0.262	-0.012	0.009
0.035	0.018	-0.016	-0.235	0.022	-0.123	-0.306	-0.01	-0.001
0.026	-0.035	-0.004	-0.078	0.028	-0.101	-0.298	-0.009	0.005
0.011	-0.089	-0.011	0.238	0.039	-0.12	-0.217	-0.005	0.014
0.061	-0.129	-0.023	0.322	0.047	-0.178	-0.245	-0.007	0.007
0.12	-0.143	-0.009	0.266	0.064	-0.206	-0.395	-0.01	0.001
0.095	-0.123	-0.008	0.363	0.083	-0.185	-0.471	-0.006	0.008
0.001	-0.067	-0.024	0.414	0.083	-0.16	-0.513	-0.001	0.014
-0.086	-0.033	-0.01	0.275	0.053	-0.145	-0.654	0.003	0.02
-0.118	-0.027	0.01	0.144	0.019	-0.137	-0.739	0	0.024
-0.116	-0.015	0.004	0.105	0.002	-0.112	-0.651	-0.003	0.008
-0.124	-0.019	-0.016	0.036	-0.012	-0.078	-0.52	0.001	-0.002
-0.11	-0.047	-0.045	-0.1	-0.019	-0.105	-0.377	0.007	0.014
-0.032	-0.063	-0.047	-0.18	-0.019	-0.192	-0.217	0.006	0.022
0.06	-0.031	-0.011	-0.173	-0.022	-0.229	-0.16	0.005	0.01
0.098	0.031	-0.004	-0.167	-0.019	-0.181	-0.227	0.004	0.002
0.078	0.063	-0.031	-0.204	0.002	-0.196	-0.3	-0.001	0.011
0.048	0.061	-0.032	-0.236	0.022	-0.229	-0.307	-0.006	0.003
0.041	0.06	-0.014	-0.184	0.02	-0.142	-0.294	-0.004	-0.019
0.017	0.066	-0.012	-0.065	0.011	-0.105	-0.298	-0.004	-0.009
-0.052	0.056	-0.021	0.049	0.004	-0.153	-0.266	-0.002	0.01
-0.101	0.039	0.004	0.145	-0.006	-0.16	-0.177	0.001	0.008
-0.079	0.036	0.04	0.225	0.001	-0.182	-0.143	-0.01	0.004
-0.027	0.03	0.015	0.236	0.012	-0.216	-0.241	-0.013	0.007
0	0.007	-0.025	0.117	0.008	-0.192	-0.345	0.002	0.014
-0.021	-0.044	-0.03	-0.02	0.019	-0.147	-0.333	0	0.021
-0.046	-0.107	-0.026	-0.043	0.032	-0.13	-0.251	-0.014	0.018
-0.019	-0.113	-0.024	-0.009	0.019	-0.126	-0.102	-0.008	0.002
-0.007	-0.069	-0.022	0.008	0.02	-0.076	0.169	0.004	-0.006
-0.037	-0.017	-0.038	0.024	0.03	-0.046	0.392	-0.004	0.005
-0.036	0.068	-0.059	0.064	0.017	-0.125	0.372	-0.015	0.011
-0.023	0.145	-0.055	0.111	0.003	-0.205	0.312	-0.007	0.013
-0.029	0.117	-0.036	0.131	0.016	-0.19	0.408	0.004	0.026
-0.021	0.045	-0.018	0.137	0.029	-0.158	0.444	0.011	0.028
-0.014	0.033	-0.007	0.15	-0.002	-0.139	0.289	0.011	0.016
-0.013	0.052	-0.012	0.146	-0.03	-0.096	0.101	0.002	0.008
0.013	0.039	-0.029	0.109	0.003	-0.099	0.031	-0.002	-0.005
0.037	0.029	-0.032	0.056	0.027	-0.174	0.042	-0.006	-0.013
0.047	0.048	-0.004	-0.003	-0.005	-0.198	-0.284	-0.01	-0.005
0.064	0.048	0.013	-0.042	-0.022	-0.167	-0.935	-0.002	-0.002
0.068	0.021	-0.01	-0.053	-0.002	-0.185	-1.065	0.008	-0.009
0.039	-0.008	-0.014	-0.073	0.01	-0.221	-0.644	0	-0.001
-0.002	-0.073	0.004	-0.082	0.013	-0.195	-0.483	-0.01	0.017
-0.017	-0.149	0.004	-0.048	0.021	-0.153	-0.534	-0.004	0.013
-0.005	-0.141	0.007	0.009	0.017	-0.135	-0.413	0.002	-0.002
0.001	-0.055	0.011	0.042	0.006	-0.145	-0.31	-0.002	0.003
0.007	0.045	-0.017	0.015	0.004	-0.172	-0.445	-0.004	0.007
0.017	0.135	-0.039	-0.009	0.012	-0.162	-0.649	-0.006	0
0.006	0.162	-0.022	0.015	0.011	-0.144	-0.582	-0.006	0
-0.007	0.129	-0.01	-0.007	0.003	-0.161	-0.335	0	0.006
-0.01	0.07	-0.019	-0.029	0.021	-0.161	-0.307	0.002	0.011
0.003	0	-0.018	0.086	0.034	-0.142	-0.464	-0.007	0
0.013	-0.032	-0.003	0.207	0.013	-0.129	-0.487	-0.006	-0.015
-0.012	-0.062	-0.004	0.195	0.007	-0.137	-0.269	0.007	0.003
-0.025	-0.122	-0.019	0.125	0.018	-0.175	0.026	0.007	0.019
-0.007	-0.1	-0.002	0.048	0.018	-0.176	0.082	0.003	0.01
0.007	-0.027	0.025	-0.026	0.019	-0.139	-0.09	0.005	0.006
0.034	-0.002	0.001	-0.08	0.016	-0.127	-0.034	0.004	0.011
0.043	0.035	-0.037	-0.114	0.011	-0.144	0.225	0.002	0.012
0.015	0.091	-0.033	-0.096	0.035	-0.168	0.152	-0.004	0.009
0.014	0.099	-0.009	-0.053	0.052	-0.17	-0.163	-0.006	0.006
0.031	0.095	0.004	-0.103	0.027	-0.155	-0.126	-0.001	0.012
0.016	0.075	-0.008	-0.132	0.014	-0.15	0.273	0.002	0.016
0.001	-0.045	-0.032	0.065	0.026	-0.159	0.4	-0.005	0.015
0.013	-0.205	-0.044	0.244	0.018	-0.177	0.119	-0.013	0.021
0.024	-0.314	-0.024	0.157	0.004	-0.177	-0.001	-0.002	0.022
0.017	-0.391	0.004	-0.02	0.01	-0.152	0.065	0.006	0.017
-0.013	-0.371	-0.011	-0.174	0.015	-0.155	-0.137	-0.002	0.015
-0.047	-0.177	-0.033	-0.277	-0.01	-0.175	-0.451	-0.003	0.014
-0.064	0.06	-0.016	-0.25	-0.036	-0.154	-0.444	0.008	0.014
-0.1	0.147	-0.005	-0.105	-0.017	-0.143	-0.147	0.01	0.01
-0.139	0.109	-0.025	0.107	0.014	-0.173	0.097	-0.001	-0.003
-0.105	0.08	-0.028	0.253	0.016	-0.17	0.203	-0.009	-0.004
-0.027	0.088	-0.01	0.225	0.007	-0.152	0.343	-0.004	0.003
0.013	0.107	-0.009	0.097	0.005	-0.176	0.307	0.004	0.003
0.004	0.097	-0.014	-0.069	0.009	-0.195	-0.185	0.008	0.002
-0.023	0.059	-0.012	-0.219	0.014	-0.16	-0.581	0.005	0.008
-0.025	0.047	-0.014	-0.167	0.025	-0.11	-0.301	-0.001	0.01
0.007	0.057	-0.007	0.109	0.037	-0.104	0.165	0.002	0.002
0.021	0.07	0.004	0.297	0.037	-0.142	0.196	0.002	0.003
0.019	0.079	-0.011	0.245	0.024	-0.168	-0.032	-0.005	0.011
0.043	0.068	-0.037	0.134	0.014	-0.161	-0.112	-0.004	0.008
0.073	0.056	-0.036	0.049	0.012	-0.154	0.022	0.003	0
0.078	0.052	-0.015	-0.028	0.002	-0.156	0.164	0.002	0.005
0.063	0.034	-0.006	-0.052	0	-0.166	0.15	-0.001	0.017
0.057	0.018	-0.017	-0.029	0.009	-0.168	0.037	0.003	0.017
0.053	0.022	-0.02	-0.021	0.006	-0.139	-0.073	0	0.011
0.026	0.023	0.001	-0.028	0.012	-0.12	-0.134	-0.006	0.008
-0.004	0.03	0.011	-0.022	0.026	-0.138	-0.055	0	0.003
-0.011	0.052	-0.011	-0.003	0.016	-0.146	0.109	0.002	-0.001
0	0.055	-0.025	0.005	0.002	-0.147	0.024	-0.004	0.006
0.013	0.04	-0.007	-0.028	0.003	-0.155	-0.256	-0.003	0.01
0.002	0.033	-0.007	-0.075	0.012	-0.159	-0.214	-0.001	0.005
-0.023	0.027	-0.025	-0.075	0.03	-0.164	0.034	0.004	0.008
-0.019	0.028	-0.018	-0.034	0.035	-0.166	0.012	0.005	0.012
-0.005	0.048	-0.004	-0.006	0.016	-0.151	-0.132	-0.002	-0.003
-0.016	0.055	-0.004	-0.002	-0.004	-0.139	-0.145	0.004	-0.007
-0.028	0.041	-0.014	-0.003	-0.006	-0.135	-0.192	0.008	0.013
-0.032	0.039	-0.03	0.012	0.004	-0.136	-0.35	-0.003	0.011
-0.013	0.046	-0.029	0.033	0.007	-0.163	-0.321	-0.005	0
0.022	0.043	-0.019	0.023	-0.006	-0.175	-0.159	0.003	0.015
0.036	0.045	-0.021	0.004	-0.022	-0.148	-0.177	0.003	0.021
0.046	0.075	-0.031	0.011	-0.006	-0.145	-0.124	0	0.007
0.04	0.098	-0.043	0.036	0.039	-0.157	0.105	0.002	0.002
-0.002	0.017	-0.026	0.063	0.055	-0.152	0.156	0.005	0
-0.015	-0.179	0.007	0.072	0.042	-0.167	-0.101	0	0.005
0.014	-0.338	-0.005	0.049	0.041	-0.175	-0.498	-0.005	0.015
0.03	-0.356	-0.042	-0.033	0.042	-0.16	-0.63	-0.005	0.004
0.026	-0.304	-0.034	-0.144	0.026	-0.167	-0.411	-0.006	-0.006
0.027	-0.225	-0.011	-0.2	0.019	-0.183	-0.372	-0.009	0.009
-0.003	-0.108	-0.015	-0.163	0.046	-0.166	-0.582	-0.007	0.019
-0.051	-0.045	-0.025	-0.043	0.061	-0.144	-0.467	-0.003	0.007
-0.017	-0.078	-0.013	0.066	0.027	-0.155	-0.099	-0.009	-0.006
0.041	-0.099	-0.001	0.082	-0.005	-0.188	0.02	-0.016	-0.003
0.028	-0.053	-0.021	0.092	-0.005	-0.192	-0.106	-0.01	0.005
0.018	0.038	-0.012	0.167	0.004	-0.151	-0.314	0.001	0.01
0.02	0.127	0.03	0.254	0.016	-0.124	-0.474	0.007	0.015
-0.02	0.134	0.013	0.318	0.022	-0.136	-0.449	0.012	0.013
-0.046	0.069	-0.018	0.314	0.02	-0.158	-0.353	0.01	0.012
-0.043	0.017	-0.005	0.171	0.026	-0.17	-0.354	0.001	0.026
-0.038	-0.005	-0.002	0.002	0.025	-0.162	-0.361	0	0.027
0	-0.003	-0.017	-0.015	0.012	-0.15	-0.21	0.003	0.008
0.03	0.044	-0.014	0.033	0.018	-0.139	-0.038	0.003	0.012
0.015	0.097	-0.016	0.005	0.031	-0.144	-0.176	-0.002	0.018
0.004	0.068	-0.032	-0.031	0.018	-0.159	-0.538	-0.011	0
-0.002	-0.009	-0.025	0.014	-0.004	-0.15	-0.615	-0.008	-0.009
-0.007	-0.039	-0.01	0.078	-0.003	-0.157	-0.304	-0.002	0.006
-0.012	-0.017	-0.011	0.062	0.017	-0.179	-0.083	-0.006	0.018
-0.043	0.012	-0.012	0.004	0.03	-0.169	-0.156	-0.002	0
-0.054	-0.015	-0.017	0	0.025	-0.156	-0.235	0.005	-0.015
-0.028	-0.092	-0.032	0.041	0.014	-0.155	-0.192	-0.001	0.007
-0.021	-0.122	-0.041	0.074	0.008	-0.166	-0.068	-0.008	0.02
-0.022	-0.066	-0.014	0.081	-0.019	-0.163	0.042	-0.003	0.005
0.005	0.057	0.017	0.056	-0.061	-0.136	-0.004	0.01	0.004
0.037	0.193	-0.005	0.025	-0.06	-0.147	-0.094	0.011	0.015
0.037	0.222	-0.033	-0.02	-0.009	-0.183	-0.201	0.001	0.018
0.004	0.134	-0.02	-0.034	0.038	-0.172	-0.354	-0.004	0.014
-0.018	0.058	-0.007	0.061	0.045	-0.13	-0.354	0.001	0.012
0	0.051	-0.011	0.14	0.034	-0.123	-0.23	0.002	0.014
0.04	0.057	-0.024	0.102	0.038	-0.162	-0.107	-0.003	0.002
0.068	0.045	-0.039	0.01	0.044	-0.183	0.022	-0.003	-0.014
0.027	0.04	-0.042	-0.105	0.041	-0.16	0.162	-0.005	-0.004
-0.05	0.028	-0.024	-0.174	0.028	-0.14	0.308	-0.011	0.015
-0.046	-0.004	0.007	-0.221	-0.002	-0.157	0.301	-0.006	0.002
0.014	-0.031	0.026	-0.313	-0.027	-0.176	0.139	0	-0.017
0.027	-0.081	0.026	-0.201	-0.052	-0.132	0.1	-0.002	0.003
-0.015	-0.119	0.022	0.085	-0.07	-0.073	0.203	-0.005	0.019
-0.079	-0.062	0.005	0.169	-0.065	-0.114	0.297	-0.007	-0.005
-0.085	0.014	-0.025	0.15	-0.052	-0.189	0.324	-0.002	-0.014
-0.033	0.034	-0.046	0.195	-0.013	-0.195	0.238	0.006	0.014
-0.033	0.037	-0.043	0.184	0.042	-0.183	0.086	0.006	0.019
-0.052	0.045	-0.028	0.148	0.038	-0.189	0.013	0.009	-0.003
0.002	0.057	-0.022	0.156	0	-0.175	0.024	0.005	-0.008
0.043	0.073	-0.028	0.082	-0.007	-0.153	-0.041	-0.008	0.014
0.02	0.082	-0.023	-0.134	0.017	-0.133	-0.195	-0.008	0.029
0.01	0.075	0.009	-0.278	0.05	-0.122	-0.329	-0.004	0.014
0.011	0.074	0.02	-0.202	0.068	-0.149	-0.425	-0.008	-0.005
-0.022	0.066	-0.023	-0.079	0.06	-0.172	-0.442	-0.008	0.001
-0.043	0.002	-0.049	-0.058	0.032	-0.174	-0.351	0.001	0.006
-0.028	-0.103	-0.018	-0.057	-0.002	-0.192	-0.297	0.005	0
-0.018	-0.208	0.005	-0.056	-0.009	-0.197	-0.363	0.003	0.006
-0.025	-0.268	0.001	-0.107	0.005	-0.173	-0.468	0.002	0.02
-0.024	-0.233	0.004	-0.133	0.022	-0.146	-0.567	-0.002	0.026
-0.022	-0.138	-0.006	-0.106	0.039	-0.122	-0.565	-0.008	0.025
-0.036	-0.028	-0.029	-0.055	0.042	-0.104	-0.375	-0.008	0.019
-0.04	0.08	-0.034	0.05	0.033	-0.123	-0.218	0.001	0.02
-0.021	0.133	-0.048	0.14	0.019	-0.16	-0.346	0.009	0.023
-0.004	0.14	-0.066	0.155	0.002	-0.148	-0.521	0.005	0.018
0.002	0.137	-0.045	0.161	0.003	-0.142	-0.435	0.003	0.007
-0.002	0.1	-0.018	0.159	0.018	-0.188	-0.349	0.008	0.004
-0.005	0.055	-0.014	0.119	0.023	-0.19	-0.501	-0.001	0.01
0.028	0.055	-0.009	0.064	0.022	-0.141	-0.658	-0.01	0.004
0.102	0.075	0.001	0.003	0.018	-0.127	-0.631	-0.006	0.004
0.137	0.069	0	-0.052	0.016	-0.143	-0.49	-0.006	0.019
0.113	0.026	-0.013	-0.113	0.018	-0.152	-0.449	-0.006	0.01
0.111	-0.033	-0.003	-0.156	0.011	-0.164	-0.616	0.004	-0.007
0.096	-0.119	0.017	-0.065	0.006	-0.176	-0.734	0.002	0.001
0.013	-0.203	-0.007	0.106	0.007	-0.187	-0.637	-0.008	0.008
-0.054	-0.196	-0.037	0.166	0.002	-0.188	-0.487	-0.006	-0.002
-0.059	-0.113	-0.03	0.152	0.008	-0.143	-0.378	-0.004	-0.004
-0.058	-0.011	-0.022	0.143	0.02	-0.099	-0.34	0.001	0.004
-0.053	0.082	-0.021	0.078	0.017	-0.126	-0.424	0.001	0.004
-0.034	0.104	-0.017	-0.009	0.016	-0.169	-0.543	-0.005	0.004
-0.028	0.043	-0.02	-0.046	0.031	-0.178	-0.479	0	0.005
-0.026	-0.035	-0.018	-0.045	0.033	-0.159	-0.201	0.003	-0.001
-0.01	-0.098	0	-0.008	0.012	-0.146	0.001	-0.004	0
0.009	-0.106	0.004	0.035	0.008	-0.173	0.005	-0.002	0.009
0.016	-0.03	-0.007	0.022	0.02	-0.182	-0.001	0	0.016
0.005	0.068	-0.016	-0.025	0.002	-0.129	0.08	-0.002	0.004
-0.006	0.107	-0.012	-0.107	-0.019	-0.093	0.152	-0.003	-0.013
-0.007	0.069	0.01	-0.212	0.003	-0.137	0.177	-0.008	-0.001
0	0.013	0.012	-0.223	0.02	-0.201	0.267	-0.013	0.013
0.019	0.011	0.008	-0.118	0.006	-0.21	0.351	-0.011	0.007
0.029	0.041	0.029	-0.006	0.005	-0.184	0.295	-0.011	-0.001
0.014	0.041	0.028	0.086	0.022	-0.157	0.308	-0.007	0.001
0.006	-0.01	-0.005	0.166	0.026	-0.144	0.501	0.003	0.009
0.008	-0.072	-0.031	0.21	0.035	-0.15	0.575	-0.005	0.017
0.001	-0.092	-0.042	0.244	0.062	-0.123	0.416	-0.011	0.021
0.019	-0.067	-0.026	0.221	0.061	-0.098	0.402	0.008	0.011
0.05	-0.019	-0.015	0.064	0.038	-0.142	0.625	0.013	0.001
0.044	0.033	-0.049	-0.101	0.046	-0.177	0.707	-0.002	0.006
0.034	0.046	-0.067	-0.119	0.061	-0.162	0.677	0.001	0.012
0.033	0.013	-0.025	0.034	0.06	-0.165	0.741	0.012	0.01
-0.002	-0.021	-0.003	0.157	0.079	-0.181	0.74	0.005	0.009
-0.04	-0.006	-0.019	0.024	0.075	-0.162	0.66	-0.002	0.014
-0.053	0.061	-0.011	-0.079	-0.018	-0.151	0.58	-0.005	0.02
-0.058	0.091	0	0.064	-0.086	-0.164	0.38	-0.015	0.011
-0.058	0.001	-0.009	0.122	-0.038	-0.151	0.222	-0.012	-0.004
-0.062	-0.139	-0.009	0.054	0.013	-0.133	0.337	0.004	-0.002
-0.055	-0.22	-0.017	0.068	0.01	-0.147	0.433	0.011	0.009
-0.003	-0.188	-0.029	0.092	0.001	-0.174	0.305	0.006	0.014
0.074	-0.051	-0.017	0.09	-0.008	-0.18	0.169	0.003	0.018
0.096	0.065	-0.006	0.095	-0.001	-0.177	0.15	0	0.016
0.026	0.083	-0.006	0.057	0.02	-0.175	0.161	-0.002	0.015
-0.053	0.098	0.001	-0.001	0.017	-0.133	0.035	0.004	0.027
-0.069	0.137	0.005	0.009	-0.002	-0.101	-0.213	0.005	0.032
-0.061	0.131	-0.015	0.045	-0.005	-0.129	-0.319	0	0.011
-0.061	0.091	-0.052	0.023	-0.003	-0.134	-0.218	0.001	-0.009
-0.038	0.059	-0.063	-0.006	0	-0.112	-0.131	0.002	-0.005
0.006	0.027	-0.038	0.022	0.009	-0.146	-0.239	0.007	0.005
0.037	0.002	-0.024	0.052	0.007	-0.193	-0.458	0.012	0.004
0.053	0.009	-0.019	0.036	0.001	-0.189	-0.566	0.003	-0.001
0.06	0.016	0.004	0.006	0.016	-0.158	-0.579	-0.003	0.001
0.06	0.01	0.02	-0.001	0.029	-0.124	-0.668	0.002	0.004
0.064	0.024	0.016	0	0.018	-0.111	-0.744	-0.001	0.003
0.043	0.039	0.008	0.001	0.005	-0.139	-0.729	-0.001	0.01
0.012	0.021	-0.017	-0.003	-0.001	-0.173	-0.806	0.006	0.005
0.001	0	-0.038	-0.019	-0.001	-0.169	-0.905	0.004	-0.015
-0.021	-0.002	-0.017	-0.02	-0.004	-0.153	-0.792	-0.005	-0.009
-0.052	0.005	0.006	0.002	-0.009	-0.159	-0.641	-0.007	0.016
-0.059	0.002	-0.001	0.021	0	-0.172	-0.636	-0.001	0.022
-0.046	-0.001	0.002	0.029	0.008	-0.164	-0.604	0.003	-0.004
-0.041	0.01	0.013	0.036	0.001	-0.134	-0.434	0.004	-0.018
-0.035	-0.007	0.002	0.042	-0.007	-0.148	-0.294	0.003	-0.003
-0.021	-0.038	0.003	0.035	-0.003	-0.193	-0.285	-0.001	-0.004
-0.003	-0.019	0.028	0.018	0.006	-0.184	-0.263	-0.01	-0.006
0.013	0.002	0.022	0.027	0.016	-0.161	-0.16	-0.011	0.004
0.012	-0.009	-0.009	0.061	0.018	-0.183	-0.131	-0.006	0.006
0.002	-0.015	-0.017	0.076	0.011	-0.203	-0.28	-0.002	0.019
-0.012	-0.009	-0.033	0.063	0.019	-0.171	-0.473	0.002	0.024
-0.011	-0.002	-0.069	0.055	0.032	-0.117	-0.474	0.004	0.008
0.011	0.011	-0.062	0.048	0.021	-0.106	-0.303	0.002	0.007
0.01	0.018	-0.044	0.019	0.009	-0.129	-0.213	-0.001	0.01
-0.009	0.013	-0.068	-0.035	0.004	-0.162	-0.266	0.001	0.002
0.004	0	-0.062	-0.105	-0.018	-0.195	-0.325	0.008	0.007
0.018	-0.014	-0.014	-0.134	-0.047	-0.207	-0.301	0.003	0.01
0.003	0.002	-0.01	-0.095	-0.044	-0.185	-0.221	-0.009	0.008
-0.007	0.022	-0.025	-0.08	-0.022	-0.152	-0.211	-0.01	0.024
-0.005	-0.01	0.002	-0.149	-0.004	-0.164	-0.361	-0.007	0.022
-0.009	-0.047	0.022	-0.201	0.026	-0.166	-0.54	-0.007	0.004
0.001	-0.09	0	-0.128	0.058	-0.118	-0.498	-0.003	0.002
0.014	-0.15	-0.033	0.013	0.061	-0.12	-0.339	0.002	0.004
-0.003	-0.115	-0.043	0.096	0.038	-0.165	-0.358	0.006	0.003
-0.008	-0.024	-0.026	0.097	0.017	-0.178	-0.466	0.008	0
0.02	0.001	-0.011	0.084	0.018	-0.164	-0.472	0.002	0
0.019	0.01	-0.017	0.058	0.023	-0.159	-0.436	-0.003	0.009
-0.014	0.035	-0.026	0.011	0.032	-0.162	-0.415	0.001	0.016
0.004	0.036	-0.031	0.027	0.046	-0.134	-0.383	0	0.021
0.04	0.036	-0.024	0.101	0.041	-0.111	-0.354	-0.006	0.024
-0.002	0.049	-0.004	0.134	0.042	-0.143	-0.389	-0.006	0.015
-0.043	0.033	-0.006	0.12	0.073	-0.176	-0.519	0.003	0.001
-0.011	-0.002	-0.021	0.106	0.085	-0.17	-0.611	0.012	0.002
0.005	-0.026	-0.007	0.092	0.05	-0.168	-0.482	0.006	0.008
-0.028	-0.035	0.01	0.049	0.014	-0.201	-0.31	-0.005	0.002
-0.032	-0.039	0.004	-0.047	0.021	-0.215	-0.361	-0.009	0.007
0.007	-0.029	-0.005	-0.154	0.046	-0.161	-0.502	-0.01	0.026
0.027	0.032	-0.002	-0.189	0.033	-0.104	-0.474	-0.008	0.03
0.014	0.101	0.005	-0.139	-0.001	-0.108	-0.242	-0.005	0.021
-0.012	0.09	-0.006	-0.038	-0.012	-0.143	0.003	-0.011	0.016
-0.032	0.041	-0.029	0.07	-0.01	-0.167	0.031	-0.013	0.019
-0.016	0.027	-0.041	0.131	-0.011	-0.181	-0.212	-0.007	0.02
-0.003	0.024	-0.032	0.117	-0.005	-0.185	-0.426	-0.007	0.015
-0.028	0.005	-0.016	0.072	0.002	-0.159	-0.171	-0.004	0.013
-0.036	-0.03	-0.009	0.048	0.004	-0.15	0.382	0.004	0.012
-0.005	-0.072	-0.005	0.043	0.008	-0.171	0.619	0.005	0.009
0.04	-0.065	-0.003	0.047	0.007	-0.146	0.5	0.002	0.012
0.063	-0.015	-0.007	0.035	-0.003	-0.119	0.433	0	0.018
0.032	0.016	-0.03	-0.019	0.001	-0.163	0.459	0.001	0.018
0.005	0.035	-0.052	-0.057	0.017	-0.183	0.334	0.007	0.005
0.027	0.045	-0.036	-0.04	0.018	-0.142	0.177	0.009	-0.007
0.027	0.026	-0.011	-0.032	0.013	-0.132	0.244	0.003	-0.001
-0.009	0.013	-0.01	-0.038	0.017	-0.149	0.362	-0.001	0.008
0.007	0.016	-0.019	-0.005	0.013	-0.156	0.287	-0.002	0.007
0.049	0.016	-0.028	0.044	0	-0.166	0.005	-0.004	0.008
0.032	0.019	-0.02	0.06	-0.007	-0.164	-0.195	-0.001	0.007
-0.003	0.019	0.001	0.046	-0.002	-0.143	-0.057	-0.002	0
0.012	0.006	-0.009	0.034	0.012	-0.112	0.029	-0.013	0.004
0.055	-0.001	-0.026	0.033	0.007	-0.107	-0.17	-0.011	0.003
0.064	0.019	-0.01	0.027	-0.006	-0.142	-0.161	-0.001	-0.01
0.029	0.017	-0.007	0.032	0.013	-0.146	0.256	-0.001	-0.004
-0.01	-0.052	-0.027	0.037	0.044	-0.114	0.637	-0.005	0.011
-0.036	-0.131	-0.03	0.019	0.044	-0.112	0.521	-0.003	-0.005
-0.059	-0.158	-0.022	0	0.016	-0.132	0.017	0.002	-0.035
-0.082	-0.121	-0.02	-0.023	-0.004	-0.147	-0.194	0.001	-0.03
-0.071	-0.043	-0.015	-0.036	-0.005	-0.152	-0.013	0.003	-0.011
-0.032	0.025	0.027	0.024	-0.005	-0.155	0.005	0.009	-0.017
-0.018	0.055	0.066	0.12	-0.002	-0.151	-0.14	0.003	-0.015
-0.013	0.055	0.029	0.149	0.007	-0.154	-0.22	-0.005	0.015
-0.005	0.043	-0.023	0.102	0.011	-0.186	-0.384	-0.006	0.026
-0.011	0.028	-0.025	0.053	0.019	-0.184	-0.599	-0.008	0.021
0.01	0.011	-0.023	0.033	0.031	-0.144	-0.56	-0.003	0.021
0.038	0.016	-0.029	0.029	0.026	-0.159	-0.376	0.002	0.005
0.023	0.03	-0.022	0.027	0.01	-0.186	-0.4	-0.001	-0.001
-0.003	0.021	-0.027	0.021	-0.006	-0.173	-0.497	-0.003	0.011
-0.012	0.008	-0.021	0.026	-0.005	-0.16	-0.4	-0.005	0.015
0.001	0.012	0.016	0.053	0.002	-0.157	-0.215	-0.005	0.022
0.019	0.012	0.022	0.07	0.002	-0.149	-0.1	0.005	0.029
-0.007	0.004	-0.012	0.064	0.014	-0.156	-0.117	0.006	0.023
-0.036	0.014	-0.031	0.063	0.02	-0.191	-0.246	-0.006	0.001
0.004	0.023	-0.027	0.068	-0.002	-0.188	-0.375	-0.003	-0.013
0.04	-0.016	-0.016	0.054	-0.003	-0.159	-0.452	0.006	0.006
0.019	-0.046	-0.02	0.017	0.03	-0.176	-0.507	-0.004	0.017
0.006	-0.016	-0.019	-0.034	0.04	-0.179	-0.568	-0.015	0.016
0.001	0.005	0.001	-0.089	0.02	-0.161	-0.575	-0.009	0.017
-0.01	-0.007	0.002	-0.128	0.006	-0.175	-0.501	0.001	0.005
0.002	-0.004	-0.014	-0.152	0.01	-0.185	-0.487	0	0.005
0.003	0.001	-0.017	-0.178	0.028	-0.171	-0.596	-0.003	0.015
-0.009	-0.003	-0.02	-0.158	0.042	-0.14	-0.66	-0.001	0.015
-0.008	0.005	-0.017	-0.075	0.031	-0.122	-0.634	0	0.014
-0.01	0.009	-0.004	-0.008	0.014	-0.144	-0.654	-0.001	0.012
-0.001	-0.003	-0.01	0.029	0.021	-0.17	-0.691	-0.003	0.013
0.016	0.002	-0.025	0.07	0.036	-0.163	-0.679	-0.008	0.019
-0.01	0.02	-0.024	0.104	0.025	-0.15	-0.623	-0.009	0.015
-0.06	0.016	-0.016	0.097	0.013	-0.156	-0.524	-0.008	0.01
-0.08	-0.006	-0.008	0.058	0.02	-0.166	-0.453	-0.01	0.019
-0.057	0.004	-0.01	0.05	-0.005	-0.172	-0.374	-0.006	0.018
-0.018	0.03	-0.019	0.064	-0.041	-0.169	-0.24	-0.002	0
-0.008	0.003	-0.008	0.048	-0.028	-0.15	-0.151	0	-0.001
-0.007	-0.026	-0.013	0.036	-0.003	-0.138	-0.116	0.001	0.01
0.018	0.002	-0.052	0.047	0.01	-0.145	-0.112	-0.006	0.006
0.027	0.016	-0.054	0.042	0.025	-0.153	-0.112	-0.004	0.004
0.02	0.001	-0.024	0.037	0.026	-0.152	-0.062	0.007	0.001
0.037	0.01	-0.021	0.042	0.024	-0.167	-0.033	-0.001	0
0.04	0.013	-0.016	0.026	0.031	-0.192	-0.021	-0.009	0.015
0.01	0.007	0.006	0.018	0.018	-0.183	0.136	0.006	0.023
-0.001	0.026	0.007	0.031	-0.007	-0.162	0.431	0.011	0.013
-0.001	0.025	0.002	0.034	0.006	-0.162	0.635	0.004	0.014
0.005	-0.024	-0.006	0.027	0.034	-0.166	0.619	0.003	0.023
0.044	-0.088	-0.026	0.037	0.027	-0.16	0.518	-0.002	0.013
0.058	-0.131	-0.023	0.044	0.016	-0.152	0.551	0	-0.003
0.016	-0.103	-0.013	0.014	0.015	-0.155	0.677	0.006	-0.002
-0.015	-0.015	-0.02	-0.013	0.012	-0.173	0.652	0	0
-0.016	0.043	-0.015	0	0.02	-0.175	0.534	-0.002	0
-0.017	0.039	-0.004	0.005	0.024	-0.135	0.549	0.002	0.004
-0.015	0.031	-0.003	-0.015	0.018	-0.11	0.661	-0.001	0.001
-0.015	0.046	-0.008	-0.038	0.023	-0.143	0.739	0	0
-0.032	0.044	-0.033	-0.049	0.029	-0.16	0.676	0.008	0.007
-0.02	0.037	-0.05	-0.008	0.02	-0.137	0.538	0.003	0.006
0.017	0.04	-0.027	0.071	0.01	-0.111	0.506	0	-0.006
0.013	0.012	-0.019	0.104	-0.01	-0.098	0.491	0.013	-0.01
-0.015	-0.042	-0.037	0.077	-0.045	-0.112	0.414	0.009	0.007
-0.031	-0.073	-0.028	0.055	-0.044	-0.114	0.383	-0.01	0.013
-0.036	-0.067	-0.007	0.052	-0.002	-0.105	0.372	-0.003	-0.003
-0.039	-0.04	-0.016	0.034	0.031	-0.14	0.41	0.012	-0.01
-0.037	0.02	-0.033	0.005	0.038	-0.157	0.555	0.012	-0.002
0	0.104	-0.01	-0.009	0.033	-0.143	0.592	0.006	0.001
0.02	0.126	0.01	-0.005	0.03	-0.159	0.488	0.004	-0.003
-0.006	0.07	-0.017	0.001	0.023	-0.16	0.475	0.002	-0.003
0.007	0.021	-0.023	-0.007	0.021	-0.13	0.509	0.004	0.001
0.03	0.012	-0.01	-0.019	0.031	-0.134	0.477	0.011	0.003
-0.012	0.018	-0.022	-0.016	0.03	-0.16	0.384	0.009	0.011
-0.031	0.03	-0.014	-0.002	0.024	-0.16	0.259	0.004	0.013
0.002	0.033	0.009	0.005	0.028	-0.168	0.217	0.006	-0.001
0.012	0.022	-0.012	-0.001	0.018	-0.185	0.224	0.002	-0.001
0.005	0.02	-0.041	-0.009	0.002	-0.169	0.115	-0.005	0.016
0.01	0.023	-0.013	0.004	0	-0.176	-0.034	0.003	0.017
-0.004	0.018	0.024	0.026	0.006	-0.206	-0.061	0.012	0.012
-0.024	0.014	0.004	0.023	0.016	-0.185	-0.023	0	0.018
-0.002	0.013	-0.024	0.007	0.01	-0.139	-0.045	-0.013	0.002
0.034	0.019	-0.005	-0.01	-0.006	-0.124	-0.109	-0.004	-0.019
0.046	0.008	0.012	-0.064	0.001	-0.155	-0.198	0.003	-0.01
0.032	-0.012	-0.009	-0.083	0.021	-0.19	-0.298	0	0.002
-0.007	0.008	-0.012	0.022	0.027	-0.168	-0.366	0	0.006
-0.017	0.031	0.004	0.13	0.021	-0.145	-0.435	0	0.009
0.014	0.011	-0.006	0.123	0.012	-0.176	-0.471	-0.001	0.003
0.025	-0.001	-0.019	0.045	0.007	-0.19	-0.416	0	-0.002
0.022	0.017	-0.017	-0.028	0.022	-0.159	-0.359	0.007	0.003
0.013	0.025	-0.009	-0.004	0.044	-0.13	-0.352	0.012	0.011
-0.012	0.028	-0.001	0.085	0.04	-0.119	-0.334	0	0.008
-0.029	0.003	-0.012	0.112	0.038	-0.136	-0.325	-0.014	0.007
-0.016	-0.097	-0.035	0.093	0.042	-0.167	-0.384	-0.008	0.017
0.018	-0.197	-0.046	0.085	0.021	-0.152	-0.465	-0.004	0.013
0.039	-0.222	-0.033	0.07	-0.009	-0.128	-0.514	-0.01	0.003
0.037	-0.222	-0.014	0.045	-0.015	-0.172	-0.548	-0.007	0.015
0.015	-0.216	-0.018	0.026	0	-0.223	-0.582	-0.004	0.027
0.014	-0.16	-0.031	0.021	0.012	-0.201	-0.617	-0.002	0.021
0.043	-0.07	-0.012	0.018	0.011	-0.157	-0.681	0.003	0.017
0.031	0.026	0.006	0.006	0.023	-0.157	-0.757	-0.004	0.022
0.015	0.126	-0.001	-0.004	0.044	-0.174	-0.8	-0.017	0.015
0.042	0.173	-0.017	-0.006	0.051	-0.17	-0.846	-0.014	0.004
0.04	0.142	-0.035	-0.001	0.046	-0.159	-0.941	0.001	0.009
0.024	0.1	-0.039	0	0.028	-0.135	-1.023	0.006	0.019
0.036	0.069	-0.03	-0.026	0.013	-0.119	-1.005	0	0.023
0.011	0.038	-0.03	-0.098	0.013	-0.146	-0.92	-0.004	0.021
-0.054	0.026	-0.025	-0.191	0.005	-0.152	-0.891	-0.001	0.008
-0.059	0.028	-0.003	-0.254	-0.002	-0.127	-0.945	0.004	0.002
-0.024	0.015	0.006	-0.268	0.011	-0.136	-0.994	0	0.012
-0.077	0.002	-0.016	-0.157	0.016	-0.158	-1.006	-0.01	0.013
-0.158	0.03	-0.018	0.084	0.012	-0.171	-1.039	-0.006	0.009
-0.13	0.043	0.006	0.238	0.011	-0.194	-1.089	0.005	0.007
-0.098	-0.016	-0.003	0.213	0.009	-0.192	-1.066	0.004	0.005
-0.146	-0.074	-0.025	0.185	0.008	-0.16	-0.976	-0.004	0.005
-0.148	-0.105	-0.011	0.23	0.015	-0.152	-0.916	-0.011	0.007
-0.079	-0.109	0	0.175	0.018	-0.155	-0.902	-0.011	0.01
-0.017	-0.05	-0.004	-0.007	0.005	-0.139	-0.898	-0.005	0.001
0.02	0.004	0.003	-0.077	-0.003	-0.143	-0.868	-0.002	-0.003
0.042	0.004	-0.017	0.002	-0.002	-0.181	-0.837	-0.004	0.014
0.066	0.03	-0.047	0.046	0.005	-0.194	-0.839	-0.005	0.019
0.081	0.067	-0.021	0.057	0.009	-0.167	-0.733	-0.005	0.006
0.078	0.055	0.007	0.098	-0.003	-0.16	-0.438	-0.004	0.004
0.077	0.033	-0.011	0.113	-0.017	-0.177	-0.134	-0.012	0.013
0.068	0.034	-0.018	0.073	-0.051	-0.134	-0.01	-0.009	0.009
0.056	0.033	0	0.031	-0.094	-0.091	-0.098	0.006	-0.002
0.06	0.001	0.006	0.016	-0.094	-0.144	-0.271	-0.001	0.003
0.057	-0.028	-0.01	-0.022	-0.065	-0.177	-0.355	-0.01	0.012
0.028	-0.006	-0.027	-0.128	-0.012	-0.14	-0.316	-0.002	0.012
-0.006	0.024	-0.02	-0.227	0.049	-0.148	-0.241	-0.003	0.012
-0.001	0.023	-0.008	-0.202	0.056	-0.189	-0.198	-0.002	0.011
0.027	0.007	-0.013	-0.09	0.028	-0.2	-0.158	0.001	0.017
0.011	-0.004	-0.018	0.016	0.013	-0.182	-0.079	-0.005	0.031
-0.021	-0.002	-0.015	0.085	-0.002	-0.15	-0.014	0	0.027
-0.034	0.009	-0.017	0.092	-0.017	-0.135	0.054	0.005	0.005
-0.058	0.018	-0.022	0.059	0	-0.155	0.139	-0.004	-0.002
-0.054	0.016	-0.032	0.049	0.026	-0.181	0.116	-0.011	0.009
-0.008	0.012	-0.038	0.054	0.045	-0.181	0.005	-0.004	0.014
0.023	0.014	-0.031	0.045	0.081	-0.178	-0.15	0.011	0.01
0.023	0.01	-0.025	0.031	0.134	-0.178	-0.346	0.005	0.008
0.011	0.005	-0.021	0.029	0.171	-0.147	-0.406	-0.014	0.007
0.04	0.012	-0.012	0.039	0.115	-0.127	-0.302	-0.006	0.008
0.088	0.019	-0.006	0.051	-0.023	-0.151	-0.191	0.01	0.008
0.066	0.017	-0.004	0.061	-0.088	-0.181	-0.083	0.001	0.002
0.011	0.014	-0.014	0.061	-0.044	-0.186	0.078	-0.006	-0.002
0	0.011	-0.037	0.052	0.005	-0.154	0.227	0.007	-0.003
0.006	0.008	-0.05	0.054	0.022	-0.118	0.317	0.006	-0.005
0.005	0.018	-0.038	0.074	0.03	-0.103	0.401	-0.007	-0.005
0.007	0.034	-0.021	0.08	0.042	-0.108	0.446	-0.01	0
-0.004	0.017	-0.008	0.071	0.042	-0.135	0.398	-0.011	0.013
-0.014	-0.036	0.013	0.06	0.019	-0.136	0.317	-0.01	0.018
-0.007	-0.06	0.03	0.039	-0.01	-0.109	0.285	-0.003	0
-0.021	-0.026	0.01	0.008	-0.029	-0.128	0.346	-0.006	-0.006
-0.041	0.004	-0.026	-0.024	-0.022	-0.166	0.458	-0.01	-0.002
-0.018	-0.014	-0.017	-0.049	0.012	-0.171	0.535	0	-0.009
0.018	-0.043	0.012	-0.049	0.031	-0.174	0.525	0.005	-0.005
0.024	-0.059	-0.003	-0.03	0.024	-0.184	0.467	0.002	0.001
0.008	-0.067	-0.026	-0.019	0.034	-0.178	0.458	0	-0.005
0.001	-0.038	-0.006	-0.003	0.077	-0.156	0.46	0.002	0.003
0.005	0.012	0.007	0.048	0.083	-0.135	0.376	0.006	0.012
-0.004	0.013	0.001	0.115	0.017	-0.124	0.258	0.01	0.008
-0.015	-0.025	0.006	0.119	-0.028	-0.143	0.187	0.005	0.007
-0.015	-0.039	-0.023	0.061	-0.012	-0.173	0.161	-0.005	0.002
-0.006	0.004	-0.061	0.035	0.012	-0.147	0.131	-0.003	-0.007
0.007	0.073	-0.034	0.033	0.012	-0.107	0.096	0.008	-0.004
0.001	0.105	0.001	0.005	-0.02	-0.129	0.087	0.006	0.006
-0.035	0.083	0	-0.009	-0.038	-0.151	0.07	-0.004	0.021
-0.055	0.034	-0.004	-0.004	-0.022	-0.128	0.031	-0.007	0.026
-0.041	-0.012	-0.001	0.007	-0.007	-0.091	0.015	-0.004	0.007
-0.037	-0.036	-0.014	0.055	0.01	-0.087	-0.022	-0.004	-0.008
-0.019	-0.058	-0.035	0.107	0.031	-0.122	-0.124	0.001	0
0.015	-0.077	0	0.093	0.04	-0.154	-0.191	0.007	0.013
0.009	-0.034	0.03	0.015	0.039	-0.175	-0.203	0.001	0.011
-0.001	0.036	-0.007	-0.065	0.032	-0.18	-0.236	-0.001	0.003
-0.005	0.003	-0.017	-0.109	0.021	-0.173	-0.263	0.002	0.012
-0.045	-0.108	-0.006	-0.136	0.01	-0.17	-0.274	0	0.03
-0.061	-0.146	-0.015	-0.134	0.004	-0.161	-0.33	0.002	0.041
-0.016	-0.067	-0.006	-0.071	0.01	-0.164	-0.334	0.001	0.025
0.007	0.034	-0.009	0.005	0.017	-0.164	-0.188	-0.004	-0.005
-0.015	0.067	-0.036	0.039	0.008	-0.163	-0.095	-0.002	-0.007
-0.018	0.072	-0.041	0.056	-0.001	-0.179	-0.123	-0.001	0.005
0.005	0.075	-0.036	0.097	0.018	-0.172	-0.094	0.003	0.004
0.016	0.052	-0.046	0.103	0.032	-0.167	-0.069	0.01	0.003
0	0.022	-0.043	0.032	0.026	-0.187	-0.147	0.006	0.006
-0.012	0.016	-0.027	-0.051	0.016	-0.174	-0.198	-0.004	0.006
0.001	0.013	-0.027	-0.105	0.001	-0.151	-0.169	-0.007	0.006
0.01	-0.055	-0.025	-0.152	0.003	-0.195	-0.133	-0.004	0.011
0.003	-0.145	-0.01	-0.181	0.003	-0.236	-0.111	-0.003	0.017
0.013	-0.119	0.009	-0.168	-0.017	-0.197	-0.072	-0.002	0.01
0.025	-0.002	0.019	-0.1	-0.012	-0.162	-0.085	0.003	0.004
0.012	0.069	0.008	0.009	0.005	-0.175	-0.21	0.005	0.01
0.001	0.072	-0.008	0.084	0	-0.181	-0.284	0.003	0.011
0.003	0.059	-0.01	0.107	0.006	-0.164	-0.262	0.003	0.012
0.003	0.047	-0.012	0.129	0.02	-0.134	-0.333	-0.002	0.013
0.002	0.039	-0.015	0.129	0.01	-0.121	-0.453	-0.007	0.01
0.001	0.032	-0.011	0.093	0.005	-0.146	-0.395	-0.001	0.014
-0.001	0.013	-0.021	0.061	0.016	-0.177	-0.243	0.005	0.02
0.006	0.003	-0.033	0.06	0.016	-0.173	-0.222	0.003	0.017
0.019	0.015	-0.019	0.079	0.01	-0.159	-0.18	0.001	0.012
0.018	0.021	-0.01	0.074	0.014	-0.185	0.022	-0.003	0.011
-0.002	0.023	-0.024	0.039	0.023	-0.213	0.149	-0.004	0.012
0.01	0.02	-0.028	0.023	0.023	-0.182	0.125	-0.002	0.013
0.046	0.016	-0.017	0.001	0.012	-0.136	0.066	-0.002	0.018
0.024	0.03	-0.007	-0.065	0.009	-0.144	-0.021	0.007	0.01
-0.011	0.026	-0.013	-0.13	0.018	-0.176	-0.068	0.014	-0.007
-0.008	0.006	-0.045	-0.134	0.023	-0.189	-0.038	0.007	-0.004
0.006	0.014	-0.062	-0.078	0.018	-0.188	-0.078	0.001	0.006
0.017	0.016	-0.028	0.006	0.014	-0.161	-0.208	0.007	0.005
-0.002	0.003	-0.006	0.057	0.019	-0.129	-0.242	0.005	0.009
-0.035	0.01	-0.026	0.072	0.023	-0.151	-0.16	-0.011	0.011
-0.033	0.013	-0.029	0.099	0.021	-0.162	-0.145	-0.019	0.009
-0.013	0.026	-0.005	0.094	0.026	-0.107	-0.192	-0.011	0.008
0.004	0.038	-0.005	0.062	0.029	-0.09	-0.11	-0.002	0.001
0.013	-0.011	-0.027	0.08	0.016	-0.121	-0.006	-0.006	-0.005
-0.001	-0.066	-0.018	0.108	0.007	-0.11	-0.084	-0.006	-0.003
-0.01	-0.088	0.011	0.105	0.009	-0.083	-0.222	0.004	0.004
-0.004	-0.095	0.002	0.089	0.023	-0.091	-0.313	0.006	0.003
-0.018	-0.058	-0.021	0.068	0.043	-0.11	-0.383	0.004	-0.003
-0.024	-0.014	-0.011	0.052	0.032	-0.115	-0.356	0	0.011
0.012	0.004	0.005	0.044	0.007	-0.122	-0.227	-0.005	0.021
0.022	0.041	0.006	0.036	0.01	-0.135	-0.137	-0.002	0.005
-0.007	0.07	-0.008	0.034	0.011	-0.158	-0.107	0.001	0
-0.007	0.05	-0.035	0.036	-0.002	-0.177	-0.059	-0.002	0.008
0.015	0.03	-0.045	0.035	0.001	-0.158	-0.049	-0.001	0.006
0.024	0.041	-0.029	0.039	0.015	-0.145	-0.128	0.005	0.004
0.025	0.046	-0.024	0.045	0.026	-0.17	-0.223	0.009	0.01
0.004	0.023	-0.021	0.037	0.028	-0.188	-0.289	0	0.016
-0.016	0.008	-0.011	0.023	0.007	-0.173	-0.295	-0.009	0.014
-0.004	0.012	0.001	0.014	-0.007	-0.151	-0.257	-0.005	0.002
0.006	0.014	0.001	0.006	0.008	-0.189	-0.26	-0.001	-0.002
0.011	0.021	-0.031	0.008	0.017	-0.235	-0.253	-0.008	0
0.024	0.026	-0.013	0.015	0.01	-0.196	-0.184	-0.01	0.002
0.017	0.012	0.048	0.01	0.008	-0.158	-0.134	0	0.014
-0.012	0	0.024	0.009	0.011	-0.17	-0.144	0.006	0.019
-0.033	-0.004	-0.024	0.023	0.017	-0.165	-0.179	-0.001	0.01
-0.056	-0.019	-0.017	0.033	0.03	-0.132	-0.224	-0.006	0.011
-0.063	-0.035	-0.01	0.035	0.027	-0.113	-0.294	-0.001	0.019
-0.022	-0.062	-0.018	0.038	0.009	-0.136	-0.341	-0.004	0.016
0.018	-0.144	-0.02	0.04	0.009	-0.166	-0.296	-0.006	0.01
0.031	-0.225	-0.018	0.043	0.014	-0.16	-0.194	0.001	0.009
0.033	-0.197	-0.008	0.035	0.004	-0.141	-0.102	-0.001	0.009
0.031	-0.098	0.001	0.01	-0.003	-0.133	-0.003	-0.005	0.004
0.05	-0.004	0.003	-0.012	0.002	-0.143	0.094	0.002	0.007
0.033	0.052	-0.006	-0.045	0.012	-0.161	0.054	0.005	0.014
-0.023	0.064	-0.021	-0.074	0.02	-0.175	-0.1	-0.001	-0.004
-0.017	0.053	-0.017	-0.051	0.015	-0.149	-0.192	-0.005	-0.023
0.013	0.023	0.002	-0.009	0.01	-0.113	-0.214	-0.007	0
-0.001	-0.002	-0.003	0.002	0.019	-0.162	-0.26	-0.005	0.015
-0.016	0.017	-0.029	-0.004	0.026	-0.207	-0.348	0	-0.006
-0.014	0.038	-0.036	0	0.014	-0.172	-0.356	0.002	-0.018
0	0.029	-0.025	0.01	0.006	-0.173	-0.273	-0.001	-0.003
0.004	0.012	-0.025	0.009	0.018	-0.2	-0.273	-0.003	0.013
-0.03	0.011	-0.02	0.002	0.032	-0.164	-0.293	0	0.019
-0.045	0.021	-0.004	0.003	0.032	-0.125	-0.248	0.002	0.016
-0.007	0.021	-0.005	0.007	0.025	-0.143	-0.267	-0.001	0.008
0.012	0.023	-0.014	-0.001	0.018	-0.152	-0.276	0.002	0
-0.004	0.025	-0.019	-0.016	0.015	-0.139	-0.207	0.005	0
-0.012	0.008	-0.029	-0.019	0.008	-0.161	-0.257	-0.005	-0.001
-0.016	0.004	-0.024	-0.013	-0.004	-0.175	-0.367	-0.009	-0.004
-0.03	0.017	-0.011	-0.028	0.005	-0.159	-0.308	-0.005	-0.003
-0.025	0.012	-0.02	-0.043	0.031	-0.168	-0.214	-0.009	0.008
0.009	0.003	-0.024	-0.028	0.03	-0.187	-0.26	-0.013	0.024
0.026	0.013	-0.014	-0.013	0.003	-0.165	-0.291	-0.011	0.02
0.01	0.024	-0.018	-0.003	-0.001	-0.154	-0.176	-0.005	0.003
0.008	0.022	-0.019	0.004	0.012	-0.213	-0.065	-0.002	0.003
0.022	0.01	-0.02	0	0.017	-0.258	-0.129	-0.004	0.007
0.022	0.004	-0.035	0.011	0.026	-0.207	-0.247	-0.002	0.003
0.017	0.006	-0.031	0.02	0.02	-0.088	-0.302	-0.004	0.003
0.02	-0.001	-0.017	-0.006	0.001	-0.031	-0.365	-0.007	0.006
0.026	-0.01	-0.021	-0.037	0.006	-0.116	-0.39	-0.001	0.005
0.003	-0.008	-0.019	-0.042	0.013	-0.168	-0.348	0.001	0.006
-0.017	0.003	0.012	-0.003	-0.011	-0.124	-0.296	-0.002	0.01
-0.001	0.016	0.014	0.071	-0.029	-0.128	-0.139	-0.003	0.013
0.001	0.015	-0.035	0.113	-0.018	-0.182	0.052	-0.006	0.018
-0.013	0.001	-0.02	0.104	0.004	-0.206	0.05	-0.002	0.019
-0.009	-0.003	0.04	0.088	0.025	-0.182	-0.071	0.01	0.011
-0.014	0.008	0.011	0.079	0.03	-0.115	-0.112	0.012	0.005
-0.035	0.012	-0.031	0.078	0.02	-0.074	-0.124	0.003	0.005
-0.045	0	-0.013	0.066	0.021	-0.101	-0.167	-0.005	0.015
-0.037	-0.02	-0.005	0.048	0.029	-0.14	-0.133	-0.007	0.03
-0.01	-0.053	-0.012	0.045	0.02	-0.155	-0.027	0.003	0.027
0.017	-0.081	-0.018	0.02	0.003	-0.155	0.044	0.009	0.017
0.022	-0.079	-0.031	-0.04	-0.003	-0.168	0.074	-0.002	0.013
0.018	-0.057	-0.033	-0.086	0.007	-0.176	0.088	-0.008	0.013
0.022	0.008	-0.023	-0.138	0.025	-0.167	0.098	0.002	0.012
0.019	0.094	-0.022	-0.182	0.037	-0.151	0.096	0.007	0.017
-0.013	0.094	-0.029	-0.081	0.038	-0.129	0.073	0.006	0.016
-0.037	0.041	-0.022	0.115	0.034	-0.145	0.053	0.008	-0.013
-0.009	0.021	-0.007	0.191	0.031	-0.189	0.024	0.007	-0.027
0.013	-0.009	-0.005	0.163	0.034	-0.203	-0.016	0.005	0.002
-0.006	-0.038	-0.012	0.143	0.02	-0.2	-0.018	0.004	0.019
-0.006	-0.018	-0.005	0.118	-0.008	-0.195	-0.009	0.003	0.014
0.009	-0.001	0.009	0.082	-0.011	-0.186	-0.06	0.002	0.016
-0.001	-0.001	0.003	0.076	-0.007	-0.19	-0.081	-0.002	0.017
-0.013	0.006	-0.014	0.064	-0.022	-0.19	0	-0.008	0.006
-0.016	0	-0.018	0.014	-0.003	-0.166	0.032	-0.007	0.002
0	-0.004	-0.015	-0.008	0.034	-0.141	-0.039	0.003	0.006
0.04	0.011	-0.007	0.008	0.027	-0.12	-0.069	0.009	0
0.052	0.018	0.001	0.009	0.017	-0.09	-0.051	-0.001	-0.006
0.022	0.008	-0.017	0.004	0.026	-0.093	-0.048	-0.007	0
-0.019	0.002	-0.036	0.012	0.006	-0.14	-0.07	-0.001	0.002
-0.031	0.008	-0.017	0.023	-0.027	-0.155	-0.166	0.005	-0.002
-0.015	0.012	-0.003	0.016	-0.017	-0.128	-0.244	0.007	-0.001
-0.022	0.004	-0.019	-0.001	0.021	-0.146	-0.209	-0.003	0.001
-0.018	-0.004	-0.024	0.002	0.042	-0.174	-0.146	-0.008	0.004
0.025	0	-0.016	0.019	0.034	-0.157	-0.074	-0.001	-0.002
0.033	0.005	-0.024	0.027	0.009	-0.149	0.055	0	-0.009
0.015	-0.001	-0.026	0.019	-0.012	-0.163	0.167	0.001	-0.002
0.02	-0.004	-0.02	0.006	-0.026	-0.166	0.057	0.005	0.011
0.017	-0.003	-0.028	0.01	-0.041	-0.173	-0.271	-0.004	0.013
-0.007	-0.006	-0.023	0.02	-0.048	-0.178	-0.478	-0.014	0.008
-0.044	-0.01	-0.019	0.024	-0.018	-0.18	-0.411	-0.006	0.012
-0.083	-0.009	-0.035	0.02	0.041	-0.174	-0.26	0	0.025
-0.072	-0.003	-0.038	0.015	0.067	-0.143	-0.174	-0.005	0.024
-0.021	0.006	-0.017	0.019	0.045	-0.133	-0.198	-0.001	0.01
-0.006	0.009	-0.004	0.012	0.025	-0.16	-0.318	0.01	0.001
-0.011	0.004	-0.021	-0.004	0.026	-0.159	-0.353	0.008	0.009
0.02	0.003	-0.036	0	0.019	-0.146	-0.308	-0.002	0.015
0.046	0.005	-0.021	0.013	0.002	-0.171	-0.476	-0.006	0.005
0.018	0.004	-0.012	-0.001	-0.005	-0.181	-0.716	-0.002	0
-0.008	0.001	-0.022	-0.012	0.001	-0.153	-0.603	0	0.01
0.02	0	-0.017	0.009	0.016	-0.147	-0.312	-0.002	0.02
0.042	0.002	0.007	0.016	0.031	-0.151	-0.244	-0.004	0.014
0.027	0.008	0.011	0.018	0.03	-0.134	-0.331	-0.004	-0.005
0.019	0.005	-0.008	0.038	0.03	-0.149	-0.401	-0.006	-0.008
0.012	-0.01	-0.029	0.036	0.034	-0.19	-0.473	-0.006	0.004
0	-0.008	-0.032	0.018	0.014	-0.19	-0.48	-0.009	0.019
0.014	0	-0.006	0.013	-0.003	-0.157	-0.362	-0.008	0.016
0.019	-0.005	0.012	-0.006	0.001	-0.146	-0.233	0	-0.009
-0.004	-0.004	0	-0.049	0.013	-0.168	-0.12	0.008	-0.008
-0.017	0.001	-0.006	-0.098	0.023	-0.153	-0.019	0.009	0.013
-0.002	0.011	0.008	-0.14	0.012	-0.101	0.029	0.007	0.018
0.015	0.022	0.009	-0.145	-0.005	-0.106	-0.018	0.002	0.024
-0.009	0.01	-0.014	-0.08	-0.005	-0.154	-0.153	0	0.024
-0.039	0.002	0.004	0.02	0.003	-0.167	-0.201	-0.004	0.012
-0.001	0.009	0.04	0.106	0.014	-0.153	-0.129	-0.013	0.013
0.038	0.007	0.007	0.177	0.011	-0.158	-0.074	-0.011	0.019
-0.001	0.001	-0.031	0.162	-0.001	-0.162	-0.05	-0.001	0.007
-0.034	0.002	-0.02	0.016	0.02	-0.131	0.004	0	0.001
-0.016	0.016	-0.012	-0.08	0.043	-0.114	0.074	-0.003	0.018
-0.005	0.033	-0.019	-0.038	0.047	-0.112	0.088	-0.005	0.022
-0.001	0.028	-0.02	0.015	0.064	-0.098	0.063	-0.002	0.017
0.006	0.014	-0.03	0.025	0.043	-0.11	0.028	0	0.011
0.016	0.011	-0.041	0.038	-0.018	-0.14	-0.033	-0.004	-0.007
0.029	0.007	-0.028	0.061	-0.023	-0.154	-0.018	0	-0.011
0.014	0.002	-0.017	0.059	0.004	-0.164	0.066	0.011	0.009
0.003	-0.004	-0.02	0.031	0.02	-0.186	0.09	0.009	0.025
0.05	-0.011	-0.017	0.014	0.058	-0.182	0.124	-0.001	0.02
0.084	-0.003	-0.013	0.018	0.089	-0.141	0.183	-0.004	0.006
0.045	-0.003	-0.011	0.023	0.083	-0.151	0.168	-0.004	0.007
0.016	-0.028	-0.011	0.023	0.103	-0.181	0.158	-0.005	0.016
0.025	-0.037	-0.03	0.019	0.146	-0.152	0.264	-0.006	0.007
-0.008	-0.027	-0.035	0.015	0.081	-0.155	0.382	-0.008	-0.004
-0.072	-0.033	-0.01	0.026	-0.09	-0.209	0.242	-0.008	-0.008
-0.108	-0.048	-0.002	0.025	-0.159	-0.22	-0.047	0	-0.007
-0.105	-0.039	-0.017	-0.005	-0.079	-0.194	-0.136	0.01	0.005
-0.072	-0.014	-0.021	-0.026	-0.018	-0.17	-0.187	0.003	0.011
-0.041	0.005	-0.006	-0.007	-0.021	-0.15	-0.373	-0.006	0.002
-0.032	0.014	0	0.052	-0.007	-0.152	-0.469	-0.002	-0.008
-0.032	0.016	-0.019	0.106	0.037	-0.171	-0.345	-0.001	-0.005
-0.046	0.012	-0.03	0.118	0.062	-0.16	-0.105	0.001	0.006
-0.061	0.01	-0.026	0.099	0.077	-0.13	0.006	0.016	0.003
-0.049	0.006	-0.028	0.063	0.114	-0.148	-0.151	0.015	-0.009
-0.028	0.005	-0.029	0.037	0.094	-0.186	-0.389	-0.003	-0.001
-0.006	0.015	-0.028	0.032	-0.018	-0.175	-0.447	-0.006	0.018
0.017	0.023	-0.017	0.026	-0.081	-0.136	-0.382	-0.001	0.025
0.035	0.019	0.006	0.019	-0.05	-0.143	-0.395	-0.003	0.019
0.043	0.006	0.006	0.023	-0.028	-0.181	-0.459	-0.005	0.008
0.029	-0.004	-0.023	0.023	-0.017	-0.195	-0.41	-0.006	0.001
0.024	0.001	-0.043	0.012	0.001	-0.179	-0.262	-0.008	0.002
0.053	0.006	-0.031	0.011	-0.004	-0.176	-0.194	-0.005	0.003
0.08	0.003	-0.015	0.018	-0.015	-0.175	-0.274	-0.004	0.004
0.09	-0.009	-0.032	0.013	-0.004	-0.147	-0.401	-0.005	0.009
0.074	-0.013	-0.048	0.006	0.003	-0.155	-0.474	0.004	0.01
0.028	0.003	-0.026	0.007	-0.003	-0.171	-0.48	0.011	0.006
-0.004	0.007	-0.005	0.014	0.01	-0.158	-0.368	0.001	0.013
-0.018	0.003	-0.016	0.027	0.03	-0.18	-0.158	-0.007	0.015
-0.027	0.013	0.005	0.034	0.021	-0.197	-0.109	-0.003	0.008
-0.013	0.007	0.054	0.035	0.005	-0.168	-0.193	-0.001	0.01
-0.008	-0.011	0.036	0.027	0.005	-0.155	-0.154	-0.001	0.017
-0.034	-0.004	-0.013	0.024	0.02	-0.155	-0.14	0.002	0.012
-0.043	0.007	-0.018	0.04	0.035	-0.145	-0.256	0	0.013
-0.001	-0.009	-0.012	0.047	0.027	-0.129	-0.249	-0.003	0.022
0.044	-0.014	-0.012	0.04	0.009	-0.133	-0.094	-0.001	0.024
0.053	0.003	-0.011	0.046	0.008	-0.144	-0.022	0.005	0.019
0.062	0.001	-0.032	0.052	0.014	-0.132	-0.081	0.006	0.011
0.064	-0.005	-0.047	0.063	0.013	-0.13	-0.101	0.004	0.006
0.038	-0.002	-0.028	0.108	0.014	-0.136	-0.042	0.004	0.013
0.017	0	-0.018	0.117	0.011	-0.16	-0.053	0	0.025
-0.019	-0.002	-0.034	0.04	-0.006	-0.195	-0.139	-0.006	0.023
-0.06	0.001	-0.036	-0.021	-0.016	-0.136	-0.167	-0.003	-0.003
-0.053	0.013	-0.016	-0.043	-0.006	-0.056	-0.12	0.001	-0.025
-0.039	0	-0.011	-0.093	0.001	-0.116	-0.088	-0.005	-0.013
-0.026	-0.036	-0.027	-0.127	-0.004	-0.199	-0.071	-0.012	0.001
0.001	-0.03	-0.009	-0.132	0	-0.181	-0.062	-0.003	-0.002
0.009	0.016	0.025	-0.203	0.02	-0.148	-0.104	0.01	-0.002
-0.021	0.032	0.011	-0.311	0.024	-0.14	-0.141	0.008	0.002
-0.084	0.012	-0.004	-0.343	0.014	-0.141	-0.126	-0.001	0.01
-0.12	0.007	-0.004	-0.275	0.027	-0.165	-0.144	-0.007	0.015
-0.111	0.026	-0.017	-0.115	0.038	-0.167	-0.201	-0.01	-0.001
-0.084	0.021	-0.008	0.071	0.018	-0.138	-0.225	-0.011	-0.019
-0.026	-0.016	0.008	0.157	0.004	-0.15	-0.244	-0.014	-0.008
0.017	-0.087	-0.021	0.146	0.012	-0.175	-0.21	-0.01	0.009
0.029	-0.173	-0.041	0.147	0.015	-0.149	-0.016	0.002	0.007
0.065	-0.189	-0.008	0.156	0.017	-0.126	0.087	0.008	0.004
0.09	-0.116	0	0.13	0.029	-0.144	-0.077	0	0.004
0.054	-0.009	-0.023	0.098	0.036	-0.146	-0.199	-0.006	-0.002
0.02	0.103	-0.014	0.084	0.015	-0.114	-0.17	0.001	-0.002
0.007	0.152	0.005	0.071	-0.001	-0.113	-0.197	0.007	-0.004
-0.012	0.104	-0.003	0.057	0.026	-0.137	-0.213	0.003	-0.009
-0.004	0.044	-0.016	0.061	0.044	-0.139	-0.127	0.005	0.002
0.02	0.034	-0.025	0.075	0.044	-0.155	-0.124	0.009	0.019
0.016	0.033	-0.024	0.068	0.065	-0.182	-0.192	0.002	0.015
0.009	0.011	-0.007	0.056	0.088	-0.181	-0.125	-0.003	0.003
0.019	0	-0.009	0.062	0.065	-0.174	-0.026	0.002	0.005
0.036	0.007	-0.021	0.055	0.003	-0.17	-0.052	0	0.015
0.046	0.018	-0.005	0.027	-0.033	-0.152	-0.089	-0.006	0.016
0.043	0.028	0.01	0.027	-0.015	-0.142	-0.066	-0.003	0.009
0.032	0.024	-0.006	0.04	0.008	-0.17	-0.061	0	0.007
0.031	0.007	-0.032	0.025	0.012	-0.181	-0.1	-0.003	0.01
[truncated: 47,330 more rows]
