# Supplementary material for: Asymmetric and transient properties of reciprocal activity of antagonists during the paw-shake response in the cat
Source: PLoS Comput Biol. 2021 Dec 28;17(12):e1009677. doi: 10.1371/journal.pcbi.1009677 (PMC8759665; doi:10.1371/journal.pcbi.1009677)
Supplement: S1 Data — File name of each file has the following structure: SupplementaryFileNumber_Data_SessionNumber_AnimalCode_EpisodeNumber.txt. Example: S1_Data_7_3-25-0_bo_9F.txt, where S1 is the supplementary data file number 7, 3-25-0 is session number, bo is animal code, 9F is episode number, and txt is file type extension. Each column of each file contains raw EMG signal of a specific muscle in mV sampled at 3000 Hz and band-pass filtered (Butterworth zero-lag filter, 30 Hz– 1000 Hz, 3 dB). First line of each file contains muscle name abbreviations (see Table 3 in the manuscript): MG, medial gastrocnemius; SO, soleus; BFS, biceps femoris anterior; IP, iliopsoas; TA, tibialis anterior; VA, vastus lateralis and vastus medialis. (ZIP) [file pcbi.1009677.s001.zip › S1_Data/S1_Data_29_6-23-0_mo_10F.txt]

BFP	MG	SO	BFA	VM	TA	VL	IP	RF
0.016	-0.081	0.365	-0.041	0.168	0.898	-7.871	-0.036	-7.326
0.281	-0.053	0.399	-0.038	0.128	0.042	-6.905	-0.031	-7.351
0.329	0.002	0.412	-0.061	0.104	-0.942	-5.62	-0.025	-7.379
0.224	0.048	0.404	-0.063	0.106	-1.462	-4.547	-0.038	-7.399
0.228	0.083	0.423	0.013	0.12	-1.73	-3.385	-0.042	-7.418
0.23	0.108	0.47	0.091	0.145	-2.022	-2.246	-0.031	-7.427
0.164	0.108	0.498	0.115	0.167	-2.307	-1.354	-0.025	-7.439
0.113	0.098	0.476	0.102	0.176	-2.362	-0.581	-0.023	-7.462
0.099	0.088	0.404	0.06	0.197	-2.332	0.141	-0.017	-7.466
0.12	0.069	0.326	0.025	0.223	-2.449	0.665	-0.014	-7.457
0.131	0.047	0.294	0.015	0.191	-2.173	1.03	-0.016	-7.457
0.106	0.043	0.301	0.008	0.12	-1.557	1.462	-0.021	-7.442
0.082	0.055	0.34	0.003	0.087	-1.483	1.925	-0.018	-7.437
0.076	0.065	0.407	0.008	0.086	-1.745	2.304	-0.015	-7.456
0.078	0.06	0.431	0.014	0.085	-1.842	2.685	-0.017	-7.458
0.065	0.041	0.412	0.029	0.082	-1.941	3.061	-0.015	-7.451
0.051	0.024	0.446	0.047	0.077	-2.031	3.331	-0.016	-7.46
0.06	0.02	0.479	0.062	0.086	-2.032	3.554	-0.019	-7.472
0.073	0.022	0.42	0.066	0.097	-2.024	3.687	-0.018	-7.471
0.063	0.018	0.367	0.033	0.074	-1.954	3.639	-0.013	-7.455
0.031	0.008	0.37	-0.007	0.035	-1.801	3.58	-0.006	-7.448
0.01	0.012	0.38	-0.007	0.022	-1.676	3.569	-0.012	-7.457
0.02	0.031	0.398	-0.008	0.018	-1.626	3.474	-0.023	-7.458
0.041	0.039	0.399	-0.029	-0.005	-1.603	3.381	-0.018	-7.457
0.045	0.03	0.366	-0.026	0.001	-1.583	3.411	-0.006	-7.459
0.038	0.034	0.338	-0.01	0.073	-1.569	3.432	-0.004	-7.448
0.05	0.045	0.354	0.005	0.127	-1.549	3.387	0	-7.437
0.057	0.033	0.4	0.014	0.112	-1.505	3.367	0	-7.443
0.049	0.013	0.412	0.002	0.096	-1.449	3.295	-0.003	-7.436
0.071	0.006	0.388	-0.006	0.097	-1.392	3.113	0.002	-7.421
0.085	0.007	0.381	0.003	0.117	-1.289	2.961	0	-7.434
0.052	0.01	0.392	0.007	0.154	-1.181	2.824	-0.006	-7.448
0.029	0.001	0.384	0.018	0.151	-1.147	2.643	-0.005	-7.433
0.035	-0.01	0.364	0.023	0.125	-1.101	2.507	-0.004	-7.416
0.047	-0.003	0.383	0.006	0.116	-1.049	2.393	-0.001	-7.42
0.048	-0.006	0.437	0.004	0.118	-1.074	2.271	0.004	-7.44
0.03	-0.044	0.449	0.018	0.148	-1.103	2.202	0.001	-7.449
0.006	-0.108	0.413	0.013	0.18	-1.108	2.139	-0.004	-7.426
0.007	-0.164	0.385	0.009	0.173	-1.123	1.986	-0.009	-7.411
0.038	-0.149	0.376	0.015	0.153	-1.076	1.737	-0.012	-7.426
0.053	-0.064	0.345	0.002	0.138	-0.977	1.504	-0.008	-7.439
0.057	0.011	0.294	-0.012	0.128	-0.94	1.309	-0.004	-7.43
0.069	0.05	0.276	0.002	0.116	-0.928	1.059	-0.002	-7.43
0.061	0.059	0.298	0.018	0.088	-0.853	0.9	-0.007	-7.445
0.039	0.062	0.308	0.003	0.056	-0.811	0.93	-0.018	-7.443
0.035	0.093	0.33	-0.029	0.06	-0.892	0.923	-0.015	-7.427
0.034	0.112	0.385	-0.056	0.105	-0.941	0.792	0.001	-7.422
0.034	0.112	0.423	-0.089	0.145	-0.881	0.681	0.007	-7.413
0.049	0.123	0.452	-0.137	0.162	-0.885	0.595	0.003	-7.414
0.037	0.055	0.484	-0.164	0.16	-0.932	0.444	-0.003	-7.433
0.012	-0.129	0.484	-0.147	0.142	-0.871	0.315	-0.007	-7.44
0.034	-0.244	0.434	-0.108	0.112	-0.768	0.251	0.002	-7.441
0.057	-0.177	0.349	-0.04	0.058	-0.719	0.078	0.012	-7.449
0.056	-0.06	0.25	0.027	-0.011	-0.747	-0.162	0.002	-7.445
0.041	0.009	0.175	0.011	-0.041	-0.783	-0.206	-0.011	-7.445
-0.001	0.09	0.203	-0.005	-0.019	-0.701	-0.111	-0.011	-7.469
-0.012	0.154	0.356	0.079	0.05	-0.607	-0.121	-0.008	-7.489
0.025	0.086	0.501	0.077	0.151	-0.66	-0.173	-0.009	-7.478
0.042	-0.036	0.502	-0.075	0.204	-0.755	-0.161	-0.009	-7.467
0.034	-0.11	0.402	-0.172	0.187	-0.789	-0.207	-0.003	-7.472
0.042	-0.194	0.34	-0.174	0.152	-0.799	-0.328	-0.001	-7.466
0.053	-0.229	0.326	-0.093	0.13	-0.799	-0.389	-0.01	-7.459
0.057	-0.149	0.309	0.075	0.129	-0.798	-0.407	-0.019	-7.46
0.038	-0.08	0.319	0.182	0.148	-0.784	-0.405	-0.017	-7.452
0.003	-0.064	0.347	0.161	0.16	-0.709	-0.336	-0.008	-7.441
0.015	-0.036	0.359	0.123	0.137	-0.691	-0.308	-0.005	-7.443
0.052	-0.019	0.373	0.18	0.109	-0.805	-0.325	-0.005	-7.444
0.044	-0.031	0.381	0.279	0.113	-0.91	-0.24	-0.003	-7.429
0.03	-0.006	0.373	0.27	0.107	-0.974	-0.18	-0.004	-7.414
0.069	0.06	0.383	0.177	0.083	-1.016	-0.285	-0.008	-7.413
0.094	0.099	0.398	0.066	0.086	-0.96	-0.379	-0.015	-7.42
0.048	0.094	0.374	-0.083	0.129	-0.862	-0.409	-0.013	-7.425
0.041	0.068	0.355	-0.193	0.154	-0.826	-0.513	-0.001	-7.407
0.082	0.01	0.39	-0.235	0.138	-0.819	-0.633	0.004	-7.382
0.058	-0.109	0.44	-0.29	0.124	-0.835	-0.616	-0.002	-7.391
0.034	-0.225	0.466	-0.293	0.106	-0.884	-0.515	-0.007	-7.408
0.042	-0.253	0.445	-0.176	0.066	-0.924	-0.467	-0.007	-7.396
0.027	-0.276	0.373	-0.032	0.039	-0.943	-0.46	-0.006	-7.381
0.04	-0.331	0.287	0.062	0.021	-0.909	-0.468	-0.003	-7.4
0.081	-0.285	0.241	0.095	0.009	-0.859	-0.515	-0.003	-7.42
0.068	-0.155	0.268	0.057	0.038	-0.848	-0.573	-0.013	-7.409
0.021	-0.072	0.329	-0.027	0.116	-0.774	-0.614	-0.015	-7.402
0.014	0.008	0.381	-0.07	0.194	-0.708	-0.617	-0.004	-7.411
0.039	0.124	0.418	-0.041	0.21	-0.799	-0.601	-0.001	-7.407
0.048	0.182	0.436	-0.033	0.175	-0.878	-0.653	-0.008	-7.407
0.04	0.166	0.461	-0.041	0.148	-0.815	-0.688	-0.009	-7.417
0.037	0.144	0.465	0.006	0.151	-0.769	-0.567	-0.005	-7.405
0.055	0.132	0.403	0.066	0.153	-0.809	-0.439	-0.006	-7.385
0.047	0.103	0.366	0.099	0.147	-0.789	-0.482	-0.013	-7.386
-0.001	0.065	0.397	0.119	0.157	-0.723	-0.567	-0.009	-7.39
0	0.04	0.409	0.126	0.156	-0.735	-0.555	-0.002	-7.397
0.038	0.036	0.396	0.11	0.123	-0.769	-0.491	-0.007	-7.407
0.033	0.043	0.388	0.066	0.114	-0.821	-0.403	-0.012	-7.405
0.017	0.027	0.363	0.008	0.121	-0.93	-0.353	-0.009	-7.409
0.015	0.004	0.345	-0.04	0.075	-0.976	-0.36	-0.008	-7.426
0.027	0.005	0.37	-0.051	0.035	-0.944	-0.253	-0.01	-7.437
0.045	0.01	0.388	-0.033	0.07	-0.954	-0.076	-0.022	-7.437
0.033	0.012	0.384	-0.024	0.133	-1.024	-0.075	-0.03	-7.425
0.049	0.019	0.383	-0.019	0.168	-1.063	-0.17	-0.017	-7.415
0.093	0.028	0.377	-0.01	0.172	-1.04	-0.156	-0.004	-7.421
0.077	0.043	0.366	-0.016	0.16	-1.026	-0.134	-0.004	-7.43
0.054	0.045	0.361	-0.015	0.155	-1.032	-0.211	-0.005	-7.438
0.052	0.025	0.359	0.007	0.136	-0.987	-0.27	-0.011	-7.449
0.026	0.015	0.365	-0.01	0.071	-0.918	-0.287	-0.016	-7.449
0.032	0.017	0.369	-0.067	0.039	-0.91	-0.307	-0.014	-7.437
0.072	0.017	0.364	-0.098	0.105	-0.972	-0.297	-0.006	-7.433
0.058	0.016	0.382	-0.112	0.164	-1.051	-0.26	-0.002	-7.417
0.016	0.01	0.404	-0.109	0.141	-1.1	-0.223	-0.014	-7.405
0.03	0.011	0.397	-0.026	0.103	-1.075	-0.212	-0.022	-7.428
0.062	0.016	0.392	0.063	0.093	-0.988	-0.199	-0.013	-7.446
0.062	0.004	0.391	0.051	0.092	-0.922	-0.153	-0.011	-7.443
0.066	-0.004	0.385	0.016	0.09	-0.861	-0.176	-0.014	-7.44
0.081	-0.01	0.384	0.026	0.079	-0.786	-0.229	-0.008	-7.433
0.069	-0.046	0.372	0.02	0.064	-0.802	-0.198	-0.001	-7.429
0.044	-0.055	0.369	0	0.081	-0.858	-0.168	-0.002	-7.423
0.048	-0.018	0.385	0.011	0.128	-0.828	-0.169	-0.008	-7.41
0.061	0.02	0.388	0.023	0.147	-0.791	-0.116	-0.018	-7.411
0.047	0.056	0.389	0.015	0.125	-0.871	-0.028	-0.022	-7.42
0.037	0.057	0.379	0.005	0.118	-1.004	0.028	-0.015	-7.424
0.036	0.027	0.331	0.006	0.138	-1.053	0.049	-0.009	-7.42
0.034	0.023	0.318	0.009	0.142	-1.029	0.032	-0.008	-7.414
0.075	0.031	0.377	0.01	0.122	-0.986	-0.06	-0.005	-7.425
0.114	0.026	0.401	0.018	0.101	-0.93	-0.199	-0.006	-7.434
0.062	0.003	0.356	0.009	0.099	-0.905	-0.317	-0.009	-7.417
0.016	-0.029	0.35	-0.017	0.101	-0.861	-0.355	-0.012	-7.422
0.049	-0.055	0.398	-0.025	0.093	-0.754	-0.296	-0.016	-7.45
0.06	-0.102	0.412	-0.016	0.112	-0.775	-0.18	-0.015	-7.431
0.04	-0.124	0.386	-0.009	0.135	-0.987	-0.084	-0.014	-7.404
0.049	-0.063	0.37	-0.02	0.12	-1.125	-0.092	-0.019	-7.419
0.06	0.024	0.383	-0.033	0.125	-1.084	-0.15	-0.02	-7.424
0.063	0.085	0.387	-0.013	0.156	-1.055	-0.183	-0.013	-7.408
0.046	0.098	0.364	0.008	0.156	-1.084	-0.261	-0.012	-7.409
-0.001	0.071	0.367	-0.005	0.153	-1.028	-0.338	-0.011	-7.422
-0.001	0.054	0.404	-0.02	0.146	-0.915	-0.296	-0.001	-7.427
0.045	0.066	0.416	-0.015	0.1	-0.887	-0.216	0.002	-7.429
0.051	0.077	0.41	-0.008	0.079	-0.906	-0.212	-0.003	-7.435
0.034	0.056	0.397	-0.015	0.121	-0.867	-0.191	-0.005	-7.439
0.029	0.007	0.372	-0.014	0.165	-0.835	-0.095	-0.012	-7.44
0.04	-0.067	0.375	-0.002	0.182	-0.906	-0.095	-0.015	-7.438
0.071	-0.144	0.39	-0.011	0.197	-1.025	-0.159	-0.011	-7.429
0.064	-0.13	0.389	-0.021	0.191	-1.09	-0.076	-0.012	-7.425
0.047	-0.013	0.388	0.001	0.109	-1.09	0.018	-0.009	-7.426
0.074	0.093	0.392	0.019	0.016	-1.063	0.014	-0.006	-7.418
0.069	0.13	0.399	0.015	0.004	-1.012	0.017	-0.008	-7.41
0.028	0.116	0.399	0.014	0.028	-0.926	-0.035	-0.004	-7.415
0.027	0.044	0.372	0.008	0.057	-0.835	-0.176	-0.003	-7.427
0.06	-0.038	0.35	-0.008	0.11	-0.794	-0.298	-0.011	-7.431
0.079	-0.079	0.376	-0.003	0.14	-0.841	-0.309	-0.015	-7.431
0.069	-0.133	0.403	0.007	0.12	-0.932	-0.215	-0.011	-7.438
0.037	-0.151	0.393	-0.033	0.108	-0.969	-0.122	-0.008	-7.429
0.014	-0.024	0.39	-0.09	0.129	-0.926	-0.042	-0.006	-7.425
0.035	0.116	0.417	-0.074	0.136	-0.905	0.032	-0.006	-7.444
0.069	0.111	0.425	-0.047	0.112	-0.961	0.045	-0.01	-7.44
0.063	0	0.381	-0.09	0.104	-0.95	-0.006	-0.011	-7.418
0.037	-0.148	0.361	-0.067	0.116	-0.851	-0.14	-0.014	-7.425
0.038	-0.249	0.321	0.055	0.108	-0.833	-0.283	-0.023	-7.443
0.054	-0.204	0.164	0.076	0.089	-0.868	-0.272	-0.019	-7.442
0.047	-0.072	0.075	-0.013	0.1	-0.876	-0.153	-0.006	-7.432
0.012	0.021	0.207	-0.041	0.131	-0.935	-0.088	-0.015	-7.427
-0.007	0.041	0.426	0.026	0.128	-0.976	-0.033	-0.025	-7.429
0.013	0.009	0.57	0.103	0.103	-0.936	0.063	-0.017	-7.429
0.032	-0.045	0.57	0.092	0.111	-0.947	0.094	-0.008	-7.414
0.039	-0.157	0.474	-0.022	0.123	-0.98	0.077	0	-7.414
0.034	-0.333	0.392	-0.124	0.112	-0.935	0.059	0.003	-7.434
0.02	-0.443	0.366	-0.085	0.104	-0.909	0.033	-0.004	-7.44
0.039	-0.44	0.349	0.015	0.116	-0.943	0.031	-0.01	-7.43
0.058	-0.345	0.319	0.002	0.132	-0.926	0.038	-0.013	-7.416
0.054	-0.144	0.318	-0.057	0.103	-0.927	0.065	-0.014	-7.417
0.053	0.061	0.341	-0.046	0.062	-1.035	0.114	-0.008	-7.437
0.041	0.137	0.354	-0.041	0.096	-1.089	0.131	-0.002	-7.436
0.037	0.116	0.363	-0.04	0.147	-1.033	0.153	-0.01	-7.411
0.061	0.09	0.373	0.048	0.139	-0.996	0.195	-0.022	-7.416
0.061	0.058	0.377	0.136	0.118	-0.997	0.193	-0.017	-7.433
0.035	0.024	0.383	0.128	0.118	-0.99	0.175	-0.004	-7.419
0.028	0.037	0.392	0.08	0.118	-0.979	0.172	-0.003	-7.403
0.03	0.079	0.395	0.035	0.122	-0.979	0.111	0	-7.414
0.024	0.117	0.397	-0.021	0.131	-0.937	0.012	-0.003	-7.429
0.039	0.155	0.394	-0.051	0.123	-0.849	0.027	-0.014	-7.424
0.069	0.144	0.377	-0.029	0.107	-0.868	0.147	-0.011	-7.414
0.077	0.091	0.368	-0.018	0.098	-1.008	0.181	-0.002	-7.417
0.06	0.079	0.397	-0.015	0.102	-1.068	0.068	-0.004	-7.421
0.048	0.086	0.425	0.014	0.12	-0.997	-0.031	-0.009	-7.414
0.064	0.063	0.41	0.03	0.13	-0.932	-0.042	-0.006	-7.41
0.065	0.045	0.397	0.048	0.132	-0.928	-0.055	-0.009	-7.412
0.035	0.045	0.412	0.097	0.148	-0.914	-0.067	-0.017	-7.413
0.045	0.035	0.408	0.112	0.143	-0.847	-0.091	-0.016	-7.417
0.08	0.026	0.39	0.076	0.109	-0.801	-0.13	-0.014	-7.416
0.075	0.04	0.385	0.052	0.111	-0.839	-0.1	-0.02	-7.408
0.058	0.035	0.373	0.051	0.125	-0.878	-0.06	-0.018	-7.423
0.061	0.008	0.359	0.033	0.11	-0.91	-0.033	-0.006	-7.438
0.066	0.004	0.377	0.007	0.102	-0.992	-0.03	-0.004	-7.435
0.054	0.006	0.38	-0.016	0.109	-1.008	-0.108	-0.01	-7.424
0.032	-0.004	0.352	-0.054	0.125	-0.916	-0.159	-0.009	-7.405
0.035	0.003	0.356	-0.063	0.144	-0.885	-0.195	-0.007	-7.425
0.046	0.025	0.384	-0.033	0.136	-0.924	-0.282	-0.015	-7.458
0.04	0.002	0.404	-0.012	0.105	-0.915	-0.256	-0.02	-7.449
0.049	-0.037	0.392	-0.012	0.103	-0.953	-0.168	-0.012	-7.431
0.059	-0.019	0.358	-0.051	0.12	-1.069	-0.201	-0.005	-7.417
0.052	0.01	0.367	-0.12	0.114	-1.106	-0.197	-0.006	-7.423
0.062	0.006	0.398	-0.157	0.106	-1.098	-0.1	-0.01	-7.449
0.077	-0.005	0.386	-0.172	0.123	-1.131	-0.105	-0.014	-7.442
0.054	-0.013	0.354	-0.181	0.136	-1.091	-0.155	-0.012	-7.414
0.029	-0.01	0.361	-0.141	0.124	-0.922	-0.118	0	-7.411
0.044	0.006	0.387	-0.065	0.109	-0.805	-0.049	0	-7.431
0.059	0.01	0.387	0.026	0.105	-0.859	0.005	-0.012	-7.448
0.044	-0.007	0.36	0.095	0.105	-0.958	0.047	-0.015	-7.45
0.026	-0.024	0.329	0.089	0.107	-1.002	0.062	-0.011	-7.445
0.049	-0.014	0.34	0.038	0.102	-1.035	0.009	-0.005	-7.438
0.08	-0.002	0.373	-0.041	0.092	-1.062	-0.063	-0.001	-7.434
0.07	-0.007	0.368	-0.114	0.101	-1.042	-0.072	-0.008	-7.425
0.069	0	0.364	-0.107	0.125	-0.977	-0.08	-0.016	-7.411
0.082	0.011	0.398	-0.067	0.13	-0.906	-0.121	-0.012	-7.417
0.064	0.015	0.415	-0.046	0.114	-0.881	-0.16	-0.013	-7.438
0.046	0.023	0.395	-0.019	0.11	-0.855	-0.156	-0.018	-7.439
0.028	0.011	0.364	0.004	0.11	-0.811	-0.119	-0.011	-7.426
0.014	-0.012	0.353	0.022	0.105	-0.824	-0.118	-0.004	-7.418
0.045	-0.01	0.378	0.051	0.103	-0.854	-0.132	-0.008	-7.42
0.068	0.004	0.393	0.07	0.104	-0.88	-0.129	-0.012	-7.424
0.051	0.001	0.377	0.06	0.117	-0.928	-0.11	-0.014	-7.417
0.035	0.012	0.378	0.029	0.108	-0.918	-0.045	-0.015	-7.426
0.019	0.034	0.389	0	0.084	-0.872	-0.013	-0.012	-7.449
-0.002	-0.009	0.385	-0.008	0.104	-0.906	-0.066	-0.008	-7.435
0.003	-0.052	0.379	0.021	0.122	-0.892	-0.073	-0.008	-7.414
0.006	-0.011	0.377	0.047	0.116	-0.769	-0.013	-0.012	-7.423
-0.019	0.023	0.37	0.042	0.128	-0.743	0.008	-0.014	-7.42
-0.023	0.011	0.368	0.059	0.127	-0.817	-0.007	-0.006	-7.411
0.002	0.013	0.384	0.085	0.109	-0.845	0.05	0.001	-7.421
0.009	0.021	0.395	0.062	0.126	-0.879	0.146	-0.005	-7.423
-0.004	0.015	0.377	0.02	0.148	-0.963	0.132	-0.009	-7.401
0.012	0.021	0.366	-0.013	0.13	-0.987	0.09	0	-7.394
0.055	0.041	0.387	-0.064	0.117	-0.947	0.149	0.001	-7.41
0.055	0.039	0.379	-0.125	0.123	-0.969	0.148	-0.01	-7.414
0.041	0.023	0.351	-0.166	0.114	-0.973	0.021	-0.016	-7.413
0.077	0.024	0.376	-0.164	0.11	-0.902	-0.043	-0.014	-7.418
0.091	0.023	0.404	-0.136	0.115	-0.9	-0.016	-0.015	-7.418
0.046	0.003	0.382	-0.103	0.114	-0.905	-0.038	-0.015	-7.419
0.041	-0.009	0.361	-0.041	0.121	-0.83	-0.067	-0.011	-7.41
0.092	0.008	0.372	0.086	0.124	-0.821	-0.001	-0.012	-7.4
0.096	0.06	0.394	0.248	0.111	-0.923	0.062	-0.01	-7.425
0.038	0.089	0.39	0.291	0.109	-1.008	0.06	-0.002	-7.455
-0.003	0.036	0.358	0.175	0.12	-1.004	0.061	-0.004	-7.443
0.012	-0.056	0.348	0.091	0.114	-0.973	0.033	-0.017	-7.418
0.047	-0.163	0.38	0.114	0.1	-0.97	-0.061	-0.019	-7.43
0.043	-0.254	0.392	0.115	0.107	-0.951	-0.146	-0.009	-7.439
0.012	-0.238	0.362	0.056	0.128	-0.94	-0.172	-0.011	-7.412
0.019	-0.159	0.357	-0.01	0.13	-0.993	-0.183	-0.017	-7.419
0.059	-0.15	0.381	-0.117	0.112	-1.042	-0.232	-0.005	-7.45
0.079	-0.211	0.399	-0.301	0.108	-1.036	-0.224	0	-7.439
0.091	-0.239	0.395	-0.397	0.116	-1.043	-0.121	-0.012	-7.429
0.104	-0.193	0.372	-0.27	0.129	-1.062	-0.098	-0.019	-7.439
0.084	-0.152	0.361	-0.063	0.128	-1.018	-0.188	-0.018	-7.441
0.073	-0.117	0.375	0.1	0.101	-0.967	-0.271	-0.011	-7.441
0.1	-0.026	0.39	0.199	0.094	-0.948	-0.275	-0.004	-7.441
0.06	0.06	0.389	0.206	0.129	-0.931	-0.207	-0.009	-7.434
-0.015	0.093	0.385	0.2	0.141	-0.955	-0.172	-0.012	-7.419
-0.008	0.109	0.405	0.225	0.111	-0.987	-0.227	-0.008	-7.416
0.014	0.119	0.406	0.182	0.097	-0.944	-0.252	-0.009	-7.428
0.03	0.116	0.362	0.065	0.116	-0.921	-0.151	-0.006	-7.427
0.076	0.09	0.337	-0.031	0.117	-0.991	-0.061	-0.001	-7.419
0.092	0.064	0.37	-0.088	0.099	-1.033	-0.098	-0.009	-7.424
0.057	0.05	0.392	-0.133	0.103	-0.981	-0.162	-0.013	-7.439
0.03	0.001	0.373	-0.139	0.119	-0.902	-0.187	-0.007	-7.434
0.1	-0.083	0.373	-0.09	0.123	-0.862	-0.195	-0.006	-7.41
0.179	-0.154	0.391	-0.053	0.122	-0.871	-0.193	-0.013	-7.412
0.128	-0.157	0.39	-0.036	0.121	-0.905	-0.186	-0.019	-7.424
0.059	-0.051	0.385	-0.02	0.113	-0.948	-0.127	-0.019	-7.422
0.042	0.088	0.374	-0.026	0.104	-0.949	-0.045	-0.016	-7.421
0.04	0.139	0.36	-0.021	0.101	-0.922	-0.037	-0.009	-7.425
0.051	0.135	0.363	0.009	0.105	-0.923	-0.059	-0.006	-7.432
0.034	0.129	0.369	-0.027	0.113	-0.946	-0.046	-0.009	-7.428
0.006	0.079	0.377	-0.125	0.124	-0.977	-0.05	-0.012	-7.424
-0.012	0.005	0.374	-0.164	0.137	-0.927	-0.106	-0.017	-7.446
-0.025	-0.01	0.369	-0.122	0.14	-0.787	-0.137	-0.022	-7.443
0.002	0.016	0.379	-0.059	0.121	-0.773	-0.062	-0.015	-7.412
0.041	0.041	0.38	0.013	0.106	-0.874	0.034	-0.005	-7.422
0.046	0.083	0.388	0.07	0.121	-0.885	0.06	0	-7.44
0.039	0.138	0.398	0.08	0.133	-0.912	0.065	-0.001	-7.417
0.03	0.153	0.377	0.09	0.113	-1.057	0.098	0	-7.405
0.03	0.079	0.369	0.122	0.095	-1.108	0.128	-0.003	-7.418
0.036	-0.088	0.374	0.109	0.113	-0.969	0.126	-0.01	-7.419
0.043	-0.256	0.363	0.047	0.136	-0.832	0.072	-0.006	-7.404
0.063	-0.326	0.368	-0.003	0.128	-0.826	-0.007	-0.001	-7.402
0.061	-0.284	0.375	-0.036	0.118	-0.873	0.024	-0.004	-7.42
0.044	-0.169	0.353	-0.058	0.131	-0.955	0.134	-0.011	-7.433
0.053	-0.042	0.347	-0.044	0.128	-1.046	0.113	-0.016	-7.434
0.072	0.036	0.376	-0.017	0.102	-1.03	0.06	-0.014	-7.443
0.057	0.064	0.39	-0.018	0.101	-0.959	0.189	-0.014	-7.442
0.026	0.078	0.386	-0.015	0.124	-0.964	0.34	-0.015	-7.415
0.056	0.054	0.391	0.009	0.111	-1.044	0.341	-0.008	-7.408
0.093	-0.03	0.386	0.011	0.085	-1.066	0.263	-0.004	-7.427
0.061	-0.104	0.386	-0.001	0.104	-0.985	0.16	-0.009	-7.437
0.046	-0.115	0.394	0.012	0.13	-0.893	0.049	-0.009	-7.434
0.052	-0.084	0.372	0.022	0.123	-0.799	-0.025	-0.004	-7.424
0.039	-0.032	0.363	0.014	0.104	-0.76	-0.06	-0.004	-7.427
0.049	0.022	0.378	0.01	0.101	-0.892	-0.036	-0.008	-7.444
0.054	0.024	0.372	0.003	0.107	-1.067	0.05	-0.007	-7.431
0.027	0	0.38	-0.014	0.112	-1.137	0.138	-0.005	-7.406
0.024	0.018	0.398	-0.04	0.126	-1.108	0.136	-0.009	-7.429
0.049	0.08	0.388	-0.061	0.129	-1.002	0.024	-0.01	-7.451
0.058	0.121	0.375	-0.056	0.118	-0.909	-0.103	-0.012	-7.42
0.042	0.102	0.377	-0.044	0.117	-0.871	-0.186	-0.018	-7.406
0.034	0.073	0.398	-0.053	0.111	-0.854	-0.252	-0.021	-7.431
0.036	0.054	0.414	-0.051	0.105	-0.871	-0.267	-0.017	-7.437
0.027	0.024	0.388	-0.02	0.111	-0.888	-0.194	-0.014	-7.423
0.019	0.007	0.371	-0.015	0.115	-0.947	-0.115	-0.008	-7.416
0.005	0.01	0.383	-0.05	0.13	-1.052	-0.107	-0.004	-7.409
0.002	0.017	0.396	-0.051	0.136	-1.059	-0.131	-0.008	-7.407
0.035	0.033	0.416	-0.037	0.108	-1.023	-0.142	-0.01	-7.423
0.039	0.047	0.408	-0.083	0.092	-1.018	-0.199	-0.012	-7.437
0.027	0.026	0.353	-0.091	0.098	-0.96	-0.283	-0.013	-7.434
0.06	-0.005	0.323	0.02	0.107	-0.882	-0.313	-0.006	-7.425
0.076	0.004	0.351	0.116	0.123	-0.879	-0.337	0.002	-7.425
0.041	0.026	0.373	0.111	0.131	-0.923	-0.361	-0.001	-7.426
0.033	0.018	0.358	0.065	0.128	-0.934	-0.281	-0.011	-7.414
0.086	0	0.358	0.043	0.101	-0.954	-0.157	-0.017	-7.413
0.107	-0.014	0.377	0.048	0.074	-1.007	-0.121	-0.014	-7.424
0.067	-0.04	0.389	0.046	0.087	-1.021	-0.105	-0.011	-7.426
0.045	-0.061	0.408	0.026	0.114	-0.993	-0.054	-0.01	-7.428
0.04	-0.058	0.386	0.007	0.124	-0.964	-0.05	-0.01	-7.427
0.036	-0.029	0.348	0.021	0.115	-0.965	-0.143	-0.012	-7.426
0.059	0.04	0.376	0.049	0.104	-0.937	-0.249	-0.007	-7.44
0.06	0.104	0.386	0.042	0.108	-0.879	-0.246	0.001	-7.443
0.032	0.099	0.348	0.019	0.116	-0.893	-0.191	-0.005	-7.412
0.031	0.073	0.36	0.018	0.119	-0.848	-0.196	-0.015	-7.417
0.052	0.061	0.401	0.023	0.12	-0.714	-0.183	-0.017	-7.467
0.063	-0.027	0.399	0.007	0.127	-0.751	-0.07	-0.016	-7.461
0.052	-0.207	0.367	-0.011	0.133	-0.925	0.025	-0.01	-7.411
0.019	-0.327	0.375	-0.012	0.12	-0.989	-0.011	-0.002	-7.392
0.009	-0.313	0.415	-0.006	0.102	-0.976	-0.058	-0.001	-7.409
0.031	-0.212	0.401	0.005	0.103	-0.977	-0.06	-0.011	-7.429
0.041	-0.094	0.351	-0.001	0.125	-0.915	-0.093	-0.021	-7.417
0.037	-0.001	0.333	-0.022	0.153	-0.822	-0.094	-0.017	-7.388
0.024	0.05	0.341	-0.02	0.151	-0.83	-0.068	-0.006	-7.393
0.021	0.061	0.36	0.013	0.123	-0.886	-0.078	0.001	-7.419
0.041	0.055	0.374	0.048	0.109	-0.897	-0.003	-0.003	-7.424
0.053	0.036	0.37	0.013	0.1	-0.951	0.158	-0.01	-7.422
0.036	-0.004	0.356	-0.077	0.087	-1.075	0.234	-0.011	-7.431
0.024	-0.029	0.362	-0.118	0.1	-1.142	0.215	-0.009	-7.428
0.037	-0.018	0.387	-0.126	0.123	-1.144	0.166	-0.012	-7.415
0.041	0.004	0.389	-0.145	0.13	-1.099	0.086	-0.018	-7.416
0.043	0.011	0.371	-0.12	0.129	-0.956	-0.038	-0.017	-7.416
0.084	0.005	0.373	-0.054	0.119	-0.807	-0.122	-0.014	-7.408
0.096	0.005	0.397	-0.002	0.112	-0.791	-0.075	-0.007	-7.422
0.049	0.001	0.4	0.026	0.117	-0.853	0.02	-0.002	-7.437
0.036	-0.003	0.364	0.038	0.118	-0.882	0.076	-0.012	-7.424
0.069	0.017	0.361	0.058	0.113	-0.955	0.097	-0.023	-7.425
0.084	0.041	0.405	0.084	0.113	-1.066	0.082	-0.018	-7.442
0.066	0.03	0.404	0.075	0.116	-1.053	0.063	-0.008	-7.431
0.036	0.007	0.372	0.051	0.12	-0.983	0.038	-0.009	-7.415
0.036	0.005	0.389	0.042	0.12	-0.892	-0.061	-0.017	-7.442
0.063	0.016	0.42	0.008	0.11	-0.711	-0.17	-0.017	-7.471
0.074	0.005	0.392	-0.014	0.116	-0.661	-0.126	-0.017	-7.445
0.073	-0.015	0.344	0.004	0.128	-0.774	0.015	-0.019	-7.416
0.057	-0.002	0.374	-0.004	0.105	-0.818	0.049	-0.007	-7.432
0.041	0.02	0.422	-0.032	0.086	-0.839	0.077	0.008	-7.451
0.059	0.013	0.388	-0.019	0.103	-0.9	0.146	0.005	-7.437
0.064	-0.006	0.353	-0.002	0.125	-0.933	0.063	-0.009	-7.418
0.031	-0.009	0.367	-0.014	0.153	-0.943	-0.016	-0.018	-7.422
0.016	0.009	0.374	-0.016	0.164	-0.948	0.03	-0.013	-7.428
0.034	0.033	0.384	-0.014	0.133	-0.983	-0.012	-0.004	-7.42
0.046	0.029	0.405	-0.041	0.107	-1.034	-0.055	-0.004	-7.423
0.043	-0.005	0.374	-0.093	0.104	-1.035	0.074	-0.012	-7.434
0.038	-0.026	0.335	-0.137	0.104	-1.034	0.191	-0.013	-7.432
0.042	-0.022	0.366	-0.152	0.101	-1.088	0.054	-0.012	-7.431
0.045	-0.031	0.397	-0.154	0.104	-1.089	-0.213	-0.015	-7.433
0.021	-0.049	0.373	-0.118	0.116	-0.996	-0.28	-0.015	-7.427
0.027	-0.045	0.366	-0.034	0.113	-0.972	-0.217	-0.011	-7.422
0.081	-0.025	0.392	0.021	0.096	-1.044	-0.257	-0.008	-7.422
0.079	-0.002	0.404	0.042	0.098	-1.058	-0.274	-0.006	-7.419
0.034	0.008	0.389	0.065	0.117	-1.003	-0.178	0	-7.411
0.037	-0.001	0.358	0.04	0.126	-0.982	-0.159	-0.004	-7.413
0.067	-0.003	0.345	0.009	0.12	-0.981	-0.262	-0.013	-7.428
0.078	0.005	0.361	0.051	0.114	-0.88	-0.298	-0.003	-7.433
0.053	0.003	0.366	0.083	0.113	-0.76	-0.25	0.005	-7.42
0.014	0	0.352	0.037	0.117	-0.764	-0.233	-0.016	-7.408
0.014	0.014	0.365	-0.007	0.125	-0.726	-0.206	-0.023	-7.43
0.045	0.027	0.39	-0.003	0.13	-0.612	-0.14	-0.004	-7.458
0.059	0.009	0.378	0.022	0.133	-0.686	-0.052	0	-7.44
0.038	-0.021	0.344	0.038	0.136	-0.916	0.073	-0.013	-7.406
0.019	-0.012	0.367	0.027	0.12	-1.066	0.11	-0.016	-7.402
0.045	0.027	0.416	0.014	0.104	-1.074	0.004	-0.01	-7.42
0.07	0.042	0.411	0.034	0.102	-0.994	-0.04	-0.007	-7.43
0.059	0.041	0.389	0.055	0.107	-0.942	0.03	-0.006	-7.429
0.035	0.033	0.39	0.037	0.122	-0.979	0.037	-0.009	-7.427
0.007	0.001	0.384	0.006	0.137	-0.963	-0.023	-0.012	-7.417
0.013	0.011	0.378	-0.002	0.138	-0.849	-0.037	-0.01	-7.408
0.03	0.044	0.382	0.003	0.135	-0.88	-0.002	-0.009	-7.419
0.008	-0.035	0.365	0.001	0.138	-1.077	0.013	-0.014	-7.432
0.011	-0.14	0.346	-0.002	0.135	-1.156	-0.031	-0.011	-7.435
0.053	-0.134	0.364	0.008	0.116	-1.101	-0.083	0	-7.439
0.058	-0.099	0.38	-0.006	0.105	-1.064	-0.106	-0.006	-7.434
0.053	-0.082	0.369	-0.069	0.108	-1.007	-0.11	-0.023	-7.419
0.087	-0.025	0.375	-0.114	0.065	-0.948	-0.102	-0.028	-7.417
0.109	0.046	0.393	-0.146	0.028	-0.979	-0.126	-0.023	-7.426
0.078	0.059	0.385	-0.194	0.06	-1.008	-0.167	-0.017	-7.428
0.067	0.05	0.372	-0.099	0.059	-0.965	-0.117	-0.009	-7.426
0.089	0.073	0.369	0.122	0.046	-0.961	-0.042	-0.002	-7.43
0.067	0.081	0.364	0.209	0.113	-0.97	-0.105	-0.002	-7.432
0.032	0.046	0.363	0.153	0.179	-0.9	-0.178	-0.007	-7.423
0.043	0.024	0.371	0.114	0.183	-0.9	-0.119	-0.014	-7.409
0.04	0.015	0.386	0.122	0.172	-1.016	-0.092	-0.013	-7.404
0.02	-0.004	0.403	0.174	0.169	-1.041	-0.147	-0.005	-7.42
0.036	-0.029	0.402	0.224	0.151	-0.965	-0.15	0	-7.435
0.044	-0.111	0.373	0.156	0.118	-0.973	-0.098	-0.007	-7.421
0.023	-0.201	0.357	0.008	0.105	-1.055	-0.045	-0.015	-7.41
0.03	-0.118	0.41	-0.09	0.112	-1.057	-0.039	-0.01	-7.426
0.062	0.077	0.463	-0.128	0.116	-1.014	-0.091	0.002	-7.44
0.07	0.128	0.423	-0.139	0.112	-1.003	-0.114	0.001	-7.439
0.053	-0.005	0.366	-0.131	0.111	-0.96	-0.061	-0.006	-7.427
0.019	-0.159	0.355	-0.121	0.129	-0.875	0.015	-0.008	-7.409
-0.01	-0.215	0.38	-0.093	0.143	-0.841	0.034	-0.009	-7.407
-0.004	-0.197	0.405	-0.059	0.128	-0.924	0.039	-0.008	-7.423
-0.008	-0.17	0.376	-0.059	0.12	-0.974	0.096	-0.01	-7.426
-0.017	-0.115	0.332	-0.048	0.127	-0.925	0.072	-0.016	-7.426
0.016	-0.011	0.334	-0.013	0.107	-0.899	-0.071	-0.016	-7.438
0.05	0.08	0.359	-0.016	0.057	-0.812	-0.121	-0.011	-7.435
0.05	0.119	0.362	-0.06	0.038	-0.697	-0.076	-0.008	-7.421
0.04	0.126	0.348	-0.113	0.04	-0.668	-0.062	-0.005	-7.426
0.059	0.114	0.352	-0.14	0.003	-0.632	0.016	-0.013	-7.435
0.09	0.091	0.367	-0.11	0.022	-0.628	0.148	-0.02	-7.43
0.085	0.072	0.368	-0.033	0.14	-0.711	0.153	-0.011	-7.431
0.069	0.048	0.373	0.048	0.19	-0.906	0.095	-0.003	-7.439
0.073	-0.009	0.371	0.076	0.149	-1.194	0.092	-0.009	-7.423
0.076	-0.084	0.356	0.06	0.125	-1.325	0.086	-0.005	-7.409
0.062	-0.145	0.37	0.055	0.102	-1.147	0.046	0.001	-7.42
0.053	-0.179	0.395	0.047	0.071	-0.917	0.003	-0.003	-7.421
0.056	-0.166	0.397	0.024	0.091	-0.927	-0.02	-0.006	-7.412
0.046	-0.09	0.389	0.012	0.157	-0.953	0.013	-0.008	-7.421
0.035	0.04	0.38	-0.009	0.209	-0.812	0.055	-0.006	-7.437
0.036	0.158	0.369	-0.038	0.207	-0.795	-0.018	-0.004	-7.437
0.034	0.185	0.371	-0.024	0.167	-0.912	-0.173	-0.01	-7.429
0.038	0.149	0.401	0.009	0.118	-0.957	-0.268	-0.017	-7.437
0.059	0.103	0.424	0.03	0.078	-1.024	-0.241	-0.014	-7.45
0.069	0.031	0.4	0.034	0.067	-1.044	-0.162	-0.013	-7.438
0.053	-0.028	0.366	0.009	0.095	-0.883	-0.133	-0.016	-7.417
0.046	-0.022	0.371	-0.008	0.138	-0.813	-0.115	-0.015	-7.407
0.048	-0.027	0.393	0.006	0.16	-0.943	-0.113	-0.014	-7.415
0.033	-0.085	0.395	0.009	0.148	-0.947	-0.149	-0.015	-7.434
0.043	-0.127	0.373	-0.006	0.13	-0.835	-0.082	-0.007	-7.428
0.063	-0.135	0.348	-0.013	0.126	-0.888	-0.027	-0.004	-7.415
0.056	-0.106	0.34	-0.009	0.117	-0.983	-0.139	-0.008	-7.421
0.066	-0.008	0.357	0.007	0.096	-0.951	-0.167	-0.005	-7.425
0.07	0.108	0.372	0.01	0.096	-0.943	-0.047	-0.01	-7.42
0.042	0.144	0.365	-0.012	0.119	-0.976	-0.016	-0.02	-7.422
0.046	0.107	0.359	-0.024	0.102	-0.909	-0.036	-0.017	-7.415
0.062	0.068	0.373	-0.007	0.063	-0.842	0.01	-0.019	-7.419
0.038	0.025	0.388	0.002	0.085	-0.938	0.048	-0.022	-7.444
0.026	-0.022	0.381	-0.015	0.124	-1.061	0.031	-0.018	-7.437
0.037	-0.04	0.348	-0.021	0.118	-1.039	-0.021	-0.018	-7.409
0.044	-0.057	0.336	0	0.101	-0.961	-0.106	-0.014	-7.409
0.063	-0.081	0.373	0.024	0.09	-0.935	-0.215	-0.01	-7.425
0.065	-0.113	0.405	0.03	0.096	-0.901	-0.298	-0.014	-7.439
0.038	-0.201	0.399	0.015	0.127	-0.831	-0.316	-0.012	-7.432
0.038	-0.268	0.387	-0.006	0.139	-0.799	-0.352	-0.002	-7.416
0.06	-0.198	0.398	-0.016	0.131	-0.764	-0.446	-0.002	-7.415
0.068	-0.065	0.414	-0.013	0.143	-0.725	-0.405	-0.01	-7.411
0.066	0.038	0.397	-0.004	0.156	-0.844	-0.154	-0.012	-7.413
0.054	0.106	0.39	0.002	0.144	-1.067	-0.048	-0.006	-7.427
0.047	0.118	0.418	0.02	0.129	-1.156	-0.218	-0.006	-7.424
0.049	0.092	0.406	0.033	0.115	-1.123	-0.137	-0.009	-7.425
0.035	0.07	0.369	0.023	0.094	-1.191	0.254	-0.01	-7.429
0.038	0.045	0.385	0.024	0.089	-1.343	0.374	-0.016	-7.405
0.052	0.031	0.4	0.033	0.11	-1.334	0.178	-0.018	-7.399
0.025	0.044	0.383	0.022	0.128	-1.168	0.037	-0.015	-7.425
0.021	0.047	0.384	0.006	0.135	-1.033	0.094	-0.011	-7.425
0.055	0.032	0.371	-0.002	0.148	-1.021	0.083	-0.005	-7.416
0.061	0.014	0.355	0.004	0.147	-1.019	-0.181	-0.002	-7.428
0.058	-0.016	0.387	0.015	0.133	-0.892	-0.306	0.001	-7.434
0.055	-0.023	0.412	-0.003	0.147	-0.78	-0.064	-0.005	-7.421
0.021	-0.023	0.411	-0.047	0.15	-0.841	0.187	-0.018	-7.409
0.006	-0.039	0.415	-0.089	0.086	-0.945	0.162	-0.017	-7.426
0.041	0.002	0.405	-0.153	0.036	-0.922	0.033	-0.008	-7.46
0.063	0.047	0.398	-0.18	0.069	-0.875	0.02	-0.006	-7.453
0.043	0.008	0.379	-0.059	0.111	-0.902	0.043	-0.002	-7.425
0.031	-0.014	0.316	0.091	0.12	-0.913	0.018	-0.002	-7.435
0.045	0.011	0.288	0.128	0.122	-0.89	-0.033	-0.005	-7.455
0.047	0.011	0.318	0.102	0.123	-0.872	-0.079	-0.002	-7.449
0.027	0.021	0.333	0.057	0.118	-0.888	-0.019	-0.005	-7.439
0.007	0.055	0.349	0.005	0.11	-0.951	0.114	-0.012	-7.431
-0.003	0.056	0.393	-0.028	0.112	-0.97	0.149	-0.006	-7.424
0.009	0.015	0.422	-0.034	0.113	-0.925	0.073	-0.004	-7.432
0.018	-0.049	0.427	0.009	0.102	-0.868	-0.018	-0.01	-7.437
0.009	-0.084	0.402	0.084	0.106	-0.786	-0.039	-0.013	-7.427
0.024	-0.043	0.363	0.122	0.118	-0.802	-0.017	-0.016	-7.424
0.056	0.034	0.358	0.111	0.1	-0.969	-0.045	-0.007	-7.431
0.058	0.083	0.351	0.067	0.086	-1.063	-0.051	-0.002	-7.426
0.048	0.103	0.331	0.002	0.113	-1.021	0.035	-0.014	-7.411
0.068	0.092	0.349	-0.054	0.134	-0.97	0.123	-0.014	-7.404
0.089	0.058	0.378	-0.108	0.12	-0.93	0.168	-0.003	-7.413
0.076	0.047	0.385	-0.196	0.112	-0.948	0.189	-0.004	-7.424
0.055	0.049	0.399	-0.254	0.118	-1.008	0.132	-0.007	-7.417
0.041	0.028	0.403	-0.178	0.116	-0.921	0.039	-0.008	-7.415
0.028	0.015	0.391	-0.071	0.115	-0.797	-0.026	-0.011	-7.426
0.029	0.015	0.4	-0.035	0.116	-0.839	-0.101	-0.009	-7.431
0.044	-0.021	0.408	0.016	0.116	-0.898	-0.155	-0.007	-7.424
0.026	-0.105	0.399	0.003	0.122	-0.896	-0.186	-0.014	-7.418
0.012	-0.211	0.402	-0.161	0.109	-0.847	-0.241	-0.013	-7.429
0.045	-0.293	0.403	-0.248	0.092	-0.78	-0.243	-0.006	-7.444
0.052	-0.283	0.405	-0.138	0.113	-0.845	-0.185	-0.012	-7.437
0.041	-0.195	0.412	-0.003	0.129	-0.971	-0.183	-0.02	-7.421
0.059	-0.088	0.393	0.04	0.126	-0.994	-0.271	-0.018	-7.418
0.07	0.046	0.369	0.044	0.112	-0.948	-0.341	-0.01	-7.428
0.07	0.176	0.374	0.063	0.064	-0.884	-0.32	-0.006	-7.443
0.051	0.205	0.358	0.078	0.04	-0.843	-0.28	-0.009	-7.443
0.019	0.144	0.333	0.074	0.091	-0.829	-0.265	-0.013	-7.423
0.018	0.07	0.356	0.073	0.137	-0.817	-0.214	-0.011	-7.418
0.04	0.018	0.395	0.073	0.133	-0.866	-0.11	-0.005	-7.427
0.052	0.002	0.415	0.061	0.119	-0.993	0.082	-0.009	-7.426
0.065	-0.003	0.412	0.029	0.113	-1.12	0.332	-0.013	-7.426
0.082	0.017	0.405	-0.023	0.114	-1.15	0.396	-0.003	-7.425
0.086	0.122	0.42	-0.086	0.119	-1.061	0.213	0	-7.413
0.063	0.226	0.42	-0.178	0.121	-0.961	0.043	-0.014	-7.415
0.031	0.168	0.39	-0.184	0.13	-0.893	-0.012	-0.025	-7.421
0.065	-0.048	0.359	0.031	0.149	-0.818	-0.073	-0.024	-7.409
0.124	-0.236	0.32	0.232	0.156	-0.747	-0.179	-0.024	-7.404
0.089	-0.251	0.272	0.218	0.141	-0.739	-0.245	-0.022	-7.415
0.032	-0.191	0.251	0.189	0.121	-0.87	-0.141	-0.01	-7.421
0.027	-0.145	0.27	0.254	0.114	-1.027	0.067	-0.007	-7.423
0.045	-0.061	0.305	0.285	0.115	-1.041	0.128	-0.011	-7.42
0.085	-0.019	0.36	0.259	0.116	-0.976	0.032	-0.001	-7.411
0.101	-0.092	0.377	0.219	0.12	-0.912	-0.072	0.005	-7.404
0.044	-0.202	0.303	0.148	0.13	-0.862	-0.139	-0.008	-7.412
0	-0.312	0.234	0.073	0.133	-0.879	-0.187	-0.009	-7.438
0.03	-0.38	0.245	0.009	0.123	-0.905	-0.225	-0.001	-7.444
0.055	-0.34	0.288	-0.115	0.12	-0.907	-0.187	-0.011	-7.419
0.035	-0.196	0.314	-0.256	0.123	-0.99	-0.059	-0.019	-7.411
0.023	0.024	0.348	-0.32	0.124	-1.087	0.029	-0.01	-7.426
0.035	0.199	0.405	-0.339	0.133	-1.118	0.04	-0.002	-7.431
0.045	0.224	0.444	-0.326	0.138	-1.15	0.036	0	-7.428
0.045	0.178	0.467	-0.274	0.144	-1.142	0.008	-0.009	-7.427
0.032	0.132	0.498	-0.222	0.173	-1.078	-0.05	-0.022	-7.42
0.021	0.091	0.508	-0.155	0.176	-0.993	-0.102	-0.019	-7.413
0.032	0.083	0.488	-0.079	0.109	-0.891	-0.127	-0.011	-7.414
0.039	0.088	0.466	-0.024	0.057	-0.86	-0.145	-0.01	-7.427
0.044	0.07	0.427	0.041	0.072	-0.92	-0.168	-0.003	-7.441
0.063	0.059	0.389	0.113	0.098	-0.918	-0.152	0.003	-7.438
0.069	0.071	0.404	0.142	0.107	-0.857	-0.132	-0.003	-7.425
0.042	0.064	0.42	0.147	0.1	-0.911	-0.141	-0.013	-7.428
0.02	0.038	0.399	0.105	0.068	-1.03	-0.158	-0.016	-7.43
0.067	0.026	0.402	-0.015	0.033	-1.023	-0.185	-0.014	-7.418
0.118	0.033	0.423	-0.08	0.013	-0.947	-0.193	-0.017	-7.417
0.063	0.045	0.42	-0.034	0.021	-0.959	-0.192	-0.016	-7.426
-0.009	0.047	0.411	0.013	0.096	-0.992	-0.211	-0.009	-7.428
0.007	0.04	0.394	0.027	0.202	-0.912	-0.184	-0.009	-7.426
0.067	0.041	0.387	0.047	0.219	-0.82	-0.094	-0.005	-7.425
0.084	0.035	0.415	0.076	0.15	-0.88	-0.032	-0.004	-7.429
0.04	0.015	0.405	0.082	0.108	-0.973	-0.006	-0.011	-7.432
-0.001	0.012	0.327	0.06	0.114	-0.971	0.052	-0.006	-7.427
0.002	0.028	0.289	0.051	0.118	-0.972	0.097	-0.002	-7.434
0.029	0.036	0.338	0.05	0.112	-1.028	0.062	-0.013	-7.452
0.065	0.016	0.363	0.035	0.124	-1.071	0.024	-0.016	-7.438
0.082	-0.001	0.37	0.017	0.14	-1.017	0.012	-0.009	-7.411
0.067	0.017	0.445	0.007	0.14	-0.887	-0.085	-0.009	-7.415
0.054	0.024	0.465	0.023	0.147	-0.79	-0.209	-0.013	-7.424
0.061	-0.024	0.37	0.048	0.152	-0.772	-0.157	-0.01	-7.423
0.057	-0.096	0.313	0.03	0.126	-0.832	-0.008	-0.009	-7.418
0.024	-0.151	0.317	-0.003	0.107	-0.906	0.033	-0.013	-7.414
0.001	-0.166	0.312	0.006	0.112	-0.912	0.025	-0.011	-7.421
0.027	-0.135	0.329	0.02	0.108	-0.939	0.042	-0.007	-7.431
0.05	-0.071	0.395	0.005	0.106	-1.014	-0.013	-0.019	-7.43
0.029	0.008	0.434	-0.002	0.114	-0.961	-0.117	-0.023	-7.428
0.025	0.044	0.418	0	0.108	-0.843	-0.141	-0.004	-7.427
0.054	-0.031	0.423	-0.016	0.104	-0.863	-0.105	-0.002	-7.434
0.05	-0.171	0.414	-0.015	0.119	-0.951	-0.05	-0.023	-7.445
0.023	-0.218	0.313	0.045	0.134	-0.964	0.048	-0.025	-7.43
0.064	-0.114	0.203	0.131	0.143	-0.947	0.147	-0.01	-7.4
0.121	0.002	0.178	0.143	0.134	-0.991	0.168	-0.006	-7.398
0.098	0.029	0.257	0.023	0.125	-1.028	0.122	-0.015	-7.421
0.043	0.034	0.382	-0.146	0.128	-0.962	0.072	-0.019	-7.436
0.018	0.035	0.448	-0.259	0.068	-0.87	0	-0.007	-7.436
0.031	0.021	0.458	-0.294	0	-0.868	-0.115	0.005	-7.429
0.059	0.033	0.462	-0.257	0.048	-0.944	-0.183	0.001	-7.436
0.073	0.034	0.432	-0.111	0.125	-1.023	-0.17	-0.009	-7.443
0.051	0.011	0.379	0.09	0.128	-1.102	-0.153	-0.009	-7.426
0.007	0.034	0.352	0.155	0.104	-1.137	-0.18	-0.008	-7.419
0.008	0.065	0.349	0.086	0.092	-1.049	-0.187	-0.011	-7.436
0.044	0.02	0.366	0.043	0.086	-0.997	-0.09	-0.005	-7.438
0.048	-0.014	0.403	0.018	0.084	-1.059	-0.047	-0.004	-7.435
0.04	0.016	0.442	-0.024	0.095	-0.985	-0.192	-0.012	-7.453
0.05	0.02	0.44	-0.032	0.111	-0.802	-0.261	-0.007	-7.458
0.06	0.001	0.373	0.003	0.121	-0.757	-0.155	-0.001	-7.43
0.06	0.017	0.308	0.065	0.136	-0.822	-0.108	-0.005	-7.405
0.049	0.034	0.294	0.106	0.148	-0.878	-0.082	-0.007	-7.401
0.034	0.02	0.291	0.033	0.146	-0.896	0.035	-0.008	-7.395
0.02	0.009	0.294	-0.076	0.136	-0.932	0.091	-0.011	-7.4
-0.01	0.02	0.335	-0.055	0.123	-0.989	0.052	-0.01	-7.419
-0.027	0.014	0.36	0.009	0.117	-0.941	0.061	-0.003	-7.421
0.012	-0.003	0.356	-0.017	0.119	-0.869	0.077	-0.007	-7.417
0.06	0	0.402	-0.051	0.116	-0.899	-0.037	-0.014	-7.423
0.071	0.009	0.457	-0.046	0.104	-0.909	-0.165	-0.007	-7.435
0.062	0.011	0.455	-0.021	0.111	-0.896	-0.13	-0.004	-7.439
0.064	0.006	0.436	0.003	0.136	-0.956	-0.03	-0.017	-7.428
0.069	0.008	0.418	-0.041	0.14	-1.006	-0.022	-0.026	-7.422
0.046	0.036	0.398	-0.112	0.125	-0.979	-0.013	-0.024	-7.429
0.024	0.049	0.394	-0.098	0.121	-0.932	0.081	-0.017	-7.43
0.038	0.03	0.385	-0.02	0.126	-0.93	0.103	-0.006	-7.427
0.045	0.022	0.371	0.029	0.128	-0.925	0.019	-0.003	-7.434
0.047	0.038	0.388	0.072	0.125	-0.877	-0.001	-0.006	-7.445
0.071	0.058	0.399	0.1	0.133	-0.897	0.014	-0.007	-7.438
0.069	0.029	0.384	-0.017	0.145	-0.955	-0.022	-0.014	-7.422
0.04	-0.062	0.385	-0.175	0.109	-0.885	-0.012	-0.014	-7.432
0.051	-0.149	0.39	-0.177	0.065	-0.78	0.038	0	-7.45
0.077	-0.193	0.377	-0.109	0.084	-0.837	0.03	0.001	-7.439
0.065	-0.171	0.357	-0.092	0.106	-0.969	0.029	-0.011	-7.424
0.041	-0.074	0.328	-0.093	0.104	-1.008	0.052	-0.01	-7.426
0.03	0.027	0.33	-0.079	0.114	-1.008	0.037	0	-7.429
0.043	0.08	0.382	-0.105	0.109	-1.034	0.003	0.002	-7.426
0.059	0.102	0.418	-0.147	0.102	-1.008	-0.039	-0.006	-7.422
0.03	0.109	0.404	-0.066	0.121	-0.935	-0.087	-0.012	-7.417
0.011	0.057	0.39	0.067	0.142	-0.907	-0.137	-0.003	-7.41
0.06	-0.066	0.403	0.06	0.137	-0.918	-0.191	-0.003	-7.418
0.082	-0.207	0.407	-0.017	0.122	-0.928	-0.183	-0.022	-7.432
0.04	-0.301	0.383	-0.02	0.127	-0.955	-0.127	-0.024	-7.423
0.026	-0.245	0.373	0.041	0.138	-0.996	-0.148	-0.01	-7.416
0.055	-0.08	0.39	0.118	0.134	-0.988	-0.189	-0.006	-7.427
0.068	-0.012	0.387	0.156	0.125	-0.929	-0.127	-0.01	-7.427
0.038	-0.007	0.37	0.141	0.127	-0.911	-0.113	-0.013	-7.416
0.017	0.079	0.374	0.127	0.144	-0.895	-0.231	-0.01	-7.41
0.042	0.151	0.377	0.111	0.144	-0.787	-0.236	-0.008	-7.414
0.05	0.109	0.37	0.088	0.099	-0.72	-0.088	-0.015	-7.421
0.044	0.017	0.367	0.063	0.043	-0.804	-0.013	-0.017	-7.417
0.053	-0.027	0.355	0.023	0.034	-0.91	0.027	-0.011	-7.421
0.05	-0.001	0.344	0.002	0.08	-0.941	0.101	-0.01	-7.429
0.058	0.041	0.353	0.023	0.118	-0.996	0.086	-0.01	-7.426
0.073	0.089	0.372	0.047	0.128	-1.057	-0.003	-0.009	-7.417
0.049	0.121	0.388	0.045	0.14	-0.993	-0.088	-0.01	-7.398
0.026	0.097	0.39	0.029	0.133	-0.924	-0.144	-0.012	-7.407
0.039	0.049	0.378	0.011	0.131	-0.946	-0.126	-0.017	-7.437
0.049	-0.036	0.379	-0.006	0.176	-1.009	-0.076	-0.019	-7.435
0.054	-0.149	0.378	-0.041	0.206	-1.06	-0.038	-0.015	-7.426
0.059	-0.196	0.366	-0.084	0.184	-1.029	0.02	-0.011	-7.427
0.067	-0.153	0.373	-0.043	0.13	-1.026	0.117	-0.008	-7.42
0.081	-0.057	0.386	0.079	0.066	-1.104	0.236	-0.006	-7.424
0.065	0.075	0.384	0.136	0.056	-1.111	0.252	-0.007	-7.436
0.019	0.193	0.382	0.108	0.096	-1.017	0.083	-0.014	-7.426
0.012	0.225	0.386	0.08	0.105	-0.9	-0.106	-0.017	-7.409
0.04	0.177	0.394	0.066	0.075	-0.855	-0.16	-0.007	-7.408
0.037	0.143	0.397	0.057	0.069	-0.876	-0.14	-0.004	-7.416
0.02	0.161	0.383	0.046	0.084	-0.864	-0.103	-0.017	-7.428
0.029	0.153	0.37	0.011	0.083	-0.852	-0.065	-0.018	-7.44
0.045	0.002	0.389	-0.02	0.081	-0.882	-0.089	0.001	-7.434
0.038	-0.297	0.413	-0.026	0.104	-0.916	-0.126	0.004	-7.418
0.024	-0.555	0.413	-0.039	0.126	-0.952	-0.062	-0.019	-7.41
0.066	-0.579	0.409	-0.058	0.111	-0.951	-0.018	-0.029	-7.414
0.119	-0.413	0.407	-0.072	0.096	-0.886	-0.096	-0.013	-7.418
0.092	-0.185	0.396	-0.094	0.116	-0.83	-0.111	-0.002	-7.417
0.057	0.023	0.369	-0.124	0.128	-0.828	-0.011	-0.008	-7.42
0.057	0.125	0.321	-0.13	0.111	-0.876	0.026	-0.01	-7.428
0.046	0.132	0.289	-0.091	0.105	-0.937	-0.048	-0.009	-7.431
0.046	0.115	0.31	-0.034	0.109	-0.963	-0.07	-0.008	-7.432
0.057	0.095	0.346	0.008	0.109	-0.982	0.027	-0.004	-7.43
0.022	0.081	0.368	0.011	0.126	-0.999	0.048	-0.002	-7.424
-0.011	0.069	0.383	-0.013	0.15	-0.963	-0.029	-0.005	-7.435
0.015	0.046	0.403	-0.022	0.141	-0.931	-0.056	-0.007	-7.454
0.034	0.02	0.397	-0.064	0.12	-0.99	-0.105	-0.007	-7.45
0.031	0.013	0.356	-0.189	0.115	-1.017	-0.21	-0.013	-7.438
0.056	0.029	0.384	-0.285	0.122	-0.901	-0.265	-0.019	-7.439
0.058	0.033	0.451	-0.223	0.129	-0.829	-0.256	-0.014	-7.439
0.017	0.008	0.407	-0.05	0.134	-0.91	-0.186	-0.006	-7.434
0.021	-0.009	0.338	0.102	0.145	-0.99	-0.098	-0.007	-7.427
0.047	-0.008	0.351	0.175	0.165	-0.956	-0.063	-0.005	-7.419
0.032	-0.006	0.376	0.157	0.162	-0.907	-0.084	-0.006	-7.416
0.027	0.014	0.386	0.093	0.117	-0.95	-0.117	-0.016	-7.422
0.037	0.029	0.389	0.065	0.083	-0.967	-0.036	-0.019	-7.44
0.043	-0.021	0.367	0.049	0.094	-0.949	0.082	-0.009	-7.439
0.061	-0.089	0.356	0.011	0.105	-1.026	0.019	-0.004	-7.422
0.065	-0.094	0.381	-0.002	0.09	-1.036	-0.109	-0.011	-7.429
0.043	-0.041	0.392	0.006	0.086	-0.948	-0.114	-0.017	-7.434
0.017	0.023	0.385	-0.001	0.103	-1.028	-0.094	-0.015	-7.403
0.026	0.064	0.384	-0.006	0.088	-1.115	-0.174	-0.011	-7.392
0.07	0.077	0.38	-0.004	0.077	-0.972	-0.234	-0.006	-7.421
0.078	0.07	0.385	0	0.12	-0.894	-0.158	-0.006	-7.436
0.047	0.035	0.398	0	0.139	-0.979	-0.129	-0.009	-7.429
0.046	0.009	0.374	-0.006	0.131	-0.974	-0.192	-0.008	-7.42
0.073	0.014	0.341	0	0.148	-0.905	-0.211	-0.004	-7.414
0.073	0.022	0.368	0.015	0.141	-0.877	-0.25	0	-7.424
0.047	0.021	0.401	0.007	0.118	-0.869	-0.304	0.003	-7.433
0.037	0.007	0.384	-0.013	0.129	-0.883	-0.249	-0.005	-7.416
0.053	0.004	0.382	-0.019	0.135	-0.923	-0.14	-0.018	-7.394
0.054	0.031	0.416	-0.022	0.117	-0.976	-0.087	-0.018	-7.404
0.029	0.011	0.416	-0.02	0.115	-1.001	-0.044	-0.013	-7.429
0.024	-0.068	0.377	-0.002	0.115	-1.004	0.027	-0.01	-7.429
0.054	-0.116	0.371	0.001	0.103	-1.014	0.01	-0.006	-7.419
0.086	-0.116	0.401	-0.017	0.098	-1.015	-0.025	-0.004	-7.427
0.079	-0.077	0.396	-0.053	0.105	-0.984	0.028	-0.011	-7.437
0.05	-0.037	0.377	-0.088	0.111	-0.911	0.003	-0.012	-7.435
0.068	-0.038	0.381	-0.081	0.121	-0.853	-0.074	-0.01	-7.425
0.084	-0.017	0.381	-0.038	0.121	-0.881	-0.08	-0.013	-7.416
0.046	0.037	0.399	0.024	0.111	-0.935	-0.096	-0.012	-7.426
0.036	0.04	0.43	0.07	0.127	-0.904	-0.08	-0.009	-7.432
0.056	0	0.41	0.067	0.141	-0.86	0.01	-0.012	-7.421
0.041	-0.012	0.387	0.046	0.122	-0.964	0.057	-0.014	-7.419
0.029	0	0.409	0.039	0.121	-1.087	0.022	-0.016	-7.42
0.04	0.001	0.385	0.044	0.129	-1.063	-0.006	-0.016	-7.415
0.015	-0.009	0.292	0.043	0.125	-1.024	-0.009	-0.008	-7.418
-0.004	-0.005	0.229	0.027	0.125	-0.932	-0.088	0	-7.442
0.041	0.005	0.223	0.007	0.114	-0.693	-0.206	-0.003	-7.456
0.071	-0.013	0.246	-0.01	0.096	-0.612	-0.225	-0.01	-7.439
0.052	-0.031	0.284	-0.015	0.103	-0.753	-0.178	-0.007	-7.433
0.043	-0.014	0.317	-0.012	0.111	-0.875	-0.156	-0.005	-7.442
0.035	0.003	0.361	-0.02	0.1	-0.96	-0.109	-0.009	-7.438
0.027	0	0.423	-0.011	0.095	-1.006	-0.028	-0.007	-7.428
0.03	-0.006	0.462	0.007	0.113	-1.005	0.025	-0.005	-7.414
0.015	-0.009	0.456	-0.014	0.145	-1.016	0.073	-0.007	-7.405
0.018	0.001	0.437	-0.026	0.164	-1.003	0.116	-0.009	-7.415
0.063	0.017	0.428	-0.004	0.15	-0.942	0.11	-0.011	-7.422
0.072	0.017	0.4	-0.013	0.143	-0.896	0.06	-0.01	-7.421
0.04	0.004	0.354	-0.043	0.152	-0.864	-0.008	-0.007	-7.429
0.039	0	0.344	-0.055	0.122	-0.83	-0.002	-0.012	-7.43
0.068	0.001	0.356	-0.042	0.078	-0.87	0.095	-0.022	-7.426
0.065	-0.002	0.355	-0.011	0.082	-0.985	0.171	-0.022	-7.431
0.039	-0.011	0.365	0.01	0.104	-1.047	0.196	-0.016	-7.431
0.041	-0.01	0.385	0.011	0.076	-1.018	0.196	-0.018	-7.433
0.054	0.001	0.391	0.009	0.033	-0.958	0.146	-0.015	-7.443
0.051	-0.036	0.385	0.012	0.039	-0.898	0.1	-0.001	-7.442
0.048	-0.104	0.368	0.008	0.038	-0.869	0.102	-0.005	-7.429
0.05	-0.108	0.356	-0.008	0	-0.877	0.041	-0.016	-7.42
0.047	-0.079	0.374	-0.008	-0.002	-0.839	-0.044	-0.011	-7.427
0.047	-0.068	0.397	0.011	0.076	-0.797	0.041	-0.004	-7.435
0.05	-0.01	0.39	0.01	0.168	-0.888	0.189	-0.006	-7.425
0.04	0.08	0.376	-0.018	0.199	-1.036	0.184	-0.015	-7.409
0.025	0.088	0.38	-0.024	0.208	-1.042	0.113	-0.023	-7.409
0.035	0.045	0.396	-0.014	0.218	-0.933	0.104	-0.019	-7.414
0.058	0.03	0.392	-0.025	0.181	-0.919	0.092	-0.011	-7.419
0.053	0.012	0.366	-0.037	0.125	-0.965	-0.009	-0.003	-7.422
0.038	-0.019	0.39	-0.028	0.103	-0.888	-0.113	-0.005	-7.415
0.049	-0.028	0.436	-0.021	0.1	-0.776	-0.121	-0.007	-7.421
0.061	-0.031	0.404	-0.02	0.097	-0.79	-0.072	0	-7.425
0.056	-0.034	0.362	-0.017	0.098	-0.906	-0.029	-0.009	-7.408
0.051	-0.023	0.375	-0.018	0.115	-0.999	-0.048	-0.02	-7.402
0.064	-0.014	0.381	-0.013	0.133	-1.001	-0.137	-0.01	-7.406
0.076	-0.007	0.38	-0.005	0.131	-0.959	-0.219	-0.005	-7.408
0.053	0.001	0.378	-0.005	0.125	-0.966	-0.233	-0.006	-7.408
0.034	-0.007	0.353	-0.012	0.125	-1.014	-0.218	-0.004	-7.404
0.035	-0.007	0.354	-0.011	0.122	-0.986	-0.245	-0.009	-7.409
0.036	0.006	0.383	0.01	0.125	-0.907	-0.219	-0.011	-7.425
0.048	-0.003	0.38	0.022	0.138	-0.911	-0.067	-0.009	-7.431
0.037	-0.019	0.368	0.017	0.14	-0.966	0.036	-0.011	-7.425
0.014	-0.002	0.377	0.013	0.127	-1.043	-0.034	-0.01	-7.437
0.024	0.017	0.394	-0.001	0.117	-1.101	-0.126	-0.01	-7.455
0.035	-0.013	0.41	-0.016	0.113	-1.066	-0.095	-0.017	-7.441
0.04	-0.032	0.396	-0.019	0.116	-1.042	-0.02	-0.016	-7.433
0.049	0.003	0.375	-0.021	0.112	-1.051	-0.018	-0.01	-7.449
0.043	0.017	0.399	-0.022	0.092	-1.015	-0.076	-0.01	-7.447
0.052	0.004	0.411	-0.008	0.089	-0.953	-0.081	-0.013	-7.434
0.068	0.01	0.382	0.01	0.107	-0.91	-0.006	-0.011	-7.431
0.044	0.005	0.373	0.004	0.123	-0.917	-0.003	-0.01	-7.413
0.02	-0.004	0.393	-0.009	0.126	-0.918	-0.079	-0.009	-7.409
0.036	0.012	0.406	-0.002	0.11	-0.901	-0.111	-0.006	-7.435
0.046	0.015	0.392	0.013	0.102	-0.944	-0.124	-0.002	-7.44
0.039	-0.006	0.357	0.02	0.099	-0.97	-0.102	0.003	-7.431
0.047	-0.002	0.342	0.02	0.076	-0.928	-0.041	0	-7.447
0.058	0.012	0.362	0.019	0.069	-0.925	-0.123	-0.005	-7.447
0.058	0.008	0.375	-0.002	0.101	-0.915	-0.316	-0.006	-7.423
0.044	0.006	0.369	-0.021	0.145	-0.821	-0.348	-0.008	-7.414
0.034	-0.013	0.377	0.004	0.173	-0.793	-0.249	-0.006	-7.411
0.047	-0.051	0.388	0.03	0.173	-0.875	-0.242	-0.005	-7.411
0.048	-0.044	0.382	0.036	0.163	-0.961	-0.247	-0.006	-7.425
0.031	-0.022	0.378	0.041	0.148	-1.025	-0.176	-0.009	-7.432
0.04	-0.041	0.358	0.021	0.117	-1.046	-0.139	-0.011	-7.43
0.061	-0.044	0.336	0.005	0.095	-1.025	-0.085	-0.009	-7.435
0.066	-0.038	0.361	0.017	0.095	-1.03	-0.006	-0.006	-7.435
0.066	-0.065	0.38	-0.003	0.098	-1.023	-0.028	-0.012	-7.428
0.058	-0.061	0.356	-0.023	0.11	-0.935	-0.073	-0.017	-7.425
0.038	0.003	0.36	0.053	0.13	-0.856	-0.108	-0.017	-7.432
0.026	0.054	0.394	0.158	0.128	-0.849	-0.191	-0.018	-7.437
0.037	0.057	0.383	0.162	0.108	-0.883	-0.18	-0.02	-7.427
0.056	0.033	0.344	0.1	0.097	-0.969	-0.092	-0.023	-7.424
0.062	0.012	0.383	0.06	0.091	-1.017	-0.077	-0.021	-7.422
0.059	0.01	0.436	0.022	0.089	-1.005	-0.024	-0.006	-7.415
0.058	0.018	0.393	-0.038	0.107	-1.04	0.053	0.003	-7.428
0.059	0.016	0.362	-0.114	0.137	-1.022	0.015	-0.007	-7.426
0.06	-0.005	0.39	-0.188	0.151	-0.916	-0.018	-0.02	-7.394
0.049	-0.038	0.403	-0.205	0.15	-0.868	0.01	-0.02	-7.398
0.04	-0.087	0.398	-0.158	0.143	-0.88	-0.041	-0.015	-7.429
0.041	-0.175	0.379	-0.1	0.123	-0.923	-0.108	-0.011	-7.43
0.039	-0.246	0.357	-0.057	0.093	-0.97	-0.038	-0.007	-7.419
0.045	-0.169	0.353	-0.016	0.08	-0.983	0.052	-0.008	-7.423
0.062	-0.005	0.365	0.045	0.091	-0.982	0.006	-0.006	-7.427
0.05	0.043	0.375	0.074	0.103	-0.962	-0.118	0.01	-7.43
0.019	0.016	0.378	0.012	0.106	-0.92	-0.188	0.004	-7.426
0.042	0.053	0.384	-0.073	0.103	-0.863	-0.203	-0.019	-7.41
0.088	0.096	0.394	-0.119	0.101	-0.797	-0.227	-0.014	-7.411
0.07	0.067	0.396	-0.153	0.094	-0.802	-0.205	-0.002	-7.435
0.045	0.008	0.388	-0.169	0.08	-0.886	-0.1	-0.011	-7.44
0.054	-0.013	0.372	-0.127	0.083	-0.942	-0.014	-0.011	-7.424
0.044	0.001	0.364	-0.063	0.1	-0.957	0.023	-0.004	-7.419
0.033	0.008	0.374	-0.021	0.099	-0.971	0.044	-0.006	-7.423
0.038	0.006	0.376	0.01	0.111	-0.952	0.017	-0.011	-7.425
0.024	0.006	0.368	0.027	0.164	-0.908	-0.07	-0.019	-7.419
0.022	0.006	0.366	0.027	0.18	-0.905	-0.15	-0.021	-7.411
0.045	0.013	0.377	0.032	0.127	-0.921	-0.171	-0.016	-7.421
0.041	0.019	0.376	0.037	0.084	-0.888	-0.052	-0.012	-7.433
0.037	0.009	0.356	0.027	0.081	-0.917	0.215	-0.011	-7.428
0.047	-0.004	0.391	0.022	0.096	-1.061	0.353	-0.013	-7.424
0.048	-0.008	0.444	0.029	0.116	-1.108	0.235	-0.017	-7.428
0.046	-0.003	0.401	0.036	0.133	-1.001	0.119	-0.011	-7.427
0.038	-0.007	0.354	0.034	0.156	-0.906	0.125	-0.005	-7.421
0.026	-0.024	0.373	0.026	0.189	-0.895	0.087	-0.013	-7.416
0.028	-0.022	0.385	0.023	0.207	-0.897	-0.046	-0.014	-7.416
0.033	0.006	0.38	0.023	0.188	-0.863	-0.102	-0.001	-7.426
0.018	0.013	0.365	0.024	0.149	-0.847	-0.017	0.004	-7.437
0.008	-0.008	0.342	0.019	0.107	-0.878	0.083	-0.004	-7.437
0.048	-0.012	0.338	0.013	0.077	-0.933	0.135	-0.008	-7.431
0.095	-0.004	0.359	0.022	0.067	-0.998	0.115	-0.009	-7.426
0.068	-0.01	0.373	0.029	0.085	-1.017	0.037	-0.011	-7.419
0.018	-0.018	0.354	0.008	0.12	-0.962	0.01	-0.01	-7.417
0.033	-0.007	0.34	-0.001	0.1	-0.926	-0.019	-0.007	-7.437
0.072	0.008	0.366	0.018	0.063	-0.939	-0.137	-0.013	-7.45
0.062	-0.018	0.383	0.02	0.082	-0.932	-0.207	-0.019	-7.432
0.043	-0.049	0.361	0.009	0.092	-0.902	-0.159	-0.017	-7.418
0.067	-0.021	0.348	0.012	0.078	-0.896	-0.11	-0.012	-7.425
0.088	0.009	0.366	0.021	0.081	-0.968	-0.084	-0.01	-7.436
0.076	0.005	0.39	0.03	0.087	-1.054	-0.047	-0.014	-7.445
0.059	0.006	0.402	0.038	0.129	-1.031	-0.037	-0.017	-7.436
0.032	0.006	0.391	0.026	0.192	-0.965	-0.05	-0.011	-7.416
0.012	-0.006	0.383	0.017	0.175	-0.958	-0.088	-0.006	-7.415
0.025	-0.003	0.406	0.023	0.103	-0.96	-0.151	-0.012	-7.427
0.034	0.005	0.409	0.012	0.091	-0.927	-0.121	-0.019	-7.425
0.036	-0.005	0.367	-0.008	0.12	-0.939	-0.017	-0.016	-7.424
0.055	-0.013	0.388	-0.003	0.101	-0.988	-0.002	-0.01	-7.433
0.067	-0.006	0.448	0.007	0.071	-0.959	-0.065	-0.012	-7.436
0.055	0	0.416	-0.019	0.105	-0.923	-0.092	-0.021	-7.436
0.032	-0.005	0.367	-0.048	0.172	-0.936	-0.109	-0.018	-7.43
0.031	-0.019	0.38	-0.031	0.248	-0.882	-0.16	0.002	-7.408
0.053	-0.02	0.391	-0.004	0.303	-0.837	-0.152	0.01	-7.408
0.064	0	0.386	-0.004	0.222	-0.899	-0.082	-0.005	-7.427
0.048	0.012	0.38	-0.012	0.052	-0.938	-0.036	-0.011	-7.42
0.036	0.002	0.353	-0.02	-0.006	-0.923	0.011	-0.004	-7.42
0.051	-0.005	0.335	-0.02	0.051	-0.936	0.026	0	-7.443
0.054	0.007	0.361	-0.01	0.097	-0.941	-0.04	0.002	-7.439
0.03	0.01	0.377	-0.01	0.106	-0.903	-0.087	-0.005	-7.414
0.017	-0.007	0.36	-0.017	0.141	-0.865	-0.089	-0.008	-7.401
0.03	-0.008	0.359	-0.019	0.213	-0.847	-0.085	0.002	-7.405
0.048	0.013	0.385	-0.016	0.223	-0.879	-0.087	0.005	-7.416
0.052	0.025	0.39	-0.015	0.111	-0.953	-0.096	-0.007	-7.421
0.059	0.003	0.365	-0.02	-0.005	-0.972	-0.09	-0.019	-7.415
0.07	-0.032	0.395	-0.017	0.005	-0.941	-0.124	-0.02	-7.413
0.061	-0.041	0.441	-0.004	0.086	-0.922	-0.175	-0.012	-7.419
0.043	-0.04	0.399	-0.004	0.115	-0.91	-0.102	-0.004	-7.42
0.024	-0.04	0.366	-0.013	0.093	-0.938	-0.004	-0.004	-7.415
0.014	-0.02	0.389	-0.011	0.101	-1	-0.028	-0.007	-7.413
0.027	0.007	0.375	-0.006	0.131	-0.996	-0.065	-0.005	-7.416
0.035	0.018	0.36	-0.006	0.125	-0.946	-0.032	-0.003	-7.436
0.031	0.01	0.38	-0.004	0.096	-0.936	-0.072	-0.005	-7.443
0.038	0	0.37	-0.007	0.058	-0.915	-0.215	-0.008	-7.424
0.044	-0.015	0.35	-0.011	0.034	-0.831	-0.256	-0.008	-7.432
0.056	-0.052	0.37	-0.004	0.064	-0.805	-0.172	-0.009	-7.453
0.063	-0.081	0.394	-0.004	0.113	-0.895	-0.121	-0.015	-7.441
0.046	-0.095	0.389	-0.01	0.131	-0.966	-0.087	-0.016	-7.423
0.059	-0.096	0.381	0	0.108	-0.984	-0.045	-0.014	-7.425
0.078	-0.05	0.385	0.012	0.088	-0.991	-0.056	-0.016	-7.427
0.033	-0.006	0.392	0.01	0.102	-0.977	-0.076	-0.013	-7.423
0.004	-0.008	0.39	0.008	0.118	-0.95	-0.1	-0.015	-7.429
0.042	0.001	0.365	0.007	0.116	-0.922	-0.183	-0.024	-7.431
0.074	0.02	0.349	0.002	0.114	-0.917	-0.228	-0.014	-7.432
0.066	0.021	0.368	0.007	0.106	-0.925	-0.176	-0.003	-7.449
0.046	0.02	0.368	0.016	0.097	-0.924	-0.119	-0.014	-7.451
0.037	0.019	0.347	0.017	0.106	-0.99	-0.07	-0.023	-7.421
0.037	0.013	0.368	0.025	0.119	-1.085	-0.057	-0.012	-7.41
0.048	0.01	0.397	0.039	0.114	-1.036	-0.085	-0.002	-7.424
0.056	0.012	0.389	0.042	0.106	-0.954	0.014	-0.011	-7.423
0.05	0.012	0.364	0.04	0.112	-1.037	0.134	-0.017	-7.419
0.059	0.002	0.357	0.037	0.106	-1.105	0.004	-0.006	-7.424
0.077	-0.028	0.376	0.022	0.091	-0.991	-0.143	-0.005	-7.416
0.052	-0.065	0.38	-0.038	0.098	-0.905	-0.099	-0.013	-7.401
0.026	-0.087	0.364	-0.118	0.104	-0.959	-0.072	-0.01	-7.406
0.055	-0.097	0.369	-0.151	0.106	-1.003	-0.043	-0.008	-7.421
0.068	-0.079	0.387	-0.165	0.119	-0.978	0.076	-0.01	-7.428
0.038	0.007	0.383	-0.194	0.121	-0.974	0.11	-0.011	-7.427
0.037	0.098	0.37	-0.194	0.112	-1.015	0.078	-0.016	-7.421
0.063	0.096	0.361	-0.14	0.101	-1.011	0.084	-0.02	-7.419
0.064	0.043	0.357	-0.044	0.08	-0.956	0.049	-0.011	-7.424
0.072	0.015	0.375	0.05	0.07	-0.916	-0.036	-0.003	-7.426
0.092	-0.001	0.389	0.104	0.1	-0.881	-0.116	-0.003	-7.424
0.057	-0.02	0.38	0.115	0.161	-0.867	-0.1	-0.004	-7.417
0.021	-0.014	0.385	0.09	0.195	-0.889	0.015	-0.009	-7.426
0.052	0.001	0.401	0.047	0.222	-0.884	0.044	-0.016	-7.454
0.067	-0.028	0.392	0.012	0.31	-0.872	0.014	-0.011	-7.456
0.036	-0.055	0.37	-0.019	0.338	-0.921	0.042	-0.001	-7.428
0.035	-0.03	0.363	-0.032	0.201	-0.969	0.009	-0.003	-7.411
0.063	-0.008	0.371	0.02	0.052	-0.95	-0.087	-0.014	-7.413
0.062	-0.008	0.371	0.111	0.032	-0.936	-0.071	-0.015	-7.418
0.041	-0.008	0.364	0.139	0.106	-0.951	0.022	-0.008	-7.422
0.024	-0.012	0.374	0.09	0.189	-0.931	0.059	-0.007	-7.42
0.014	-0.009	0.388	0.053	0.209	-0.873	0.115	-0.01	-7.424
0.025	0.012	0.399	0.042	0.172	-0.824	0.205	-0.011	-7.434
0.041	0.03	0.404	0.013	0.128	-0.837	0.185	-0.014	-7.439
0.025	0.02	0.374	-0.021	0.092	-0.906	0.097	-0.014	-7.436
0.009	0.005	0.343	-0.024	0.056	-0.948	0.041	-0.003	-7.429
0.035	0.01	0.367	-0.011	0.029	-0.983	0.005	-0.001	-7.429
0.053	0.013	0.399	-0.04	0.033	-1.051	-0.013	-0.015	-7.431
0.042	0.001	0.393	-0.079	0.081	-1.049	0.004	-0.019	-7.415
0.065	0.001	0.379	-0.053	0.138	-0.977	0.02	-0.016	-7.402
0.079	0.011	0.383	-0.021	0.146	-0.917	0	-0.015	-7.413
0.044	0.021	0.4	-0.033	0.128	-0.861	-0.019	-0.011	-7.421
0.032	0.032	0.395	-0.038	0.143	-0.849	-0.004	-0.011	-7.418
0.047	0.021	0.354	-0.033	0.151	-0.92	0.002	-0.007	-7.415
0.055	0.008	0.337	-0.031	0.099	-0.98	-0.039	0.001	-7.408
0.064	0.011	0.373	-0.012	0.047	-0.974	-0.103	0	-7.418
0.057	0.011	0.386	-0.003	0.061	-0.957	-0.163	0.002	-7.427
0.033	0.007	0.366	-0.028	0.097	-0.934	-0.229	0.004	-7.433
0.029	0.012	0.375	-0.039	0.092	-0.912	-0.267	-0.002	-7.464
0.032	0.022	0.41	-0.021	0.077	-0.917	-0.23	-0.004	-7.466
0.019	-0.005	0.416	-0.023	0.092	-0.904	-0.175	0	-7.432
0.019	-0.042	0.375	-0.043	0.104	-0.876	-0.171	-0.005	-7.429
0.031	-0.015	0.357	-0.046	0.091	-0.864	-0.177	-0.011	-7.427
0.025	0.003	0.385	-0.036	0.084	-0.9	-0.091	-0.01	-7.41
0.035	-0.048	0.4	-0.022	0.096	-1	0.056	-0.011	-7.417
0.051	-0.11	0.397	-0.026	0.11	-1.049	0.082	-0.016	-7.431
0.021	-0.183	0.379	-0.077	0.115	-0.972	-0.066	-0.021	-7.415
0.015	-0.235	0.351	-0.104	0.117	-0.863	-0.207	-0.019	-7.408
0.063	-0.185	0.359	-0.013	0.122	-0.823	-0.223	-0.013	-7.441
0.073	-0.082	0.376	0.102	0.126	-0.847	-0.264	-0.013	-7.454
0.04	-0.003	0.35	0.121	0.125	-0.854	-0.39	-0.016	-7.43
0.039	0.055	0.332	0.093	0.114	-0.805	-0.402	-0.014	-7.419
0.069	0.087	0.362	0.079	0.095	-0.804	-0.271	-0.012	-7.421
0.067	0.079	0.384	0.062	0.103	-0.915	-0.156	-0.015	-7.423
0.035	0.058	0.368	0.042	0.134	-1.011	-0.14	-0.014	-7.425
0.047	0.035	0.371	0.033	0.136	-0.986	-0.185	-0.009	-7.419
0.088	0.015	0.389	0.029	0.114	-0.911	-0.199	-0.008	-7.416
0.063	0.023	0.395	0.017	0.099	-0.912	-0.206	-0.007	-7.423
0.019	0.036	0.398	0.008	0.102	-0.956	-0.235	-0.006	-7.425
0.047	0.013	0.382	0	0.118	-0.938	-0.212	-0.007	-7.416
0.084	-0.028	0.36	-0.005	0.122	-0.919	-0.163	-0.006	-7.417
0.064	-0.086	0.374	0.008	0.115	-0.959	-0.167	-0.007	-7.432
0.045	-0.167	0.39	0.019	0.117	-0.955	-0.145	-0.001	-7.422
0.045	-0.213	0.384	-0.001	0.127	-0.913	-0.035	0.006	-7.406
0.014	-0.152	0.39	-0.023	0.117	-0.968	-0.009	-0.006	-7.446
-0.004	-0.015	0.402	-0.028	0.094	-1.049	-0.108	-0.019	-7.482
0.03	0.069	0.392	-0.028	0.106	-1.013	-0.099	-0.015	-7.445
0.062	0.075	0.376	-0.025	0.131	-0.985	0.002	-0.011	-7.42
0.053	0.088	0.37	-0.031	0.13	-1.043	0.006	-0.016	-7.437
0.036	0.089	0.378	-0.051	0.119	-1.031	-0.024	-0.016	-7.433
0.05	0.049	0.394	-0.067	0.109	-0.951	-0.008	-0.006	-7.417
0.067	0.02	0.395	-0.074	0.115	-0.918	0.014	-0.004	-7.416
0.041	0.017	0.376	-0.072	0.131	-0.88	0.021	-0.015	-7.419
0.014	0.022	0.369	-0.063	0.126	-0.777	-0.038	-0.016	-7.413
0.04	0.025	0.386	-0.04	0.12	-0.681	-0.123	-0.011	-7.41
0.063	0.022	0.389	0.039	0.123	-0.712	-0.024	-0.018	-7.415
0.044	0.015	0.369	0.124	0.117	-0.892	0.194	-0.022	-7.422
0.038	0.01	0.362	0.13	0.118	-1.054	0.231	-0.021	-7.428
0.063	0.006	0.379	0.098	0.121	-1.079	0.147	-0.028	-7.431
0.076	-0.001	0.39	0.052	0.105	-1.014	0.177	-0.029	-7.424
0.049	-0.006	0.385	0.01	0.098	-0.905	0.287	-0.014	-7.407
0.03	-0.006	0.377	0.022	0.116	-0.857	0.321	-0.004	-7.395
0.041	-0.006	0.371	0.037	0.115	-0.881	0.202	-0.004	-7.401
0.051	0.007	0.373	0.018	0.098	-0.845	0.059	-0.006	-7.412
0.059	0.014	0.378	0.005	0.111	-0.739	0.108	-0.011	-7.418
0.057	-0.014	0.37	-0.004	0.124	-0.71	0.238	-0.014	-7.42
0.043	-0.025	0.35	-0.011	0.106	-0.922	0.219	-0.008	-7.424
0.053	-0.004	0.357	0.002	0.091	-1.15	0.113	-0.006	-7.437
0.068	-0.004	0.384	0.013	0.106	-1.094	0.033	-0.01	-7.443
0.053	-0.018	0.39	-0.003	0.126	-1.109	-0.013	-0.013	-7.424
0.039	-0.006	0.387	-0.023	0.08	-1.311	-0.036	-0.006	-7.415
0.052	0.004	0.404	-0.036	0.027	-1.29	-0.08	-0.002	-7.431
0.065	-0.023	0.412	-0.061	0.063	-1.215	-0.103	-0.007	-7.431
0.051	-0.044	0.381	-0.103	0.124	-1.315	-0.022	-0.001	-7.424
0.038	-0.028	0.338	-0.151	0.158	-1.3	0.02	0.002	-7.434
0.048	-0.008	0.34	-0.183	0.159	-1.171	-0.088	-0.008	-7.442
0.063	0.003	0.383	-0.167	0.112	-1.129	-0.185	-0.01	-7.439
0.055	0.002	0.402	-0.105	0.078	-1.123	-0.226	-0.006	-7.433
0.019	-0.021	0.386	-0.025	0.1	-1.028	-0.296	-0.008	-7.417
0.008	-0.027	0.385	0.057	0.126	-0.794	-0.278	-0.011	-7.409
0.046	0.003	0.407	0.124	0.137	-0.656	-0.124	-0.011	-7.422
0.052	0.023	0.4	0.12	0.159	-0.835	-0.056	-0.003	-7.429
0.033	0.015	0.363	0.023	0.184	-1.03	-0.133	0.006	-7.427
0.047	-0.001	0.356	-0.061	0.197	-0.958	-0.185	0.002	-7.433
0.049	-0.017	0.364	-0.056	0.195	-0.832	-0.102	-0.003	-7.431
0.034	-0.021	0.359	-0.028	0.193	-0.891	0.03	-0.003	-7.425
0.038	-0.016	0.367	-0.02	0.251	-0.997	0.038	-0.007	-7.425
0.033	-0.014	0.371	-0.011	0.303	-0.92	-0.019	-0.012	-7.419
0.006	-0.006	0.362	0.011	0.188	-0.781	0.01	-0.014	-7.416
0.006	0.006	0.383	0.032	0.017	-0.82	0.057	-0.012	-7.424
0.037	0.006	0.393	0.03	0.009	-0.935	0.064	-0.008	-7.421
0.052	-0.004	0.358	0.02	0.095	-0.941	0.064	-0.007	-7.412
0.057	-0.012	0.339	0.022	0.145	-0.929	0.001	-0.005	-7.422
0.061	-0.011	0.365	0.026	0.152	-0.947	-0.114	-0.007	-7.431
0.039	-0.016	0.377	0.02	0.099	-0.905	-0.157	-0.012	-7.424
0.018	-0.024	0.36	0.003	0.018	-0.882	-0.137	-0.009	-7.427
0.053	-0.011	0.358	-0.002	-0.028	-0.857	-0.178	-0.009	-7.439
0.098	0.007	0.379	-0.006	-0.016	-0.733	-0.229	-0.017	-7.432
0.071	-0.016	0.388	-0.019	0.057	-0.69	-0.159	-0.016	-7.418
0.032	-0.047	0.37	-0.011	0.151	-0.795	-0.098	-0.005	-7.422
0.048	-0.027	0.36	0.007	0.187	-0.854	-0.152	-0.005	-7.427
0.073	0.003	0.383	-0.005	0.13	-0.797	-0.14	-0.013	-7.427
0.07	-0.004	0.403	-0.011	0.065	-0.75	-0.012	-0.017	-7.43
0.048	-0.015	0.388	0.007	0.08	-0.827	0.061	-0.023	-7.422
0.035	-0.012	0.373	0.016	0.116	-0.934	0.045	-0.017	-7.411
0.051	-0.01	0.384	0.019	0.114	-0.963	0.005	-0.007	-7.415
0.066	-0.003	0.391	0.022	0.103	-0.953	-0.005	-0.02	-7.432
0.038	0.009	0.379	0.01	0.109	-0.909	0.124	-0.019	-7.435
0.023	-0.003	0.36	-0.003	0.113	-0.916	0.323	-0.003	-7.433
0.06	-0.01	0.353	0.002	0.1	-1.009	0.34	-0.011	-7.446
0.071	0.002	0.377	0.011	0.089	-1.012	0.146	-0.017	-7.448
0.044	-0.006	0.4	-0.008	0.101	-0.948	-0.016	-0.002	-7.435
0.036	-0.014	0.388	-0.028	0.118	-0.968	-0.009	0.001	-7.43
0.038	-0.002	0.377	-0.009	0.127	-1.028	-0.041	-0.01	-7.418
0.044	-0.001	0.392	0.003	0.119	-0.964	-0.112	-0.015	-7.415
0.062	0.004	0.409	-0.009	0.093	-0.853	-0.003	-0.012	-7.43
0.075	0.018	0.393	-0.007	0.092	-0.983	0.012	-0.007	-7.428
0.062	0.004	0.346	-0.004	0.125	-1.106	-0.236	-0.007	-7.415
0.039	-0.013	0.33	-0.014	0.146	-0.919	-0.415	-0.009	-7.42
0.043	-0.01	0.368	-0.01	0.138	-0.733	-0.42	-0.007	-7.43
0.057	-0.016	0.386	-0.001	0.127	-0.767	-0.369	-0.009	-7.422
0.046	-0.04	0.365	-0.007	0.123	-0.897	-0.354	-0.013	-7.406
0.033	-0.07	0.365	-0.008	0.111	-0.989	-0.397	-0.015	-7.427
0.034	-0.093	0.394	0	0.102	-1.022	-0.363	-0.019	-7.458
0.046	-0.118	0.406	-0.007	0.109	-1.092	-0.169	-0.01	-7.444
0.052	-0.111	0.382	-0.019	0.111	-1.165	-0.045	0.001	-7.419
0.049	-0.024	0.372	-0.024	0.106	-1.092	-0.179	-0.013	-7.415
0.06	0.072	0.393	-0.026	0.109	-0.924	-0.352	-0.024	-7.415
0.063	0.091	0.388	-0.012	0.108	-0.809	-0.275	-0.013	-7.42
0.041	0.054	0.374	0.005	0.106	-0.803	-0.06	-0.006	-7.42
0.031	0.004	0.385	-0.002	0.13	-0.893	-0.092	-0.013	-7.407
0.035	-0.02	0.387	-0.007	0.147	-0.89	-0.259	-0.024	-7.409
0.035	0.002	0.386	0.001	0.121	-0.813	-0.167	-0.018	-7.423
0.034	0.011	0.398	-0.005	0.1	-0.909	-0.01	-0.003	-7.423
0.031	-0.041	0.371	-0.018	0.109	-1.051	-0.043	-0.002	-7.415
0.041	-0.087	0.344	-0.004	0.119	-1.006	-0.114	-0.009	-7.417
0.054	-0.089	0.377	0.017	0.118	-0.934	-0.133	-0.014	-7.421
0.042	-0.086	0.386	-0.009	0.111	-0.997	-0.135	-0.016	-7.425
0.025	-0.061	0.361	-0.036	0.11	-1.043	-0.103	-0.007	-7.428
0.041	-0.022	0.377	-0.012	0.121	-1.015	-0.091	-0.003	-7.416
0.056	-0.012	0.401	-0.001	0.122	-1.005	-0.158	-0.007	-7.412
0.028	0.013	0.394	-0.01	0.109	-0.948	-0.208	-0.004	-7.431
0.017	0.051	0.387	-0.004	0.112	-0.888	-0.186	-0.005	-7.432
0.041	0.048	0.373	-0.011	0.122	-0.946	-0.188	-0.013	-7.415
0.046	0.024	0.353	-0.014	0.103	-1.001	-0.251	-0.008	-7.42
0.055	0.014	0.374	0.005	0.082	-0.982	-0.272	0	-7.435
0.061	0.012	0.393	0.008	0.085	-1.012	-0.21	0.003	-7.434
0.024	0.008	0.371	-0.001	0.099	-1.084	-0.135	0.006	-7.424
0.011	0.005	0.369	-0.002	0.103	-1.014	-0.12	-0.001	-7.441
0.05	0.005	0.393	-0.006	0.09	-0.852	-0.143	-0.016	-7.466
0.057	-0.004	0.383	-0.012	0.089	-0.835	-0.11	-0.023	-7.448
0.037	-0.013	0.361	-0.01	0.115	-0.893	-0.067	-0.021	-7.423
0.049	0.004	0.398	-0.003	0.148	-0.892	-0.029	-0.015	-7.426
0.061	0.012	0.434	-0.003	0.186	-0.928	0.062	-0.004	-7.428
0.057	-0.006	0.401	0.003	0.255	-0.937	0.107	0.002	-7.424
0.059	-0.009	0.371	0.015	0.291	-0.892	0.238	-0.008	-7.42
0.049	-0.002	0.383	0.005	0.18	-0.961	0.467	-0.021	-7.416
0.035	-0.005	0.381	-0.009	0.027	-1.048	0.412	-0.017	-7.411
0.047	-0.001	0.369	-0.01	0.006	-0.991	0.252	-0.011	-7.408
0.061	0.013	0.372	-0.017	0.067	-0.877	0.289	-0.018	-7.416
0.046	0.009	0.365	-0.029	0.106	-0.815	0.284	-0.017	-7.424
0.034	-0.008	0.346	-0.018	0.123	-0.798	0.231	-0.012	-7.423
0.045	-0.005	0.351	-0.008	0.118	-0.815	0.283	-0.011	-7.423
0.056	0.005	0.365	-0.062	0.1	-0.883	0.28	-0.007	-7.427
0.056	-0.003	0.361	-0.094	0.113	-0.947	0.055	-0.009	-7.422
0.043	-0.011	0.361	-0.009	0.136	-0.923	-0.187	-0.012	-7.412
0.032	0.004	0.376	0.072	0.125	-0.882	-0.159	-0.01	-7.413
0.048	0.021	0.394	0.083	0.114	-0.937	-0.039	-0.012	-7.414
0.046	0.012	0.392	0.067	0.126	-1.023	-0.028	-0.011	-7.412
0.028	-0.007	0.351	0.029	0.118	-1.014	-0.015	-0.01	-7.425
0.049	-0.005	0.328	0.006	0.098	-0.969	-0.007	-0.01	-7.439
0.073	0.009	0.367	0.009	0.099	-0.97	-0.026	-0.006	-7.442
0.061	0.007	0.393	0.002	0.102	-0.974	-0.001	-0.001	-7.433
0.038	-0.011	0.372	-0.011	0.102	-0.994	-0.056	0	-7.422
0.029	-0.004	0.369	-0.017	0.108	-0.945	-0.229	-0.005	-7.447
0.042	0.022	0.394	-0.022	0.101	-0.814	-0.288	-0.009	-7.471
0.052	-0.011	0.394	-0.026	0.091	-0.856	-0.179	-0.014	-7.439
0.044	-0.061	0.37	-0.02	0.083	-0.992	-0.081	-0.016	-7.41
0.052	-0.031	0.375	-0.019	0.078	-0.943	-0.088	-0.011	-7.42
0.078	0.005	0.401	-0.018	0.099	-0.849	-0.091	-0.01	-7.438
0.067	0.006	0.397	0.006	0.123	-0.882	-0.023	-0.01	-7.45
0.035	0.014	0.386	0.026	0.124	-0.911	-0.025	-0.008	-7.441
0.028	0.012	0.396	0.009	0.132	-0.878	-0.087	-0.01	-7.41
0.03	0.003	0.394	-0.01	0.147	-0.868	-0.125	-0.013	-7.397
0.039	0.009	0.373	-0.001	0.159	-0.848	-0.147	-0.011	-7.426
0.048	0	0.372	0.007	0.182	-0.843	-0.044	-0.006	-7.447
0.043	-0.033	0.36	-0.007	0.203	-0.955	0.12	-0.006	-7.439
0.048	-0.067	0.339	-0.014	0.206	-1.027	0.117	-0.008	-7.435
0.074	-0.076	0.365	-0.007	0.167	-0.958	0.07	-0.008	-7.434
0.073	-0.062	0.388	-0.032	0.088	-0.93	0.14	-0.014	-7.419
0.045	-0.046	0.376	-0.057	0.049	-0.982	0.145	-0.017	-7.413
0.05	-0.037	0.37	-0.025	0.085	-0.962	-0.053	-0.009	-7.413
0.067	-0.035	0.375	0.01	0.129	-0.825	-0.224	-0.004	-7.408
0.042	-0.025	0.387	0.013	0.134	-0.752	-0.143	-0.006	-7.411
0.027	-0.015	0.391	0.01	0.118	-0.894	-0.039	-0.011	-7.418
0.053	-0.024	0.364	0	0.108	-1.037	-0.112	-0.02	-7.418
0.062	-0.025	0.351	-0.016	0.111	-0.99	-0.119	-0.02	-7.417
0.055	-0.018	0.373	-0.009	0.111	-1.013	0.024	-0.015	-7.42
0.061	-0.015	0.38	0.006	0.109	-1.168	0.101	-0.016	-7.424
0.055	-0.011	0.372	0.004	0.135	-1.14	0.059	-0.01	-7.423
0.022	-0.012	0.377	0.001	0.151	-0.988	-0.054	-0.007	-7.429
0.012	0	0.389	0	0.114	-0.927	-0.259	-0.022	-7.434
0.036	0.029	0.382	-0.006	0.094	-0.884	-0.327	-0.022	-7.426
0.047	0.029	0.357	-0.007	0.107	-0.864	-0.097	-0.006	-7.419
0.037	0.011	0.393	-0.001	0.099	-0.94	0.033	0	-7.422
0.041	0.022	0.444	0.008	0.103	-0.993	-0.064	0.002	-7.428
0.08	0.034	0.394	0.021	0.108	-0.96	-0.05	0.004	-7.432
0.086	0.021	0.345	0.014	0.065	-0.964	0.039	0.001	-7.426
0.018	0.014	0.365	-0.003	0.031	-1.008	0.018	-0.001	-7.424
-0.014	0.004	0.376	0.005	0.042	-0.979	-0.029	-0.002	-7.428
0.026	-0.025	0.389	0.015	0.034	-0.948	-0.002	-0.003	-7.421
0.054	-0.049	0.42	0.002	0.037	-1.023	0.063	-0.005	-7.42
0.054	-0.063	0.393	-0.003	0.109	-1.09	0.12	-0.007	-7.424
0.056	-0.058	0.346	0.018	0.181	-1.048	0.154	-0.008	-7.417
0.049	-0.017	0.379	0.034	0.199	-0.962	0.043	-0.007	-7.417
0.026	0.054	0.418	0.011	0.203	-0.914	-0.178	-0.016	-7.428
0.02	0.103	0.391	-0.013	0.19	-0.911	-0.28	-0.026	-7.428
0.057	0.091	0.374	0.014	0.12	-0.915	-0.266	-0.019	-7.424
0.08	0.054	0.396	0.04	0.054	-0.931	-0.262	-0.013	-7.427
0.042	0.018	0.393	0.033	0.069	-1.01	-0.279	-0.019	-7.427
0.017	-0.043	0.363	0.024	0.09	-1.064	-0.222	-0.015	-7.42
0.045	-0.132	0.351	-0.019	0.076	-1.009	-0.067	-0.001	-7.418
0.062	-0.213	0.366	-0.099	0.089	-0.968	-0.021	-0.005	-7.436
0.035	-0.219	0.379	-0.134	0.122	-0.943	-0.105	-0.016	-7.447
0.003	-0.145	0.378	-0.135	0.135	-0.843	-0.131	-0.01	-7.425
0.014	-0.061	0.375	-0.172	0.142	-0.8	-0.152	-0.003	-7.408
0.044	0.001	0.369	-0.186	0.151	-0.843	-0.209	-0.008	-7.419
0.059	0.029	0.375	-0.117	0.141	-0.845	-0.215	-0.01	-7.426
0.067	0.015	0.401	-0.027	0.119	-0.886	-0.201	-0.006	-7.423
0.056	-0.009	0.383	0.02	0.108	-0.996	-0.169	-0.008	-7.433
0.04	0.014	0.343	0.057	0.092	-1.031	-0.09	-0.018	-7.439
0.056	0.06	0.371	0.097	0.055	-1.033	0.009	-0.014	-7.426
0.067	0.061	0.406	0.073	0.039	-1.053	0.062	-0.011	-7.419
0.046	0.036	0.381	0.021	0.074	-0.96	0.049	-0.023	-7.415
0.059	0.024	0.364	0.027	0.118	-0.835	0.066	-0.019	-7.412
0.087	0.023	0.37	0.036	0.136	-0.849	0.075	-0.002	-7.424
0.054	0.029	0.368	0.015	0.134	-0.898	0	0	-7.431
0.02	0.025	0.373	0.007	0.119	-0.887	0.004	-0.004	-7.43
0.027	0	0.361	0.005	0.103	-0.917	0.107	-0.005	-7.437
0.033	-0.016	0.334	0.005	0.106	-1.001	0.078	-0.005	-7.433
0.051	-0.003	0.349	0.024	0.118	-1.002	-0.026	-0.008	-7.418
0.07	0.011	0.378	0.03	0.12	-0.92	0.013	-0.01	-7.415
0.033	0.007	0.373	0.015	0.128	-0.884	0.074	-0.006	-7.411
-0.003	0	0.364	0.008	0.136	-0.849	0.033	-0.009	-7.419
0.032	0.006	0.375	0.008	0.115	-0.796	0.022	-0.015	-7.439
0.065	0.007	0.376	0.007	0.099	-0.836	0.051	-0.01	-7.432
0.059	-0.006	0.361	0.001	0.109	-0.913	0.024	-0.004	-7.419
0.045	-0.009	0.398	-0.013	0.107	-0.932	-0.032	-0.007	-7.429
0.032	-0.005	0.443	-0.005	0.117	-0.927	-0.047	-0.009	-7.431
0.054	-0.006	0.404	0.025	0.173	-0.935	-0.029	-0.011	-7.424
0.079	-0.006	0.364	0.03	0.22	-0.964	-0.066	-0.009	-7.425
0.054	-0.008	0.37	0.009	0.273	-0.948	-0.148	-0.006	-7.419
0.031	-0.01	0.376	0.004	0.336	-0.878	-0.167	-0.012	-7.415
0.038	-0.001	0.392	0	0.243	-0.895	-0.165	-0.017	-7.42
0.039	-0.001	0.404	-0.012	0.032	-0.955	-0.148	-0.014	-7.419
0.034	-0.018	0.377	-0.005	-0.034	-0.948	-0.043	-0.013	-7.427
0.039	-0.015	0.356	0.006	0.044	-0.996	-0.023	-0.014	-7.449
0.062	-0.013	0.372	0.008	0.095	-1.07	-0.2	-0.004	-7.445
0.074	-0.028	0.382	0.006	0.11	-1.01	-0.298	-0.003	-7.42
0.045	-0.019	0.381	0	0.129	-0.95	-0.247	-0.01	-7.411
0.037	0.001	0.389	0.002	0.101	-0.953	-0.303	-0.007	-7.426
0.064	-0.006	0.389	-0.001	0.054	-0.887	-0.421	-0.008	-7.442
0.048	-0.016	0.386	-0.008	0.083	-0.87	-0.384	-0.014	-7.438
0.039	-0.013	0.378	0.005	0.129	-0.953	-0.234	-0.012	-7.424
0.078	-0.011	0.349	0.009	0.117	-0.951	-0.124	-0.009	-7.424
0.081	-0.02	0.341	-0.014	0.093	-0.898	-0.112	-0.013	-7.431
0.043	-0.027	0.363	-0.001	0.089	-0.893	-0.128	-0.012	-7.429
0.028	-0.023	0.364	0.059	0.104	-0.884	-0.083	-0.006	-7.426
0.032	-0.02	0.359	0.041	0.127	-0.873	0.008	-0.005	-7.418
0.032	-0.012	0.374	-0.061	0.125	-0.938	0.011	-0.007	-7.409
0.038	0.013	0.378	-0.112	0.109	-1.015	-0.091	-0.009	-7.419
0.046	0.021	0.374	-0.127	0.113	-1	-0.073	-0.01	-7.428
0.058	-0.007	0.379	-0.163	0.117	-0.998	0.094	-0.011	-7.422
0.056	-0.025	0.39	-0.156	0.109	-1.056	0.17	-0.014	-7.427
0.035	-0.012	0.398	-0.085	0.107	-1.038	0.091	-0.013	-7.434
0.037	-0.006	0.388	-0.03	0.112	-1.002	-0.003	-0.006	-7.429
0.037	-0.011	0.373	-0.015	0.113	-1.011	0.003	-0.007	-7.423
0.034	-0.013	0.375	0.009	0.124	-0.985	0.067	-0.018	-7.419
0.055	-0.013	0.387	0.038	0.134	-0.98	0.071	-0.017	-7.421
0.057	0.002	0.39	0.045	0.121	-1.006	0.042	-0.006	-7.426
0.04	0.012	0.385	0.031	0.103	-0.928	0.012	-0.005	-7.426
0.04	-0.005	0.372	0.018	0.105	-0.818	-0.042	-0.013	-7.43
0.056	-0.01	0.362	0.03	0.11	-0.797	-0.081	-0.014	-7.438
0.054	0	0.372	0.047	0.099	-0.796	-0.113	-0.007	-7.434
0.034	-0.01	0.388	0.034	0.1	-0.801	-0.154	-0.009	-7.417
0.026	-0.026	0.388	0.017	0.119	-0.857	-0.134	-0.015	-7.412
0.022	-0.019	0.381	0.018	0.101	-0.934	-0.046	-0.016	-7.424
0.037	0.006	0.389	0.014	0.07	-1.022	0.035	-0.013	-7.428
0.082	0	0.402	0.013	0.089	-1.088	0.104	-0.014	-7.423
0.083	-0.026	0.382	0.021	0.117	-1.06	0.18	-0.012	-7.43
0.034	-0.018	0.353	0.019	0.118	-0.975	0.201	-0.006	-7.433
0.025	0.003	0.367	0.017	0.114	-0.945	0.125	-0.01	-7.422
0.053	-0.002	0.398	0.027	0.108	-0.97	0.031	-0.013	-7.422
0.062	-0.018	0.394	0.023	0.109	-0.986	-0.001	-0.004	-7.428
0.048	-0.025	0.38	0.01	0.123	-0.969	0.018	0.001	-7.414
0.037	-0.018	0.381	0.015	0.138	-0.934	0.059	-0.002	-7.408
0.041	0.005	0.389	0.015	0.134	-0.926	0.094	-0.006	-7.423
0.044	0.018	0.39	-0.004	0.117	-0.952	0.096	-0.015	-7.427
0.03	0.004	0.363	-0.008	0.12	-0.928	0.028	-0.016	-7.425
0.028	-0.009	0.34	0.004	0.133	-0.839	-0.08	-0.008	-7.431
0.049	-0.008	0.362	0.003	0.121	-0.795	-0.122	-0.012	-7.432
0.058	-0.015	0.382	-0.026	0.107	-0.822	-0.118	-0.016	-7.431
0.054	-0.023	0.369	-0.05	0.121	-0.845	-0.14	-0.006	-7.429
0.054	-0.016	0.363	-0.032	0.134	-0.83	-0.146	-0.004	-7.417
0.054	-0.012	0.376	-0.013	0.125	-0.811	-0.094	-0.01	-7.409
0.055	-0.004	0.382	-0.019	0.115	-0.841	-0.046	-0.015	-7.423
0.053	0.005	0.373	-0.02	0.116	-0.899	-0.083	-0.02	-7.438
0.051	0	0.352	-0.002	0.113	-0.926	-0.133	-0.013	-7.427
0.063	-0.005	0.343	0.003	0.108	-0.958	-0.076	-0.002	-7.411
0.065	-0.007	0.36	-0.012	0.107	-1.02	0.007	0.003	-7.425
0.047	-0.009	0.375	-0.005	0.109	-1.017	0.023	0	-7.435
0.026	-0.013	0.384	0.003	0.124	-0.96	0.014	-0.01	-7.417
0.019	-0.014	0.392	-0.017	0.132	-0.976	-0.009	-0.018	-7.431
0.031	0	0.39	-0.022	0.114	-1.006	-0.042	-0.019	-7.46
0.037	-0.017	0.387	-0.006	0.105	-0.992	-0.067	-0.016	-7.434
0.042	-0.057	0.377	-0.006	0.107	-1.028	-0.106	-0.004	-7.408
0.063	-0.042	0.38	-0.017	0.099	-1.048	-0.159	0.001	-7.423
0.066	-0.011	0.405	-0.016	0.102	-1.015	-0.146	-0.007	-7.422
0.04	-0.011	0.398	0.005	0.105	-1.041	-0.037	-0.012	-7.412
0.031	-0.016	0.372	0.024	0.099	-1.083	-0.001	-0.008	-7.42
0.047	-0.017	0.369	0.011	0.121	-1.041	-0.11	-0.009	-7.427
0.045	-0.011	0.371	-0.008	0.142	-0.932	-0.203	-0.015	-7.418
0.034	0.003	0.385	-0.003	0.116	-0.849	-0.237	-0.017	-7.419
0.037	0.007	0.402	0.001	0.103	-0.867	-0.292	-0.016	-7.432
0.028	-0.01	0.37	-0.008	0.115	-0.898	-0.317	-0.009	-7.436
0.02	-0.025	0.341	-0.011	0.107	-0.866	-0.249	0	-7.433
0.044	-0.015	0.365	-0.005	0.09	-0.848	-0.246	-0.001	-7.43
0.064	-0.02	0.375	-0.006	0.099	-0.881	-0.336	-0.014	-7.424
0.051	-0.048	0.369	-0.01	0.123	-0.897	-0.306	-0.021	-7.415
0.064	-0.042	0.391	-0.006	0.113	-0.872	-0.243	-0.02	-7.414
0.09	0.005	0.401	-0.002	0.087	-0.825	-0.31	-0.023	-7.422
0.055	0.042	0.384	-0.002	0.093	-0.783	-0.337	-0.022	-7.431
0.032	0.035	0.372	-0.004	0.098	-0.805	-0.251	-0.007	-7.43
0.054	-0.001	0.37	-0.011	0.084	-0.884	-0.194	0.006	-7.427
0.044	-0.026	0.366	-0.011	0.098	-0.927	-0.132	-0.002	-7.433
0.024	-0.025	0.365	-0.003	0.122	-0.958	-0.002	-0.014	-7.429
0.041	-0.017	0.381	0	0.127	-1.041	0.054	-0.013	-7.402
0.054	-0.022	0.396	-0.003	0.133	-1.089	0.035	-0.014	-7.399
0.035	-0.022	0.379	-0.008	0.136	-1.048	0.028	-0.018	-7.433
0.037	-0.001	0.378	-0.016	0.12	-0.989	-0.023	-0.009	-7.444
0.055	0.012	0.385	-0.022	0.12	-0.975	-0.037	-0.004	-7.427
0.029	-0.003	0.355	-0.022	0.129	-1.011	0.053	-0.009	-7.411
0.013	-0.015	0.387	-0.016	0.114	-1.028	0.089	-0.007	-7.406
0.048	-0.012	0.445	-0.005	0.107	-1.014	0.071	-0.002	-7.425
0.067	-0.015	0.402	0.005	0.111	-1.018	0.091	-0.012	-7.445
0.062	-0.014	0.345	0.008	0.116	-1.023	0.111	-0.023	-7.429
0.055	-0.006	0.343	0.002	0.176	-1.026	0.108	-0.012	-7.397
0.037	-0.003	0.365	-0.006	0.24	-1.017	0.09	-0.003	-7.396
0.025	0.003	0.393	-0.005	0.261	-0.974	0.094	-0.012	-7.416
0.034	0.004	0.375	0.004	0.328	-0.964	0.119	-0.01	-7.425
0.055	-0.008	0.342	-0.004	0.315	-0.968	0.102	-0.003	-7.433
0.064	0	0.355	-0.023	0.123	-0.9	0.058	-0.011	-7.44
0.051	0.02	0.37	-0.006	0.011	-0.85	0.041	-0.012	-7.44
0.042	0.008	0.372	0.017	0.076	-0.89	0.019	0.002	-7.438
0.044	-0.014	0.389	-0.005	0.111	-0.911	-0.023	0.006	-7.427
0.041	-0.015	0.399	-0.023	0.047	-0.928	-0.002	-0.008	-7.433
0.05	-0.005	0.392	-0.012	0.01	-0.99	0.074	-0.021	-7.451
0.064	-0.02	0.393	-0.016	0.049	-1.039	0.069	-0.016	-7.444
0.05	-0.043	0.385	-0.022	0.087	-1.026	0.017	-0.009	-7.438
0.037	-0.022	0.364	-0.01	0.095	-0.988	0.03	-0.017	-7.441
0.05	0.005	0.377	-0.004	0.099	-0.998	0.007	-0.018	-7.428
0.061	0.002	0.4	-0.003	0.092	-0.959	-0.107	-0.005	-7.424
0.057	-0.004	0.383	0.001	0.08	-0.824	-0.157	0.002	-7.433
0.055	-0.013	0.365	-0.002	0.078	-0.765	-0.14	0.002	-7.419
0.06	-0.015	0.38	-0.006	0.067	-0.764	-0.165	0.001	-7.407
0.052	0.012	0.393	-0.005	0.051	-0.749	-0.151	-0.004	-7.427
0.029	0.018	0.388	-0.004	0.075	-0.815	-0.069	-0.009	-7.439
0.029	-0.01	0.382	-0.006	0.128	-0.923	-0.051	-0.007	-7.43
0.051	-0.022	0.403	-0.002	0.145	-0.937	-0.08	-0.004	-7.429
0.059	-0.023	0.423	0.007	0.127	-0.936	-0.019	-0.007	-7.433
0.057	-0.027	0.399	0.003	0.114	-0.993	0.078	-0.009	-7.431
0.051	-0.015	0.371	-0.008	0.117	-0.997	0.055	-0.007	-7.433
0.031	-0.003	0.371	-0.007	0.13	-0.902	-0.029	-0.004	-7.423
0.02	-0.008	0.375	-0.002	0.137	-0.823	-0.076	-0.008	-7.407
0.031	-0.009	0.374	0.001	0.13	-0.845	-0.077	-0.017	-7.411
0.051	0	0.372	0.003	0.126	-0.906	0.015	-0.021	-7.429
0.057	0.005	0.359	0.003	0.122	-0.944	0.128	-0.018	-7.438
0.053	0.003	0.346	0.006	0.117	-1.011	0.149	-0.017	-7.426
0.057	-0.004	0.359	0.01	0.121	-1.075	0.124	-0.018	-7.419
0.054	-0.012	0.378	0.008	0.123	-1.049	0.109	-0.008	-7.419
0.018	-0.016	0.362	0	0.136	-0.987	0.061	-0.003	-7.406
0.006	-0.004	0.35	-0.011	0.141	-0.938	-0.005	-0.01	-7.422
0.045	0.005	0.38	-0.02	0.122	-0.877	-0.042	-0.012	-7.451
0.052	-0.017	0.391	-0.016	0.121	-0.862	-0.065	-0.009	-7.436
0.029	-0.033	0.362	-0.007	0.132	-0.901	-0.059	-0.011	-7.422
0.052	-0.018	0.348	-0.008	0.119	-0.897	-0.034	-0.009	-7.425
0.079	-0.012	0.364	-0.015	0.106	-0.888	-0.021	-0.01	-7.425
0.056	-0.016	0.374	-0.007	0.104	-0.943	0.015	-0.016	-7.428
0.024	-0.017	0.369	0.009	0.101	-1.013	0.042	-0.014	-7.42
0.018	-0.021	0.37	0	0.107	-1.061	-0.037	-0.012	-7.4
0.029	-0.013	0.387	-0.009	0.111	-1.043	-0.161	-0.012	-7.396
0.047	0.009	0.401	0.001	0.093	-0.922	-0.215	-0.007	-7.411
0.055	0.018	0.4	0.007	0.084	-0.807	-0.238	-0.005	-7.417
0.052	0.003	0.378	-0.002	0.096	-0.794	-0.276	-0.008	-7.418
0.05	-0.012	0.359	0	0.085	-0.832	-0.316	-0.008	-7.432
0.053	-0.01	0.38	0.013	0.061	-0.86	-0.331	-0.011	-7.441
0.055	-0.015	0.4	-0.013	0.074	-0.885	-0.274	-0.02	-7.438
0.04	-0.028	0.388	-0.044	0.126	-0.995	-0.206	-0.021	-7.421
0.039	-0.02	0.381	-0.018	0.158	-1.13	-0.233	-0.015	-7.397
0.063	-0.009	0.384	0.005	0.14	-1.094	-0.263	-0.015	-7.407
0.062	-0.003	0.39	-0.005	0.113	-0.983	-0.185	-0.015	-7.426
0.048	0.008	0.398	-0.004	0.096	-0.962	-0.143	-0.01	-7.413
0.048	0.002	0.366	-0.008	0.076	-0.929	-0.204	-0.005	-7.405
0.052	-0.005	0.332	-0.016	0.067	-0.844	-0.202	-0.005	-7.42
0.055	0	0.362	-0.011	0.087	-0.865	-0.141	-0.007	-7.426
0.034	-0.007	0.379	-0.007	0.127	-0.977	-0.137	-0.005	-7.424
0.013	-0.019	0.353	-0.005	0.16	-0.993	-0.117	-0.003	-7.423
0.027	-0.016	0.365	-0.001	0.154	-0.937	-0.05	-0.004	-7.432
0.037	-0.003	0.399	-0.005	0.132	-0.961	-0.051	-0.009	-7.445
0.038	-0.009	0.386	-0.008	0.141	-1.023	-0.026	-0.014	-7.436
0.058	-0.029	0.353	-0.006	0.153	-0.996	0.119	-0.012	-7.423
0.074	-0.028	0.364	-0.018	0.135	-0.937	0.151	-0.007	-7.423
0.048	-0.024	0.398	-0.026	0.129	-0.932	0.013	-0.007	-7.427
0.023	-0.022	0.398	0.001	0.139	-0.936	-0.074	-0.005	-7.438
0.05	-0.006	0.385	0.022	0.127	-0.94	-0.026	-0.003	-7.448
0.072	-0.005	0.381	-0.005	0.112	-0.971	0.066	-0.009	-7.431
0.054	-0.019	0.378	-0.029	0.105	-0.998	0.111	-0.01	-7.406
0.053	-0.008	0.382	-0.034	0.098	-0.982	0.155	-0.006	-7.417
0.065	0.001	0.389	-0.055	0.099	-0.968	0.206	-0.011	-7.43
0.067	-0.015	0.37	-0.075	0.1	-1.003	0.116	-0.017	-7.41
0.065	-0.024	0.348	-0.032	0.099	-0.958	-0.09	-0.018	-7.413
0.051	-0.017	0.373	0.051	0.105	-0.861	-0.132	-0.015	-7.444
0.034	-0.012	0.398	0.066	0.108	-0.915	-0.004	-0.014	-7.444
0.015	-0.012	0.375	0.038	0.111	-0.97	0.024	-0.017	-7.425
0.033	-0.014	0.37	0.049	0.115	-0.898	0.027	-0.012	-7.423
0.103	-0.008	0.395	0.044	0.112	-0.919	0.168	-0.006	-7.423
0.093	0.011	0.397	0.011	0.108	-1.05	0.247	-0.01	-7.424
0.02	0.016	0.381	-0.001	0.108	-1.073	0.181	-0.009	-7.439
0.017	0.001	0.355	-0.001	0.112	-0.958	0.103	-0.002	-7.442
0.046	-0.006	0.339	-0.003	0.119	-0.875	-0.029	-0.004	-7.421
0.052	-0.006	0.362	-0.009	0.109	-0.872	-0.187	-0.009	-7.42
0.052	-0.007	0.378	-0.012	0.092	-0.875	-0.232	-0.012	-7.441
0.038	-0.007	0.379	-0.01	0.106	-0.893	-0.259	-0.01	-7.435
0.037	-0.006	0.389	-0.011	0.121	-0.89	-0.298	-0.001	-7.418
0.065	0.01	0.397	-0.02	0.111	-0.845	-0.225	0	-7.419
0.055	0.021	0.391	-0.03	0.109	-0.888	-0.072	-0.008	-7.421
0.017	-0.001	0.376	-0.028	0.108	-0.999	0.005	-0.012	-7.425
0.025	-0.016	0.39	-0.021	0.1	-1.027	-0.092	-0.017	-7.431
0.04	-0.008	0.413	-0.008	0.11	-0.974	-0.228	-0.015	-7.426
0.024	-0.013	0.395	0.018	0.113	-0.917	-0.248	-0.005	-7.422
0.029	-0.023	0.377	0.018	0.093	-0.905	-0.24	-0.009	-7.418
0.028	-0.021	0.375	-0.011	0.103	-0.91	-0.273	-0.019	-7.411
0.009	-0.017	0.373	-0.02	0.134	-0.891	-0.244	-0.022	-7.421
0.045	-0.007	0.391	-0.022	0.135	-0.923	-0.109	-0.013	-7.433
0.067	0.003	0.392	-0.026	0.122	-0.98	0.003	0.002	-7.416
0.034	-0.008	0.357	-0.018	0.117	-0.956	0.035	0.003	-7.411
0.047	-0.018	0.346	-0.019	0.122	-0.919	0.048	-0.008	-7.437
0.068	-0.012	0.373	-0.019	0.122	-0.942	0.042	-0.01	-7.447
0.031	-0.012	0.382	-0.005	0.124	-0.972	0.042	-0.011	-7.428
0.012	-0.024	0.373	0.004	0.134	-0.972	0.045	-0.014	-7.415
0.05	-0.024	0.373	0.006	0.103	-0.932	-0.042	-0.008	-7.423
0.082	-0.013	0.384	0.004	0.064	-0.873	-0.157	-0.002	-7.437
0.067	-0.028	0.381	-0.003	0.107	-0.883	-0.168	-0.009	-7.435
0.036	-0.046	0.364	-0.004	0.187	-0.958	-0.135	-0.01	-7.421
0.027	-0.022	0.356	-0.003	0.238	-0.958	-0.161	-0.008	-7.42
0.039	0.003	0.359	-0.008	0.275	-0.89	-0.163	-0.008	-7.428
0.06	0.002	0.358	-0.002	0.33	-0.901	-0.094	0.002	-7.431
0.061	0.004	0.371	0.012	0.352	-0.96	-0.053	0.002	-7.42
0.037	-0.001	0.397	0.014	0.207	-0.956	-0.035	-0.016	-7.406
0.028	-0.014	0.4	0.011	-0.024	-0.942	-0.02	-0.02	-7.414
0.04	0.003	0.385	0.016	-0.093	-0.959	-0.074	-0.01	-7.435
0.048	0.022	0.384	0.009	-0.015	-0.945	-0.155	-0.013	-7.44
0.056	0.005	0.373	-0.013	0.05	-0.888	-0.192	-0.02	-7.424
0.062	-0.007	0.353	-0.008	0.082	-0.849	-0.219	-0.017	-7.418
0.065	-0.003	0.368	0.022	0.096	-0.888	-0.199	-0.014	-7.434
0.067	-0.01	0.386	-0.004	0.084	-0.96	-0.065	-0.016	-7.439
0.042	-0.021	0.377	-0.053	0.084	-1.004	0.059	-0.019	-7.429
0.037	-0.019	0.372	-0.027	0.104	-1.022	0.066	-0.017	-7.424
0.083	-0.006	0.379	0.015	0.1	-0.983	0.032	-0.012	-7.425
0.095	0.001	0.391	0.005	0.086	-0.907	0.052	-0.01	-7.426
0.067	-0.004	0.391	-0.017	0.099	-0.903	0.088	-0.013	-7.426
0.051	-0.012	0.366	-0.015	0.116	-0.952	0.04	-0.012	-7.432
0.048	-0.019	0.346	-0.004	0.113	-0.966	-0.082	-0.008	-7.438
0.038	-0.021	0.369	-0.003	0.099	-0.945	-0.166	-0.003	-7.432
0.031	-0.015	0.386	0.002	0.092	-0.939	-0.145	-0.001	-7.419
0.03	-0.011	0.374	0.011	0.109	-0.972	-0.095	-0.006	-7.403
0.029	-0.011	0.384	0.007	0.128	-0.981	-0.089	-0.01	-7.402
0.042	0.002	0.411	0	0.118	-0.954	-0.109	-0.011	-7.422
0.044	0.013	0.405	-0.002	0.113	-0.937	-0.119	-0.012	-7.431
0.019	-0.004	0.372	-0.01	0.129	-0.915	-0.103	-0.011	-7.431
0.016	-0.021	0.356	-0.013	0.128	-0.891	-0.114	-0.01	-7.432
0.045	-0.012	0.363	-0.011	0.112	-0.901	-0.132	-0.008	-7.427
0.045	-0.005	0.371	-0.03	0.112	-0.924	-0.069	-0.006	-7.428
0.014	-0.009	0.374	-0.043	0.121	-0.922	-0.01	-0.012	-7.427
0.023	-0.013	0.377	-0.013	0.126	-0.922	-0.044	-0.01	-7.408
0.068	-0.009	0.381	0.005	0.124	-0.929	-0.077	-0.004	-7.399
0.077	0.009	0.378	-0.004	0.115	-0.905	-0.037	-0.009	-7.41
0.053	0.01	0.373	-0.009	0.111	-0.899	0.01	-0.014	-7.42
0.031	-0.009	0.367	-0.014	0.113	-0.918	0.072	-0.016	-7.425
0.033	-0.007	0.359	-0.018	0.113	-0.902	0.193	-0.013	-7.431
0.061	-0.001	0.365	-0.005	0.11	-0.922	0.249	0.003	-7.43
0.051	-0.015	0.381	0.017	0.108	-0.992	0.187	0.009	-7.417
0.011	-0.02	0.382	0.015	0.118	-0.974	0.134	-0.006	-7.424
0.021	-0.003	0.376	-0.008	0.129	-0.904	0.102	-0.014	-7.452
0.066	0.005	0.391	-0.019	0.11	-0.913	0.015	-0.007	-7.447
0.079	-0.026	0.398	-0.014	0.098	-0.914	-0.054	-0.01	-7.415
0.072	-0.048	0.369	-0.012	0.112	-0.879	0.004	-0.018	-7.407
0.076	-0.014	0.379	-0.02	0.115	-0.922	0.059	-0.006	-7.424
0.069	0.013	0.431	-0.017	0.119	-0.986	-0.002	-0.004	-7.435
0.048	-0.002	0.413	0.009	0.132	-0.987	-0.014	-0.018	-7.43
0.043	-0.008	0.369	0.023	0.136	-1.006	0.024	-0.015	-7.426
0.04	-0.015	0.391	0.005	0.143	-1.021	-0.03	-0.01	-7.417
0.018	-0.025	0.412	-0.014	0.13	-0.932	-0.092	-0.018	-7.406
0.005	0	0.395	-0.011	0.11	-0.882	-0.053	-0.019	-7.423
0.027	0.018	0.378	0.003	0.121	-0.966	0.001	-0.008	-7.439
0.051	-0.002	0.36	0.001	0.119	-0.98	-0.021	0.001	-7.42
0.065	-0.011	0.357	-0.013	0.087	-0.891	-0.06	-0.008	-7.405
0.088	-0.003	0.378	-0.003	0.076	-0.874	-0.09	-0.01	-7.419
0.073	-0.009	0.383	0.007	0.096	-0.906	-0.149	0.002	-7.431
0.018	-0.014	0.374	-0.008	0.107	-0.93	-0.174	-0.004	-7.422
0	-0.003	0.377	-0.009	0.08	-1.021	-0.193	-0.012	-7.433
0.029	0.007	0.372	0.007	0.079	-1.099	-0.239	-0.003	-7.446
0.045	-0.01	0.363	0.002	0.135	-1.064	-0.173	-0.004	-7.431
0.038	-0.031	0.362	-0.011	0.156	-1.054	-0.043	-0.015	-7.429
0.046	-0.018	0.355	-0.015	0.14	-1.076	-0.029	-0.014	-7.438
0.058	-0.002	0.359	-0.022	0.143	-0.995	-0.065	-0.012	-7.43
0.057	-0.013	0.379	-0.007	0.147	-0.888	-0.043	-0.014	-7.435
0.049	-0.026	0.392	0.017	0.131	-0.887	-0.042	-0.012	-7.441
0.029	-0.025	0.391	-0.004	0.123	-0.925	-0.061	-0.013	-7.429
0.019	-0.021	0.389	-0.024	0.121	-0.89	0.02	-0.018	-7.415
0.031	-0.013	0.406	-0.008	0.099	-0.843	0.135	-0.02	-7.419
0.038	-0.004	0.41	-0.002	0.08	-0.892	0.16	-0.018	-7.433
0.046	-0.01	0.363	-0.012	0.099	-0.946	0.175	-0.011	-7.433
0.056	-0.016	0.336	-0.007	0.119	-0.908	0.228	-0.005	-7.426
0.047	-0.01	0.366	0.002	0.111	-0.886	0.134	-0.007	-7.428
0.034	-0.005	0.375	-0.001	0.115	-0.858	-0.106	-0.015	-7.434
0.03	-0.011	0.367	-0.013	0.122	-0.798	-0.219	-0.012	-7.429
0.053	-0.024	0.381	-0.014	0.084	-0.872	-0.22	-0.001	-7.415
0.075	-0.021	0.384	-0.002	0.061	-0.973	-0.276	-0.007	-7.419
0.049	-0.007	0.373	0.008	0.103	-0.945	-0.247	-0.018	-7.43
0.034	-0.011	0.383	0.004	0.113	-0.941	-0.072	-0.013	-7.421
0.06	-0.012	0.38	-0.003	0.078	-1.016	0.032	-0.011	-7.414
0.069	0	0.352	-0.007	0.075	-1.01	0.083	-0.016	-7.418
0.062	-0.003	0.355	0.001	0.098	-0.936	0.163	-0.008	-7.42
0.067	-0.008	0.372	0.011	0.119	-0.951	0.133	0.005	-7.423
0.061	-0.008	0.357	0.007	0.141	-1.012	0.007	0.001	-7.426
0.035	-0.013	0.351	0.003	0.145	-0.985	-0.095	-0.005	-7.435
0.036	0	0.379	0	0.135	-0.932	-0.173	-0.005	-7.441
0.063	0.015	0.396	-0.009	0.132	-0.955	-0.183	-0.006	-7.43
0.057	-0.004	0.382	-0.015	0.125	-0.969	-0.116	-0.005	-7.429
0.042	-0.014	0.378	-0.006	0.117	-0.947	-0.066	-0.003	-7.439
0.061	0.002	0.394	0.008	0.117	-0.987	-0.082	-0.003	-7.427
0.051	0.007	0.388	-0.004	0.111	-1.051	-0.193	-0.008	-7.412
0.022	0.005	0.37	-0.022	0.111	-1.017	-0.345	-0.017	-7.413
0.046	-0.001	0.374	-0.013	0.12	-0.921	-0.398	-0.015	-7.403
0.073	-0.015	0.382	-0.004	0.122	-0.865	-0.378	-0.006	-7.402
0.053	-0.008	0.382	-0.006	0.123	-0.845	-0.347	-0.004	-7.425
0.041	0.008	0.38	-0.008	0.125	-0.885	-0.251	-0.01	-7.434
0.057	-0.003	0.359	-0.018	0.11	-0.965	-0.157	-0.016	-7.426
0.057	-0.011	0.339	-0.018	0.102	-0.97	-0.127	-0.023	-7.416
0.043	-0.008	0.361	0.002	0.113	-0.981	-0.076	-0.028	-7.416
0.048	-0.018	0.381	0.011	0.112	-1.073	-0.033	-0.024	-7.42
0.043	-0.024	0.364	0	0.122	-1.098	-0.066	-0.024	-7.406
0.017	-0.022	0.359	-0.001	0.149	-1.001	-0.097	-0.024	-7.403
0.019	-0.015	0.381	0.004	0.128	-0.907	-0.078	-0.016	-7.421
0.04	-0.008	0.385	-0.011	0.098	-0.915	-0.081	-0.011	-7.421
0.046	-0.022	0.359	-0.019	0.113	-0.912	-0.143	-0.012	-7.417
0.055	-0.03	0.384	-0.006	0.121	-0.81	-0.221	-0.009	-7.42
0.057	-0.021	0.443	0.002	0.114	-0.795	-0.251	-0.003	-7.418
0.035	-0.024	0.419	-0.001	0.115	-0.889	-0.187	0.001	-7.421
0.026	-0.024	0.369	-0.005	0.118	-0.918	-0.074	-0.001	-7.42
0.031	-0.012	0.37	-0.003	0.125	-0.934	-0.001	-0.003	-7.408
0.027	-0.008	0.38	0.001	0.119	-0.998	0.017	-0.001	-7.415
0.034	0.006	0.392	-0.003	0.116	-1.031	0.03	-0.002	-7.438
0.054	0.022	0.398	-0.006	0.163	-1.019	0.068	-0.004	-7.444
0.062	0.012	0.369	-0.002	0.221	-0.962	0.049	-0.008	-7.438
0.057	0	0.345	-0.013	0.238	-0.857	-0.035	-0.012	-7.438
0.058	0.001	0.369	-0.011	0.258	-0.773	-0.054	-0.013	-7.441
0.062	-0.007	0.389	0.016	0.278	-0.781	-0.059	-0.015	-7.428
0.05	-0.02	0.382	0.007	0.17	-0.818	-0.135	-0.015	-7.413
0.037	-0.015	0.388	-0.018	-0.028	-0.804	-0.116	-0.005	-7.432
0.053	0.004	0.398	-0.006	-0.081	-0.851	0.063	-0.001	-7.448
0.056	-0.024	0.389	0.001	0.024	-1.024	0.215	-0.007	-7.437
0.03	-0.066	0.375	-0.011	0.093	-1.13	0.256	-0.009	-7.431
0.03	-0.035	0.369	-0.013	0.089	-1.024	0.287	-0.017	-7.43
0.051	0.003	0.378	-0.02	0.086	-0.893	0.314	-0.027	-7.435
0.061	-0.008	0.397	-0.016	0.101	-0.897	0.32	-0.016	-7.451
0.062	-0.014	0.399	-0.003	0.108	-0.906	0.292	-0.009	-7.437
0.037	-0.013	0.387	-0.014	0.116	-0.846	0.13	-0.011	-7.408
0.027	-0.016	0.385	-0.016	0.126	-0.807	-0.035	-0.002	-7.412
0.055	0.004	0.4	0	0.112	-0.829	0.009	0.001	-7.423
0.045	0.02	0.406	-0.007	0.093	-0.913	0.074	-0.009	-7.422
0.017	-0.003	0.376	-0.023	0.093	-0.986	0.04	-0.011	-7.426
0.029	-0.017	0.351	-0.012	0.093	-0.97	0.044	-0.007	-7.42
0.051	-0.008	0.372	0.002	0.093	-0.945	-0.048	-0.007	-7.403
0.06	-0.014	0.384	-0.02	0.107	-0.966	-0.254	-0.013	-7.404
0.049	-0.02	0.362	-0.038	0.136	-0.989	-0.292	-0.018	-7.423
0.023	-0.011	0.351	-0.01	0.14	-0.987	-0.207	-0.012	-7.431
0.033	-0.007	0.366	0.01	0.093	-0.952	-0.169	-0.006	-7.417
0.069	0.002	0.376	-0.007	0.043	-0.936	-0.185	-0.01	-7.42
0.067	0.008	0.372	-0.014	0.04	-0.928	-0.177	-0.01	-7.436
0.041	-0.007	0.364	-0.006	0.066	-0.904	-0.112	-0.002	-7.43
0.035	-0.004	0.352	0.001	0.102	-0.927	-0.14	-0.004	-7.42
0.038	0.007	0.348	0.016	0.152	-0.889	-0.227	-0.014	-7.432
0.038	-0.008	0.36	0.016	0.21	-0.772	-0.177	-0.015	-7.445
0.037	-0.022	0.37	-0.003	0.241	-0.881	-0.103	-0.008	-7.434
0.034	-0.016	0.369	-0.005	0.193	-1.09	-0.113	-0.006	-7.416
0.043	0.004	0.373	0.002	0.095	-1.008	-0.098	-0.009	-7.427
0.057	0.016	0.372	-0.001	0.061	-0.954	-0.07	-0.009	-7.448
0.043	0.004	0.358	-0.006	0.096	-1.157	-0.126	-0.01	-7.45
0.026	-0.01	0.389	-0.007	0.117	-1.175	-0.202	-0.014	-7.447
0.051	-0.015	0.44	0.002	0.112	-0.972	-0.147	-0.01	-7.448
0.073	-0.017	0.415	0.01	0.104	-0.859	0	0.004	-7.443
0.053	-0.017	0.372	-0.004	0.11	-0.865	0.069	0.006	-7.434
0.053	-0.02	0.378	-0.004	0.132	-0.961	0.059	-0.005	-7.424
0.072	-0.015	0.385	0.01	0.135	-1.09	0.026	-0.007	-7.419
0.05	0.009	0.385	0.004	0.107	-1.104	-0.036	0.003	-7.432
0.024	0.019	0.392	-0.009	0.093	-0.988	-0.072	0.009	-7.436
0.041	0.001	0.382	-0.017	0.102	-0.899	-0.05	0.003	-7.421
0.054	-0.008	0.368	-0.023	0.097	-0.927	-0.074	-0.003	-7.42
0.041	-0.008	0.383	-0.004	0.086	-0.891	-0.175	-0.01	-7.438
0.03	-0.014	0.393	0.014	0.099	-0.732	-0.207	-0.015	-7.435
0.026	-0.021	0.376	0	0.12	-0.731	-0.167	-0.011	-7.414
0.046	-0.023	0.368	-0.008	0.102	-0.946	-0.183	-0.009	-7.409
0.079	-0.016	0.38	0	0.078	-1.109	-0.192	-0.012	-7.427
0.065	0.002	0.383	-0.001	0.113	-1.111	-0.129	-0.008	-7.444
0.037	0.007	0.367	-0.003	0.151	-1.056	-0.118	-0.009	-7.441
0.054	-0.01	0.348	0.005	0.14	-1.021	-0.171	-0.016	-7.43
0.066	-0.014	0.342	0.009	0.118	-1.001	-0.175	-0.011	-7.435
0.053	-0.004	0.355	0.016	0.112	-0.955	-0.158	-0.001	-7.445
0.049	-0.007	0.367	0.023	0.122	-0.923	-0.173	-0.002	-7.434
0.03	-0.015	0.365	0.004	0.14	-0.924	-0.17	-0.012	-7.418
0.007	-0.024	0.375	-0.017	0.148	-0.924	-0.128	-0.015	-7.42
0.029	-0.017	0.395	-0.014	0.135	-0.979	-0.113	-0.012	-7.428
0.053	-0.001	0.395	-0.011	0.128	-1.02	-0.17	-0.023	-7.428
0.046	-0.012	0.368	-0.029	0.134	-0.918	-0.208	-0.04	-7.42
0.04	-0.02	0.35	-0.026	0.122	-0.803	-0.181	-0.033	-7.414
0.056	-0.013	0.369	0	0.109	-0.788	-0.202	-0.018	-7.413
0.065	-0.022	0.385	-0.022	0.116	-0.84	-0.22	-0.022	-7.42
0.047	-0.025	0.371	-0.051	0.111	-0.908	-0.143	-0.029	-7.427
0.058	-0.009	0.372	-0.02	0.091	-0.869	-0.066	-0.025	-7.411
0.084	0	0.396	-0.005	0.079	-0.728	0.026	-0.023	-7.39
0.062	0.011	0.398	-0.018	0.087	-0.675	0.197	-0.024	-7.406
0.039	0.02	0.388	-0.005	0.108	-0.761	0.328	-0.017	-7.417
0.043	-0.001	0.378	-0.001	0.119	-0.871	0.331	-0.005	-7.39
0.05	-0.023	0.361	-0.008	0.121	-0.913	0.261	-0.003	-7.383
0.073	-0.018	0.365	0.012	0.121	-0.93	0.296	-0.003	-7.407
0.076	-0.013	0.382	0.021	0.118	-1.024	0.448	0.003	-7.408
0.039	-0.02	0.38	0.003	0.12	-1.126	0.462	0.001	-7.399
0.03	-0.011	0.372	-0.003	0.123	-1.11	0.34	-0.003	-7.431
0.058	0.001	0.392	0.006	0.113	-1.077	0.253	-0.004	-7.464
0.057	-0.024	0.407	0.003	0.108	-1.158	0.236	-0.019	-7.437
0.042	-0.045	0.372	-0.007	0.12	-1.271	0.225	-0.031	-7.41
0.044	-0.017	0.368	-0.01	0.132	-1.263	0.104	-0.021	-7.416
0.046	0	0.415	-0.01	0.138	-1.171	-0.05	-0.01	-7.419
0.047	-0.011	0.407	0.001	0.139	-1.126	-0.116	-0.006	-7.421
0.04	-0.011	0.373	0.01	0.131	-1.066	-0.143	0.004	-7.418
0.021	-0.011	0.377	-0.005	0.132	-0.966	-0.195	0.013	-7.402
0.012	-0.012	0.389	-0.017	0.133	-0.896	-0.364	0.009	-7.41
0.017	0.002	0.393	-0.009	0.112	-0.765	-0.533	0.005	-7.427
0.016	0.01	0.381	-0.001	0.105	-0.644	-0.49	0.002	-7.417
0.009	0.006	0.356	-0.015	0.124	-0.724	-0.366	-0.006	-7.42
0.028	-0.001	0.358	-0.028	0.117	-0.888	-0.263	-0.006	-7.439
0.061	-0.011	0.376	-0.009	0.085	-0.962	-0.147	-0.005	-7.433
0.055	-0.02	0.385	0.01	0.091	-0.989	-0.086	-0.015	-7.421
0.039	-0.026	0.388	0.002	0.12	-1.009	-0.071	-0.017	-7.424
0.057	-0.013	0.377	-0.002	0.092	-0.914	-0.057	-0.01	-7.434
0.055	0.018	0.37	-0.001	0.055	-0.759	-0.132	-0.01	-7.438
0.037	-0.003	0.383	-0.009	0.088	-0.687	-0.301	-0.008	-7.429
0.062	-0.045	0.385	-0.012	0.12	-0.652	-0.381	-0.006	-7.424
0.076	-0.023	0.365	-0.006	0.109	-0.676	-0.261	-0.02	-7.427
0.048	0.005	0.342	-0.007	0.097	-0.829	-0.077	-0.028	-7.429
0.044	-0.004	0.339	-0.01	0.097	-1.013	-0.004	-0.009	-7.431
0.045	-0.005	0.355	-0.008	0.111	-1.09	0.024	0.002	-7.425
0.006	-0.003	0.367	-0.014	0.139	-1.07	0.061	-0.007	-7.419
0.005	-0.02	0.388	-0.01	0.138	-1.049	-0.001	-0.008	-7.427
0.052	-0.017	0.411	0.012	0.106	-0.977	-0.087	-0.006	-7.428
0.055	0.008	0.403	0.017	0.105	-0.869	0	-0.016	-7.431
0.045	0.002	0.37	-0.001	0.127	-0.927	0.155	-0.019	-7.45
0.07	-0.02	0.353	-0.01	0.119	-1.049	0.137	-0.008	-7.444
0.075	-0.012	0.367	0	0.098	-1.025	0.016	-0.005	-7.42
0.048	-0.009	0.379	-0.003	0.093	-0.967	0.002	-0.006	-7.43
0.033	-0.016	0.374	-0.023	0.087	-0.978	0.009	0.004	-7.441
0.06	-0.005	0.376	-0.019	0.09	-0.981	-0.077	0.003	-7.42
0.086	-0.007	0.387	-0.004	0.105	-0.935	-0.133	-0.01	-7.414
0.051	0	0.393	-0.008	0.103	-0.909	-0.137	-0.012	-7.43
0.017	0.027	0.385	-0.02	0.101	-0.942	-0.165	-0.014	-7.433
0.036	0.015	0.361	-0.023	0.107	-0.956	-0.184	-0.023	-7.432
0.048	-0.01	0.358	-0.015	0.104	-0.957	-0.159	-0.027	-7.437
0.039	-0.003	0.387	0.002	0.099	-1.017	-0.167	-0.023	-7.436
0.05	-0.004	0.391	0.012	0.102	-1.059	-0.255	-0.024	-7.435
0.064	-0.02	0.371	0.001	0.11	-1.003	-0.17	-0.031	-7.43
0.047	-0.013	0.373	-0.014	0.125	-0.912	0.049	-0.029	-7.426
0.044	0.004	0.393	-0.011	0.13	-0.84	-0.008	-0.024	-7.431
0.071	0	0.399	-0.006	0.109	-0.803	-0.08	-0.022	-7.43
0.071	-0.01	0.38	-0.007	0.111	-0.821	0.166	-0.015	-7.428
0.044	-0.004	0.389	-0.009	0.167	-0.877	0.317	-0.004	-7.426
0.046	-0.002	0.419	-0.007	0.216	-0.918	0.084	0	-7.417
0.063	-0.015	0.4	0.007	0.231	-0.93	-0.187	-0.004	-7.415
0.052	-0.017	0.377	0.014	0.263	-0.927	-0.184	-0.003	-7.424
0.031	-0.016	0.385	0.002	0.261	-0.893	-0.115	0.002	-7.421
0.025	-0.021	0.379	-0.002	0.132	-0.855	-0.156	0.006	-7.409
0.024	-0.008	0.378	-0.007	0.008	-0.847	-0.176	0.008	-7.42
0.032	0.01	0.385	-0.015	0.024	-0.86	-0.123	0.004	-7.429
0.051	0.001	0.357	-0.006	0.084	-0.889	-0.03	-0.004	-7.423
0.06	-0.011	0.337	-0.003	0.109	-0.883	0.011	-0.008	-7.429
0.055	-0.012	0.37	-0.009	0.107	-0.864	-0.121	-0.005	-7.434
0.055	-0.014	0.382	-0.004	0.101	-0.887	-0.319	-0.003	-7.421
0.06	-0.018	0.352	-0.003	0.111	-0.929	-0.405	-0.004	-7.411
0.047	-0.014	0.358	-0.009	0.09	-0.979	-0.387	-0.009	-7.42
0.035	-0.001	0.388	-0.001	0.06	-0.995	-0.314	-0.014	-7.425
0.051	-0.02	0.382	0.003	0.087	-1.002	-0.241	-0.011	-7.416
0.053	-0.053	0.355	-0.005	0.116	-1.041	-0.228	-0.01	-7.423
0.028	-0.033	0.354	-0.005	0.126	-1.042	-0.244	-0.01	-7.441
0.028	-0.007	0.369	-0.002	0.165	-1.034	-0.274	-0.002	-7.438
0.043	-0.013	0.377	0.003	0.197	-1.011	-0.319	0.004	-7.425
0.042	-0.019	0.384	0.004	0.215	-0.937	-0.343	-0.001	-7.421
0.03	-0.025	0.387	-0.01	0.246	-0.971	-0.379	-0.009	-7.415
0.022	-0.025	0.39	-0.018	0.19	-1.034	-0.368	-0.016	-7.407
0.023	-0.01	0.401	-0.005	0.03	-0.899	-0.099	-0.015	-7.407
0.022	-0.005	0.399	0	-0.042	-0.8	0.294	-0.013	-7.415
0.027	-0.012	0.367	-0.009	0.02	-0.907	0.441	-0.016	-7.429
0.045	-0.013	0.356	-0.005	0.087	-1.022	0.281	-0.011	-7.436
0.062	-0.009	0.385	0.01	0.132	-1.158	-0.011	-0.006	-7.432
0.069	-0.011	0.382	-0.009	0.179	-1.287	-0.168	-0.009	-7.432
0.065	-0.012	0.356	-0.04	0.164	-1.155	-0.052	-0.007	-7.431
0.065	-0.01	0.371	-0.023	0.094	-0.907	0.137	-0.007	-7.414
0.068	-0.01	0.398	0.003	0.071	-0.843	0.193	-0.012	-7.408
0.056	-0.001	0.399	0.001	0.09	-0.903	0.111	-0.012	-7.426
0.047	0.009	0.386	0.001	0.096	-0.957	0.006	-0.015	-7.433
0.052	0	0.359	-0.003	0.086	-0.999	-0.042	-0.02	-7.428
0.038	-0.01	0.344	-0.016	0.065	-1.041	-0.092	-0.023	-7.432
0.034	-0.006	0.363	-0.009	0.057	-1.019	-0.119	-0.018	-7.428
0.063	-0.008	0.378	0.007	0.066	-0.879	-0.026	-0.007	-7.419
0.053	-0.023	0.377	0.005	0.078	-0.735	0.1	-0.001	-7.42
0.014	-0.023	0.37	-0.003	0.093	-0.666	0.14	-0.006	-7.428
0.021	0.002	0.364	-0.002	0.11	-0.616	0.174	-0.016	-7.442
0.036	0.012	0.371	-0.008	0.129	-0.654	0.288	-0.027	-7.449
0.019	-0.005	0.366	-0.019	0.134	-0.843	0.422	-0.027	-7.436
0.019	-0.02	0.387	-0.015	0.127	-0.948	0.521	-0.022	-7.423
0.029	-0.02	0.436	-0.004	0.135	-0.874	0.614	-0.016	-7.427
0.028	-0.018	0.418	0.001	0.145	-0.824	0.712	-0.006	-7.437
0.035	-0.017	0.378	0.004	0.136	-0.803	0.719	0.003	-7.426
0.034	-0.012	0.378	0	0.133	-0.748	0.621	0	-7.405
0.032	-0.009	0.384	-0.002	0.143	-0.762	0.512	-0.009	-7.406
0.042	-0.004	0.395	0.008	0.133	-0.839	0.416	-0.009	-7.431
0.039	0.005	0.396	0.01	0.117	-0.857	0.394	-0.006	-7.442
0.044	0.003	0.358	-0.004	0.126	-0.824	0.45	-0.008	-7.431
0.062	-0.002	0.335	-0.016	0.135	-0.907	0.456	-0.007	-7.423
0.072	0.007	0.373	-0.013	0.107	-1.056	0.396	-0.003	-7.422
0.07	0.009	0.398	-0.01	0.088	-1.054	0.333	-0.007	-7.43
0.055	-0.009	0.38	-0.008	0.111	-1.004	0.274	-0.016	-7.432
0.056	-0.017	0.374	0	0.093	-1.018	0.173	-0.017	-7.419
0.084	-0.002	0.375	0	0.045	-0.984	0.056	-0.008	-7.418
0.081	-0.003	0.37	-0.008	0.067	-0.944	0.077	-0.004	-7.427
0.053	-0.019	0.377	-0.003	0.105	-0.983	0.161	-0.004	-7.42
0.047	-0.011	0.373	0.002	0.097	-1.032	0.094	0.001	-7.416
0.048	-0.001	0.352	0.005	0.092	-1.041	-0.031	0.004	-7.429
0.049	-0.016	0.356	0.025	0.098	-1.043	-0.091	0.002	-7.439
0.052	-0.022	0.379	0.026	0.1	-1.104	-0.157	-0.002	-7.433
0.029	-0.008	0.375	0.003	0.121	-1.174	-0.287	-0.007	-7.421
0.018	0.001	0.364	0.001	0.15	-1.121	-0.394	-0.005	-7.418
0.039	0.01	0.386	0.002	0.159	-1.022	-0.395	0.004	-7.425
0.048	0.01	0.403	-0.007	0.172	-1.034	-0.386	-0.001	-7.424
0.053	-0.008	0.368	-0.01	0.191	-1.057	-0.434	-0.018	-7.43
0.058	-0.019	0.349	-0.003	0.179	-0.982	-0.473	-0.016	-7.435
0.064	-0.014	0.38	0.008	0.15	-0.964	-0.437	-0.008	-7.419
0.066	-0.015	0.391	-0.017	0.143	-1.07	-0.33	-0.014	-7.41
0.026	-0.022	0.378	-0.051	0.142	-1.13	-0.264	-0.017	-7.422
0.031	-0.017	0.379	-0.029	0.137	-1.117	-0.297	-0.013	-7.427
0.081	-0.006	0.383	-0.002	0.129	-1.098	-0.369	-0.013	-7.424
0.066	0.002	0.387	-0.006	0.105	-1.035	-0.42	-0.016	-7.422
0.044	0.008	0.389	-0.005	0.102	-1.005	-0.401	-0.018	-7.424
0.05	-0.001	0.367	-0.005	0.122	-1.017	-0.391	-0.011	-7.428
0.05	-0.008	0.35	-0.018	0.118	-0.941	-0.455	-0.01	-7.435
0.059	-0.005	0.368	-0.013	0.112	-0.963	-0.477	-0.016	-7.434
0.055	-0.012	0.376	0.001	0.124	-1.128	-0.429	-0.008	-7.416
0.032	-0.022	0.367	-0.008	0.133	-1.09	-0.395	-0.008	-7.405
0.017	-0.015	0.375	-0.014	0.127	-0.843	-0.403	-0.022	-7.44
0.04	-0.003	0.388	-0.013	0.108	-0.682	-0.475	-0.02	-7.465
0.075	-0.009	0.385	-0.022	0.102	-0.732	-0.536	-0.008	-7.432
0.059	-0.022	0.368	-0.017	0.114	-0.863	-0.528	-0.009	-7.409
0.031	-0.019	0.392	-0.006	0.101	-0.916	-0.576	-0.02	-7.417
0.054	-0.009	0.435	-0.008	0.086	-0.891	-0.673	-0.022	-7.423
0.08	-0.005	0.407	0.004	0.1	-0.821	-0.675	-0.009	-7.428
0.069	-0.005	0.371	0.025	0.114	-0.798	-0.574	0.001	-7.422
0.036	-0.01	0.377	0.012	0.132	-0.869	-0.429	-0.007	-7.408
0.02	-0.015	0.371	-0.003	0.152	-0.924	-0.313	-0.013	-7.412
0.032	-0.001	0.376	0.006	0.141	-0.911	-0.25	-0.007	-7.421
0.043	0.015	0.402	0.003	0.124	-0.908	-0.18	-0.008	-7.422
0.045	-0.002	0.387	-0.013	0.132	-0.927	-0.137	-0.018	-7.422
0.058	-0.019	0.354	-0.015	0.118	-0.908	-0.197	-0.014	-7.423
0.091	-0.008	0.365	-0.009	0.077	-0.859	-0.274	0.002	-7.429
0.09	-0.004	0.382	-0.002	0.071	-0.818	-0.254	0	-7.425
0.016	-0.015	0.37	-0.003	0.103	-0.766	-0.154	-0.015	-7.403
-0.005	-0.016	0.382	-0.006	0.093	-0.751	-0.018	-0.018	-7.408
0.048	-0.007	0.409	-0.006	0.059	-0.827	0.104	-0.007	-7.436
0.052	-0.007	0.404	-0.005	0.089	-0.906	0.166	-0.006	-7.441
0.044	-0.022	0.39	-0.003	0.119	-0.911	0.225	-0.008	-7.439
0.058	-0.034	0.373	-0.005	0.1	-0.883	0.292	-0.005	-7.44
0.045	-0.026	0.344	-0.015	0.093	-0.902	0.288	-0.011	-7.434
0.046	-0.013	0.348	-0.01	0.097	-0.941	0.272	-0.01	-7.435
0.055	-0.02	0.381	0.003	0.093	-0.933	0.293	0.001	-7.436
0.02	-0.054	0.383	-0.003	0.105	-0.936	0.247	0	-7.415
0.007	-0.07	0.372	-0.006	0.129	-0.936	0.172	-0.01	-7.393
0.037	-0.033	0.388	0.008	0.133	-0.873	0.184	-0.01	-7.397
0.038	0.022	0.393	0.009	0.111	-0.841	0.198	-0.006	-7.413
0.009	0.041	0.355	-0.013	0.103	-0.868	0.133	-0.009	-7.425
0.007	0.015	0.34	-0.021	0.116	-0.872	0.037	-0.01	-7.433
0.041	-0.015	0.379	-0.004	0.116	-0.883	0.024	-0.009	-7.429
0.059	-0.019	0.393	-0.019	0.111	-0.975	0.106	-0.014	-7.425
0.045	-0.01	0.367	-0.046	0.126	-1.074	0.092	-0.019	-7.427
0.033	-0.004	0.368	-0.021	0.144	-1.064	-0.03	-0.016	-7.416
0.033	0.001	0.386	0.003	0.137	-1.026	-0.086	-0.014	-7.406
0.045	0.014	0.386	-0.012	0.115	-1.039	-0.082	-0.013	-7.415
0.054	0.021	0.376	-0.014	0.116	-0.944	-0.086	-0.012	-7.427
0.04	0.006	0.352	-0.009	0.128	-0.746	-0.039	-0.009	-7.434
0.039	-0.01	0.336	-0.022	0.121	-0.7	0.059	-0.008	-7.434
0.05	-0.007	0.355	-0.011	0.103	-0.84	0.066	-0.011	-7.432
0.05	0	0.371	0.022	0.096	-0.952	0.045	-0.004	-7.426
0.049	-0.01	0.372	0.016	0.105	-0.917	0.135	0	-7.419
0.037	-0.012	0.383	-0.01	0.105	-0.951	0.181	-0.014	-7.441
0.034	0.012	0.392	-0.004	0.096	-1.118	0.088	-0.019	-7.464
0.055	-0.01	0.397	0.003	0.108	-1.174	-0.001	-0.006	-7.437
0.064	-0.057	0.39	-0.007	0.121	-1.126	0.015	-0.005	-7.416
0.06	-0.03	0.36	-0.007	0.114	-1.077	0.132	-0.014	-7.432
0.058	0.011	0.354	-0.003	0.114	-1.028	0.22	-0.007	-7.437
0.059	-0.002	0.381	0	0.124	-1.009	0.213	0	-7.435
0.061	-0.019	0.392	0.007	0.122	-1.023	0.218	-0.006	-7.436
0.049	-0.018	0.392	0.004	0.122	-1.025	0.162	-0.01	-7.419
0.039	-0.009	0.392	-0.004	0.133	-0.989	0.012	-0.011	-7.427
0.048	0.014	0.391	-0.001	0.128	-0.968	-0.018	-0.012	-7.452
0.026	0.019	0.4	-0.003	0.112	-0.971	-0.016	-0.009	-7.426
-0.003	-0.007	0.369	-0.008	0.115	-0.933	-0.097	-0.013	-7.408
0.033	-0.009	0.335	-0.005	0.125	-0.864	-0.073	-0.011	-7.431
0.073	0.006	0.374	0.004	0.117	-0.862	-0.046	0.003	-7.432
0.05	-0.006	0.381	0.003	0.102	-0.946	-0.173	-0.012	-7.416
0.023	-0.013	0.339	-0.007	0.113	-1.022	-0.224	-0.037	-7.409
0.054	-0.006	0.36	0.001	0.115	-1.033	-0.14	-0.029	-7.415
0.095	0.001	0.391	0.015	0.096	-1.03	-0.103	-0.016	-7.431
0.063	0.009	0.375	0.005	0.11	-1.054	-0.128	-0.01	-7.436
0.025	-0.008	0.359	-0.013	0.135	-1.077	-0.13	-0.005	-7.416
0.042	-0.029	0.35	-0.017	0.129	-1.057	-0.131	-0.011	-7.408
0.05	-0.016	0.35	-0.011	0.119	-0.97	-0.209	-0.011	-7.428
0.058	0.001	0.381	0.001	0.115	-0.845	-0.301	-0.001	-7.432
0.077	-0.005	0.397	0.006	0.113	-0.826	-0.307	0.001	-7.423
0.051	-0.023	0.385	-0.01	0.131	-0.942	-0.266	-0.005	-7.422
0.023	-0.023	0.393	-0.022	0.147	-0.937	-0.221	-0.009	-7.417
0.038	-0.002	0.413	-0.004	0.136	-0.773	-0.165	-0.008	-7.423
0.051	-0.004	0.395	0.005	0.123	-0.758	-0.094	-0.004	-7.435
0.046	-0.022	0.364	-0.008	0.122	-0.889	-0.016	-0.004	-7.421
0.04	-0.017	0.399	-0.016	0.12	-0.943	-0.009	-0.014	-7.412
0.051	-0.008	0.439	-0.008	0.11	-0.922	-0.101	-0.019	-7.42
0.08	-0.013	0.391	0.004	0.102	-0.871	-0.152	-0.008	-7.422
0.083	-0.02	0.354	0.004	0.116	-0.831	-0.105	-0.007	-7.424
0.045	-0.025	0.373	-0.008	0.127	-0.871	-0.081	-0.011	-7.42
0.01	-0.022	0.389	-0.011	0.112	-0.934	-0.115	-0.007	-7.411
0.016	0.002	0.401	0	0.101	-0.946	-0.093	-0.011	-7.417
0.038	0.016	0.398	-0.002	0.11	-0.953	0.044	-0.018	-7.422
0.04	-0.001	0.367	-0.019	0.124	-0.988	0.198	-0.014	-7.425
0.045	-0.016	0.36	-0.02	0.125	-1.012	0.198	-0.009	-7.436
0.076	-0.015	0.38	-0.001	0.106	-0.985	0.044	-0.009	-7.438
0.081	-0.003	0.377	0.01	0.109	-0.922	-0.096	-0.007	-7.435
0.037	0.002	0.37	0.001	0.125	-0.898	-0.174	-0.005	-7.434
0.01	0.001	0.383	-0.01	0.084	-0.887	-0.267	-0.01	-7.431
0.042	0.009	0.386	-0.007	0.042	-0.848	-0.361	-0.013	-7.431
0.068	-0.015	0.382	-0.002	0.074	-0.927	-0.371	-0.016	-7.423
0.043	-0.057	0.381	-0.009	0.108	-1.067	-0.303	-0.025	-7.418
0.038	-0.037	0.371	-0.012	0.104	-1.034	-0.198	-0.025	-7.425
0.072	-0.006	0.371	-0.011	0.108	-0.982	-0.092	-0.009	-7.427
0.073	-0.011	0.381	-0.001	0.124	-1.036	-0.093	0.001	-7.425
0.043	-0.01	0.379	0.016	0.128	-0.972	-0.172	0.001	-7.423
0.023	-0.009	0.376	0.012	0.131	-0.833	-0.172	-0.003	-7.412
0.016	-0.014	0.39	0	0.136	-0.869	-0.196	-0.012	-7.404
0.021	0.001	0.404	0.001	0.122	-0.956	-0.312	-0.013	-7.41
0.041	0.01	0.392	-0.006	0.11	-0.897	-0.235	-0.004	-7.419
0.071	-0.002	0.364	-0.018	0.128	-0.884	0.066	-0.009	-7.422
0.066	-0.005	0.363	-0.018	0.131	-1.012	0.196	-0.023	-7.426
0.035	-0.009	0.394	-0.014	0.108	-1.073	0.084	-0.02	-7.427
0.039	-0.019	0.39	-0.023	0.105	-1.044	0.001	-0.01	-7.427
0.045	-0.019	0.363	-0.031	0.121	-1.02	-0.011	-0.01	-7.424
0.035	-0.02	0.371	-0.019	0.135	-0.985	-0.026	-0.009	-7.411
0.034	-0.016	0.387	-0.01	0.139	-0.924	-0.011	-0.007	-7.41
0.024	-0.004	0.386	-0.01	0.123	-0.861	0.021	-0.01	-7.424
0.018	-0.008	0.384	-0.004	0.119	-0.833	0.035	-0.008	-7.426
0.023	-0.021	0.364	-0.01	0.141	-0.818	0.057	-0.005	-7.418
0.042	-0.019	0.344	-0.025	0.136	-0.829	0.08	-0.008	-7.419
0.082	-0.016	0.36	-0.012	0.109	-0.935	0.053	-0.007	-7.429
0.076	-0.018	0.374	0.008	0.109	-1.055	-0.005	0	-7.425
0.016	-0.013	0.367	-0.007	0.125	-1.061	-0.045	-0.002	-7.413
0.008	-0.007	0.363	-0.017	0.125	-0.963	-0.076	-0.01	-7.437
0.056	-0.004	0.371	0.002	0.118	-0.874	-0.07	-0.002	-7.467
0.06	-0.007	0.381	0.004	0.117	-0.906	0.004	0.004	-7.445
0.036	-0.012	0.362	-0.006	0.116	-0.989	0.029	-0.015	-7.418
0.052	-0.002	0.355	-0.004	0.115	-0.974	-0.048	-0.024	-7.419
0.067	0.005	0.395	-0.005	0.113	-0.902	-0.065	-0.007	-7.423
0.061	-0.002	0.401	-0.001	0.111	-0.881	-0.005	-0.003	-7.428
0.065	-0.002	0.368	0.009	0.113	-0.884	-0.006	-0.013	-7.428
0.052	0.001	0.366	-0.007	0.122	-0.866	-0.05	-0.004	-7.419
0.032	-0.007	0.387	-0.018	0.131	-0.857	-0.064	0.008	-7.415
0.051	-0.005	0.397	-0.004	0.122	-0.884	-0.013	-0.001	-7.419
0.067	0.012	0.392	-0.013	0.116	-0.944	0.044	-0.017	-7.421
0.046	0.006	0.37	-0.035	0.13	-0.974	-0.006	-0.022	-7.419
0.041	-0.009	0.358	-0.032	0.121	-0.912	-0.029	-0.008	-7.429
0.061	0.004	0.374	-0.037	0.091	-0.848	0.097	0.004	-7.449
0.047	0.011	0.385	-0.041	0.092	-0.888	0.179	-0.011	-7.452
0.023	-0.007	0.381	0.005	0.11	-0.96	0.141	-0.025	-7.434
0.063	-0.023	0.382	0.059	0.103	-0.955	0.124	-0.013	-7.418
0.095	-0.029	0.381	0.073	0.097	-0.923	0.185	-0.003	-7.42
0.057	-0.02	0.384	0.06	0.115	-0.966	0.252	-0.01	-7.435
0.041	-0.003	0.384	0.038	0.121	-1.019	0.266	-0.015	-7.437
0.044	-0.001	0.361	0.02	0.116	-0.975	0.22	-0.015	-7.423
0.039	-0.013	0.345	0.006	0.122	-0.877	0.096	-0.015	-7.424
0.066	-0.01	0.353	0.001	0.111	-0.747	-0.007	-0.006	-7.436
0.06	0.005	0.354	0.002	0.092	-0.649	0.005	0	-7.441
0.02	0	0.351	-0.01	0.102	-0.735	0.019	-0.006	-7.427
0.009	-0.02	0.365	-0.023	0.108	-0.893	0.009	-0.011	-7.414
0.01	-0.011	0.389	-0.012	0.084	-0.936	0.076	-0.012	-7.434
0.029	0.011	0.391	-0.003	0.079	-0.971	0.166	-0.01	-7.444
0.061	-0.002	0.364	-0.015	0.097	-1.027	0.135	-0.004	-7.429
0.073	-0.021	0.373	-0.021	0.101	-0.98	-0.061	-0.007	-7.431
0.072	-0.02	0.409	-0.016	0.106	-0.901	-0.239	-0.021	-7.431
0.048	-0.024	0.397	-0.013	0.127	-0.887	-0.244	-0.022	-7.416
0.027	-0.02	0.373	-0.008	0.137	-0.918	-0.215	-0.01	-7.412
0.034	-0.014	0.371	-0.005	0.142	-0.976	-0.217	-0.009	-7.408
0.021	-0.02	0.37	-0.001	0.152	-1.061	-0.225	-0.019	-7.406
0.01	-0.004	0.384	0.002	0.142	-1.185	-0.292	-0.02	-7.434
0.049	0.016	0.394	-0.011	0.127	-1.279	-0.325	-0.017	-7.45
0.084	0	0.365	-0.021	0.129	-1.251	-0.28	-0.017	-7.436
0.072	-0.019	0.346	-0.018	0.122	-1.127	-0.311	-0.011	-7.437
0.06	-0.019	0.372	-0.005	0.123	-1.024	-0.417	-0.007	-7.44
0.075	-0.015	0.385	0.001	0.159	-0.957	-0.422	-0.018	-7.422
0.044	-0.011	0.374	-0.009	0.171	-0.886	-0.303	-0.025	-7.417
-0.014	0.001	0.383	-0.005	0.122	-0.879	-0.187	-0.011	-7.445
0.012	0.01	0.397	0.01	0.076	-0.952	-0.087	0.002	-7.463
0.066	-0.021	0.394	-0.001	0.084	-1.037	-0.005	-0.005	-7.442
0.057	-0.049	0.386	-0.017	0.105	-1.052	-0.002	-0.008	-7.424
0.048	-0.018	0.384	-0.01	0.095	-0.956	-0.026	0.004	-7.428
0.071	0.009	0.39	0	0.081	-0.815	-0.016	0.002	-7.432
0.085	-0.004	0.396	0.005	0.085	-0.73	-0.009	-0.008	-7.424
0.074	-0.021	0.393	0.008	0.087	-0.77	-0.041	-0.003	-7.409
0.041	-0.021	0.376	0.007	0.098	-0.812	-0.058	-0.007	-7.412
0.022	-0.012	0.369	0	0.109	-0.752	0.001	-0.015	-7.418
0.025	-0.005	0.38	-0.005	0.099	-0.766	0.061	-0.005	-7.405
0.025	0.002	0.382	-0.004	0.111	-0.857	0.05	0.002	-7.404
0.035	0.002	0.369	-0.011	0.153	-0.856	0.02	-0.006	-7.417
0.045	-0.014	0.362	-0.009	0.163	-0.825	-0.04	-0.011	-7.414
0.054	-0.014	0.375	0.006	0.135	-0.877	-0.063	-0.007	-7.412
0.062	-0.012	0.381	-0.016	0.129	-0.931	0.039	-0.005	-7.416
0.053	-0.028	0.367	-0.047	0.151	-0.936	0.095	-0.008	-7.416
0.046	-0.023	0.362	-0.023	0.154	-0.969	0.053	-0.007	-7.414
0.032	-0.008	0.369	0.004	0.119	-1.033	0.07	0	-7.415
0.019	0.001	0.372	0	0.079	-1.04	0.132	-0.001	-7.414
0.037	0.008	0.378	-0.009	0.07	-0.974	0.146	-0.01	-7.412
0.033	-0.011	0.371	-0.017	0.081	-0.897	0.073	-0.015	-7.418
0.023	-0.024	0.352	-0.014	0.078	-0.877	-0.035	-0.012	-7.427
0.054	-0.006	0.364	-0.003	0.076	-0.948	-0.092	-0.007	-7.426
0.049	-0.004	0.38	0.001	0.102	-1.059	-0.121	-0.004	-7.421
0.002	-0.019	0.374	-0.002	0.132	-1.103	-0.133	-0.01	-7.419
0.001	-0.023	0.39	-0.011	0.128	-1.08	-0.12	-0.016	-7.426
0.041	-0.016	0.421	-0.017	0.111	-1.047	-0.12	-0.012	-7.436
0.07	-0.003	0.403	-0.015	0.115	-1.045	-0.072	-0.011	-7.432
0.072	-0.001	0.362	-0.014	0.124	-1.097	0	-0.021	-7.421
0.069	-0.01	0.4	-0.016	0.121	-1.119	-0.036	-0.027	-7.415
0.072	-0.01	0.457	-0.014	0.13	-1.048	-0.097	-0.019	-7.412
0.064	-0.006	0.41	0	0.134	-0.991	-0.064	-0.014	-7.423
0.045	-0.005	0.353	0.006	0.113	-0.982	-0.047	-0.021	-7.433
0.036	-0.01	0.367	0.002	0.113	-0.929	-0.111	-0.02	-7.415
0.035	-0.02	0.38	-0.003	0.137	-0.889	-0.13	-0.012	-7.401
0.046	0.002	0.38	-0.002	0.145	-0.921	-0.083	-0.016	-7.42
0.057	0.028	0.386	0.008	0.145	-0.947	-0.068	-0.027	-7.434
0.044	-0.003	0.367	0.002	0.141	-0.971	-0.051	-0.03	-7.43
0.036	-0.028	0.342	-0.008	0.116	-1.038	-0.083	-0.014	-7.422
0.063	-0.002	0.361	0.009	0.099	-1.064	-0.253	0.001	-7.425
0.077	0.006	0.393	0.006	0.113	-0.971	-0.366	-0.005	-7.44
0.043	-0.013	0.389	-0.018	0.122	-0.874	-0.309	-0.007	-7.439
0.03	-0.006	0.379	-0.011	0.101	-0.892	-0.305	-0.004	-7.421
0.063	0.012	0.393	-0.004	0.089	-0.916	-0.395	-0.007	-7.424
0.053	0.005	0.399	-0.015	0.105	-0.891	-0.352	-0.006	-7.438
0.033	-0.008	0.376	-0.009	0.118	-0.929	-0.157	-0.001	-7.441
0.059	-0.004	0.35	-0.007	0.126	-1.003	-0.022	0.002	-7.445
0.071	-0.002	0.354	-0.019	0.131	-0.999	-0.086	0.008	-7.446
0.054	-0.014	0.383	-0.009	0.12	-0.915	-0.24	0.007	-7.438
0.052	-0.019	0.384	0.011	0.109	-0.852	-0.283	-0.004	-7.421
0.041	-0.016	0.365	0.006	0.109	-0.816	-0.236	-0.012	-7.407
0.011	-0.023	0.375	-0.007	0.109	-0.752	-0.205	-0.013	-7.425
0.029	-0.019	0.384	-0.018	0.096	-0.736	-0.191	-0.007	-7.451
0.056	0.002	0.37	-0.025	0.098	-0.806	-0.081	-0.001	-7.44
0.038	-0.002	0.355	-0.016	0.127	-0.94	0.147	-0.01	-7.42
0.036	-0.024	0.366	0.003	0.128	-1.091	0.224	-0.021	-7.42
0.049	-0.022	0.401	0.007	0.105	-1.111	0.059	-0.013	-7.421
0.046	-0.009	0.392	-0.013	0.099	-1.029	-0.111	-0.007	-7.418
0.055	-0.009	0.354	-0.025	0.11	-0.974	-0.172	-0.013	-7.413
0.056	-0.02	0.37	-0.015	0.13	-0.9	-0.177	-0.018	-7.398
0.045	-0.024	0.394	-0.012	0.145	-0.832	-0.186	-0.02	-7.402
0.046	0.002	0.385	-0.012	0.134	-0.847	-0.132	-0.014	-7.435
0.04	0.021	0.381	-0.004	0.119	-0.873	-0.001	-0.01	-7.438
0.029	0.005	0.356	-0.004	0.125	-0.939	0.086	-0.014	-7.412
0.025	0.005	0.327	0.002	0.131	-1.051	0.078	-0.008	-7.404
0.037	0.013	0.361	0.022	0.113	-1.036	0.007	-0.003	-7.414
0.061	-0.001	0.392	0.025	0.107	-0.973	-0.077	-0.009	-7.427
0.043	-0.01	0.369	0.004	0.128	-1.001	-0.175	-0.01	-7.431
0.017	0.001	0.372	0.004	0.116	-0.968	-0.266	-0.01	-7.442
0.032	0.017	0.405	0.011	0.08	-0.849	-0.263	-0.017	-7.446
0.044	-0.004	0.4	0.001	0.091	-0.84	-0.26	-0.012	-7.422
0.058	-0.043	0.365	0.004	0.127	-0.879	-0.314	-0.006	-7.415
0.079	-0.036	0.352	0.015	0.139	-0.838	-0.231	-0.008	-7.436
0.07	-0.019	0.377	0.005	0.118	-0.89	-0.057	-0.01	-7.446
0.049	-0.017	0.388	0.002	0.077	-1.017	-0.029	-0.013	-7.434
0.034	-0.012	0.368	0.01	0.057	-0.993	-0.082	-0.009	-7.425
0.023	-0.024	0.367	-0.01	0.072	-0.886	-0.039	0.004	-7.426
0.032	-0.033	0.39	-0.034	0.082	-0.804	0.028	0.004	-7.421
0.053	-0.009	0.397	-0.019	0.078	-0.758	-0.006	-0.003	-7.427
0.06	0.008	0.392	-0.001	0.096	-0.783	-0.066	-0.001	-7.433
0.057	-0.006	0.373	-0.011	0.134	-0.835	-0.049	-0.008	-7.424
0.055	-0.017	0.353	-0.015	0.163	-0.904	0.01	-0.022	-7.434
0.058	-0.016	0.366	-0.002	0.165	-0.979	0.095	-0.018	-7.447
0.059	-0.018	0.38	-0.022	0.131	-0.974	0.22	-0.01	-7.433
0.044	-0.024	0.38	-0.048	0.1	-0.957	0.274	-0.017	-7.413
0.049	-0.033	0.388	-0.016	0.118	-0.97	0.173	-0.021	-7.401
0.062	-0.032	0.373	0.013	0.139	-0.883	0.059	-0.015	-7.399
0.036	-0.003	0.356	-0.008	0.128	-0.791	0.058	-0.007	-7.418
0.036	0.02	0.379	-0.025	0.125	-0.84	0.048	-0.002	-7.435
0.063	0.001	0.381	-0.015	0.131	-0.864	-0.02	-0.009	-7.426
0.047	-0.013	0.35	0.004	0.13	-0.807	0.01	-0.013	-7.418
0.044	-0.007	0.359	0.018	0.13	-0.881	0.074	-0.013	-7.422
0.061	-0.018	0.382	0.01	0.115	-1.018	0.054	-0.017	-7.414
0.046	-0.022	0.372	-0.007	0.111	-0.977	0.093	-0.009	-7.405
0.041	-0.007	0.372	-0.01	0.14	-0.89	0.19	0.003	-7.423
0.068	0.002	0.4	-0.008	0.145	-0.932	0.171	0.001	-7.438
0.069	0.002	0.394	-0.009	0.123	-1.015	0.106	-0.007	-7.433
0.044	-0.001	0.36	-0.004	0.123	-1.062	0.161	-0.018	-7.435
0.035	-0.004	0.393	0.007	0.124	-1.048	0.218	-0.022	-7.439
0.047	-0.007	0.441	0.01	0.103	-1.037	0.163	-0.016	-7.434
0.058	-0.009	0.407	0.007	0.095	-1.05	0.141	-0.012	-7.432
0.057	-0.012	0.387	-0.002	0.113	-0.976	0.197	-0.009	-7.423
0.045	-0.017	0.411	-0.009	0.138	-0.932	0.214	-0.004	-7.409
0.038	-0.013	0.396	-0.003	0.147	-1.008	0.105	-0.002	-7.416
0.041	0.004	0.382	0.002	0.135	-1.002	-0.021	-0.007	-7.435
0.029	0.014	0.387	-0.004	0.129	-0.928	0.02	-0.012	-7.433
0.027	0.011	0.358	-0.011	0.139	-0.94	0.119	-0.013	-7.427
0.046	0.013	0.342	-0.012	0.126	-0.947	0.094	-0.011	-7.443
0.057	0.008	0.381	-0.001	0.094	-0.9	0.04	-0.007	-7.449
0.06	-0.017	0.398	0.013	0.093	-0.931	0.048	-0.005	-7.424
0.034	-0.039	0.377	0.009	0.109	-1.016	0.053	-0.007	-7.421
0.007	-0.027	0.374	-0.001	0.095	-0.959	0.061	-0.009	-7.451
0.033	-0.001	0.385	-0.005	0.085	-0.804	0.083	-0.007	-7.456
0.06	-0.031	0.385	-0.01	0.11	-0.82	0.056	-0.005	-7.421
0.055	-0.066	0.372	-0.009	0.123	-0.932	-0.015	-0.007	-7.399
0.042	-0.027	0.351	-0.005	0.118	-0.886	-0.058	-0.009	-7.412
0.033	0.004	0.356	-0.007	0.125	-0.803	-0.027	-0.009	-7.435
0.039	-0.003	0.371	0.003	0.123	-0.887	-0.002	-0.01	-7.432
0.033	0.002	0.355	0.013	0.105	-1.035	-0.06	-0.014	-7.411
0.001	-0.005	0.354	0	0.102	-1.083	-0.053	-0.019	-7.399
0.009	-0.024	0.386	-0.017	0.098	-1.044	0.05	-0.018	-7.395
0.047	-0.016	0.401	-0.02	0.075	-0.996	0.073	-0.013	-7.403
0.042	0.004	0.391	-0.013	0.066	-0.944	0.054	-0.008	-7.42
0.035	0	0.364	-0.013	0.079	-0.952	0.097	-0.007	-7.429
0.059	-0.009	0.345	-0.013	0.091	-1.069	0.05	-0.01	-7.438
0.058	-0.006	0.362	-0.001	0.108	-1.106	-0.173	-0.006	-7.434
0.044	-0.009	0.378	-0.022	0.139	-0.995	-0.324	-0.008	-7.413
0.044	-0.015	0.369	-0.054	0.149	-0.952	-0.275	-0.015	-7.408
0.045	-0.009	0.368	-0.027	0.129	-1.002	-0.208	-0.009	-7.405
0.054	0.002	0.378	0.005	0.11	-1.027	-0.158	-0.002	-7.405
0.052	0.004	0.386	0.005	0.083	-1.058	-0.082	-0.009	-7.423
0.048	-0.001	0.387	0.011	0.058	-1.048	-0.051	-0.012	-7.432
0.063	-0.004	0.361	-0.004	0.065	-0.933	-0.053	-0.005	-7.429
0.054	-0.002	0.341	-0.028	0.082	-0.88	-0.086	-0.002	-7.422
0.027	-0.009	0.37	-0.012	0.092	-0.933	-0.203	-0.009	-7.419
0.034	-0.015	0.391	0.002	0.111	-0.882	-0.298	-0.012	-7.429
0.042	-0.014	0.371	-0.014	0.134	-0.766	-0.255	-0.012	-7.425
0.035	-0.006	0.368	-0.014	0.14	-0.833	-0.172	-0.017	-7.433
0.057	0.007	0.394	0	0.138	-1.009	-0.125	-0.019	-7.462
0.068	-0.017	0.392	-0.002	0.14	-1.082	-0.061	-0.014	-7.449
0.042	-0.049	0.363	-0.002	0.138	-1.065	-0.026	-0.008	-7.428
0.04	-0.02	0.377	0	0.123	-1.003	-0.076	-0.008	-7.431
0.056	0.006	0.406	-0.007	0.107	-0.941	-0.137	-0.011	-7.425
0.055	-0.006	0.392	0.004	0.097	-0.931	-0.179	-0.007	-7.435
0.041	-0.004	0.376	0.019	0.102	-0.939	-0.236	0.003	-7.446
0.031	0.001	0.377	0.002	0.137	-0.896	-0.266	0.001	-7.42
0.04	0	0.375	-0.013	0.176	-0.84	-0.202	-0.009	-7.406
0.053	0.014	0.385	0.002	0.178	-0.873	-0.092	-0.009	-7.429
0.051	0.011	0.397	0.01	0.169	-0.926	-0.013	-0.003	-7.433
0.037	-0.01	0.371	0.005	0.176	-0.909	0.071	-0.001	-7.423
0.034	-0.005	0.337	0.001	0.135	-0.904	0.137	-0.003	-7.429
0.056	0.009	0.362	0.002	0.048	-0.999	0.069	-0.007	-7.436
0.067	-0.004	0.402	0.002	0.028	-1.095	-0.052	-0.011	-7.434
0.048	-0.029	0.396	-0.012	0.096	-1.039	-0.117	-0.013	-7.428
0.047	-0.028	0.393	-0.019	0.146	-0.956	-0.191	-0.011	-7.425
0.071	0	0.403	-0.005	0.14	-1.024	-0.277	-0.005	-7.428
0.069	0.006	0.397	-0.002	0.124	-1.068	-0.284	-0.007	-7.426
0.055	-0.014	0.383	-0.006	0.109	-0.924	-0.208	-0.011	-7.416
0.057	-0.012	0.347	-0.003	0.094	-0.808	-0.16	-0.016	-7.403
0.057	0	0.33	-0.012	0.107	-0.865	-0.225	-0.02	-7.403
0.058	-0.011	0.37	-0.011	0.129	-0.926	-0.337	-0.017	-7.426
0.054	-0.014	0.376	0.015	0.127	-0.939	-0.361	-0.016	-7.444
0.024	-0.006	0.346	0.013	0.139	-0.96	-0.349	-0.016	-7.428
0.001	-0.017	0.367	-0.016	0.166	-0.881	-0.415	-0.008	-7.409
0.015	-0.015	0.402	-0.016	0.157	-0.706	-0.468	-0.002	-7.414
0.035	0.004	0.37	0	0.144	-0.665	-0.441	-0.008	-7.422
0.038	-0.006	0.334	-0.001	0.135	-0.782	-0.405	-0.013	-7.417
0.046	-0.028	0.398	-0.007	0.085	-0.856	-0.355	-0.014	-7.418
0.053	-0.02	0.45	-0.003	0.047	-0.846	-0.242	-0.013	-7.427
0.051	-0.008	0.386	0.006	0.072	-0.845	-0.094	-0.006	-7.432
0.06	-0.012	0.35	0.007	0.103	-0.885	0.025	-0.007	-7.43
0.062	-0.01	0.377	-0.004	0.112	-0.916	0.097	-0.017	-7.423
0.051	-0.004	0.379	-0.007	0.121	-0.911	0.099	-0.017	-7.423
0.043	0.001	0.382	0.004	0.123	-0.891	0.035	-0.014	-7.428
0.031	0.002	0.385	0.002	0.112	-0.844	0.022	-0.017	-7.419
0.036	-0.013	0.362	-0.011	0.099	-0.814	0.097	-0.015	-7.409
0.067	-0.018	0.353	-0.008	0.087	-0.874	0.112	-0.015	-7.417
0.085	0	0.373	0.011	0.079	-0.968	0.043	-0.013	-7.419
0.075	0.002	0.388	0.013	0.08	-0.991	0.071	-0.006	-7.414
0.054	-0.019	0.391	-0.011	0.081	-0.993	0.154	-0.013	-7.421
0.036	-0.015	0.391	-0.017	0.052	-1.085	0.099	-0.02	-7.433
0.038	0.002	0.398	0.004	0.025	-1.138	0.012	-0.009	-7.44
0.05	-0.028	0.4	0.001	0.085	-1.045	-0.002	-0.006	-7.438
0.045	-0.059	0.374	-0.017	0.192	-0.963	-0.063	-0.015	-7.429
0.05	-0.037	0.346	-0.012	0.248	-0.921	-0.19	-0.015	-7.425
0.074	-0.016	0.364	0.002	0.287	-0.884	-0.245	-0.004	-7.427
0.076	-0.012	0.395	0.011	0.276	-0.93	-0.195	0.001	-7.429
0.046	-0.009	0.388	0.017	0.115	-1.005	-0.145	-0.009	-7.433
0.018	-0.012	0.381	0.003	-0.047	-1.056	-0.105	-0.013	-7.424
0.011	-0.009	0.397	-0.013	-0.014	-1.126	-0.075	-0.011	-7.41
0.021	0.011	0.4	0.001	0.091	-1.085	-0.105	-0.013	-7.421
[truncated: 16,742 more rows]
