# Supplementary material for: Asymmetric and transient properties of reciprocal activity of antagonists during the paw-shake response in the cat
Source: PLoS Comput Biol. 2021 Dec 28;17(12):e1009677. doi: 10.1371/journal.pcbi.1009677 (PMC8759665; doi:10.1371/journal.pcbi.1009677)
Supplement: S1 Data — File name of each file has the following structure: SupplementaryFileNumber_Data_SessionNumber_AnimalCode_EpisodeNumber.txt. Example: S1_Data_7_3-25-0_bo_9F.txt, where S1 is the supplementary data file number 7, 3-25-0 is session number, bo is animal code, 9F is episode number, and txt is file type extension. Each column of each file contains raw EMG signal of a specific muscle in mV sampled at 3000 Hz and band-pass filtered (Butterworth zero-lag filter, 30 Hz– 1000 Hz, 3 dB). First line of each file contains muscle name abbreviations (see Table 3 in the manuscript): MG, medial gastrocnemius; SO, soleus; BFS, biceps femoris anterior; IP, iliopsoas; TA, tibialis anterior; VA, vastus lateralis and vastus medialis. (ZIP) [file pcbi.1009677.s001.zip › S1_Data/S1_Data_2_11-24-0_ve_24F.txt]

BFP	MG	SO	BFA	VM	RF	VL	IP	TA
-0.134	0.006	-0.682	0.111	-5.214	-0.015	-0.022	0.053	0.477
0.462	0.013	-0.652	0.097	-5.802	-0.021	-0.019	0.051	0.361
0.757	0.018	-0.624	0.088	-5.81	-0.035	-0.023	0.038	0.228
0.637	0.018	-0.606	0.08	-5.201	-0.041	-0.016	0.036	0.176
0.529	0.024	-0.593	0.07	-4.455	-0.039	-0.01	0.037	0.126
0.456	0.027	-0.584	0.065	-3.726	-0.04	-0.007	0.029	0.04
0.359	0.031	-0.576	0.069	-2.992	-0.042	0.001	0.026	-0.012
0.301	0.043	-0.569	0.074	-2.283	-0.039	-0.004	0.021	-0.03
0.264	0.036	-0.557	0.063	-1.634	-0.037	-0.014	0.011	-0.059
0.218	0.024	-0.544	0.045	-1.049	-0.041	-0.016	0.005	-0.099
0.172	0.04	-0.544	0.043	-0.513	-0.045	-0.015	0.004	-0.122
0.134	0.047	-0.543	0.048	-0.025	-0.05	-0.009	0.001	-0.12
0.116	0.031	-0.534	0.048	0.398	-0.041	-0.002	-0.005	-0.13
0.112	0.039	-0.526	0.042	0.748	-0.014	0	-0.01	-0.163
0.089	0.06	-0.519	0.037	1.075	-0.01	0.003	-0.005	-0.173
0.052	0.053	-0.513	0.044	1.408	-0.03	0.004	-0.001	-0.16
0.036	0.034	-0.514	0.051	1.685	-0.033	0.001	-0.009	-0.155
0.021	0.034	-0.519	0.045	1.869	-0.027	0	-0.013	-0.161
-0.006	0.045	-0.521	0.039	2.023	-0.034	-0.003	-0.017	-0.174
-0.02	0.046	-0.516	0.042	2.186	-0.041	-0.007	-0.029	-0.177
-0.036	0.037	-0.506	0.05	2.31	-0.038	-0.002	-0.024	-0.164
-0.054	0.041	-0.503	0.049	2.386	-0.033	0.005	-0.004	-0.148
-0.048	0.058	-0.513	0.037	2.492	-0.033	0.004	-0.001	-0.15
-0.052	0.057	-0.517	0.033	2.619	-0.036	0.005	-0.016	-0.179
-0.072	0.047	-0.511	0.039	2.685	-0.026	0.003	-0.019	-0.188
-0.077	0.047	-0.507	0.044	2.668	-0.01	-0.005	-0.006	-0.157
-0.076	0.045	-0.5	0.05	2.603	-0.015	0	-0.002	-0.139
-0.09	0.046	-0.501	0.044	2.537	-0.029	0.006	-0.001	-0.138
-0.118	0.051	-0.514	0.036	2.461	-0.019	-0.002	0.008	-0.124
-0.121	0.047	-0.511	0.051	2.383	-0.01	-0.006	0.003	-0.111
-0.102	0.048	-0.498	0.058	2.344	-0.019	0	-0.013	-0.11
-0.102	0.054	-0.503	0.045	2.315	-0.022	0.003	-0.021	-0.112
-0.101	0.05	-0.512	0.042	2.289	-0.019	0.005	-0.023	-0.106
-0.085	0.05	-0.512	0.054	2.279	-0.022	0.01	-0.015	-0.095
-0.079	0.058	-0.516	0.058	2.233	-0.026	0.009	-0.011	-0.097
-0.083	0.052	-0.527	0.052	2.145	-0.027	0.005	-0.012	-0.107
-0.097	0.041	-0.53	0.046	2.045	-0.019	0.01	0.005	-0.101
-0.112	0.046	-0.521	0.047	1.937	-0.003	0.005	0.018	-0.082
-0.102	0.05	-0.518	0.056	1.82	0.006	-0.012	0.011	-0.07
-0.092	0.038	-0.521	0.061	1.702	0.001	-0.012	0.011	-0.075
-0.111	0.037	-0.523	0.052	1.605	-0.005	-0.006	0.014	-0.085
-0.116	0.045	-0.528	0.053	1.52	-0.01	-0.011	0.008	-0.077
-0.097	0.04	-0.529	0.066	1.439	-0.013	-0.007	0.001	-0.051
-0.093	0.04	-0.527	0.065	1.378	-0.022	-0.001	-0.002	-0.041
-0.09	0.063	-0.531	0.06	1.327	-0.035	-0.007	0.002	-0.049
-0.084	0.07	-0.536	0.066	1.263	-0.034	-0.004	0.007	-0.05
-0.087	0.044	-0.54	0.066	1.197	-0.025	0.009	0.002	-0.032
-0.089	0.04	-0.543	0.057	1.139	-0.025	0.009	-0.005	-0.007
-0.106	0.084	-0.542	0.046	1.071	-0.024	0.002	0.006	-0.004
-0.109	0.119	-0.55	0.051	0.952	-0.004	0.001	0.02	-0.014
-0.087	0.101	-0.555	0.066	0.805	0.015	0.002	0.017	-0.001
-0.1	0.059	-0.545	0.065	0.711	0.013	-0.003	0.014	0.019
-0.111	0.037	-0.537	0.059	0.63	0.002	-0.015	0.01	0.009
-0.089	0.041	-0.542	0.063	0.512	-0.007	-0.02	-0.004	-0.015
-0.099	0.047	-0.55	0.068	0.428	-0.006	-0.013	-0.01	-0.014
-0.113	0.052	-0.551	0.068	0.378	0.004	-0.001	-0.007	0.01
-0.095	0.055	-0.54	0.062	0.304	-0.002	0.006	-0.011	0.015
-0.09	0.047	-0.532	0.057	0.237	-0.017	0	-0.016	-0.002
-0.094	0.042	-0.539	0.052	0.222	-0.018	-0.01	-0.012	-0.003
-0.08	0.036	-0.549	0.054	0.208	-0.012	-0.007	-0.008	0.016
-0.062	0.028	-0.55	0.069	0.134	-0.013	-0.004	-0.003	0.03
-0.072	0.032	-0.544	0.073	0.069	-0.014	-0.005	0.003	0.022
-0.094	0.037	-0.544	0.059	0.054	-0.02	-0.012	0.001	0
-0.079	0.028	-0.546	0.058	0.014	-0.029	-0.015	-0.003	-0.008
-0.053	0.024	-0.545	0.06	-0.064	-0.021	-0.003	-0.003	-0.006
-0.055	0.027	-0.546	0.053	-0.112	0.002	0.007	-0.007	-0.011
-0.062	0.033	-0.545	0.06	-0.128	0.006	-0.003	-0.008	-0.011
-0.068	0.038	-0.554	0.071	-0.167	-0.012	-0.013	-0.006	0.007
-0.078	0.038	-0.564	0.066	-0.211	-0.027	-0.008	-0.006	0.018
-0.068	0.033	-0.551	0.059	-0.22	-0.026	-0.005	0.001	0.013
-0.043	0.03	-0.536	0.065	-0.214	-0.026	-0.013	0.012	0.013
-0.043	0.03	-0.544	0.069	-0.222	-0.037	-0.011	0.009	0.03
-0.058	0.03	-0.554	0.063	-0.252	-0.04	-0.003	-0.003	0.052
-0.054	0.029	-0.548	0.058	-0.281	-0.031	-0.002	0.005	0.044
-0.041	0.031	-0.545	0.065	-0.29	-0.024	-0.001	0.016	0.014
-0.044	0.038	-0.55	0.072	-0.299	-0.027	-0.002	0.005	0.024
-0.042	0.043	-0.55	0.071	-0.318	-0.026	-0.005	-0.002	0.05
-0.037	0.04	-0.55	0.062	-0.308	-0.011	-0.011	0.008	0.038
-0.059	0.043	-0.561	0.058	-0.259	-0.004	-0.015	0.004	0.021
-0.07	0.047	-0.569	0.066	-0.234	-0.012	-0.01	-0.002	0.036
-0.053	0.043	-0.56	0.069	-0.262	-0.017	-0.005	0.014	0.046
-0.055	0.04	-0.549	0.062	-0.286	-0.02	-0.004	0.027	0.033
-0.063	0.034	-0.555	0.054	-0.283	-0.029	-0.002	0.019	0.022
-0.042	0.031	-0.56	0.052	-0.287	-0.035	-0.007	0.01	0.017
-0.018	0.035	-0.555	0.062	-0.309	-0.032	-0.011	0.006	0.017
-0.033	0.033	-0.552	0.072	-0.336	-0.029	-0.003	0.01	0.032
-0.056	0.035	-0.549	0.065	-0.351	-0.027	0.011	0.008	0.028
-0.051	0.045	-0.547	0.059	-0.342	-0.021	0.009	-0.001	-0.001
-0.048	0.047	-0.552	0.068	-0.318	-0.014	-0.007	0.005	0.001
-0.062	0.046	-0.562	0.069	-0.296	-0.002	-0.011	0.027	0.024
-0.064	0.045	-0.563	0.054	-0.288	0.01	-0.008	0.037	0.029
-0.052	0.045	-0.559	0.055	-0.281	0.002	-0.002	0.029	0.024
-0.049	0.05	-0.557	0.075	-0.256	-0.02	0.003	0.011	0.023
-0.041	0.044	-0.55	0.076	-0.247	-0.034	-0.006	-0.008	0.029
-0.028	0.031	-0.545	0.062	-0.273	-0.033	-0.011	-0.004	0.028
-0.044	0.036	-0.549	0.06	-0.291	-0.028	-0.006	0.01	0.013
-0.058	0.045	-0.551	0.059	-0.282	-0.03	-0.01	0.003	0.019
-0.036	0.039	-0.552	0.059	-0.277	-0.026	-0.018	-0.007	0.037
-0.028	0.035	-0.555	0.073	-0.303	-0.017	-0.011	-0.012	0.026
-0.036	0.04	-0.554	0.077	-0.334	-0.021	-0.002	-0.015	0
-0.026	0.039	-0.548	0.063	-0.331	-0.026	-0.005	-0.003	-0.003
-0.024	0.038	-0.548	0.055	-0.29	-0.019	-0.008	0.001	0.015
-0.038	0.043	-0.548	0.06	-0.225	-0.019	-0.003	-0.01	0.024
-0.049	0.039	-0.543	0.066	-0.164	-0.022	0.005	-0.002	0.024
-0.048	0.033	-0.542	0.063	-0.119	-0.013	0.002	0.008	0.03
-0.043	0.042	-0.544	0.061	-0.081	-0.006	-0.018	-0.002	0.038
-0.034	0.047	-0.546	0.065	-0.065	-0.018	-0.027	-0.015	0.042
-0.025	0.037	-0.547	0.061	-0.099	-0.026	-0.012	-0.022	0.039
-0.038	0.033	-0.547	0.064	-0.155	-0.022	0.001	-0.026	0.023
-0.052	0.046	-0.551	0.072	-0.172	-0.026	-0.004	-0.029	0.009
-0.044	0.048	-0.558	0.059	-0.151	-0.024	-0.01	-0.031	0.011
-0.031	0.04	-0.553	0.05	-0.129	-0.01	-0.007	-0.032	0.01
-0.034	0.05	-0.541	0.06	-0.103	-0.004	0	-0.03	-0.002
-0.056	0.062	-0.548	0.066	-0.072	-0.012	-0.003	-0.014	0.003
-0.069	0.059	-0.569	0.067	-0.064	-0.022	-0.009	0.015	0.01
-0.058	0.045	-0.573	0.063	-0.095	-0.029	-0.006	0.027	0
-0.047	0.034	-0.559	0.054	-0.135	-0.033	-0.003	0.011	-0.012
-0.055	0.034	-0.549	0.058	-0.134	-0.036	-0.005	0.014	-0.01
-0.061	0.033	-0.549	0.061	-0.088	-0.031	-0.008	0.044	0.003
-0.04	0.035	-0.549	0.056	-0.048	-0.016	-0.004	0.043	0.002
-0.031	0.047	-0.556	0.054	-0.009	0.004	-0.002	-0.005	-0.011
-0.048	0.057	-0.565	0.053	0.066	0.02	-0.007	-0.055	-0.007
-0.051	0.057	-0.558	0.055	0.104	0.021	-0.012	-0.072	0.001
-0.043	0.047	-0.552	0.059	0.067	0.006	-0.011	-0.055	-0.001
-0.035	0.038	-0.555	0.059	0.033	-0.011	-0.012	-0.02	0.001
-0.028	0.038	-0.556	0.067	0.031	-0.015	-0.016	0.017	0.004
-0.036	0.044	-0.56	0.074	0.025	-0.017	-0.01	0.017	0.007
-0.029	0.046	-0.562	0.065	-0.005	-0.029	0.001	-0.011	0.008
-0.007	0.035	-0.557	0.056	-0.038	-0.036	-0.007	0.001	0.007
-0.019	0.024	-0.551	0.056	-0.036	-0.037	-0.014	0.05	0.023
-0.046	0.033	-0.549	0.06	0.004	-0.047	-0.001	0.108	0.037
-0.044	0.044	-0.555	0.069	0.025	-0.051	0	0.153	0.036
-0.033	0.031	-0.556	0.071	0.006	-0.038	-0.009	0.122	0.04
-0.036	0.021	-0.549	0.062	-0.01	-0.028	0.001	0.042	0.038
-0.047	0.035	-0.547	0.057	-0.016	-0.029	0.009	0.008	0.022
-0.059	0.046	-0.55	0.06	-0.032	-0.021	-0.004	0.022	0.02
-0.064	0.04	-0.549	0.062	-0.055	-0.002	-0.013	0.031	0.025
-0.045	0.034	-0.542	0.063	-0.079	0.005	-0.01	0.022	0.019
-0.026	0.044	-0.54	0.063	-0.092	-0.005	-0.008	0.009	0.02
-0.036	0.061	-0.543	0.068	-0.085	-0.017	-0.011	0.005	0.029
-0.039	0.057	-0.54	0.074	-0.052	-0.019	-0.011	0.008	0.032
-0.025	0.039	-0.537	0.07	0.016	-0.02	-0.008	0.001	0.032
-0.04	0.034	-0.542	0.059	0.092	-0.023	-0.015	-0.007	0.01
-0.066	0.041	-0.542	0.05	0.135	-0.02	-0.011	-0.003	-0.021
-0.068	0.041	-0.541	0.056	0.132	-0.021	0.002	-0.003	-0.022
-0.061	0.037	-0.55	0.068	0.096	-0.028	0.002	-0.021	-0.011
-0.039	0.036	-0.549	0.068	0.06	-0.027	0.003	-0.04	-0.015
-0.032	0.043	-0.546	0.066	0.054	-0.021	0.005	-0.048	-0.03
-0.055	0.051	-0.558	0.064	0.076	-0.018	0.004	-0.034	-0.024
-0.059	0.049	-0.563	0.062	0.116	-0.017	0.005	-0.007	0.012
-0.056	0.039	-0.554	0.069	0.151	-0.006	-0.003	-0.016	0.031
-0.07	0.032	-0.552	0.068	0.166	0.006	-0.012	-0.052	0.023
-0.075	0.037	-0.555	0.058	0.151	0.002	-0.004	-0.067	0.023
-0.065	0.046	-0.551	0.06	0.079	-0.015	-0.001	-0.047	0.03
-0.057	0.041	-0.547	0.068	-0.028	-0.035	-0.009	0.012	0.022
-0.064	0.036	-0.552	0.065	-0.09	-0.044	-0.004	0.077	-0.007
-0.069	0.045	-0.556	0.058	-0.062	-0.04	0.007	0.08	-0.025
-0.054	0.051	-0.554	0.061	0.005	-0.038	0.005	0.049	-0.012
-0.036	0.042	-0.556	0.067	0.04	-0.04	-0.004	0.058	0.007
-0.029	0.038	-0.567	0.064	0.081	-0.033	-0.007	0.073	0.013
-0.046	0.045	-0.573	0.062	0.148	-0.022	-0.006	0.055	0.004
-0.061	0.047	-0.561	0.066	0.168	-0.019	-0.01	0.059	-0.001
-0.044	0.037	-0.539	0.064	0.117	-0.02	-0.017	0.087	0.006
-0.023	0.038	-0.537	0.059	0.055	-0.025	-0.01	0.076	0.003
-0.027	0.05	-0.556	0.058	0.039	-0.034	0	0.037	-0.01
-0.054	0.051	-0.563	0.059	0.028	-0.03	-0.003	0.006	-0.021
-0.068	0.043	-0.553	0.062	-0.002	-0.027	-0.008	-0.007	-0.024
-0.044	0.04	-0.546	0.062	0.006	-0.03	-0.008	0.003	-0.025
-0.038	0.045	-0.55	0.052	0.044	-0.001	-0.008	0.014	-0.029
-0.056	0.053	-0.55	0.05	0.048	0.034	-0.01	-0.012	-0.035
-0.055	0.051	-0.542	0.061	0.023	0.033	-0.011	-0.051	-0.034
-0.063	0.043	-0.546	0.063	0.016	0.013	-0.01	-0.044	-0.012
-0.088	0.031	-0.553	0.053	0.035	-0.005	-0.005	-0.01	0.003
-0.093	0.025	-0.54	0.058	0.064	-0.024	0.003	-0.018	-0.014
-0.076	0.035	-0.523	0.074	0.08	-0.044	-0.004	-0.045	-0.019
-0.053	0.039	-0.519	0.067	0.059	-0.05	-0.012	-0.045	0.011
-0.041	0.034	-0.523	0.053	0.048	-0.042	-0.005	-0.062	0.032
-0.039	0.035	-0.529	0.056	0.058	-0.031	-0.001	-0.082	0.019
-0.035	0.038	-0.531	0.066	0.041	-0.01	-0.007	-0.044	0.01
-0.03	0.032	-0.528	0.068	0.02	0.011	-0.012	-0.013	0.019
-0.022	0.024	-0.533	0.07	0.032	0.011	-0.011	-0.054	0.029
-0.026	0.03	-0.546	0.071	0.065	-0.004	-0.006	-0.115	0.042
-0.042	0.036	-0.551	0.069	0.098	-0.02	-0.008	-0.169	0.058
-0.041	0.038	-0.546	0.07	0.14	-0.026	-0.008	-0.207	0.063
-0.043	0.047	-0.552	0.066	0.164	-0.025	0.002	-0.149	0.055
-0.062	0.055	-0.563	0.054	0.135	-0.014	0.004	-0.019	0.041
-0.051	0.052	-0.561	0.053	0.111	-0.002	0.002	0.033	0.022
-0.039	0.047	-0.556	0.058	0.122	-0.004	-0.002	-0.012	0.015
-0.07	0.036	-0.556	0.063	0.124	-0.012	-0.006	-0.031	0.034
-0.078	0.029	-0.556	0.067	0.093	-0.02	-0.002	0.018	0.036
-0.044	0.037	-0.557	0.064	0.053	-0.033	-0.003	0.065	0.013
-0.039	0.049	-0.562	0.066	0.042	-0.043	-0.008	0.067	0.015
-0.06	0.053	-0.567	0.07	0.046	-0.034	-0.006	0.053	0.032
-0.062	0.042	-0.57	0.061	0.025	-0.014	-0.004	0.036	0.021
-0.054	0.034	-0.567	0.055	-0.014	-0.011	0	0.011	0
-0.051	0.046	-0.556	0.062	-0.03	-0.02	-0.004	0.025	0.007
-0.046	0.06	-0.551	0.067	-0.004	-0.026	-0.017	0.08	0.021
-0.044	0.052	-0.552	0.066	0.02	-0.037	-0.014	0.091	0.012
-0.038	0.037	-0.548	0.059	0.012	-0.038	-0.001	0.088	0.003
-0.027	0.039	-0.547	0.045	-0.004	-0.027	-0.008	0.13	0.01
-0.046	0.051	-0.552	0.048	-0.009	-0.019	-0.019	0.16	0.01
-0.065	0.048	-0.545	0.061	-0.002	-0.004	-0.006	0.123	-0.004
-0.034	0.034	-0.546	0.061	0.002	0.002	0.001	0.038	-0.016
-0.016	0.04	-0.561	0.06	0.003	-0.015	-0.012	-0.024	-0.016
-0.037	0.056	-0.559	0.066	0.007	-0.013	-0.01	-0.033	-0.005
-0.043	0.044	-0.55	0.068	0.01	0.006	0.002	-0.037	0.002
-0.037	0.028	-0.552	0.068	0.019	-0.005	0	-0.075	-0.001
-0.019	0.04	-0.549	0.066	0.033	-0.032	-0.005	-0.108	-0.004
-0.012	0.05	-0.542	0.068	0.042	-0.039	-0.008	-0.041	0.009
-0.039	0.038	-0.547	0.072	0.034	-0.032	-0.013	0.071	0.022
-0.054	0.031	-0.551	0.064	0.015	-0.037	-0.01	0.112	0.02
-0.042	0.038	-0.543	0.054	0.007	-0.037	-0.007	0.146	0.016
-0.039	0.041	-0.536	0.055	0.005	-0.012	-0.01	0.178	0.012
-0.037	0.044	-0.545	0.058	-0.012	0.007	-0.007	0.116	0.004
-0.026	0.047	-0.559	0.055	-0.022	0.003	-0.004	0.038	-0.005
-0.036	0.041	-0.561	0.055	-0.005	-0.011	-0.008	0.019	-0.022
-0.073	0.033	-0.548	0.065	0.008	-0.026	-0.014	0.015	-0.039
-0.087	0.038	-0.543	0.067	-0.003	-0.035	-0.012	0.009	-0.04
-0.064	0.051	-0.554	0.057	-0.01	-0.039	-0.003	0.011	-0.022
-0.053	0.04	-0.562	0.052	-0.001	-0.033	0.005	0	-0.008
-0.053	0.021	-0.562	0.057	-0.004	-0.028	0.003	-0.015	-0.009
-0.037	0.031	-0.562	0.065	-0.01	-0.03	-0.001	-0.019	0.002
-0.031	0.048	-0.558	0.071	0.015	-0.032	-0.003	-0.019	0.019
-0.044	0.042	-0.553	0.064	0.025	-0.034	-0.011	-0.006	0.017
-0.058	0.037	-0.558	0.056	-0.006	-0.031	-0.012	0.011	0.008
-0.072	0.043	-0.556	0.067	-0.01	-0.018	-0.007	0.006	0.004
-0.064	0.05	-0.551	0.078	0.015	-0.012	-0.002	-0.027	0.005
-0.047	0.046	-0.556	0.066	0.02	-0.014	0.004	-0.064	0.01
-0.056	0.035	-0.553	0.057	0.034	-0.007	0.002	-0.07	0.001
-0.054	0.04	-0.54	0.066	0.082	-0.004	-0.004	-0.047	-0.016
-0.038	0.049	-0.54	0.066	0.118	-0.017	0.001	-0.035	-0.013
-0.03	0.05	-0.548	0.054	0.114	-0.02	-0.001	-0.05	0.003
-0.034	0.047	-0.549	0.056	0.104	-0.019	-0.014	-0.065	0.007
-0.062	0.039	-0.547	0.067	0.086	-0.028	-0.014	-0.056	0.005
-0.067	0.036	-0.547	0.067	0.035	-0.029	-0.007	-0.024	0.021
-0.036	0.039	-0.544	0.06	-0.017	-0.026	-0.007	0.026	0.033
-0.035	0.041	-0.539	0.062	-0.025	-0.026	-0.006	0.081	0.025
-0.041	0.036	-0.529	0.068	0.024	-0.022	0.001	0.093	0.025
-0.036	0.038	-0.518	0.066	0.094	-0.018	0.001	0.052	0.034
-0.075	0.046	-0.53	0.061	0.133	-0.012	-0.009	0.015	0.036
-0.094	0.042	-0.553	0.057	0.127	-0.003	-0.01	0	0.028
-0.05	0.041	-0.556	0.055	0.112	-0.003	-0.003	-0.011	0.02
-0.034	0.052	-0.547	0.06	0.106	-0.017	0.001	-0.017	0.013
-0.054	0.048	-0.549	0.067	0.078	-0.032	-0.004	-0.012	0.007
-0.069	0.032	-0.557	0.062	0.041	-0.033	-0.012	0	0.008
-0.075	0.022	-0.558	0.049	0.053	-0.022	-0.012	0.004	0.021
-0.05	0.019	-0.551	0.047	0.107	-0.018	-0.008	-0.004	0.051
-0.024	0.03	-0.554	0.059	0.136	-0.023	-0.013	-0.006	0.052
-0.031	0.044	-0.562	0.068	0.13	-0.019	-0.016	0.001	0.014
-0.048	0.046	-0.553	0.066	0.111	-0.01	-0.009	-0.003	0.016
-0.058	0.041	-0.544	0.056	0.083	-0.006	-0.002	-0.008	0.028
-0.062	0.045	-0.55	0.051	0.047	-0.014	-0.005	0.003	-0.011
-0.06	0.054	-0.548	0.06	0.018	-0.03	-0.009	0.006	-0.036
-0.044	0.054	-0.544	0.067	0.039	-0.03	-0.006	-0.009	-0.011
-0.029	0.05	-0.553	0.069	0.099	-0.019	-0.007	-0.015	0.006
-0.036	0.049	-0.559	0.067	0.118	-0.021	-0.008	-0.007	-0.009
-0.045	0.05	-0.555	0.058	0.122	-0.028	-0.006	0.005	-0.004
-0.037	0.041	-0.555	0.057	0.173	-0.028	-0.008	0.007	0.028
-0.026	0.031	-0.551	0.064	0.191	-0.027	-0.003	0.001	0.026
-0.043	0.038	-0.545	0.059	0.127	-0.021	0.004	-0.003	-0.011
-0.07	0.043	-0.551	0.064	0.062	-0.009	0.001	0.002	-0.026
-0.062	0.027	-0.557	0.074	0.046	0.004	0.003	0.008	-0.013
-0.044	0.022	-0.553	0.068	0.022	0.013	0.008	0.003	-0.011
-0.043	0.042	-0.554	0.062	-0.032	0.007	0.002	-0.003	-0.024
-0.042	0.056	-0.561	0.063	-0.051	-0.007	-0.003	0	-0.018
-0.035	0.051	-0.56	0.068	-0.026	-0.011	0.003	-0.002	0.005
-0.029	0.043	-0.552	0.078	-0.013	-0.017	-0.001	-0.01	0.018
-0.037	0.034	-0.547	0.072	-0.029	-0.026	-0.013	-0.005	0.014
-0.041	0.034	-0.547	0.061	-0.022	-0.021	-0.01	0.001	0.013
-0.034	0.039	-0.55	0.059	0.023	-0.011	-0.002	0.003	0.027
-0.039	0.028	-0.549	0.051	0.042	-0.009	-0.003	0.01	0.033
-0.045	0.019	-0.54	0.051	0.011	-0.016	-0.008	0.012	0.009
-0.041	0.035	-0.538	0.064	-0.024	-0.029	-0.013	0.001	-0.01
-0.035	0.053	-0.545	0.068	-0.021	-0.038	-0.006	-0.006	-0.002
-0.025	0.054	-0.546	0.068	-0.021	-0.032	0	-0.002	0.003
-0.043	0.049	-0.544	0.066	-0.049	-0.018	-0.002	0.01	-0.013
-0.074	0.05	-0.553	0.064	-0.062	-0.019	-0.004	0.019	-0.019
-0.063	0.055	-0.563	0.068	-0.065	-0.035	-0.001	0.023	-0.003
-0.041	0.058	-0.557	0.064	-0.072	-0.044	0.003	0.016	0.008
-0.038	0.05	-0.546	0.053	-0.068	-0.035	-0.001	0.003	0.017
-0.045	0.036	-0.542	0.058	-0.059	-0.026	-0.008	0.001	0.036
-0.067	0.039	-0.541	0.073	-0.058	-0.031	-0.012	0.005	0.037
-0.079	0.049	-0.546	0.069	-0.049	-0.032	-0.008	0.001	0.021
-0.056	0.046	-0.551	0.061	-0.019	-0.016	-0.006	-0.004	0.009
-0.035	0.037	-0.548	0.058	0.005	-0.005	-0.008	0	-0.011
-0.05	0.032	-0.549	0.053	0.032	-0.006	-0.004	0.007	-0.037
-0.059	0.033	-0.55	0.054	0.073	-0.005	-0.004	0.006	-0.036
-0.049	0.042	-0.55	0.062	0.083	-0.012	-0.013	0.003	-0.011
-0.054	0.046	-0.559	0.067	0.077	-0.025	-0.013	-0.001	0.01
-0.062	0.037	-0.562	0.067	0.105	-0.02	-0.008	-0.001	0.017
-0.056	0.04	-0.552	0.066	0.136	-0.014	-0.012	0.008	0.026
-0.051	0.048	-0.548	0.065	0.129	-0.018	-0.018	0.005	0.039
-0.048	0.036	-0.547	0.064	0.122	-0.013	-0.015	0	0.03
-0.045	0.033	-0.549	0.059	0.136	-0.006	-0.005	0.011	0.013
-0.041	0.045	-0.551	0.059	0.146	-0.009	0	0.014	0.001
-0.034	0.038	-0.545	0.058	0.144	-0.01	-0.005	0.009	-0.004
-0.039	0.029	-0.543	0.054	0.119	-0.012	-0.008	0.01	0.022
-0.054	0.039	-0.548	0.06	0.077	-0.021	-0.012	0.002	0.044
-0.056	0.047	-0.552	0.067	0.049	-0.033	-0.013	0.005	0.031
-0.059	0.046	-0.555	0.059	0.045	-0.044	-0.007	0.016	0.029
-0.066	0.045	-0.558	0.056	0.048	-0.045	-0.005	0.013	0.045
-0.06	0.04	-0.553	0.066	0.038	-0.023	-0.003	0.005	0.033
-0.056	0.035	-0.544	0.071	0.045	0.011	-0.003	0	0.006
-0.057	0.038	-0.544	0.068	0.082	0.025	-0.011	-0.004	0.007
-0.041	0.037	-0.546	0.065	0.11	0.008	-0.012	-0.001	0.027
-0.027	0.03	-0.545	0.06	0.138	-0.012	-0.006	0.004	0.011
-0.036	0.031	-0.553	0.057	0.145	-0.018	0	0.002	-0.023
-0.039	0.037	-0.559	0.066	-0.006	-0.023	0.001	-0.002	-0.028
-0.04	0.037	-0.552	0.073	-0.23	-0.027	0	-0.002	-0.019
-0.06	0.034	-0.548	0.063	-0.271	-0.03	0	-0.002	-0.02
-0.054	0.032	-0.544	0.054	-0.178	-0.035	-0.004	-0.003	-0.022
-0.031	0.034	-0.539	0.058	-0.107	-0.033	-0.007	0	-0.017
-0.051	0.035	-0.541	0.062	-0.06	-0.026	-0.008	0.002	0
-0.076	0.034	-0.543	0.065	0.015	-0.024	-0.008	0.004	0.011
-0.044	0.042	-0.54	0.064	0.086	-0.03	-0.006	0.006	0.003
-0.015	0.048	-0.542	0.053	0.069	-0.034	-0.005	0.009	-0.006
-0.039	0.041	-0.542	0.054	0.013	-0.033	-0.002	0.01	-0.01
-0.055	0.034	-0.545	0.069	-0.027	-0.035	0.001	0.013	-0.013
-0.044	0.04	-0.555	0.067	-0.069	-0.034	-0.004	0.015	-0.019
-0.049	0.048	-0.561	0.056	-0.013	-0.027	-0.005	0.004	-0.025
-0.057	0.047	-0.567	0.056	0.128	-0.018	0	-0.006	-0.011
-0.052	0.048	-0.57	0.06	0.179	-0.005	-0.005	-0.004	0.011
-0.046	0.049	-0.561	0.056	0.184	0.007	-0.01	-0.006	0.006
-0.042	0.049	-0.552	0.054	0.246	0.004	-0.009	-0.002	0
-0.049	0.058	-0.554	0.06	0.272	-0.014	-0.008	0.012	0.021
-0.054	0.06	-0.553	0.061	0.189	-0.03	-0.012	0.01	0.042
-0.047	0.051	-0.542	0.058	0.043	-0.032	-0.018	0.004	0.041
-0.054	0.045	-0.543	0.059	-0.045	-0.028	-0.011	0.009	0.026
-0.059	0.045	-0.553	0.061	-0.018	-0.03	-0.002	0.007	0.006
-0.052	0.058	-0.554	0.065	0.048	-0.03	-0.004	0.008	0.002
-0.061	0.067	-0.547	0.068	0.073	-0.024	0.002	0.017	0.014
-0.057	0.053	-0.544	0.064	0.058	-0.021	0.011	0.009	0.009
-0.04	0.054	-0.552	0.053	0.062	-0.017	-0.002	-0.002	-0.008
-0.046	0.071	-0.563	0.052	0.106	-0.009	-0.011	-0.001	-0.004
-0.056	0.063	-0.555	0.064	0.152	-0.015	0.002	0	0.012
-0.052	0.043	-0.541	0.068	0.167	-0.027	0.005	-0.001	0.019
-0.038	0.034	-0.548	0.065	0.154	-0.022	-0.003	-0.002	0.01
-0.023	0.035	-0.558	0.063	0.147	-0.021	-0.009	-0.005	0.011
-0.029	0.04	-0.552	0.061	0.153	-0.033	-0.018	0.004	0.035
-0.047	0.041	-0.553	0.067	0.14	-0.025	-0.013	0.015	0.043
-0.05	0.039	-0.558	0.067	0.088	-0.01	0.006	0.01	0.013
-0.045	0.038	-0.548	0.054	0.031	-0.001	0.004	0.002	-0.009
-0.041	0.036	-0.539	0.059	0.065	0.005	-0.009	-0.002	0.008
-0.035	0.037	-0.542	0.075	0.156	-0.003	-0.011	0.001	0.025
-0.04	0.044	-0.545	0.066	0.2	-0.019	-0.01	0.009	0.013
-0.056	0.05	-0.551	0.055	0.216	-0.016	-0.011	0.014	-0.001
-0.061	0.06	-0.559	0.067	0.214	-0.012	-0.013	0.018	0.008
-0.058	0.059	-0.559	0.07	0.196	-0.023	-0.01	0.009	0.038
-0.044	0.038	-0.555	0.059	0.206	-0.019	-0.004	0	0.051
-0.026	0.034	-0.559	0.055	0.183	-0.003	-0.004	0.012	0.031
-0.045	0.044	-0.558	0.054	0.13	-0.006	-0.012	0.019	0.019
-0.066	0.04	-0.547	0.058	0.152	-0.027	-0.017	0.009	0.022
-0.046	0.025	-0.546	0.063	0.14	-0.036	-0.011	0.006	0.015
-0.028	0.02	-0.554	0.063	0.005	-0.017	0.001	0.007	0.005
-0.041	0.034	-0.549	0.062	-0.076	-0.003	0.007	0.002	0.002
-0.047	0.04	-0.536	0.067	-0.119	-0.017	0.002	0.005	0.01
-0.035	0.03	-0.53	0.074	-0.234	-0.031	-0.007	0.009	0.021
-0.05	0.021	-0.536	0.068	-0.275	-0.033	-0.007	0.005	0.011
-0.077	0.019	-0.547	0.057	-0.183	-0.03	0.004	0	-0.008
-0.078	0.019	-0.549	0.061	-0.086	-0.025	-0.005	-0.001	-0.002
-0.075	0.011	-0.548	0.067	-0.038	-0.025	-0.021	0.006	0.013
-0.065	0.012	-0.553	0.062	-0.069	-0.024	-0.014	0.01	0.017
-0.039	0.024	-0.554	0.063	-0.141	-0.017	-0.001	0	0.013
-0.036	0.026	-0.553	0.07	-0.145	-0.018	0.004	-0.003	-0.006
-0.055	0.028	-0.548	0.066	-0.136	-0.024	0.002	0.011	-0.029
-0.059	0.037	-0.537	0.053	-0.215	-0.023	-0.006	0.021	-0.032
-0.055	0.032	-0.543	0.047	-0.299	-0.017	-0.002	0.015	-0.021
-0.045	0.031	-0.554	0.056	-0.21	-0.011	0.002	0.004	-0.018
-0.021	0.043	-0.551	0.067	0.014	-0.012	-0.007	0.001	-0.024
-0.013	0.047	-0.558	0.069	0.11	-0.021	-0.008	0.006	-0.018
-0.04	0.042	-0.566	0.07	0.053	-0.023	-0.003	0.005	-0.006
-0.069	0.04	-0.553	0.07	0.016	-0.014	-0.003	0	-0.006
-0.062	0.041	-0.542	0.061	0.024	-0.004	-0.008	0.001	-0.003
-0.032	0.035	-0.545	0.055	0.033	-0.007	-0.013	-0.001	0.015
-0.03	0.025	-0.554	0.063	0.039	-0.017	-0.006	-0.013	0.015
-0.053	0.038	-0.555	0.071	0.06	-0.012	0.001	-0.017	-0.005
-0.046	0.053	-0.544	0.072	0.085	-0.007	-0.004	-0.01	0.004
-0.028	0.043	-0.542	0.067	0.078	-0.02	-0.01	-0.003	0.027
-0.037	0.041	-0.548	0.057	0.05	-0.023	-0.005	0.003	0.016
-0.042	0.054	-0.551	0.051	0.026	-0.021	-0.002	0.012	-0.004
-0.043	0.056	-0.551	0.052	-0.006	-0.03	-0.006	0.014	-0.004
-0.062	0.05	-0.55	0.061	-0.031	-0.031	-0.011	0.005	0.005
-0.058	0.046	-0.546	0.069	-0.01	-0.026	-0.008	0.001	0.012
-0.039	0.055	-0.547	0.062	0.032	-0.033	-0.002	-0.004	0.008
-0.043	0.074	-0.554	0.056	0.034	-0.034	0	-0.018	0.001
-0.063	0.074	-0.557	0.058	0.016	-0.017	0	-0.014	0.011
-0.072	0.061	-0.558	0.06	0.031	-0.004	-0.003	0.008	0.021
-0.046	0.048	-0.558	0.062	0.048	-0.011	-0.012	0.013	0.008
-0.016	0.036	-0.554	0.058	0.037	-0.024	-0.012	0.001	-0.001
-0.037	0.036	-0.56	0.058	0.056	-0.021	-0.004	-0.002	0.015
-0.067	0.042	-0.565	0.068	0.106	-0.021	-0.005	0.003	0.026
-0.056	0.028	-0.545	0.065	0.116	-0.028	-0.011	-0.002	0.021
-0.046	0.012	-0.537	0.057	0.098	-0.023	-0.007	-0.007	0.014
-0.036	0.026	-0.559	0.063	0.097	-0.013	-0.004	-0.004	0.012
-0.006	0.039	-0.57	0.067	0.108	-0.014	-0.007	-0.003	0.019
-0.022	0.031	-0.557	0.061	0.091	-0.011	-0.003	0	0.026
-0.065	0.023	-0.55	0.05	0.05	-0.01	0	0.009	0.026
-0.055	0.022	-0.545	0.052	0.055	-0.023	-0.005	0.015	0.023
-0.036	0.027	-0.544	0.066	0.089	-0.026	-0.005	0.008	0.019
-0.038	0.031	-0.549	0.062	0.087	-0.021	-0.002	0.002	0.014
-0.033	0.026	-0.544	0.052	0.075	-0.027	-0.006	0.011	0.009
-0.035	0.019	-0.536	0.061	0.072	-0.029	-0.006	0.011	0.005
-0.053	0.018	-0.541	0.074	0.076	-0.022	-0.007	-0.002	0.009
-0.058	0.02	-0.546	0.072	0.11	-0.02	-0.008	0.004	0.019
-0.049	0.009	-0.545	0.069	0.143	-0.023	-0.002	0.021	0.016
-0.053	-0.005	-0.544	0.07	0.15	-0.023	-0.001	0.014	0.001
-0.071	0.037	-0.538	0.06	0.156	-0.025	-0.007	-0.001	0.013
-0.079	0.119	-0.532	0.054	0.159	-0.024	-0.007	0.007	0.034
-0.061	0.156	-0.536	0.06	0.136	-0.018	-0.005	0.018	0.025
-0.043	0.129	-0.543	0.064	0.09	-0.015	-0.01	0.014	0.001
-0.064	0.079	-0.548	0.064	0.061	-0.021	-0.015	0.012	-0.012
-0.084	0.039	-0.554	0.066	0.051	-0.025	-0.011	0.013	-0.01
-0.066	0.024	-0.555	0.064	0.024	-0.013	-0.007	0.009	-0.009
-0.048	0.024	-0.551	0.057	-0.011	0.003	-0.013	0.004	-0.013
-0.06	0.023	-0.549	0.058	-0.006	-0.007	-0.014	0.004	-0.009
-0.07	0.019	-0.549	0.066	0.055	-0.028	-0.007	0.007	-0.005
-0.054	0.021	-0.553	0.068	0.112	-0.023	-0.006	0.005	-0.004
-0.037	0.037	-0.556	0.062	0.114	-0.009	-0.003	0.003	0.004
-0.048	0.045	-0.557	0.052	0.098	-0.009	0	0.006	0.008
-0.059	0.036	-0.555	0.05	0.102	-0.011	-0.005	0.008	0
-0.042	0.043	-0.549	0.062	0.089	-0.014	-0.006	0.009	0.006
-0.027	0.065	-0.542	0.066	0.034	-0.02	-0.002	0.014	0.027
-0.035	0.061	-0.547	0.061	-0.001	-0.016	-0.004	0.009	0.024
-0.049	0.063	-0.555	0.063	-0.004	-0.011	-0.001	-0.004	0.003
-0.063	0.11	-0.555	0.06	-0.02	-0.021	0	0	0.003
-0.074	0.127	-0.551	0.061	-0.037	-0.03	-0.009	0.01	0.015
-0.051	0.086	-0.55	0.066	-0.026	-0.021	-0.009	0.007	0
-0.014	0.069	-0.548	0.062	-0.009	-0.017	-0.004	0.009	-0.022
-0.018	0.079	-0.542	0.063	-0.006	-0.031	-0.009	0.011	-0.003
-0.032	0.039	-0.539	0.066	0.007	-0.034	-0.013	-0.001	0.026
-0.013	-0.01	-0.542	0.055	0.053	-0.02	-0.001	-0.007	0.024
-0.003	-0.006	-0.547	0.053	0.097	-0.01	0.006	0.001	0.019
-0.033	0.007	-0.561	0.06	0.102	-0.017	-0.005	0.011	0.021
-0.058	0.006	-0.565	0.054	0.09	-0.029	-0.008	0.008	0.008
-0.056	0.018	-0.554	0.057	0.07	-0.025	0	-0.001	-0.003
-0.061	0.025	-0.547	0.072	0.001	-0.019	-0.002	0.001	-0.003
-0.071	0.005	-0.55	0.064	-0.065	-0.021	-0.004	0.009	-0.011
-0.085	-0.015	-0.555	0.05	-0.061	-0.022	0.001	0.009	-0.007
-0.149	-0.015	-0.551	0.064	-0.034	-0.024	-0.003	-0.002	0.008
-0.223	-0.012	-0.547	0.076	-0.027	-0.023	-0.008	-0.013	-0.005
-0.212	-0.01	-0.554	0.071	-0.013	-0.013	-0.003	-0.01	-0.018
-0.126	-0.007	-0.561	0.065	0.013	-0.013	-0.004	0	0.005
-0.046	-0.005	-0.565	0.061	0.016	-0.017	-0.009	0.014	0.029
-0.026	0.03	-0.561	0.059	-0.006	-0.017	-0.006	0.024	0.016
-0.032	0.097	-0.555	0.06	-0.017	-0.025	-0.002	0.024	-0.006
-0.023	0.137	-0.557	0.059	-0.025	-0.026	-0.003	0.032	-0.01
-0.003	0.131	-0.558	0.064	-0.041	-0.019	-0.007	0.057	0
0.053	0.11	-0.554	0.066	-0.023	-0.024	-0.012	0.07	0.003
0.122	0.097	-0.555	0.057	0.032	-0.028	-0.008	0.058	-0.004
0.101	0.081	-0.557	0.059	0.076	-0.021	-0.003	0.038	-0.006
0.027	0.049	-0.554	0.076	0.111	-0.017	-0.01	0.017	0.001
0.017	0.032	-0.551	0.081	0.143	-0.015	-0.011	-0.014	0.013
0.018	0.043	-0.55	0.066	0.139	-0.015	-0.002	-0.048	0.01
0	0.066	-0.548	0.054	0.102	-0.024	-0.007	-0.057	0.008
0.015	0.077	-0.545	0.056	0.071	-0.029	-0.016	-0.053	0.039
-0.035	0.068	-0.547	0.063	0.064	-0.019	-0.009	-0.047	0.049
-0.142	0.057	-0.546	0.061	0.068	-0.014	-0.002	-0.02	0.013
-0.144	0.056	-0.545	0.047	0.08	-0.013	-0.003	0.013	0
-0.09	0.056	-0.557	0.052	0.099	-0.015	-0.006	0.014	0.015
-0.065	0.055	-0.561	0.071	0.106	-0.02	-0.014	-0.013	0.017
-0.034	0.055	-0.55	0.07	0.109	-0.016	-0.016	-0.034	0
-0.017	0.056	-0.547	0.062	0.12	-0.017	-0.004	-0.037	-0.016
-0.02	0.051	-0.55	0.061	0.119	-0.025	-0.001	-0.049	-0.018
-0.017	0.038	-0.551	0.059	0.082	-0.014	-0.012	-0.058	0.001
-0.01	0.029	-0.549	0.062	0.03	-0.006	-0.01	-0.035	0.029
-0.01	0.028	-0.547	0.068	0.001	-0.02	0.003	-0.003	0.028
-0.037	0.028	-0.562	0.065	-0.008	-0.027	0.001	0.006	0.004
-0.07	0.024	-0.574	0.058	-0.018	-0.027	-0.008	0.002	-0.003
-0.064	0.022	-0.562	0.055	-0.011	-0.033	-0.01	0.015	0.005
-0.044	0.019	-0.551	0.061	0.02	-0.034	-0.01	0.044	-0.005
-0.05	0.012	-0.553	0.065	0.056	-0.02	-0.01	0.04	-0.024
-0.07	0.019	-0.562	0.06	0.076	-0.011	-0.01	0.013	-0.011
-0.071	0.032	-0.564	0.061	0.075	-0.02	-0.013	0.025	0.004
-0.062	0.021	-0.548	0.067	0.055	-0.029	-0.008	0.056	-0.021
-0.07	0.011	-0.535	0.059	0.037	-0.028	0.007	0.053	-0.025
-0.078	0.024	-0.537	0.057	0.057	-0.027	0.005	0.018	0.023
-0.063	0.025	-0.544	0.064	0.08	-0.03	-0.007	-0.016	0.059
-0.049	0.013	-0.553	0.055	0.048	-0.032	0.001	-0.027	0.06
-0.046	0.015	-0.555	0.055	0.005	-0.025	0.011	-0.019	0.047
-0.051	0.026	-0.552	0.067	-0.009	-0.021	0	0	0.038
-0.066	0.03	-0.549	0.067	-0.027	-0.025	-0.008	0.023	0.018
-0.071	0.024	-0.546	0.063	-0.053	-0.018	0.002	0.018	0.001
-0.064	0.02	-0.546	0.062	-0.059	-0.013	0.001	-0.022	0.012
-0.061	0.03	-0.549	0.057	-0.051	-0.027	-0.008	-0.052	0.011
-0.058	0.041	-0.549	0.065	-0.027	-0.032	-0.004	-0.044	0.007
-0.055	0.034	-0.55	0.074	0.033	-0.021	-0.001	-0.03	0.029
-0.052	0.021	-0.546	0.068	0.097	-0.015	0.002	-0.016	0.034
-0.046	0.024	-0.539	0.065	0.128	-0.007	0.002	0.018	0.02
-0.05	0.031	-0.54	0.069	0.147	-0.002	-0.009	0.032	0.027
-0.067	0.028	-0.54	0.063	0.174	-0.007	-0.012	0.002	0.037
-0.072	0.027	-0.539	0.056	0.142	-0.008	-0.008	-0.029	0.01
-0.065	0.034	-0.542	0.062	0.051	-0.007	-0.01	-0.039	-0.027
-0.06	0.047	-0.542	0.063	0.019	-0.012	-0.005	-0.021	-0.016
-0.067	0.056	-0.537	0.058	0.026	-0.011	0.004	0.029	0.014
-0.073	0.059	-0.535	0.064	0.005	-0.004	-0.004	0.085	0.02
-0.072	0.06	-0.542	0.065	-0.02	0	-0.017	0.098	0.02
-0.059	0.057	-0.55	0.055	-0.002	0.003	-0.012	0.067	0.018
-0.037	0.049	-0.542	0.062	0.066	0.002	-0.002	0.039	0.013
-0.033	0.042	-0.526	0.069	0.116	-0.003	0	0.029	0.012
-0.043	0.037	-0.525	0.053	0.127	-0.002	-0.004	0.017	0.003
-0.05	0.037	-0.54	0.049	0.134	0	-0.013	0.013	-0.012
-0.04	0.044	-0.545	0.065	0.124	-0.013	-0.019	0.018	-0.014
-0.038	0.057	-0.536	0.073	0.091	-0.014	-0.019	0.017	-0.003
-0.055	0.057	-0.526	0.069	0.051	0.001	-0.017	0.011	-0.003
-0.05	0.046	-0.531	0.059	0.032	0.004	-0.01	0.01	-0.015
-0.047	0.046	-0.537	0.053	0.042	-0.005	-0.001	0.013	-0.013
-0.048	0.048	-0.532	0.062	0.033	-0.01	0.004	0.014	0.001
-0.022	0.035	-0.526	0.069	-0.013	-0.015	0.004	0.005	0.011
-0.02	0.026	-0.528	0.065	-0.033	-0.018	-0.006	-0.011	0.009
-0.033	0.03	-0.533	0.064	-0.004	-0.02	-0.017	-0.023	0
-0.016	0.032	-0.538	0.059	0.012	-0.025	-0.015	-0.015	0.003
-0.008	0.03	-0.535	0.051	0.012	-0.031	-0.011	-0.002	0.025
-0.027	0.036	-0.531	0.06	0.038	-0.038	-0.014	-0.002	0.039
-0.043	0.049	-0.537	0.067	0.077	-0.037	-0.012	0.006	0.018
-0.045	0.052	-0.542	0.065	0.091	-0.032	0.006	0.028	-0.017
-0.038	0.045	-0.538	0.07	0.083	-0.037	0.016	0.028	-0.019
-0.042	0.044	-0.538	0.069	0.084	-0.039	0.003	0.004	-0.006
-0.061	0.043	-0.547	0.059	0.046	-0.031	-0.011	-0.017	-0.011
-0.067	0.038	-0.551	0.057	-0.023	-0.028	-0.009	-0.027	-0.022
-0.052	0.037	-0.548	0.056	-0.04	-0.031	-0.005	-0.018	-0.017
-0.039	0.043	-0.556	0.054	-0.037	-0.029	-0.006	0.007	-0.006
-0.035	0.061	-0.57	0.054	-0.053	-0.021	-0.008	0.02	-0.009
-0.045	0.071	-0.564	0.055	-0.049	-0.022	-0.007	0.018	-0.003
-0.053	0.062	-0.547	0.058	-0.025	-0.031	-0.007	0.01	0.02
-0.035	0.062	-0.556	0.063	-0.013	-0.032	-0.011	0	0.021
-0.03	0.063	-0.576	0.059	-0.01	-0.021	-0.016	0.002	-0.005
-0.05	0.05	-0.581	0.055	0	-0.014	-0.011	0.005	-0.023
-0.052	0.047	-0.579	0.061	0.015	-0.024	0.002	0	-0.026
-0.054	0.049	-0.582	0.065	0.029	-0.031	0.007	0.004	-0.022
-0.07	0.035	-0.583	0.061	0.031	-0.026	0.002	0.005	-0.013
-0.076	0.035	-0.583	0.058	0.018	-0.025	-0.006	-0.006	-0.002
-0.073	0.053	-0.589	0.06	0.023	-0.032	-0.005	0	-0.01
-0.059	0.056	-0.591	0.061	0.055	-0.03	0.001	0.014	-0.022
-0.046	0.043	-0.587	0.06	0.086	-0.022	-0.007	0.014	-0.002
-0.057	0.027	-0.581	0.065	0.103	-0.02	-0.017	0.014	0.018
-0.055	0.03	-0.581	0.067	0.108	-0.026	-0.01	0.01	0.006
-0.037	0.046	-0.587	0.068	0.105	-0.026	0.002	0.002	-0.01
-0.045	0.049	-0.588	0.072	0.085	-0.021	-0.003	0.007	0
-0.055	0.048	-0.587	0.061	0.048	-0.029	-0.005	0.008	0.015
-0.049	0.051	-0.588	0.05	0.033	-0.027	0.007	-0.001	0.005
-0.045	0.049	-0.58	0.065	0.048	-0.01	0.007	-0.002	0.001
-0.044	0.048	-0.576	0.07	0.044	-0.017	-0.006	0.003	0.032
-0.041	0.056	-0.58	0.056	0.019	-0.032	-0.009	0.003	0.044
-0.035	0.068	-0.579	0.062	0.021	-0.02	-0.007	-0.002	0.014
-0.041	0.059	-0.579	0.069	0.047	-0.009	-0.007	-0.004	-0.003
-0.057	0.039	-0.578	0.06	0.066	-0.014	-0.011	0.003	0.006
-0.063	0.039	-0.563	0.06	0.062	-0.015	-0.017	0.008	0.019
-0.059	0.042	-0.556	0.066	0.043	-0.015	-0.009	-0.004	0.027
-0.048	0.026	-0.564	0.067	0.026	-0.017	-0.002	-0.015	0.021
-0.036	0.017	-0.558	0.064	0.018	-0.015	-0.011	-0.011	0.013
-0.032	0.016	-0.542	0.06	0.02	-0.009	-0.016	-0.003	0.016
-0.038	0.003	-0.541	0.058	0.028	-0.006	-0.01	0.007	0.011
-0.054	0.004	-0.544	0.055	0.028	-0.012	-0.002	0.008	-0.002
-0.061	0.02	-0.537	0.057	0.032	-0.017	0	-0.001	0
-0.054	0.028	-0.528	0.072	0.057	-0.01	-0.009	-0.001	0.017
-0.049	0.038	-0.52	0.078	0.103	-0.018	-0.012	0.002	0.026
-0.058	0.052	-0.508	0.077	0.133	-0.033	-0.007	0.001	0.023
-0.068	0.059	-0.502	0.078	0.117	-0.029	-0.013	0.007	0.018
-0.052	0.056	-0.456	0.078	0.109	-0.023	-0.011	0.005	0.021
-0.037	0.047	-0.318	0.071	0.13	-0.019	-0.001	0.003	0.024
-0.048	0.046	-0.194	0.057	0.12	-0.014	0.001	0.01	0.007
-0.052	0.042	-0.2	0.048	0.092	-0.019	0	0.006	-0.006
-0.054	0.021	-0.307	0.045	0.071	-0.021	-0.005	0.001	0.007
-0.074	0.018	-0.51	0.038	0.043	-0.016	-0.007	0.003	0.032
-0.073	0.041	-0.758	0.041	0.032	-0.019	0.004	-0.005	0.043
-0.047	0.058	-0.914	0.067	0.03	-0.029	0.007	-0.011	0.04
-0.037	0.06	-1.019	0.094	0.03	-0.03	-0.001	-0.003	0.055
-0.038	0.051	-1.104	0.099	0.068	-0.021	-0.004	0.002	0.068
-0.036	0.043	-0.997	0.083	0.109	-0.014	-0.006	0.002	0.038
-0.032	0.043	-0.668	0.077	0.094	-0.008	-0.011	0.004	0.018
-0.026	0.045	-0.332	0.079	0.045	-0.008	-0.008	0.006	0.031
-0.036	0.036	-0.191	0.07	-0.005	-0.021	-0.004	0.007	0.03
-0.044	0.024	-0.217	0.055	-0.033	-0.025	0.004	0.01	0.003
-0.028	0.028	-0.261	0.037	-0.025	-0.016	0.016	0.008	-0.018
-0.025	0.035	-0.331	0.019	-0.001	-0.019	0.009	0.007	-0.015
-0.032	0.037	-0.455	0.032	0.013	-0.023	-0.01	0.009	0.003
-0.033	0.058	-0.556	0.07	0.015	-0.013	-0.013	0.009	0.019
-0.058	0.074	-0.7	0.078	0.008	-0.005	-0.003	0.005	0.011
-0.079	0.062	-0.914	0.058	0.007	-0.013	-0.001	0	-0.008
-0.06	0.041	-0.93	0.061	0.014	-0.03	-0.006	-0.002	-0.003
-0.043	0.026	-0.704	0.074	0.003	-0.028	-0.008	0.006	0.018
-0.055	0.022	-0.522	0.066	-0.009	-0.017	-0.011	0.008	0.023
-0.065	0.031	-0.408	0.059	0.021	-0.02	-0.016	-0.002	0.007
-0.052	0.041	-0.262	0.065	0.071	-0.022	-0.011	-0.003	-0.005
-0.029	0.034	-0.152	0.06	0.088	-0.019	-0.009	0.005	0.006
-0.017	0.022	-0.108	0.05	0.074	-0.022	-0.013	0.003	0.007
-0.024	0.031	-0.16	0.053	0.052	-0.016	-0.003	0.001	-0.026
-0.042	0.048	-0.363	0.054	0.019	-0.012	0.009	0	-0.049
-0.05	0.048	-0.683	0.054	-0.007	-0.012	-0.004	-0.001	-0.028
-0.031	0.036	-1.012	0.063	-0.023	-0.001	-0.013	0	-0.001
-0.023	0.035	-1.157	0.064	-0.016	0	-0.003	0.002	-0.007
-0.054	0.044	-1.026	0.06	0.049	-0.021	-0.002	0.007	-0.015
-0.073	0.048	-0.788	0.062	0.103	-0.027	-0.012	0.009	0.011
-0.054	0.046	-0.593	0.063	0.078	-0.017	-0.013	0.004	0.029
-0.037	0.042	-0.42	0.064	0.053	-0.019	-0.006	0.002	0.017
-0.049	0.041	-0.323	0.065	0.079	-0.025	0.002	0.005	-0.002
-0.06	0.059	-0.387	0.066	0.099	-0.024	-0.002	0.008	-0.009
-0.044	0.066	-0.49	0.069	0.09	-0.024	-0.018	0.016	-0.007
-0.026	0.039	-0.474	0.065	0.081	-0.027	-0.017	0.022	-0.009
-0.044	0.031	-0.368	0.051	0.069	-0.025	-0.008	0.019	0
-0.072	0.046	-0.305	0.052	0.049	-0.017	-0.013	0.003	0.003
-0.073	0.041	-0.341	0.066	0.037	-0.021	-0.016	-0.004	-0.003
-0.067	0.024	-0.392	0.068	0.046	-0.024	-0.009	0.005	0.014
-0.07	0.028	-0.395	0.058	0.059	-0.011	-0.002	0.005	0.031
-0.055	0.042	-0.417	0.047	0.033	-0.013	-0.002	0.005	0.036
-0.041	0.04	-0.488	0.055	-0.012	-0.027	-0.015	0.015	0.06
-0.054	0.026	-0.534	0.075	-0.015	-0.022	-0.017	0.015	0.088
-0.052	0.021	-0.564	0.075	0.011	-0.017	0	0.004	0.083
-0.034	0.037	-0.662	0.063	-0.003	-0.026	0.01	0.003	0.052
-0.043	0.057	-0.741	0.062	-0.045	-0.032	0.005	0.01	0.024
-0.053	0.05	-0.67	0.066	-0.059	-0.028	-0.006	0.012	0.015
-0.044	0.031	-0.552	0.065	-0.03	-0.02	-0.014	0.008	0.006
-0.048	0.032	-0.508	0.065	0.003	-0.015	-0.006	0.002	-0.024
-0.067	0.05	-0.528	0.075	0	-0.017	0.003	0.002	-0.048
-0.076	0.056	-0.593	0.077	0.001	-0.018	-0.007	0.006	-0.033
-0.061	0.038	-0.636	0.064	0.031	-0.018	-0.016	0.001	0.002
-0.037	0.024	-0.609	0.059	0.039	-0.019	-0.007	-0.005	0.019
-0.039	0.038	-0.56	0.06	0.03	-0.021	0	0.002	0.026
-0.048	0.043	-0.541	0.057	0.046	-0.019	-0.004	0.006	0.043
-0.041	0.031	-0.569	0.058	0.062	-0.012	-0.004	-0.003	0.041
-0.047	0.031	-0.614	0.06	0.042	-0.013	-0.003	-0.009	0.011
-0.056	0.043	-0.631	0.06	0.009	-0.023	-0.008	-0.004	-0.017
-0.052	0.051	-0.629	0.061	-0.002	-0.02	-0.008	0.008	-0.032
-0.046	0.06	-0.639	0.063	0	-0.009	-0.001	0.017	-0.03
-0.048	0.068	-0.665	0.061	-0.009	-0.012	-0.003	0.01	-0.023
-0.047	0.064	-0.679	0.057	-0.02	-0.017	-0.005	0.001	-0.031
-0.03	0.061	-0.657	0.062	0.002	-0.018	-0.001	0.007	-0.034
-0.028	0.056	-0.615	0.069	0.018	-0.026	-0.001	0.006	-0.027
-0.05	0.04	-0.577	0.064	0.002	-0.03	-0.003	-0.005	-0.033
-0.043	0.036	-0.557	0.05	0.02	-0.015	-0.002	0.001	-0.04
-0.035	0.054	-0.566	0.048	0.05	-0.005	-0.002	0.012	-0.038
-0.054	0.064	-0.585	0.062	0.036	-0.015	-0.006	0.009	-0.038
-0.062	0.049	-0.581	0.064	0.019	-0.025	-0.009	0.004	-0.034
-0.055	0.034	-0.562	0.06	0.033	-0.019	-0.009	0.001	-0.021
-0.052	0.046	-0.554	0.065	0.056	-0.015	-0.01	-0.003	-0.012
-0.052	0.057	-0.559	0.066	0.056	-0.023	-0.007	-0.004	-0.008
-0.052	0.046	-0.559	0.064	0.055	-0.022	-0.005	-0.002	-0.009
-0.04	0.037	-0.542	0.063	0.09	-0.017	-0.004	0	0.001
-0.024	0.04	-0.529	0.055	0.129	-0.027	0.003	0.002	0.016
-0.032	0.046	-0.537	0.048	0.128	-0.03	0.003	0	0.018
-0.051	0.048	-0.542	0.054	0.119	-0.013	-0.005	-0.002	0.027
-0.055	0.039	-0.536	0.059	0.137	-0.014	-0.008	0.004	0.038
-0.051	0.029	-0.54	0.057	0.155	-0.03	-0.006	0.006	0.026
-0.048	0.035	-0.55	0.061	0.144	-0.027	-0.011	0.003	0.019
-0.044	0.044	-0.547	0.067	0.123	-0.013	-0.012	0.004	0.024
-0.05	0.044	-0.54	0.06	0.11	-0.008	-0.005	0.008	0.023
-0.062	0.042	-0.543	0.053	0.107	-0.015	-0.002	0.007	0.029
-0.05	0.04	-0.548	0.059	0.107	-0.019	-0.004	-0.002	0.033
-0.019	0.039	-0.55	0.064	0.107	-0.014	-0.005	-0.004	0.026
-0.03	0.038	-0.547	0.063	0.114	-0.015	-0.004	0.006	0.03
-0.065	0.034	-0.534	0.065	0.11	-0.021	-0.004	0.01	0.037
-0.048	0.028	-0.528	0.063	0.091	-0.017	-0.007	0.008	0.025
-0.018	0.029	-0.544	0.057	0.083	-0.015	-0.012	0.015	0.023
-0.032	0.036	-0.551	0.055	0.081	-0.028	-0.011	0.019	0.044
-0.043	0.034	-0.537	0.057	0.064	-0.033	-0.001	0.005	0.036
-0.032	0.023	-0.529	0.057	0.041	-0.022	0.009	0.002	-0.004
-0.038	0.024	-0.533	0.06	0.026	-0.017	0.004	0.007	-0.007
-0.057	0.025	-0.537	0.064	0.029	-0.018	-0.004	-0.002	0.018
-0.061	0.012	-0.544	0.065	0.036	-0.014	-0.002	-0.005	0.01
-0.056	0.015	-0.542	0.063	0.037	-0.017	-0.005	0.003	-0.021
-0.057	0.037	-0.532	0.067	0.067	-0.027	-0.009	0.003	-0.033
-0.045	0.036	-0.535	0.076	0.111	-0.026	-0.008	0.004	-0.011
-0.028	0.022	-0.546	0.072	0.118	-0.018	-0.008	0.007	0.02
-0.043	0.031	-0.544	0.066	0.075	-0.023	-0.01	0.006	0.017
-0.073	0.044	-0.537	0.068	0.026	-0.032	-0.008	0	0.005
-0.082	0.042	-0.539	0.069	0.011	-0.031	0	-0.002	0.018
-0.053	0.04	-0.55	0.07	-0.02	-0.019	0	0.005	0.015
-0.029	0.036	-0.552	0.069	-0.076	-0.014	-0.011	0.01	-0.014
-0.054	0.027	-0.54	0.06	-0.079	-0.023	-0.019	0.005	-0.023
-0.063	0.025	-0.534	0.054	-0.012	-0.019	-0.012	0.009	-0.014
-0.042	0.03	-0.542	0.06	0.049	0	-0.001	0.023	-0.003
-0.051	0.032	-0.547	0.063	0.064	-0.001	-0.003	0.021	0.008
-0.062	0.029	-0.538	0.066	0.075	-0.018	-0.01	0.01	0.009
-0.052	0.023	-0.525	0.071	0.088	-0.023	-0.013	0.012	0.01
-0.061	0.022	-0.529	0.066	0.065	-0.022	-0.015	0.012	0.024
-0.071	0.025	-0.539	0.056	0.018	-0.023	-0.008	0.004	0.046
-0.057	0.017	-0.537	0.055	-0.019	-0.023	0.002	0.002	0.046
-0.047	0.016	-0.542	0.057	-0.013	-0.027	-0.004	-0.003	0.016
-0.038	0.032	-0.562	0.056	0.023	-0.032	-0.008	-0.009	0.005
-0.021	0.03	-0.566	0.06	0.051	-0.03	-0.005	0.001	0.016
-0.038	0.019	-0.556	0.068	0.068	-0.023	-0.006	0.006	0.007
-0.067	0.048	-0.552	0.066	0.066	-0.023	0.002	-0.008	-0.011
-0.07	0.079	-0.551	0.067	0.041	-0.023	0.002	-0.014	-0.017
-0.064	0.072	-0.554	0.071	0.01	-0.013	-0.01	-0.004	-0.009
-0.062	0.063	-0.555	0.061	-0.037	-0.01	-0.009	0.007	0.004
-0.061	0.056	-0.539	0.053	-0.076	-0.02	-0.009	0.01	0.003
-0.061	0.039	-0.529	0.063	-0.048	-0.021	-0.011	0.008	0.003
-0.052	0.044	-0.543	0.072	0.017	-0.014	-0.003	0.016	0.019
-0.031	0.061	-0.556	0.064	0.058	-0.014	-0.004	0.018	0.028
-0.014	0.064	-0.55	0.057	0.067	-0.01	-0.01	-0.002	0.019
-0.03	0.062	-0.545	0.06	0.061	-0.009	-0.005	-0.016	-0.004
-0.083	0.066	-0.547	0.063	0.054	-0.023	-0.005	0	-0.012
-0.117	0.076	-0.549	0.059	0.022	-0.024	-0.011	0.013	0.007
-0.117	0.069	-0.55	0.055	-0.008	-0.01	-0.008	0.006	0.004
-0.113	0.05	-0.55	0.063	0.025	-0.018	-0.004	-0.003	-0.017
-0.105	0.084	-0.541	0.071	0.08	-0.033	-0.005	-0.004	-0.004
-0.09	0.144	-0.531	0.069	0.073	-0.025	-0.008	0.001	0.034
-0.061	0.131	-0.536	0.06	0.016	-0.014	-0.004	0.01	0.056
-0.02	0.076	-0.54	0.051	-0.012	-0.015	0.001	0.011	0.042
0.009	0.041	-0.535	0.052	-0.016	-0.016	-0.007	0.004	0.02
0.027	0.024	-0.542	0.061	-0.032	-0.016	-0.016	0.007	0.02
0.029	0.019	-0.553	0.064	-0.034	-0.018	-0.009	0.011	0.028
0.01	0.01	-0.544	0.062	-0.015	-0.016	0.001	0.002	0.011
0.003	0.007	-0.538	0.068	0.019	-0.011	0.003	-0.004	-0.016
0.013	0.045	-0.551	0.071	0.051	-0.015	-0.003	0.002	-0.001
0.006	0.079	-0.561	0.06	0.052	-0.026	-0.004	0.009	0.04
-0.012	0.076	-0.55	0.053	0.049	-0.031	0.004	0.006	0.031
-0.012	0.052	-0.535	0.064	0.075	-0.022	0.006	-0.001	-0.015
-0.019	0.053	-0.54	0.069	0.091	-0.009	-0.01	0.004	-0.03
-0.038	0.112	-0.557	0.058	0.073	-0.003	-0.021	0.016	-0.01
-0.052	0.15	-0.565	0.054	0.061	-0.015	-0.012	0.018	0.009
-0.077	0.11	-0.57	0.051	0.062	-0.028	-0.005	0.009	-0.003
-0.088	0.058	-0.561	0.054	0.066	-0.029	-0.008	0	-0.028
-0.082	0.036	-0.542	0.07	0.081	-0.031	-0.009	-0.008	-0.022
-0.092	0.033	-0.541	0.069	0.077	-0.025	-0.006	-0.008	0.009
-0.051	0.032	-0.547	0.06	0.048	-0.015	-0.001	-0.002	0.017
0.024	0.025	-0.547	0.066	0.036	-0.019	0.001	-0.001	0.001
0.016	0.024	-0.559	0.071	0.051	-0.018	0.001	-0.004	-0.003
-0.011	0.026	-0.571	0.06	0.04	-0.008	-0.002	-0.002	0.011
0.001	0.009	-0.567	0.05	0.014	-0.004	-0.009	-0.001	0.013
-0.012	-0.006	-0.558	0.054	0.035	-0.01	-0.013	0.003	0.006
-0.036	0.008	-0.55	0.059	0.077	-0.018	-0.01	0.009	0.014
-0.068	0.019	-0.545	0.054	0.096	-0.015	-0.003	0.007	0.019
-0.103	0.012	-0.545	0.057	0.101	-0.005	-0.001	0	0.008
-0.083	0.021	-0.549	0.067	0.094	-0.003	-0.005	0.003	-0.011
-0.066	0.04	-0.555	0.074	0.087	-0.005	-0.009	0.008	-0.029
-0.081	0.028	-0.557	0.079	0.093	-0.008	-0.011	0.007	-0.018
-0.069	-0.006	-0.561	0.069	0.077	-0.011	-0.004	0.002	0.011
-0.052	-0.011	-0.563	0.06	0.031	-0.012	0.006	-0.004	0.011
-0.052	0.012	-0.56	0.063	0.011	-0.022	0.003	0	0
-0.052	0.026	-0.565	0.064	0.051	-0.033	-0.009	0.013	0.003
-0.047	0.027	-0.563	0.067	0.102	-0.031	-0.016	0.016	0.009
-0.041	0.021	-0.552	0.07	0.087	-0.027	-0.011	0.004	0.02
-0.049	0.017	-0.555	0.064	0.053	-0.032	-0.001	-0.001	0.019
-0.059	0.035	-0.554	0.058	0.097	-0.033	-0.005	0.009	0.004
-0.04	0.049	-0.543	0.057	0.151	-0.029	-0.004	0.016	0.004
-0.033	0.025	-0.541	0.061	0.107	-0.031	0.008	0.006	0.003
-0.063	0.004	-0.543	0.064	0.033	-0.028	0.005	-0.003	-0.016
-0.077	0.009	-0.553	0.068	0.025	-0.026	-0.008	-0.002	-0.023
-0.071	0.009	-0.565	0.073	0.019	-0.029	-0.011	0	-0.001
-0.067	0.014	-0.553	0.066	-0.029	-0.021	-0.006	0.001	0.012
-0.055	0.035	-0.54	0.059	-0.047	-0.017	-0.003	0.003	-0.002
-0.055	0.039	-0.552	0.067	-0.013	-0.031	-0.009	0	-0.001
-0.053	0.018	-0.567	0.067	0.015	-0.031	-0.008	0.001	0.034
-0.039	0.014	-0.555	0.053	0.011	-0.022	-0.003	0.009	0.046
-0.044	0.039	-0.534	0.048	0.035	-0.029	-0.013	0.016	0.029
-0.053	0.057	-0.531	0.052	0.088	-0.028	-0.015	0.019	0.018
-0.056	0.047	-0.537	0.051	0.098	-0.017	-0.001	0.021	0.009
-0.062	0.041	-0.527	0.054	0.08	-0.016	-0.006	0.009	0.009
-0.06	0.048	-0.511	0.066	0.072	-0.019	-0.018	-0.008	0.022
-0.056	0.051	-0.514	0.068	0.045	-0.015	-0.008	0	0.029
-0.051	0.058	-0.534	0.064	-0.014	-0.012	0.001	0.015	0.031
-0.056	0.062	-0.548	0.067	-0.059	-0.018	-0.014	0.007	0.028
-0.077	0.051	-0.551	0.064	-0.069	-0.018	-0.018	0	0.02
-0.075	0.036	-0.553	0.053	-0.055	-0.015	-0.004	0.008	0.015
-0.046	0.032	-0.553	0.051	-0.039	-0.016	-0.009	0.009	0.008
-0.046	0.034	-0.56	0.059	-0.029	-0.016	-0.017	0.006	0.014
-0.065	0.021	-0.578	0.066	-0.007	-0.021	-0.006	0.01	0.032
-0.039	0.021	-0.579	0.067	0.028	-0.022	0.003	0.005	0.035
-0.006	0.055	-0.569	0.063	0.061	-0.015	0.003	-0.002	0.027
-0.039	0.073	-0.562	0.061	0.094	-0.015	0.002	0.008	0.021
-0.083	0.057	-0.549	0.067	0.094	-0.024	0.002	0.014	0.02
-0.061	0.051	-0.533	0.066	0.042	-0.028	0.002	0.007	0.022
-0.033	0.061	-0.527	0.064	0.001	-0.024	0.001	0.007	0.018
-0.047	0.057	-0.522	0.068	-0.001	-0.02	0.002	0.003	0.018
-0.057	0.041	-0.508	0.058	-0.005	-0.015	-0.001	-0.001	0.024
-0.05	0.034	-0.496	0.048	0.003	-0.009	-0.008	0.002	0.019
-0.048	0.033	-0.519	0.058	0.039	-0.011	-0.01	-0.003	0.008
-0.047	0.039	-0.552	0.062	0.067	-0.016	-0.014	0.004	0.008
-0.044	0.043	-0.556	0.06	0.071	-0.015	-0.016	0.024	0.008
-0.043	0.037	-0.549	0.068	0.04	-0.006	-0.006	0.012	0
-0.04	0.045	-0.555	0.071	-0.01	-0.006	0.001	-0.013	-0.021
-0.035	0.069	-0.567	0.063	-0.047	-0.021	-0.005	-0.01	-0.042
-0.044	0.072	-0.577	0.061	-0.038	-0.032	-0.01	-0.003	-0.034
-0.053	0.059	-0.582	0.065	0.005	-0.025	-0.005	-0.004	-0.016
-0.04	0.048	-0.58	0.061	0.027	-0.014	-0.001	0	-0.026
-0.027	0.045	-0.578	0.058	0.055	-0.013	-0.007	0.006	-0.039
-0.025	0.047	-0.573	0.065	0.096	-0.018	-0.012	0.005	-0.021
-0.032	0.048	-0.561	0.061	0.078	-0.022	-0.003	-0.002	0.005
-0.048	0.05	-0.551	0.054	0.013	-0.022	0	-0.003	0.005
-0.055	0.052	-0.551	0.063	-0.023	-0.021	-0.009	0.004	-0.01
-0.049	0.046	-0.55	0.067	-0.014	-0.026	-0.011	0.006	-0.015
-0.047	0.046	-0.539	0.068	0.007	-0.032	-0.003	-0.002	-0.012
-0.046	0.046	-0.542	0.07	0.016	-0.023	0.003	0.001	-0.012
-0.04	0.036	-0.559	0.056	0.033	-0.01	0.001	0.007	-0.016
-0.045	0.036	-0.563	0.053	0.084	-0.009	-0.003	0.004	-0.008
-0.067	0.047	-0.562	0.067	0.143	-0.014	-0.003	0.002	0.015
-0.065	0.048	-0.56	0.068	0.144	-0.02	-0.002	0.004	0.016
-0.036	0.041	-0.547	0.061	0.102	-0.023	-0.002	0.006	0.001
-0.034	0.04	-0.539	0.057	0.094	-0.023	-0.006	0.007	0.008
-0.06	0.044	-0.547	0.054	0.098	-0.025	-0.009	0.007	0.033
-0.056	0.039	-0.554	0.056	0.057	-0.024	-0.009	0.011	0.048
-0.029	0.031	-0.552	0.068	0.008	-0.013	-0.01	0.021	0.031
-0.029	0.038	-0.548	0.077	-0.008	-0.01	-0.008	0.02	0.007
-0.04	0.05	-0.549	0.066	-0.003	-0.022	0	0.007	0.013
-0.037	0.039	-0.547	0.056	-0.003	-0.02	-0.001	0.004	0.016
-0.032	0.027	-0.539	0.062	0.009	-0.005	-0.011	0.005	0
-0.026	0.041	-0.538	0.068	0.064	-0.002	-0.008	-0.001	-0.001
-0.041	0.054	-0.545	0.067	0.13	-0.014	0.004	-0.001	0.001
-0.072	0.05	-0.551	0.064	0.153	-0.025	0.003	-0.002	-0.004
-0.068	0.042	-0.55	0.064	0.138	-0.027	-0.006	-0.005	-0.001
-0.039	0.035	-0.548	0.063	0.108	-0.022	-0.008	0.002	0.001
-0.036	0.034	-0.551	0.053	0.091	-0.024	-0.007	0.002	0.007
-0.06	0.04	-0.555	0.051	0.093	-0.029	-0.011	-0.003	0.026
-0.067	0.041	-0.552	0.059	0.089	-0.026	-0.013	0.01	0.038
-0.047	0.039	-0.544	0.064	0.097	-0.023	-0.006	0.009	0.034
-0.045	0.037	-0.542	0.064	0.114	-0.023	-0.003	-0.011	0.031
-0.066	0.037	-0.552	0.06	0.099	-0.028	-0.005	-0.005	0.03
-0.063	0.047	-0.565	0.061	0.057	-0.032	-0.005	0.011	0.023
-0.051	0.052	-0.564	0.069	0.035	-0.029	-0.006	0.006	0.01
-0.04	0.043	-0.557	0.069	0.041	-0.026	-0.006	0.002	-0.009
-0.026	0.036	-0.552	0.066	0.03	-0.029	-0.003	0.005	-0.02
-0.044	0.033	-0.543	0.068	0.015	-0.024	-0.014	0.008	0.005
-0.063	0.028	-0.538	0.066	0.031	-0.016	-0.026	0.007	0.045
-0.056	0.03	-0.546	0.063	0.073	-0.013	-0.017	-0.002	0.046
-0.052	0.034	-0.552	0.065	0.101	-0.006	-0.011	-0.008	0.013
-0.049	0.031	-0.552	0.064	0.079	0.002	-0.013	0.003	0.002
-0.053	0.028	-0.548	0.059	0.043	0.006	-0.004	0.006	0.01
-0.072	0.034	-0.542	0.054	0.036	0	0.006	0.003	-0.015
-0.079	0.039	-0.548	0.049	0.025	-0.018	0.005	0.009	-0.051
-0.068	0.044	-0.564	0.049	0.013	-0.026	-0.002	0.006	-0.048
-0.049	0.06	-0.56	0.056	0.067	-0.023	-0.008	0.002	-0.024
-0.025	0.063	-0.543	0.065	0.141	-0.031	-0.013	0.014	-0.017
-0.025	0.046	-0.545	0.065	0.143	-0.035	-0.006	0.01	-0.012
-0.047	0.039	-0.552	0.053	0.103	-0.032	0.002	-0.006	0.01
-0.044	0.041	-0.555	0.054	0.063	-0.031	-0.006	0	0.041
-0.024	0.039	-0.555	0.069	0.033	-0.024	-0.016	0.015	0.045
-0.032	0.037	-0.547	0.066	0.045	-0.015	-0.009	0.011	0.013
-0.053	0.039	-0.546	0.053	0.11	-0.013	0.004	0.002	-0.014
-0.056	0.042	-0.555	0.056	0.17	-0.017	-0.001	0.001	-0.01
-0.049	0.038	-0.554	0.064	0.112	-0.025	-0.015	0.002	0.008
-0.057	0.029	-0.549	0.065	0.005	-0.028	-0.012	0.008	0.006
-0.068	0.037	-0.547	0.07	0.026	-0.014	0.003	0.011	-0.013
-0.056	0.058	-0.545	0.073	0.026	0.006	0.005	0	-0.005
-0.033	0.058	-0.541	0.06	-0.089	0.009	-0.005	-0.002	0.015
-0.022	0.043	-0.54	0.05	-0.118	-0.009	-0.006	0.008	0.02
-0.029	0.043	-0.547	0.057	-0.094	-0.029	0.003	0.009	0.029
-0.047	0.049	-0.553	0.061	-0.135	-0.031	0.006	0.006	0.04
-0.056	0.043	-0.55	0.06	-0.163	-0.023	-0.003	0.006	0.037
-0.039	0.036	-0.553	0.06	-0.144	-0.019	-0.009	0.003	0.023
-0.025	0.043	-0.559	0.063	-0.114	-0.018	-0.005	-0.007	0.011
-0.04	0.05	-0.56	0.063	-0.109	-0.016	-0.006	-0.008	0.001
-0.035	0.043	-0.557	0.058	-0.096	-0.013	-0.006	0.002	-0.013
-0.017	0.038	-0.547	0.063	-0.034	-0.016	-0.006	0.001	-0.011
-0.039	0.039	-0.541	0.074	0.011	-0.023	-0.014	0.003	0.002
-0.047	0.037	-0.545	0.071	0.059	-0.03	-0.011	0.015	-0.008
-0.03	0.036	-0.546	0.066	0.131	-0.033	-0.004	0.008	-0.002
-0.035	0.038	-0.543	0.061	0.141	-0.032	-0.005	-0.003	0.03
-0.042	0.038	-0.545	0.052	0.101	-0.034	-0.007	0.005	0.035
-0.055	0.043	-0.555	0.055	0.07	-0.034	-0.006	0.011	0.022
-0.076	0.05	-0.562	0.056	0.038	-0.023	-0.007	0.003	0.024
-0.061	0.051	-0.554	0.051	0.026	-0.008	-0.007	0.005	0.027
-0.039	0.054	-0.547	0.06	0.057	-0.006	-0.008	0.008	0.012
-0.06	0.06	-0.544	0.065	0.095	-0.005	-0.009	0.004	-0.013
-0.094	0.061	-0.545	0.057	0.069	0.001	-0.006	0.01	-0.026
-0.079	0.051	-0.56	0.057	-0.015	-0.009	-0.003	0.013	-0.018
-0.039	0.03	-0.566	0.063	-0.074	-0.026	-0.003	0.003	-0.003
-0.04	0.021	-0.556	0.062	-0.073	-0.032	-0.006	0	0.001
-0.066	0.035	-0.554	0.063	-0.045	-0.029	-0.014	0.01	-0.006
-0.062	0.051	-0.554	0.064	-0.026	-0.021	-0.016	0.015	0.008
-0.035	0.05	-0.542	0.063	0.017	-0.012	-0.005	0.013	0.04
-0.032	0.044	-0.539	0.068	0.09	-0.011	0.002	0.006	0.034
-0.054	0.043	-0.546	0.073	0.117	-0.014	-0.004	-0.004	0.004
-0.063	0.042	-0.55	0.066	0.096	-0.012	-0.01	-0.011	0.011
-0.046	0.046	-0.556	0.06	0.068	-0.005	-0.003	-0.014	0.022
-0.029	0.039	-0.559	0.065	0.035	-0.006	0.007	-0.007	-0.004
-0.048	0.035	-0.552	0.07	0.009	-0.014	0.006	0.009	-0.023
-0.079	0.053	-0.55	0.071	0	-0.016	-0.001	0.013	-0.013
-0.071	0.059	-0.545	0.064	-0.007	-0.018	-0.009	0.004	0.005
-0.055	0.035	-0.533	0.058	-0.021	-0.027	-0.008	-0.005	0.011
-0.06	0.024	-0.534	0.067	-0.038	-0.025	0	-0.004	0.007
-0.052	0.048	-0.549	0.072	-0.064	-0.015	-0.003	0.009	0.013
-0.024	0.061	-0.559	0.068	-0.004	-0.012	-0.005	0.017	0.026
-0.025	0.042	-0.55	0.066	0.148	-0.017	0.005	0.008	0.019
-0.048	0.031	-0.539	0.062	0.211	-0.024	-0.003	0.007	0.003
-0.041	0.033	-0.541	0.058	0.231	-0.024	-0.016	0.014	-0.004
-0.033	0.031	-0.541	0.064	0.325	-0.023	-0.007	0.009	-0.009
-0.053	0.032	-0.538	0.069	0.357	-0.029	-0.002	0.002	0.003
-0.061	0.036	-0.545	0.064	0.27	-0.027	-0.008	0.006	0.026
-0.053	0.038	-0.551	0.064	0.176	-0.02	-0.009	0.006	0.022
-0.053	0.047	-0.551	0.073	0.137	-0.018	-0.007	0.01	0.01
-0.055	0.05	-0.553	0.075	0.163	-0.023	-0.008	0.019	0.026
-0.041	0.036	-0.557	0.065	0.232	-0.027	-0.013	0.017	0.029
-0.028	0.02	-0.556	0.056	0.26	-0.028	-0.01	0.008	0.003
-0.041	0.015	-0.551	0.058	0.183	-0.024	-0.002	0.006	0.006
-0.039	0.028	-0.551	0.067	0.07	-0.022	-0.008	-0.001	0.022
-0.022	0.031	-0.552	0.069	0.031	-0.027	-0.01	-0.007	0.002
-0.032	0.017	-0.545	0.058	0.001	-0.029	-0.001	0	-0.026
-0.042	0.027	-0.538	0.053	-0.085	-0.022	-0.002	0.003	-0.022
-0.036	0.049	-0.537	0.061	-0.131	-0.02	-0.008	-0.005	0.009
-0.035	0.042	-0.543	0.058	-0.083	-0.023	-0.002	-0.005	0.034
-0.033	0.025	-0.552	0.049	0.01	-0.02	0.005	0.006	0.032
-0.028	0.017	-0.554	0.059	0.086	-0.017	0.005	0.008	0.025
-0.038	0.011	-0.549	0.065	0.102	-0.021	-0.002	-0.003	0.033
-0.045	0.005	-0.545	0.057	0.057	-0.027	-0.013	-0.005	0.033
-0.037	0.004	-0.545	0.055	-0.001	-0.026	-0.01	0.006	0.015
-0.05	0.016	-0.548	0.055	-0.009	-0.014	0.004	0.007	-0.005
-0.08	0.025	-0.55	0.052	0.004	-0.012	-0.002	0	-0.018
-0.089	0.023	-0.552	0.052	-0.03	-0.026	-0.012	-0.001	-0.021
-0.066	0.027	-0.552	0.057	-0.08	-0.026	-0.004	0	-0.019
-0.033	0.03	-0.547	0.06	-0.061	-0.018	0.003	0.005	-0.021
-0.032	0.02	-0.544	0.06	0.023	-0.025	0.001	0.01	-0.006
-0.056	0.014	-0.554	0.064	0.074	-0.024	-0.003	0.007	0.03
-0.063	0.005	-0.567	0.066	0.036	-0.013	-0.004	0.005	0.05
-0.046	-0.01	-0.565	0.061	-0.014	-0.013	-0.007	0.008	0.037
-0.042	-0.007	-0.555	0.054	0.003	-0.015	-0.016	0.005	0.016
-0.06	0.024	-0.557	0.055	0.024	-0.014	-0.022	0.003	0.019
-0.076	0.06	-0.558	0.064	-0.006	-0.019	-0.022	0.007	0.04
-0.085	0.08	-0.552	0.065	-0.02	-0.023	-0.022	0.003	0.029
-0.075	0.088	-0.552	0.058	0.004	-0.023	-0.01	-0.008	-0.007
-0.046	0.086	-0.556	0.055	0.021	-0.024	0.004	-0.005	-0.015
-0.054	0.071	-0.555	0.061	0.033	-0.023	0	0.012	0.001
-0.098	0.057	-0.553	0.066	0.034	-0.019	-0.004	0.018	0.009
-0.1	0.057	-0.555	0.06	0.027	-0.009	-0.003	0.004	-0.003
-0.086	0.052	-0.56	0.064	0.043	-0.007	-0.006	-0.009	-0.015
-0.086	0.046	-0.558	0.077	0.076	-0.016	-0.01	-0.001	-0.017
-0.045	0.053	-0.541	0.072	0.087	-0.021	-0.009	0.008	-0.014
-0.011	0.034	-0.526	0.056	0.071	-0.019	-0.011	0.004	-0.013
-0.037	0	-0.534	0.057	0.039	-0.018	-0.006	0.001	-0.012
-0.055	0.049	-0.548	0.072	0.002	-0.028	0.004	0.004	0.008
-0.057	0.149	-0.55	0.077	-0.022	-0.03	0.003	0.005	0.03
-0.066	0.178	-0.55	0.06	-0.024	-0.016	-0.005	0.006	0.018
-0.057	0.152	-0.559	0.047	-0.009	-0.011	-0.007	0.005	-0.01
-0.043	0.12	-0.559	0.052	0.007	-0.015	-0.007	-0.001	-0.026
-0.041	0.081	-0.543	0.064	0.021	-0.016	-0.008	-0.001	-0.017
-0.051	0.035	-0.539	0.074	0.045	-0.013	-0.005	0.01	0.007
-0.064	-0.004	-0.547	0.071	0.064	-0.01	-0.002	0.011	0.001
-0.047	-0.005	-0.552	0.063	0.061	-0.014	-0.006	-0.001	-0.018
-0.005	0.025	-0.556	0.065	0.055	-0.02	-0.011	-0.001	-0.009
0.016	0.056	-0.559	0.07	0.044	-0.016	-0.009	0.008	0.008
-0.001	0.121	-0.561	0.062	0.026	-0.013	0.002	-0.003	0.001
-0.016	0.185	-0.559	0.055	0.034	-0.016	0.008	-0.011	-0.017
-0.011	0.128	-0.56	0.065	0.044	-0.013	-0.002	0.003	-0.019
-0.072	-0.003	-0.56	0.072	0.027	-0.01	-0.005	0.01	0.005
-0.181	-0.027	-0.544	0.059	0.014	-0.012	0	0.009	0.02
-0.187	0.064	-0.536	0.054	0.019	-0.023	-0.003	0.013	0.005
-0.142	0.15	-0.55	0.062	0.035	-0.034	-0.009	0.006	0.01
-0.141	0.176	-0.551	0.059	0.038	-0.03	-0.009	-0.002	0.045
-0.047	0.138	-0.544	0.061	0.016	-0.02	-0.004	0.013	0.043
0.151	0.056	-0.555	0.078	0.007	-0.019	-0.004	0.018	-0.007
0.207	-0.008	-0.558	0.077	0.019	-0.021	-0.013	0.005	-0.036
0.091	-0.024	-0.553	0.06	0.022	-0.021	-0.014	0.012	-0.003
-0.009	-0.021	-0.553	0.051	0.003	-0.022	-0.006	0.018	0.034
-0.025	-0.012	-0.547	0.053	-0.019	-0.02	-0.004	0	0.022
0.018	0.027	-0.546	0.068	-0.012	-0.014	-0.005	-0.009	0.005
0.063	0.05	-0.55	0.077	0.01	-0.013	-0.009	-0.002	0.02
-0.02	0.016	-0.549	0.062	0.024	-0.011	-0.013	0.006	0.041
-0.152	-0.007	-0.55	0.052	0.043	-0.008	-0.011	0.009	0.046
-0.122	0.017	-0.552	0.06	0.069	-0.011	-0.004	0.007	0.036
-0.036	0.041	-0.558	0.064	0.082	-0.019	-0.001	0.004	0.026
-0.016	0.047	-0.562	0.063	0.068	-0.022	-0.006	0.006	0.033
-0.01	0.031	-0.554	0.066	0.028	-0.019	-0.01	0.008	0.034
-0.061	-0.006	-0.547	0.064	0.005	-0.016	-0.009	0.005	0.022
-0.144	-0.038	-0.546	0.057	0.035	-0.017	-0.009	0.003	0.031
-0.132	-0.052	-0.543	0.059	0.067	-0.019	-0.011	0.006	0.051
-0.043	-0.039	-0.539	0.065	0.057	-0.018	-0.011	0.005	0.038
0.003	-0.009	-0.539	0.062	0.048	-0.017	-0.008	-0.001	0.005
-0.01	0.01	-0.542	0.057	0.063	-0.024	-0.007	-0.006	-0.013
-0.007	0.019	-0.541	0.064	0.064	-0.033	-0.006	-0.003	-0.021
0.004	0.008	-0.54	0.067	0.044	-0.025	0.002	-0.001	-0.025
-0.021	-0.016	-0.542	0.055	0.033	-0.017	0.001	-0.005	-0.028
-0.052	-0.008	-0.547	0.051	0.051	-0.025	-0.008	0	-0.033
-0.052	0.022	-0.553	0.067	0.076	-0.026	-0.007	0.006	-0.023
-0.034	0.042	-0.553	0.07	0.089	-0.018	-0.003	0.003	-0.011
-0.064	0.052	-0.546	0.049	0.105	-0.021	-0.008	-0.003	-0.018
-0.123	0.065	-0.536	0.047	0.112	-0.019	-0.009	-0.004	-0.025
-0.084	0.081	-0.543	0.065	0.106	-0.011	-0.006	-0.002	-0.005
-0.007	0.078	-0.559	0.069	0.109	-0.019	-0.005	0	0.021
-0.044	0.057	-0.553	0.059	0.109	-0.027	0.001	-0.002	0.024
-0.108	0.041	-0.537	0.049	0.109	-0.025	0.005	-0.004	0.006
-0.12	0.028	-0.538	0.049	0.111	-0.025	-0.001	-0.004	-0.015
-0.154	0.006	-0.542	0.064	0.074	-0.026	-0.005	0.002	-0.015
-0.14	-0.012	-0.554	0.077	0.011	-0.028	-0.002	0.005	-0.001
-0.036	0.005	-0.567	0.076	0.005	-0.026	-0.008	0.004	-0.008
0.005	0.044	-0.558	0.074	0.051	-0.015	-0.02	0.013	-0.013
-0.028	0.08	-0.549	0.07	0.071	-0.015	-0.021	0.019	0.008
-0.043	0.105	-0.552	0.059	0.069	-0.02	-0.01	0.006	0.02
-0.057	0.069	-0.548	0.054	0.063	-0.015	-0.002	-0.001	0.016
-0.079	-0.001	-0.546	0.054	0.055	-0.019	-0.002	0.008	0.015
-0.08	0.013	-0.55	0.062	0.047	-0.029	0.001	0.021	0.015
-0.078	0.067	-0.549	0.072	0.032	-0.02	0.003	0.025	0.021
-0.081	0.068	-0.546	0.062	0.031	-0.016	0.001	0.011	0.026
-0.055	0.064	-0.552	0.048	0.021	-0.027	0.005	0.006	0.016
-0.033	0.081	-0.559	0.052	-0.018	-0.024	0.005	0.016	0.003
-0.036	0.072	-0.555	0.057	-0.02	-0.013	-0.003	0.01	-0.004
-0.021	0.039	-0.555	0.055	0.002	-0.014	-0.003	-0.002	-0.007
-0.018	0.02	-0.557	0.063	0.01	-0.011	0.002	-0.003	-0.015
-0.031	0.025	-0.547	0.067	0.062	-0.009	-0.002	-0.009	-0.018
-0.025	0.029	-0.535	0.061	0.124	-0.021	-0.007	-0.012	-0.001
-0.034	0.016	-0.539	0.059	0.094	-0.025	-0.006	0.014	0.017
-0.045	0.016	-0.546	0.057	0.039	-0.018	-0.006	0.033	0
-0.041	0.035	-0.557	0.057	0.05	-0.015	-0.008	0.023	-0.025
-0.044	0.045	-0.567	0.065	0.066	-0.006	-0.005	0.018	-0.003
-0.023	0.043	-0.559	0.066	0.038	0.001	0.001	0.019	0.031
-0.011	0.05	-0.546	0.062	0.015	-0.008	0.001	0.015	0.007
-0.058	0.064	-0.549	0.063	0.039	-0.015	-0.003	0.012	-0.029
-0.08	0.061	-0.562	0.065	0.06	-0.014	-0.007	0.013	-0.02
-0.05	0.038	-0.56	0.065	0.056	-0.014	-0.01	0.021	0.02
-0.039	0.025	-0.548	0.062	0.07	-0.015	-0.006	0.051	0.041
-0.036	0.036	-0.545	0.063	0.085	-0.015	-0.006	0.09	0.014
-0.023	0.051	-0.549	0.068	0.063	-0.027	-0.011	0.097	0.018
-0.015	0.051	-0.549	0.064	0.029	-0.047	-0.01	0.064	0.079
-0.031	0.044	-0.555	0.064	0.017	-0.056	-0.011	0.027	0.09
-0.071	0.042	-0.563	0.07	0.014	-0.05	-0.01	-0.014	0.06
-0.074	0.047	-0.554	0.067	0.024	-0.046	-0.002	-0.065	0.057
-0.053	0.056	-0.543	0.064	0.063	-0.052	-0.002	-0.077	0.073
-0.067	0.053	-0.544	0.066	0.09	-0.055	-0.011	-0.059	0.083
-0.07	0.047	-0.546	0.067	0.093	-0.044	-0.011	-0.065	0.065
-0.04	0.047	-0.551	0.067	0.108	-0.026	-0.006	-0.07	0.032
-0.042	0.045	-0.558	0.058	0.11	-0.016	-0.009	-0.035	0.022
-0.057	0.045	-0.554	0.047	0.028	-0.005	-0.014	0.01	0.024
-0.039	0.054	-0.543	0.053	-0.091	0.012	-0.016	0.029	0.011
-0.033	0.061	-0.539	0.065	-0.118	0.023	-0.006	0.022	0
-0.055	0.063	-0.542	0.063	-0.062	0.023	0.005	0.002	0.019
-0.062	0.059	-0.548	0.064	-0.009	0.009	-0.005	-0.018	0.044
-0.056	0.047	-0.552	0.067	0.018	-0.005	-0.012	-0.031	0.024
-0.055	0.042	-0.554	0.055	0.042	-0.013	0.001	-0.041	-0.02
-0.054	0.052	-0.556	0.054	0.066	-0.017	0.009	-0.045	-0.03
-0.051	0.058	-0.556	0.072	0.056	-0.021	-0.003	-0.03	-0.011
-0.05	0.057	-0.551	0.072	0.027	-0.034	-0.015	-0.006	-0.006
-0.048	0.046	-0.551	0.06	0.013	-0.046	-0.01	0.005	-0.04
-0.046	0.042	-0.554	0.06	0.011	-0.036	-0.002	0.002	-0.091
-0.045	0.055	-0.552	0.061	0.031	-0.029	-0.004	0.002	-0.096
-0.043	0.049	-0.553	0.054	0.053	-0.037	-0.01	0.011	-0.043
-0.038	0.026	-0.55	0.049	0.044	-0.025	-0.005	0.013	-0.004
-0.045	0.021	-0.539	0.061	0.027	-0.002	0.007	0.005	-0.017
-0.062	0.033	-0.536	0.074	0.018	-0.009	0.006	0.003	-0.032
-0.069	0.043	-0.54	0.066	0.022	-0.022	-0.006	0.007	-0.026
-0.067	0.045	-0.542	0.054	0.037	-0.008	-0.009	0.015	-0.018
-0.055	0.048	-0.543	0.06	0.04	0.01	-0.001	0.016	-0.012
-0.041	0.06	-0.545	0.072	0.035	0.009	0	0.009	-0.006
-0.051	0.065	-0.548	0.071	0.053	0	-0.008	0.008	0.011
-0.065	0.05	-0.546	0.068	0.071	0.002	-0.016	0.01	0.031
-0.048	0.033	-0.545	0.068	0.067	0.004	-0.015	0.006	0.03
-0.033	0.038	-0.546	0.061	0.032	-0.004	-0.008	0.007	0.018
-0.049	0.062	-0.551	0.058	-0.029	-0.007	-0.009	0.015	0.02
-0.051	0.064	-0.561	0.065	-0.049	-0.008	-0.014	0.015	0.033
-0.018	0.036	-0.56	0.066	-0.022	-0.014	-0.011	0.014	0.018
-0.024	0.034	-0.55	0.058	-0.014	-0.02	-0.008	0.009	-0.014
-0.073	0.046	-0.552	0.058	-0.031	-0.025	-0.008	-0.001	-0.019
-0.067	0.015	-0.563	0.069	-0.04	-0.027	-0.01	0.004	-0.001
-0.028	-0.009	-0.565	0.069	-0.033	-0.029	-0.012	0.013	0.011
-0.029	0.012	-0.557	0.057	-0.017	-0.036	-0.004	0.012	0.005
-0.041	0.017	-0.55	0.059	0.029	-0.039	0.002	0.01	-0.004
-0.049	-0.005	-0.549	0.07	0.092	-0.037	-0.016	0.015	0.001
-0.043	-0.006	-0.557	0.063	0.109	-0.038	-0.022	0.024	0.019
-0.031	0.012	-0.56	0.054	0.084	-0.039	0	0.02	0.03
-0.042	0.029	-0.551	0.061	0.086	-0.026	0.001	0.014	0.015
-0.039	0.046	-0.546	0.068	0.124	-0.011	-0.011	0.018	-0.006
-0.032	0.052	-0.551	0.057	0.131	-0.017	-0.004	0.013	-0.005
-0.051	0.042	-0.552	0.046	0.113	-0.03	0.003	0.004	-0.003
-0.059	0.048	-0.554	0.055	0.113	-0.027	0.004	0.003	-0.008
-0.056	0.06	-0.557	0.067	0.097	-0.022	0.004	0.003	-0.009
-0.047	0.049	-0.555	0.065	0.065	-0.029	-0.002	0.011	0.004
-0.024	0.031	-0.544	0.062	0.057	-0.026	-0.007	0.019	0.024
-0.017	0.018	-0.535	0.064	0.074	-0.018	-0.005	0.013	0.014
-0.046	0.018	-0.542	0.06	0.078	-0.02	-0.004	0.005	-0.011
-0.075	0.03	-0.556	0.061	0.06	-0.019	-0.014	0.001	0.012
-0.07	0.036	-0.555	0.068	0.06	-0.014	-0.015	-0.001	0.044
-0.045	0.039	-0.542	0.06	0.079	-0.016	0	0.005	0.028
-0.037	0.054	-0.536	0.055	0.088	-0.017	0.002	0.007	0.007
-0.038	0.065	-0.538	0.069	0.089	-0.014	-0.004	-0.003	0.023
-0.033	0.049	-0.547	0.073	0.087	-0.012	-0.004	-0.007	0.038
-0.038	0.038	-0.555	0.054	0.077	-0.009	-0.003	-0.007	0.019
-0.056	0.063	-0.557	0.042	0.06	-0.005	-0.004	-0.014	-0.004
-0.065	0.095	-0.552	0.059	0.057	-0.012	-0.005	-0.01	0.001
-0.052	0.091	-0.549	0.079	0.074	-0.02	-0.004	0.002	0.02
-0.031	0.061	-0.546	0.069	0.072	-0.018	-0.004	0.004	0.026
-0.019	0.043	-0.54	0.054	0.063	-0.017	-0.009	0.008	0.021
-0.027	0.043	-0.544	0.058	0.059	-0.022	-0.009	0.009	0.031
-0.045	0.041	-0.549	0.064	0.052	-0.025	-0.005	0.006	0.043
-0.051	0.042	-0.537	0.061	0.065	-0.023	-0.01	0.008	0.023
-0.046	0.058	-0.528	0.054	0.086	-0.03	-0.009	0.008	-0.008
-0.045	0.067	-0.537	0.052	0.086	-0.037	0.002	0.001	-0.012
-0.043	0.058	-0.541	0.057	0.07	-0.035	0.005	0	-0.006
-0.038	0.046	-0.53	0.06	0.048	-0.029	-0.002	0.003	-0.01
-0.044	0.031	-0.528	0.061	0.032	-0.01	-0.005	0	-0.009
-0.062	0.015	-0.541	0.06	0.044	0.006	0	-0.001	-0.013
-0.067	0.019	-0.55	0.06	0.073	-0.014	0	0.01	-0.02
-0.066	0.032	-0.559	0.065	0.091	-0.037	-0.007	0.021	-0.004
-0.057	0.023	-0.569	0.069	0.093	-0.028	-0.002	0.022	0.014
-0.033	0.004	-0.575	0.064	0.048	-0.019	0.003	0.014	0.011
-0.027	0.01	-0.574	0.066	-0.004	-0.03	-0.006	0.003	0.002
-0.06	0.026	-0.563	0.069	0.019	-0.033	-0.013	-0.005	-0.009
-0.077	0.031	-0.555	0.058	0.063	-0.03	-0.008	-0.001	-0.01
-0.061	0.033	-0.56	0.054	0.063	-0.028	-0.009	0.002	0.007
-0.05	0.037	-0.561	0.063	0.064	-0.019	-0.007	-0.005	0.011
-0.043	0.05	-0.553	0.07	0.083	-0.018	0	-0.005	-0.001
-0.032	0.068	-0.546	0.073	0.076	-0.02	-0.005	0.002	0.01
-0.027	0.06	-0.546	0.068	0.029	-0.014	-0.006	0.015	0.024
-0.036	0.029	-0.548	0.057	-0.018	-0.014	-0.003	0.017	0.019
-0.055	0.011	-0.554	0.057	-0.059	-0.018	-0.011	0	0.026
-0.053	0.007	-0.557	0.072	-0.087	-0.019	-0.015	-0.009	0.041
-0.034	0.008	-0.549	0.074	-0.066	-0.022	-0.012	-0.001	0.041
-0.043	0.016	-0.54	0.053	-0.038	-0.012	-0.005	0.003	0.032
-0.068	0.028	-0.543	0.051	-0.04	-0.001	-0.003	0.004	0.014
-0.06	0.035	-0.556	0.069	-0.051	-0.012	-0.006	0.002	0.01
-0.042	0.028	-0.564	0.07	-0.08	-0.014	0.001	-0.004	0.02
-0.065	0.022	-0.561	0.057	-0.113	-0.003	0.008	-0.002	0.004
-0.081	0.03	-0.558	0.053	-0.122	-0.012	0	0	-0.02
-0.075	0.026	-0.563	0.064	-0.127	-0.022	-0.008	-0.002	-0.01
-0.112	0.013	-0.564	0.072	-0.106	-0.015	-0.006	-0.001	0.007
-0.149	0.01	-0.552	0.061	-0.033	-0.013	-0.004	0	0.005
-0.118	0.011	-0.545	0.051	0.049	-0.026	-0.008	0.002	0.002
-0.058	0.008	-0.55	0.055	0.101	-0.03	-0.018	0.013	0.021
-0.024	0.005	-0.551	0.056	0.108	-0.022	-0.011	0.021	0.037
-0.024	0.02	-0.546	0.056	0.074	-0.019	0.006	0.015	0.019
-0.053	0.05	-0.541	0.057	0.028	-0.024	-0.004	0.006	-0.005
-0.086	0.066	-0.544	0.055	0.004	-0.031	-0.018	0.003	-0.01
-0.07	0.062	-0.551	0.063	0.023	-0.033	-0.008	0.003	-0.008
-0.035	0.058	-0.55	0.071	0.053	-0.033	0	0.001	-0.005
-0.039	0.086	-0.543	0.063	0.047	-0.034	-0.007	-0.002	-0.004
-0.047	0.144	-0.546	0.058	0.046	-0.023	-0.01	0.003	-0.01
-0.056	0.174	-0.558	0.068	0.081	-0.005	-0.009	0.008	-0.011
-0.098	0.139	-0.556	0.074	0.095	-0.009	-0.011	0.008	0.001
-0.11	0.106	-0.545	0.067	0.072	-0.02	-0.006	0.007	0.012
-0.093	0.134	-0.553	0.055	0.071	-0.011	0.006	0.012	0.02
-0.104	0.147	-0.561	0.049	0.097	-0.004	0.002	0.019	0.024
-0.021	0.106	-0.552	0.054	0.088	-0.011	-0.011	0.011	0.012
0.163	0.078	-0.545	0.063	0.045	-0.011	-0.011	-0.005	-0.003
0.191	0.073	-0.543	0.062	0.023	-0.007	-0.002	-0.008	-0.012
0.079	0.06	-0.542	0.057	0.04	-0.013	-0.003	-0.004	-0.012
0.027	0.032	-0.546	0.066	0.059	-0.02	-0.011	-0.006	0
0.01	0.012	-0.544	0.072	0.051	-0.026	-0.014	-0.008	0.005
0.009	0.038	-0.542	0.06	0.052	-0.029	-0.012	-0.009	-0.012
0.032	0.082	-0.55	0.059	0.094	-0.027	-0.014	-0.002	-0.021
-0.069	0.081	-0.548	0.062	0.116	-0.027	-0.015	0.013	-0.015
-0.221	0.035	-0.532	0.054	0.095	-0.023	-0.009	0.013	-0.016
-0.185	-0.037	-0.527	0.058	0.09	-0.017	-0.003	0.004	-0.013
-0.075	-0.09	-0.537	0.066	0.099	-0.014	-0.004	0.002	-0.007
-0.065	-0.074	-0.553	0.068	0.079	-0.015	-0.005	-0.007	-0.012
-0.075	-0.019	-0.567	0.075	0.072	-0.024	-0.01	-0.011	0.001
-0.065	0.011	-0.571	0.077	0.109	-0.021	-0.006	0.003	0.027
-0.081	0.011	-0.567	0.069	0.134	-0.011	0	0.01	0.036
-0.077	0.008	-0.568	0.067	0.105	-0.013	-0.005	0.004	0.036
-0.025	0.015	-0.569	0.072	0.061	-0.014	-0.005	0.009	0.036
0.009	0.01	-0.55	0.076	0.015	-0.014	-0.005	0.018	0.026
-0.007	0	-0.527	0.076	-0.028	-0.02	-0.01	0.014	0.002
-0.062	0.022	-0.524	0.077	-0.019	-0.012	-0.002	0.017	-0.01
-0.119	0.081	-0.525	0.079	-0.018	-0.008	-0.002	0.024	0.013
-0.112	0.152	-0.522	0.076	-0.05	-0.018	-0.011	0.03	0.036
-0.067	0.191	-0.53	0.073	-0.001	-0.017	-0.008	0.031	0.024
-0.047	0.165	-0.541	0.068	0.105	-0.016	-0.004	0.01	0.007
-0.027	0.094	-0.55	0.048	0.154	-0.024	-0.003	-0.012	0.027
0.012	0.016	-0.551	0.041	0.138	-0.025	0	-0.009	0.051
0.032	-0.019	-0.541	0.054	0.082	-0.02	-0.002	-0.001	0.036
0.024	0.007	-0.542	0.057	0.011	-0.022	0.001	-0.005	0.008
-0.003	0.027	-0.559	0.06	-0.037	-0.023	0.004	-0.01	0
-0.029	0.018	-0.567	0.066	-0.025	-0.023	0	-0.001	0.012
-0.026	0.024	-0.564	0.057	0.017	-0.024	-0.003	0.011	0.031
-0.033	0.039	-0.57	0.05	0.034	-0.025	-0.006	0.01	0.035
-0.084	0.044	-0.579	0.053	0.043	-0.022	-0.01	0.006	0.031
-0.111	0.029	-0.57	0.055	0.081	-0.02	-0.006	0.012	0.029
-0.082	-0.015	-0.558	0.057	0.113	-0.022	-0.006	0.015	0.009
-0.09	-0.04	-0.552	0.05	0.099	-0.018	-0.011	0.007	-0.022
-0.129	-0.008	-0.537	0.043	0.059	-0.019	-0.008	-0.003	-0.041
-0.081	0.027	-0.524	0.056	0.045	-0.024	-0.005	-0.002	-0.031
0.017	0.008	-0.535	0.063	0.058	-0.021	-0.004	0.003	-0.007
0.034	-0.021	-0.551	0.061	0.059	-0.016	0.003	-0.007	-0.012
0.009	0.027	-0.546	0.069	0.059	-0.022	0.003	-0.017	-0.021
0.001	0.118	-0.538	0.072	0.078	-0.026	-0.006	-0.007	0.008
-0.032	0.124	-0.551	0.064	0.081	-0.022	-0.009	0.002	0.043
-0.063	0.043	-0.566	0.06	0.065	-0.023	-0.008	0.001	0.053
-0.044	-0.002	-0.56	0.059	0.048	-0.026	-0.008	-0.002	0.046
-0.026	0.008	-0.547	0.059	0.038	-0.021	-0.009	-0.003	0.034
-0.039	0.007	-0.546	0.064	0.035	-0.015	-0.009	0.001	0.041
-0.054	0.02	-0.55	0.069	0.026	-0.009	-0.009	0.005	0.052
-0.063	0.069	-0.548	0.064	0.046	-0.012	-0.011	0.008	0.024
-0.086	0.078	-0.549	0.065	0.107	-0.024	-0.007	0.016	-0.011
-0.115	0.042	-0.557	0.073	0.136	-0.029	-0.004	0.02	-0.012
-0.114	0.025	-0.567	0.062	0.107	-0.022	-0.01	0.008	-0.008
-0.081	0.012	-0.571	0.052	0.055	-0.01	-0.008	-0.007	-0.025
-0.054	0.012	-0.556	0.063	0.006	-0.016	0.004	-0.011	-0.041
-0.047	0.029	-0.544	0.067	-0.015	-0.03	0.001	-0.003	-0.03
-0.048	0.002	-0.552	0.063	-0.019	-0.024	-0.013	0.011	0.002
-0.049	-0.051	-0.561	0.066	-0.03	-0.016	-0.014	0.019	0.02
-0.038	-0.07	-0.567	0.061	-0.022	-0.024	0.001	0.012	-0.003
-0.023	-0.066	-0.574	0.053	0.002	-0.032	0.011	0.004	-0.032
-0.032	-0.06	-0.573	0.06	0.007	-0.033	-0.001	0.004	-0.028
-0.079	-0.034	-0.555	0.063	0.029	-0.028	-0.012	0.003	-0.011
-0.127	0.021	-0.542	0.055	0.057	-0.015	-0.01	0.001	-0.01
-0.119	0.076	-0.549	0.052	0.038	-0.014	-0.007	0.003	-0.016
-0.083	0.1	-0.549	0.059	0.015	-0.021	-0.012	0.002	-0.014
-0.079	0.093	-0.541	0.06	0.026	-0.015	-0.021	0.009	-0.005
-0.074	0.071	-0.543	0.054	0.035	-0.008	-0.016	0.021	-0.002
-0.056	0.066	-0.538	0.051	0.034	-0.01	0.002	0.021	-0.012
-0.039	0.085	-0.539	0.051	0.045	-0.011	0.008	0.016	-0.014
0.013	0.088	-0.554	0.061	0.055	-0.015	-0.003	0.014	0.005
0.081	0.068	-0.552	0.075	0.057	-0.016	-0.009	0.005	0.012
0.065	0.049	-0.546	0.076	0.061	-0.012	-0.005	-0.001	-0.011
-0.022	0.046	-0.55	0.068	0.062	-0.015	-0.001	0.01	-0.031
-0.087	0.076	-0.551	0.062	0.07	-0.023	-0.003	0.011	-0.027
-0.11	0.142	-0.557	0.068	0.082	-0.026	-0.005	0.003	-0.017
-0.115	0.197	-0.563	0.076	0.068	-0.023	-0.001	0.01	-0.025
-0.104	0.188	-0.559	0.072	0.047	-0.02	0.003	0.011	-0.026
-0.086	0.148	-0.553	0.07	0.047	-0.021	-0.003	-0.003	0.007
-0.07	0.122	-0.547	0.068	0.027	-0.023	-0.013	-0.007	0.05
-0.051	0.084	-0.541	0.054	0.012	-0.022	-0.017	-0.003	0.066
-0.042	0.046	-0.553	0.052	0.039	-0.013	-0.014	-0.003	0.063
-0.043	0.039	-0.569	0.066	0.032	-0.005	-0.005	0	0.064
-0.042	0.049	-0.569	0.066	-0.004	-0.002	0.001	0.009	0.065
-0.042	0.06	-0.575	0.058	-0.008	-0.007	-0.001	0.013	0.052
-0.034	0.049	-0.592	0.059	-0.019	-0.016	-0.001	0.01	0.025
-0.011	0.015	-0.595	0.06	-0.036	-0.012	-0.004	0.007	0.013
-0.002	-0.004	-0.592	0.067	-0.013	-0.002	-0.007	0.011	0.03
-0.009	-0.007	-0.597	0.074	0.03	-0.014	-0.009	0.01	0.033
0.008	-0.019	-0.579	0.063	0.074	-0.027	-0.005	-0.008	0.016
0.019	-0.035	-0.549	0.054	0.106	-0.022	0.001	-0.026	0.029
-0.026	-0.03	-0.541	0.056	0.094	-0.013	0	-0.026	0.056
-0.051	-0.016	-0.519	0.052	0.055	-0.016	-0.005	-0.018	0.055
-0.001	-0.015	-0.452	0.05	0.042	-0.023	-0.001	-0.007	0.04
0.038	-0.001	-0.402	0.066	0.063	-0.022	0.003	0.001	0.016
0.007	0.042	-0.41	0.074	0.084	-0.022	-0.001	-0.007	0.001
-0.046	0.072	-0.43	0.061	0.079	-0.026	-0.005	-0.012	0.003
-0.082	0.08	-0.44	0.059	0.056	-0.026	-0.007	0.001	-0.013
-0.103	0.086	-0.458	0.067	0.031	-0.029	-0.009	0.012	-0.04
-0.103	0.09	-0.485	0.064	-0.006	-0.023	-0.015	0.013	-0.031
-0.078	0.088	-0.519	0.057	-0.035	-0.012	-0.015	0.013	-0.006
-0.029	0.064	-0.569	0.056	-0.039	-0.018	-0.002	0.018	0.002
0.008	0.038	-0.631	0.057	-0.043	-0.026	-0.007	0.009	0.012
0.003	0.063	-0.671	0.057	-0.04	-0.023	-0.02	-0.004	0.033
-0.005	0.105	-0.653	0.062	-0.002	-0.029	-0.012	-0.001	0.045
-0.007	0.114	-0.573	0.063	0.056	-0.038	-0.005	0.005	0.021
-0.027	0.116	-0.476	0.058	0.077	-0.035	-0.004	0.004	-0.017
-0.055	0.098	-0.426	0.062	0.047	-0.027	-0.002	0.008	-0.013
-0.099	0.043	-0.458	0.068	0.032	-0.016	-0.001	0.012	0.001
-0.129	0.004	-0.54	0.065	0.031	-0.006	-0.003	0.013	-0.012
-0.09	-0.01	-0.604	0.058	-0.002	-0.01	-0.004	0.016	-0.03
-0.054	-0.018	-0.627	0.06	0.001	-0.026	0.002	0.007	-0.034
-0.072	-0.011	-0.637	0.065	0.073	-0.03	-0.002	-0.004	-0.016
-0.08	-0.002	-0.633	0.062	0.123	-0.016	-0.014	0.006	0.019
-0.075	-0.01	-0.616	0.059	0.124	-0.015	-0.01	0.016	0.028
-0.102	-0.014	-0.602	0.06	0.114	-0.025	-0.001	0.011	0.007
-0.134	0.005	-0.587	0.061	0.082	-0.021	-0.006	0.009	-0.004
-0.121	0.027	-0.567	0.063	0.021	-0.015	-0.011	0.009	-0.001
-0.107	0.043	-0.549	0.059	-0.03	-0.017	-0.011	0.005	-0.006
-0.128	0.053	-0.538	0.056	-0.058	-0.015	-0.005	0	-0.018
-0.05	0.046	-0.543	0.063	-0.066	-0.014	0.004	-0.007	-0.003
0.139	0.045	-0.559	0.071	-0.016	-0.018	0.005	-0.002	0.03
0.171	0.046	-0.566	0.071	0.075	-0.019	-0.002	0.011	0.037
0.008	0.022	-0.559	0.068	0.13	-0.02	-0.013	0.009	0.014
-0.104	0.007	-0.553	0.062	0.141	-0.016	-0.015	0.006	-0.004
-0.119	0.018	-0.548	0.063	0.129	-0.016	-0.008	0.01	0.006
-0.13	0.032	-0.537	0.067	0.08	-0.026	-0.006	0.004	0.025
-0.159	0.049	-0.534	0.07	-0.005	-0.022	-0.004	-0.002	0.015
-0.174	0.065	-0.545	0.064	-0.052	-0.014	0.001	0.006	-0.012
-0.097	0.074	-0.56	0.052	-0.026	-0.019	-0.007	0.003	-0.003
0.013	0.042	-0.566	0.051	0.007	-0.025	-0.017	-0.006	0.029
0.047	-0.022	-0.563	0.051	0.013	-0.025	-0.006	0.005	0.021
0.045	0.006	-0.561	0.052	0.026	-0.018	0.01	0.012	-0.013
0.043	0.116	-0.563	0.071	0.052	-0.015	0.005	-0.001	-0.019
0.025	0.176	-0.566	0.076	0.066	-0.023	-0.011	-0.003	-0.008
-0.017	0.19	-0.557	0.06	0.083	-0.026	-0.014	0.006	-0.005
-0.066	0.151	-0.53	0.054	0.124	-0.018	-0.004	0	0.005
-0.062	0.051	-0.524	0.06	0.158	-0.011	-0.004	-0.011	0.021
-0.013	-0.007	-0.545	0.067	0.147	-0.016	-0.015	-0.008	0.03
0	0.01	-0.544	0.072	0.099	-0.028	-0.011	-0.001	0.029
-0.031	0.034	-0.527	0.065	0.067	-0.025	0.003	-0.004	0.011
-0.063	0.047	-0.529	0.058	0.071	-0.014	0.005	-0.01	-0.014
-0.086	0.057	-0.547	0.064	0.064	-0.012	0	0	-0.009
-0.092	0.044	-0.558	0.067	0.044	-0.016	-0.004	0.021	0.017
-0.077	0.016	-0.551	0.059	0.045	-0.024	-0.006	0.03	0.024
-0.07	0.015	-0.545	0.054	0.057	-0.025	-0.002	0.027	0.021
-0.066	0.018	-0.549	0.064	0.069	-0.016	-0.006	0.018	0.027
-0.035	-0.01	-0.553	0.073	0.089	-0.007	-0.011	0.012	0.041
-0.012	-0.033	-0.548	0.062	0.076	-0.005	-0.004	0.008	0.049
-0.028	-0.028	-0.537	0.051	0.018	-0.008	0.001	0.004	0.036
-0.036	-0.014	-0.533	0.057	0.013	-0.018	-0.004	0.002	0.017
-0.026	-0.009	-0.539	0.062	0.051	-0.028	-0.01	0.004	0.007
-0.041	-0.017	-0.548	0.064	0.022	-0.027	-0.014	0.005	-0.003
-0.07	-0.015	-0.551	0.067	-0.018	-0.022	-0.013	0.006	-0.026
-0.078	-0.001	-0.549	0.068	0.033	-0.027	-0.01	0.009	-0.037
-0.063	0.007	-0.561	0.068	0.083	-0.03	-0.01	0.005	-0.021
-0.045	0.012	-0.575	0.066	0.037	-0.021	-0.014	-0.007	-0.006
-0.036	0.015	-0.567	0.063	-0.002	-0.01	-0.015	-0.013	-0.01
-0.031	0.004	-0.553	0.064	0.033	-0.011	-0.012	-0.006	-0.017
-0.045	-0.007	-0.545	0.066	0.071	-0.024	-0.004	0.011	-0.008
-0.086	-0.009	-0.539	0.064	0.077	-0.028	-0.008	0.023	0.008
-0.097	-0.018	-0.539	0.058	0.061	-0.015	-0.022	0.015	0.016
-0.06	-0.028	-0.542	0.056	0.026	-0.014	-0.015	0.005	0.006
-0.031	-0.022	-0.544	0.056	0	-0.031	0.001	0.009	-0.017
-0.037	-0.03	-0.545	0.061	0.016	-0.035	-0.003	0.013	-0.016
-0.04	-0.051	-0.546	0.063	0.034	-0.025	-0.007	0.003	0.004
-0.052	-0.044	-0.551	0.053	0.019	-0.012	0.002	-0.003	0.007
-0.096	-0.013	-0.559	0.047	0.02	-0.008	0.006	0.002	0.002
-0.098	-0.002	-0.563	0.061	0.054	-0.014	-0.001	-0.001	0.021
-0.047	-0.027	-0.567	0.071	0.06	-0.014	-0.012	-0.005	0.045
-0.032	-0.02	-0.561	0.057	0.032	-0.009	-0.014	0.005	0.042
-0.074	0.06	-0.553	0.049	0.025	-0.013	-0.01	-0.001	0.026
-0.093	0.124	-0.561	0.065	0.022	-0.018	-0.009	-0.018	0.03
-0.032	0.149	-0.566	0.077	-0.001	-0.017	-0.007	-0.005	0.036
0.015	0.164	-0.555	0.071	-0.011	-0.017	-0.001	0.016	0.015
-0.058	0.147	-0.545	0.065	-0.003	-0.018	0.001	0.011	-0.02
-0.22	0.126	-0.539	0.064	0.002	-0.017	0.001	0.001	-0.027
-0.361	0.147	-0.541	0.065	0.005	-0.021	-0.002	-0.002	-0.012
-0.313	0.223	-0.552	0.065	0.006	-0.025	-0.009	-0.004	-0.012
-0.051	0.291	-0.553	0.066	-0.009	-0.022	-0.009	0.002	-0.024
0.154	0.3	-0.547	0.067	-0.014	-0.018	-0.003	0.003	-0.032
0.15	0.327	-0.55	0.064	0.032	-0.02	0	-0.002	-0.032
0.071	0.349	-0.557	0.063	0.098	-0.021	0.001	0.005	-0.011
0.016	0.282	-0.555	0.059	0.131	-0.019	0.003	0.019	0.004
0.019	0.184	-0.552	0.056	0.121	-0.012	0.006	0.016	-0.006
0.093	0.103	-0.56	0.065	0.094	-0.009	0.01	0.001	0.003
0.11	0.01	-0.563	0.069	0.087	-0.013	0.004	0.002	0.028
0.027	-0.056	-0.556	0.06	0.094	-0.02	-0.007	0.007	-0.001
-0.032	-0.066	-0.547	0.062	0.088	-0.023	-0.01	-0.004	-0.024
-0.052	-0.13	-0.539	0.065	0.088	-0.022	-0.006	-0.007	0.022
-0.1	-0.24	-0.544	0.057	0.134	-0.022	0.001	0.002	0.043
-0.142	-0.223	-0.552	0.059	0.172	-0.025	0.001	0.009	0.001
-0.07	-0.067	-0.543	0.06	0.136	-0.018	-0.007	0.014	-0.014
0.067	0.076	-0.535	0.055	0.076	-0.011	-0.01	0.018	0.008
0.065	0.106	-0.538	0.062	0.047	-0.016	-0.006	0.023	0.021
-0.051	0.048	-0.544	0.072	0.046	-0.021	-0.003	0.012	0.028
-0.13	0.004	-0.555	0.065	0.049	-0.017	-0.004	-0.012	0.026
-0.168	0.004	-0.56	0.055	0.038	-0.013	-0.005	-0.011	0.007
-0.127	0.013	-0.559	0.05	0.026	-0.017	-0.006	0.003	-0.002
-0.02	0.018	-0.555	0.05	0.004	-0.022	-0.001	0.003	0.003
0.022	0.024	-0.547	0.06	-0.02	-0.021	0	0.01	-0.007
0.014	0.051	-0.55	0.07	-0.017	-0.02	-0.012	0.019	-0.022
-0.024	0.073	-0.559	0.072	0.015	-0.024	-0.014	0.001	-0.022
-0.154	0.024	-0.554	0.07	0.042	-0.029	-0.007	-0.01	-0.013
-0.245	-0.053	-0.543	0.064	0.011	-0.024	-0.017	0.005	0.009
-0.16	-0.057	-0.541	0.059	-0.062	-0.02	-0.019	0.013	0.035
-0.035	-0.024	-0.542	0.058	-0.075	-0.026	-0.003	0.01	0.044
-0.011	-0.024	-0.539	0.055	-0.028	-0.028	-0.002	0.012	0.049
-0.042	-0.026	-0.544	0.052	-0.012	-0.019	-0.009	0.017	0.063
-0.024	-0.026	-0.553	0.056	-0.021	-0.02	-0.002	0.007	0.053
0.04	-0.051	-0.558	0.06	0.022	-0.026	-0.005	-0.005	0.027
0.068	-0.053	-0.557	0.062	0.094	-0.022	-0.017	0	0.026
0.053	0.017	-0.553	0.065	0.084	-0.019	-0.013	-0.001	0.026
0.034	0.069	-0.537	0.066	0.004	-0.021	-0.006	-0.009	0.002
0.002	0.042	-0.52	0.066	-0.004	-0.02	-0.003	-0.004	-0.007
-0.062	0.003	-0.523	0.064	0.072	-0.024	-0.004	0.003	0.035
-0.112	-0.027	-0.529	0.061	0.131	-0.028	-0.011	0.008	0.072
-0.104	-0.022	-0.518	0.062	0.141	-0.025	-0.011	0.018	0.033
-0.042	0.034	-0.516	0.063	0.115	-0.024	-0.007	0.016	-0.019
0.043	0.081	-0.537	0.062	0.07	-0.018	-0.008	0.001	-0.008
0.067	0.108	-0.56	0.063	0.015	-0.012	-0.009	0.004	0.02
-0.008	0.112	-0.574	0.064	-0.057	-0.016	-0.007	0.012	0.027
-0.083	0.116	-0.579	0.06	-0.093	-0.02	0	0.005	0.018
-0.082	0.178	-0.582	0.06	-0.074	-0.024	0.003	0.002	-0.006
-0.036	0.255	-0.582	0.068	-0.091	-0.025	-0.001	0.008	-0.018
-0.008	0.32	-0.571	0.069	-0.115	-0.015	-0.005	0.001	-0.004
-0.035	0.358	-0.563	0.061	-0.078	-0.011	-0.004	-0.01	0.003
-0.071	0.339	-0.569	0.059	-0.109	-0.02	-0.004	0	-0.002
-0.064	0.281	-0.577	0.06	-0.222	-0.026	-0.006	0.012	-0.005
-0.083	0.153	-0.576	0.061	-0.268	-0.022	-0.002	0.007	-0.01
-0.172	-0.01	-0.565	0.062	-0.216	-0.011	0.002	0.006	-0.021
-0.2	-0.066	-0.555	0.058	-0.144	-0.012	-0.003	0.004	-0.029
-0.071	-0.012	-0.557	0.059	-0.111	-0.023	-0.006	0	-0.016
0.047	0.064	-0.555	0.064	-0.016	-0.026	-0.005	0.011	0.008
-0.054	0.097	-0.544	0.059	0.142	-0.029	-0.006	0.012	0.019
-0.23	0.043	-0.536	0.058	0.179	-0.029	-0.003	-0.001	0.025
-0.239	-0.037	-0.528	0.067	0.199	-0.015	0.001	0.007	0.025
-0.149	-0.074	-0.517	0.067	0.3	-0.011	-0.004	0.023	0.032
-0.084	-0.094	-0.516	0.063	0.293	-0.013	-0.007	0.015	0.044
0.002	-0.104	-0.516	0.064	0.21	-0.004	-0.005	-0.008	0.034
0.089	-0.087	-0.509	0.061	0.228	0.008	-0.009	-0.021	0.02
0.098	-0.093	-0.505	0.061	0.289	0.003	-0.014	-0.018	0.02
0.074	-0.121	-0.503	0.067	0.305	-0.012	-0.01	-0.01	0.019
0.059	-0.119	-0.516	0.064	0.32	-0.015	-0.006	-0.005	0.025
0.022	-0.106	-0.546	0.055	0.345	-0.019	-0.007	0.001	0.037
-0.04	-0.109	-0.55	0.058	0.31	-0.031	-0.009	0.007	0.041
-0.077	-0.106	-0.529	0.075	0.222	-0.04	-0.004	0.012	0.059
-0.058	-0.088	-0.529	0.075	0.16	-0.048	-0.002	0.02	0.07
-0.054	-0.059	-0.541	0.059	0.085	-0.044	-0.007	0.021	0.032
-0.121	-0.03	-0.542	0.056	-0.031	-0.024	-0.005	0.014	-0.014
-0.152	-0.013	-0.546	0.067	-0.082	-0.014	-0.005	0.013	-0.024
-0.103	-0.011	-0.556	0.068	-0.034	-0.015	-0.014	0.013	-0.022
-0.066	-0.034	-0.552	0.056	0.012	-0.003	-0.007	0.008	-0.036
-0.05	-0.086	-0.548	0.049	0.021	0.012	0.005	0.002	-0.05
-0.049	-0.092	-0.559	0.06	0.069	0.004	-0.003	0	-0.043
-0.083	-0.025	-0.572	0.074	0.124	-0.013	-0.012	0.005	-0.036
-0.083	0.033	-0.575	0.073	0.09	-0.02	-0.012	0.007	-0.05
-0.048	0.067	-0.571	0.065	0.051	-0.025	-0.004	0	-0.064
-0.036	0.106	-0.572	0.062	0.077	-0.038	0.003	-0.003	-0.056
-0.045	0.092	-0.574	0.068	0.09	-0.049	-0.006	0.001	-0.028
-0.078	0.052	-0.56	0.07	0.063	-0.045	-0.012	0.009	-0.005
-0.115	0.085	-0.555	0.06	0.03	-0.032	0	0.013	-0.002
-0.12	0.136	-0.57	0.052	0.015	-0.029	0.008	0.008	0.001
-0.107	0.12	-0.573	0.058	0.056	-0.027	0	0.008	0.02
-0.091	0.097	-0.565	0.067	0.116	-0.015	-0.011	0.019	0.04
-0.071	0.094	-0.557	0.061	0.126	-0.014	-0.013	0.015	0.034
-0.063	0.119	-0.553	0.055	0.145	-0.031	-0.009	-0.006	0.017
-0.069	0.189	-0.563	0.068	0.191	-0.037	-0.006	-0.015	0.005
-0.058	0.22	-0.571	0.074	0.172	-0.028	-0.008	-0.005	-0.01
-0.013	0.204	-0.56	0.061	0.098	-0.029	-0.005	0.004	-0.038
0.051	0.237	-0.557	0.053	0.071	-0.031	-0.002	0.007	-0.063
0.083	0.269	-0.574	0.063	0.113	-0.029	-0.002	0.008	-0.061
0.027	0.195	-0.577	0.072	0.076	-0.025	-0.006	0.002	-0.046
-0.083	0.106	-0.561	0.063	-0.063	-0.012	-0.009	-0.006	-0.044
-0.113	0.133	-0.554	0.053	-0.107	0.001	-0.007	-0.01	-0.051
-0.034	0.195	-0.56	0.056	-0.089	0.003	-0.013	-0.008	-0.049
0.047	0.184	-0.565	0.056	-0.137	-0.006	-0.022	-0.001	-0.01
0.053	0.158	-0.559	0.053	-0.16	-0.015	-0.016	-0.009	0.033
-0.011	0.164	-0.55	0.054	-0.12	-0.003	-0.003	-0.03	0.028
-0.054	0.149	-0.559	0.05	-0.089	0.009	0.005	-0.04	0
-0.039	0.1	-0.568	0.052	-0.09	-0.001	0.004	-0.048	-0.007
-0.053	0.04	-0.557	0.064	-0.099	-0.008	-0.004	-0.038	0.018
-0.02	-0.018	-0.553	0.062	-0.111	-0.006	-0.008	-0.004	0.03
0.119	-0.034	-0.571	0.059	-0.139	-0.007	-0.002	0.009	0.009
0.184	-0.027	-0.588	0.067	-0.125	-0.005	-0.002	0.003	0.009
0.156	-0.057	-0.586	0.072	-0.062	0	-0.012	0.008	0.043
0.141	-0.089	-0.573	0.067	-0.048	-0.003	-0.008	0.008	0.08
0.122	-0.09	-0.562	0.06	-0.051	-0.011	0.002	-0.007	0.105
0.077	-0.084	-0.557	0.061	0.007	-0.023	-0.007	-0.013	0.121
-0.028	-0.052	-0.559	0.066	0.055	-0.031	-0.017	-0.007	0.14
-0.163	-0.008	-0.559	0.063	0.019	-0.034	-0.005	-0.003	0.142
-0.209	-0.015	-0.556	0.055	-0.04	-0.03	0.006	-0.007	0.105
-0.26	-0.029	-0.554	0.056	-0.028	-0.022	0	-0.012	0.049
-0.399	0.001	-0.548	0.064	-0.011	-0.025	-0.005	-0.005	0.008
-0.45	-0.008	-0.543	0.062	-0.053	-0.028	-0.003	0.007	-0.014
-0.331	-0.061	-0.539	0.061	-0.054	-0.015	-0.003	0.012	-0.03
-0.159	-0.055	-0.537	0.067	0.021	-0.002	-0.008	0.024	-0.034
-0.065	-0.005	-0.551	0.06	0.097	0.001	-0.005	0.046	-0.029
-0.048	0.008	-0.561	0.052	0.12	-0.006	0.001	0.057	-0.045
0.037	-0.015	-0.553	0.058	0.099	-0.018	0.001	0.05	-0.08
0.136	-0.004	-0.545	0.057	0.063	-0.022	0.002	0.03	-0.093
0.087	0.068	-0.532	0.053	0.002	-0.023	-0.007	0.031	-0.084
0.026	0.109	-0.516	0.068	-0.059	-0.029	-0.019	0.064	-0.054
0.087	0.072	-0.501	0.078	-0.049	-0.022	-0.016	0.099	0.043
0.111	0.015	-0.481	0.062	-0.003	0	-0.005	0.134	0.166
0.001	-0.014	-0.466	0.045	0.024	0.009	0.002	0.16	0.241
-0.1	0.004	-0.465	0.056	0.056	-0.012	0.004	0.16	0.268
-0.069	0	-0.467	0.072	0.097	-0.036	0.005	0.134	0.261
0.041	-0.101	-0.461	0.061	0.102	-0.044	0	0.072	0.191
0.091	-0.168	-0.457	0.054	0.073	-0.048	-0.015	0.004	0.048
0.054	-0.076	-0.477	0.06	0.055	-0.049	-0.018	-0.029	-0.092
-0.089	0.039	-0.52	0.055	0.042	-0.041	-0.009	-0.053	-0.136
-0.377	0.094	-0.544	0.059	0.01	-0.029	-0.01	-0.071	-0.12
-0.575	0.155	-0.55	0.063	0.008	-0.018	-0.013	-0.05	-0.112
-0.422	0.193	-0.565	0.055	0.06	-0.015	-0.006	-0.008	-0.089
-0.049	0.129	-0.58	0.066	0.104	-0.012	0	0.029	-0.048
0.183	0.023	-0.578	0.076	0.108	-0.007	0.001	0.048	-0.035
0.108	0.044	-0.573	0.061	0.103	-0.016	0.003	0.027	-0.055
-0.048	0.192	-0.58	0.059	0.106	-0.018	-0.003	-0.024	-0.075
-0.074	0.252	-0.586	0.077	0.105	0	-0.019	-0.085	-0.077
-0.084	0.169	-0.569	0.079	0.103	-0.003	-0.017	-0.122	-0.083
-0.128	0.135	-0.543	0.068	0.106	-0.023	-0.008	-0.12	-0.087
-0.114	0.218	-0.528	0.071	0.103	-0.034	-0.014	-0.109	-0.043
-0.093	0.225	-0.525	0.073	0.098	-0.048	-0.018	-0.076	0.035
-0.081	0.071	-0.523	0.064	0.087	-0.056	-0.005	-0.022	0.074
-0.019	-0.058	-0.511	0.064	0.055	-0.052	0.002	0.005	0.052
0.074	-0.079	-0.503	0.071	0.006	-0.06	-0.008	-0.016	0.003
0.152	-0.095	-0.519	0.068	0.008	-0.064	-0.014	-0.062	-0.027
0.16	-0.113	-0.544	0.056	0.085	-0.037	-0.003	-0.083	-0.009
0.13	-0.094	-0.564	0.053	0.146	0.01	0.008	-0.096	0.013
0.18	-0.057	-0.576	0.063	0.172	0.042	0.004	-0.15	0
0.172	-0.03	-0.583	0.073	0.197	0.045	0.001	-0.187	-0.006
-0.082	-0.021	-0.603	0.076	0.19	0.033	0.003	-0.147	0.032
-0.341	-0.027	-0.623	0.068	0.18	0.003	-0.005	-0.057	0.073
-0.301	-0.053	-0.603	0.052	0.205	-0.041	-0.009	0.021	0.073
-0.11	-0.075	-0.57	0.044	0.216	-0.055	-0.002	0.042	0.056
-0.03	-0.041	-0.577	0.054	0.215	-0.036	-0.01	0.034	0.056
-0.031	0.013	-0.597	0.065	0.211	-0.014	-0.017	-0.005	0.044
-0.003	0.02	-0.592	0.058	0.139	0.005	-0.004	-0.038	-0.006
0.02	0.009	-0.584	0.055	-0.003	0.015	0.001	0.081	-0.046
0.015	0.042	-0.592	0.061	-0.11	0.002	-0.015	0.25	-0.041
-0.012	0.091	-0.596	0.056	-0.131	-0.018	-0.015	0.229	-0.014
-0.11	0.086	-0.588	0.054	-0.089	-0.036	0.001	0.044	0.002
-0.242	0.046	-0.579	0.064	0.019	-0.044	0.002	-0.163	0.003
-0.282	0.03	-0.57	0.064	0.15	-0.034	-0.003	-0.225	0.007
-0.193	0.03	-0.566	0.054	0.202	-0.023	-0.005	-0.112	0.025
-0.051	0.041	-0.569	0.059	0.175	-0.014	-0.012	0.012	0.031
0.003	0.08	-0.574	0.066	0.13	-0.009	-0.013	0.096	0.012
-0.024	0.13	-0.57	0.064	0.072	-0.029	-0.005	0.141	-0.009
0.079	0.178	-0.559	0.068	0.018	-0.047	-0.003	0.089	-0.019
0.242	0.192	-0.558	0.068	-0.011	-0.049	-0.004	-0.011	-0.026
0.248	0.157	-0.558	0.065	-0.046	-0.069	-0.005	-0.087	-0.04
0.192	0.128	-0.556	0.066	-0.057	-0.091	-0.004	-0.133	-0.054
0.151	0.099	-0.563	0.063	-0.014	-0.085	-0.005	-0.086	-0.059
0.08	0.123	-0.564	0.061	0.013	-0.06	-0.006	0.04	-0.055
0.013	0.303	-0.555	0.07	-0.025	-0.034	-0.003	0.078	-0.036
-0.101	0.422	-0.545	0.072	-0.088	-0.015	0.001	0.024	-0.005
-0.262	0.289	-0.539	0.06	-0.121	0.001	-0.004	-0.006	0.031
-0.302	0.083	-0.544	0.054	-0.121	0.02	-0.007	0.033	0.085
-0.213	-0.04	-0.548	0.06	-0.124	0.032	-0.006	0.156	0.133
-0.144	-0.056	-0.542	0.06	-0.098	0.033	-0.008	0.242	0.127
-0.119	-0.024	-0.541	0.055	-0.015	0.016	-0.006	0.179	0.087
-0.074	-0.055	-0.559	0.06	0.059	-0.005	0.002	0.081	0.068
-0.005	-0.07	-0.572	0.06	0.062	-0.002	0	0.037	0.065
0.054	0.004	-0.565	0.058	0.018	0.011	-0.004	0.024	0.038
0.093	0.068	-0.549	0.065	-0.022	0.008	-0.003	0.042	0.007
0.077	0.067	-0.534	0.07	-0.038	0.004	-0.006	0.075	0.021
0.011	-0.018	-0.519	0.066	-0.041	0.006	-0.01	0.075	0.067
-0.061	-0.125	-0.504	0.058	-0.04	-0.001	-0.009	0.069	0.095
-0.104	-0.136	-0.495	0.051	-0.004	-0.006	-0.009	0.095	0.117
-0.074	-0.096	-0.511	0.053	0.065	-0.005	-0.009	0.104	0.16
-0.081	-0.07	-0.534	0.067	0.089	-0.018	-0.011	0.067	0.197
-0.245	-0.033	-0.525	0.08	0.068	-0.029	-0.008	0.02	0.194
-0.386	-0.02	-0.502	0.064	0.057	-0.023	-0.002	0.006	0.113
-0.323	-0.059	-0.499	0.047	0.043	-0.019	0.001	0.024	-0.028
-0.164	-0.062	-0.5	0.064	0.006	-0.023	-0.001	0.02	-0.146
-0.092	-0.022	-0.487	0.083	-0.034	-0.026	-0.002	0.007	-0.212
-0.098	-0.01	-0.482	0.077	-0.055	-0.037	0.002	0.036	-0.25
-0.041	0.008	-0.502	0.065	-0.032	-0.053	0.006	0.069	-0.252
0.001	0.036	-0.534	0.065	0.038	-0.047	-0.001	0.071	-0.205
-0.082	0.013	-0.553	0.067	0.105	-0.024	-0.011	0.064	-0.141
-0.124	-0.034	-0.56	0.065	0.128	-0.008	-0.014	0.036	-0.137
-0.106	-0.028	-0.564	0.058	0.115	0	-0.01	-0.011	-0.194
-0.137	0.102	-0.562	0.056	0.074	-0.011	-0.003	-0.092	-0.234
-0.107	0.288	-0.56	0.059	0.031	-0.042	-0.005	-0.188	-0.216
0.004	0.301	-0.553	0.052	0.027	-0.053	-0.01	-0.115	-0.123
0.097	0.171	-0.54	0.043	0.052	-0.041	-0.005	0.094	-0.052
0.169	0.165	-0.543	0.055	0.103	-0.03	-0.004	0.108	-0.076
0.18	0.259	-0.554	0.067	0.183	-0.017	-0.014	-0.097	-0.056
0.117	0.229	-0.549	0.06	0.262	-0.006	-0.01	-0.242	0.053
0.075	0.08	-0.539	0.06	0.301	-0.002	-0.001	-0.248	0.13
0.095	-0.041	-0.537	0.066	0.276	-0.007	-0.008	-0.222	0.147
0.099	-0.082	-0.544	0.062	0.2	-0.025	-0.01	-0.198	0.146
0.034	-0.087	-0.561	0.059	0.125	-0.03	0	-0.151	0.157
-0.033	-0.087	-0.572	0.058	0.066	-0.009	-0.001	-0.121	0.166
-0.072	-0.066	-0.579	0.052	0.028	0.008	-0.01	-0.112	0.13
-0.087	-0.043	-0.591	0.048	0.027	0.007	-0.008	-0.046	0.087
-0.052	-0.058	-0.601	0.052	0.03	-0.007	-0.008	0.065	0.077
-0.057	-0.079	-0.604	0.059	0.024	-0.033	-0.011	0.092	0.084
-0.121	-0.079	-0.604	0.062	0.052	-0.043	0	0.013	0.097
-0.129	-0.067	-0.596	0.061	0.092	-0.025	0.005	-0.047	0.08
-0.126	-0.056	-0.583	0.061	0.087	-0.004	-0.008	-0.024	0.056
-0.159	-0.064	-0.577	0.063	0.045	0.007	-0.014	0.034	0.072
-0.131	-0.03	-0.573	0.062	0.003	0.017	-0.012	0.08	0.074
-0.038	0.082	-0.572	0.062	-0.018	0.015	-0.013	0.105	0.051
0.021	0.171	-0.577	0.068	-0.016	-0.003	-0.013	0.091	0.056
0.022	0.157	-0.574	0.065	-0.033	-0.009	-0.003	0.059	0.046
0.005	0.076	-0.578	0.053	-0.085	-0.011	0.004	0.064	-0.006
-0.024	0.026	-0.584	0.058	-0.105	-0.016	-0.003	0.099	-0.034
-0.038	0.068	-0.58	0.067	-0.074	-0.015	-0.014	0.129	-0.01
0.004	0.137	-0.583	0.065	-0.034	-0.028	-0.017	0.146	0.005
0.053	0.091	-0.581	0.065	-0.008	-0.043	-0.01	0.141	-0.016
0.037	-0.034	-0.564	0.065	0.014	-0.041	-0.005	0.098	-0.03
-0.035	-0.032	-0.558	0.068	0.025	-0.053	-0.002	0.049	-0.027
-0.108	0.077	-0.563	0.078	0.004	-0.056	-0.001	0.024	-0.016
-0.157	0.115	-0.546	0.072	-0.024	-0.028	-0.013	-0.004	0.009
-0.193	0.084	-0.523	0.055	-0.033	-0.024	-0.017	-0.046	0.027
-0.19	0.04	-0.522	0.061	-0.028	-0.047	-0.008	-0.068	0.042
-0.116	-0.02	-0.524	0.075	-0.021	-0.051	-0.007	-0.066	0.055
-0.057	-0.053	-0.518	0.07	-0.025	-0.037	-0.006	-0.059	0.057
-0.08	-0.042	-0.51	0.061	-0.028	-0.027	0	-0.046	0.048
-0.099	-0.035	-0.513	0.059	-0.008	-0.035	0.004	-0.019	0.015
-0.068	-0.033	-0.543	0.059	0.03	-0.05	0.001	0.008	-0.009
-0.028	-0.019	-0.568	0.067	0.044	-0.05	-0.011	0.019	0.021
-0.002	-0.035	-0.556	0.076	0.03	-0.04	-0.011	0.037	0.059
-0.012	-0.052	-0.538	0.065	0.043	-0.029	0	0.054	0.04
-0.012	-0.011	-0.55	0.055	0.045	-0.021	0	0.029	0.001
-0.037	0.036	-0.561	0.061	-0.002	-0.02	-0.009	0.004	-0.005
-0.207	0.086	-0.543	0.064	-0.014	-0.021	-0.013	0.001	0
-0.302	0.187	-0.523	0.06	0.034	-0.018	-0.007	-0.009	-0.014
-0.134	0.32	-0.528	0.056	0.084	-0.028	0.006	-0.013	-0.037
-0.007	0.49	-0.547	0.062	0.13	-0.044	0.012	-0.038	-0.051
-0.088	0.576	-0.553	0.07	0.184	-0.038	0.007	-0.096	-0.047
-0.174	0.417	-0.537	0.064	0.197	-0.02	0	-0.088	-0.034
-0.14	0.171	-0.522	0.057	0.154	-0.004	-0.001	0.005	-0.034
-0.027	0.04	-0.517	0.06	0.097	0.01	-0.005	0.08	-0.058
0.075	0.01	-0.495	0.061	0.041	0.007	-0.009	0.096	-0.093
0.148	0.037	-0.458	0.061	-0.001	0	-0.002	0.07	-0.106
0.218	0.048	-0.443	0.063	0.025	0.001	0.003	0.031	-0.09
0.222	0.001	-0.451	0.061	0.117	-0.014	-0.005	0.034	-0.044
0.147	-0.025	-0.463	0.056	0.196	-0.03	-0.013	0.056	0.036
0.051	-0.02	-0.467	0.054	0.215	-0.033	-0.012	0.042	0.084
-0.108	-0.026	-0.467	0.055	0.208	-0.039	-0.004	0.008	0.05
-0.227	0	-0.48	0.059	0.196	-0.039	-0.006	-0.019	-0.006
-0.152	0.058	-0.497	0.063	0.156	-0.035	-0.008	-0.045	-0.018
-0.001	0.113	-0.486	0.064	0.082	-0.027	-0.001	-0.064	-0.004
0.09	0.143	-0.456	0.064	0.019	-0.002	0.002	-0.067	0.004
0.072	0.145	-0.43	0.065	0.026	0.019	0.001	-0.064	0.008
-0.057	0.182	-0.41	0.067	0.078	0.005	-0.003	-0.046	0.025
-0.145	0.177	-0.416	0.065	0.101	-0.004	-0.006	0.001	0.059
-0.1	0.045	-0.471	0.061	0.101	0.011	-0.006	0.046	0.071
0.011	-0.071	-0.533	0.067	0.095	0.021	-0.005	0.057	0.03
0.096	-0.082	-0.56	0.072	0.043	0.023	-0.005	0.044	-0.002
0.082	-0.071	-0.581	0.069	-0.046	0.029	-0.009	0.03	0.012
0.028	-0.075	-0.615	0.068	-0.098	0.033	-0.013	0.02	0.026
0.036	-0.092	-0.632	0.066	-0.096	0.025	-0.008	0.005	0.022
-0.001	-0.122	-0.627	0.064	-0.079	-0.002	-0.007	-0.008	0.037
-0.116	-0.135	-0.613	0.069	-0.07	-0.021	-0.017	0.006	0.082
-0.141	-0.115	-0.594	0.061	-0.085	-0.027	-0.014	0.03	0.099
-0.069	-0.088	-0.582	0.044	-0.098	-0.03	-0.001	0.024	0.063
-0.039	-0.095	-0.577	0.047	-0.049	-0.018	-0.004	0.005	0.031
-0.07	-0.142	-0.572	0.06	0.026	-0.016	-0.021	0.01	0.04
-0.11	-0.159	-0.573	0.062	0.051	-0.03	-0.022	0.029	0.047
-0.206	-0.13	-0.59	0.066	0.057	-0.028	-0.004	0.029	0.019
-0.351	-0.133	-0.613	0.068	0.086	-0.009	0.008	0.022	-0.023
-0.401	-0.149	-0.624	0.062	0.132	0.002	0.005	0.027	-0.034
-0.338	-0.085	-0.634	0.061	0.18	-0.007	-0.002	0.029	-0.012
-0.219	0.06	-0.657	0.063	0.183	-0.017	-0.005	0.008	0
-0.06	0.189	-0.665	0.063	0.139	-0.015	-0.004	-0.024	-0.022
0.035	0.231	-0.655	0.069	0.064	-0.011	-0.004	-0.055	-0.039
0.02	0.232	-0.645	0.071	-0.031	-0.011	-0.004	-0.118	-0.025
0.005	0.23	-0.619	0.065	-0.082	-0.008	-0.009	-0.207	-0.006
0.056	0.155	-0.583	0.064	-0.088	-0.014	-0.009	-0.242	0.008
0.096	0.054	-0.58	0.063	-0.126	-0.034	-0.001	-0.179	0.02
0.053	0.079	-0.601	0.061	-0.158	-0.053	-0.002	-0.046	0.024
-0.006	0.202	-0.618	0.063	-0.11	-0.067	-0.008	0.086	0.021
-0.008	0.279	-0.621	0.065	-0.063	-0.07	-0.004	0.139	0.001
-0.008	0.26	-0.625	0.066	-0.066	-0.056	0	0.118	-0.059
-0.059	0.169	-0.637	0.068	-0.017	-0.042	-0.003	0.081	-0.11
-0.096	0.064	-0.633	0.068	0.075	-0.033	-0.009	0.037	-0.107
-0.047	0.011	-0.609	0.07	0.092	-0.021	-0.017	-0.015	-0.086
0.021	-0.005	-0.596	0.072	0.077	-0.014	-0.017	-0.046	-0.075
0.01	-0.036	-0.595	0.07	0.114	-0.02	-0.008	-0.058	-0.055
-0.018	-0.066	-0.59	0.07	0.153	-0.025	-0.01	-0.061	-0.009
0.008	-0.064	-0.588	0.069	0.151	-0.016	-0.018	-0.042	0.023
0.037	-0.064	-0.593	0.062	0.16	-0.01	-0.006	-0.014	0.008
0.058	-0.086	-0.595	0.058	0.198	-0.013	0.006	0.006	0.009
0.069	-0.087	-0.596	0.057	0.242	-0.007	-0.007	0.016	0.04
0.015	-0.057	-0.595	0.057	0.253	0.003	-0.02	0.018	0.028
-0.049	-0.026	-0.594	0.058	0.168	-0.004	-0.011	0.042	-0.022
-0.056	0.015	-0.588	0.057	0.031	-0.021	0	0.1	-0.041
-0.047	0.049	-0.563	0.057	-0.052	-0.029	0	0.144	-0.016
-0.035	0.029	-0.532	0.051	-0.099	-0.035	-0.003	0.13	0.02
-0.026	-0.017	-0.508	0.046	-0.158	-0.049	0.003	0.075	0.031
-0.053	-0.033	-0.483	0.066	-0.208	-0.051	0.003	0.005	0.039
-0.082	-0.015	-0.465	0.08	-0.228	-0.044	-0.008	-0.06	0.062
-0.048	0.032	-0.488	0.066	-0.226	-0.05	-0.012	-0.084	0.069
-0.005	0.081	-0.57	0.05	-0.221	-0.053	-0.007	-0.09	0.072
-0.102	0.09	-0.691	0.048	-0.203	-0.04	-0.004	-0.084	0.085
-0.221	0.104	-0.816	0.055	-0.16	-0.038	-0.006	-0.009	0.082
-0.125	0.152	-0.915	0.057	-0.098	-0.047	-0.01	0.091	0.073
-0.011	0.168	-0.909	0.052	-0.024	-0.037	-0.006	0.102	0.082
-0.082	0.168	-0.681	0.045	0.022	-0.023	-0.005	0.053	0.085
-0.144	0.207	-0.28	0.047	0.001	-0.028	-0.011	0.027	0.069
-0.105	0.234	0.048	0.061	-0.023	-0.027	-0.009	0.017	0.059
-0.087	0.198	0.144	0.06	0.002	-0.016	0.001	0.011	0.055
-0.119	0.13	0.051	0.053	0.03	-0.014	0.006	0.04	0.038
-0.092	0.071	-0.132	0.069	0.05	-0.017	0.005	0.09	0.003
0.035	0.017	-0.364	0.083	0.063	-0.018	0.003	0.133	-0.039
0.102	-0.025	-0.6	0.074	0.063	-0.014	-0.006	0.148	-0.07
0.058	-0.023	-0.754	0.064	0.078	-0.004	-0.018	0.121	-0.092
0.022	0.013	-0.834	0.069	0.107	0.011	-0.015	0.07	-0.121
0.015	0.065	-0.927	0.072	0.126	0.02	0.001	0.023	-0.157
0.013	0.097	-1.001	0.064	0.134	0.022	0.002	-0.035	-0.18
0.016	0.051	-0.964	0.058	0.146	0.022	-0.008	-0.086	-0.172
-0.021	-0.019	-0.852	0.048	0.162	0.005	-0.005	-0.075	-0.141
-0.088	-0.038	-0.755	0.048	0.164	-0.024	-0.004	-0.002	-0.085
-0.112	-0.039	-0.673	0.069	0.161	-0.046	-0.013	0.093	-0.017
-0.077	-0.049	-0.62	0.073	0.17	-0.059	-0.011	0.144	0.006
-0.054	-0.051	-0.631	0.061	0.172	-0.063	-0.003	0.088	-0.029
-0.076	-0.038	-0.648	0.06	0.158	-0.052	-0.002	-0.052	-0.043
-0.065	-0.015	-0.638	0.062	0.166	-0.033	-0.009	-0.217	-0.016
-0.02	-0.003	-0.638	0.056	0.189	-0.012	-0.021	-0.304	0.012
-0.041	-0.019	-0.626	0.039	0.186	-0.005	-0.017	-0.173	0.041
-0.089	-0.036	-0.579	0.021	0.19	-0.014	0.004	0.117	0.045
-0.069	-0.039	-0.559	0.023	0.272	-0.012	0.015	0.289	0.035
-0.04	-0.042	-0.586	0.037	0.402	0.001	0.012	0.246	0.045
-0.051	-0.02	-0.539	0.051	0.478	-0.002	0.009	0.157	0.03
-0.069	0.05	-0.426	0.066	0.445	-0.018	0.005	0.059	0.002
-0.085	0.109	-0.426	0.073	0.293	-0.022	0.003	-0.071	0.037
-0.084	0.105	-0.447	0.069	0.077	-0.017	0.005	-0.104	0.109
-0.061	0.062	-0.3	0.064	-0.077	-0.027	-0.003	-0.061	0.15
-0.05	0.048	-0.249	0.07	-0.151	-0.041	-0.019	-0.11	0.171
-0.056	0.048	-0.538	0.089	-0.214	-0.04	-0.025	-0.221	0.211
-0.05	-0.008	-0.843	0.099	-0.246	-0.033	-0.024	-0.249	0.24
-0.045	-0.035	-0.703	0.08	-0.219	-0.027	-0.017	-0.15	0.232
-0.123	0.049	0.02	0.055	-0.129	-0.016	-0.011	-0.009	0.225
-0.258	0.137	0.934	0.048	0.019	-0.004	-0.018	0.08	0.231
-0.295	0.172	1.354	0.048	0.16	0.002	-0.014	0.132	0.233
-0.221	0.169	1.222	0.05	0.241	0.005	0.003	0.136	0.216
-0.12	0.095	1.047	0.06	0.278	0.017	0.008	0.046	0.165
-0.025	-0.001	0.933	0.071	0.297	0.031	0.006	-0.061	0.104
0.015	-0.033	0.679	0.083	0.261	0.026	0.004	-0.112	0.084
-0.005	-0.043	0.174	0.092	0.155	0.017	0	-0.164	0.093
-0.025	-0.083	-0.569	0.096	0.066	0.013	-0.011	-0.245	0.074
0	-0.115	-1.29	0.092	0.053	-0.002	-0.019	-0.247	0.006
0.07	-0.11	-1.772	0.089	0.082	-0.024	-0.007	-0.113	-0.077
0.137	-0.091	-1.982	0.098	0.098	-0.043	0.002	0.062	-0.136
0.151	-0.081	-1.956	0.102	0.035	-0.063	-0.001	0.193	-0.179
0.059	-0.07	-1.876	0.097	-0.069	-0.072	0.001	0.234	-0.208
-0.115	-0.025	-1.837	0.093	-0.085	-0.039	0.005	0.15	-0.224
-0.23	0.038	-1.768	0.075	-0.028	0.029	0.006	0.032	-0.215
-0.245	0.07	-1.534	0.051	0.028	0.078	0.011	-0.008	-0.155
-0.205	0.066	-1.085	0.042	0.096	0.094	0.007	0.02	-0.077
-0.1	0.04	-0.649	0.044	0.171	0.102	-0.01	0.067	-0.034
0.06	0.056	-0.22	0.046	0.184	0.089	-0.022	0.089	-0.024
0.136	0.154	0.298	0.043	0.11	0.047	-0.021	0.014	-0.015
0.037	0.219	0.499	0.031	0.011	0.004	-0.025	-0.134	-0.002
-0.029	0.197	0.164	0.03	-0.088	-0.028	-0.037	-0.174	0.001
0.05	0.169	-0.37	0.06	-0.246	-0.049	-0.05	-0.033	0.001
0.06	0.182	-0.641	0.087	-0.414	-0.058	-0.053	0.077	0.019
-0.018	0.239	-0.516	0.066	-0.439	-0.067	-0.035	0.021	0.043
-0.087	0.288	-0.346	0.041	-0.316	-0.087	0.013	-0.015	0.042
-0.189	0.295	-0.368	0.05	-0.162	-0.106	0.06	0.088	0.022
-0.239	0.323	-0.44	0.06	-0.023	-0.113	0.06	0.19	-0.011
-0.152	0.358	-0.515	0.069	0.066	-0.108	0.029	0.177	-0.054
-0.025	0.284	-0.688	0.087	0.047	-0.098	0.001	0.083	-0.092
0.067	0.143	-0.847	0.088	-0.005	-0.088	-0.017	0.002	-0.124
0.126	0.045	-0.932	0.072	0.001	-0.088	-0.02	-0.052	-0.115
0.049	-0.051	-1.129	0.058	0.003	-0.085	-0.011	-0.179	-0.067
-0.175	-0.084	-1.419	0.052	-0.027	-0.056	0.007	-0.347	-0.066
-0.196	0.04	-1.597	0.05	-0.046	-0.017	0.013	-0.375	-0.102
0.065	0.157	-1.628	0.053	-0.085	-0.004	-0.003	-0.211	-0.087
0.189	0.136	-1.561	0.057	-0.142	-0.015	-0.011	0.047	-0.038
0.074	0.081	-1.306	0.062	-0.173	-0.023	-0.001	0.252	-0.004
-0.032	0.041	-0.88	0.057	-0.185	-0.025	0.003	0.281	0.015
-0.045	-0.018	-0.639	0.051	-0.17	-0.032	-0.005	0.21	0.018
-0.03	-0.081	-0.706	0.055	-0.124	-0.042	-0.014	0.209	0.02
-0.013	-0.137	-0.698	0.046	-0.077	-0.043	-0.017	0.246	0.031
0.011	-0.163	-0.407	0.034	-0.02	-0.031	-0.013	0.199	0.006
0.005	-0.154	-0.113	0.04	0.051	-0.02	-0.008	0.108	-0.042
-0.036	-0.14	-0.037	0.045	0.118	-0.026	-0.004	0.036	-0.029
-0.054	-0.113	-0.052	0.038	0.219	-0.022	-0.005	-0.089	0.001
-0.034	-0.075	-0.094	0.04	0.392	0.005	-0.01	-0.275	-0.035
-0.022	-0.048	-0.176	0.041	0.536	0.009	-0.009	-0.326	-0.091
-0.032	-0.029	-0.219	0.031	0.546	-0.004	-0.006	-0.189	-0.083
-0.042	-0.021	-0.404	0.036	0.471	0.008	-0.007	-0.116	-0.041
-0.068	-0.032	-0.839	0.052	0.381	0.031	-0.003	-0.145	-0.027
-0.127	-0.053	-1.118	0.06	0.242	0.037	-0.006	0.001	-0.027
-0.159	-0.057	-0.932	0.063	0.023	0.026	-0.018	0.246	-0.005
-0.13	-0.03	-0.519	0.054	-0.171	0.011	-0.014	0.278	0.033
-0.086	0.008	-0.314	0.034	-0.202	0.008	-0.006	0.121	0.069
-0.064	0.042	-0.344	0.035	-0.133	0.009	-0.008	-0.02	0.083
-0.057	0.058	-0.252	0.06	-0.105	0.002	-0.008	-0.02	0.061
-0.053	0.069	0.004	0.071	-0.11	-0.011	-0.012	0.1	0.043
-0.066	0.103	0.18	0.063	-0.078	-0.028	-0.014	0.21	0.063
-0.099	0.139	0.274	0.059	-0.011	-0.039	-0.004	0.231	0.078
-0.13	0.153	0.244	0.06	0.025	-0.037	0.004	0.162	0.058
-0.136	0.144	-0.053	0.056	-0.023	-0.027	-0.004	0.049	0.046
-0.09	0.103	-0.426	0.062	-0.098	-0.024	-0.016	-0.026	0.052
-0.04	0.047	-0.718	0.07	-0.135	-0.029	-0.014	-0.058	0.043
-0.063	0.011	-1.01	0.062	-0.137	-0.026	-0.006	-0.12	0.024
-0.088	0.025	-1.335	0.051	-0.08	-0.016	-0.01	-0.178	0.007
-0.024	0.091	-1.537	0.045	0.052	0.002	-0.01	-0.088	0.001
0.04	0.129	-1.24	0.043	0.188	0.016	0.008	0.086	0.011
0.033	0.108	-0.562	0.042	0.272	0.004	0.015	0.126	0.01
-0.001	0.086	-0.166	0.038	0.324	0.012	0.001	0.059	-0.015
-0.022	0.06	-0.182	0.047	0.358	0.061	-0.006	0.032	-0.029
-0.021	0.019	-0.184	0.061	0.347	0.056	-0.002	0.029	-0.02
-0.038	0.006	-0.131	0.054	0.287	-0.029	0.006	-0.009	-0.018
-0.059	0.003	-0.422	0.046	0.223	-0.086	0.006	-0.098	-0.021
-0.044	-0.014	-1.125	0.054	0.15	-0.057	-0.005	-0.148	-0.015
-0.031	-0.014	-1.806	0.071	0.023	-0.031	-0.014	-0.07	0
-0.035	0.01	-1.919	0.079	-0.139	-0.056	-0.007	0.007	0.037
-0.032	0.031	-1.259	0.069	-0.248	-0.079	0.008	0.033	0.072
-0.036	0.057	-0.306	0.061	-0.219	-0.086	0.007	0.155	0.084
-0.057	0.08	0.364	0.065	-0.085	-0.066	-0.01	0.281	0.113
-0.066	0.065	0.728	0.061	0.041	-0.003	-0.011	0.217	0.133
-0.049	0.031	0.819	0.05	0.17	0.042	-0.006	0.05	0.094
-0.043	0.017	0.473	0.058	0.306	0.037	-0.012	-0.088	0.053
-0.074	0.026	-0.088	0.083	0.382	0.019	-0.012	-0.215	0.042
-0.096	0.04	-0.346	0.097	0.417	0.012	-0.007	-0.324	0.057
-0.081	0.069	-0.125	0.106	0.407	0.01	-0.014	-0.375	0.092
-0.055	0.076	0.404	0.122	0.282	0.001	-0.013	-0.381	0.134
-0.06	0.004	0.733	0.14	0.045	-0.011	-0.008	-0.288	0.198
-0.076	-0.062	0.275	0.157	-0.21	-0.024	-0.027	-0.089	0.27
-0.055	-0.062	-0.65	0.175	-0.362	-0.037	-0.052	0.057	0.277
-0.025	-0.071	-1.051	0.185	-0.39	-0.029	-0.063	0.124	0.236
-0.019	-0.104	-0.649	0.175	-0.385	0.001	-0.075	0.176	0.197
-0.016	-0.117	-0.047	0.14	-0.351	0.017	-0.08	0.188	0.138
-0.033	-0.119	0.21	0.076	-0.2	-0.002	-0.058	0.182	0.043
-0.065	-0.13	0.059	0.019	0.026	-0.028	-0.032	0.16	-0.036
-0.084	-0.101	-0.27	0.008	0.211	-0.026	-0.02	0.071	-0.077
-0.13	-0.012	-0.652	0.01	0.336	-0.026	-0.009	-0.079	-0.125
-0.153	0.05	-1.18	0.009	0.38	-0.049	-0.003	-0.263	-0.174
-0.099	0.046	-1.725	0.021	0.303	-0.061	-0.022	-0.368	-0.209
-0.067	0.045	-2.021	0.021	0.178	-0.057	-0.033	-0.258	-0.249
-0.075	0.082	-2.094	0.013	0.088	-0.05	0.005	-0.022	-0.231
-0.047	0.082	-1.961	0.027	0.014	-0.041	0.051	0.144	-0.142
-0.013	0.015	-1.598	0.054	-0.057	-0.028	0.075	0.158	-0.083
-0.021	0.009	-1.212	0.081	-0.053	-0.006	0.092	0.079	-0.082
-0.032	0.113	-0.948	0.105	0.028	0.005	0.081	0.038	-0.094
-0.026	0.197	-0.735	0.112	0.101	0.001	0.047	0.041	-0.086
-0.034	0.174	-0.51	0.104	0.116	-0.006	0.028	0.006	-0.058
-0.046	0.104	-0.339	0.112	0.084	-0.021	0.035	-0.044	-0.049
-0.038	0.054	-0.33	0.118	0.054	-0.042	0.045	-0.035	-0.05
-0.044	0.054	-0.443	0.086	0.052	-0.052	0.032	0.025	-0.03
-0.069	0.088	-0.504	0.043	0.057	-0.052	0.001	0.016	-0.021
-0.065	0.106	-0.447	0.025	0.055	-0.051	-0.016	-0.079	-0.026
-0.043	0.098	-0.349	0.027	0.047	-0.052	-0.002	-0.082	0.004
-0.038	0.112	-0.346	0.033	0.032	-0.051	0.038	0.036	0.045
-0.026	0.155	-0.498	0.045	-0.009	-0.042	0.064	0.11	0.064
-0.022	0.195	-0.587	0.061	-0.072	-0.029	0.041	0.134	0.076
-0.053	0.208	-0.482	0.065	-0.107	-0.028	0.011	0.168	0.074
-0.065	0.196	-0.379	0.06	-0.094	-0.024	0.016	0.155	0.046
-0.04	0.182	-0.301	0.048	-0.056	-0.007	-0.007	0.097	0.02
-0.02	0.173	-0.222	0.038	-0.032	-0.005	-0.067	0.072	0.013
-0.015	0.136	-0.288	0.048	-0.051	-0.013	-0.081	0.083	0.02
-0.015	0.075	-0.397	0.058	-0.088	-0.016	-0.037	0.08	0.031
-0.01	0.028	-0.399	0.05	-0.101	-0.022	0.002	0.053	0.019
0.009	0.006	-0.415	0.04	-0.096	-0.022	-0.012	0.031	-0.012
0.039	0.015	-0.529	0.044	-0.058	-0.021	-0.052	0.032	-0.018
0.021	0.044	-0.586	0.047	0.023	-0.027	-0.053	0.039	-0.01
-0.036	0.067	-0.391	0.037	0.074	-0.024	-0.011	0.033	-0.026
-0.029	0.092	-0.093	0.04	0.081	-0.019	0.026	0.019	-0.046
0.012	0.079	-0.074	0.067	0.099	-0.024	0.029	0.015	-0.061
0.005	0.007	-0.348	0.088	0.106	-0.032	0.022	0.017	-0.08
0.002	-0.03	-0.562	0.092	0.037	-0.025	0.014	0.016	-0.071
0.021	-0.003	-0.629	0.089	-0.055	-0.011	-0.007	0.01	-0.035
0.034	0.021	-0.746	0.068	-0.05	-0.014	-0.021	0.005	-0.004
0.051	0.041	-0.897	0.045	0.027	-0.025	-0.022	0.003	0.013
-0.03	0.093	-0.929	0.037	0.083	-0.018	-0.018	0.004	0.017
-0.208	0.122	-0.901	0.032	0.116	-0.012	-0.007	0.007	0.032
-0.257	0.053	-0.909	0.022	0.156	-0.012	-0.008	0.002	0.06
-0.173	-0.032	-0.897	0.019	0.168	-0.008	-0.018	-0.009	0.044
-0.127	-0.024	-0.855	0.032	0.107	-0.016	-0.02	-0.014	-0.005
-0.097	0.001	-0.822	0.062	0.041	-0.025	-0.024	-0.013	-0.027
-0.032	-0.013	-0.768	0.077	0.048	-0.021	-0.03	-0.005	-0.028
0	0.019	-0.693	0.054	0.07	-0.017	-0.032	0.003	-0.018
-0.015	0.089	-0.646	0.018	0.066	-0.024	-0.035	-0.003	0.011
-0.035	0.086	-0.624	0.011	0.086	-0.026	-0.034	-0.008	0.043
-0.05	0.001	-0.6	0.042	0.099	-0.019	-0.027	-0.009	0.056
-0.064	-0.083	-0.579	0.075	0.053	-0.009	-0.01	-0.01	0.05
-0.09	-0.093	-0.565	0.08	0.017	0.003	0.008	-0.009	0.036
-0.08	-0.03	-0.544	0.09	0.028	0.004	0.012	-0.01	0.032
0.017	0.003	-0.51	0.118	0.023	-0.016	0.009	-0.011	0.04
0.101	-0.019	-0.483	0.109	-0.006	-0.029	0.01	-0.015	0.02
0.083	-0.015	-0.484	0.067	0.023	-0.016	0	-0.013	-0.022
0.029	0.003	-0.511	0.046	0.105	-0.006	-0.024	-0.004	-0.021
-0.022	-0.027	-0.546	0.038	0.115	-0.016	-0.026	-0.006	-0.001
-0.089	-0.06	-0.551	0.033	0.056	-0.025	0.004	-0.005	-0.019
-0.147	-0.048	-0.529	0.044	0.041	-0.023	0.016	0.014	-0.038
-0.156	-0.023	-0.524	0.046	0.062	-0.024	-0.008	0.023	-0.03
-0.096	-0.001	-0.529	0.038	0.051	-0.027	-0.039	0.011	-0.017
-0.047	0.002	-0.521	0.044	0.039	-0.026	-0.05	0.002	0.006
-0.1	-0.003	-0.517	0.05	0.072	-0.018	-0.035	0.005	0.033
-0.142	0.05	-0.519	0.046	0.112	-0.01	-0.028	0.002	0.044
-0.078	0.116	-0.509	0.046	0.122	-0.008	-0.055	-0.015	0.061
-0.029	0.125	-0.484	0.055	0.135	-0.015	-0.074	-0.031	0.086
-0.066	0.128	-0.477	0.071	0.175	-0.029	-0.061	-0.067	0.061
-0.088	0.156	-0.498	0.098	0.192	-0.038	-0.043	-0.148	0.013
-0.055	0.197	-0.515	0.112	0.151	-0.028	-0.055	-0.156	0.02
-0.081	0.177	-0.534	0.095	0.11	-0.012	-0.078	-0.006	0.041
-0.152	0.061	-0.573	0.075	0.081	-0.013	-0.051	0.115	0.022
-0.134	-0.011	-0.581	0.066	0.034	-0.018	0.002	0.082	0.001
-0.028	0.026	-0.53	0.065	0.005	-0.011	0.035	0.029	0.015
0.096	0.06	-0.48	0.065	0.016	-0.008	0.068	0.019	0.042
0.101	0.039	-0.473	0.045	0.014	-0.013	0.087	0.014	0.039
-0.064	-0.01	-0.477	0.016	-0.01	-0.019	0.082	0.016	0.011
-0.166	-0.039	-0.477	0.026	-0.023	-0.027	0.069	0.021	0.004
-0.112	-0.011	-0.49	0.063	-0.037	-0.03	0.048	0.023	0.006
-0.046	0.022	-0.529	0.082	-0.066	-0.027	0.036	0.026	0.001
-0.059	0.004	-0.588	0.073	-0.072	-0.027	0.037	0.009	0.004
-0.146	-0.013	-0.623	0.061	-0.028	-0.021	0.03	-0.033	0.012
-0.186	-0.002	-0.614	0.066	0.036	-0.003	0.015	-0.05	0.015
-0.101	-0.035	-0.619	0.064	0.065	0.004	-0.003	-0.035	0.004
0.009	-0.1	-0.642	0.054	0.028	0.001	-0.012	-0.045	-0.014
0.055	-0.082	-0.615	0.058	-0.022	-0.001	-0.007	-0.051	-0.012
0.053	0.02	-0.548	0.055	-0.007	-0.011	-0.001	-0.041	-0.008
0.012	0.07	-0.535	0.043	0.033	-0.02	-0.011	-0.068	-0.019
-0.042	0.037	-0.582	0.045	0.029	-0.021	-0.019	-0.059	-0.033
-0.046	0.03	-0.577	0.053	-0.007	-0.028	-0.009	0.016	-0.036
-0.032	0.059	-0.514	0.059	-0.051	-0.025	-0.006	0.047	-0.027
-0.033	0.048	-0.507	0.06	-0.061	-0.002	-0.018	0.02	-0.017
-0.025	0.022	-0.571	0.057	0.002	0.008	-0.011	-0.004	-0.005
-0.054	0.041	-0.64	0.054	0.089	-0.004	0.005	-0.009	0.009
-0.096	0.087	-0.597	0.056	0.109	-0.023	-0.001	0.007	0.024
-0.053	0.119	-0.31	0.068	0.095	-0.028	-0.01	0.039	0.051
0.025	0.141	0.06	0.078	0.123	-0.015	-0.008	0.059	0.074
0.021	0.192	0.206	0.066	0.121	-0.016	-0.008	0.045	0.062
-0.044	0.226	0.116	0.051	0.038	-0.026	-0.006	0.01	0.054
-0.075	0.145	-0.046	0.065	-0.031	-0.022	-0.001	-0.006	0.081
-0.047	0.001	-0.184	0.079	-0.077	-0.019	-0.005	0.011	0.072
-0.013	-0.082	-0.31	0.069	-0.109	-0.019	-0.014	0.03	0.012
-0.017	-0.1	-0.518	0.063	-0.044	-0.014	-0.008	0.033	-0.021
-0.043	-0.076	-0.753	0.067	0.063	-0.007	-0.002	0.032	-0.01
-0.042	-0.011	-0.855	0.066	0.095	-0.005	-0.008	0.028	-0.001
-0.014	0.033	-0.85	0.071	0.121	-0.01	-0.003	0.016	-0.009
-0.014	0.024	-0.844	0.078	0.189	-0.011	0	0.005	-0.021
-0.043	0.002	-0.866	0.078	0.202	-0.016	-0.014	0.008	-0.029
-0.034	-0.013	-0.979	0.082	0.138	-0.032	-0.022	0.014	-0.033
-0.043	-0.006	-1.195	0.084	0.072	-0.032	-0.017	0.005	-0.023
-0.181	0.047	-1.288	0.08	0.017	-0.018	-0.008	0.001	-0.009
-0.271	0.101	-1.077	0.078	-0.013	-0.022	-0.003	0.009	0.001
-0.16	0.093	-0.648	0.063	0.014	-0.035	0	0.013	0.014
-0.06	0.082	-0.209	0.054	0.017	-0.039	0.002	0.011	0.013
-0.066	0.164	-0.018	0.066	-0.049	-0.031	0.002	0.01	0.001
-0.036	0.265	-0.069	0.068	-0.095	-0.02	0.004	0.016	0.014
0.029	0.268	-0.151	0.061	-0.098	-0.027	-0.003	0.017	0.039
0.063	0.207	-0.31	0.062	-0.072	-0.033	-0.01	0.004	0.042
0.079	0.145	-0.534	0.058	0.005	-0.022	-0.004	0.005	0.039
0.04	0.096	-0.628	0.054	0.073	-0.017	-0.002	0.018	0.034
-0.067	0.074	-0.665	0.063	0.079	-0.016	-0.013	0.017	0.019
-0.141	0.069	-0.746	0.073	0.018	-0.013	-0.02	0.012	0.028
-0.142	0.07	-0.728	0.072	-0.083	-0.017	-0.016	0.014	0.042
-0.094	0.109	-0.617	0.06	-0.161	-0.02	-0.006	0.015	0.039
-0.028	0.189	-0.563	0.052	-0.19	-0.021	-0.007	0.016	0.047
-0.002	0.226	-0.497	0.061	-0.182	-0.022	-0.018	0.014	0.045
0.004	0.176	-0.303	0.068	-0.153	-0.016	-0.01	0.008	0.033
0.051	0.087	-0.069	0.06	-0.089	-0.01	0.005	0.006	0.023
0.088	-0.007	0.007	0.062	-0.008	-0.012	0.002	0.007	-0.01
0.063	-0.115	-0.202	0.074	0.039	-0.012	0.002	0.009	-0.034
0.036	-0.177	-0.549	0.07	0.053	-0.016	0.005	0.008	-0.034
0.017	-0.158	-0.774	0.069	0.027	-0.029	-0.008	-0.003	-0.065
-0.061	-0.128	-0.85	0.076	-0.011	-0.04	-0.008	-0.006	-0.098
-0.164	-0.093	-0.888	0.066	0.032	-0.037	0.01	0.009	-0.089
-0.165	-0.039	-0.898	0.05	0.137	-0.022	0.007	0.011	-0.058
-0.079	-0.013	-0.856	0.055	0.211	-0.009	-0.001	-0.007	-0.032
-0.053	0.016	-0.801	0.068	0.285	-0.002	0.015	-0.006	-0.029
-0.09	0.072	-0.787	0.065	0.377	0	0.025	0.014	-0.029
-0.083	0.084	-0.794	0.06	0.402	-0.005	0.01	0.012	-0.008
-0.034	0.048	-0.789	0.064	0.318	-0.007	-0.006	-0.01	0.009
-0.014	0.031	-0.744	0.067	0.151	-0.012	-0.007	-0.017	0.003
-0.039	0.03	-0.578	0.068	0.01	-0.025	-0.01	-0.009	0.005
-0.06	0.005	-0.359	0.075	-0.013	-0.031	-0.024	-0.005	0.029
-0.043	-0.022	-0.307	0.08	0.035	-0.029	-0.027	-0.008	0.047
-0.027	-0.031	-0.366	0.074	0.067	-0.031	-0.02	0	0.039
-0.037	-0.027	-0.354	0.072	0.072	-0.029	-0.011	0.01	0.025
-0.056	-0.01	-0.334	0.076	0.097	-0.022	-0.002	0.002	0.037
-0.061	0.013	-0.38	0.066	0.13	-0.024	-0.001	-0.005	0.057
-0.055	0.023	-0.424	0.056	0.126	-0.028	-0.008	0.004	0.052
-0.06	0.019	-0.415	0.06	0.098	-0.029	-0.014	0.012	0.027
-0.078	0.021	-0.393	0.069	0.092	-0.029	-0.015	0.013	0
-0.09	0.024	-0.369	0.075	0.121	-0.027	-0.015	0.009	-0.006
-0.074	-0.001	-0.333	0.071	0.134	-0.028	-0.017	0.006	0.005
-0.025	-0.02	-0.394	0.065	0.102	-0.031	-0.01	0.015	0.005
0.013	0.007	-0.622	0.068	0.071	-0.023	-0.001	0.02	-0.003
0.013	0.047	-0.777	0.065	0.064	-0.013	-0.01	0.013	0.007
-0.014	0.061	-0.686	0.055	0.056	-0.012	-0.015	0.011	0.026
-0.047	0.052	-0.579	0.04	0.055	-0.017	-0.005	0.014	0.026
-0.066	0.055	-0.553	0.03	0.053	-0.021	-0.004	0.012	0.01
-0.078	0.083	-0.453	0.041	0.058	-0.021	-0.013	0.009	0.005
-0.097	0.097	-0.38	0.057	0.161	-0.02	-0.017	0.011	0.021
-0.095	0.091	-0.475	0.068	0.32	-0.026	-0.009	0.012	0.035
-0.072	0.092	-0.636	0.078	0.374	-0.027	-0.012	0.003	0.029
-0.065	0.091	-0.759	0.074	0.331	-0.02	-0.028	-0.008	0.024
-0.059	0.079	-0.833	0.066	0.309	-0.021	-0.027	-0.011	0.033
-0.039	0.076	-0.857	0.073	0.334	-0.027	-0.015	-0.01	0.036
-0.029	0.073	-0.796	0.074	0.276	-0.026	-0.015	-0.007	0.027
-0.027	0.056	-0.658	0.06	0.121	-0.028	-0.011	0.003	0.011
-0.038	0.046	-0.547	0.052	0.018	-0.029	0	0.009	0.013
-0.049	0.05	-0.523	0.054	-0.083	-0.015	-0.002	0.011	0.043
-0.03	0.047	-0.528	0.05	-0.225	-0.005	-0.006	0.018	0.047
-0.029	0.039	-0.517	0.039	-0.262	-0.019	-0.004	0.022	0.005
-0.083	0.048	-0.522	0.032	-0.214	-0.027	-0.008	0.022	-0.023
-0.11	0.055	-0.58	0.026	-0.193	-0.019	-0.012	0.02	-0.026
-0.085	0.045	-0.654	0.03	-0.184	-0.018	0.004	0.018	-0.049
-0.084	0.042	-0.686	0.052	-0.173	-0.015	0.021	0.017	-0.084
-0.106	0.047	-0.711	0.074	-0.145	-0.017	0.018	0.012	-0.09
-0.077	0.029	-0.736	0.08	-0.102	-0.035	0.011	0.008	-0.051
-0.025	0.013	-0.682	0.08	-0.102	-0.032	0.003	0.003	-0.011
-0.013	0.021	-0.566	0.08	-0.133	-0.015	-0.003	-0.001	-0.015
-0.014	0.035	-0.489	0.069	-0.117	-0.023	-0.001	0.006	-0.022
-0.02	0.039	-0.461	0.056	-0.039	-0.03	-0.005	0.007	0.003
-0.042	0.033	-0.442	0.058	0.05	-0.018	-0.007	-0.016	0.02
-0.038	0.017	-0.436	0.057	0.083	-0.014	0.003	-0.033	0.006
-0.021	0.002	-0.455	0.049	0.045	-0.015	0	-0.024	-0.021
-0.033	-0.004	-0.455	0.051	-0.009	-0.005	-0.017	0.001	-0.027
-0.044	-0.002	-0.431	0.067	-0.027	-0.004	-0.015	0.028	0.001
-0.036	0.008	-0.443	0.075	-0.029	-0.009	-0.003	0.036	0.013
-0.045	0.023	-0.483	0.066	-0.022	-0.006	-0.005	0.025	-0.011
-0.058	0.039	-0.53	0.06	0.009	-0.017	-0.008	0.011	-0.016
-0.046	0.05	-0.593	0.066	0.008	-0.029	-0.01	0.007	0.007
-0.028	0.044	-0.653	0.068	-0.044	-0.021	-0.02	0.013	0.022
-0.04	0.043	-0.683	0.062	-0.073	-0.015	-0.013	0.011	0.021
-0.065	0.062	-0.671	0.058	-0.047	-0.015	0.002	0.009	0.02
-0.05	0.065	-0.632	0.053	-0.023	-0.009	-0.005	0.019	0.031
-0.025	0.044	-0.597	0.05	-0.047	-0.007	-0.007	0.025	0.044
-0.036	0.036	-0.569	0.055	-0.074	-0.004	0.003	0.013	0.033
-0.05	0.042	-0.55	0.057	-0.047	-0.004	-0.004	-0.011	0.015
-0.046	0.055	-0.549	0.058	0.007	-0.014	-0.014	-0.024	0.02
-0.033	0.064	-0.543	0.074	0.033	-0.021	-0.01	-0.022	0.02
-0.03	0.047	-0.517	0.08	0.041	-0.019	0.002	-0.024	0.009
-0.051	0.039	-0.491	0.062	0.075	-0.018	0.004	-0.013	0.015
-0.063	0.047	-0.489	0.05	0.112	-0.023	-0.008	0.021	0.033
-0.046	0.035	-0.498	0.052	0.1	-0.026	-0.011	0.016	0.042
-0.034	0.016	-0.502	0.052	0.071	-0.023	-0.007	-0.04	0.048
-0.049	0.018	-0.519	0.051	0.102	-0.02	-0.003	-0.093	0.044
-0.048	0.041	-0.537	0.059	0.157	-0.02	0	-0.101	0.02
-0.032	0.058	-0.524	0.066	0.17	-0.012	-0.009	-0.054	0.01
-0.042	0.056	-0.501	0.062	0.152	0.002	-0.009	0.02	0.02
-0.055	0.052	-0.496	0.061	0.095	0.005	0	0.1	0.013
-0.048	0.055	-0.502	0.066	0.015	-0.006	-0.008	0.155	-0.003
-0.049	0.06	-0.497	0.068	0.014	-0.014	-0.013	0.118	-0.003
-0.053	0.061	-0.486	0.066	0.084	-0.018	-0.008	0.006	0.014
-0.036	0.063	-0.476	0.056	0.127	-0.022	-0.006	-0.071	0.035
-0.033	0.062	-0.468	0.053	0.116	-0.02	-0.001	-0.086	0.048
-0.065	0.065	-0.468	0.063	0.072	-0.009	0.002	-0.096	0.056
-0.075	0.076	-0.468	0.064	0.027	-0.003	0.001	-0.096	0.063
-0.084	0.059	-0.464	0.056	0.006	-0.007	0	-0.062	0.052
-0.128	0.028	-0.476	0.057	0.014	-0.013	0.003	-0.025	0.029
-0.13	0.033	-0.487	0.065	0.058	-0.019	0.008	-0.016	0.023
-0.085	0.052	-0.464	0.069	0.114	-0.018	0.003	-0.028	0.02
-0.062	0.046	-0.437	0.066	0.133	-0.01	-0.002	-0.065	-0.008
-0.05	0.036	-0.432	0.06	0.13	-0.01	0.004	-0.146	-0.033
-0.037	0.051	-0.452	0.058	0.174	-0.015	0.002	-0.211	-0.024
-0.048	0.067	-0.515	0.062	0.225	-0.023	-0.011	-0.154	-0.01
-0.065	0.051	-0.581	0.069	0.192	-0.037	-0.018	-0.021	-0.012
-0.046	0.039	-0.609	0.073	0.115	-0.037	-0.016	-0.001	-0.014
-0.004	0.051	-0.622	0.07	0.071	-0.029	-0.012	-0.111	-0.007
0.01	0.036	-0.635	0.066	0.041	-0.052	-0.011	-0.166	0.009
0.003	0.01	-0.63	0.058	-0.004	-0.08	-0.01	-0.118	0.011
0.014	0.026	-0.616	0.052	-0.016	-0.071	0.001	-0.072	-0.017
-0.003	0.046	-0.608	0.058	0.012	-0.059	0.005	-0.015	-0.036
-0.106	0.035	-0.602	0.061	0.056	-0.063	-0.008	0.082	-0.023
-0.211	0.03	-0.6	0.063	0.131	-0.047	-0.013	0.116	-0.011
-0.186	0.046	-0.6	0.071	0.196	-0.017	0.001	0.016	-0.025
-0.071	0.064	-0.587	0.076	0.163	-0.007	0.004	-0.09	-0.041
-0.005	0.072	-0.572	0.07	0.041	-0.002	-0.007	0.018	-0.034
-0.005	0.045	-0.566	0.061	-0.102	0.013	-0.004	0.32	-0.016
-0.002	-0.009	-0.559	0.059	-0.172	0.015	-0.002	0.468	-0.01
0.018	-0.029	-0.559	0.064	-0.114	-0.003	-0.013	0.305	-0.014
0.04	-0.002	-0.577	0.071	-0.013	-0.016	-0.018	0.097	-0.018
0.041	0.038	-0.588	0.075	0.054	-0.011	-0.01	0.033	-0.017
0.012	0.063	-0.586	0.074	0.087	-0.007	-0.004	0.045	-0.006
-0.011	0.052	-0.592	0.065	0.06	-0.011	-0.002	0.053	0.001
-0.026	0.039	-0.604	0.056	0.005	-0.013	-0.003	0.049	-0.012
-0.037	0.048	-0.601	0.061	-0.02	-0.014	-0.005	0.011	-0.02
-0.016	0.03	-0.591	0.071	-0.045	-0.019	0.001	-0.078	0.006
-0.043	-0.008	-0.584	0.069	-0.073	-0.023	0.002	-0.143	0.033
-0.18	0.004	-0.578	0.059	-0.031	-0.02	-0.011	-0.156	0.03
-0.248	0.039	-0.573	0.051	0.053	-0.01	-0.022	-0.137	0.029
[truncated: 55,904 more rows]
