# Supplementary material for: Asymmetric and transient properties of reciprocal activity of antagonists during the paw-shake response in the cat
Source: PLoS Comput Biol. 2021 Dec 28;17(12):e1009677. doi: 10.1371/journal.pcbi.1009677 (PMC8759665; doi:10.1371/journal.pcbi.1009677)
Supplement: S1 Data — File name of each file has the following structure: SupplementaryFileNumber_Data_SessionNumber_AnimalCode_EpisodeNumber.txt. Example: S1_Data_7_3-25-0_bo_9F.txt, where S1 is the supplementary data file number 7, 3-25-0 is session number, bo is animal code, 9F is episode number, and txt is file type extension. Each column of each file contains raw EMG signal of a specific muscle in mV sampled at 3000 Hz and band-pass filtered (Butterworth zero-lag filter, 30 Hz– 1000 Hz, 3 dB). First line of each file contains muscle name abbreviations (see Table 3 in the manuscript): MG, medial gastrocnemius; SO, soleus; BFS, biceps femoris anterior; IP, iliopsoas; TA, tibialis anterior; VA, vastus lateralis and vastus medialis. (ZIP) [file pcbi.1009677.s001.zip › S1_Data/S1_Data_30_6-9-0_mo_50F.txt]

BFP	MG	SO	BFA	VM	TA	VL	IP	RF
-0.132	0.079	0.203	0.042	-0.026	0.199	8.446	-0.131	5.132
0.435	0.168	0.193	0.036	-0.005	-0.098	6.995	-0.169	5.084
0.584	0.214	0.19	0.046	0.024	-0.229	5.286	-0.079	5.049
0.411	0.194	0.215	0.056	0.01	-0.152	4.143	0.169	5.06
0.39	0.166	0.22	0.033	0.023	-0.108	3.127	0.347	5.076
0.328	0.153	0.182	0.013	0.117	-0.155	2.127	0.345	5.095
0.133	0.15	0.159	0.035	0.111	-0.222	1.214	0.219	5.078
0.001	0.157	0.182	0.039	-0.022	-0.221	0.52	0.056	5.018
0.016	0.151	0.205	-0.018	-0.015	-0.14	0.179	0.064	5.02
0.137	0.123	0.202	-0.027	0.085	-0.027	-0.066	0.324	5.077
0.302	0.119	0.203	-0.045	0.045	0.052	-0.438	0.611	5.108
0.443	0.145	0.211	-0.283	-0.017	0.045	-0.892	0.706	5.092
0.428	0.159	0.207	-0.393	0.026	-0.044	-1.433	0.403	5.054
0.307	0.139	0.193	-0.004	0.057	-0.146	-2.001	-0.262	5.031
0.236	0.09	0.161	0.326	0.027	-0.139	-2.429	-0.666	4.993
0.179	-0.004	0.132	0.208	0.029	-0.064	-2.805	-0.519	4.919
0.127	-0.233	0.151	0.05	0.055	-0.017	-3.236	-0.293	4.864
0.147	-0.605	0.176	0.02	0.021	0.049	-3.53	-0.27	4.844
0.203	-0.86	0.167	-0.006	0.012	0.078	-3.564	-0.264	4.864
0.226	-0.809	0.163	0.009	0.048	0.032	-3.528	-0.071	4.945
0.209	-0.7	0.169	0.045	-0.029	0.024	-3.58	0.271	5.045
0.202	-0.645	0.168	0.02	-0.151	0.04	-3.548	0.48	5.089
0.207	-0.26	0.166	-0.045	-0.129	-0.031	-3.427	0.383	5.07
0.172	0.439	0.164	-0.088	-0.005	-0.13	-3.522	0.138	5.061
0.073	0.757	0.162	-0.081	0.072	-0.115	-3.705	-0.017	5.054
-0.056	0.459	0.172	-0.094	0.043	-0.014	-3.684	0.008	4.979
-0.126	0.128	0.207	-0.152	-0.018	0.034	-3.577	0.074	4.926
-0.169	0.244	0.243	-0.113	-0.035	-0.008	-3.503	-0.04	5.028
-0.271	0.52	0.249	0.012	-0.036	-0.04	-3.354	-0.176	5.151
-0.346	0.485	0.25	0.06	-0.051	-0.048	-3.127	-0.109	5.082
-0.426	0.293	0.258	0.114	-0.055	-0.134	-2.984	-0.058	4.941
-0.558	0.221	0.228	0.289	-0.028	-0.238	-2.941	-0.132	4.927
-0.478	0.199	0.197	0.409	0.015	-0.206	-2.824	-0.094	4.977
-0.119	0.188	0.214	0.36	0.045	-0.067	-2.587	0.098	5.012
0.236	0.199	0.218	0.247	0.047	-0.002	-2.355	0.218	5.084
0.427	0.184	0.207	0.054	0.024	-0.032	-2.133	0.214	5.197
0.482	0.15	0.222	-0.254	-0.005	0.028	-1.894	0.158	5.229
0.433	0.152	0.237	-0.343	-0.024	0.134	-1.76	-0.04	5.146
0.281	0.187	0.222	-0.058	-0.021	0.113	-1.67	-0.248	5.062
0.161	0.207	0.184	0.146	-0.002	0.046	-1.471	-0.124	5.013
0.234	0.2	0.2	0.028	0.016	0.042	-1.307	0.157	5.016
0.337	0.192	0.258	-0.102	0.038	0.017	-1.276	0.184	5.105
0.297	0.186	0.234	-0.077	0.051	-0.037	-1.214	0.072	5.175
0.223	0.167	0.179	-0.128	0.032	0.013	-1.034	0.109	5.134
0.165	0.153	0.182	-0.269	0.006	0.145	-0.873	0.218	5.026
0.103	0.14	0.187	-0.067	-0.01	0.22	-0.899	0.184	4.947
0.038	0.089	0.194	0.336	-0.013	0.165	-1.036	-0.009	4.953
-0.113	0.062	0.21	0.353	0.01	0.056	-1.068	-0.253	5.013
-0.317	0.12	0.182	0.21	0.038	0.025	-0.949	-0.403	5.071
-0.398	0.11	0.162	0.225	0.043	0.02	-0.799	-0.385	5.115
-0.323	-0.102	0.195	0.17	0.034	-0.024	-0.632	-0.232	5.125
-0.11	-0.516	0.222	0.061	0.021	0.011	-0.417	-0.001	5.098
0.13	-1.121	0.223	0.025	0.011	0.106	-0.295	0.182	5.079
0.119	-1.289	0.21	0.004	0.009	0.123	-0.325	0.244	5.074
-0.082	-0.414	0.202	-0.005	0.008	0.113	-0.335	0.245	5.063
-0.138	0.566	0.196	-0.014	0.003	0.116	-0.164	0.225	5.036
-0.016	0.656	0.183	-0.026	0.015	0.056	0.094	0.202	4.97
0.098	0.36	0.193	-0.021	0.024	0.04	0.232	0.164	4.931
0.119	0.21	0.207	-0.015	0.007	0.164	0.326	0.1	4.965
0.092	0.013	0.171	-0.007	0.003	0.236	0.481	0.066	4.997
0.106	-0.255	0.132	0.009	0.01	0.131	0.523	0.06	4.991
0.15	-0.208	0.123	0.001	0.006	0.042	0.416	0.005	5.002
0.13	0.171	0.12	-0.01	0.019	0.074	0.4	-0.065	5.015
0.081	0.33	0.131	-0.004	0.03	0.079	0.512	-0.04	4.987
0.069	0.179	0.158	0.001	0.027	0.07	0.603	0.093	4.969
-0.036	0.157	0.191	0.013	0.022	0.145	0.679	0.179	4.99
-0.345	0.275	0.217	0.046	0.014	0.16	0.743	0.06	4.989
-0.564	0.268	0.228	0.071	0.011	0.073	0.741	-0.104	4.975
-0.398	0.134	0.231	0.058	0.005	-0.015	0.724	-0.164	4.97
-0.123	-0.037	0.224	0.041	-0.001	-0.104	0.76	-0.241	4.963
0.037	-0.261	0.208	0.051	-0.002	-0.126	0.819	-0.265	5.003
0.184	-0.492	0.21	0.038	-0.024	-0.057	0.814	-0.103	5.058
0.199	-0.404	0.219	0	-0.06	-0.024	0.726	0.024	5.036
0.051	0.082	0.201	-0.01	-0.075	-0.025	0.65	-0.03	4.984
0.01	0.43	0.173	-0.006	-0.064	0.028	0.642	-0.062	4.949
0.117	0.352	0.164	-0.023	-0.035	0.075	0.622	-0.015	4.915
0.171	0.198	0.188	-0.039	-0.003	0.072	0.6	-0.068	4.956
0.141	0.164	0.22	-0.034	0.007	0.088	0.636	-0.196	5.086
0.14	0.152	0.222	-0.032	0.004	0.08	0.644	-0.18	5.172
0.136	0.137	0.203	-0.037	0.012	0.023	0.62	0.008	5.137
0.019	0.146	0.184	-0.023	0.028	0.032	0.63	0.15	5.068
-0.183	0.188	0.19	0.005	0.062	0.053	0.639	0.2	5.068
-0.331	0.116	0.212	0.026	0.089	-0.06	0.623	0.286	5.07
-0.298	-0.271	0.216	0.045	0.067	-0.159	0.602	0.34	5.028
-0.117	-0.697	0.218	0.048	0.033	-0.104	0.639	0.252	5.042
0.032	-0.553	0.224	-0.01	0.021	-0.038	0.722	0.041	5.087
0.08	0.099	0.226	-0.033	0.019	-0.016	0.698	-0.254	5.131
0.109	0.489	0.234	0.057	0.024	0.051	0.609	-0.395	5.209
0.188	0.395	0.229	0.111	0.018	0.159	0.581	-0.184	5.21
0.269	0.241	0.212	0.069	-0.006	0.162	0.485	-0.001	5.1
0.313	0.187	0.202	0.029	-0.021	0.034	0.334	-0.121	5.022
0.33	0.112	0.188	-0.002	-0.012	-0.001	0.334	-0.164	5.041
0.214	-0.057	0.162	-0.029	0.007	0.119	0.411	0.041	5.07
0.01	-0.171	0.154	-0.012	0.005	0.2	0.407	0.266	5.043
-0.031	-0.03	0.167	0.016	-0.014	0.179	0.421	0.367	5.017
-0.029	0.059	0.175	0.029	-0.007	0.165	0.537	0.348	4.978
-0.242	-0.222	0.187	0.058	0.004	0.094	0.609	0.299	4.901
-0.435	-0.379	0.209	0.09	-0.004	-0.109	0.53	0.161	4.888
-0.272	-0.029	0.217	0.101	0.001	-0.234	0.442	-0.047	4.943
0.062	0.338	0.221	0.093	0.014	-0.139	0.49	-0.118	4.989
0.21	0.347	0.242	0.065	0.004	0.002	0.496	-0.223	4.994
0.161	0.234	0.259	0.032	0	0.024	0.37	-0.404	4.982
0.064	0.192	0.26	0.021	0.006	-0.001	0.329	-0.295	4.992
-0.098	0.163	0.242	0.017	-0.001	0.03	0.365	-0.034	4.986
-0.247	0.117	0.214	-0.006	0.004	0.054	0.319	0.059	4.97
-0.053	0.092	0.196	-0.021	0.019	0.031	0.258	-0.02	4.973
0.391	0.096	0.174	-0.002	0.009	0.062	0.274	-0.22	4.944
0.554	0.103	0.158	0.015	-0.025	0.131	0.338	-0.315	4.922
0.38	0.104	0.172	0.007	-0.04	0.119	0.379	-0.133	4.962
0.143	0.084	0.18	0.019	-0.014	0.062	0.399	0.09	4.998
-0.097	0.005	0.184	0.055	0.015	0.043	0.481	0.134	5.009
-0.187	-0.086	0.206	0.065	0.017	0.072	0.567	0.099	5.01
-0.151	-0.084	0.213	0.057	0.017	0.099	0.558	0.073	4.964
-0.345	0.019	0.198	0.066	0.024	0.051	0.518	0.039	4.905
-0.543	0.106	0.207	0.089	0.015	-0.017	0.455	0.042	4.964
-0.225	0.09	0.217	0.085	-0.007	-0.028	0.288	0.055	5.146
0.34	0.055	0.169	0.04	-0.002	-0.024	0.155	0.033	5.285
0.539	0.078	0.112	-0.009	0.03	0.009	0.263	0.058	5.311
0.369	0.088	0.104	-0.035	0.033	0.086	0.466	0.187	5.288
0.228	0.076	0.113	-0.032	0.005	0.123	0.492	0.276	5.222
0.163	0.082	0.132	-0.015	-0.001	0.098	0.425	0.168	5.112
0.017	0.072	0.169	-0.004	0.019	0.087	0.489	-0.01	5.062
-0.184	0.054	0.191	0.004	0.017	0.113	0.551	-0.043	5.091
-0.437	0.059	0.193	0.009	-0.002	0.07	0.41	0.045	5.116
-0.527	0.065	0.208	0.008	-0.003	-0.053	0.224	0.055	5.132
-0.209	0.063	0.235	0.025	-0.016	-0.067	0.196	-0.018	5.149
0.127	0.062	0.224	0.051	-0.04	0.061	0.314	0.058	5.17
0.164	0.044	0.206	0.062	-0.045	0.098	0.337	0.22	5.191
0.162	0.017	0.221	0.062	-0.032	0.004	0.182	0.161	5.172
0.117	0.019	0.237	0.05	-0.015	-0.038	0.085	-0.093	5.126
-0.165	0.043	0.241	0.036	-0.032	-0.037	0.063	-0.215	5.094
-0.313	0.061	0.225	0.031	-0.06	-0.046	0.012	-0.068	5.071
-0.099	0.054	0.21	0.024	-0.044	-0.025	0.024	0.114	5.058
0.126	0.048	0.219	0.016	-0.026	0.011	0.07	0.094	5.055
0.301	0.058	0.204	0.005	-0.022	0.068	-0.016	-0.04	5.064
0.478	0.061	0.185	-0.019	0.01	0.118	-0.215	-0.076	5.094
0.466	0.057	0.227	-0.026	0.032	0.13	-0.321	0	5.099
0.302	0.047	0.251	-0.011	0.018	0.131	-0.261	0.099	5.048
0.119	0.033	0.214	-0.022	0.023	0.085	-0.155	0.159	5.004
-0.12	0.036	0.197	-0.031	0.042	0.013	-0.042	0.174	4.997
-0.223	0.044	0.198	0.011	0.03	0.041	0.128	0.242	4.998
0.069	0.045	0.178	0.03	0.008	0.092	0.264	0.312	5.004
0.309	0.043	0.161	0.025	0.012	0.02	0.253	0.238	5.029
0.063	0.048	0.157	0.093	0.03	-0.072	0.199	0.17	5.047
-0.27	0.065	0.161	0.061	0.046	-0.064	0.212	0.254	5.032
-0.393	0.068	0.163	-0.175	0.06	-0.005	0.197	0.256	5.015
-0.348	0.054	0.179	-0.309	0.066	0.006	0.14	0.028	5.005
-0.092	0.049	0.219	-0.224	0.064	-0.031	0.096	-0.248	5.008
0.16	0.056	0.251	-0.017	0.039	-0.014	0.03	-0.49	5.012
0.064	0.056	0.251	0.229	0.002	0.005	-0.037	-0.717	4.997
-0.2	0.044	0.23	0.284	0.009	-0.098	-0.12	-0.793	5.021
0.025	0.04	0.199	0.182	0.037	-0.164	-0.162	-0.631	5.063
0.704	0.047	0.163	0.159	0.025	-0.071	-0.01	-0.324	5.038
0.81	0.041	0.166	0.151	-0.003	-0.033	0.13	-0.048	4.958
0.109	0.027	0.198	0.092	-0.024	-0.029	0.112	0.14	4.87
-0.462	0.02	0.212	0.043	-0.037	0.186	0.237	0.348	4.833
-0.527	0.023	0.225	0.014	-0.001	0.469	0.575	0.581	4.876
-0.468	0.034	0.245	0.016	0.06	0.485	0.83	0.764	4.944
-0.304	0.038	0.241	0.029	0.065	0.214	0.845	0.699	4.974
0.268	0.03	0.219	0.016	0.044	-0.083	0.671	0.159	4.948
0.894	0.036	0.22	0.017	0.034	-0.232	0.407	-0.535	4.933
0.808	0.049	0.234	0.037	0.003	-0.257	0.111	-0.823	5.023
0.201	0.049	0.218	0.012	-0.047	-0.231	-0.182	-0.671	5.14
-0.148	0.055	0.185	-0.026	-0.082	-0.164	-0.338	-0.393	5.13
-0.197	0.053	0.166	-0.033	-0.072	0.014	-0.265	-0.191	5.046
-0.254	0.047	0.166	-0.037	-0.023	0.194	-0.099	-0.018	5.036
-0.289	0.058	0.18	-0.025	0.017	0.218	0.004	0.179	5.119
-0.15	0.06	0.179	0.003	0.036	0.169	0.078	0.265	5.205
0.069	0.057	0.166	0.03	0.025	0.105	0.179	0.203	5.16
-0.087	0.064	0.179	0.072	-0.008	0.034	0.249	0.131	4.99
-0.853	0.061	0.194	0.116	-0.023	0.026	0.324	0.171	4.843
-1.542	0.064	0.175	0.143	-0.02	0.055	0.468	0.331	4.786
-1.078	0.071	0.146	0.147	0.002	0.038	0.535	0.422	4.799
0.469	0.06	0.132	0.131	0.017	-0.016	0.495	0.259	4.842
1.587	0.054	0.117	0.101	0.002	-0.03	0.456	-0.012	4.915
1.378	0.042	0.089	0.04	-0.001	0.017	0.342	-0.195	5.032
0.704	0.011	0.076	-0.011	0.006	0.094	0.169	-0.296	5.127
0.363	0.016	0.135	-0.025	-0.016	0.141	0.055	-0.289	5.189
0.085	0.052	0.224	-0.05	-0.023	0.095	-0.087	-0.214	5.254
-0.082	0.056	0.239	-0.066	0.006	-0.001	-0.212	-0.184	5.276
0.19	0.034	0.219	-0.039	0.01	-0.098	-0.103	-0.104	5.242
0.451	0.026	0.231	-0.017	0.006	-0.15	0.104	0.066	5.199
0.333	0.027	0.23	-0.02	0.02	-0.111	0.104	0.13	5.165
0.124	0.032	0.215	-0.023	0.016	-0.057	-0.043	0.042	5.137
-0.018	0.053	0.221	-0.013	0.011	0.058	-0.113	-0.036	5.112
-0.185	0.07	0.224	-0.008	0.016	0.265	-0.09	-0.05	5.091
-0.365	0.064	0.22	-0.01	0.005	0.326	-0.056	-0.006	5.076
-0.43	0.047	0.22	0.009	0.007	0.214	-0.009	0.12	5.066
-0.369	0.047	0.214	0.043	0.003	0.163	0.093	0.245	5.051
-0.268	0.062	0.208	0.055	-0.03	0.216	0.184	0.257	5.036
-0.161	0.065	0.215	0.04	-0.047	0.228	0.158	0.164	5.04
-0.1	0.058	0.221	0.02	-0.041	0.175	0.078	0.085	5.039
-0.104	0.043	0.223	0.007	-0.026	0.134	0.074	0.084	5.024
-0.063	0.037	0.214	0.002	-0.003	0.064	0.138	0.061	5.02
0.04	0.051	0.181	-0.001	0.016	-0.07	0.184	-0.016	5.034
0.065	0.056	0.167	-0.004	0.002	-0.146	0.172	-0.027	5.045
0	0.057	0.195	0	-0.018	-0.134	0.127	0.019	5.029
-0.04	0.058	0.205	0.002	0	-0.138	0.116	0.027	5.013
0.024	0.058	0.211	0.001	0.009	-0.198	0.242	0.033	5.016
0.195	0.065	0.237	0.01	-0.001	-0.191	0.478	0.078	5.012
0.333	0.06	0.232	0.005	0.023	-0.016	0.623	0.129	5.004
0.3	0.043	0.211	-0.012	0.052	0.114	0.581	0.145	4.986
0.144	0.044	0.216	-0.008	0.048	0.037	0.423	0.097	4.964
-0.01	0.065	0.212	0.007	0.031	-0.047	0.271	-0.002	4.963
-0.133	0.083	0.197	0.023	0.006	-0.049	0.207	-0.113	4.966
-0.328	0.072	0.194	0.038	-0.002	-0.095	0.183	-0.161	4.948
-0.504	0.043	0.188	0.05	0.03	-0.142	0.18	-0.069	4.929
-0.337	0.046	0.174	0.062	0.034	-0.009	0.249	0.118	4.931
0.024	0.071	0.165	0.078	-0.006	0.186	0.317	0.213	4.954
0.238	0.054	0.167	0.091	0	0.18	0.278	0.066	4.986
0.5	0.026	0.16	0.091	0.044	0.081	0.179	-0.164	5.045
0.731	0.039	0.146	0.067	0.057	0.101	0.142	-0.21	5.117
0.529	0.047	0.158	0.033	0.032	0.164	0.15	-0.166	5.118
0.124	0.031	0.173	0.021	0.004	0.098	0.055	-0.298	5.056
-0.034	0.018	0.162	0.024	0.013	-0.057	-0.095	-0.447	5.02
0.101	0.015	0.168	0.028	0.047	-0.111	-0.15	-0.302	5.016
0.236	0.025	0.205	0.032	0.062	-0.007	-0.189	-0.051	5.043
0.143	0.049	0.24	0.025	0.036	0.147	-0.225	0.066	5.109
-0.08	0.059	0.256	0.007	0.005	0.235	-0.076	0.165	5.133
-0.273	0.048	0.256	-0.011	0	0.226	0.199	0.26	5.061
-0.228	0.047	0.241	-0.018	0	0.213	0.337	0.272	4.968
0.116	0.054	0.207	-0.012	0.001	0.197	0.292	0.249	4.962
0.26	0.059	0.168	-0.011	0.006	0.029	0.202	0.178	5.049
-0.103	0.069	0.164	-0.008	0.015	-0.075	0.168	0.074	5.151
-0.406	0.074	0.197	0.021	0.017	0.049	0.194	0.064	5.177
-0.156	0.079	0.236	0.046	-0.005	-0.02	0.242	0.128	5.099
0.185	0.083	0.261	0.046	-0.015	-0.302	0.28	0.17	5.018
0.149	0.075	0.259	0.037	0	-0.337	0.261	0.207	5.02
-0.005	0.06	0.212	0.02	-0.015	-0.03	0.179	0.283	5.058
-0.102	0.044	0.165	0.004	-0.061	0.272	0.059	0.312	5.085
-0.128	0.031	0.18	0.007	-0.077	0.241	0.001	0.114	5.093
0.02	0.034	0.205	0.014	-0.051	0.13	0.094	-0.148	5.067
0.163	0.041	0.2	0.008	-0.011	0.178	0.21	-0.166	5.046
0.166	0.037	0.202	0.005	0.011	0.131	0.206	-0.076	5.064
0.146	0.041	0.229	0.022	-0.02	-0.025	0.184	-0.032	5.066
0.101	0.049	0.237	0.028	-0.051	-0.066	0.304	0.112	5.041
-0.013	0.039	0.188	0.017	-0.013	-0.041	0.469	0.276	5.069
-0.063	0.04	0.13	0.031	0.029	-0.007	0.494	0.124	5.12
-0.037	0.057	0.126	0.065	0.031	0.067	0.419	-0.227	5.107
-0.258	0.072	0.139	0.088	0.044	0.022	0.369	-0.336	5.073
-0.589	0.096	0.151	0.119	0.05	-0.159	0.376	-0.248	5.065
-0.313	0.088	0.182	0.148	0.038	-0.26	0.393	-0.184	5.072
0.407	0.045	0.221	0.132	0.013	-0.154	0.35	-0.075	5.077
0.647	0.06	0.268	0.086	-0.02	0.033	0.264	0.118	5.053
0.342	0.095	0.308	0.035	-0.015	-0.001	0.224	0.277	5.016
0.058	0.054	0.288	-0.017	0.024	-0.108	0.271	0.226	4.99
-0.065	-0.014	0.219	-0.039	0.038	0.092	0.254	-0.09	4.969
-0.161	-0.036	0.183	-0.007	0.003	0.36	0.069	-0.426	4.952
-0.273	-0.01	0.197	0.032	-0.038	0.296	-0.098	-0.546	4.949
-0.353	0.014	0.2	0.039	-0.031	0.046	-0.153	-0.502	4.957
-0.343	0.025	0.182	0.038	-0.012	0.068	-0.164	-0.393	4.971
-0.215	0.051	0.193	0.042	-0.013	0.279	-0.1	-0.211	5.002
0.049	0.064	0.219	0.047	0.012	0.214	-0.046	0.04	5.048
0.31	0.062	0.226	0.04	0.043	0.126	-0.043	0.24	5.083
0.4	0.078	0.251	0.015	0.012	0.277	0.032	0.272	5.094
0.378	0.088	0.275	0	-0.022	0.295	0.157	0.262	5.063
0.259	0.071	0.257	0.01	-0.001	0.138	0.262	0.303	5.006
0.057	0.046	0.249	0.012	0.002	0.048	0.315	0.206	4.975
-0.067	0.022	0.238	0.005	-0.022	-0.021	0.312	-0.016	4.993
-0.076	0.009	0.178	0	-0.006	-0.129	0.332	-0.133	5.033
-0.028	0.033	0.122	-0.002	0.027	-0.116	0.412	-0.177	5.042
0.014	0.056	0.086	-0.01	0.032	0.074	0.458	-0.24	5.03
-0.027	0.039	0.033	-0.021	0.032	0.256	0.393	-0.207	5.057
-0.065	0.033	0.023	-0.015	0.037	0.284	0.345	-0.036	5.09
-0.01	0.047	0.104	-0.004	0.019	0.19	0.486	0.133	5.079
0.064	0.042	0.207	-0.004	0.001	0.133	0.706	0.235	5.05
0.084	0.038	0.278	0.001	0.011	0.138	0.717	0.349	5.029
0.098	0.052	0.283	0.013	0.003	0.099	0.56	0.413	5.043
0.145	0.07	0.222	0.013	-0.035	-0.031	0.443	0.227	5.061
0.142	0.055	0.163	0.006	-0.041	-0.276	0.218	-0.074	5.022
0.063	0.028	0.123	0	-0.017	-0.528	-0.103	-0.15	4.977
0.014	0.049	0.108	0.002	0.003	-0.613	-0.149	-0.054	4.976
0.024	0.08	0.139	0.013	0.03	-0.529	-0.031	-0.013	4.982
0.047	0.072	0.168	0.031	0.031	-0.341	-0.051	0.013	4.976
0.071	0.055	0.169	0.038	0.002	-0.179	-0.118	0.105	4.992
0.051	0.048	0.171	0.019	0.016	-0.127	-0.165	0.169	5.067
-0.018	0.049	0.178	0.009	0.039	-0.113	-0.263	0.185	5.125
-0.045	0.05	0.201	0.017	0.015	-0.162	-0.323	0.262	5.081
-0.034	0.052	0.233	0.015	0.007	-0.201	-0.149	0.354	5.012
-0.04	0.058	0.225	0.008	0.033	-0.098	0.135	0.359	5.003
-0.031	0.056	0.204	0.012	0.043	0.045	0.203	0.249	5.003
-0.016	0.054	0.236	0.022	0.032	0.139	0.148	-0.048	4.971
-0.038	0.061	0.257	0.025	0.032	0.119	0.169	-0.373	4.994
-0.038	0.061	0.234	0.029	0.038	-0.032	0.089	-0.427	5.088
0.033	0.064	0.233	0.044	0.007	-0.127	-0.261	-0.355	5.136
0.073	0.069	0.237	0.041	-0.03	-0.019	-0.65	-0.363	5.139
0.047	0.056	0.206	0.023	-0.009	0.145	-0.666	-0.294	5.159
0.017	0.049	0.188	0.016	0.002	0.161	-0.377	-0.106	5.129
-0.02	0.058	0.176	0.013	-0.027	0.148	-0.24	0.113	5.044
-0.024	0.056	0.154	0.017	-0.033	0.238	-0.235	0.267	4.992
0.036	0.044	0.171	0.036	-0.026	0.28	-0.087	0.214	4.953
0.065	0.037	0.218	0.05	-0.014	0.22	0.075	0.056	4.926
0.052	0.041	0.26	0.051	0.018	0.152	0.091	-0.009	4.97
0.058	0.048	0.297	0.049	0.019	0.076	0.008	-0.006	5.021
0.073	0.053	0.297	0.046	-0.023	0.086	-0.051	0.046	5.026
0.101	0.061	0.259	0.049	-0.038	0.225	0.154	0.186	5.023
0.126	0.054	0.222	0.042	-0.004	0.22	0.477	0.269	5.028
0.09	0.035	0.206	0.025	0.024	-0.016	0.514	0.139	5.033
0.053	0.035	0.197	0.028	0.033	-0.316	0.406	-0.118	5.047
0.057	0.049	0.178	0.028	0.047	-0.614	0.329	-0.3	5.069
0.001	0.048	0.177	0.025	0.047	-0.675	0.178	-0.292	5.103
-0.078	0.034	0.186	0.041	0.038	-0.251	0.076	-0.186	5.164
-0.071	0.04	0.153	0.049	0.047	0.343	0.078	-0.128	5.188
-0.042	0.075	0.12	0.042	0.066	0.657	0.091	-0.034	5.125
-0.011	0.079	0.124	0.03	0.084	0.625	0.179	0.095	5.07
0.044	0.05	0.109	0.013	0.112	0.497	0.384	0.059	5.055
0.051	0.054	0.101	0.013	0.086	0.441	0.561	-0.04	5.025
0.029	0.069	0.154	0.031	-0.081	0.259	0.559	-0.019	5.026
0.019	0.044	0.174	0.029	-0.264	-0.104	0.5	0.016	5.078
-0.029	0.026	0.122	0.007	-0.269	-0.308	0.484	0.017	5.118
-0.057	0.046	0.121	-0.008	-0.138	-0.223	0.46	0.056	5.11
0.006	0.066	0.221	0.003	-0.006	-0.063	0.49	0.12	5.052
0.058	0.067	0.29	0.019	0.132	0.063	0.616	0.183	5.001
0.054	0.054	0.254	0.006	0.262	0.236	0.759	0.24	5.015
0.055	0.034	0.23	-0.008	0.206	0.4	0.613	0.168	5.042
0.048	0.037	0.25	0.003	0.017	0.415	0.147	-0.052	5.04
0.027	0.061	0.228	0.017	-0.012	0.379	-0.059	-0.179	5.031
0.035	0.063	0.172	0.021	0.107	0.396	0.027	-0.138	5.019
0.032	0.043	0.122	0.014	0.111	0.286	-0.078	-0.129	5.021
0.013	0.043	0.111	0.006	-0.066	0.064	-0.275	-0.171	5.049
0.04	0.059	0.136	0.007	-0.233	-0.005	-0.166	-0.103	5.08
0.06	0.061	0.155	0.01	-0.243	-0.042	0.179	0.03	5.092
0.034	0.053	0.179	0.002	-0.186	-0.268	0.319	0.079	5.089
0.021	0.042	0.193	-0.017	-0.148	-0.364	0.112	0.078	5.085
0.036	0.037	0.175	-0.03	-0.055	-0.138	-0.158	0.077	5.07
0.059	0.051	0.183	-0.019	0.087	0.074	-0.21	0.048	5.047
0.06	0.063	0.226	0.024	0.074	0.148	-0.09	0.02	5.046
0.037	0.058	0.241	0.064	-0.125	0.196	0.051	0.018	5.049
0.031	0.052	0.223	0.058	-0.198	0.204	0.209	0.015	5.032
0.04	0.032	0.224	0.017	-0.031	0.143	0.291	0.009	4.993
0.027	0.008	0.234	0.008	0.143	0.057	0.261	0.01	4.95
0.01	0.026	0.221	0.04	0.177	0.045	0.245	0.012	4.956
0.028	0.053	0.219	0.063	0.113	0.034	0.179	0.013	5.008
0.048	0.044	0.243	0.072	0.032	-0.096	0.008	0.013	5.036
0.031	0.04	0.254	0.068	-0.012	-0.181	-0.089	0.014	5.027
0.014	0.053	0.249	0.052	-0.008	-0.075	-0.071	0.017	5.021
0.034	0.051	0.244	0.047	0.052	0.029	-0.047	0.021	5.023
0.054	0.044	0.25	0.045	0.141	-0.006	-0.036	0.026	5.022
0.037	0.048	0.259	0.035	0.206	-0.006	-0.041	0.027	5.021
0.021	0.048	0.23	0.026	0.182	0.084	-0.043	0.013	5.02
0.039	0.046	0.199	0.032	0.026	0.114	-0.02	0.005	5.017
0.06	0.042	0.208	0.043	-0.11	0.107	0.077	0.015	5.031
0.05	0.037	0.223	0.035	-0.032	0.185	0.266	0.013	5.059
0.014	0.041	0.222	0.029	0.156	0.242	0.358	0.002	5.054
-0.006	0.032	0.203	0.03	0.242	0.172	0.296	0.01	5.035
0.01	0.018	0.187	0.015	0.212	0.113	0.247	0.013	5.034
0.028	0.03	0.199	-0.014	0.162	0.114	0.294	0.006	5.033
0.016	0.049	0.195	-0.07	0.047	0.034	0.417	0.009	5.048
-0.007	0.053	0.174	-0.125	-0.145	-0.117	0.541	0.008	5.052
0.008	0.049	0.176	-0.15	-0.241	-0.178	0.596	0.008	5.02
0.044	0.041	0.183	-0.117	-0.251	-0.141	0.541	0.02	5.025
0.06	0.044	0.18	0.068	-0.253	-0.116	0.353	0.03	5.062
0.039	0.05	0.178	0.273	-0.142	-0.123	0.122	0.031	5.064
-0.005	0.045	0.186	0.237	-0.029	-0.127	0.022	0.025	5.032
0	0.053	0.201	0.083	-0.063	-0.11	0.049	0.025	5.018
0.028	0.055	0.194	0.033	-0.117	-0.094	0.002	0.032	5.037
0.014	0.031	0.167	0.045	-0.111	-0.079	-0.109	0.035	5.052
0.016	0.032	0.187	0.042	-0.092	-0.013	-0.104	0.035	5.047
0.024	0.06	0.242	0.038	-0.073	0.075	0.073	0.035	5.041
0.002	0.061	0.233	0.054	-0.075	0.043	0.33	0.022	5.028
0.002	0.041	0.189	0.07	-0.084	-0.062	0.475	0.01	5.022
0.02	0.041	0.189	0.067	-0.024	-0.051	0.478	0.021	5.042
0.022	0.054	0.21	0.07	0.068	0.05	0.473	0.04	5.051
0.01	0.061	0.207	0.076	0.092	0.09	0.403	0.043	5.038
0.003	0.065	0.187	0.07	0.098	0.015	0.235	0.032	5.033
0.015	0.065	0.171	0.066	0.163	-0.054	0.176	0.025	5.044
0.024	0.056	0.17	0.068	0.209	-0.011	0.25	0.023	5.055
0.034	0.051	0.188	0.073	0.148	0.022	0.245	0.017	5.049
0.047	0.056	0.196	0.077	0.058	-0.008	0.163	0.005	5.039
0.033	0.06	0.189	0.066	0.033	0	0.139	0.001	5.046
0.034	0.058	0.185	0.037	0.027	0.068	0.074	0.017	5.058
0.057	0.072	0.194	0.018	0.019	0.133	-0.066	0.051	5.054
0.028	0.083	0.202	0.014	0.032	0.144	-0.054	0.096	5.046
-0.013	0.067	0.195	-0.012	0.027	0.135	0.053	0.083	5.031
-0.005	0.056	0.177	-0.052	0.02	0.133	0.024	-0.056	5.018
0.008	0.056	0.165	-0.075	0.063	0.097	0.029	-0.176	5.042
0.016	0.052	0.178	-0.088	0.062	0.062	0.201	-0.117	5.046
0.028	0.051	0.192	-0.068	-0.044	0.08	0.331	-0.001	5.01
0.019	0.054	0.188	-0.02	-0.08	0.068	0.307	0.03	5.01
0.008	0.057	0.194	-0.003	0.04	-0.017	0.248	0.016	5.035
0.011	0.068	0.203	-0.027	0.131	-0.076	0.292	0.011	5.045
0.019	0.073	0.191	-0.065	0.107	-0.073	0.364	0.029	5.047
0.035	0.066	0.17	-0.092	0.072	-0.071	0.34	0.051	5.05
0.059	0.07	0.175	-0.092	0.048	-0.01	0.293	0.069	5.048
0.061	0.077	0.203	-0.06	-0.007	0.117	0.269	0.074	5.028
0.03	0.063	0.199	-0.024	-0.049	0.126	0.228	0.053	5.01
0.009	0.05	0.17	-0.002	-0.043	0.005	0.188	0.047	5.027
0.026	0.047	0.175	0.028	-0.053	-0.071	0.234	0.061	5.044
0.044	0.043	0.19	0.059	-0.085	-0.071	0.335	0.039	5.042
0.023	0.047	0.181	0.068	-0.062	-0.094	0.338	-0.011	5.048
-0.012	0.052	0.18	0.06	-0.009	-0.086	0.295	-0.024	5.053
-0.001	0.047	0.178	0.046	0.027	0.03	0.306	0	5.05
0.043	0.045	0.171	0.041	0.057	0.131	0.301	0.02	5.047
0.062	0.046	0.186	0.057	0.06	0.135	0.254	0.037	5.039
0.047	0.031	0.183	0.059	0	0.09	0.214	0.055	5.045
0.029	0.023	0.168	0.03	-0.11	0.059	0.19	0.055	5.045
0.025	0.039	0.179	0.007	-0.161	0.131	0.193	0.058	5.017
0.017	0.05	0.188	-0.004	-0.088	0.182	0.204	0.078	5.018
0.01	0.043	0.187	-0.012	-0.016	0.053	0.149	0.082	5.043
0.009	0.039	0.178	-0.018	0.017	-0.045	0.046	0.071	5.042
0.011	0.045	0.19	-0.039	0.073	-0.042	-0.043	0.023	5.044
0.02	0.048	0.215	-0.031	0.105	-0.07	-0.104	-0.064	5.057
0.02	0.047	0.191	0.043	0.084	-0.036	-0.114	-0.086	5.056
0.015	0.049	0.17	0.096	0.02	0.065	-0.11	-0.093	5.051
0.002	0.045	0.184	0.073	-0.059	0.098	-0.177	-0.169	5.054
-0.012	0.041	0.187	0.034	-0.075	0.06	-0.244	-0.158	5.053
0.019	0.048	0.19	0.031	-0.038	0.029	-0.204	-0.039	5.051
0.051	0.055	0.193	0.055	0.033	0.032	-0.11	-0.006	5.061
0.037	0.056	0.188	0.076	0.123	0.03	-0.042	-0.056	5.064
0.02	0.053	0.204	0.081	0.121	0.008	-0.016	-0.049	5.045
0.024	0.042	0.219	0.069	0.028	0.001	-0.049	0.004	5.037
0.041	0.044	0.217	0.058	-0.022	0.007	-0.124	0.021	5.056
0.029	0.054	0.225	0.055	0.007	0.03	-0.162	0.024	5.061
-0.006	0.056	0.234	0.046	0.043	0.084	-0.12	0.071	5.034
0.007	0.055	0.23	0.04	0.07	0.125	-0.033	0.125	5.017
0.03	0.028	0.233	0.043	0.111	0.097	0.026	0.116	5.033
0.024	0.002	0.242	0.04	0.116	0.054	-0.026	0.059	5.049
0.027	0.031	0.235	0.025	0.072	0.102	-0.11	0.033	5.039
0.014	0.054	0.218	0.02	0.068	0.184	-0.037	0.063	5.03
0	0.041	0.231	0.036	0.036	0.148	0.078	0.065	5.029
0.029	0.041	0.252	0.04	-0.133	0.019	0.062	0.021	5.037
0.026	0.043	0.254	0.022	-0.318	-0.05	0.084	0.004	5.055
-0.008	0.044	0.269	0.023	-0.394	-0.027	0.194	-0.044	5.052
0.027	0.059	0.286	0.041	-0.357	0.023	0.209	-0.141	5.046
0.06	0.06	0.279	0.035	-0.237	0.063	0.209	-0.179	5.054
0.008	0.048	0.273	0.031	-0.057	0.051	0.262	-0.187	5.039
-0.029	0.046	0.273	0.044	0.148	0.001	0.198	-0.208	5.017
0.005	0.051	0.281	0.053	0.274	-0.037	0.183	-0.195	5.017
0.023	0.058	0.294	0.036	0.29	-0.075	0.393	-0.145	5.028
0.003	0.061	0.306	0.009	0.254	-0.111	0.529	-0.064	5.044
0.039	0.06	0.322	0.011	0.145	-0.072	0.478	0.033	5.051
0.081	0.066	0.338	0.03	0.009	0.035	0.432	0.1	5.037
0.035	0.064	0.332	0.031	-0.045	0.083	0.395	0.131	5.016
0.002	0.052	0.297	0.017	-0.021	0.058	0.346	0.137	5.029
0.043	0.059	0.265	0.003	0.015	0.02	0.324	0.119	5.072
0.063	0.077	0.278	0.003	-0.014	-0.031	0.241	0.083	5.089
0.044	0.075	0.324	0.007	-0.066	-0.013	0.128	0.052	5.087
0.037	0.057	0.368	0.009	-0.063	0.067	0.13	0.017	5.098
0.029	0.049	0.397	0.018	-0.066	0.067	0.188	-0.033	5.089
0.015	0.057	0.389	0.028	-0.07	0.043	0.19	-0.05	5.063
0.026	0.071	0.312	0.023	-0.007	0.084	0.164	-0.013	5.045
0.039	0.08	0.152	0.006	0.063	0.066	0.217	0.006	5.028
0.024	0.079	-0.053	-0.002	0.078	-0.041	0.308	-0.006	5.028
0.01	0.078	-0.14	0.005	0.058	-0.046	0.276	0.015	5.021
0.021	0.076	-0.051	0.007	0.031	0.06	0.247	0.056	5.013
0.032	0.059	0.039	0.012	0	0.09	0.335	0.063	5.032
0.03	0.046	0.082	0.025	-0.009	0.032	0.35	0.057	5.024
0.018	0.031	0.154	0.032	0.029	0.011	0.302	0.073	5.011
0.006	0.012	0.245	0.03	0.058	0.049	0.345	0.076	5.046
0.013	0.027	0.31	0.028	0.046	0.089	0.405	0.046	5.059
0.034	0.068	0.264	0.038	0.011	0.075	0.445	0.024	5.042
0.042	0.08	0.104	0.045	-0.072	0.04	0.462	0.022	5.044
0.026	0.062	0.002	0.028	-0.192	0.051	0.332	0.021	5.052
0.021	0.053	0.023	0.011	-0.253	0.089	0.151	0.022	5.055
0.044	0.053	0.084	0.015	-0.161	0.095	0.147	0.032	5.054
0.054	0.04	0.214	0.015	0.027	0.077	0.256	0.033	5.046
0.037	0.049	0.406	0.001	0.138	0.158	0.346	0.026	5.03
0.028	0.092	0.572	0.005	0.141	0.26	0.405	0.029	5.011
0.031	0.075	0.719	0.026	0.13	0.187	0.448	0.041	5.011
0.022	0.017	0.776	0.023	0.119	0.069	0.478	0.056	5.039
0.01	0.027	0.632	0.015	0.077	0.028	0.402	0.059	5.052
0.007	0.058	0.25	0.029	0.027	-0.012	0.222	0.053	5.04
0.019	0.058	-0.277	0.035	0.015	-0.058	0.092	0.039	5.037
0.029	0.082	-0.646	0.022	0.027	-0.084	0.031	-0.014	5.029
0.013	0.12	-0.762	0.015	0.042	-0.048	0.053	-0.05	5.023
0.009	0.138	-0.794	0.026	0.042	0.042	0.179	-0.024	5.035
0.031	0.146	-0.749	0.029	0.002	0.08	0.264	-0.013	5.039
0.039	0.113	-0.602	0.021	-0.042	0.085	0.213	-0.027	5.032
0.033	0.012	-0.42	0.023	-0.05	0.125	0.147	-0.023	5.031
0.032	-0.082	-0.272	0.02	-0.035	0.158	0.208	-0.022	5.046
0.035	-0.109	-0.235	0.019	-0.011	0.127	0.244	-0.023	5.054
0.03	-0.136	-0.239	0.03	0.044	0.031	0.087	-0.013	5.046
0.023	-0.191	-0.114	0.03	0.096	-0.049	-0.063	0.003	5.052
0.05	-0.181	0.153	0.026	0.046	-0.029	-0.078	0.027	5.055
0.066	-0.095	0.456	0.025	-0.048	0.014	-0.08	0.036	5.043
0.03	-0.022	0.666	0.018	-0.052	-0.024	-0.109	0.023	5.041
0.002	0.034	0.729	0.016	-0.02	-0.073	-0.086	0.013	5.027
0.009	0.095	0.736	0.017	-0.018	-0.082	0.008	0.019	5.013
0.021	0.115	0.629	0.015	0.006	-0.097	0.056	0.048	5.036
0.017	0.097	0.303	0.025	0.069	-0.09	0.012	0.075	5.06
0.007	0.069	0.001	0.036	0.112	-0.028	-0.034	0.056	5.052
0.004	0.012	-0.004	0.03	0.109	0.046	-0.09	0.001	5.051
0.004	-0.035	0.172	0.024	0.102	0.04	-0.233	-0.051	5.058
0.015	-0.018	0.326	0.031	0.107	0.011	-0.375	-0.064	5.027
0.013	0.024	0.478	0.034	0.095	0.078	-0.367	-0.032	4.999
-0.001	0.052	0.615	0.029	0.053	0.128	-0.266	0.013	5.032
0.008	0.068	0.609	0.039	-0.014	0.085	-0.224	0.05	5.054
0.017	0.089	0.465	0.047	-0.077	0.013	-0.148	0.076	5.037
0.021	0.127	0.312	0.01	-0.099	-0.024	0.102	0.063	5.036
0.044	0.154	0.203	-0.019	-0.104	-0.001	0.323	0.021	5.047
0.069	0.148	0.12	0.006	-0.12	0.001	0.323	0.005	5.06
0.061	0.139	0.15	0.017	-0.113	-0.036	0.225	0.014	5.064
0.037	0.138	0.359	0.004	-0.048	-0.063	0.177	0.02	5.04
0.027	0.139	0.6	0.01	0.054	-0.039	0.162	0.023	5.033
0.028	0.128	0.682	0.007	0.115	0.058	0.153	0.022	5.041
0.038	0.08	0.581	-0.01	0.122	0.106	0.197	0.018	5.042
0.051	-0.005	0.426	-0.029	0.097	0.055	0.271	0.032	5.056
0.052	-0.093	0.291	-0.053	-0.014	0.02	0.353	0.05	5.051
0.034	-0.144	0.167	-0.069	-0.184	0.013	0.448	0.049	5.034
0.024	-0.124	0.095	-0.097	-0.323	0.039	0.476	0.073	5.037
0.027	-0.044	0.068	-0.098	-0.371	0.13	0.446	0.116	5.031
0.016	0.029	0.006	0.033	-0.217	0.164	0.438	0.108	5.027
0	0.086	-0.033	0.176	0.055	0.082	0.387	0.012	5.027
-0.001	0.16	0.067	0.142	0.192	0.014	0.271	-0.177	5.02
0.012	0.213	0.229	0.039	0.136	0.025	0.213	-0.355	5.023
0.027	0.204	0.357	0.018	-0.001	0.046	0.183	-0.367	5.031
0.016	0.167	0.489	0.033	-0.091	0.022	0.088	-0.233	5.036
-0.021	0.146	0.576	0.037	-0.085	0.039	0.019	-0.083	5.049
-0.01	0.145	0.575	0.059	-0.065	0.138	0.054	0.008	5.065
0.057	0.157	0.559	0.108	-0.086	0.168	0.112	0.033	5.044
0.059	0.161	0.488	0.14	-0.066	0.078	0.142	0.05	5.022
0.014	0.144	0.305	0.129	0.024	-0.023	0.152	0.109	5.042
0.027	0.126	0.121	0.109	0.07	-0.079	0.107	0.165	5.051
0.026	0.125	0.037	0.063	0.002	-0.102	0.026	0.172	5.037
-0.018	0.133	0.018	-0.042	-0.098	-0.09	0.024	0.149	5.036
-0.025	0.126	0.041	-0.101	-0.086	-0.033	0.135	0.121	5.043
0.003	0.107	0.145	-0.052	0.05	0.091	0.284	0.096	5.049
0.03	0.107	0.28	0.006	0.192	0.174	0.331	0.052	5.046
0.022	0.115	0.327	0.02	0.284	0.047	0.236	-0.012	5.041
0.001	0.101	0.234	0.064	0.289	-0.09	0.151	-0.03	5.039
0.027	0.089	0.03	0.13	0.234	-0.048	0.116	-0.001	5.04
0.049	0.094	-0.118	0.108	0.191	-0.014	0.034	0.028	5.053
0.044	0.103	-0.05	0.031	0.143	-0.016	-0.029	0.061	5.049
0.047	0.112	0.165	0.006	0.101	0.098	0.019	0.067	5.035
0.025	0.113	0.399	0.016	0.095	0.215	0.096	0.008	5.05
-0.004	0.102	0.532	0.03	0.042	0.166	0.136	-0.027	5.066
0.016	0.083	0.43	0.031	-0.079	0.072	0.161	0.008	5.051
0.031	0.041	0.108	-0.007	-0.118	0.054	0.194	0.027	5.028
0.018	-0.022	-0.275	-0.026	-0.035	0.03	0.22	0.011	5.022
0.035	-0.067	-0.509	0.009	0.008	0.007	0.228	0.01	5.028
0.07	-0.093	-0.51	0.039	-0.03	0.062	0.246	0.021	5.032
0.064	-0.1	-0.405	0.012	-0.049	0.126	0.247	0.022	5.03
0.043	-0.074	-0.245	-0.001	-0.003	0.123	0.176	0.018	5.038
0.066	-0.049	0.138	0.034	0.091	0.086	0.112	0.028	5.064
0.096	-0.042	0.734	0.014	0.108	0.065	0.209	0.034	5.057
0.065	0.014	1.15	-0.051	-0.05	0.043	0.368	0.016	5.023
0.006	0.165	1.114	-0.072	-0.254	-0.031	0.394	0.003	5.026
-0.001	0.314	0.79	-0.07	-0.335	-0.097	0.376	0.008	5.042
0.03	0.34	0.425	-0.037	-0.295	-0.055	0.401	0.013	5.032
0.036	0.246	0.106	0.07	-0.187	0.014	0.387	0.024	5.012
0.01	0.082	-0.193	0.17	-0.044	-0.006	0.33	0.037	5.016
-0.018	-0.117	-0.476	0.188	0.106	-0.047	0.339	0.024	5.045
-0.017	-0.265	-0.636	0.17	0.231	-0.028	0.436	0.002	5.034
0.013	-0.339	-0.597	0.157	0.304	-0.001	0.494	-0.011	5.036
0.023	-0.423	-0.406	0.133	0.296	-0.023	0.404	-0.019	5.086
0.015	-0.457	-0.132	0.079	0.169	0.011	0.277	-0.016	5.072
0.026	-0.346	0.158	0	-0.062	0.126	0.213	-0.018	5.037
0.039	-0.192	0.463	-0.057	-0.324	0.081	0.082	-0.034	5.062
0.026	-0.134	0.736	-0.072	-0.526	-0.073	-0.087	-0.053	5.058
0.016	-0.181	0.835	-0.073	-0.544	-0.079	-0.097	-0.088	5.045
0.019	-0.239	0.747	-0.082	-0.273	-0.046	-0.04	-0.121	5.081
0.016	-0.265	0.526	-0.081	0.153	-0.073	-0.111	-0.117	5.092
0.023	-0.3	0.19	-0.046	0.439	-0.069	-0.228	-0.082	5.067
0.043	-0.329	-0.138	0.003	0.514	-0.014	-0.223	-0.032	5.055
0.051	-0.259	-0.295	0.054	0.441	0.04	-0.104	0.007	5.046
0.046	-0.003	-0.266	0.111	0.244	0.034	0.022	0.025	5.045
0.051	0.314	-0.119	0.145	0.031	0.021	0.117	0.021	5.049
0.048	0.452	0.132	0.122	-0.111	0.034	0.185	-0.001	5.039
0.01	0.425	0.456	0.058	-0.154	0.022	0.161	0	5.033
-0.005	0.397	0.705	0.005	-0.09	0.126	0.06	0.016	5.031
0.033	0.374	0.768	-0.004	0.021	0.31	0.035	0.009	5.013
0.055	0.308	0.675	0.038	0.143	0.244	0.099	0.002	5.014
0.05	0.234	0.446	0.082	0.231	0.052	0.14	0.008	5.041
0.043	0.192	0.107	0.036	0.202	0.095	0.156	0.005	5.064
0.024	0.173	-0.231	-0.068	0.134	0.263	0.188	0.005	5.069
0.016	0.149	-0.394	-0.105	0.136	0.277	0.218	0.023	5.055
0.024	0.129	-0.231	-0.066	0.161	0.139	0.217	0.052	5.043
0.008	0.127	0.149	-0.008	0.161	0.015	0.114	0.071	5.054
-0.008	0.13	0.514	0.017	0.093	-0.041	0.004	0.079	5.06
0.013	0.14	0.796	-0.032	-0.08	-0.062	0.071	0.082	5.038
0.013	0.14	0.917	-0.09	-0.281	-0.015	0.179	0.073	5.032
-0.006	0.11	0.749	-0.089	-0.39	0.101	0.239	0.053	5.037
0.007	0.084	0.406	-0.045	-0.368	0.169	0.326	0.041	5.024
0.023	0.065	0.166	0.023	-0.298	0.114	0.25	0.039	5.025
0.027	0.037	0.117	0.076	-0.19	0.002	0.013	0.03	5.029
0.032	0.016	0.183	0.073	-0.003	-0.075	-0.055	0.017	5.021
0.044	-0.003	0.325	0.043	0.049	-0.092	0.036	0.021	5.025
0.052	-0.015	0.487	0.023	-0.08	-0.049	0.097	0.034	5.02
0.042	-0.019	0.575	0.021	-0.099	0.062	0.167	0.026	5.005
0.034	-0.039	0.568	0.029	0.026	0.127	0.232	0.006	5.012
0.028	-0.04	0.492	0.029	0.124	0.069	0.221	-0.005	5.02
0.014	0.021	0.351	0.032	0.156	0.003	0.258	-0.011	5.015
0.022	0.088	0.122	0.049	0.145	0.003	0.368	-0.008	5.037
0.052	0.122	-0.103	0.048	0.129	0.043	0.369	0.002	5.078
0.036	0.166	-0.233	0.018	0.111	0.107	0.267	0.01	5.084
-0.008	0.208	-0.363	0.013	0.082	0.164	0.209	0.018	5.06
0.013	0.208	-0.447	0.043	0.058	0.186	0.208	0.019	5.052
0.047	0.188	-0.333	0.05	0.034	0.122	0.26	0.015	5.048
0.012	0.164	-0.088	0.025	-0.002	-0.088	0.325	0.015	5.042
-0.005	0.145	0.098	0.024	-0.023	-0.335	0.277	0.009	5.06
0.027	0.145	0.075	0.046	-0.028	-0.41	0.22	0.005	5.072
0.031	0.147	-0.034	0.048	-0.052	-0.273	0.294	0.007	5.052
0.012	0.139	-0.036	0.032	-0.072	-0.102	0.316	0.012	5.034
0.012	0.141	0.02	0.033	-0.086	-0.06	0.232	0.013	5.034
0.03	0.159	0.075	0.04	-0.126	-0.122	0.175	0.007	5.026
0.024	0.163	0.097	0.022	-0.098	-0.151	0.129	0.015	5.025
-0.006	0.163	0.105	0.017	0.023	-0.046	0.138	0.023	5.033
0.006	0.17	0.202	0.028	0.096	0.061	0.252	0.012	5.023
0.044	0.156	0.344	0.014	0.115	-0.008	0.334	0.013	5.026
0.045	0.151	0.415	0.015	0.158	-0.087	0.253	0.026	5.043
0.014	0.156	0.453	0.037	0.216	-0.035	0.095	0.025	5.033
-0.036	0.12	0.542	0.026	0.298	0.072	0.044	0.017	5.022
-0.048	0.096	0.615	0.018	0.398	0.211	0.127	0.013	5.007
0.005	0.122	0.548	0.035	0.424	0.306	0.228	0.006	4.984
0.035	0.141	0.275	0.04	0.293	0.259	0.164	-0.005	4.986
0.018	0.14	-0.14	0.028	0.046	0.222	-0.018	-0.017	5.013
0.034	0.139	-0.49	0.016	-0.152	0.272	-0.088	-0.024	5.043
0.068	0.123	-0.689	0.009	-0.198	0.241	-0.086	-0.018	5.052
0.064	0.108	-0.66	0.019	-0.134	0.126	-0.093	-0.002	5.051
0.043	0.111	-0.32	0.035	-0.064	0.048	-0.023	0.007	5.065
0.023	0.119	0.084	0.039	-0.084	0.037	0.077	0.002	5.065
0.014	0.13	0.416	0.048	-0.204	0.068	0.093	-0.006	5.056
0.028	0.114	0.704	0.066	-0.357	0.092	0.087	-0.008	5.059
0.026	0.039	0.611	0.067	-0.456	0.116	0.098	-0.005	5.062
0.012	-0.087	0.107	0.05	-0.44	0.124	0.06	0	5.061
0.02	-0.242	-0.211	0.042	-0.265	0.081	0.019	0.006	5.044
0.03	-0.352	-0.154	0.048	0.012	0.035	0.074	0.009	5.026
0.034	-0.333	-0.018	0.042	0.175	0.006	0.177	0.003	5.045
0.04	-0.173	0.254	0.027	0.116	-0.033	0.232	0.004	5.068
0.048	0.033	0.723	0.013	-0.084	-0.081	0.197	0.008	5.049
0.057	0.181	0.984	-0.025	-0.293	-0.08	0.071	0.003	5.026
0.048	0.203	0.88	-0.071	-0.396	-0.005	0.002	0.004	5.047
0.029	0.039	0.749	-0.094	-0.413	0.069	0.07	0.014	5.071
0.007	-0.14	0.735	-0.092	-0.409	0.12	0.082	0.02	5.06
0.002	-0.129	0.646	-0.009	-0.385	0.172	0.055	0.021	5.032
0.038	-0.122	0.512	0.168	-0.292	0.164	0.187	0.018	5.013
0.053	-0.277	0.61	0.269	-0.052	0.085	0.343	0.017	5.021
0.001	-0.362	0.853	0.207	0.256	0.019	0.308	0.01	5.044
-0.023	-0.197	0.882	0.144	0.461	0.003	0.166	0.003	5.045
0.016	0.072	0.643	0.171	0.65	0.016	0.078	0.01	5.031
0.031	0.241	0.221	0.182	0.903	0.056	0.044	0.017	5.029
0.021	0.367	-0.292	0.121	0.951	0.098	-0.012	0.017	5.037
0.032	0.544	-0.713	0.045	0.696	0.127	-0.061	0.023	5.041
0.032	0.622	-0.955	-0.097	0.412	0.155	-0.052	0.027	5.046
0.017	0.512	-0.876	-0.374	0.183	0.106	-0.004	0.023	5.052
0.017	0.318	-0.374	-0.577	-0.098	-0.002	0.094	0.016	5.052
0.018	0.04	0.187	-0.528	-0.358	0.048	0.257	0.016	5.046
0.015	-0.355	0.437	-0.356	-0.581	0.163	0.374	0.023	5.047
0.011	-0.77	0.516	-0.168	-0.906	0.053	0.357	0.026	5.052
0.016	-1.049	0.538	0.043	-1.168	-0.135	0.325	0.028	5.049
0.035	-0.984	0.353	0.19	-0.972	-0.151	0.333	0.02	5.043
0.043	-0.505	0.105	0.254	-0.401	-0.096	0.329	-0.001	5.038
0.028	0.121	-0.039	0.355	0.099	-0.128	0.381	-0.006	5.03
0.02	0.566	-0.261	0.426	0.427	-0.173	0.475	0.007	5.031
0.015	0.748	-0.393	0.268	0.608	-0.135	0.487	0.011	5.049
-0.011	0.736	-0.127	-0.001	0.615	-0.109	0.367	0.012	5.061
-0.017	0.539	0.206	0.002	0.59	-0.096	0.147	0.021	5.056
0.019	0.178	0.235	0.269	0.479	-0.045	-0.022	0.026	5.061
0.027	-0.225	0.064	0.375	0.134	-0.054	-0.076	0.031	5.063
-0.005	-0.679	-0.06	0.197	-0.206	-0.139	-0.154	0.039	5.05
-0.003	-1.191	0.002	-0.046	-0.244	-0.184	-0.194	0.032	5.051
0.013	-1.343	0.179	-0.133	-0.094	-0.14	-0.053	0.025	5.063
-0.01	-0.848	0.38	-0.026	0.008	-0.075	0.116	0.025	5.051
-0.007	-0.2	0.67	0.021	0.184	-0.011	0.269	0.018	5.039
0.038	0.048	1.055	-0.018	0.537	0.082	0.459	0.007	5.038
0.042	0.011	1.296	0.046	0.766	0.14	0.566	-0.005	5.023
0.02	-0.019	1.112	0.067	0.628	0.15	0.596	-0.022	5.013
0.028	0.014	0.687	-0.026	0.287	0.176	0.616	-0.033	5.019
0.048	0.129	0.414	-0.057	0.064	0.17	0.553	-0.033	5.021
0.056	0.332	0.199	-0.014	0.02	0.106	0.339	-0.024	5.028
0.044	0.535	-0.145	0.009	-0.006	0.072	0.059	-0.01	5.042
0.02	0.65	-0.483	-0.01	-0.023	0.122	-0.058	-0.009	5.045
0.017	0.667	-0.645	-0.02	0.021	0.201	0.025	-0.016	5.036
0.038	0.635	-0.442	0.006	0.033	0.235	0.105	-0.006	5.033
0.049	0.585	0.098	0.027	-0.003	0.221	0.122	0.006	5.041
0.032	0.517	0.472	0.013	-0.024	0.156	0.123	-0.001	5.048
0.015	0.452	0.442	-0.027	-0.052	0.08	0.101	-0.004	5.049
0.037	0.407	0.315	-0.065	-0.115	0.081	0.051	0.007	5.049
0.058	0.366	0.23	-0.063	-0.201	0.068	-0.004	0.019	5.05
0.042	0.311	0.088	-0.019	-0.297	-0.037	0	0.022	5.046
0.029	0.251	-0.086	0.029	-0.386	-0.073	0.101	0.023	5.045
0.031	0.215	-0.114	0.068	-0.456	-0.005	0.217	0.031	5.047
0.031	0.212	-0.012	0.098	-0.461	0.033	0.272	0.03	5.047
0.028	0.195	-0.085	0.086	-0.424	0.021	0.288	0.014	5.055
0.024	0.102	-0.278	0.024	-0.484	-0.007	0.288	-0.002	5.058
0.033	-0.086	-0.161	-0.024	-0.585	-0.028	0.305	-0.008	5.04
0.045	-0.29	0.265	-0.027	-0.531	-0.013	0.328	0.002	5.032
0.031	-0.328	0.688	-0.037	-0.279	0.028	0.325	0.006	5.043
0.016	-0.168	1.043	-0.08	0.041	0.068	0.346	-0.007	5.04
0.029	0.002	1.364	-0.09	0.184	0.121	0.355	-0.01	5.024
0.037	0.101	1.483	-0.023	0.138	0.14	0.266	-0.004	5.026
0.034	0.157	1.196	0.053	0.145	0.051	0.146	-0.007	5.038
0.035	0.15	0.566	0.09	0.196	-0.028	0.059	-0.003	5.035
0.026	0.112	-0.123	0.105	0.21	-0.012	-0.004	0.012	5.041
0.01	0.086	-0.719	0.111	0.265	0.012	-0.016	0.013	5.05
0.019	0.088	-1.139	0.102	0.279	0.024	0.059	0.006	5.043
0.043	0.111	-1.142	0.071	0.16	0.029	0.159	0.012	5.036
0.04	0.121	-0.713	0.035	-0.021	-0.021	0.174	0.021	5.034
0.018	0.107	-0.235	0.016	-0.238	-0.083	0.151	0.027	5.036
0.01	0.102	0.085	-0.032	-0.385	-0.096	0.166	0.038	5.049
0.01	0.127	0.367	-0.107	-0.283	-0.112	0.144	0.044	5.06
0.017	0.103	0.545	-0.137	0.014	-0.122	0.091	0.043	5.056
0.034	-0.034	0.49	-0.122	0.446	-0.038	0.059	0.038	5.047
0.043	-0.17	0.468	-0.063	0.959	0.085	-0.071	0.028	5.041
0.042	-0.225	0.599	0.012	1.159	0.145	-0.239	0.013	5.033
0.032	-0.208	0.558	0.051	0.825	0.164	-0.168	0	5.024
0.022	-0.068	0.329	0.13	0.275	0.185	0.086	0.004	5.033
0.022	0.099	0.136	0.211	-0.179	0.2	0.213	0.015	5.047
0.026	0.144	-0.067	0.188	-0.46	0.183	0.153	0.015	5.036
0.022	0.132	-0.116	0.131	-0.53	0.123	0.063	0.017	5.029
0.018	0.11	0.123	-0.003	-0.384	0.06	-0.019	0.024	5.05
0.041	0.032	0.353	-0.159	-0.122	0.004	-0.178	0.023	5.058
0.052	-0.052	0.525	-0.055	0.071	-0.052	-0.346	0.019	5.044
0.03	-0.067	0.639	0.138	0.029	-0.039	-0.279	0.021	5.039
0.018	-0.049	0.491	0.068	-0.2	0.077	0.023	0.015	5.052
0.022	-0.047	0.324	-0.105	-0.318	0.174	0.166	0.006	5.062
0.031	-0.056	0.346	-0.133	-0.145	0.191	0.075	0.002	5.057
0.04	-0.056	0.299	-0.057	0.119	0.178	0.141	-0.006	5.052
0.039	-0.057	0.181	-0.008	0.158	0.074	0.344	-0.015	5.049
0.037	-0.049	0.127	-0.05	-0.024	-0.095	0.316	-0.008	5.037
0.04	0.019	-0.012	-0.084	-0.218	-0.148	0.188	0.006	5.04
0.041	0.106	-0.185	0.003	-0.274	-0.062	0.227	0.006	5.049
0.032	0.125	-0.199	0.128	-0.093	0.033	0.244	0.003	5.039
0.023	0.104	-0.143	0.17	0.183	0.037	0.15	0.012	5.038
0.023	0.102	-0.09	0.153	0.293	0.019	0.123	0.011	5.052
0.027	0.106	-0.011	0.135	0.264	0.045	0.174	-0.005	5.048
0.028	0.095	0.043	0.117	0.244	-0.005	0.197	-0.013	5.04
0.017	0.084	0.057	0.089	0.213	-0.067	0.211	-0.001	5.039
0.012	0.096	0.088	0.07	0.107	0.011	0.311	0.012	5.038
0.036	0.106	0.148	0.072	0.005	0.045	0.42	0.009	5.043
0.055	0.084	0.184	0.074	-0.051	-0.019	0.392	0.004	5.055
0.018	0.059	0.192	0.057	-0.101	-0.022	0.288	0.005	5.053
-0.017	0.066	0.215	0.045	-0.131	-0.031	0.256	0.005	5.034
0.02	0.084	0.236	0.029	-0.233	-0.084	0.27	0.004	5.009
0.055	0.063	0.251	-0.004	-0.371	-0.092	0.222	0.003	4.99
0.039	0.033	0.292	-0.017	-0.175	-0.02	0.173	0.006	5.012
0.018	0.042	0.33	0.005	0.232	0.069	0.198	0.011	5.036
0.009	0.048	0.345	0.033	0.305	-0.018	0.228	0.014	5.01
0.023	0.035	0.348	0.041	0.12	-0.2	0.247	0.014	5.005
0.038	0.041	0.326	0.025	0.026	-0.168	0.32	0.009	5.039
0.017	0.055	0.291	0.006	0.019	-0.003	0.424	0.005	5.041
-0.008	0.059	0.282	0.002	0.039	0.081	0.455	0.009	5.03
0.006	0.069	0.295	-0.004	0.057	0.14	0.389	0.012	5.044
0.031	0.086	0.296	-0.024	0.036	0.203	0.31	0.011	5.046
0.029	0.087	0.273	-0.032	0.013	0.209	0.233	0.008	5.027
0.007	0.079	0.257	-0.023	0.001	0.127	0.129	0.011	5.029
-0.001	0.078	0.263	0.004	-0.031	0.005	0.071	0.02	5.048
0.004	0.075	0.268	0.049	-0.035	-0.018	0.1	0.015	5.053
0	0.065	0.265	0.063	0.028	0.039	0.14	0.004	5.045
0.005	0.062	0.261	0.036	0.042	0.06	0.114	0.004	5.032
0.035	0.067	0.253	0.027	-0.015	0.045	0.039	0.007	5.025
0.057	0.075	0.241	0.036	-0.02	0.032	-0.008	0.012	5.032
0.043	0.072	0.236	0.033	0.002	0.017	-0.02	0.019	5.048
0.019	0.062	0.22	0.025	-0.005	-0.005	0.008	0.013	5.061
0.023	0.061	0.186	0.019	-0.005	-0.005	0.103	0.011	5.051
0.038	0.065	0.188	0.018	-0.004	0.037	0.174	0.018	5.036
0.029	0.061	0.206	0.028	-0.01	0.082	0.128	0.021	5.039
0.006	0.048	0.201	0.038	0.001	0.072	0.063	0.02	5.046
-0.001	0.033	0.202	0.037	0.016	0.072	0.051	0.017	5.052
0.009	0.017	0.209	0.029	0.019	0.113	0.062	0.01	5.05
0.02	0.017	0.21	0.029	0.006	0.065	0.07	0.008	5.04
0.022	0.042	0.198	0.024	-0.01	-0.013	0.093	0.015	5.045
0.004	0.06	0.179	0.021	-0.006	0.028	0.138	0.022	5.06
0.003	0.06	0.172	0.03	0.006	0.078	0.099	0.018	5.058
0.039	0.065	0.174	0.018	-0.003	0.046	-0.014	0.006	5.048
0.035	0.062	0.175	-0.01	-0.007	0.018	-0.033	0.005	5.046
0.009	0.049	0.178	0.001	0.005	0.042	0.016	0.014	5.055
0.023	0.046	0.185	0.028	0.004	0.116	0.043	0.017	5.059
0.023	0.054	0.198	0.031	-0.007	0.178	0.091	0.008	5.043
0.019	0.059	0.199	0.026	-0.01	0.153	0.163	0.003	5.032
0.032	0.05	0.18	0.021	-0.011	0.124	0.211	0.013	5.039
0.018	0.041	0.164	0.014	-0.01	0.088	0.19	0.02	5.047
0.016	0.035	0.167	0.015	-0.005	0.011	0.133	0.019	5.046
0.031	0.013	0.169	0.022	-0.006	0.037	0.144	0.011	5.032
0.017	-0.006	0.169	0.025	-0.006	0.122	0.198	0.003	5.029
0.01	-0.004	0.179	0.024	0.004	0.101	0.224	0	5.04
0.034	0.012	0.189	0.023	0.002	0.025	0.266	-0.004	5.039
0.045	0.015	0.191	0.017	-0.01	0.035	0.305	-0.001	5.032
0.028	-0.002	0.191	0.009	-0.007	0.104	0.258	0.004	5.035
0.017	0.011	0.209	0.012	-0.001	-0.004	0.182	0.004	5.038
0.028	0.057	0.222	0.027	-0.005	-0.222	0.233	0.007	5.037
0.037	0.074	0.203	0.03	-0.015	-0.212	0.364	0.002	5.031
0.037	0.053	0.19	0.022	-0.025	-0.039	0.378	-0.003	5.03
0.027	0.032	0.187	0.017	-0.009	0.061	0.34	0.006	5.048
0.005	0.034	0.186	0.011	0.016	0.095	0.356	0.001	5.057
0.006	0.056	0.211	0.01	-0.002	0.174	0.326	-0.007	5.04
0.017	0.06	0.222	0.021	-0.018	0.22	0.249	0.007	5.041
0.012	0.038	0.197	0.029	-0.002	0.097	0.243	0.018	5.062
0.019	0.027	0.193	0.031	0.003	-0.1	0.308	0.011	5.056
0.03	0.031	0.22	0.044	-0.006	-0.199	0.364	0.002	5.041
0.025	0.033	0.23	0.056	-0.002	-0.111	0.36	0.003	5.043
0.024	0.031	0.212	0.045	0.01	0.081	0.32	0.009	5.048
0.027	0.028	0.191	0.031	0.013	0.244	0.263	0.011	5.032
0.011	0.041	0.192	0.031	0.003	0.264	0.172	0.01	5.014
0.009	0.05	0.186	0.033	-0.002	0.123	0.175	0.006	5.027
0.033	0.019	0.164	0.03	-0.006	-0.004	0.382	0.002	5.042
0.027	0.011	0.172	0.025	-0.003	-0.012	0.577	0.004	5.031
0.019	0.068	0.188	0.03	0.011	0.003	0.583	0.009	5.032
0.044	0.099	0.172	0.037	0.006	-0.028	0.577	0.015	5.047
0.044	0.076	0.169	0.026	-0.01	-0.011	0.664	0.017	5.043
0.016	0.066	0.178	0.011	0.006	0.105	0.721	0.011	5.039
0.015	0.069	0.171	0.017	0.024	0.175	0.721	0.01	5.047
0.036	0.072	0.178	0.027	0.028	0.115	0.709	0.015	5.046
0.047	0.082	0.191	0.02	0.036	0.092	0.71	0.011	5.041
0.034	0.07	0.175	0.006	0.038	0.143	0.753	0.004	5.037
0.008	0.048	0.152	0	0.068	0.11	0.778	0.007	5.036
0.011	0.047	0.148	0.008	0.1	0.023	0.712	0.018	5.039
0.034	0.057	0.157	0.017	0.075	-0.004	0.617	0.016	5.036
0.023	0.057	0.168	0.02	0.03	-0.006	0.501	0.007	5.037
0.029	0.059	0.175	0.021	-0.069	-0.019	0.343	0.011	5.048
0.062	0.065	0.186	0.013	-0.217	0.012	0.208	0.01	5.046
0.05	0.059	0.196	0.01	-0.267	0.061	0.042	0.01	5.038
0.026	0.045	0.192	0.018	-0.185	0.03	-0.233	0.02	5.045
0.02	0.039	0.184	0.017	-0.057	-0.055	-0.548	0.023	5.05
0.01	0.045	0.183	0.015	0.035	-0.142	-0.778	0.019	5.041
0.016	0.049	0.183	0.033	0.078	-0.22	-0.93	0.009	5.032
0.029	0.042	0.192	0.046	0.097	-0.241	-1.155	0	5.036
0.024	0.033	0.207	0.031	0.08	-0.193	-1.28	-0.004	5.054
0.018	0.038	0.203	0.017	0.061	-0.203	-1.096	-0.001	5.07
0.03	0.054	0.194	0.025	0.073	-0.25	-0.876	0.007	5.065
0.041	0.058	0.205	0.026	0.074	-0.162	-0.675	0.015	5.055
0.024	0.039	0.198	0.015	0.043	-0.016	-0.248	0.017	5.061
0.02	0.036	0.181	0.024	-0.004	0.061	0.242	0.016	5.063
0.044	0.054	0.191	0.034	0.002	0.139	0.42	0.012	5.048
0.044	0.05	0.193	0.01	0.102	0.274	0.338	0.008	5.036
0.02	0.035	0.18	-0.001	0.199	0.391	0.365	0.011	5.041
0.01	0.033	0.184	0.034	0.242	0.35	0.565	0.013	5.052
0.01	0.041	0.204	0.055	0.24	0.094	0.754	0.015	5.049
0.02	0.067	0.219	0.036	0.151	-0.13	0.875	0.019	5.041
0.027	0.073	0.215	0.021	-0.007	-0.039	0.962	0.015	5.05
0.022	0.043	0.197	0.012	-0.128	0.126	0.948	0.009	5.062
0.029	0.042	0.183	0.003	-0.143	0.073	0.688	0.013	5.058
0.043	0.068	0.19	0.014	-0.086	-0.003	0.148	0.017	5.041
0.032	0.069	0.205	0.028	-0.015	0.039	-0.438	0.014	5.036
0.006	0.057	0.202	0.025	0.024	0.065	-0.715	0.006	5.045
0.006	0.056	0.193	0.022	0.006	0.109	-0.603	0.003	5.032
0.032	0.06	0.202	0.029	-0.007	0.153	-0.324	0.007	5.007
0.028	0.05	0.211	0.034	0.025	0.032	-0.106	0.008	5.014
0.008	0.035	0.205	0.027	0.041	-0.124	-0.128	0.012	5.037
0.026	0.038	0.214	0.014	-0.022	-0.137	-0.405	0.026	5.04
0.059	0.051	0.231	0.018	-0.153	-0.042	-0.661	0.026	5.031
0.059	0.053	0.224	0.033	-0.222	0.066	-0.756	0.021	5.023
0.026	0.043	0.221	0.025	-0.173	0.083	-0.805	0.036	5.021
-0.008	0.042	0.229	0.005	-0.141	0.029	-0.78	0.064	5.034
0.007	0.056	0.226	0.008	-0.101	0.056	-0.591	0.094	5.047
0.039	0.062	0.23	0.015	0.074	0.106	-0.373	0.1	5.039
0.03	0.059	0.232	0.012	0.216	0.038	-0.281	0.036	5.037
0.027	0.058	0.206	0.019	0.156	-0.007	-0.228	-0.058	5.042
0.039	0.06	0.19	0.022	0.031	0.072	-0.217	-0.102	5.036
0.027	0.058	0.212	0.015	-0.059	0.087	-0.376	-0.087	5.037
0.026	0.047	0.224	0.022	-0.141	0.002	-0.517	-0.06	5.044
0.028	0.04	0.219	0.027	-0.145	0.012	-0.452	-0.055	5.046
0.014	0.048	0.222	0.018	-0.097	0.072	-0.365	-0.049	5.044
0.024	0.054	0.222	0.016	-0.111	0.051	-0.443	-0.033	5.04
0.031	0.052	0.22	0.022	-0.128	0.03	-0.512	-0.014	5.038
0.004	0.053	0.21	0.032	-0.038	0.059	-0.218	0.042	5.031
-0.009	0.047	0.168	0.037	0.094	0.081	0.308	0.091	5.022
0.014	0.036	0.15	0.026	0.148	0.036	0.551	0.059	5.027
0.031	0.039	0.183	0.029	0.168	-0.004	0.466	0.017	5.03
0.03	0.048	0.2	0.044	0.213	0.062	0.475	0.026	5.021
0.019	0.038	0.19	0.031	0.147	0.121	0.703	0.037	5.027
-0.006	0.006	0.194	0.018	-0.046	0.132	0.878	0.031	5.051
0.004	-0.002	0.214	0.027	-0.167	0.174	0.942	0.033	5.06
0.037	0.034	0.22	0.025	-0.15	0.149	0.954	0.033	5.055
0.033	0.067	0.205	0.009	-0.057	0.063	0.839	0.007	5.056
0.017	0.078	0.193	0.017	0.044	0.053	0.719	-0.022	5.051
0.019	0.075	0.193	0.035	0.099	0.088	0.805	-0.022	5.043
0.022	0.062	0.18	0.024	0.096	0.104	0.958	-0.011	5.047
0.017	0.058	0.165	0.01	0.038	0.05	0.926	-0.003	5.047
0.012	0.053	0.174	0.022	-0.035	-0.055	0.814	0.002	5.04
0.032	0.051	0.187	0.033	-0.085	-0.064	0.804	0.008	5.034
0.053	0.069	0.196	0.031	-0.125	0.005	0.763	0.016	5.023
0.039	0.065	0.216	0.027	-0.112	-0.009	0.542	0.009	5.013
0.025	0.041	0.208	0.021	-0.027	-0.045	0.314	-0.007	5.006
0.029	0.047	0.181	0.019	0.048	0.021	0.349	-0.003	5.015
0.029	0.057	0.19	0.026	0.102	0.052	0.565	0.01	5.045
0.027	0.051	0.194	0.034	0.156	-0.01	0.657	0.017	5.075
0.026	0.048	0.175	0.032	0.186	-0.01	0.576	0.033	5.087
0.026	0.049	0.18	0.022	0.192	-0.003	0.485	0.043	5.066
0.026	0.059	0.199	0.028	0.128	-0.042	0.413	0.021	5.041
0.022	0.05	0.198	0.045	-0.002	-0.001	0.329	-0.001	5.048
0.028	0.034	0.189	0.039	-0.094	0.069	0.252	0.007	5.055
0.052	0.049	0.201	0.019	-0.096	0.061	0.204	0.017	5.041
0.051	0.061	0.218	0.015	-0.06	0.01	0.261	0.008	5.032
0.024	0.053	0.201	0.032	-0.063	-0.045	0.419	0	5.035
0.026	0.051	0.175	0.044	-0.048	-0.037	0.511	0.002	5.048
0.042	0.045	0.174	0.026	0.058	0.044	0.47	0.003	5.056
0.032	0.041	0.187	0.013	0.124	0.096	0.37	0	5.04
0.01	0.057	0.202	0.023	0.083	0.087	0.288	0.002	5.023
0	0.066	0.208	0.016	0.051	0.042	0.252	0.015	5.023
0.01	0.049	0.198	0.005	0.066	-0.001	0.213	0.015	5.022
0.029	0.036	0.184	0.018	0.064	0.003	0.163	-0.002	5.022
0.036	0.05	0.18	0.036	0.041	0.03	0.164	-0.003	5.032
0.034	0.063	0.192	0.04	0.035	0.032	0.198	0.012	5.045
0.032	0.047	0.203	0.032	0.038	0.003	0.19	0.022	5.049
0.033	0.04	0.192	0.026	0.005	0.035	0.145	0.02	5.051
0.035	0.054	0.187	0.028	-0.027	0.139	0.134	0.01	5.067
0.025	0.042	0.198	0.029	0	0.153	0.147	0.006	5.066
0.013	0.025	0.193	0.026	0.028	0.058	0.091	0.003	5.045
0.021	0.04	0.173	0.022	0.022	-0.018	-0.009	-0.002	5.036
0.043	0.053	0.171	0.022	0.013	-0.018	-0.083	0.008	5.041
0.052	0.056	0.191	0.038	-0.007	0.038	-0.113	0.019	5.055
0.038	0.059	0.203	0.048	-0.022	0.054	-0.088	0.015	5.059
0.028	0.052	0.19	0.026	0.001	0.027	-0.038	0.006	5.037
0.034	0.049	0.198	0.016	0.022	0.027	-0.014	0.005	5.034
0.023	0.061	0.231	0.033	0.008	0.041	-0.036	0.01	5.06
0.01	0.068	0.222	0.029	-0.008	0.042	-0.022	0.008	5.072
0.023	0.059	0.189	0.016	-0.021	0.015	0.062	0.006	5.063
0.033	0.053	0.203	0.022	-0.026	-0.005	0.079	0.016	5.05
0.03	0.053	0.228	0.026	-0.007	0.013	-0.009	0.025	5.029
0.032	0.044	0.219	0.017	-0.002	0.023	-0.085	0.018	5.013
0.023	0.045	0.2	0.011	-0.016	0.008	-0.05	0.005	5.026
0.012	0.055	0.19	0.013	-0.007	0.009	0.054	-0.003	5.056
0.014	0.055	0.191	0.017	0.006	0.068	0.054	0.009	5.068
0.015	0.061	0.198	0.016	0.007	0.108	-0.064	0.024	5.057
0.014	0.06	0.199	0.016	0.001	0.044	-0.11	0.018	5.033
0.015	0.034	0.193	0.017	-0.026	-0.01	-0.022	0.008	5.019
0.013	0.031	0.188	0.013	-0.088	0.03	0.063	0.015	5.035
0.014	0.048	0.199	0.014	-0.165	0.069	0.077	0.031	5.053
0.016	0.05	0.208	0.014	-0.181	0.072	0.109	0.035	5.049
0.006	0.047	0.204	0.011	-0.086	0.085	0.197	0.021	5.042
-0.006	0.043	0.209	0.015	0.063	0.047	0.233	0.007	5.038
0.002	0.046	0.217	0.014	0.171	-0.042	0.1	0.011	5.027
0.024	0.056	0.206	0.014	0.213	-0.058	-0.071	0.017	5.028
0.033	0.056	0.184	0.018	0.181	-0.035	-0.096	0.013	5.036
0.016	0.052	0.204	0.014	0.066	-0.044	-0.121	0.008	5.035
0.014	0.047	0.242	0.012	-0.037	0.002	-0.22	0.012	5.032
0.039	0.038	0.226	0.023	-0.029	0.053	-0.167	0.021	5.035
0.041	0.045	0.193	0.029	0.016	0.006	0.015	0.019	5.042
0.016	0.057	0.187	0.027	0.027	-0.027	0.088	0.004	5.047
0.005	0.054	0.18	0.028	0.018	0.02	0.097	0.002	5.046
0.02	0.051	0.187	0.025	-0.054	0.069	0.158	0.012	5.046
0.033	0.05	0.202	0.022	-0.174	0.095	0.14	0.012	5.043
0.015	0.04	0.185	0.022	-0.215	0.078	-0.017	0.006	5.037
0.008	0.033	0.167	0.022	-0.165	0.038	-0.118	0.011	5.047
0.047	0.037	0.187	0.025	-0.121	0.057	-0.033	0.018	5.049
0.059	0.034	0.204	0.028	-0.086	0.104	0.157	0.009	5.03
0.016	0.015	0.195	0.027	-0.027	0.091	0.312	0.002	5.032
0.016	0.004	0.185	0.027	-0.028	0.014	0.366	0.012	5.06
0.055	0.018	0.193	0.028	-0.081	-0.038	0.312	0.015	5.063
0.051	0.038	0.206	0.027	-0.031	-0.039	0.213	0.01	5.042
0.034	0.051	0.198	0.027	0.069	-0.035	0.155	0.014	5.032
0.039	0.068	0.174	0.029	0.1	0.011	0.182	0.017	5.039
0.041	0.079	0.168	0.031	0.126	0.074	0.304	0.02	5.048
0.033	0.066	0.187	0.039	0.164	0.055	0.405	0.026	5.04
0.016	0.054	0.2	0.04	0.172	0.015	0.441	0.018	5.027
-0.005	0.052	0.205	0.027	0.173	0.056	0.541	0.002	5.034
-0.003	0.049	0.217	0.018	0.137	0.091	0.616	-0.006	5.048
0.017	0.065	0.219	0.015	0.039	0.046	0.559	-0.004	5.052
0.024	0.086	0.207	0.012	-0.036	0	0.513	0.005	5.051
0.03	0.079	0.197	0.012	-0.048	0.022	0.528	0.002	5.048
0.035	0.071	0.207	0.015	-0.057	0.087	0.495	-0.011	5.044
0.045	0.071	0.223	0.019	-0.086	0.108	0.391	-0.006	5.042
0.06	0.067	0.209	0.018	-0.104	0.078	0.328	0.005	5.043
0.039	0.058	0.188	0.013	-0.093	0.063	0.314	-0.003	5.038
0.006	0.044	0.187	0.016	-0.025	0.057	0.278	-0.015	5.038
0.015	0.043	0.181	0.027	0.084	0.041	0.313	-0.01	5.047
0.016	0.063	0.178	0.029	0.13	0.053	0.444	0.003	5.04
0	0.071	0.181	0.028	0.087	0.128	0.502	0.009	5.031
0.019	0.052	0.162	0.026	0.039	0.173	0.433	0.019	5.037
0.038	0.048	0.149	0.021	0.017	0.105	0.354	0.022	5.038
0.047	0.055	0.17	0.025	-0.016	0.049	0.332	0.013	5.03
0.047	0.048	0.182	0.033	-0.063	0.061	0.322	0.014	5.035
0.02	0.043	0.177	0.032	-0.079	0.039	0.284	0.017	5.044
0.002	0.049	0.192	0.028	-0.022	0.083	0.231	0.007	5.032
-0.005	0.051	0.212	0.028	0.052	0.188	0.187	0	5.021
-0.009	0.043	0.204	0.031	0.055	0.101	0.207	0.001	5.028
0.021	0.034	0.191	0.039	0.045	-0.122	0.228	0.006	5.024
0.044	0.034	0.208	0.039	0.083	-0.204	0.167	0.006	5.019
0.025	0.04	0.224	0.029	0.094	-0.124	0.135	-0.003	5.034
0.014	0.053	0.208	0.035	0.038	-0.04	0.151	-0.001	5.042
0.03	0.06	0.193	0.042	-0.032	-0.012	0.118	0.011	5.038
0.025	0.052	0.197	0.027	-0.077	0.052	0.094	0.013	5.052
0.021	0.044	0.198	0.02	-0.111	0.146	0.103	0.008	5.065
0.047	0.047	0.206	0.028	-0.142	0.081	0.058	0.004	5.048
0.04	0.051	0.221	0.025	-0.1	-0.128	-0.02	0.008	5.034
0.006	0.046	0.209	0.019	0.04	-0.184	-0.053	0.01	5.037
-0.004	0.047	0.187	0.025	0.138	-0.04	-0.012	0.009	5.035
0.011	0.048	0.195	0.032	0.11	0.073	0.095	0.014	5.04
0.028	0.042	0.204	0.019	0.055	0.113	0.207	0.01	5.04
0.028	0.049	0.195	0.008	0.036	0.164	0.207	0.001	5.023
0.048	0.062	0.194	0.022	0.014	0.144	0.096	0.008	5.037
0.075	0.056	0.199	0.029	-0.008	0.036	-0.003	0.015	5.064
0.04	0.048	0.202	0.012	0.002	-0.04	-0.044	0.013	5.05
0.003	0.052	0.208	0.005	0.009	-0.042	-0.065	0.009	5.034
0.032	0.046	0.197	0.015	0.007	0.004	-0.09	0.006	5.035
0.053	0.037	0.189	0.023	0.04	0.048	-0.021	0.005	5.04
0.046	0.045	0.203	0.028	0.071	0.037	0.139	0.009	5.049
0.05	0.054	0.207	0.036	0.069	0	0.167	0.011	5.041
0.035	0.05	0.199	0.031	0.083	-0.001	0.081	0.01	5.04
0.003	0.041	0.206	0.014	0.115	0.038	0.088	0.009	5.064
-0.002	0.043	0.229	0.008	0.074	0.097	0.18	0.008	5.062
0.003	0.05	0.24	0.016	-0.026	0.143	0.193	0.011	5.033
-0.002	0.05	0.226	0.029	-0.054	0.136	0.076	0.014	5.025
0.005	0.045	0.2	0.034	0.019	0.091	-0.022	0.014	5.036
0.027	0.046	0.167	0.034	0.121	0.037	0.04	0.009	5.047
0.029	0.049	0.165	0.029	0.18	-0.011	0.171	0.005	5.055
0.006	0.042	0.241	0.019	0.124	-0.029	0.252	0.008	5.051
-0.01	0.034	0.335	0.007	-0.014	0.021	0.335	0.012	5.05
0.013	0.039	0.387	0.009	-0.125	0.123	0.411	0.01	5.058
0.048	0.054	0.435	0.035	-0.145	0.152	0.39	0.007	5.052
0.032	0.06	0.442	0.048	-0.11	0.071	0.325	0.014	5.041
0.003	0.051	0.291	0.023	-0.119	0.011	0.342	0.022	5.035
0.028	0.048	0.075	0.009	-0.169	0.012	0.398	0.023	5.032
0.054	0.053	0.002	0.022	-0.203	-0.007	0.385	0.026	5.037
0.035	0.05	0.003	0.028	-0.204	-0.038	0.348	0.023	5.041
0.022	0.048	-0.054	0.022	-0.105	-0.039	0.319	0.013	5.048
0.039	0.05	-0.06	0.027	0.053	0.017	0.282	0.009	5.051
0.041	0.061	0.044	0.03	0.138	0.055	0.253	0.009	5.036
0.018	0.058	0.139	0.018	0.138	-0.018	0.226	0.016	5.028
0.009	0.033	0.193	0.005	0.06	-0.072	0.2	0.018	5.035
0.011	0.04	0.252	0	-0.031	-0.018	0.18	0.009	5.042
0.016	0.066	0.296	0.005	-0.07	0.021	0.135	0.013	5.046
0.036	0.06	0.308	0.019	-0.105	0.054	0.087	0.017	5.04
0.051	0.046	0.324	0.029	-0.097	0.111	0.056	0.01	5.041
0.026	0.045	0.338	0.024	0.019	0.058	-0.078	0.015	5.052
-0.001	0.049	0.343	0.016	0.134	-0.052	-0.228	0.024	5.049
0.027	0.056	0.361	0.021	0.149	-0.044	-0.159	0.02	5.037
0.053	0.055	0.364	0.026	0.111	0.017	-0.036	0.007	5.03
0.022	0.051	0.314	0.021	0.084	0.053	-0.077	0.006	5.033
0.009	0.05	0.196	0.017	0.075	0.084	-0.184	0.01	5.042
0.038	0.054	0.043	0.022	0.049	0.092	-0.279	0.007	5.047
0.037	0.062	-0.047	0.025	0.008	0.082	-0.326	0.002	5.044
0.018	0.058	-0.051	0.025	-0.019	0.048	-0.294	0	5.041
0.031	0.045	0.022	0.025	-0.053	-0.037	-0.252	0.006	5.049
0.046	0.052	0.167	0.021	-0.101	-0.106	-0.244	0.016	5.051
0.034	0.058	0.299	0.022	-0.083	-0.106	-0.256	0.015	5.044
0.013	0.045	0.355	0.027	-0.023	-0.057	-0.247	0.005	5.048
0.008	0.042	0.333	0.021	-0.025	0.035	-0.168	0.004	5.054
0.008	0.048	0.253	0.022	-0.063	0.101	-0.035	0.015	5.037
0.006	0.046	0.162	0.042	-0.043	0.097	0.079	0.02	5.028
0.019	0.049	0.088	0.044	0.034	0.092	0.091	0.017	5.039
0.017	0.053	0.009	0.031	0.104	0.1	0.014	0.008	5.047
0.001	0.046	-0.135	0.031	0.139	0.079	-0.043	-0.007	5.043
0.019	0.053	-0.278	0.028	0.139	0.055	-0.016	-0.01	5.034
0.049	0.066	-0.223	0.018	0.099	0.05	0.115	0	5.037
0.057	0.055	-0.01	0.016	0.037	0.039	0.34	-0.006	5.046
0.048	0.043	0.163	0.015	0.002	0.034	0.513	-0.014	5.047
0.018	0.046	0.26	0.021	0.014	0.049	0.48	0.001	5.048
-0.001	0.048	0.35	0.032	0.041	0.078	0.345	0.007	5.047
0.013	0.044	0.456	0.029	0.042	0.119	0.295	-0.001	5.046
0.024	0.037	0.522	0.02	-0.008	0.129	0.263	0.002	5.046
0.019	0.034	0.514	0.021	-0.129	0.067	0.163	0.006	5.039
0.019	0.05	0.47	0.029	-0.297	-0.027	0.134	0.002	5.031
0.02	0.061	0.42	0.035	-0.37	-0.07	0.225	0.006	5.029
0.017	0.047	0.374	0.031	-0.225	-0.066	0.292	0.018	5.037
0.023	0.04	0.319	0.027	0.028	-0.055	0.281	0.024	5.04
0.043	0.049	0.235	0.028	0.157	0.009	0.198	0.018	5.028
0.058	0.048	0.135	0.031	0.082	0.083	0.053	0.001	5.027
0.034	0.047	0.049	0.026	-0.063	0.06	-0.013	-0.013	5.039
0.001	0.059	0.018	0.012	-0.116	0.053	0.052	-0.009	5.034
0.015	0.066	0.048	0.008	-0.063	0.104	0.058	0.002	5.019
0.038	0.048	0.11	0.022	0.009	0.043	-0.043	0.001	5.024
0.033	0.033	0.17	0.027	0.049	-0.043	-0.091	0	5.04
0.029	0.053	0.201	0.013	0.07	0.004	-0.027	0.01	5.048
0.033	0.064	0.202	0.008	0.101	0.065	0.073	0.015	5.043
0.035	0.053	0.201	0.027	0.157	0.01	0.072	0.02	5.035
0.023	0.052	0.217	0.028	0.231	-0.1	-0.023	0.036	5.046
0.011	0.054	0.252	0.015	0.26	-0.107	0.001	0.042	5.045
0.023	0.055	0.298	0.033	0.168	0.013	0.147	0.03	5.022
0.032	0.057	0.289	0.054	0.034	0.099	0.197	0.031	5.027
0.031	0.054	0.203	0.041	0.002	0.093	0.174	0.035	5.047
0.032	0.034	0.113	0.025	-0.011	0.1	0.212	0.018	5.053
0.019	0.015	0.031	0.028	-0.078	0.115	0.224	0.007	5.054
0.021	0.019	-0.032	0.031	-0.102	0.085	0.204	0.015	5.041
0.033	0.039	0.002	0.009	-0.087	0.034	0.268	0.011	5.032
0.019	0.072	0.113	-0.01	-0.03	0.012	0.329	-0.011	5.053
0.018	0.084	0.201	0.01	0.1	0.068	0.298	-0.023	5.066
0.033	0.057	0.25	0.031	0.139	0.147	0.256	-0.012	5.052
0.022	0.052	0.286	0.027	0.03	0.173	0.275	0.007	5.045
0.01	0.063	0.279	0.025	-0.031	0.108	0.326	0.012	5.056
0.012	0.045	0.151	0.019	-0.006	-0.016	0.351	0.01	5.065
0.013	0.029	-0.05	0.01	-0.012	-0.029	0.34	0.02	5.057
0.044	0.037	-0.126	0.026	-0.041	0.073	0.324	0.025	5.049
0.075	0.043	0.002	0.034	-0.042	0.121	0.299	0.012	5.056
0.025	0.032	0.183	0.022	-0.018	0.035	0.246	0.004	5.055
-0.021	0.034	0.288	0.019	0.023	-0.136	0.181	0.009	5.029
0.02	0.061	0.341	0.019	0.063	-0.217	0.129	0.012	5.017
0.044	0.05	0.36	0.017	0.085	-0.144	0.122	0.007	5.036
0.023	0.023	0.351	0.021	0.076	-0.056	0.19	0.003	5.042
0.023	0.046	0.366	0.026	0.035	0.051	0.294	0.001	5.028
0.028	0.067	0.383	0.024	0.017	0.153	0.317	0.007	5.026
0.023	0.054	0.338	0.02	0.027	0.144	0.277	0.018	5.033
0.024	0.045	0.272	0.026	0.015	0.092	0.299	0.013	5.036
0.028	0.047	0.256	0.035	-0.02	0.068	0.311	0.001	5.034
0.016	0.055	0.266	0.033	-0.086	0.064	0.278	-0.001	5.029
0.003	0.065	0.27	0.019	-0.197	0.05	0.32	0.009	5.03
0.016	0.064	0.299	0.008	-0.252	0.01	0.371	0.021	5.048
0.026	0.055	0.32	0.01	-0.142	0.022	0.353	0.024	5.052
0.019	0.054	0.281	0.012	0.055	0.074	0.337	0.024	5.021
0.03	0.052	0.24	0.021	0.16	0.077	0.299	0.022	5.001
0.043	0.045	0.218	0.034	0.166	0.056	0.242	0.008	5.004
0.026	0.042	0.179	0.032	0.171	0.043	0.246	-0.002	5.001
0.027	0.053	0.155	0.032	0.131	0.084	0.274	0.001	5.012
0.043	0.065	0.163	0.034	0.049	0.163	0.347	-0.002	5.046
0.022	0.056	0.16	0.027	0.05	0.134	0.504	-0.008	5.073
0	0.04	0.143	0.024	0.098	0.033	0.547	-0.004	5.082
0.002	0.044	0.127	0.027	0.075	0.021	0.376	0.001	5.078
0.011	0.056	0.134	0.022	-0.006	0.022	0.224	0.005	5.065
0.028	0.06	0.161	0.023	-0.063	-0.057	0.159	0.014	5.059
0.04	0.049	0.172	0.031	-0.044	-0.127	0.052	0.018	5.066
0.028	0.034	0.168	0.027	0.017	-0.125	-0.007	0.019	5.069
0.006	0.037	0.174	0.032	0.039	-0.067	0.046	0.026	5.054
0.007	0.052	0.197	0.054	0.028	0.003	0.041	0.022	5.045
0.025	0.057	0.2	0.045	0.017	0.02	-0.131	0.015	5.05
0.04	0.052	0.167	0.017	-0.022	0.019	-0.343	0.016	5.047
0.059	0.048	0.176	0.008	-0.061	0.056	-0.372	0.014	5.032
0.058	0.049	0.213	0.018	-0.062	0.08	-0.16	0.022	5.023
0.037	0.05	0.2	0.035	-0.112	0.054	0.097	0.037	5.031
0.027	0.045	0.183	0.037	-0.232	0.004	0.197	0.032	5.033
0.029	0.044	0.184	0.027	-0.266	0.002	0.222	0.021	5.028
0.038	0.053	0.182	0.023	-0.17	0.046	0.232	0.016	5.035
0.049	0.063	0.202	0.015	-0.08	0.052	0.143	0.015	5.039
0.04	0.066	0.207	0.01	-0.066	0.036	0.076	0.012	5.036
0.019	0.057	0.174	0.011	-0.115	0.004	0.132	0.017	5.034
0.008	0.051	0.166	0.009	-0.216	-0.041	0.179	0.035	5.024
0.02	0.057	0.197	0.018	-0.232	-0.021	0.21	0.039	5.023
0.037	0.055	0.206	0.033	-0.044	0.045	0.301	0.022	5.037
0.015	0.043	0.194	0.029	0.187	0.066	0.355	0.007	5.038
-0.021	0.052	0.204	0.019	0.276	0.105	0.393	-0.001	5.013
-0.008	0.073	0.225	0.015	0.232	0.203	0.523	0.002	4.992
0.025	0.071	0.225	0.009	0.144	0.176	0.518	0.007	5.004
0.029	0.052	0.212	0.01	0.08	0.033	0.25	-0.013	5.026
0.024	0.047	0.229	0.014	0.015	0	0.053	-0.032	5.039
0.024	0.054	0.25	0.022	-0.057	0.035	0.101	-0.033	5.047
0.025	0.053	0.221	0.04	-0.043	0.036	0.186	-0.032	5.045
0.027	0.052	0.181	0.042	0.066	0.056	0.213	-0.015	5.041
0.016	0.053	0.173	0.018	0.145	0.099	0.299	0.008	5.044
0.003	0.053	0.177	0.01	0.15	0.101	0.408	0.011	5.049
0.015	0.051	0.18	0.03	0.127	0.035	0.388	0.007	5.06
0.026	0.045	0.187	0.038	0.087	-0.029	0.263	0.011	5.074
0.019	0.038	0.18	0.021	0.053	0.019	0.164	0.007	5.074
0.027	0.029	0.165	0.011	0.043	0.108	0.104	-0.011	5.062
0.043	0.012	0.183	0.019	0.029	0.091	-0.026	-0.02	5.058
0.029	0.004	0.212	0.019	0.019	0.042	-0.13	-0.002	5.059
0.007	0.024	0.202	0.011	0.03	0.042	-0.047	0.013	5.047
0.04	0.047	0.179	0.022	0.022	-0.02	0.056	-0.019	5.033
0.086	0.062	0.183	0.038	-0.004	-0.103	0.069	-0.061	5.028
0.061	0.074	0.192	0.032	0.005	-0.034	0.118	-0.045	5.009
0.016	0.068	0.193	0.022	0.029	0.068	0.124	0.006	4.993
0.014	0.062	0.188	0.021	0.018	0.061	-0.038	0.057	5.025
0.018	0.063	0.173	0.017	-0.016	0.032	-0.113	0.094	5.071
0.015	0.05	0.162	0.021	-0.045	-0.012	0.099	0.069	5.085
0.019	0.038	0.172	0.029	-0.039	-0.078	0.323	0.002	5.081
0.007	0.049	0.193	0.022	0.033	-0.075	0.393	-0.012	5.062
-0.009	0.053	0.204	0.014	0.101	-0.01	0.477	0.051	5.036
0.014	0.044	0.201	0.016	0.101	0.028	0.549	0.117	5.024
0.033	0.046	0.201	0.016	0.079	0.026	0.438	0.13	5.013
0.024	0.047	0.205	0.018	0.003	0.042	0.242	0.115	4.997
0.035	0.041	0.205	0.023	-0.112	0.076	0.159	0.094	4.991
0.04	0.048	0.207	0.021	-0.125	0.068	0.067	0.053	4.985
0.012	0.055	0.213	0.009	-0.063	0.008	-0.085	0.02	4.996
0.011	0.054	0.212	0.006	-0.035	-0.036	-0.036	0.041	5.053
0.037	0.055	0.207	0.017	-0.011	0.014	0.145	0.094	5.115
0.033	0.048	0.212	0.023	0.002	0.066	0.15	0.094	5.128
0.021	0.043	0.218	0.025	-0.053	0.015	0.085	0.026	5.093
0.02	0.055	0.209	0.026	-0.102	0.035	0.172	-0.038	5.056
0.018	0.06	0.185	0.017	-0.023	0.168	0.244	-0.082	5.042
0.037	0.051	0.168	0.019	0.09	0.176	0.181	-0.148	5.038
0.049	0.045	0.187	0.032	0.076	0.104	0.216	-0.197	5.045
0.029	0.045	0.202	0.042	0.014	0.11	0.366	-0.169	5.063
0.005	0.04	0.185	0.043	0.021	0.122	0.378	-0.082	5.062
0	0.038	0.188	0.039	0.04	0.174	0.245	0.018	5.05
0.012	0.054	0.216	0.038	0.018	0.268	0.157	0.075	5.059
0.008	0.058	0.214	0.033	0.003	0.174	0.201	0.041	5.065
0.003	0.042	0.187	0.021	0.009	-0.071	0.298	-0.053	5.043
0.023	0.04	0.202	0.015	0.008	-0.191	0.295	-0.15	5.046
0.032	0.045	0.234	0.016	0.003	-0.162	0.222	-0.191	5.09
0.028	0.047	0.208	0.021	0.009	-0.076	0.186	-0.139	5.109
0.026	0.052	0.172	0.034	0.013	0.052	0.11	-0.062	5.084
0.024	0.057	0.173	0.04	0.012	0.174	-0.035	-0.027	5.059
0.037	0.065	0.176	0.037	0.006	0.271	-0.135	0	5.038
0.037	0.076	0.183	0.027	-0.013	0.276	-0.177	0.023	5.019
0.012	0.073	0.2	0.017	-0.014	0.143	-0.201	0.028	5.023
0.013	0.061	0.192	0.022	0.018	0.033	-0.154	0.037	5.038
0.025	0.051	0.181	0.03	0.018	0.004	-0.032	0.069	5.051
0.024	0.038	0.203	0.029	-0.024	-0.048	0.077	0.118	5.081
0.021	0.038	0.209	0.027	-0.047	-0.113	0.143	0.145	5.116
0.015	0.053	0.182	0.029	-0.043	-0.094	0.186	0.127	5.14
0.032	0.059	0.181	0.031	-0.018	0.02	0.22	0.112	5.163
0.066	0.056	0.193	0.024	0.023	0.104	0.231	0.12	5.158
0.055	0.057	0.195	0.017	0.018	0.036	0.219	0.13	5.115
0.019	0.059	0.2	0.023	-0.042	-0.097	0.222	0.147	5.087
0.012	0.055	0.19	0.025	-0.1	-0.188	0.192	0.145	5.083
0.026	0.049	0.173	0.014	-0.14	-0.272	0.069	0.082	5.1
0.033	0.051	0.186	0.02	-0.091	-0.301	-0.035	0.006	5.112
0.031	0.052	0.207	0.04	0.065	-0.257	-0.018	-0.024	5.096
0.029	0.047	0.213	0.04	0.187	-0.244	-0.016	-0.016	5.078
0.026	0.05	0.21	0.022	0.198	-0.132	-0.08	0.016	5.05
0.036	0.056	0.218	0.021	0.12	0.149	-0.087	0.041	5.013
0.047	0.054	0.231	0.03	0.009	0.285	-0.114	0.048	5.032
0.035	0.043	0.206	0.022	-0.042	0.173	-0.136	0.03	5.101
0.026	0.036	0.173	0.011	-0.025	0.083	0.06	-0.047	5.144
0.023	0.046	0.187	0.019	-0.016	0.066	0.306	-0.117	5.145
-0.001	0.051	0.197	0.008	-0.026	0.011	0.363	-0.108	5.125
-0.009	0.05	0.181	-0.011	-0.017	-0.051	0.345	-0.051	5.101
0.036	0.046	0.184	0.014	0.003	-0.083	0.249	0.009	5.091
0.066	0.015	0.194	0.041	0.014	-0.069	-0.007	0.029	5.097
0.039	-0.006	0.198	0.03	0.018	0.004	-0.3	0.004	5.088
0.019	0.019	0.206	0.016	0.007	0.081	-0.465	-0.002	5.069
0.016	0.046	0.199	0.01	-0.003	0.147	-0.411	0.026	5.065
0.006	0.065	0.182	0.008	0.005	0.214	-0.225	0.071	5.063
0.005	0.073	0.19	0.02	0.007	0.254	-0.047	0.069	5.05
0.009	0.059	0.204	0.039	-0.005	0.278	0.11	-0.046	5.054
0.006	0.049	0.196	0.038	0.004	0.305	0.239	-0.167	5.07
0	0.051	0.19	0.022	0.02	0.265	0.297	-0.156	5.053
0.018	0.053	0.21	0.018	0	0.118	0.258	-0.07	5.02
0.05	0.064	0.217	0.021	-0.018	0	0.243	-0.015	5.01
0.045	0.068	0.198	0.017	-0.004	0.009	0.355	-0.012	5.007
0.027	0.056	0.225	0.016	-0.003	0.003	0.393	-0.04	5.004
0.04	0.05	0.25	0.023	-0.003	-0.096	0.284	-0.034	5.001
0.058	0.054	0.196	0.03	0.017	-0.128	0.239	0.038	4.98
0.034	0.051	0.166	0.031	0.014	-0.07	0.263	0.103	4.945
0.003	0.045	0.196	0.021	0.005	-0.068	0.231	0.098	4.938
0.008	0.048	0.206	0.014	0.019	-0.091	0.213	0.057	4.953
0.017	0.062	0.214	0.018	0.015	-0.055	0.298	0.039	4.947
0.023	0.06	0.223	0.027	0.008	-0.026	0.421	0.042	4.925
0.04	0.045	0.196	0.026	0.025	-0.046	0.481	0.043	4.916
0.046	0.048	0.171	0.015	0.025	-0.021	0.456	0.042	4.907
0.056	0.05	0.177	0.026	0.007	0.088	0.319	0.039	4.872
0.061	0.049	0.196	0.046	0.003	0.115	0.135	0.028	4.822
0.029	0.056	0.205	0.037	0.019	0.038	0.086	0.004	4.78
0.007	0.023	0.192	0.023	0.027	0.107	0.128	-0.018	4.766
0.023	-0.002	0.191	0.021	-0.002	0.273	0.123	-0.015	4.775
0.034	0.027	0.211	0.014	-0.028	0.233	0.127	0.006	4.772
0.028	0.038	0.2	0.014	0.001	0.059	0.187	0.023	4.749
0.03	0.04	0.175	0.026	0.027	0.008	0.207	0.021	4.734
0.032	0.071	0.182	0.025	-0.012	0.095	0.145	0.002	4.721
0.017	0.086	0.202	0.019	-0.053	0.166	0.081	-0.001	4.698
0.023	0.07	0.211	0.028	-0.024	0.11	0.068	0.015	4.684
0.028	0.058	0.197	0.029	0.032	0.034	0.078	0.021	4.67
-0.008	0.057	0.186	0.024	0.054	0.06	0.06	0.019	4.626
-0.01	0.059	0.209	0.022	0.026	0.082	0.049	0.017	4.571
0.026	0.056	0.229	0.021	-0.015	0.034	0.128	0.011	4.549
0.029	0.05	0.203	0.02	-0.016	-0.016	0.212	0.007	4.547
0.031	0.044	0.174	0.02	0.004	-0.053	0.181	0.013	4.524
0.051	0.043	0.187	0.034	-0.018	-0.038	0.217	0.015	4.483
0.034	0.041	0.199	0.048	-0.055	-0.005	0.422	0.004	4.451
-0.015	0.034	0.191	0.032	-0.038	-0.048	0.518	-0.002	4.432
-0.013	0.044	0.193	0.015	0.001	-0.002	0.487	0.002	4.415
0.035	0.061	0.196	0.02	0.024	0.143	0.528	0.009	4.393
0.04	0.052	0.2	0.022	0.06	0.128	0.518	0.013	4.36
0.022	0.032	0.204	0.016	0.071	0.055	0.391	0.007	4.33
0.025	0.038	0.182	0.02	0.031	0.089	0.306	-0.003	4.32
0.027	0.05	0.165	0.024	-0.007	0.074	0.281	-0.006	4.295
0.025	0.048	0.188	0.026	-0.03	-0.013	0.261	0.002	4.249
0.024	0.048	0.208	0.029	-0.037	-0.03	0.249	0.011	4.223
0.025	0.041	0.204	0.03	-0.006	0.078	0.222	0.014	4.217
0.028	0.037	0.209	0.03	0.04	0.205	0.163	0.015	4.206
0.015	0.054	0.215	0.028	0.052	0.179	0.102	0.008	4.179
0.004	0.07	0.21	0.024	0.032	0.039	0.073	0	4.144
0.019	0.063	0.194	0.027	0.007	-0.065	0.081	0.008	4.116
0.016	0.049	0.188	0.035	-0.041	-0.13	0.061	0.019	4.11
0.008	0.049	0.203	0.029	-0.072	-0.167	0.051	0.021	4.157
0.038	0.049	0.207	-0.001	-0.03	-0.069	0.142	0.02	4.213
0.061	0.045	0.198	-0.011	0.027	0.086	0.191	0.018	4.206
0.046	0.051	0.194	0.018	0.027	0.071	0.133	0.015	4.183
0.026	0.056	0.197	0.032	0.006	-0.023	0.12	0.016	4.187
0.018	0.063	0.208	0.018	0.012	-0.013	0.202	0.017	4.167
0.02	0.067	0.211	0.019	0.026	-0.018	0.294	0.017	4.158
0.024	0.051	0.19	0.029	0.021	-0.074	0.281	0.018	4.217
0.011	0.038	0.178	0.028	0.009	-0.014	0.227	0.016	4.283
-0.004	0.039	0.199	0.025	-0.003	0.104	0.257	0.01	4.318
0.019	0.045	0.199	0.023	-0.03	0.125	0.264	0.007	4.355
0.041	0.049	0.167	0.017	-0.038	0.106	0.213	0.009	4.403
0.025	0.043	0.168	0.029	0.008	0.076	0.282	0.009	4.451
0.014	0.052	0.205	0.042	0.044	-0.008	0.415	0.01	4.504
0.017	0.059	0.207	0.028	0.031	-0.079	0.436	0.012	4.575
0.014	0.044	0.179	0.021	0.022	-0.046	0.403	0.003	4.654
0.023	0.045	0.204	0.033	0.029	0.058	0.335	0.004	4.73
0.032	0.058	0.243	0.039	0.018	0.104	0.146	0.016	4.818
0.03	0.061	0.208	0.042	-0.002	0.05	-0.069	0.016	4.928
0.03	0.056	0.178	0.042	-0.02	-0.004	-0.148	0.011	5.052
0.021	0.046	0.194	0.027	-0.04	0.018	-0.073	0.01	5.193
0.01	0.048	0.193	0.014	-0.057	0.052	0.059	0.007	5.339
0.013	0.063	0.19	0.013	-0.058	0.009	0.149	0.008	5.479
0.01	0.067	0.209	0.019	-0.028	-0.004	0.206	0.008	5.638
0.012	0.055	0.205	0.022	0.027	0.066	0.244	0	5.831
0.041	0.045	0.186	0.018	0.051	0.089	0.198	-0.002	6.024
0.068	0.049	0.193	0.022	0.028	0.065	0.03	0.004	6.215
0.04	0.051	0.211	0.017	0.024	0.069	-0.148	0.001	6.428
0.001	0.041	0.218	-0.003	0.059	0.074	-0.181	-0.007	6.663
0.033	0.044	0.216	0.005	0.077	0.085	-0.08	-0.002	6.923
0.056	0.057	0.211	0.024	0.064	0.121	0.024	0.01	7.191
0.02	0.053	0.214	0.025	0.061	0.108	0.079	0.016	7.458
0.008	0.044	0.213	0.026	0.037	0.021	0.081	0.01	7.751
0.014	0.048	0.186	0.028	-0.039	-0.012	0.067	0.009	8.065
0.013	0.057	0.173	0.025	-0.069	0.041	0.115	0.022	8.384
0.019	0.056	0.192	0.024	0.001	-0.011	0.147	0.02	8.722
0.019	0.045	0.196	0.026	0.054	-0.116	0.106	0.007	9.074
0.025	0.042	0.18	0.029	0.044	-0.063	0.196	0.007	9.452
0.035	0.049	0.182	0.017	0.044	0.031	0.363	0.009	9.863
0.033	0.057	0.199	0.01	0.037	0.065	0.319	0.005	10.233
0.033	0.07	0.204	0.025	-0.004	0.098	0.291	0.007	10.674
0.024	0.063	0.191	0.023	-0.057	0.048	0.472	0.006	11.181
0.014	0.041	0.193	0.016	-0.107	-0.089	0.494	0.001	11.367
0.015	0.041	0.208	0.031	-0.127	-0.133	0.342	0.012	12.22
0.013	0.05	0.192	0.03	-0.11	-0.094	0.343	0.02	12.832
0.018	0.046	0.176	0.008	-0.046	-0.039	0.449	0.012	10.337
0.039	0.044	0.186	0.003	0.062	0.111	0.456	0.006	9.369
0.048	0.047	0.199	0.01	0.115	0.285	0.406	0.012	11.671
0.034	0.053	0.212	0.022	0.073	0.327	0.364	0.02	9.308
0.025	0.065	0.207	0.036	0.032	0.202	0.269	0.016	3.25
0.026	0.059	0.179	0.032	0.04	0.072	0.176	0.006	-0.571
0.025	0.04	0.167	0.02	0.054	0.093	0.175	0.004	-3.585
0.029	0.038	0.173	0.02	0.041	-0.07	0.165	0.006	-7.283
0.02	0.05	0.182	0.022	0.003	-0.366	0.101	0.006	-8.906
-0.006	0.046	0.189	0.017	-0.032	-0.261	0.084	0.005	-11.396
0.004	0.042	0.192	0.019	-0.038	-0.086	0.105	0.005	-17.176
0.04	0.051	0.198	0.033	-0.002	-0.152	0.068	0.008	-8.738
0.034	0.039	0.202	0.038	0.032	-0.089	0.01	0.011	13.019
0.016	0.026	0.192	0.039	0.022	0.112	0.007	0.011	17.126
0.031	0.043	0.189	0.038	0.007	0.191	0.017	0.011	7.38
0.039	0.048	0.208	0.02	0.007	0.104	0.005	0.008	8.363
0.036	0.037	0.214	0.024	0	0.013	0.052	0.005	14.566
0.042	0.039	0.204	0.05	-0.002	0.058	0.142	0.005	16.334
0.021	0.04	0.21	0.041	0.016	0.106	0.08	0.007	17.609
-0.005	0.04	0.225	0.024	0.019	-0.001	-0.103	0.014	17.317
0.021	0.049	0.223	0.029	0.004	-0.098	-0.183	0.018	13.799
0.044	0.06	0.205	0.03	0.002	0.001	-0.196	0.011	10.768
0.025	0.058	0.181	0.019	0.006	0.164	-0.216	0.004	8.614
0.022	0.049	0.172	0.01	0.003	0.228	-0.174	0.004	6.434
0.042	0.052	0.191	0.013	0	0.185	-0.171	0.008	4.613
0.028	0.055	0.2	0.017	-0.005	0.107	-0.252	0.014	2.8
0.006	0.042	0.192	0.012	-0.004	0.059	-0.263	0.014	1.219
0.043	0.039	0.193	0.013	-0.004	0.047	-0.224	0.009	0.399
0.079	0.058	0.193	0.018	-0.002	0.034	-0.219	0.009	-0.159
0.043	0.071	0.189	0.012	0.001	-0.009	-0.187	0.014	-1.01
0.006	0.064	0.201	0.017	-0.003	-0.025	-0.117	0.014	-1.752
0.023	0.057	0.207	0.024	0	0.053	-0.024	0.007	-2.041
0.048	0.061	0.196	0.019	0.008	0.137	0.114	0.002	-2.416
0.045	0.054	0.199	0.023	0.008	0.089	0.222	0.007	-3.195
0.023	0.046	0.209	0.027	0.006	0	0.229	0.011	-4.048
0.015	0.053	0.202	0.02	0.01	0.015	0.177	0.007	-4.831
0.019	0.051	0.198	0.029	0.019	0.051	0.105	0.002	-5.268
0.02	0.048	0.216	0.037	0.017	0.026	0.071	0.007	-5.669
0.018	0.061	0.21	0.018	0.002	-0.004	0.124	0.011	-7.021
0.015	0.062	0.182	0.016	0	-0.006	0.182	0.004	-6.692
0.027	0.047	0.211	0.042	0.009	0.017	0.154	0.006	-7.296
0.037	0.042	0.245	0.044	0.013	0.095	0.144	0.021	-12.392
0.026	0.044	0.208	0.029	0.011	0.17	0.225	0.023	-2.196
0.019	0.042	0.182	0.031	0.01	0.142	0.224	0.013	25.055
0.01	0.048	0.203	0.028	0.02	0.078	0.129	0.014	35.338
0.001	0.054	0.218	0.012	0.022	0.068	0.181	0.019	27.769
0.01	0.056	0.213	0.014	0.003	0.039	0.363	0.018	23.677
0.019	0.061	0.196	0.025	-0.002	-0.032	0.459	0.018	21.606
0.028	0.052	0.176	0.019	0.007	-0.018	0.513	0.015	18.187
0.036	0.048	0.17	0.013	0.002	0.025	0.577	0.01	15.614
0.027	0.058	0.183	0.022	-0.011	-0.001	0.547	0.015	13.329
0.022	0.055	0.198	0.03	-0.01	-0.027	0.491	0.018	11.015
0.004	0.043	0.198	0.025	-0.005	-0.024	0.589	0.012	8.876
-0.019	0.052	0.19	0.022	-0.021	0.035	0.773	0.015	7.074
0	0.066	0.198	0.023	-0.033	0.1	0.679	0.025	5.594
0.032	0.044	0.213	0.022	-0.012	0.09	0.316	0.015	4.268
0.042	0.014	0.193	0.027	0.009	0.107	0.146	-0.001	3.131
0.022	0.026	0.161	0.031	0.012	0.143	0.262	0.001	2.071
-0.015	0.043	0.169	0.021	0.008	0.037	0.365	0.01	1.012
-0.003	0.037	0.201	0.025	-0.001	-0.097	0.398	0.008	0.225
0.047	0.036	0.208	0.038	-0.006	-0.084	0.449	0.002	-0.219
0.039	0.05	0.188	0.03	0.002	-0.029	0.447	0.008	-0.434
0.009	0.064	0.188	0.024	0.015	-0.026	0.36	0.008	-0.518
0.036	0.061	0.206	0.02	0.019	-0.001	0.203	-0.001	-0.649
0.049	0.05	0.205	0.012	0.018	0.067	-0.043	0	-0.756
0.031	0.05	0.181	0.02	0.022	0.06	-0.214	0.004	-0.657
0.039	0.039	0.176	0.038	0.021	-0.041	-0.168	0.002	-0.446
0.056	0.012	0.207	0.037	0.01	-0.085	-0.065	0.006	-0.129
0.053	0.019	0.222	0.01	0.006	-0.039	-0.05	0.004	0.319
0.038	0.048	0.207	-0.005	0.013	-0.003	-0.091	0.002	0.706
0.042	0.054	0.204	0.01	0.017	0.006	-0.185	0.01	1.081
0.058	0.061	0.205	0.016	0.007	0.042	-0.295	0.01	1.587
0.037	0.079	0.206	0.013	-0.003	0.056	-0.386	0.002	2.045
0.015	0.073	0.212	0.02	-0.003	-0.007	-0.444	0.011	2.395
0.022	0.046	0.185	0.019	0.005	-0.041	-0.375	0.016	2.825
0.023	0.048	0.158	0.02	0.012	0.013	-0.197	0.011	3.313
0.02	0.073	0.176	0.032	0.006	0.041	-0.086	0.021	3.768
0.027	0.072	0.196	0.029	-0.006	0.025	-0.055	0.032	4.369
0.044	0.055	0.191	0.021	-0.005	0.067	-0.001	0.015	5.129
0.069	0.05	0.191	0.018	0.006	0.133	0.028	0.001	5.776
0.062	0.054	0.206	0.023	0	0.108	-0.012	0.015	6.32
0.011	0.042	0.195	0.031	-0.021	0.001	-0.092	0.025	6.843
-0.015	0.025	0.154	0.024	-0.017	-0.031	-0.17	0.018	7.239
-0.004	0.043	0.16	0.014	0.004	0.04	-0.162	0.004	7.525
-0.007	0.067	0.206	0.021	0.001	0.076	-0.057	-0.007	7.682
-0.006	0.054	0.223	0.038	-0.01	0.072	0.04	0.001	7.698
0.031	0.036	0.218	0.045	0.008	0.079	0.064	0.013	7.733
0.042	0.041	0.204	0.045	0.031	0.093	0.088	0.003	7.767
0.006	0.058	0.196	0.041	0.024	0.112	0.144	-0.007	7.647
-0.007	0.067	0.213	0.025	0.006	0.123	0.134	0.003	7.388
0.018	0.062	0.23	0.016	0.001	0.095	0.137	0.008	7.049
0.04	0.055	0.222	0.022	0.001	0.036	0.2	0.003	6.67
0.036	0.054	0.208	0.024	0.009	0.013	0.189	0.011	6.409
0.012	0.054	0.211	0.018	0.015	0.016	0.291	0.016	6.239
0.017	0.042	0.215	0.008	0.006	0.014	0.548	-0.001	5.794
0.054	0.026	0.211	0.002	0.009	0.042	0.583	-0.009	5.16
0.096	0.031	0.213	0.01	-0.003	0.027	0.516	0.003	4.84
0.103	0.059	0.205	0.013	-0.032	-0.048	0.621	0.008	4.746
0.062	0.064	0.2	0.011	-0.014	-0.079	0.633	0.008	4.467
0.033	0.042	0.207	0.018	0.017	-0.054	0.477	0.011	4.043
0.008	0.041	0.187	0.02	0.01	-0.01	0.411	0.009	3.758
-0.047	0.051	0.161	0.023	0.005	0.018	0.35	0.01	3.487
-0.075	0.044	0.175	0.038	0.005	0.049	0.153	0.016	2.934
-0.061	0.047	0.192	0.04	-0.006	0.103	-0.004	0.017	2.377
-0.035	0.056	0.196	0.032	-0.001	0.106	-0.018	0.019	2.141
-0.003	0.049	0.206	0.031	0.021	0.061	0.074	0.022	1.984
0.02	0.051	0.217	0.028	0.016	0.019	0.213	0.017	1.682
0.031	0.064	0.202	0.026	-0.006	-0.033	0.303	0.014	1.327
0.05	0.062	0.171	0.027	-0.002	-0.073	0.313	0.01	1.123
0.057	0.057	0.191	0.022	0.018	-0.051	0.245	0.006	1.13
0.05	0.06	0.228	0.026	0.019	0.007	0.157	0.009	1.181
0.062	0.056	0.197	0.036	0.013	0.054	0.111	0.01	1.311
0.075	0.041	0.177	0.024	0.01	0.064	0.032	0.002	1.678
0.027	0.038	0.2	0.015	0.021	0.046	-0.094	-0.003	2.16
-0.039	0.051	0.194	0.025	0.036	0.026	-0.122	-0.001	2.601
-0.032	0.054	0.19	0.031	0.023	-0.006	-0.012	0.008	3.039
0.013	0.046	0.206	0.024	0.01	-0.008	0.104	0.014	3.471
0.024	0.041	0.197	0.01	0.012	0.031	0.131	0.007	3.788
0.026	0.035	0.188	0.007	0.001	0.038	0.111	0.004	4.057
0.039	0.036	0.198	0.031	-0.014	0.081	0.139	0.016	4.397
0.031	0.05	0.199	0.045	-0.007	0.148	0.197	0.019	4.813
0.008	0.059	0.193	0.03	0.016	0.128	0.209	0.005	5.298
-0.002	0.056	0.195	0.024	0.011	0.169	0.229	0.002	5.816
0.011	0.047	0.202	0.031	-0.02	0.245	0.323	0.005	6.369
0.02	0.026	0.214	0.025	-0.011	0.121	0.418	0.006	6.812
0.015	0.014	0.209	0.02	0.018	-0.029	0.471	0.014	6.999
0.02	0.04	0.192	0.015	0.011	-0.002	0.488	0.02	7.274
0.038	0.062	0.202	0.005	-0.006	0.057	0.432	0.019	7.901
0.055	0.054	0.213	0.022	-0.005	0.056	0.377	0.013	8.468
0.064	0.043	0.198	0.045	-0.008	0.04	0.46	0.008	8.794
0.051	0.04	0.194	0.036	-0.008	0.068	0.625	0.015	9.265
0.039	0.045	0.209	0.02	-0.005	0.122	0.727	0.021	9.834
0.044	0.069	0.214	0.021	-0.006	0.088	0.769	0.016	10.059
0.041	0.091	0.207	0.024	-0.003	0.004	0.814	0.013	9.884
0.008	0.075	0.183	0.021	0	0.009	0.813	0.006	9.628
-0.018	0.053	0.162	0.022	-0.001	0.075	0.718	-0.002	9.51
0.012	0.057	0.173	0.029	0	0.113	0.653	0.007	9.383
0.035	0.053	0.178	0.022	0.007	0.097	0.73	0.007	9.156
-0.001	0.04	0.16	0.007	0.011	0.039	0.831	-0.007	8.982
0.007	0.044	0.154	0.015	0.015	0.013	0.85	-0.004	8.67
0.054	0.059	0.169	0.027	0.025	0.084	0.895	0.005	8.033
0.046	0.064	0.188	0.026	0.031	0.179	1.034	0.011	7.399
0.037	0.059	0.192	0.034	0.024	0.197	1.177	0.023	6.969
0.056	0.059	0.174	0.037	0.036	0.167	1.252	0.023	6.591
0.044	0.055	0.165	0.022	0.055	0.151	1.315	0.021	6.219
0.019	0.04	0.185	0.023	0.011	0.13	1.411	0.026	5.981
0.026	0.039	0.198	0.041	-0.04	-0.006	1.36	0.017	5.964
0.027	0.046	0.19	0.038	-0.004	-0.199	0.938	0.002	5.932
0.011	0.04	0.196	0.02	0.036	-0.286	0.165	0	5.489
0.022	0.041	0.221	0.014	0.016	-0.33	-0.642	0.004	4.731
0.036	0.059	0.222	0.01	0.003	-0.335	-1.043	0.007	4.047
0.022	0.058	0.201	0.008	0.011	-0.124	-0.862	0.014	3.44
0.011	0.041	0.201	0.019	0.005	0.185	-0.264	0.026	2.793
0.012	0.045	0.206	0.029	0.003	0.26	0.304	0.03	2.206
0.014	0.052	0.199	0.028	0.015	0.145	0.441	0.03	1.851
0.015	0.039	0.21	0.025	0.018	0.065	0.186	0.024	1.769
0.001	0.038	0.224	0.022	0.013	-0.008	-0.236	0.011	1.774
-0.002	0.053	0.226	0.019	0.02	-0.076	-0.594	0.005	1.607
0.023	0.062	0.231	0.026	0.034	-0.039	-0.656	0.006	1.277
0.021	0.064	0.224	0.021	-0.003	0.05	-0.548	0.005	1.119
0.001	0.061	0.191	0.004	-0.075	0.111	-0.548	0.007	1.247
0.019	0.057	0.173	0.011	-0.064	0.131	-0.59	0.01	1.317
0.052	0.06	0.192	0.035	0	0.104	-0.496	0.009	1.28
0.057	0.068	0.198	0.036	0.015	0.055	-0.353	0.009	1.569
0.043	0.061	0.19	0.023	0.012	-0.017	-0.368	0.006	2.211
0.034	0.044	0.197	0.024	0.009	-0.062	-0.527	0.001	2.724
0.036	0.047	0.21	0.03	-0.013	0.016	-0.536	0.003	2.826
0.033	0.044	0.225	0.031	-0.012	0.113	-0.245	0.013	2.713
0.038	0.032	0.219	0.035	0.002	0.097	0.067	0.017	2.798
0.062	0.047	0.189	0.037	-0.002	0.048	0.124	0.015	3.218
0.063	0.058	0.189	0.028	-0.009	0.032	0.06	0.018	3.685
0.033	0.053	0.201	0.025	-0.007	0	0.046	0.018	3.95
0.007	0.062	0.191	0.038	0.01	0.002	0.122	0.015	4.2
-0.007	0.062	0.188	0.038	0.025	0.095	0.366	0.011	4.718
-0.018	0.043	0.2	0.028	0.02	0.151	0.629	0.007	5.329
-0.009	0.051	0.21	0.034	0.022	0.126	0.631	0.01	5.771
0.013	0.073	0.209	0.039	0.03	0.128	0.546	0.025	6.283
0.016	0.065	0.2	0.024	0.029	0.15	0.647	0.03	7.036
0.016	0.046	0.19	0.021	0.029	0.122	0.765	0.02	7.713
0.047	0.043	0.188	0.04	0.024	0.036	0.721	0.019	8.164
0.07	0.049	0.202	0.027	0.005	-0.163	0.315	0.02	8.523
0.047	0.04	0.219	-0.017	-0.012	-0.484	-0.829	-0.001	8.86
0.015	0.022	0.216	-0.024	-0.009	-0.702	-2.31	-0.015	9.207
0.009	0.022	0.211	-0.004	0.004	-0.561	-2.976	-0.008	9.342
0.02	0.027	0.215	0.003	-0.001	-0.183	-2.613	-0.004	9.095
0.034	0.025	0.209	0.003	-0.01	0.047	-1.976	-0.008	8.824
0.051	0.031	0.188	0.006	-0.006	0.052	-1.48	-0.007	8.684
0.069	0.038	0.175	0.01	0.003	0.042	-1.183	0.002	8.493
0.068	0.048	0.178	0.02	-0.005	0.107	-1.024	0.012	8.292
0.053	0.067	0.167	0.028	-0.028	0.168	-0.839	0.009	8.12
0.026	0.062	0.15	0.02	-0.016	0.151	-0.671	0.002	7.848
-0.007	0.043	0.16	0.009	0.014	0.116	-0.611	0.01	7.459
0.007	0.057	0.183	0.01	0.006	0.127	-0.521	0.018	7.109
0.041	0.072	0.182	0.018	-0.002	0.094	-0.419	0.008	6.754
0.032	0.053	0.171	0.022	0.01	0.008	-0.447	0	6.229
0.033	0.033	0.218	0.015	0.004	-0.018	-0.469	0.004	5.703
0.039	0.039	0.268	0.015	-0.009	-0.007	-0.345	0.005	5.283
0.006	0.048	0.226	0.037	-0.017	-0.001	-0.203	0.01	4.788
-0.002	0.041	0.186	0.048	-0.024	0.003	-0.1	0.016	4.254
0.007	0.027	0.21	0.03	-0.006	0.024	0.127	0.011	3.921
-0.014	0.033	0.224	0.023	0.025	0.132	0.45	0.008	3.76
-0.028	0.053	0.225	0.035	0.026	0.254	0.637	0.014	3.458
-0.016	0.058	0.221	0.033	0.008	0.264	0.713	0.022	2.953
0.001	0.042	0.19	0.017	0.002	0.221	0.879	0.016	2.471
0.017	0.036	0.17	0.02	0.002	0.19	1.06	0.003	2.053
0.026	0.042	0.188	0.042	-0.015	0.151	1.013	0.009	1.664
0.022	0.04	0.202	0.039	-0.014	0.109	0.864	0.011	1.348
0.015	0.044	0.201	0.021	0.032	0.086	0.934	-0.008	1.105
0.037	0.046	0.204	0.032	0.056	0.063	1.127	-0.007	1.001
0.063	0.039	0.204	0.038	0.032	0.059	1.195	0.013	1.048
0.033	0.058	0.206	0.024	0.015	0.107	1.105	0.016	1.131
-0.014	0.086	0.203	0.026	0.026	0.122	0.913	0.008	1.236
-0.009	0.07	0.184	0.028	0.027	0.079	0.725	0.007	1.49
0.023	0.042	0.178	0.021	0.002	0.047	0.597	0.003	1.893
0.039	0.044	0.193	0.03	0.002	0.011	0.534	-0.007	2.228
0.038	0.052	0.19	0.035	0.029	-0.064	0.563	-0.002	2.452
0.022	0.045	0.186	0.022	0.022	-0.146	0.685	0.011	2.752
0.018	0.041	0.204	0.019	-0.001	-0.159	0.851	0.012	3.274
0.054	0.055	0.212	0.026	0	-0.121	0.907	0.008	3.885
0.062	0.069	0.203	0.023	0.012	-0.082	0.8	0.006	4.3
0.034	0.064	0.183	0.015	0.014	0.008	0.695	0.011	4.619
0.068	0.053	0.168	0.021	0.021	0.12	0.656	0.016	5.031
0.112	0.048	0.178	0.032	0.028	0.123	0.732	0.015	5.388
0.062	0.046	0.185	0.019	0.018	0.066	0.989	0.009	5.726
0.012	0.046	0.179	0.003	0.013	0.099	1.222	0.003	6.173
0.022	0.046	0.193	0.019	-0.001	0.203	1.258	0.01	6.61
-0.004	0.048	0.213	0.03	-0.024	0.253	1.183	0.024	7.095
-0.046	0.05	0.22	0.026	-0.019	0.214	1.135	0.023	7.78
-0.014	0.053	0.211	0.028	-0.006	0.176	1.113	0.007	8.502
0.04	0.055	0.184	0.028	-0.004	0.166	1.022	-0.006	8.977
0.047	0.056	0.172	0.035	-0.007	0.13	0.928	-0.006	9.262
0.045	0.056	0.185	0.039	-0.02	0.063	0.951	-0.005	9.615
0.044	0.048	0.191	0.031	-0.015	-0.001	0.995	0	9.905
0.004	0.046	0.192	0.029	0.02	0.005	0.919	0.004	9.875
-0.03	0.059	0.196	0.027	0.031	0.095	0.803	0	9.723
-0.005	0.069	0.19	0.024	0.011	0.184	0.829	0.007	9.762
0.026	0.07	0.183	0.026	0.009	0.203	0.987	0.014	9.804
0.029	0.066	0.179	0.02	0.021	0.167	1.088	0.017	9.544
0.024	0.063	0.18	0.019	0.014	0.12	1.088	0.024	9.175
0.026	0.063	0.199	0.036	0.002	0.084	1.043	0.023	8.854
0.029	0.063	0.202	0.023	0.003	0.047	0.92	0.016	8.342
0.017	0.067	0.186	0.001	0.011	-0.049	0.797	0.014	7.536
0.008	0.057	0.192	0.023	0.027	-0.111	0.735	0.007	6.786
0.012	0.037	0.2	0.037	0.026	-0.007	0.754	-0.002	6.308
0	0.048	0.201	0.019	-0.003	-0.082	0.728	-0.001	5.718
-0.007	0.063	0.213	0.009	-0.027	-0.574	-0.204	-0.002	4.91
0.024	0.042	0.197	0.007	-0.024	-0.82	-1.818	-0.011	4.346
0.051	0.03	0.171	0.016	-0.003	-0.347	-2.051	-0.002	4.057
0.054	0.041	0.2	0.033	-0.006	0.148	-1.013	0.021	3.69
0.056	0.045	0.22	0.033	-0.033	0.053	-0.758	0.026	3.254
0.044	0.043	0.196	0.021	-0.017	-0.195	-1.227	0.02	2.824
0.027	0.038	0.198	0.016	0	-0.179	-1.44	0.022	2.226
0.058	0.042	0.228	0.016	-0.029	-0.019	-1.327	0.028	1.518
0.064	0.05	0.227	0.023	0.006	0.133	-0.953	0.025	0.938
0	0.045	0.201	0.028	0.111	0.179	-0.591	0.02	0.455
-0.001	0.043	0.224	0.021	0.154	0.115	-0.578	0.018	0.002
0.059	0.05	0.258	0.02	0.109	0.025	-0.769	0.016	-0.298
0.067	0.046	0.223	0.033	0.039	-0.03	-0.883	0.021	-0.404
0.046	0.034	0.192	0.033	-0.022	-0.016	-0.917	0.024	-0.349
0.007	0.039	0.207	0.021	-0.049	0.03	-0.942	0.016	-0.184
-0.025	0.048	0.203	0.019	-0.078	0.079	-0.888	0.007	-0.141
0.013	0.05	0.183	0.02	-0.155	0.112	-0.784	0.004	-0.161
0.036	0.057	0.18	0.021	-0.167	0.098	-0.789	0.007	0.06
0.006	0.05	0.171	0.019	-0.075	0.068	-0.875	0.005	0.41
0.004	0.038	0.159	0.008	-0.028	0.082	-0.896	-0.001	0.713
0.021	0.045	0.182	0.015	-0.024	0.119	-0.818	0.001	1.061
0.02	0.045	0.21	0.035	0.023	0.112	-0.694	0.004	1.66
0.008	0.039	0.211	0.028	0.057	0.042	-0.578	0.001	2.517
-0.004	0.057	0.205	0.019	0.043	-0.067	-0.524	-0.001	3.256
0.005	0.065	0.212	0.029	0.031	-0.128	-0.561	0.002	3.736
0.027	0.032	0.219	0.026	0.043	-0.096	-0.632	0.001	4.159
0.031	0.017	0.2	0.018	0.06	-0.038	-0.647	0.002	4.604
0.027	0.043	0.195	0.019	0.05	0.044	-0.575	0.012	4.987
0.038	0.053	0.223	0.017	0.011	0.1	-0.462	0.008	5.298
0.039	0.042	0.216	0.029	-0.018	0.075	-0.397	0.001	5.671
0.027	0.046	0.188	0.034	-0.016	0.04	-0.377	0.011	6.215
0.025	0.057	0.191	0.024	0.007	0.033	-0.328	0.012	6.898
0.03	0.056	0.191	0.031	0.017	0.073	-0.275	0.012	7.582
0.03	0.061	0.188	0.039	0.005	0.119	-0.218	0.018	8.182
0.016	0.064	0.207	0.035	0.007	0.133	0.038	0.011	8.74
0.015	0.052	0.198	0.035	0.019	0.24	0.378	0.012	9.235
0.037	0.053	0.165	0.028	0.015	0.376	0.475	0.019	9.542
0.038	0.059	0.175	0.017	0.008	0.379	0.656	0.015	9.668
0.022	0.041	0.196	0.008	0.006	0.365	1.204	0.016	9.804
0.018	0.027	0.194	-0.012	0.012	0.36	1.694	0.022	10.009
0.041	0.04	0.197	-0.013	0.009	0.293	1.846	0.023	10.128
0.062	0.059	0.196	-0.012	-0.01	0.171	1.725	0.023	10.018
0.044	0.055	0.194	-0.035	-0.02	-0.007	1.478	0.015	9.706
0.012	0.044	0.198	-0.001	-0.031	-0.06	1.328	0.002	9.347
-0.006	0.056	0.169	0.094	-0.041	0.116	1.361	0.008	9.005
0.004	0.067	0.143	0.12	-0.026	0.295	1.522	0.023	8.64
0.034	0.06	0.179	0.077	-0.002	0.312	1.629	0.02	8.256
0.045	0.057	0.198	0.052	0.023	0.226	1.528	0.009	7.858
0.031	0.059	0.17	0.037	0.052	0.091	1.379	0.009	7.491
0.009	0.055	0.185	0.019	0.054	-0.08	1.339	0.015	7.2
0.01	0.053	0.233	0.012	0.028	-0.22	1.291	0.018	6.843
0.031	0.052	0.248	0.017	0.013	-0.27	1.118	0.013	6.373
0.04	0.052	0.225	0.033	0.013	-0.205	0.929	0.004	5.937
0.038	0.058	0.202	0.037	0.017	-0.1	0.81	0.005	5.55
0.027	0.055	0.206	0.028	0.019	-0.069	0.647	0.008	5.152
0.019	0.039	0.214	0.011	0.02	-0.103	0.451	0.002	4.754
0.02	0.042	0.213	-0.003	0.028	-0.164	0.35	0.001	4.361
0.017	0.049	0.211	0.005	0.048	-0.179	0.289	0.007	3.915
0.027	0.046	0.202	0.003	0.062	-0.108	0.163	0.008	3.404
0.04	0.068	0.193	-0.009	0.04	-0.029	0.019	0.01	2.866
0.026	0.081	0.184	-0.014	0.007	0.021	-0.048	0.009	2.358
0.013	0.056	0.152	-0.046	0.008	0.022	-0.092	0.004	1.995
0.026	0.045	0.136	-0.064	0.007	-0.042	-0.153	0.005	1.766
0.035	0.06	0.167	-0.007	-0.001	-0.093	-0.082	0.009	1.604
0.036	0.055	0.19	0.07	0.006	-0.106	0.064	0.01	1.562
0.028	0.032	0.184	0.085	0.008	-0.116	0.007	0.008	1.589
0.004	0.037	0.19	0.071	0.007	-0.096	-0.212	0.007	1.67
0.004	0.062	0.209	0.089	0.004	-0.058	-0.341	0.01	1.949
0.031	0.06	0.206	0.113	-0.002	-0.048	-0.332	0.007	2.255
0.026	0.04	0.184	0.093	0	-0.022	-0.212	0	2.43
0.011	0.04	0.21	0.053	0.007	0.042	-0.018	0.003	2.693
0.025	0.043	0.256	0.034	0.016	0.039	0.121	0.01	3.065
0.029	0.039	0.234	0.031	0.013	-0.029	0.162	0.009	3.426
0.007	0.039	0.202	0.023	0.003	-0.059	0.123	-0.001	3.741
-0.006	0.039	0.207	0.013	0.028	-0.043	0.043	-0.002	4.003
0.003	0.041	0.205	0.012	0.047	0.007	0.025	0.008	4.339
0.034	0.05	0.205	0.013	0	0.041	0.055	0.012	4.748
0.051	0.045	0.217	0.009	-0.04	0.026	0.065	0.013	5.076
0.035	0.039	0.206	0.01	-0.02	0.043	0.112	0.015	5.388
0.032	0.053	0.187	0.011	-0.009	0.098	0.177	0.013	5.735
0.046	0.054	0.193	0.014	-0.031	0.093	0.192	0.015	5.987
0.048	0.04	0.202	0.023	-0.021	0.012	0.209	0.018	6.266
0.033	0.043	0.199	0.015	-0.012	-0.046	0.208	0.016	6.775
0.023	0.047	0.198	-0.007	-0.083	0.01	0.121	0.016	7.347
0.037	0.041	0.199	-0.02	-0.108	0.112	0.024	0.015	7.77
0.041	0.058	0.208	-0.04	-0.004	0.149	0.024	0.013	8.113
0.017	0.08	0.215	-0.065	0.029	0.14	0.071	0.016	8.434
0.006	0.07	0.193	-0.091	-0.058	0.135	0.031	0.019	8.592
0.019	0.059	0.173	-0.142	-0.075	0.165	-0.065	0.016	8.549
0.028	0.058	0.183	-0.138	0.007	0.203	-0.044	0.008	8.445
0.03	0.047	0.19	0.015	0.07	0.169	0.063	0.001	8.288
0.016	0.037	0.195	0.174	0.085	0.087	0.133	0.001	8.037
0.003	0.034	0.207	0.18	0.082	0.033	0.202	0.006	7.765
0.028	0.043	0.211	0.135	0.044	0.058	0.25	0.012	7.482
0.04	0.059	0.208	0.117	0.001	0.124	0.233	0.016	7.15
0.012	0.055	0.196	0.082	-0.003	0.15	0.237	0.006	6.773
0.012	0.038	0.193	0.049	0.003	0.203	0.24	-0.004	6.364
0.031	0.041	0.206	0.044	0.02	0.314	0.225	0.009	6.026
0.016	0.051	0.205	0.029	0.058	0.34	0.279	0.017	5.679
0.003	0.053	0.194	0.012	0.079	0.283	0.344	0.002	5.167
0.015	0.06	0.194	0.031	0.075	0.308	0.403	0.001	4.684
0.022	0.058	0.186	0.049	0.021	0.326	0.509	0.011	4.318
0.033	0.054	0.183	0.045	-0.042	0.161	0.556	0.005	3.909
0.033	0.064	0.196	0.041	-0.022	-0.015	0.49	0.002	3.512
0.01	0.056	0.179	0.036	0.023	-0.026	0.439	0.009	3.244
0.009	0.048	0.154	0.033	0.02	-0.009	0.406	0.014	3.04
0.027	0.057	0.17	0.033	0	-0.034	0.274	0.015	2.774
0.016	0.049	0.193	0.026	-0.003	-0.064	0.133	0.014	2.37
-0.009	0.033	0.193	0.012	0.006	-0.138	0.082	0.016	1.911
-0.007	0.043	0.189	0.006	0.006	-0.173	0.041	0.02	1.461
0.015	0.061	0.198	0.015	0.006	-0.158	0.001	0.017	1.004
0.019	0.039	0.203	0.019	-0.012	-0.237	0.078	0.006	0.67
0.022	0.016	0.191	0.01	-0.089	-0.316	0.214	-0.002	0.588
0.046	0.037	0.182	0.009	-0.117	-0.258	0.188	0.005	0.619
0.044	0.053	0.19	0.017	-0.028	-0.182	-0.001	0.015	0.616
0.023	0.045	0.2	0.023	0.033	-0.116	-0.174	0.016	0.695
0.018	0.04	0.2	0.025	0.009	-0.027	-0.26	0.014	0.93
0.004	0.041	0.202	0.026	-0.006	-0.083	-0.273	0.014	1.216
0.01	0.052	0.207	0.021	0.011	-0.2	-0.253	0.012	1.482
0.053	0.066	0.212	0.019	0.017	-0.139	-0.232	0.015	1.77
0.061	0.067	0.211	0.022	0.005	-0.032	-0.166	0.021	2.15
0.04	0.053	0.193	0.014	0.008	0.028	-0.101	0.013	2.577
0.048	0.04	0.18	0.007	0.01	0.121	-0.12	0	2.995
0.076	0.042	0.189	0.016	-0.013	0.188	-0.139	0.006	3.428
0.075	0.051	0.192	0.005	-0.02	0.143	-0.093	0.012	3.827
0.04	0.05	0.189	-0.009	0.02	0.051	-0.037	-0.001	4.171
0.029	0.051	0.196	0.009	0.041	0.05	-0.01	-0.006	4.644
0.057	0.067	0.198	0.025	-0.003	0.133	-0.059	0.002	5.233
0.062	0.069	0.201	0.019	-0.036	0.136	-0.192	0.009	5.656
0.029	0.047	0.205	0.017	-0.017	0.056	-0.286	0.006	5.901
0	0.038	0.186	0.026	0.007	0.064	-0.272	0	6.13
0.002	0.042	0.174	0.03	-0.011	0.133	-0.216	0.007	6.472
0.027	0.045	0.19	0.031	-0.086	0.088	-0.167	0.015	6.993
0.035	0.048	0.201	0.04	-0.096	0.001	-0.11	0.01	7.533
0.019	0.046	0.196	0.035	0.03	-0.014	-0.01	0.004	7.999
0.021	0.048	0.197	0.016	0.11	-0.022	0.058	0.008	8.492
0.034	0.059	0.208	0.015	0.04	0.007	0.047	0.015	8.932
0.024	0.062	0.208	0.022	-0.047	0.11	0.048	0.013	9.19
0.015	0.054	0.197	0.017	-0.048	0.157	0.084	0.008	9.343
0.008	0.052	0.22	0.015	-0.004	0.106	0.088	0.012	9.428
-0.004	0.05	0.246	0.022	0.03	0.042	0.086	0.014	9.408
0.007	0.047	0.212	0.028	0.066	-0.004	0.127	0.016	9.259
0.022	0.049	0.185	0.029	0.096	-0.041	0.13	0.019	8.994
0.008	0.046	0.2	0.03	0.092	-0.022	0.083	0.014	8.721
-0.005	0.049	0.208	0.03	0.074	0.064	0.082	0.015	8.425
0.008	0.072	0.205	0.026	0.037	0.117	0.077	0.018	8.015
0.019	0.079	0.203	0.025	-0.042	0.109	0.036	0.013	7.593
0.014	0.058	0.202	0.023	-0.076	0.103	0.06	0.017	7.29
0.018	0.054	0.205	0.013	-0.013	0.077	0.158	0.02	7.032
0.041	0.058	0.213	0.018	0.021	0.008	0.209	0.012	6.682
0.055	0.051	0.211	0.039	0	-0.044	0.146	0.013	6.376
0.029	0.048	0.2	0.038	0.019	0.005	0.07	0.012	6.209
0.006	0.054	0.195	0.02	0.045	0.173	0.093	0.003	5.989
0.033	0.063	0.209	0.02	0.067	0.26	0.15	0.005	5.603
0.045	0.046	0.222	0.029	0.127	0.118	0.181	0.014	5.126
0.025	0.014	0.204	0.025	0.111	-0.015	0.21	0.014	4.752
0.037	0.022	0.187	0.021	0.023	0.012	0.253	0.002	4.389
0.054	0.045	0.19	0.019	0.013	0.008	0.374	-0.003	3.818
0.036	0.051	0.195	0.025	0.023	-0.031	0.528	0.008	3.243
0.027	0.056	0.204	0.033	0.001	0.015	0.522	0.018	2.786
0.041	0.048	0.204	0.018	0.018	0.053	0.37	0.016	2.362
0.009	0.036	0.2	0.019	0.03	0.024	0.288	0.009	2.07
-0.03	0.028	0.205	0.045	-0.003	0.004	0.352	0.006	1.985
0.008	0.021	0.196	0.04	-0.026	0.03	0.489	0.007	2.012
0.046	0.031	0.18	0.021	-0.032	0.006	0.539	0.007	2.011
0.016	0.044	0.211	0.03	-0.047	-0.083	0.432	0.005	2
-0.009	0.046	0.249	0.033	-0.056	-0.095	0.392	0.007	2.071
0.006	0.053	0.219	0.017	-0.051	-0.07	0.474	0.016	2.168
0.027	0.063	0.175	0.015	-0.034	-0.102	0.43	0.012	2.273
0.034	0.065	0.189	0.021	0	-0.076	0.36	0	2.484
0.023	0.064	0.221	0.019	0.02	0.018	0.484	-0.001	2.815
0.013	0.063	0.223	0.022	-0.016	0.029	0.618	0.007	3.174
0.013	0.054	0.215	0.024	-0.043	-0.005	0.59	0.014	3.487
0.021	0.044	0.202	0.015	-0.026	0.043	0.484	0.01	3.758
0.039	0.043	0.191	0.015	-0.027	0.095	0.377	-0.003	4.004
0.052	0.054	0.209	0.023	-0.033	0.009	0.279	0	4.279
0.039	0.062	0.219	0.024	-0.003	-0.111	0.235	0.015	4.608
0.017	0.054	0.196	0.028	0.024	-0.078	0.262	0.018	4.886
0.021	0.042	0.196	0.032	0.003	0.079	0.258	0.016	5.129
0.033	0.047	0.219	0.024	-0.042	0.191	0.178	0.019	5.423
0.027	0.046	0.215	0.022	-0.037	0.152	0.185	0.019	5.712
0.036	0.029	0.209	0.024	0.043	0.071	0.316	0.015	6.101
0.051	0.03	0.222	0.017	0.112	0.04	0.345	0.015	6.67
0.035	0.052	0.213	0.015	0.091	0.01	0.227	0.012	7.174
0.027	0.056	0.192	0.024	0.016	0.017	0.176	0.011	7.602
0.036	0.035	0.18	0.029	-0.026	0.061	0.242	0.015	8.088
0.012	0.024	0.119	0.018	-0.029	0.066	0.161	0.012	8.47
-0.004	0.039	-0.011	0.017	-0.025	0.087	-0.101	0.005	8.653
0.034	0.057	-0.103	0.034	-0.005	0.162	-0.175	-0.002	8.642
0.046	0.056	-0.119	0.035	0.031	0.166	-0.01	-0.003	8.473
0.015	0.048	-0.127	0.018	0.045	0.076	0.121	0.007	8.315
0.013	0.049	-0.056	0.015	0.033	0.01	0.119	0.012	8.112
0.043	0.05	0.16	0.017	0.015	0.005	0.04	0.011	7.722
0.044	0.046	0.351	0	0.001	-0.008	0.003	0.008	7.341
0.007	0.046	0.395	-0.002	0.008	-0.049	0.048	-0.001	7.079
-0.002	0.045	0.366	0.024	0.03	-0.018	0.034	0.001	6.803
0.022	0.05	0.339	0.035	0.023	0.11	-0.05	0.016	6.488
0.032	0.064	0.326	0.033	-0.014	0.206	-0.042	0.018	6.125
0.029	0.065	0.333	0.038	-0.038	0.186	0.052	0.007	5.696
0.017	0.05	0.331	0.034	-0.034	0.115	0.083	0.008	5.185
0.014	0.041	0.311	0.031	-0.021	0.069	0.019	0.011	4.595
0.039	0.044	0.297	0.045	-0.01	0.029	-0.042	0.01	4.076
0.044	0.047	0.265	0.047	0.006	-0.041	-0.01	0.011	3.66
0.009	0.046	0.211	0.028	0.023	-0.094	0.118	0.004	3.284
-0.015	0.058	0.174	0.017	0.03	0.037	0.211	-0.006	3.114
0.01	0.078	0.139	0.017	0.029	0.26	0.152	0.002	3.175
0.041	0.072	0.111	0.015	0.027	0.235	0.052	0.01	3.093
0.035	0.052	0.118	0.024	0.017	0.09	0.051	0	2.681
0.023	0.058	0.156	0.031	0.009	0.117	0.091	-0.009	2.161
0.023	0.069	0.196	0.02	0.015	0.111	0.079	-0.002	1.699
0.026	0.061	0.18	0.024	0.02	-0.055	0.022	0.007	1.27
0.03	0.053	0.123	0.039	0.019	-0.122	-0.014	0.012	0.937
0.006	0.055	0.115	0.025	0.031	-0.014	0.029	0.009	0.837
-0.01	0.064	0.176	0.007	0.036	0.066	0.044	0.004	0.924
0.026	0.071	0.244	0.008	0.004	0.081	-0.037	0.01	1.043
0.048	0.072	0.25	0.007	-0.03	0.065	-0.036	0.015	1.219
0.026	0.065	0.2	0.004	-0.042	-0.057	0.061	0.014	1.536
0.026	0.046	0.182	0.01	-0.067	-0.153	0.072	0.022	1.877
0.046	0.037	0.238	0.02	-0.128	-0.108	0.061	0.03	2.134
0.024	0.044	0.297	0.028	-0.174	-0.07	0.148	0.022	2.387
-0.006	0.049	0.304	0.028	-0.168	-0.088	0.203	0.008	2.74
0.018	0.054	0.263	0.025	-0.144	-0.129	0.139	0.002	3.21
0.056	0.065	0.243	0.018	-0.038	-0.137	0.08	0.003	3.725
0.037	0.067	0.293	0.015	0.152	-0.048	0.11	0.003	4.198
0.009	0.062	0.351	0.023	0.208	0.026	0.151	0.001	4.607
0.034	0.07	0.384	0.025	0.138	0.02	0.084	0	4.98
0.057	0.075	0.406	0.025	0.125	0.035	-0.035	0.001	5.276
0.044	0.069	0.412	0.037	0.09	0.066	-0.061	0.006	5.472
0.024	0.062	0.463	0.042	-0.019	0.056	-0.033	0.01	5.715
0.007	0.05	0.585	0.026	-0.048	0.051	-0.02	0.015	6.061
0.004	0.047	0.661	0.021	-0.004	0.086	-0.015	0.016	6.421
0.023	0.048	0.563	0.026	-0.016	0.131	-0.029	0.013	6.865
0.046	0.037	0.307	0.025	-0.066	0.154	-0.001	0.017	7.379
0.042	0.022	0.056	0.03	-0.083	0.119	0.083	0.019	7.814
0.019	0.026	-0.065	0.037	-0.083	0.035	0.121	0.014	8.196
0.018	0.047	-0.128	0.038	-0.094	-0.007	0.141	0.013	8.506
0.033	0.054	-0.252	0.033	-0.078	0.02	0.198	0.016	8.729
0.033	0.026	-0.347	0.017	0.003	0.033	0.212	0.015	8.99
0.019	-0.008	-0.341	0.01	0.104	0.044	0.158	0.013	9.283
0.012	-0.022	-0.379	0.02	0.156	0.105	0.096	0.01	9.59
0.014	-0.017	-0.473	0.023	0.172	0.087	0.038	0.006	9.866
0.003	-0.02	-0.425	0.02	0.188	-0.06	0.009	0.003	9.976
-0.001	-0.032	-0.211	0.026	0.151	-0.121	0.05	0.008	10.069
0.017	-0.024	0.1	0.036	0.056	-0.035	0.11	0.022	10.121
0.036	-0.013	0.532	0.039	-0.007	0.018	0.082	0.02	9.847
0.045	-0.014	1.029	0.027	0	0.038	-0.005	0.006	9.539
0.031	0.006	1.382	0.005	0.032	0.084	-0.07	0.01	9.462
0.017	0.055	1.329	-0.006	0.031	0.031	-0.148	0.016	9.272
0.035	0.093	0.823	-0.018	0.002	-0.064	-0.215	0.006	8.911
0.035	0.075	0.211	-0.054	-0.012	-0.048	-0.168	0.001	8.649
0.007	0.044	-0.206	-0.032	-0.009	0.02	-0.061	0.005	8.392
0.019	0.058	-0.399	0.064	-0.007	0.078	-0.086	0.01	7.896
0.041	0.073	-0.383	0.096	-0.002	0.082	-0.184	0.012	7.203
0.036	0.052	-0.336	0.062	0.001	0.038	-0.139	0.011	6.46
0.036	0.028	-0.421	0.058	-0.001	0.045	0.013	0.005	5.644
0.028	0.026	-0.459	0.051	0.014	0.071	0.208	0.004	4.729
0.012	0.048	-0.338	0.022	0.044	0.078	0.388	0.013	3.776
0.026	0.088	-0.223	0.015	0.052	0.155	0.461	0.007	2.705
0.041	0.125	-0.145	0.022	0.045	0.246	0.534	-0.003	1.372
0.013	0.12	-0.003	0.028	0.046	0.186	0.619	0.005	-0.225
0	0.096	0.207	0.043	0.048	0.086	0.626	0.011	-1.744
0.03	0.103	0.435	0.047	0.041	0.109	0.665	0.008	-2.741
0.023	0.111	0.575	0.019	0.012	0.153	0.839	0.008	-3.331
0.008	0.088	0.578	-0.005	-0.031	0.136	1.083	0.006	-3.644
0.059	0.08	0.555	-0.002	-0.069	0.144	1.213	0.007	-3.406
0.084	0.106	0.514	-0.014	-0.114	0.225	1.287	0.017	-2.91
0.042	0.121	0.403	-0.033	-0.151	0.192	1.266	0.018	-2.506
0.021	0.116	0.321	-0.002	-0.128	-0.034	0.723	0.012	-1.906
0.019	0.11	0.298	0.041	-0.034	0.032	0.559	0.016	-1.335
0.005	0.111	0.3	0.027	0.056	0.408	1.731	0.014	-1.041
0.017	0.116	0.369	-0.01	0.058	0.62	3.101	0.014	-0.55
0.028	0.111	0.46	-0.035	-0.019	0.284	3.001	0.017	0.189
0.012	0.105	0.473	-0.106	-0.078	-0.847	0.875	-0.002	0.976
0.014	0.124	0.427	-0.177	-0.027	-1.242	-0.93	-0.013	2.083
0.015	0.161	0.407	-0.08	0.083	-0.325	-0.737	0.01	3.788
0.002	0.174	0.349	0.11	0.137	0.105	-0.126	0.023	5.64
0.008	0.158	0.163	0.152	0.131	0.191	0.561	0.015	6.839
0.02	0.133	-0.03	0.097	0.092	0.391	1.053	0.008	7.545
0.027	0.076	-0.123	0.112	0.014	0.163	0.729	0.005	8.247
0.024	-0.04	-0.119	0.15	-0.068	0.014	0.585	0.006	8.861
0.014	-0.157	0.004	0.132	-0.154	0.083	0.662	0.005	9.43
0.016	-0.221	0.161	0.085	-0.224	-0.029	0.452	0.003	10.121
0.005	-0.274	0.266	0.079	-0.216	-0.148	0.269	0.007	10.978
-0.002	-0.317	0.388	0.101	-0.153	-0.055	0.344	0.008	11.863
0.022	-0.268	0.504	0.06	-0.089	0.075	0.528	0.009	12.467
0.031	-0.127	0.52	-0.015	-0.02	0.081	0.487	0.018	12.775
0.011	0.034	0.462	-0.027	0.071	0.05	0.34	0.022	12.834
0.017	0.18	0.363	0.01	0.126	0.032	0.356	0.023	12.627
0.033	0.259	0.264	0.046	0.113	-0.009	0.247	0.028	12.332
0.012	0.233	0.219	0.062	0.061	-0.019	-0.062	0.032	12.05
0.014	0.185	0.166	0.063	-0.022	0.005	-0.25	0.028	11.752
0.054	0.172	0.065	0.077	-0.044	0.012	-0.245	0.019	11.299
0.067	0.151	-0.005	0.086	0.025	0.035	-0.201	0.009	10.562
0.047	0.14	-0.032	0.09	0.04	0.099	-0.189	0.007	9.791
0.024	0.164	-0.042	0.122	-0.011	0.161	-0.147	0.011	9.134
0.011	0.161	0.043	0.119	-0.07	0.134	-0.109	0.013	8.441
0.01	0.138	0.194	0.048	-0.125	0.03	-0.133	0.012	7.704
0.025	0.146	0.274	0.002	-0.09	-0.02	-0.183	0.014	6.959
0.031	0.15	0.308	0.005	0.059	-0.075	-0.257	0.005	6.242
0.028	0.155	0.303	-0.017	0.203	-0.146	-0.308	0	5.581
0.046	0.2	0.177	-0.048	0.236	0.077	-0.271	0.013	4.901
0.032	0.227	-0.002	-0.012	0.191	0.383	-0.214	0.014	4.236
0.003	0.171	-0.104	-0.014	0.14	0.273	-0.191	0	3.642
0.028	0.052	-0.077	-0.147	0.098	0.079	-0.181	0	2.983
0.043	-0.075	0.008	-0.239	0.067	0.111	-0.211	0.01	2.247
0.025	-0.139	0.07	-0.203	0.055	0.101	-0.32	0.009	1.645
0.007	-0.127	0.202	-0.16	0.053	-0.11	-0.468	-0.001	1.179
0.009	-0.079	0.366	-0.087	0.023	-0.298	-0.559	0.002	0.734
0.046	-0.038	0.325	0.084	-0.02	-0.185	-0.533	0.013	0.224
0.043	-0.057	0.172	0.238	-0.013	-0.045	-0.427	0.014	-0.467
0.01	-0.091	0.161	0.288	0.011	-0.111	-0.325	0.013	-1.114
0.025	-0.096	0.233	0.222	-0.032	-0.119	-0.278	0.012	-1.45
0.041	-0.142	0.333	0.098	-0.101	-0.087	-0.224	0.012	-1.583
0.035	-0.213	0.498	0.055	-0.091	-0.172	-0.162	0.015	-1.632
0.036	-0.217	0.591	0.088	-0.035	-0.2	-0.217	0.008	-1.592
0.023	-0.124	0.586	0.101	-0.04	0.001	-0.332	-0.005	-1.467
0.01	0.03	0.606	0.084	-0.088	0.24	-0.477	0.002	-1.336
0.01	0.162	0.591	-0.004	-0.099	0.265	-0.664	0.017	-1.206
0.008	0.224	0.398	-0.151	-0.031	0.105	-0.66	0.017	-0.885
0.019	0.23	0.104	-0.221	0.087	-0.094	-0.456	0.015	-0.352
0.032	0.174	-0.077	-0.225	0.166	-0.188	-0.365	0.017	0.203
0.025	0.043	-0.141	-0.303	0.178	-0.165	-0.432	0.015	0.801
0.033	-0.075	-0.19	-0.438	0.179	-0.078	-0.428	0.004	1.535
0.046	-0.058	-0.219	-0.405	0.174	0.05	-0.346	-0.003	2.263
0.031	0.019	-0.129	-0.074	0.114	0.136	-0.353	0.001	2.785
0.021	0.012	0.213	0.288	0.028	0.149	-0.374	0.007	3.181
0.023	-0.019	0.662	0.39	-0.014	0.117	-0.296	0.009	3.658
0.016	-0.01	0.877	0.331	-0.007	0.133	-0.153	0.01	4.076
0.034	-0.024	0.825	0.228	0.041	0.216	0.093	0.005	4.286
0.066	-0.045	0.638	0.076	0.084	0.258	0.355	0.001	4.5
0.055	0.01	0.345	-0.028	0.012	0.23	0.399	0.007	4.92
0.024	0.121	0.007	-0.001	-0.148	0.166	0.265	0.014	5.557
0.004	0.209	-0.318	0.023	-0.285	0.114	0.192	0.012	6.275
-0.008	0.275	-0.556	-0.062	-0.401	0.064	0.261	0.012	6.962
0.005	0.317	-0.57	-0.116	-0.425	0.003	0.369	0.009	7.526
0.02	0.271	-0.363	-0.039	-0.247	-0.047	0.425	0.006	7.866
0.014	0.182	-0.103	0.092	-0.013	-0.083	0.486	0.003	8.156
0.011	0.163	0.119	0.207	0.102	-0.074	0.571	-0.004	8.542
0.019	0.175	0.329	0.252	0.151	-0.02	0.464	-0.004	8.765
0.028	0.158	0.509	0.231	0.185	0.043	0.25	0	8.722
0.032	0.135	0.615	0.188	0.193	0.075	0.326	-0.002	8.73
0.013	0.135	0.646	0.115	0.211	0.07	0.377	0.001	8.917
-0.005	0.15	0.663	0.082	0.235	0.145	0.03	0.003	9.024
0.025	0.124	0.744	0.129	0.194	0.311	-0.056	0.004	8.914
0.036	0.026	0.686	0.142	0.112	0.366	0.517	0.01	8.716
0.014	-0.102	0.225	0.089	-0.003	0.155	0.919	0.011	8.494
0.038	-0.227	-0.394	0.006	-0.222	-0.196	0.524	0.013	8.242
0.052	-0.369	-0.77	-0.055	-0.491	-0.334	-0.022	0.03	7.972
0.022	-0.488	-0.833	-0.035	-0.635	-0.197	-0.173	0.04	7.574
0.023	-0.508	-0.653	-0.017	-0.591	-0.082	-0.238	0.029	7.199
0.04	-0.427	-0.247	-0.048	-0.531	-0.094	-0.27	0.022	7.126
0.026	-0.278	0.354	-0.018	-0.528	-0.139	-0.128	0.028	7.007
0.014	-0.111	0.986	0.069	-0.306	-0.163	-0.011	0.015	6.552
0.016	0.047	1.338	0.109	0.163	-0.102	0.025	-0.005	6.118
0.015	0.227	1.237	0.087	0.509	0.066	0.037	-0.007	5.869
0.022	0.373	0.822	0.033	0.592	0.182	0.011	-0.013	5.584
0.032	0.401	0.407	-0.005	0.526	0.122	0.024	-0.02	5.124
0.033	0.346	0.088	0.006	0.39	-0.023	-0.059	-0.006	4.487
0.02	0.296	-0.43	0.013	0.273	-0.066	-0.365	0.003	3.86
0.009	0.265	-1.07	-0.009	0.189	0.072	-0.531	-0.001	3.42
0.021	0.212	-1.222	0.01	0.074	0.148	-0.399	0.003	3.056
0.031	0.139	-0.862	0.028	-0.047	0.007	-0.313	0.001	2.711
0.024	0.081	-0.482	-0.034	-0.063	-0.059	-0.39	0	2.563
0.033	0.064	-0.027	-0.081	0.011	0.083	-0.38	0.017	2.61
0.049	0.082	0.72	-0.054	0.034	0.164	-0.156	0.028	2.586
0.033	0.093	1.362	-0.008	0.045	0.1	0.054	0.017	2.399
0.017	0.079	1.465	0.036	0.096	0.082	0.112	0.006	2.294
0.044	0.054	1.109	0.072	0.111	0.179	0.244	0.012	2.507
0.054	0.03	0.581	0.087	0.139	0.251	0.496	0.015	2.856
0.028	0.02	0.122	0.087	0.2	0.178	0.657	0.01	3.108
0.03	0.023	-0.183	0.073	0.181	0.104	0.718	0.011	3.399
0.036	0.012	-0.365	0.042	0.056	0.168	0.776	0.009	3.727
0.022	-0.025	-0.316	0.012	-0.13	0.193	0.867	0.003	3.968
0.023	-0.052	0.045	-0.021	-0.366	0.086	0.989	0.006	4.228
0.025	-0.024	0.495	-0.108	-0.524	0.034	1.08	0.015	4.525
0.024	0.058	0.768	-0.228	-0.412	0.031	1.085	0.02	4.879
0.026	0.133	0.811	-0.266	-0.158	-0.067	1.024	0.03	5.354
0.016	0.148	0.674	-0.204	0.047	-0.149	0.973	0.046	5.787
0.005	0.078	0.38	-0.073	0.249	-0.123	0.997	0.049	6.1
0.012	-0.042	-0.018	0.117	0.441	-0.076	1.033	0.047	6.328
0.031	-0.096	-0.414	0.205	0.498	-0.023	0.953	0.049	6.46
0.055	-0.111	-0.666	0.098	0.305	0.084	0.931	0.043	6.608
0.045	-0.208	-0.58	-0.001	-0.012	0.218	1.123	0.023	6.879
0.002	-0.265	-0.179	0.035	-0.107	0.293	1.191	0	7.283
-0.005	-0.144	0.258	0.067	-0.001	0.245	1.072	-0.007	7.779
0.012	0.056	0.721	-0.002	0.038	0.12	1.035	0.003	8.289
0.01	0.197	1.227	-0.048	0.047	0.024	0.913	0.004	8.823
0.009	0.224	1.374	0.022	0.129	0.01	0.634	0.002	9.265
0.008	0.185	1.043	0.092	0.197	0.038	0.45	0.012	9.398
0.01	0.168	0.599	0.085	0.129	0.04	0.344	0.003	9.345
0.043	0.164	0.168	0.073	-0.115	0.033	0.318	-0.006	9.257
0.068	0.122	-0.293	0.076	-0.337	0.055	0.399	0.008	9.014
0.033	0.078	-0.725	0.053	-0.247	0.051	0.326	0.008	8.662
-0.001	0.108	-1.059	0.017	0.019	-0.022	0.161	-0.004	8.338
0.018	0.169	-1.087	0.008	0.138	-0.107	0.193	0.004	8
0.033	0.168	-0.698	-0.002	0.117	-0.13	0.33	0.014	7.674
0.018	0.128	-0.163	-0.091	0.06	-0.096	0.38	0.005	7.432
0.007	0.118	0.312	-0.186	0.009	-0.055	0.307	-0.006	7.213
0.016	0.127	0.659	-0.115	0.014	-0.007	0.198	-0.006	6.838
0.039	0.124	0.78	0.117	0.01	0.042	0.141	0.004	6.305
0.05	0.118	0.731	0.318	-0.048	0.055	0.084	0.014	5.864
0.027	0.123	0.63	0.308	-0.082	0.058	-0.025	0.011	5.521
0.01	0.135	0.548	0.135	-0.114	0.057	-0.141	0.006	5.137
0.014	0.145	0.488	0.04	-0.168	0.017	-0.168	0.01	4.784
0.01	0.147	0.352	0.063	-0.114	-0.001	-0.079	0.014	4.458
0.028	0.131	0.159	0.041	0.018	0.041	-0.049	0.014	4.113
0.06	0.116	0.054	-0.006	0.062	0.069	-0.175	0.008	3.617
0.057	0.116	0.059	-0.043	0.037	0.058	-0.282	0.005	2.857
0.044	0.113	0.06	-0.119	0.04	0.048	-0.25	0.01	2.28
0.046	0.095	0.074	-0.008	0.065	0.023	-0.184	0.007	2.077
0.05	0.09	0.185	0.301	0.073	-0.029	-0.178	-0.003	1.821
0.05	0.11	0.251	0.318	0.089	0.004	-0.158	0.003	1.43
0.042	0.098	0.207	0.038	0.109	0.091	-0.083	0.014	1.081
0.036	0.053	0.19	-0.097	0.074	0.059	-0.09	0.016	0.826
0.03	0.057	0.217	-0.061	0.013	-0.02	-0.211	0.011	0.681
0.012	0.1	0.266	-0.022	-0.131	-0.028	-0.265	0.005	0.672
0.009	0.111	0.344	0.012	-0.366	-0.028	-0.2	0.002	0.763
0.004	0.105	0.351	0.072	-0.387	-0.03	-0.139	0.002	0.899
-0.03	0.099	0.281	0.125	-0.107	-0.004	-0.094	0	1.219
-0.022	0.078	0.244	0.113	0.136	0.006	-0.074	0.003	1.688
0.033	0.084	0.247	0.003	0.155	-0.03	-0.208	0.007	1.903
0.041	0.111	0.242	-0.2	0.075	-0.097	-0.409	0.002	1.946
0.022	0.076	0.213	-0.385	0.037	-0.122	-0.493	-0.002	2.264
0.033	0.014	0.188	-0.372	0.029	-0.051	-0.51	0.008	2.827
0.052	0.007	0.202	-0.156	0.003	-0.016	-0.417	0.02	3.36
0.048	0.001	0.216	0.083	-0.015	-0.067	-0.29	0.011	3.661
0.027	-0.034	0.196	0.203	-0.002	-0.011	-0.416	-0.009	3.802
0.055	-0.045	0.187	0.231	0.015	0.171	-0.481	-0.004	3.931
0.095	-0.063	0.19	0.217	0.006	0.208	-0.208	0.006	4.004
0.048	-0.18	0.184	0.032	-0.006	0.053	-0.06	0.005	4.362
0.016	-0.391	0.18	-0.254	0.001	-0.077	-0.18	0.013	5.077
0.042	-0.541	0.167	-0.251	0.007	-0.101	-0.309	0.018	5.639
0.029	-0.467	0.152	0.044	0.003	-0.063	-0.388	0.007	6.19
0.022	-0.178	0.164	0.213	-0.001	0.014	-0.348	-0.007	6.858
0.057	0.152	0.173	0.14	0	0.087	-0.211	-0.012	7.297
0.042	0.366	0.175	0.12	0.008	0.094	-0.16	-0.012	7.733
0.001	0.447	0.2	0.219	0.011	0.081	-0.218	-0.011	8.339
0.021	0.467	0.221	0.202	0.007	0.149	-0.262	-0.005	8.806
0.048	0.452	0.218	0.102	0.011	0.206	-0.157	0.008	8.967
0.045	0.393	0.213	0.087	0.013	0.107	0.022	0.022	8.809
0.043	0.329	0.228	0.058	0.008	-0.025	0.052	0.034	8.585
0.036	0.25	0.238	-0.034	0.011	-0.023	0.005	0.046	8.5
0.035	0.092	0.217	-0.021	0.009	0.015	0.064	0.034	8.311
0.018	-0.133	0.191	-0.014	-0.002	-0.031	0.147	-0.001	8.012
-0.03	-0.333	0.182	-0.267	0.008	-0.039	0.191	-0.012	7.992
-0.037	-0.429	0.188	-0.444	0.021	0.105	0.247	-0.005	8.15
-0.017	-0.501	0.203	-0.265	0.006	0.238	0.229	0.004	7.979
-0.032	-0.627	0.194	-0.146	0.002	0.195	0.124	0.024	7.362
-0.035	-0.661	0.163	-0.177	0.019	0.095	0.114	0.035	6.62
-0.012	-0.523	0.148	-0.064	0.009	0.039	0.227	0.028	6.111
-0.007	-0.244	0.167	0.143	-0.01	-0.034	0.299	0.032	5.706
0.003	0.156	0.194	0.303	0.003	-0.097	0.306	0.034	5.111
0.016	0.467	0.206	0.38	0.013	-0.022	0.366	0.019	4.592
0.012	0.533	0.202	0.369	-0.011	0.189	0.438	0.01	4.399
0.019	0.493	0.189	0.302	-0.032	0.317	0.419	0.009	4.186
0.042	0.419	0.19	0.21	-0.007	0.227	0.379	0.001	3.774
0.062	0.344	0.197	0.158	0.02	0.083	0.414	-0.002	3.383
0.059	0.359	0.191	0.152	0.006	0.012	0.478	0.008	2.92
0.037	0.383	0.188	0.118	-0.006	-0.043	0.515	0.018	2.319
0.033	0.363	0.196	0.014	0.006	-0.075	0.527	0.013	1.828
0.028	0.373	0.204	-0.116	0.005	-0.059	0.506	0.002	1.484
-0.006	0.347	0.224	-0.216	0.002	-0.035	0.46	-0.004	1.177
-0.037	0.231	0.231	-0.275	0.016	0	0.42	-0.007	0.873
-0.044	0.089	0.216	-0.18	0.021	0.056	0.411	-0.004	0.657
-0.037	-0.118	0.218	0.114	0.024	0.079	0.431	-0.003	0.645
-0.01	-0.332	0.21	0.286	0.033	0.04	0.468	-0.003	0.74
[truncated: 22,624 more rows]
