# Supplementary material for: Asymmetric and transient properties of reciprocal activity of antagonists during the paw-shake response in the cat
Source: PLoS Comput Biol. 2021 Dec 28;17(12):e1009677. doi: 10.1371/journal.pcbi.1009677 (PMC8759665; doi:10.1371/journal.pcbi.1009677)
Supplement: S1 Data — File name of each file has the following structure: SupplementaryFileNumber_Data_SessionNumber_AnimalCode_EpisodeNumber.txt. Example: S1_Data_7_3-25-0_bo_9F.txt, where S1 is the supplementary data file number 7, 3-25-0 is session number, bo is animal code, 9F is episode number, and txt is file type extension. Each column of each file contains raw EMG signal of a specific muscle in mV sampled at 3000 Hz and band-pass filtered (Butterworth zero-lag filter, 30 Hz– 1000 Hz, 3 dB). First line of each file contains muscle name abbreviations (see Table 3 in the manuscript): MG, medial gastrocnemius; SO, soleus; BFS, biceps femoris anterior; IP, iliopsoas; TA, tibialis anterior; VA, vastus lateralis and vastus medialis. (ZIP) [file pcbi.1009677.s001.zip › S1_Data/S1_Data_31_6-9-0_mo_45F.txt]

BFP	MG	SO	BFA	VM	TA	VL	IP	RF
-0.068	0.004	0.13	0.015	0.017	0.289	-14.009	0.019	-47.35
0.107	0.023	0.122	-0.01	0.022	0.133	-12.153	0.004	-34.616
0.155	0.015	0.118	-0.052	0.032	-0.002	-9.458	-0.011	-19.061
0.096	-0.034	0.091	-0.051	0.034	-0.063	-7.346	-0.014	-7.905
0.137	-0.091	0.064	-0.028	0.025	-0.078	-5.518	-0.011	1.464
0.228	-0.137	0.087	-0.043	0.032	-0.061	-3.779	-0.017	9.701
0.211	-0.137	0.091	-0.083	0.048	-0.09	-2.266	-0.025	16.164
0.113	-0.075	0.061	-0.161	0.048	-0.143	-0.962	-0.032	21.628
0.039	0.009	0.082	-0.23	0.038	-0.098	0.21	-0.043	26.198
0.021	0.077	0.133	-0.086	0.019	0.001	1.271	-0.04	29.711
0.022	0.091	0.129	0.156	0.011	0.041	2.143	-0.025	32.389
0.011	0.06	0.095	0.175	0.035	0.077	2.888	-0.02	34.397
-0.01	0.037	0.112	0.081	0.041	0.107	3.632	-0.027	35.641
-0.045	0.022	0.147	0.051	0.014	0.032	4.307	-0.024	36.211
-0.072	0.013	0.141	0.033	0.006	-0.026	4.874	-0.018	36.504
-0.065	0.018	0.123	0.046	0.031	0.063	5.367	-0.018	36.682
-0.048	0.01	0.108	0.089	0.058	0.146	5.722	-0.019	36.559
-0.044	-0.002	0.107	0.07	0.054	0.129	5.924	-0.03	36.07
-0.023	0.014	0.123	-0.006	0.032	0.084	6.072	-0.025	35.272
0.028	0.027	0.112	-0.054	0.023	-0.014	6.251	0	34.19
0.054	0.004	0.093	-0.036	0.026	-0.065	6.44	0	32.861
0.084	-0.007	0.108	-0.006	0.028	0.03	6.503	-0.013	31.185
0.129	0.006	0.121	0	0.028	0.026	6.415	-0.008	29.19
0.047	-0.002	0.108	-0.002	0.034	0.004	6.311	-0.005	27.462
-0.088	-0.01	0.108	-0.073	0.041	0.245	6.224	-0.011	26.32
-0.068	0.001	0.123	-0.18	0.033	0.425	6.095	-0.004	25.305
0.065	-0.039	0.118	-0.157	0.023	0.268	5.998	0	24.06
0.166	-0.136	0.106	-0.042	0.03	0.056	6.001	-0.015	22.581
0.211	-0.224	0.118	0.007	0.033	0.047	5.942	-0.018	20.897
0.225	-0.27	0.134	0.003	0.022	0.159	5.765	-0.005	19.022
0.192	-0.209	0.125	-0.017	0.025	0.183	5.539	0.002	16.975
0.116	-0.03	0.111	-0.084	0.037	0.109	5.284	0.002	14.841
0.049	0.124	0.11	-0.129	0.04	0.051	5.148	-0.005	12.792
0.044	0.158	0.112	-0.074	0.051	0.042	5.096	-0.009	11.005
0.057	0.131	0.124	-0.076	0.055	0.073	4.894	0.001	9.41
0.01	0.096	0.129	-0.238	0.054	0.125	4.595	0.003	7.767
-0.051	0.051	0.109	-0.323	0.058	0.147	4.303	-0.011	6.112
-0.069	0.017	0.102	-0.162	0.04	0.131	4.041	-0.008	4.515
-0.05	0.013	0.116	0.139	0.013	0.15	3.886	0.01	2.841
-0.002	0.022	0.118	0.306	0.016	0.189	3.714	0.008	1.25
-0.009	0.008	0.116	0.23	0.034	0.176	3.444	-0.015	-0.116
-0.093	0	0.127	0.169	0.031	0.155	3.228	-0.014	-1.497
-0.114	0.017	0.137	0.186	0.018	0.145	3.054	0.012	-2.949
-0.08	0	0.125	0.138	0.019	0.077	2.774	0.01	-4.293
-0.104	-0.035	0.106	0.085	0.024	0.022	2.456	-0.008	-5.38
-0.107	-0.019	0.12	0.059	0.021	0.117	2.257	-0.002	-6.314
-0.084	0.005	0.151	0.023	0.022	0.207	2.12	0.003	-7.274
-0.114	0.001	0.148	0.02	0.02	0.179	1.94	0.002	-8.214
-0.067	-0.008	0.118	0.026	0.016	0.147	1.725	0.011	-9.182
0.046	-0.002	0.11	-0.001	0.034	0.123	1.491	0.019	-10.156
0.08	0.011	0.129	-0.016	0.046	0.14	1.25	0.016	-11.026
0.078	0.019	0.134	-0.014	0.035	0.21	1.017	0.012	-11.824
0.089	0.024	0.125	-0.025	0.035	0.186	0.834	0.015	-12.461
0.097	0.014	0.116	-0.035	0.046	0.094	0.731	0.011	-12.823
0.073	0.004	0.1	-0.039	0.038	0.109	0.645	0.004	-12.972
0.005	0.018	0.102	-0.024	0.016	0.165	0.462	0.008	-13.067
-0.061	0.016	0.113	-0.008	0.029	0.124	0.155	0.011	-13.109
-0.091	-0.007	0.097	-0.018	0.051	0.105	-0.088	0.011	-12.959
-0.022	-0.004	0.1	-0.025	0.01	0.139	-0.149	0.021	-12.639
0.091	0.016	0.13	-0.009	-0.024	0.124	-0.147	0.025	-12.259
0.088	0.015	0.138	0.007	0	0.111	-0.181	0.019	-11.864
0.003	-0.004	0.118	0.002	0.015	0.101	-0.326	0.007	-11.408
-0.067	-0.008	0.088	-0.02	0.021	0.088	-0.527	-0.005	-10.83
-0.1	0.006	0.086	-0.029	0.035	0.126	-0.528	-0.007	-10.216
-0.073	0.009	0.119	-0.012	0.028	0.136	-0.372	-0.002	-9.693
-0.016	-0.008	0.13	0.002	0.022	0.089	-0.347	0.002	-9.194
0.022	-0.015	0.119	-0.003	0.043	0.094	-0.445	-0.002	-8.563
0.009	-0.009	0.118	-0.005	0.048	0.131	-0.541	0	-7.854
-0.047	-0.001	0.116	-0.01	0.026	0.119	-0.607	0.016	-7.249
-0.09	0.011	0.112	-0.025	0.018	0.082	-0.65	0.016	-6.698
-0.139	0.012	0.095	-0.054	0.023	0.066	-0.698	-0.001	-6.02
-0.178	-0.003	0.08	-0.096	0.014	0.09	-0.748	-0.001	-5.325
-0.069	-0.014	0.099	-0.086	0.011	0.134	-0.78	0.011	-4.661
0.143	-0.013	0.122	0.017	0.024	0.154	-0.751	0.007	-3.82
0.233	-0.006	0.131	0.125	0.033	0.11	-0.7	-0.006	-2.889
0.165	-0.003	0.142	0.138	0.037	0.029	-0.696	-0.002	-2.049
0.106	-0.011	0.145	0.049	0.035	0.08	-0.683	0.003	-1.299
0.077	-0.007	0.139	-0.056	0.033	0.232	-0.666	-0.008	-0.675
-0.013	0.005	0.128	-0.096	0.044	0.277	-0.671	-0.002	-0.19
-0.117	-0.006	0.103	-0.098	0.044	0.233	-0.65	0.019	0.208
-0.158	-0.01	0.081	-0.094	0.032	0.205	-0.65	0.021	0.556
-0.128	0	0.096	-0.06	0.031	0.212	-0.679	0.026	0.802
-0.106	-0.011	0.114	-0.014	0.036	0.198	-0.689	0.037	0.942
-0.158	-0.02	0.095	0.011	0.05	0.109	-0.69	0.02	1.1
-0.084	-0.017	0.091	0.017	0.059	0.041	-0.688	-0.007	1.193
0.169	-0.011	0.132	0.025	0.035	0.089	-0.629	-0.016	0.995
0.289	-0.009	0.137	0.021	0.019	0.162	-0.456	-0.014	0.616
0.196	-0.022	0.097	0	0.04	0.137	-0.329	-0.003	0.321
0.095	-0.024	0.118	-0.019	0.041	0.089	-0.437	0.01	0.042
0.074	-0.005	0.163	-0.021	0.02	0.142	-0.64	0.019	-0.277
0.068	-0.004	0.128	-0.016	0.016	0.179	-0.743	0.016	-0.451
-0.027	-0.01	0.094	-0.014	0.027	0.136	-0.745	0.005	-0.568
-0.182	-0.001	0.117	-0.012	0.041	0.137	-0.689	-0.006	-0.803
-0.231	0.001	0.12	-0.006	0.052	0.155	-0.594	-0.017	-0.967
-0.112	-0.004	0.103	-0.001	0.044	0.124	-0.508	-0.015	-1.084
0.106	0.006	0.114	-0.006	0.027	0.113	-0.467	-0.013	-1.422
0.26	0.018	0.119	-0.019	0.031	0.133	-0.435	-0.017	-1.837
0.214	0.008	0.113	-0.04	0.038	0.138	-0.402	-0.014	-2.129
0.08	-0.002	0.134	-0.044	0.022	0.133	-0.404	-0.01	-2.516
-0.021	0.007	0.152	-0.039	0.014	0.157	-0.407	-0.004	-3.28
-0.133	0.013	0.151	-0.058	0.027	0.139	-0.375	-0.001	-4.096
-0.231	0.009	0.135	-0.049	0.02	0.015	-0.306	-0.002	-4.357
-0.214	0.003	0.111	0.013	0.011	-0.062	-0.191	0.002	-4.248
-0.088	-0.007	0.104	0.043	0.035	-0.022	-0.094	0.003	-4.268
0.011	-0.01	0.102	0.028	0.046	0.067	-0.047	-0.001	-4.402
0.047	-0.005	0.105	0.014	0.027	0.15	-0.036	0	-4.486
0.106	-0.001	0.125	0.006	0.016	0.133	-0.051	0.004	-4.42
0.146	0.01	0.137	0.011	0.004	0.093	-0.035	0.005	-4.211
0.058	0.019	0.122	0.019	0.01	0.134	-0.036	0.002	-3.955
-0.08	0.018	0.107	0.013	0.039	0.165	-0.08	-0.001	-3.735
-0.068	0.011	0.128	0.014	0.038	0.161	-0.075	0.001	-3.466
0.084	0.009	0.148	0.015	0.019	0.167	-0.024	0.002	-2.954
0.153	0.014	0.121	-0.004	0.021	0.149	0.011	-0.002	-2.403
0.114	0.005	0.087	-0.013	0.036	0.098	0.032	0.001	-2.03
0.074	-0.002	0.097	0.006	0.042	0.098	0.058	0.009	-1.742
0.049	0.007	0.114	0.014	0.025	0.134	0.066	0.011	-1.478
0.031	-0.017	0.106	-0.005	0.019	0.124	0.06	0.01	-1.011
-0.011	-0.089	0.103	-0.019	0.029	0.125	0.102	0.012	-0.337
-0.066	-0.151	0.114	-0.014	0.024	0.119	0.126	0.01	0.188
-0.082	-0.166	0.122	-0.001	0.023	0.095	0.066	0.004	0.609
-0.077	-0.14	0.117	0	0.035	0.156	0.022	-0.006	1.061
-0.062	-0.063	0.105	-0.012	0.038	0.194	0.018	-0.013	1.445
-0.074	0.066	0.114	-0.009	0.032	0.132	-0.011	-0.011	1.794
-0.114	0.15	0.136	-0.011	0.029	0.074	-0.006	-0.011	2.308
-0.094	0.123	0.117	-0.021	0.033	0.068	0.061	-0.01	2.969
-0.047	0.063	0.098	-0.02	0.034	0.095	0.061	-0.004	3.446
-0.059	0.035	0.127	-0.025	0.037	0.137	-0.04	-0.005	3.699
-0.072	0.024	0.131	-0.03	0.055	0.211	-0.06	0.001	3.943
-0.036	0.014	0.104	-0.024	0.059	0.28	0.042	0.012	4.245
0.007	0.008	0.106	-0.017	0.042	0.28	0.115	0.012	4.515
0.066	0.019	0.116	-0.01	0.027	0.262	0.104	0.008	4.494
0.12	0.033	0.115	-0.015	0.015	0.214	0.042	0.008	4.197
0.105	0.024	0.115	-0.025	0.018	0.119	0.065	0.003	3.936
0.038	0.002	0.112	-0.013	0.033	0.057	0.22	-0.004	3.754
-0.097	-0.028	0.119	-0.003	0.026	0.036	0.306	-0.003	3.516
-0.218	-0.048	0.122	-0.007	-0.006	0.062	0.251	0.003	3.18
-0.114	-0.034	0.115	-0.001	-0.017	0.175	0.172	0.005	2.76
0.087	-0.06	0.115	0.007	0.012	0.24	0.148	-0.004	2.297
0.097	-0.102	0.109	0.003	0.027	0.151	0.167	-0.004	1.904
0.01	-0.057	0.108	-0.001	0.016	0.055	0.117	0.011	1.587
0.009	-0.002	0.117	-0.006	0.029	0.043	0.028	0.007	1.155
0.006	-0.002	0.12	0	0.041	0.048	0.037	-0.005	0.632
-0.027	0.006	0.124	0.007	0.021	0.062	0.08	0.002	0.212
0.033	0.019	0.125	-0.014	0.022	0.071	0.097	0.005	-0.129
0.137	0.007	0.131	-0.03	0.047	0.064	0.167	-0.005	-0.447
0.183	0.012	0.143	-0.025	0.044	0.137	0.276	-0.012	-0.76
0.18	0.035	0.131	-0.027	0.034	0.266	0.357	-0.009	-1.195
0.095	0.026	0.111	-0.028	0.043	0.261	0.352	0.008	-1.742
-0.023	0.009	0.1	-0.028	0.045	0.173	0.246	0.023	-2.286
-0.005	0.009	0.098	-0.018	0.026	0.171	0.214	0.016	-2.828
0.063	0.006	0.11	0.01	0.024	0.185	0.322	0.002	-3.425
-0.028	-0.005	0.1	0.026	0.041	0.133	0.365	-0.002	-3.999
-0.149	-0.009	0.075	0.028	0.025	0.055	0.284	0.003	-4.322
-0.04	0.006	0.094	0.045	0.004	-0.008	0.233	0.001	-4.449
0.183	0.002	0.129	0.056	0.02	-0.04	0.332	-0.01	-4.571
0.249	-0.026	0.12	0.046	0.035	-0.033	0.488	-0.008	-4.64
0.14	-0.021	0.109	0.042	0.033	0.053	0.451	0.001	-4.665
-0.092	-0.009	0.137	0.038	0.031	0.187	0.292	-0.001	-4.668
-0.242	-0.013	0.148	0.029	0.033	0.272	0.269	0.003	-4.589
-0.061	0.002	0.13	0.03	0.035	0.295	0.326	0.008	-4.388
0.181	0.015	0.123	0.023	0.031	0.294	0.368	0.004	-4.005
0.095	0.002	0.125	-0.001	0.031	0.227	0.388	0.006	-3.653
-0.169	-0.006	0.131	-0.022	0.03	0.072	0.347	0.005	-3.452
-0.325	0.003	0.128	-0.028	0.027	-0.025	0.346	-0.002	-3.095
-0.355	0.003	0.099	-0.021	0.033	0.01	0.418	0	-2.578
-0.228	0.003	0.088	-0.011	0.026	0.066	0.42	0.002	-2.235
-0.009	0.017	0.108	0.007	0.012	0.102	0.303	0	-2.074
0.088	0.007	0.121	0.012	0.023	0.146	0.182	-0.001	-1.725
0.072	-0.017	0.121	-0.01	0.035	0.129	0.186	-0.007	-1.091
0.052	-0.017	0.117	-0.03	0.03	0.026	0.256	-0.009	-0.468
0.07	-0.009	0.112	-0.041	0.02	-0.029	0.253	-0.004	0.1
0.086	-0.019	0.112	-0.05	0.02	0.01	0.19	-0.005	0.59
0.039	-0.028	0.1	-0.043	0.034	0.051	0.156	-0.002	0.959
0.006	-0.01	0.102	-0.041	0.043	0.113	0.196	0.01	1.464
0.031	0.008	0.132	-0.053	0.037	0.186	0.273	0.011	2.059
0.016	-0.001	0.125	-0.044	0.033	0.166	0.316	0.003	2.503
-0.038	-0.013	0.1	-0.028	0.032	0.112	0.322	0.003	2.792
-0.035	0.002	0.122	-0.038	0.038	0.118	0.242	0.001	2.975
0.034	0.019	0.138	-0.045	0.05	0.16	0.09	-0.009	3.209
0.04	0.014	0.122	-0.04	0.044	0.201	0.028	-0.013	3.468
-0.07	0.011	0.123	-0.04	0.035	0.217	0.044	-0.002	3.542
-0.111	0.016	0.127	-0.025	0.042	0.207	0.05	0.004	3.525
-0.006	0.018	0.124	-0.009	0.041	0.188	0.056	-0.009	3.453
0.036	0.007	0.139	-0.018	0.025	0.164	0.051	-0.011	3.251
-0.072	-0.008	0.131	-0.033	0.029	0.148	0.037	0.001	3.051
-0.134	-0.012	0.099	-0.026	0.052	0.154	0.052	0.004	2.869
-0.046	-0.008	0.107	-0.002	0.033	0.174	0.115	0.008	2.611
0.023	0.002	0.135	0.008	-0.005	0.169	0.133	0.009	2.283
-0.004	-0.006	0.138	0.004	0.015	0.121	0.021	-0.009	1.835
-0.029	-0.029	0.131	0.007	0.049	0.095	-0.088	-0.013	1.282
-0.012	-0.023	0.127	0.001	0.046	0.14	-0.074	0.006	0.839
0.127	-0.006	0.126	-0.013	0.04	0.168	-0.011	0.013	0.544
0.372	0.004	0.119	-0.002	0.029	0.133	0.016	0.004	0.085
0.471	0.009	0.115	0.015	0.013	0.091	0.052	0.002	-0.542
0.318	0	0.126	0.014	0.025	0.054	0.185	0.008	-0.955
0.036	-0.001	0.13	0.018	0.041	0.068	0.359	0.012	-1.172
-0.213	0.016	0.125	0.015	0.031	0.165	0.395	0.013	-1.482
-0.303	0.021	0.114	-0.007	0.023	0.225	0.27	0.011	-2.01
-0.224	-0.002	0.104	-0.013	0.024	0.19	0.172	0.008	-2.733
-0.043	-0.021	0.114	0.008	0.017	0.148	0.187	0.009	-3.411
0.053	-0.018	0.121	0.031	0.013	0.124	0.174	0.016	-3.865
-0.023	-0.014	0.113	0.032	0.014	0.118	0.129	0.012	-4.247
0.021	-0.011	0.122	0.026	0.017	0.156	0.193	-0.001	-4.719
0.319	-0.005	0.128	0.034	0.02	0.178	0.295	-0.004	-5.055
0.457	-0.004	0.102	0.026	0.02	0.138	0.318	-0.003	-5.024
0.26	-0.011	0.094	-0.006	0.017	0.081	0.278	-0.008	-4.843
0.033	-0.015	0.121	-0.03	0.01	0.076	0.23	-0.004	-4.767
-0.105	-0.006	0.125	-0.045	0.006	0.137	0.245	0.011	-4.763
-0.218	0.004	0.102	-0.06	0.02	0.147	0.254	0.007	-4.623
-0.262	0.003	0.092	-0.066	0.038	0.092	0.203	-0.005	-4.26
-0.218	-0.003	0.085	-0.048	0.041	0.103	0.193	0.005	-3.883
-0.149	-0.018	0.08	-0.027	0.05	0.16	0.185	0.015	-3.557
-0.094	-0.022	0.094	-0.034	0.06	0.177	0.132	0.01	-3.214
-0.063	0.002	0.112	-0.036	0.041	0.154	0.117	0.008	-2.903
-0.097	0.023	0.128	-0.009	0.017	0.107	0.145	0.009	-2.575
-0.19	0.012	0.127	0.001	0.021	0.04	0.163	0.005	-2.134
-0.208	-0.007	0.113	-0.017	0.036	-0.001	0.124	-0.004	-1.636
-0.101	-0.009	0.117	-0.015	0.029	0.011	0.098	-0.004	-1.184
-0.023	0	0.111	0.006	0.024	0.098	0.166	0	-0.762
-0.022	0.001	0.087	0.015	0.045	0.206	0.221	-0.007	-0.329
0.006	-0.001	0.078	0.025	0.03	0.138	0.198	-0.01	0.124
0.024	0.001	0.071	0.035	-0.003	-0.004	0.182	0.001	0.556
-0.031	-0.007	0.063	0.03	0.015	0.04	0.214	0.001	0.911
-0.016	-0.016	0.09	0.024	0.033	0.11	0.296	-0.014	1.285
0.106	-0.005	0.126	0.022	0.031	0.033	0.358	-0.015	1.824
0.17	0.002	0.132	0.009	0.046	-0.031	0.298	-0.006	2.463
0.145	-0.007	0.148	0.01	0.045	0.046	0.223	0.001	2.879
0.069	-0.011	0.169	0.026	0.023	0.162	0.255	0.003	3.04
-0.017	-0.023	0.145	0.022	0.026	0.159	0.248	-0.002	3.274
-0.02	-0.028	0.125	0.022	0.035	0.054	0.17	-0.01	3.543
0.078	0	0.136	0.023	0.019	0.056	0.181	-0.011	3.626
0.198	0.009	0.127	-0.014	0.015	0.155	0.237	-0.011	3.608
0.238	-0.026	0.092	-0.039	0.04	0.185	0.235	-0.005	3.513
0.258	-0.035	0.084	-0.017	0.048	0.335	0.217	0.004	3.222
0.296	-0.007	0.115	-0.016	0.022	0.529	0.237	-0.004	2.847
0.233	0.004	0.145	-0.057	0.014	0.363	0.307	-0.008	2.568
0.132	-0.003	0.148	-0.07	0.035	0.05	0.33	0.005	2.341
0.054	-0.011	0.125	-0.04	0.044	-0.047	0.221	0.012	2.073
-0.049	-0.008	0.109	-0.018	0.036	-0.015	0.07	0.004	1.753
-0.129	0.019	0.126	-0.005	0.034	0.108	0.043	-0.005	1.365
-0.13	0.027	0.146	0.012	0.033	0.29	0.145	-0.003	0.95
-0.039	-0.008	0.127	0.009	0.035	0.298	0.184	0.006	0.57
0.048	-0.015	0.099	-0.007	0.045	0.167	0.155	0.009	0.131
-0.004	0.008	0.116	-0.019	0.039	0.078	0.184	0.011	-0.397
-0.123	0.006	0.139	-0.03	0.015	0.075	0.213	0.007	-0.838
-0.195	-0.008	0.132	-0.036	0.019	0.149	0.221	-0.003	-1.156
-0.272	0	0.134	-0.017	0.032	0.147	0.239	0	-1.475
-0.456	0.014	0.151	0.009	0.021	0.084	0.195	0.008	-1.934
-0.673	0.005	0.136	0.016	0.021	0.165	0.187	0.007	-2.617
-0.685	-0.017	0.108	0.022	0.028	0.246	0.316	0.012	-3.35
-0.417	-0.01	0.138	0.033	0.015	0.18	0.409	0.015	-3.93
-0.023	0.003	0.159	0.022	0.024	0.123	0.369	0.006	-4.367
0.334	-0.01	0.116	-0.005	0.038	0.124	0.312	0.001	-4.626
0.538	-0.012	0.113	-0.025	0.016	0.108	0.281	0.003	-4.712
0.523	0.005	0.136	-0.04	0.03	0.022	0.246	-0.002	-4.739
0.344	-0.001	0.112	-0.051	0.068	-0.048	0.216	-0.011	-4.703
0.158	-0.004	0.112	-0.048	0.033	0.008	0.219	-0.011	-4.694
0.062	0.024	0.15	-0.035	-0.009	0.015	0.262	-0.01	-4.784
0.018	0.027	0.117	-0.022	0.016	-0.046	0.332	-0.008	-4.823
-0.009	0.002	0.055	-0.011	0.043	0.039	0.38	-0.004	-4.762
-0.005	-0.005	0.066	0.005	0.039	0.137	0.359	-0.004	-4.557
0.034	-0.007	0.081	0.027	0.039	0.138	0.316	-0.002	-4.057
0.044	-0.017	0.064	0.033	0.058	0.188	0.324	-0.001	-3.35
-0.069	-0.015	0.075	0.021	0.057	0.237	0.339	-0.014	-2.604
-0.24	0.009	0.118	0.015	0.024	0.194	0.31	-0.02	-1.929
-0.274	0.018	0.141	0.007	0.009	0.188	0.328	-0.01	-1.521
-0.09	-0.004	0.115	-0.012	0.017	0.272	0.411	-0.004	-1.311
0.104	-0.011	0.124	-0.022	0.015	0.337	0.41	0.001	-1.051
0.156	0	0.174	-0.011	0.012	0.287	0.256	0.009	-0.859
0.206	-0.005	0.152	-0.004	0.024	0.136	0.111	0.012	-0.803
0.238	-0.01	0.107	-0.011	0.037	0.047	0.126	0.014	-0.574
0.17	-0.011	0.105	-0.017	0.051	0.098	0.104	0.02	0.009
0.096	-0.011	0.103	-0.02	0.054	0.217	-0.025	0.021	0.646
-0.067	0.007	0.105	-0.018	0.031	0.249	-0.071	0.015	1.165
-0.215	0.006	0.095	-0.004	0.018	0.106	-0.201	0.015	1.815
-0.032	-0.02	0.075	0.002	0.011	0.02	-0.471	0.015	2.463
0.177	-0.015	0.091	-0.002	0.002	0.072	-0.517	0.006	2.782
0.115	0.003	0.108	-0.006	0.018	0.028	-0.228	0.002	2.911
0.087	-0.008	0.094	-0.015	0.038	-0.088	0.086	0.002	3.095
0.18	-0.012	0.094	-0.022	0.031	-0.113	0.13	0	3.271
0.129	-0.003	0.112	-0.016	0.026	-0.079	0.039	-0.002	3.293
-0.112	0.003	0.122	-0.004	0.049	-0.039	0.015	0.001	3.283
-0.281	-0.008	0.116	0.011	0.052	0.048	0.092	0	3.264
-0.166	-0.022	0.112	0.02	0.028	0.102	0.335	-0.006	3.143
0.085	-0.002	0.149	0.017	0.026	0.04	0.59	-0.017	3.042
0.184	0.02	0.194	0.016	0.035	-0.024	0.629	-0.027	2.871
0.102	0.014	0.169	0.023	0.029	-0.033	0.458	-0.017	2.488
-0.01	0.01	0.123	0.02	0.027	0.042	0.206	0.007	2.049
-0.142	0.007	0.125	-0.003	0.034	0.218	0.042	0.023	1.624
-0.28	-0.006	0.136	-0.018	0.034	0.324	0.039	0.022	1.239
-0.253	-0.008	0.123	-0.016	0.023	0.303	0.099	0.012	0.877
-0.126	0.012	0.111	-0.015	0.031	0.295	0.154	0.009	0.435
-0.078	0.015	0.097	-0.026	0.046	0.315	0.31	0.011	0.032
-0.037	0	0.081	-0.036	0.041	0.301	0.524	0.003	-0.267
0.039	-0.009	0.093	-0.022	0.033	0.257	0.579	-0.009	-0.611
0.01	-0.016	0.121	0.001	0.034	0.212	0.485	-0.008	-1.04
-0.084	-0.021	0.129	-0.006	0.038	0.197	0.361	-0.008	-1.475
0.007	-0.016	0.117	-0.019	0.036	0.213	0.239	-0.013	-1.843
0.257	-0.001	0.11	-0.012	0.017	0.246	0.178	-0.013	-2.254
0.343	-0.007	0.11	-0.017	0.022	0.21	0.157	-0.009	-2.819
0.199	-0.031	0.096	-0.045	0.048	0.06	0.109	0.003	-3.404
0.077	-0.015	0.096	-0.059	0.035	-0.048	0.093	0.009	-3.938
0.055	0.02	0.128	-0.051	0.014	-0.02	0.159	-0.006	-4.399
-0.03	0.015	0.129	-0.05	0.026	0.07	0.246	-0.01	-4.674
-0.169	-0.007	0.109	-0.046	0.03	0.16	0.279	0.006	-4.831
-0.21	0.003	0.124	-0.022	0.028	0.191	0.181	0.012	-4.897
-0.185	0.024	0.138	0.003	0.04	0.163	0.023	-0.002	-4.803
-0.178	0.022	0.117	0.019	0.042	0.182	0.016	-0.003	-4.662
-0.12	0.011	0.114	0.036	0.029	0.231	0.124	0.01	-4.563
0.028	0.002	0.132	0.044	0.023	0.205	0.142	0.004	-4.51
0.176	-0.013	0.123	0.039	0.023	0.114	0.109	-0.007	-4.427
0.261	-0.023	0.115	0.034	0.003	0.044	0.214	-0.001	-4.156
0.258	-0.022	0.127	0.028	-0.007	0.021	0.412	-0.003	-3.788
0.155	-0.024	0.126	0.002	0.015	0.018	0.447	-0.008	-3.411
0.062	-0.028	0.106	-0.028	0.005	0.098	0.309	0.002	-2.867
0.035	-0.014	0.104	-0.04	-0.013	0.233	0.231	0.008	-2.241
0.02	0	0.125	-0.036	0.018	0.236	0.223	0.002	-1.708
0.088	-0.013	0.112	-0.034	0.044	0.153	0.157	0.005	-1.171
0.177	-0.013	0.079	-0.033	0.038	0.146	0.015	0.011	-0.662
0.006	0.005	0.087	-0.015	0.027	0.188	-0.201	0.006	-0.319
-0.258	0.002	0.114	0.018	0.018	0.184	-0.405	0.012	-0.032
-0.295	-0.018	0.12	0.032	0.021	0.116	-0.403	0.023	0.324
-0.298	-0.027	0.114	0.02	0.043	0.078	-0.098	0.01	0.804
-0.326	-0.021	0.116	0.004	0.06	0.089	0.246	0	1.434
-0.153	-0.006	0.132	-0.005	0.045	0.131	0.335	0.008	1.956
0.028	0.008	0.117	-0.009	0.032	0.181	0.312	0.012	2.282
-0.054	0.01	0.077	-0.02	0.038	0.135	0.318	0.007	2.747
-0.179	0.011	0.102	-0.04	0.028	0.054	0.245	-0.005	3.231
-0.068	0.016	0.146	-0.042	0.017	0.086	0.114	-0.01	3.384
0.09	0.009	0.123	-0.041	0.024	0.183	0.022	0	3.465
0.081	-0.005	0.106	-0.047	0.019	0.219	-0.039	0.007	3.633
0.063	-0.008	0.13	-0.034	0.028	0.153	-0.027	0.001	3.649
0.089	-0.004	0.127	-0.021	0.06	0.03	0.085	-0.008	3.559
0.117	0.01	0.114	-0.011	0.055	-0.028	0.166	-0.008	3.429
0.226	0.02	0.129	0.015	0.016	0.08	0.161	-0.002	3.192
0.313	0.004	0.134	0.024	0.007	0.205	0.072	-0.001	2.921
0.268	-0.001	0.118	0.012	0.019	0.135	-0.034	-0.002	2.586
0.114	0.017	0.122	0.014	0.019	0.024	0.018	-0.004	2.159
-0.154	0.014	0.134	0.019	0.022	0.064	0.17	-0.006	1.713
-0.406	-0.006	0.134	0.016	0.033	0.121	0.244	-0.001	1.205
-0.516	-0.012	0.138	0.03	0.034	0.065	0.28	0.007	0.639
-0.521	-0.016	0.147	0.056	0.032	0.005	0.345	0.008	0.181
-0.335	-0.036	0.147	0.066	0.038	0.009	0.531	0.01	-0.118
0.093	-0.045	0.137	0.066	0.035	-0.021	0.726	0.007	-0.401
0.469	-0.025	0.147	0.059	0.026	-0.062	0.631	-0.006	-0.677
0.559	-0.014	0.165	0.028	0.029	-0.019	0.396	-0.007	-0.94
0.539	-0.021	0.132	-0.007	0.03	0.079	0.246	0.003	-1.35
0.444	-0.012	0.09	-0.025	0.021	0.185	0.186	0	-1.909
0.07	0.001	0.076	-0.043	0.04	0.249	0.272	-0.01	-2.488
-0.345	-0.002	0.066	-0.06	0.068	0.244	0.358	-0.007	-3.083
-0.414	0.005	0.08	-0.053	0.044	0.27	0.349	-0.001	-3.724
-0.203	0.02	0.078	-0.04	0.025	0.347	0.397	-0.001	-4.23
0.047	0.016	0.041	-0.046	0.048	0.358	0.466	0.004	-4.436
0.186	0.012	0.064	-0.04	0.038	0.283	0.456	0.003	-4.551
0.177	0.012	0.113	-0.004	0.02	0.196	0.434	0	-4.706
0.07	-0.003	0.111	0.016	0.04	0.1	0.422	0.004	-4.843
-0.079	-0.011	0.114	0.006	0.046	0.016	0.416	0.003	-4.975
-0.129	0	0.147	0.008	0.007	0.017	0.456	-0.002	-5.103
-0.094	0.005	0.155	0.011	-0.023	0.049	0.48	0.004	-5.119
-0.145	0.005	0.137	-0.012	0.004	0.029	0.42	0.014	-4.688
-0.079	-0.001	0.132	-0.027	0.044	0.046	0.346	0.009	-3.934
0.271	-0.018	0.126	-0.028	0.045	0.098	0.328	-0.002	-3.447
0.527	-0.013	0.111	-0.023	0.028	0.051	0.289	0.002	-3.121
0.421	0	0.115	-0.006	0.03	0.01	0.194	0.009	-2.573
0.187	-0.002	0.136	0.002	0.043	0.051	0.144	0.007	-2.012
0.054	-0.003	0.153	-0.01	0.044	0.084	0.164	-0.002	-1.779
-0.027	-0.008	0.15	-0.03	0.029	0.18	0.184	-0.005	-1.73
-0.077	-0.008	0.134	-0.044	0.021	0.262	0.182	-0.004	-1.528
-0.071	0.002	0.13	-0.04	0.023	0.19	0.195	-0.008	-1.106
-0.138	-0.004	0.119	-0.027	0.022	0.182	0.25	-0.014	-0.623
-0.295	-0.007	0.093	-0.007	0.026	0.278	0.323	-0.013	-0.343
-0.309	0.002	0.085	0.006	0.029	0.257	0.293	-0.003	-0.178
-0.174	-0.002	0.1	-0.011	0.015	0.13	0.125	0	0.284
-0.119	-0.008	0.114	-0.021	0.012	0.023	0.076	-0.003	1.081
-0.122	-0.007	0.108	-0.003	0.04	0.024	0.188	0.003	1.887
-0.109	-0.006	0.098	0.002	0.048	0.084	0.18	0.005	2.466
-0.101	0	0.102	-0.012	0.032	0.084	0.029	-0.002	2.857
-0.044	0.004	0.094	-0.018	0.037	0.103	-0.108	0	3.278
0.058	-0.006	0.089	-0.022	0.036	0.184	-0.11	0.004	3.739
0.138	-0.01	0.126	-0.033	0.009	0.201	0.039	0.001	3.931
0.136	-0.002	0.152	-0.034	0.015	0.152	0.089	-0.001	3.776
0.019	-0.004	0.128	-0.02	0.049	0.149	-0.012	0	3.541
-0.124	-0.015	0.114	-0.004	0.048	0.186	-0.02	0.007	3.331
-0.121	-0.018	0.124	0.014	0.019	0.18	0.083	0.007	3.138
0.026	0.001	0.13	0.019	0.01	0.143	0.16	-0.006	2.953
0.075	0.016	0.13	-0.003	0.028	0.126	0.137	-0.015	2.655
0.002	0.005	0.124	-0.029	0.039	0.18	0.068	-0.006	2.262
0.066	0.001	0.145	-0.05	0.031	0.284	0.088	-0.001	1.89
0.209	0.011	0.177	-0.056	0.025	0.263	0.168	-0.007	1.504
0.169	0.015	0.153	-0.035	0.029	0.133	0.23	0.002	1.072
0.011	0.005	0.114	-0.03	0.03	0.097	0.258	0.013	0.602
-0.075	-0.006	0.105	-0.045	0.049	0.2	0.262	0.002	0.146
-0.068	0	0.108	-0.031	0.068	0.288	0.244	-0.007	-0.191
-0.002	0.011	0.118	0	0.042	0.18	0.151	-0.002	-0.461
0.082	0.015	0.122	0.011	0.024	0.006	0.05	-0.001	-0.808
0.046	0.013	0.096	0.01	0.034	0.01	0.002	-0.002	-1.202
-0.174	0.01	0.053	0.011	0.031	0.113	-0.05	0.008	-1.546
-0.335	0.007	0.039	0.019	0.024	0.148	-0.085	0.01	-1.919
-0.267	0.003	0.062	0.023	0.028	0.107	-0.073	0.003	-2.383
-0.184	-0.006	0.087	0.011	0.04	0.056	-0.006	0.003	-2.83
-0.116	-0.011	0.114	0.003	0.016	0.048	0.112	0.002	-3.24
0.156	-0.007	0.154	0.014	-0.017	0.055	0.2	0.002	-3.673
0.343	-0.028	0.158	0.022	0.019	0.01	0.195	0.009	-4.118
0.153	-0.056	0.126	0.031	0.049	-0.04	0.121	0.009	-4.542
-0.015	-0.038	0.13	0.047	0.021	0.01	0.118	-0.005	-4.821
0.124	-0.008	0.149	0.052	0.013	0.083	0.229	-0.008	-4.84
0.305	-0.008	0.13	0.049	0.031	0.098	0.272	0.01	-4.73
0.172	-0.016	0.115	0.04	0.039	0.152	0.205	0.017	-4.578
-0.256	-0.013	0.14	0.028	0.051	0.228	0.233	0.012	-4.304
-0.417	-0.006	0.157	0.036	0.06	0.267	0.409	0.015	-3.954
0.089	0.017	0.146	0.055	0.042	0.289	0.56	0.016	-3.646
0.625	0.036	0.142	0.044	0.028	0.227	0.554	0.007	-3.376
0.395	0.011	0.131	0.022	0.026	0.132	0.443	0.005	-3.141
-0.173	-0.022	0.118	0.012	0.005	0.122	0.379	0.011	-2.917
-0.345	-0.03	0.123	-0.01	-0.006	0.109	0.416	0.017	-2.593
-0.241	-0.035	0.125	-0.043	0.033	0.02	0.48	0.015	-2.249
-0.097	-0.022	0.113	-0.061	0.052	-0.039	0.481	0.007	-2.013
0.07	0.008	0.08	-0.061	0.006	0.043	0.405	0.006	-1.702
0.11	0.014	0.055	-0.055	-0.019	0.165	0.305	0.008	-1.19
0.015	-0.005	0.068	-0.041	0.013	0.147	0.228	0.011	-0.654
-0.047	-0.017	0.081	-0.033	0.026	0.078	0.217	0.014	-0.237
-0.039	-0.007	0.097	-0.036	0.028	0.094	0.247	0.006	0.083
-0.07	0.007	0.128	-0.029	0.046	0.134	0.328	-0.003	0.511
-0.169	-0.002	0.146	-0.024	0.04	0.113	0.433	0.002	1.143
-0.1	-0.004	0.149	-0.029	0.023	0.051	0.408	0.005	1.721
0.142	0.009	0.136	-0.028	0.044	0.091	0.304	-0.001	2.138
0.194	0.003	0.128	-0.025	0.052	0.216	0.218	-0.004	2.523
0.071	-0.002	0.136	-0.029	0.027	0.292	0.118	-0.005	2.893
-0.074	0.004	0.092	-0.034	0.036	0.325	0.015	-0.007	3.223
-0.34	-0.006	0.011	-0.027	0.053	0.264	-0.116	-0.002	3.452
-0.527	-0.009	-0.013	0.005	0.032	0.146	-0.197	-0.008	3.506
-0.387	0.009	0.006	0.038	0.021	0.143	-0.059	-0.026	3.482
-0.141	0.006	0.022	0.023	0.031	0.169	0.167	-0.031	3.42
0.207	-0.006	0.061	-0.007	0.026	0.06	0.212	-0.031	3.2
0.693	0.004	0.11	0.001	0.019	-0.082	0.115	-0.041	2.83
0.68	0.017	0.127	0.014	0.037	-0.136	0.071	-0.045	2.431
0.238	0.021	0.132	0.003	0.059	-0.199	0.083	-0.03	2.056
0.206	0.022	0.157	-0.014	0.052	-0.283	0.047	-0.012	1.691
0.322	0.007	0.165	-0.02	0.029	-0.182	-0.046	-0.009	1.352
0.157	-0.004	0.143	-0.017	0.011	0.046	-0.125	-0.014	1.049
0.077	0.006	0.151	-0.009	-0.003	0.117	-0.097	-0.011	0.736
0.069	0	0.167	-0.003	-0.007	0.054	-0.008	-0.006	0.431
-0.051	-0.021	0.148	-0.015	0.016	0.028	-0.022	-0.008	0.158
-0.122	-0.016	0.127	-0.037	0.037	0.083	-0.071	-0.001	-0.196
-0.117	-0.004	0.132	-0.045	0.032	0.178	-0.033	0.015	-0.615
-0.106	-0.007	0.141	-0.043	0.032	0.223	0.072	0.016	-0.978
-0.123	-0.009	0.14	-0.028	0.032	0.217	0.2	0.006	-1.381
-0.152	-0.01	0.157	0.006	0.022	0.21	0.188	0	-1.851
-0.048	-0.014	0.172	0.025	0.027	0.205	0.117	-0.002	-2.33
0.144	-0.019	0.151	0.026	0.024	0.209	0.259	0.003	-2.928
0.114	-0.016	0.13	0.021	0.022	0.213	0.413	0.021	-3.466
-0.213	-0.004	0.132	-0.009	0.055	0.227	0.37	0.046	-3.712
-0.457	-0.001	0.15	-0.04	0.055	0.233	0.307	0.061	-4.067
-0.377	0.004	0.163	-0.042	0.02	0.226	0.327	0.055	-4.594
-0.212	0.01	0.138	-0.034	0.027	0.27	0.338	0.034	-4.8
-0.136	0.002	0.1	-0.034	0.034	0.277	0.272	0.021	-4.808
-0.047	0.008	0.088	-0.042	0.005	0.209	0.188	0.015	-4.846
0.15	0.022	0.091	-0.041	0.002	0.226	0.113	0.001	-4.706
0.308	0.009	0.081	-0.017	0.028	0.307	0.013	-0.002	-4.506
0.183	-0.016	0.069	-0.003	0.037	0.322	-0.05	0.002	-4.425
-0.081	-0.025	0.075	-0.005	0.014	0.228	-0.023	-0.001	-4.181
-0.218	-0.023	0.098	0.001	-0.007	0.096	0.095	0.001	-3.701
-0.286	-0.031	0.141	0.015	0.009	0.072	0.274	0.006	-3.314
-0.261	-0.043	0.168	0.024	0.034	0.114	0.385	-0.002	-3.018
-0.026	-0.028	0.155	0.022	0.051	0.108	0.355	-0.014	-2.631
0.269	0	0.142	0.013	0.057	0.082	0.282	-0.011	-2.25
0.318	0.003	0.137	0.018	0.035	0.069	0.263	-0.002	-1.892
0.159	-0.011	0.126	0.025	0.021	0.113	0.3	0.003	-1.446
0.119	-0.005	0.119	0.022	0.039	0.173	0.337	0.002	-0.966
0.154	0.012	0.118	0.028	0.054	0.148	0.339	-0.01	-0.42
-0.075	0.017	0.12	0.035	0.044	0.062	0.344	-0.015	0.133
-0.426	0.011	0.107	0.033	0.032	-0.023	0.414	-0.006	0.517
-0.202	0.005	0.073	0.045	0.025	-0.02	0.463	-0.004	0.895
0.519	0.002	0.064	0.062	0.013	0.069	0.358	-0.009	1.422
0.772	-0.002	0.094	0.046	0.012	0.138	0.291	-0.003	2.017
0.42	-0.002	0.13	-0.001	0.021	0.218	0.442	0.007	2.544
0.03	0.002	0.151	-0.027	0.03	0.328	0.576	0.003	2.965
-0.176	-0.004	0.14	-0.017	0.05	0.38	0.559	0	3.37
-0.174	-0.005	0.109	-0.008	0.054	0.364	0.479	0.007	3.628
-0.002	0.012	0.096	-0.019	0.033	0.26	0.383	0.011	3.628
0.246	0.015	0.085	-0.06	0.027	0.093	0.36	0.004	3.605
0.328	-0.012	0.04	-0.098	0.029	-0.004	0.368	0	3.692
0.114	-0.032	0.029	-0.082	0.011	0.004	0.285	0.004	3.684
-0.066	-0.014	0.095	-0.043	0.014	0.044	0.165	0.004	3.393
-0.075	0.011	0.149	-0.03	0.035	0.066	0.096	-0.004	2.986
-0.178	0.013	0.146	-0.03	0.038	0.108	0.074	-0.009	2.687
-0.387	0.001	0.137	-0.025	0.045	0.165	0.044	-0.006	2.439
-0.469	0.004	0.144	-0.015	0.052	0.182	-0.024	0	2.045
-0.305	0.019	0.141	-0.009	0.035	0.162	-0.062	0	1.449
-0.039	0.017	0.126	-0.012	0.02	0.135	-0.025	0.001	0.898
0.087	-0.001	0.145	-0.02	0.023	0.124	0.019	0.007	0.593
0.056	-0.019	0.177	-0.026	0.032	0.104	0.022	0.006	0.333
-0.041	-0.025	0.15	-0.024	0.029	0.077	0.077	-0.002	-0.091
-0.1	-0.021	0.102	-0.022	0.025	0.107	0.208	-0.006	-0.554
-0.045	-0.021	0.091	-0.031	0.041	0.12	0.233	-0.007	-0.956
-0.001	-0.045	0.101	-0.033	0.051	0.067	0.156	-0.004	-1.448
-0.048	-0.049	0.129	-0.02	0.028	0.051	0.149	0	-2.057
-0.17	-0.016	0.159	-0.019	0.021	0.091	0.185	-0.008	-2.546
-0.301	-0.003	0.151	-0.026	0.041	0.154	0.186	-0.018	-2.931
-0.21	0.011	0.126	-0.018	0.036	0.183	0.138	-0.012	-3.441
-0.018	0.029	0.108	-0.013	0.024	0.128	0.031	-0.002	-3.905
-0.139	0.01	0.098	-0.022	0.029	0.081	-0.059	-0.001	-4.121
-0.352	-0.005	0.121	-0.026	0.02	0.083	-0.019	-0.008	-4.243
-0.198	0.004	0.143	-0.011	0.018	0.087	0.107	-0.008	-4.342
0.048	0.009	0.126	0.015	0.037	0.075	0.13	-0.001	-4.486
0.117	-0.001	0.126	0.032	0.03	0.053	0.021	-0.004	-4.779
0.25	-0.005	0.137	0.043	0.008	0.063	-0.058	-0.007	-4.993
0.287	0.023	0.127	0.047	0.017	0.124	-0.058	-0.001	-4.901
0.096	0.039	0.122	0.029	0.032	0.193	0.005	0.003	-4.625
0.065	0.014	0.106	0.018	0.027	0.207	0.018	0.007	-4.41
0.081	-0.006	0.063	0.028	0.021	0.155	-0.113	0.011	-4.228
-0.058	-0.01	0.031	0.043	0.04	0.113	-0.062	0.005	-3.887
-0.039	-0.004	0.037	0.071	0.061	0.087	0.231	0	-3.434
0.047	0.009	0.078	0.089	0.05	0.037	0.319	0.004	-2.938
0.025	0.011	0.143	0.059	0.033	0.021	0.258	0.003	-2.53
0.226	-0.007	0.186	0.006	0.027	0.035	0.28	-0.003	-2.352
0.521	-0.025	0.165	-0.037	0.021	0.07	0.292	-0.001	-2.079
0.42	-0.024	0.125	-0.051	0.026	0.192	0.343	0.003	-1.54
0.247	-0.007	0.082	-0.034	0.046	0.292	0.429	0.001	-0.989
0.302	-0.001	0.022	-0.02	0.059	0.249	0.401	-0.003	-0.519
0.224	0	0.014	-0.021	0.025	0.161	0.317	0.005	-0.059
0.125	0.004	0.068	-0.03	-0.012	0.116	0.297	0.01	0.451
0.195	-0.017	0.135	-0.035	0.003	0.096	0.351	0.003	0.972
0.152	-0.036	0.189	-0.028	0.02	0.102	0.432	0.005	1.525
-0.068	-0.026	0.166	-0.024	0.02	0.146	0.465	0.013	2.12
-0.35	-0.006	0.121	-0.016	0.027	0.165	0.411	0.007	2.555
-0.487	0.005	0.137	0.002	0.035	0.123	0.324	0.003	2.91
-0.358	-0.003	0.134	0.001	0.043	0.068	0.247	0.005	3.303
-0.195	-0.022	0.104	-0.01	0.04	0.036	0.171	-0.004	3.59
-0.156	-0.016	0.108	-0.004	0.032	0.049	0.141	-0.008	3.792
-0.178	0.009	0.127	0.001	0.034	0.108	0.163	-0.002	3.89
-0.081	0.015	0.143	-0.003	0.033	0.149	0.159	0	3.862
0.202	0.009	0.161	-0.005	0.028	0.13	0.126	0.003	3.758
0.237	0.005	0.17	0	0.016	0.091	0.091	0.01	3.546
-0.136	0.002	0.156	-0.002	0.005	0.08	0.091	0.02	3.287
-0.399	0.004	0.123	-0.037	0.013	0.133	0.157	0.022	2.933
-0.342	0.006	0.098	-0.068	0.035	0.233	0.234	0.011	2.482
-0.11	-0.002	0.092	-0.044	0.045	0.297	0.334	0.003	2.107
0.1	-0.01	0.09	-0.027	0.029	0.287	0.416	0.008	1.756
0.132	-0.01	0.088	-0.042	0.014	0.235	0.331	0.012	1.332
0.129	-0.005	0.09	-0.039	0.022	0.197	0.197	0.006	0.831
0.048	0.003	0.078	-0.017	0.029	0.18	0.212	0.001	0.277
-0.284	0	0.065	0.01	0.016	0.182	0.357	0.006	-0.239
-0.444	-0.017	0.106	0.046	0.007	0.198	0.498	0.009	-0.7
-0.12	-0.03	0.165	0.069	0.019	0.146	0.517	0.005	-1.112
0.237	-0.032	0.175	0.052	0.043	0.003	0.428	0.001	-1.452
0.353	-0.02	0.169	0.029	0.045	-0.135	0.31	-0.001	-1.75
0.406	-0.002	0.163	0.025	0.021	-0.139	0.26	0.003	-2.028
0.431	0.002	0.131	0.018	0.015	0.021	0.338	0.009	-2.356
0.495	-0.002	0.118	0.004	0.028	0.136	0.428	-0.004	-2.874
0.491	-0.018	0.152	-0.014	0.034	0.099	0.387	-0.015	-3.49
0.111	-0.045	0.162	-0.024	0.035	0.064	0.268	-0.004	-3.975
-0.319	-0.036	0.124	-0.019	0.023	0.044	0.209	-0.005	-4.335
-0.361	-0.003	0.106	-0.03	0.015	0	0.236	-0.015	-4.621
-0.186	0.011	0.113	-0.048	0.039	0.007	0.255	-0.007	-4.751
-0.035	0.017	0.123	-0.047	0.058	0.045	0.246	-0.003	-4.845
0.096	0.025	0.137	-0.045	0.038	0.061	0.257	-0.009	-5.003
0.292	0.028	0.118	-0.05	0.028	0.108	0.259	-0.008	-4.902
0.425	0.024	0.074	-0.05	0.039	0.2	0.261	0	-4.501
0.299	0.013	0.068	-0.046	0.037	0.225	0.267	0.014	-4.178
-0.027	0.006	0.104	-0.035	0.03	0.17	0.197	0.026	-3.946
-0.28	0.013	0.125	-0.018	0.021	0.117	0.1	0.024	-3.724
-0.148	0.01	0.114	-0.009	0.024	0.058	0.079	0.016	-3.509
0.13	0.005	0.111	-0.009	0.047	0.03	0.089	0.013	-3.147
-0.015	0.024	0.129	-0.021	0.047	0.05	0.044	0.016	-2.639
-0.382	0.021	0.113	-0.029	0.028	0.019	0.041	0.024	-2.16
-0.433	-0.02	0.051	-0.013	0.03	0.066	0.17	0.021	-1.72
-0.281	-0.034	0.026	-0.005	0.043	0.321	0.238	0.007	-1.205
-0.279	-0.021	0.055	-0.019	0.044	0.55	0.181	-0.01	-0.716
-0.339	-0.03	0.072	-0.014	0.033	0.539	0.167	-0.026	-0.302
-0.189	-0.043	0.101	0.01	0.024	0.361	0.164	-0.037	0.093
0.05	-0.037	0.139	0.01	0.032	0.195	0.048	-0.04	0.324
0.181	-0.025	0.124	0.006	0.05	0.123	-0.065	-0.047	0.522
0.264	-0.003	0.082	0.023	0.048	0.054	-0.054	-0.05	1.009
0.176	0.014	0.053	0.022	0.042	-0.074	-0.051	-0.036	1.731
-0.104	0.004	0.058	0.007	0.036	-0.122	-0.121	-0.013	2.395
-0.254	0.009	0.096	0.016	0.017	0.031	-0.18	0.004	2.717
-0.203	0.026	0.128	0.025	0.01	0.169	-0.163	0.017	2.833
-0.124	0.015	0.158	0.017	0.03	0.078	-0.041	0.023	3.219
-0.095	0.01	0.181	0.039	0.048	0.002	0.093	0.026	3.702
-0.057	0.026	0.183	0.077	0.04	0.056	0.155	0.035	3.808
0.15	0.036	0.179	0.056	0.029	0.074	0.21	0.041	3.675
0.485	0.041	0.157	0.003	0.028	0.083	0.254	0.037	3.51
0.485	0.052	0.133	-0.02	0.007	0.139	0.273	0.03	3.292
0.033	0.043	0.111	-0.034	-0.008	0.266	0.343	0.023	3.003
-0.172	0.004	0.087	-0.041	-0.004	0.317	0.393	0.024	2.582
0.007	-0.02	0.09	-0.015	-0.009	0.112	0.319	0.029	2.14
-0.116	-0.018	0.106	0.012	-0.003	-0.071	0.212	0.025	1.81
-0.335	-0.021	0.119	0.013	0.029	0.009	0.184	0.016	1.472
-0.05	-0.037	0.129	0.006	0.047	0.251	0.227	0.017	1.013
0.26	-0.031	0.126	0.009	0.037	0.482	0.258	0.022	0.488
0.178	-0.002	0.127	0.002	0.034	0.492	0.249	0.016	0.076
-0.022	0.002	0.134	-0.033	0.042	0.295	0.272	0.014	-0.179
-0.126	-0.011	0.143	-0.041	0.032	0.114	0.304	0.032	-0.427
0.088	-0.015	0.143	-0.01	0.03	0.053	0.259	0.066	-0.721
0.368	-0.023	0.121	-0.028	0.047	0.106	0.142	0.087	-1.185
0.227	-0.031	0.108	-0.075	0.047	0.212	0.055	0.086	-1.823
0.038	-0.024	0.127	-0.053	0.036	0.284	0.136	0.091	-2.331
0.077	-0.006	0.152	-0.016	0.03	0.221	0.274	0.088	-2.79
0.025	0.015	0.169	-0.017	0.017	-0.005	0.261	0.021	-3.327
-0.148	0.013	0.143	-0.008	0.012	-0.137	0.185	-0.098	-3.626
-0.203	-0.012	0.081	0.007	0.026	-0.068	0.134	-0.17	-3.721
-0.058	-0.017	0.059	0.006	0.041	-0.055	0.121	-0.175	-3.88
0.156	-0.02	0.08	0.009	0.039	-0.1	0.171	-0.212	-4.008
0.206	-0.037	0.089	0.009	0.025	-0.048	0.156	-0.274	-4.063
-0.068	-0.026	0.095	-0.005	0.028	0.021	0.075	-0.265	-4.226
-0.353	-0.003	0.105	-0.024	0.037	0.142	0.068	-0.196	-4.519
-0.203	0.012	0.097	-0.045	0.029	0.356	0.121	-0.12	-4.737
0.114	0.013	0.088	-0.064	0.024	0.444	0.161	-0.051	-4.779
0.245	-0.008	0.091	-0.064	0.029	0.402	0.224	0.006	-4.643
0.233	-0.016	0.108	-0.044	0.03	0.389	0.316	0.04	-4.252
-0.138	-0.013	0.127	-0.021	0.025	0.282	0.29	0.045	-3.698
-0.767	-0.018	0.115	0.017	0.021	0.034	0.161	0.046	-3.241
-0.761	-0.005	0.108	0.053	0.025	-0.18	0.111	0.075	-2.874
0.057	0.031	0.126	0.041	0.032	-0.288	0.144	0.117	-2.377
0.699	0.064	0.125	0.015	0.023	-0.244	0.165	0.121	-1.826
0.552	0.071	0.111	0.013	0.005	-0.097	0.129	0.075	-1.416
-0.001	0.052	0.111	0.001	0	-0.109	0.067	0.045	-1.116
-0.344	0.023	0.109	-0.019	0.025	-0.22	0.028	0.04	-0.879
-0.195	-0.003	0.106	-0.013	0.062	-0.083	-0.005	-0.001	-0.648
0.169	-0.013	0.123	0.008	0.068	0.166	-0.067	-0.053	-0.31
0.213	-0.017	0.14	0.021	0.047	0.233	-0.104	-0.062	0.085
-0.036	-0.038	0.151	0.024	0.033	0.268	-0.04	-0.042	0.417
-0.102	-0.04	0.164	0.015	0.003	0.348	0.051	-0.018	0.88
0.132	-0.02	0.167	-0.001	-0.028	0.349	0.085	0.008	1.662
0.332	-0.043	0.144	-0.003	-0.001	0.306	0.095	0.038	2.38
0.17	-0.077	0.096	0.021	0.034	0.226	0.084	0.053	2.73
-0.204	-0.047	0.071	0.04	0.042	0.096	0.042	0.048	2.984
-0.283	0.005	0.091	0.038	0.054	0.01	0.016	0.049	3.261
0.052	0.016	0.116	0.025	0.051	0.032	0.034	0.07	3.341
0.467	0.006	0.124	-0.002	0.033	0.134	0.126	0.081	3.205
0.666	-0.007	0.114	-0.034	0.043	0.255	0.287	0.06	3.139
0.341	-0.03	0.118	-0.053	0.051	0.334	0.404	0.034	3.263
-0.306	-0.039	0.151	-0.054	0.042	0.35	0.411	0.023	3.204
-0.504	-0.03	0.166	-0.046	0.041	0.303	0.399	0.015	2.809
-0.211	-0.039	0.133	-0.041	0.033	0.213	0.422	0.011	2.503
0.002	-0.049	0.103	-0.041	0.02	0.161	0.409	0.016	2.39
-0.05	-0.041	0.114	-0.045	0.019	0.176	0.406	0.009	2.137
-0.136	-0.035	0.128	-0.062	0.025	0.222	0.481	-0.019	1.647
-0.083	-0.038	0.132	-0.068	0.04	0.226	0.493	-0.021	1.118
-0.035	-0.028	0.137	-0.041	0.039	0.171	0.464	0.014	0.779
-0.11	-0.01	0.124	-0.021	0.021	0.207	0.518	0.037	0.547
-0.187	-0.01	0.12	-0.017	0.021	0.303	0.555	0.04	0.183
-0.225	-0.012	0.127	0.001	0.027	0.276	0.516	0.043	-0.27
-0.296	0.013	0.083	0.013	0.027	0.182	0.429	0.041	-0.633
-0.366	0.037	0.038	0	0.024	0.117	0.348	0.034	-0.865
-0.249	0.038	0.048	-0.016	0.011	0.105	0.35	0.031	-1.114
-0.015	0.035	0.051	-0.022	0.015	0.118	0.346	0.025	-1.579
-0.025	0.033	0.062	-0.027	0.039	0.092	0.252	0.011	-2.32
-0.192	0.038	0.129	-0.024	0.044	0.135	0.205	-0.002	-3.128
-0.276	0.059	0.19	-0.002	0.029	0.227	0.288	-0.009	-3.615
-0.311	0.079	0.189	0.013	0.027	0.178	0.345	-0.01	-3.844
-0.139	0.062	0.156	0.029	0.033	0.087	0.288	-0.006	-4.22
0.223	0.032	0.167	0.05	0.029	0.065	0.231	-0.003	-4.634
0.429	0.027	0.208	0.037	0.022	0.074	0.27	0.002	-4.855
0.473	0.015	0.184	0.007	0.018	0.145	0.379	0.014	-5.03
0.566	-0.01	0.135	-0.008	0.021	0.178	0.425	0.027	-5.147
0.533	-0.015	0.124	-0.017	0.033	0.107	0.307	0.035	-5.068
0.101	-0.028	0.122	-0.02	0.041	0.049	0.137	0.038	-4.867
-0.173	-0.035	0.127	-0.007	0.042	0.043	0.139	0.04	-4.623
0.376	-0.01	0.141	0.009	0.035	0.028	0.283	0.036	-4.318
1.019	0.001	0.133	0.022	0.01	-0.01	0.353	0.013	-3.96
0.759	0.002	0.117	0.039	-0.009	0.041	0.337	-0.012	-3.622
0.032	0.009	0.124	0.064	-0.004	0.204	0.348	-0.021	-3.263
-0.371	0.005	0.131	0.065	0.007	0.36	0.411	-0.028	-2.786
-0.506	-0.008	0.12	0.025	0.024	0.408	0.448	-0.032	-2.297
-0.427	-0.035	0.112	-0.023	0.029	0.226	0.328	-0.024	-1.913
0.079	-0.058	0.104	-0.058	0.013	-0.073	0.086	-0.023	-1.567
0.713	-0.061	0.088	-0.085	0.01	-0.167	-0.007	-0.006	-1.21
0.732	-0.052	0.09	-0.083	0.016	-0.107	0.106	0.051	-0.8
-0.159	-0.027	0.124	-0.047	0.02	-0.097	0.163	0.103	-0.303
-0.938	-0.019	0.135	-0.017	0.044	-0.097	0.073	0.121	0.305
-0.667	-0.038	0.079	-0.012	0.067	-0.084	-0.031	0.105	1.095
-0.016	-0.034	0.019	-0.02	0.063	-0.118	-0.044	0.067	1.829
0.299	-0.013	0.016	-0.03	0.053	-0.18	-0.01	0.039	2.253
0.258	0.007	0.034	-0.032	0.046	-0.239	-0.029	0.021	2.615
-0.057	0.047	0.041	-0.014	0.035	-0.327	-0.071	-0.002	3.019
-0.473	0.08	0.05	0.012	0.038	-0.361	-0.076	-0.054	3.286
-0.777	0.082	0.066	0.029	0.05	-0.195	-0.064	-0.126	3.389
-0.692	0.091	0.078	0.044	0.043	-0.005	-0.079	-0.14	3.42
-0.548	0.112	0.102	0.055	0.012	0.076	-0.107	-0.096	3.563
-0.62	0.108	0.128	0.059	0.002	0.173	-0.076	-0.106	3.755
-0.191	0.07	0.137	0.052	0.03	0.16	0.005	-0.16	3.805
0.581	0.017	0.137	0.03	0.054	0.063	0.054	-0.149	3.814
0.77	-0.026	0.132	0.006	0.062	0.142	0.033	-0.105	3.709
0.537	-0.064	0.111	-0.023	0.068	0.3	-0.014	-0.108	3.317
0.34	-0.092	0.091	-0.061	0.05	0.559	0.001	-0.119	2.785
0.059	-0.084	0.114	-0.081	0.022	0.94	0.07	-0.078	2.187
-0.348	-0.069	0.148	-0.062	0.028	0.968	0.125	-0.014	1.479
-0.28	-0.077	0.13	-0.017	0.055	0.514	0.182	-0.002	0.924
0.431	-0.089	0.091	0.005	0.05	0.018	0.239	-0.002	0.696
0.769	-0.082	0.083	-0.015	0.024	-0.231	0.237	0.106	0.522
0.417	-0.038	0.108	-0.031	0.021	-0.228	0.226	0.236	0.251
0.286	0.019	0.15	-0.015	0.013	-0.1	0.241	0.181	-0.05
0.446	0.017	0.155	-0.004	0.011	0.04	0.178	0.043	-0.418
0.055	-0.028	0.113	-0.01	0.059	0.207	0.08	0.025	-0.79
-0.734	-0.038	0.118	-0.002	0.094	0.384	0.049	0.032	-1.203
-1.023	-0.045	0.181	0.019	0.062	0.425	0.037	-0.057	-1.941
-0.941	-0.046	0.201	0.031	0.022	0.342	0.048	-0.183	-2.894
-0.901	0.028	0.172	0.039	0.004	0.287	0.139	-0.26	-3.54
-0.542	0.116	0.161	0.056	-0.025	0.26	0.265	-0.263	-3.716
0.134	0.138	0.166	0.074	-0.038	0.277	0.345	-0.264	-3.811
0.641	0.113	0.151	0.074	0	0.43	0.353	-0.314	-4.074
0.765	0.08	0.125	0.051	0.025	0.606	0.338	-0.283	-4.384
0.608	0.046	0.093	0.016	0.006	0.598	0.381	-0.114	-4.589
0.392	0.019	0.044	-0.005	0	0.371	0.499	0.015	-4.606
0.013	0.038	0.003	-0.004	0.017	0.045	0.611	0.015	-4.698
-0.297	0.08	0.021	-0.015	0.018	-0.258	0.583	0.006	-5.042
0.145	0.067	0.085	-0.042	0.019	-0.338	0.376	0.074	-5.114
0.724	0.02	0.13	-0.059	0.053	-0.127	0.154	0.158	-4.615
0.739	-0.008	0.135	-0.069	0.079	0.015	0.114	0.206	-3.983
0.8	-0.029	0.123	-0.07	0.067	-0.037	0.206	0.226	-3.557
0.728	-0.055	0.112	-0.049	0.058	0.003	0.27	0.215	-3.283
0.078	-0.072	0.131	-0.033	0.053	0.1	0.285	0.199	-2.978
-0.439	-0.069	0.159	-0.033	0.03	0.111	0.27	0.198	-2.489
-0.536	-0.059	0.166	-0.034	0.017	0.123	0.251	0.173	-2.005
-0.525	-0.054	0.163	-0.035	0.015	0.131	0.305	0.133	-1.721
-0.542	-0.041	0.145	-0.026	0	0.094	0.384	0.099	-1.425
-0.633	-0.019	0.128	-0.009	-0.01	0.069	0.35	0.072	-1.073
-0.529	-0.031	0.141	-0.005	0.016	0.091	0.275	0.067	-0.734
-0.057	-0.062	0.13	-0.002	0.035	0.145	0.28	0.075	-0.347
0.389	-0.055	0.091	0.008	0.031	0.169	0.295	0.065	0.005
0.485	-0.049	0.106	0.014	0.028	0.151	0.272	0.04	0.415
0.23	-0.062	0.144	0.006	0.022	0.169	0.234	0.024	1.094
-0.185	-0.05	0.123	-0.018	0.02	0.191	0.169	0.017	1.835
-0.401	-0.032	0.085	-0.037	0.032	0.151	0.084	-0.001	2.374
-0.3	-0.034	0.095	-0.043	0.037	0.133	0.084	-0.013	2.828
-0.081	-0.021	0.137	-0.046	0.026	0.163	0.185	0	3.268
-0.041	-0.001	0.163	-0.035	0.015	0.158	0.153	0.007	3.547
-0.301	0	0.148	-0.026	0.016	0.175	-0.022	-0.005	3.637
-0.471	0.002	0.121	-0.021	0.025	0.226	-0.064	-0.005	3.606
-0.302	0.002	0.115	0.003	0.026	0.164	0.061	0.002	3.546
-0.083	-0.019	0.106	0.008	0.011	0.08	0.218	-0.006	3.438
0.123	-0.033	0.091	-0.01	0.014	0.109	0.248	-0.017	3.099
0.275	-0.029	0.085	-0.004	0.037	0.131	0.117	-0.017	2.626
0.025	-0.02	0.076	-0.001	0.04	0.131	0.082	-0.019	2.289
-0.261	-0.008	0.089	-0.01	0.024	0.155	0.233	-0.027	2.076
-0.06	-0.01	0.134	0.002	0.026	0.117	0.328	-0.029	1.853
0.122	-0.022	0.136	0.02	0.037	0.049	0.287	-0.026	1.509
0.062	-0.016	0.109	0.021	0.038	0.035	0.242	-0.023	1.082
0.241	0.006	0.129	0.01	0.039	0.013	0.256	-0.01	0.747
0.576	0.043	0.148	0.002	0.037	-0.039	0.277	0.004	0.401
0.707	0.093	0.126	-0.002	0.032	-0.071	0.227	-0.005	-0.099
0.659	0.131	0.096	-0.008	0.046	-0.074	0.142	-0.015	-0.63
0.41	0.131	0.093	-0.022	0.047	-0.015	0.12	-0.012	-1.113
-0.072	0.092	0.11	-0.031	0.027	0.086	0.091	-0.018	-1.471
-0.468	0.024	0.112	-0.027	0.029	0.174	-0.043	-0.023	-1.659
-0.667	-0.038	0.142	-0.02	0.036	0.239	-0.129	-0.016	-1.888
-0.75	-0.055	0.192	-0.01	0.027	0.261	0.013	-0.009	-2.412
-0.538	-0.049	0.177	0.007	0.026	0.214	0.235	-0.003	-3.174
-0.195	-0.049	0.148	0.006	0.031	0.149	0.304	-0.004	-3.807
-0.049	-0.053	0.153	-0.018	0.044	0.144	0.281	-0.018	-4.202
0.045	-0.057	0.15	-0.039	0.056	0.191	0.323	-0.026	-4.593
0.165	-0.033	0.142	-0.046	0.043	0.255	0.411	-0.026	-5.001
0.191	0.001	0.131	-0.044	0.03	0.275	0.464	-0.027	-5.142
0.182	-0.005	0.099	-0.032	0.046	0.136	0.481	-0.026	-4.949
0.195	-0.024	0.075	-0.008	0.052	-0.074	0.43	-0.014	-4.721
0.163	-0.021	0.091	0.009	0.03	-0.156	0.211	-0.001	-4.459
0.058	-0.018	0.11	-0.001	0.026	-0.121	-0.102	0.012	-4.077
-0.142	-0.03	0.103	-0.029	0.038	0.024	-0.317	0.028	-3.819
-0.356	-0.034	0.098	-0.043	0.019	0.381	-0.363	0.03	-3.62
-0.173	-0.023	0.093	-0.029	0.008	0.752	-0.233	0.022	-3.425
0.328	-0.031	0.084	-0.004	0.039	0.803	0.074	0.019	-3.415
0.374	-0.044	0.097	0.02	0.046	0.565	0.391	0.01	-3.281
0.025	-0.011	0.125	0.038	0.022	0.366	0.455	-0.009	-2.822
-0.072	0.042	0.136	0.043	0.025	0.363	0.323	-0.02	-2.423
0.022	0.071	0.116	0.049	0.037	0.39	0.281	-0.02	-2.19
0.266	0.07	0.085	0.05	0.025	0.334	0.273	-0.021	-1.793
0.543	0.036	0.073	0.045	0.026	0.184	0.18	-0.019	-1.129
0.028	-0.007	0.08	0.055	0.035	-0.076	0.14	-0.008	-0.466
-0.879	-0.01	0.11	0.06	0.009	-0.23	0.201	-0.005	0.05
-0.482	0.031	0.148	0.05	-0.033	-0.101	0.33	-0.011	0.478
0.832	0.063	0.143	0.032	-0.042	0.009	0.497	-0.018	0.891
1.208	0.077	0.106	0.006	-0.01	-0.233	0.553	-0.025	1.265
0.624	0.099	0.09	-0.013	0.023	-0.651	0.411	-0.02	1.463
0.024	0.105	0.094	-0.036	0.032	-0.798	0.251	-0.014	1.789
-0.459	0.065	0.091	-0.043	0.038	-0.527	0.226	-0.025	2.529
-1.014	0.02	0.083	-0.012	0.035	-0.165	0.217	-0.024	3.253
-1.279	0.012	0.083	0.005	0.009	0.111	0.228	0.003	3.714
-0.562	0.017	0.086	-0.001	0	0.289	0.33	0.027	3.922
0.539	0.002	0.079	-0.012	0.023	0.153	0.409	0.032	3.801
0.854	-0.023	0.067	-0.035	0.053	-0.153	0.411	0.029	3.637
0.813	-0.037	0.087	-0.039	0.074	-0.225	0.315	0.029	3.598
0.985	-0.051	0.133	-0.018	0.072	-0.093	0.191	0.03	3.427
0.801	-0.06	0.146	-0.022	0.052	0.081	0.153	0.031	3.08
0.149	-0.054	0.139	-0.044	0.049	0.297	0.078	0.024	2.743
-0.318	-0.047	0.134	-0.039	0.054	0.462	-0.121	0.016	2.469
-0.364	-0.033	0.113	-0.02	0.042	0.437	-0.292	0.012	2.216
-0.395	-0.018	0.111	-0.015	0.027	0.289	-0.255	0.003	1.946
-0.511	-0.022	0.123	-0.01	0.027	0.119	-0.092	-0.002	1.675
-0.409	-0.023	0.113	0.014	0.031	0.01	-0.053	0.005	1.372
-0.174	-0.012	0.115	0.035	0.032	0.062	-0.048	0.013	0.888
-0.013	-0.006	0.122	0.001	0.038	0.185	0.075	0.012	0.245
0.027	-0.009	0.107	-0.051	0.048	0.244	0.149	0.002	-0.306
-0.115	-0.013	0.108	-0.051	0.048	0.263	0.129	-0.004	-0.672
-0.268	-0.019	0.124	-0.032	0.042	0.27	0.091	-0.002	-1.13
-0.304	-0.044	0.126	-0.028	0.032	0.235	0.026	-0.004	-1.731
-0.286	-0.055	0.126	-0.03	0.028	0.29	0.043	-0.001	-2.146
-0.168	-0.037	0.133	-0.038	0.031	0.368	0.157	0.005	-2.476
-0.084	-0.027	0.131	-0.037	0.022	0.202	0.196	-0.005	-3.033
-0.188	-0.019	0.128	-0.018	0.01	0.082	0.135	-0.022	-3.718
-0.218	-0.009	0.134	-0.01	0.017	0.218	0.081	-0.026	-4.286
-0.021	-0.014	0.139	-0.028	0.032	0.288	0.114	-0.026	-4.643
0.156	-0.013	0.142	-0.039	0.038	0.328	0.185	-0.022	-4.838
0.215	0.01	0.15	-0.026	0.03	0.456	0.159	-0.007	-4.871
0.25	0.016	0.13	-0.017	0.02	0.44	0.092	0.004	-4.801
0.131	-0.007	0.086	-0.009	0.019	0.307	0.165	0.005	-4.744
-0.215	-0.013	0.12	0.023	0.017	0.19	0.272	0.004	-4.589
-0.473	0.004	0.195	0.052	0.015	0.061	0.298	0.001	-4.366
-0.379	0.009	0.19	0.064	0.014	-0.012	0.434	-0.004	-4.275
-0.063	0.001	0.162	0.064	0.012	-0.011	0.601	-0.001	-4.206
0.147	-0.012	0.146	0.047	0.024	0.063	0.576	0.005	-3.971
0.234	-0.027	0.109	0.023	0.028	0.168	0.628	0.008	-3.596
0.38	-0.023	0.093	-0.003	0.015	0.105	0.841	0.004	-3.142
0.484	-0.01	0.106	-0.03	0.015	0.015	0.9	-0.003	-2.617
0.605	-0.01	0.099	-0.04	0.022	0.103	0.823	-0.006	-2.071
0.684	-0.009	0.079	-0.02	0.019	0.14	0.723	-0.004	-1.554
0.383	-0.001	0.089	0.007	0.009	0.048	0.59	0.002	-1.1
0.092	0.008	0.126	0.013	0.011	0.029	0.415	0.007	-0.764
0.138	0.012	0.147	-0.008	0.031	0.124	0.232	0.007	-0.452
0.109	0.015	0.138	-0.031	0.034	0.241	0.19	0.01	-0.027
-0.176	0.03	0.115	-0.033	0.015	0.256	0.195	0.014	0.408
-0.439	0.025	0.085	-0.02	0.019	0.157	0.095	0.007	0.831
-0.147	0.01	0.076	-0.001	0.035	0.087	0.042	0	1.366
0.478	0.029	0.107	-0.003	0.035	0.108	0.01	-0.003	1.944
0.34	0.037	0.132	-0.024	0.036	0.195	-0.125	-0.007	2.414
-0.413	0.018	0.109	-0.012	0.041	0.288	-0.202	-0.003	2.64
-0.823	0.016	0.087	0.016	0.045	0.229	-0.076	-0.003	2.711
-0.834	0.012	0.095	0.005	0.06	0.015	0.137	-0.009	2.929
-0.621	0	0.097	-0.011	0.063	-0.096	0.248	-0.007	3.26
-0.21	0.009	0.104	-0.006	0.047	-0.008	0.223	0	3.495
0.17	0.015	0.106	-0.011	0.045	0.126	0.13	0	3.531
0.297	-0.001	0.072	-0.02	0.049	0.192	0.053	0.002	3.345
0.212	-0.016	0.055	-0.018	0.044	0.181	0.021	0.007	3.105
0.081	-0.014	0.082	-0.016	0.035	0.184	0.013	0.002	2.889
-0.014	-0.01	0.115	-0.02	0.031	0.205	0.036	-0.017	2.602
-0.105	-0.015	0.136	-0.017	0.037	0.116	0.061	-0.027	2.248
-0.259	-0.011	0.136	0.007	0.013	0.031	0.076	-0.018	1.921
-0.384	0.005	0.122	0.023	-0.021	0.065	0.108	-0.014	1.752
-0.374	0.003	0.123	0.014	0.01	0.076	0.191	-0.012	1.608
-0.27	-0.017	0.129	0.002	0.049	0.061	0.326	0.001	1.227
-0.058	-0.011	0.122	-0.011	0.034	0.091	0.396	0.015	0.693
0.254	0.01	0.122	-0.023	0.019	0.091	0.343	0.023	0.161
0.408	0.012	0.137	-0.023	0.022	0.076	0.291	0.031	-0.35
0.251	0.008	0.142	-0.022	0.014	0.088	0.323	0.031	-0.844
0.058	0.009	0.125	-0.027	0.025	0.057	0.327	0.022	-1.312
0.036	0.006	0.101	-0.017	0.045	0.015	0.26	0.006	-1.655
0.044	-0.014	0.106	0.009	0.031	0.038	0.183	-0.006	-1.922
0.11	-0.048	0.14	0.023	0.03	0.054	0.027	-0.004	-2.328
0.32	-0.062	0.159	0.013	0.061	0.044	-0.197	-0.002	-2.891
0.429	-0.041	0.156	-0.005	0.058	0.067	-0.301	-0.001	-3.376
0.23	-0.025	0.156	-0.006	0.029	0.122	-0.214	0.006	-3.696
-0.206	-0.037	0.154	0.003	0.024	0.148	-0.167	0.003	-4.111
-0.354	-0.038	0.146	0.01	0.031	0.15	-0.281	-0.01	-4.624
0.143	-0.018	0.144	0.027	0.021	0.211	-0.195	-0.01	-4.898
0.573	-0.01	0.146	0.03	0.017	0.271	0.139	-0.004	-4.925
0.434	-0.013	0.129	0.008	0.029	0.23	0.274	-0.009	-4.888
0.264	-0.032	0.1	-0.018	0.034	0.154	0.099	-0.017	-4.845
0.333	-0.069	0.084	-0.039	0.038	0.095	-0.14	-0.017	-4.786
0.339	-0.085	0.103	-0.051	0.047	0.053	-0.197	-0.013	-4.615
0.209	-0.063	0.143	-0.035	0.042	0.045	-0.004	-0.002	-4.228
0.075	-0.018	0.148	-0.003	0.024	0.024	0.21	0.013	-3.692
-0.086	0.031	0.123	0.013	0.019	0.035	0.262	0.014	-3.216
-0.139	0.039	0.127	0.01	0.019	0.204	0.329	0.007	-2.825
0.01	0.004	0.157	0.001	0.009	0.369	0.438	0.012	-2.434
0.051	-0.009	0.168	-0.022	0.008	0.266	0.356	0.012	-2.057
-0.09	0.007	0.129	-0.047	0.019	0.064	0.292	0.004	-1.703
-0.217	0.006	0.063	-0.053	0.024	0.083	0.458	0.012	-1.424
-0.278	0.002	0.048	-0.039	0.029	0.169	0.535	0.03	-1.121
-0.324	0.013	0.065	-0.019	0.042	0.084	0.389	0.032	-0.631
-0.415	0.022	0.063	-0.007	0.049	-0.06	0.27	0.02	-0.105
-0.473	0.036	0.075	0.008	0.016	-0.099	0.303	0.012	0.336
-0.407	0.037	0.1	0.029	-0.016	0.008	0.4	0.007	0.745
-0.224	-0.005	0.109	0.026	0.017	0.12	0.457	0	1.185
-0.001	-0.024	0.094	0.002	0.051	0.094	0.438	0.001	1.709
0.068	0.007	0.086	-0.016	0.028	0.022	0.324	0.005	2.22
0.082	0.021	0.1	-0.018	0	0.003	0.259	-0.001	2.604
0.302	0.013	0.07	-0.017	0.001	0.049	0.404	0	2.823
0.368	0.022	0.031	-0.02	0.014	0.172	0.528	0.012	2.994
-0.12	0.023	0.078	-0.015	0.03	0.314	0.463	0.014	3.295
-0.679	0.008	0.122	0.008	0.039	0.382	0.426	0.008	3.613
-0.686	0.006	0.096	0.024	0.03	0.368	0.514	0.009	3.751
-0.288	0.005	0.09	0.008	0.037	0.275	0.532	0.01	3.654
0.088	0	0.108	-0.028	0.065	0.179	0.37	0.003	3.397
0.243	0.008	0.1	-0.05	0.067	0.201	0.246	0	3.083
0.139	0.018	0.109	-0.039	0.038	0.217	0.259	-0.001	2.662
-0.044	0.028	0.142	-0.023	0.026	0.122	0.264	-0.005	2.201
-0.076	0.027	0.154	-0.021	0.037	0.043	0.295	-0.009	1.863
-0.046	0.014	0.15	-0.018	0.018	0.063	0.296	-0.006	1.556
-0.139	0.015	0.151	-0.007	-0.003	0.121	0.208	-0.009	1.13
-0.179	0.001	0.158	-0.006	0.027	0.108	0.219	-0.011	0.67
-0.088	-0.023	0.16	-0.013	0.05	0.053	0.294	0.003	0.462
-0.257	-0.004	0.142	-0.009	0.042	0.07	0.268	0.005	0.404
-0.514	0.026	0.123	-0.001	0.035	0.098	0.185	-0.002	0.002
-0.008	0.017	0.118	0.003	0.03	0.073	0.109	-0.003	-0.648
0.953	-0.004	0.105	0.014	0.036	0.092	0.039	-0.016	-1.096
1.242	-0.008	0.086	0.021	0.049	0.146	-0.06	-0.02	-1.331
0.926	-0.017	0.084	0.014	0.047	0.178	-0.174	-0.012	-1.678
0.455	-0.032	0.11	0.002	0.03	0.218	-0.228	-0.013	-2.31
-0.165	-0.031	0.14	-0.015	0.03	0.195	-0.226	-0.012	-2.924
-0.56	-0.035	0.133	-0.025	0.053	0.127	-0.203	-0.009	-3.342
-0.473	-0.047	0.099	-0.022	0.057	0.107	-0.172	-0.007	-3.725
-0.085	-0.023	0.072	-0.019	0.026	0.101	-0.043	-0.005	-4.117
0.373	0.025	0.072	-0.029	0.01	0.191	0.212	-0.005	-4.704
0.588	0.046	0.101	-0.035	0.029	0.334	0.298	-0.006	-5.363
0.581	0.049	0.123	-0.019	0.023	0.284	0.156	-0.006	-5.534
0.594	0.059	0.128	0.008	-0.006	0.148	0.05	-0.007	-5.286
0.47	0.064	0.138	0.019	0.018	0.131	0.079	-0.008	-4.94
0.148	0.049	0.134	0.008	0.054	0.161	0.179	-0.006	-4.589
-0.094	0.036	0.117	-0.011	0.041	0.16	0.208	-0.001	-4.438
-0.222	0.039	0.13	-0.021	0.028	0.117	0.156	0.004	-4.439
-0.309	0.041	0.159	-0.027	0.036	0.059	0.125	0.01	-4.262
-0.318	0.045	0.156	-0.031	0.04	0.027	0.143	0.011	-3.688
-0.239	0.057	0.137	-0.032	0.055	0.042	0.251	0.01	-2.88
-0.058	0.064	0.127	-0.014	0.074	0.103	0.343	0.02	-2.292
0.052	0.07	0.119	0.012	0.075	0.156	0.291	0.028	-1.957
-0.05	0.073	0.119	0.017	0.086	0.17	0.258	0.019	-1.54
-0.195	0.065	0.122	0.013	0.107	0.142	0.336	0.01	-0.969
-0.287	0.065	0.127	0.019	0.091	0.115	0.412	0.014	-0.502
-0.325	0.071	0.137	0.018	0.05	0.136	0.412	0.021	-0.331
-0.304	0.067	0.136	0.003	0.031	0.108	0.356	0.025	-0.199
-0.229	0.064	0.128	-0.012	0.034	0.018	0.32	0.015	0.211
-0.198	0.069	0.136	-0.03	0.023	-0.033	0.29	-0.002	0.789
-0.349	0.076	0.148	-0.038	0.007	-0.027	0.223	-0.006	1.345
-0.336	0.061	0.143	-0.021	0.009	0.008	0.203	-0.008	1.83
0.131	0.041	0.124	0.012	0.004	0.06	0.25	-0.011	2.267
0.47	0.038	0.116	0.051	-0.021	0.101	0.222	-0.01	2.672
0.224	-0.027	0.137	0.082	-0.046	0.059	0.056	-0.018	2.972
-0.22	-0.201	0.151	0.081	-0.057	0.045	-0.017	-0.014	3.17
-0.46	-0.384	0.146	0.052	-0.069	0.174	0.123	0.009	3.318
-0.402	-0.474	0.149	0.027	-0.078	0.248	0.195	0.006	3.443
-0.036	-0.515	0.116	0.017	-0.047	0.212	0.062	-0.008	3.602
0.293	-0.606	0.057	0.015	0.025	0.182	-0.073	-0.002	3.665
0.377	-0.699	0.055	0.003	0.083	0.119	-0.022	-0.004	3.444
0.429	-0.637	0.1	-0.023	0.073	0.089	0.16	-0.013	2.962
0.328	-0.368	0.123	-0.032	0.023	0.17	0.27	-0.006	2.374
0.023	0.007	0.115	-0.014	-0.006	0.205	0.272	0.015	1.87
-0.138	0.304	0.111	-0.012	-0.027	0.148	0.244	0.017	1.418
-0.124	0.405	0.124	-0.044	-0.055	0.126	0.261	-0.008	0.964
-0.09	0.402	0.127	-0.075	-0.057	0.106	0.344	-0.014	0.756
-0.036	0.379	0.124	-0.08	-0.006	0.047	0.352	-0.001	0.757
0.022	0.29	0.133	-0.056	0.069	0.022	0.248	-0.002	0.609
0	0.188	0.135	-0.031	0.105	0.02	0.181	-0.008	0.215
-0.061	0.159	0.127	-0.031	0.103	0.032	0.206	-0.012	-0.238
-0.015	0.144	0.123	0.003	0.094	0.087	0.257	-0.014	-0.638
0.041	0.109	0.134	0.078	0.066	0.12	0.257	-0.002	-1.172
-0.044	0.098	0.149	0.107	0.039	0.095	0.205	0.008	-1.842
-0.072	0.101	0.157	0.081	0.054	0.12	0.178	0.003	-2.405
0.068	0.097	0.172	0	0.077	0.168	0.188	-0.006	-2.853
0.176	0.1	0.195	-0.118	0.058	0.153	0.195	-0.009	-3.238
0.153	0.101	0.188	-0.147	0.02	0.153	0.188	-0.005	-3.545
0.092	0.095	0.115	-0.051	0.001	0.189	0.171	-0.003	-3.761
0.055	0.108	0.04	0.052	-0.004	0.241	0.205	-0.007	-3.994
0.027	0.118	0.031	0.081	-0.022	0.297	0.299	0	-4.336
-0.001	0.105	0.022	0.068	-0.034	0.298	0.33	0.006	-4.599
-0.012	0.092	0.006	0.043	-0.041	0.271	0.244	-0.002	-4.722
0.028	0.093	0.062	-0.012	-0.071	0.238	0.137	0.001	-4.814
0.091	0.098	0.113	-0.06	-0.004	0.203	0.093	0.008	-4.851
-0.006	0.101	0.095	-0.04	0.165	0.132	0.087	0.002	-4.799
-0.266	0.103	0.095	0.018	0.182	0.015	0.12	0.001	-4.623
-0.366	0.102	0.104	0.042	0.069	0.003	0.221	0.003	-4.332
-0.201	0.083	0.077	0.026	0.055	0.082	0.325	0.004	-3.941
-0.085	0.047	0.078	0.024	0.098	0.1	0.383	0.012	-3.49
-0.158	0.013	0.131	-0.01	0.09	0.057	0.394	0.017	-3.089
-0.189	-0.044	0.17	-0.155	0.072	0.033	0.315	0.018	-2.7
-0.069	-0.195	0.167	-0.281	0.074	0.108	0.148	0.02	-2.251
0.095	-0.405	0.149	-0.252	0.066	0.217	0	0.008	-1.752
0.193	-0.568	0.1	-0.159	0.043	0.205	-0.034	-0.001	-1.242
0.176	-0.647	0.02	-0.051	-0.022	0.115	0.041	0.017	-0.841
0.143	-0.599	0.026	0.096	-0.155	0.067	0.143	0.035	-0.563
0.178	-0.437	0.11	0.207	-0.222	0.047	0.255	0.025	-0.291
0.122	-0.276	0.118	0.265	-0.055	0.015	0.368	0.009	0.072
-0.043	-0.172	0.073	0.253	0.19	0.033	0.358	0.009	0.548
-0.033	-0.119	0.055	0.138	0.17	0.137	0.244	0.017	1.151
0.129	-0.109	0.044	0.024	-0.056	0.202	0.222	0.021	1.931
0.197	-0.115	0.083	-0.044	-0.165	0.169	0.297	0.01	2.719
0.158	-0.125	0.165	-0.129	-0.127	0.139	0.285	-0.007	3.263
0.016	-0.083	0.177	-0.172	-0.045	0.132	0.156	-0.008	3.581
-0.147	0.064	0.14	-0.154	0.027	0.127	0.067	-0.008	3.758
-0.163	0.225	0.14	-0.107	0.057	0.131	0.098	-0.009	3.77
-0.06	0.289	0.15	0.088	0.112	0.101	0.166	-0.006	3.668
0.065	0.255	0.153	0.259	0.189	0.069	0.207	-0.011	3.549
0.123	0.189	0.169	0.075	0.183	0.141	0.237	-0.013	3.405
0.086	0.171	0.179	-0.191	0.113	0.237	0.261	-0.005	3.328
0.021	0.171	0.158	-0.217	0.074	0.202	0.272	-0.005	3.372
-0.002	0.131	0.122	-0.173	0.066	0.129	0.234	-0.016	3.243
0.03	0.111	0.091	-0.186	0.043	0.145	0.153	-0.016	2.837
0.066	0.116	0.077	-0.172	0.022	0.202	0.197	-0.007	2.407
0.061	0.106	0.085	-0.121	0.036	0.212	0.316	-0.01	2.06
0	0.1	0.102	-0.07	0.057	0.114	0.268	-0.016	1.683
-0.032	0.091	0.089	0.011	0.046	0.006	0.172	0	1.238
0.009	0.09	0.038	0.111	0.038	0.084	0.199	0.017	0.857
-0.102	0.115	0.028	0.183	0.052	0.252	0.252	0.011	0.539
-0.369	0.116	0.087	0.207	0.048	0.274	0.252	-0.005	0.191
-0.337	0.089	0.111	0.149	0.038	0.157	0.195	-0.01	-0.131
0.097	0.075	0.091	0.073	0.057	0.071	0.092	-0.01	-0.435
0.41	0.071	0.112	0.111	0.081	0.127	0.023	-0.009	-0.792
0.328	0.073	0.148	0.142	0.096	0.226	0.039	-0.002	-1.189
0.092	0.075	0.15	-0.028	0.106	0.214	0.053	-0.003	-1.693
-0.076	0.065	0.146	-0.192	0.087	0.121	0.078	-0.012	-2.286
-0.095	0.065	0.149	-0.133	0.041	0.047	0.247	-0.013	-2.739
-0.001	0.091	0.135	-0.011	0.002	0.013	0.414	-0.008	-2.985
0.059	0.105	0.119	0.021	-0.032	0.027	0.385	-0.002	-3.207
0.058	0.094	0.131	0.002	-0.055	0.092	0.269	0.009	-3.468
0.077	0.091	0.138	-0.008	-0.046	0.127	0.192	0.015	-3.572
0.041	0.098	0.116	-0.012	-0.038	0.101	0.163	0.009	-3.482
-0.14	0.102	0.102	-0.055	-0.036	0.102	0.097	0.001	-3.407
-0.269	0.103	0.108	-0.06	0.002	0.14	-0.038	-0.001	-3.309
-0.181	0.109	0.121	0.094	0.031	0.168	-0.089	-0.005	-3.027
-0.03	0.129	0.142	0.244	-0.008	0.198	0.007	-0.01	-2.662
0.045	0.135	0.158	0.129	-0.073	0.171	0.114	-0.006	-2.324
0.061	0.125	0.146	-0.143	-0.156	0.075	0.161	0.003	-1.992
0.038	0.117	0.124	-0.28	-0.304	0.067	0.192	0.007	-1.636
0.012	0.057	0.12	-0.218	-0.437	0.152	0.214	0.007	-1.248
0.008	-0.054	0.117	0.024	-0.365	0.176	0.213	0.007	-0.878
0.001	-0.113	0.097	0.291	-0.102	0.142	0.188	0.006	-0.542
0.002	-0.122	0.079	0.284	0.101	0.112	0.144	0.001	-0.121
0.01	-0.177	0.076	0.08	0.177	0.068	0.121	-0.001	0.365
0.016	-0.291	0.088	-0.06	0.254	0.064	0.119	0.005	0.832
0.047	-0.385	0.099	-0.142	0.33	0.122	0.088	0.007	1.342
0.06	-0.369	0.099	-0.168	0.348	0.083	0.066	0.005	1.855
0.032	-0.241	0.099	-0.123	0.335	-0.043	0.127	0.004	2.338
0.031	-0.118	0.098	-0.103	0.297	-0.049	0.246	0.004	2.933
0.059	-0.112	0.102	-0.151	0.206	0.024	0.278	0.002	3.6
0.064	-0.217	0.117	-0.134	0.124	0.046	0.132	-0.001	4.125
0.033	-0.323	0.153	-0.005	0.101	0.04	-0.04	0.004	4.564
-0.001	-0.315	0.188	0.07	0.086	0.062	-0.03	0.015	5.017
0.016	-0.217	0.17	0.104	0.088	0.203	0.129	0.02	5.23
0.053	-0.146	0.126	0.197	0.113	0.368	0.265	0.019	5.171
0.037	-0.091	0.114	0.255	0.087	0.319	0.267	0.01	5.141
0.019	0.031	0.131	0.229	0.017	0.158	0.178	0.003	5.159
0.018	0.163	0.145	0.134	-0.035	0.061	0.228	0.007	5.088
-0.012	0.224	0.158	-0.059	-0.048	-0.009	0.397	0.006	4.87
-0.018	0.232	0.167	-0.242	-0.013	0.084	0.461	0.004	4.551
0.02	0.191	0.167	-0.262	0.036	0.303	0.49	0.008	4.29
0.014	0.093	0.137	-0.149	0.072	0.276	0.489	0.001	3.957
-0.16	-0.019	0.092	-0.038	0.079	0.102	0.357	-0.006	3.347
-0.411	-0.077	0.145	0.016	0.084	0.068	0.275	0	2.681
-0.431	-0.095	0.251	0.043	0.141	0.08	0.321	0.009	2.06
-0.211	-0.157	0.262	0.028	0.188	0.068	0.328	0.006	1.386
-0.007	-0.233	0.243	-0.045	0.147	0.094	0.282	-0.007	0.824
0.091	-0.26	0.272	-0.071	0.032	0.158	0.274	-0.006	0.391
0.103	-0.209	0.27	-0.019	-0.123	0.206	0.261	0	-0.205
0.073	-0.013	0.228	0.016	-0.203	0.209	0.232	-0.012	-1.011
0.064	0.202	0.208	0.031	-0.111	0.149	0.284	-0.021	-1.876
0.081	0.219	0.191	0.017	-0.02	0.053	0.368	-0.017	-2.891
0.084	0.13	0.148	-0.058	-0.109	0.039	0.381	-0.01	-4.012
0.058	0.103	0.116	-0.117	-0.22	0.099	0.378	0.001	-5.026
0.024	0.097	0.112	-0.092	-0.158	0.105	0.426	0.007	-6.099
-0.011	0.057	0.103	-0.014	-0.044	0.137	0.506	0	-7.238
-0.023	0.051	0.079	0.042	-0.003	0.26	0.512	-0.003	-8.127
0.007	0.1	0.065	0.038	0.051	0.238	0.393	-0.001	-8.936
0.046	0.103	0.14	0.014	0.133	0.048	0.277	-0.011	-9.925
0.058	0.093	0.285	0.012	0.179	-0.005	0.241	-0.014	-10.888
0.055	0.159	0.318	0.022	0.221	0.104	0.19	0.002	-11.718
0.054	0.208	0.187	0.014	0.244	0.172	0.056	0.01	-12.557
0.05	0.19	0.04	0.015	0.213	0.164	-0.042	0.01	-13.441
0.038	0.175	-0.008	0.023	0.173	0.15	0.014	0.009	-14.292
0.001	0.165	-0.001	0.003	0.178	0.162	0.038	0.005	-14.965
-0.038	0.155	-0.011	-0.018	0.191	0.205	-0.065	0.004	-15.468
-0.03	0.165	-0.007	-0.017	0.096	0.219	-0.144	0.003	-16.103
-0.016	0.157	0.071	-0.018	-0.116	0.129	-0.19	0.005	-16.855
-0.026	0.099	0.203	-0.024	-0.316	0.056	-0.168	0.009	-17.452
-0.009	0.026	0.301	-0.023	-0.397	0.09	-0.077	0.003	-17.93
0.026	-0.066	0.309	-0.01	-0.335	0.097	-0.015	0	-18.43
0.024	-0.218	0.28	0	-0.227	0.063	0.061	0.011	-19.1
-0.002	-0.379	0.27	-0.008	-0.182	0.074	0.11	0.014	-19.956
-0.006	-0.475	0.238	-0.021	-0.18	0.124	0.135	0.005	-20.707
-0.001	-0.525	0.092	-0.019	-0.132	0.188	0.235	0	-21.261
-0.014	-0.573	-0.143	-0.001	-0.054	0.19	0.338	0.001	-22.187
-0.016	-0.485	-0.296	0.017	-0.029	0.132	0.436	0.002	-23.24
0.006	-0.217	-0.261	0.025	0.035	0.111	0.496	-0.004	-23.401
0.017	-0.029	-0.086	0.017	0.18	0.109	0.397	-0.017	-25.341
0.012	0.045	0.12	0.002	0.25	0.104	0.297	-0.015	-24.13
0.009	0.175	0.252	-0.007	0.185	0.147	0.284	0	-4.386
0.026	0.277	0.285	-0.021	0.064	0.238	0.23	0.002	22.214
0.03	0.273	0.288	-0.033	-0.026	0.32	0.198	0	29.264
-0.005	0.254	0.234	-0.026	-0.083	0.337	0.271	0.015	24.596
-0.014	0.231	0.019	-0.01	-0.174	0.279	0.337	0.018	23.637
0.012	0.154	-0.397	-0.003	-0.216	0.18	0.301	0.001	23.056
0.02	0.075	-0.907	0.005	-0.076	0.137	0.203	-0.003	21.335
0.022	0.035	-1.196	0.015	0.179	0.146	0.089	0.004	20.234
0.014	-0.055	-1.147	-0.002	0.359	0.071	-0.064	0	19.092
-0.014	-0.245	-1.006	-0.028	0.33	-0.031	-0.165	-0.01	17.892
0.008	-0.406	-0.829	-0.025	0.173	-0.085	-0.17	-0.009	16.786
0.057	-0.422	-0.441	-0.011	0.155	-0.089	-0.141	-0.004	15.669
0.041	-0.304	0.105	-0.016	0.267	0.017	-0.078	0.001	14.586
0.016	-0.098	0.569	-0.019	0.244	0.122	-0.011	0.007	13.545
0.027	0.102	0.872	-0.008	0.105	0.139	0.087	0.003	12.523
0.021	0.204	1.09	-0.003	0.001	0.177	0.213	-0.001	11.542
0.001	0.249	1.239	-0.002	-0.097	0.233	0.236	0.015	10.611
-0.002	0.271	1.266	-0.001	-0.185	0.227	0.183	0.019	9.709
-0.009	0.229	1.166	0.003	-0.144	0.178	0.171	-0.001	8.838
-0.016	0.157	1.006	0.004	-0.007	0.143	0.249	0.001	7.999
-0.015	0.117	0.798	0.003	0.069	0.141	0.364	0.009	7.201
-0.014	0.105	0.446	0.01	0.118	0.133	0.376	-0.008	6.453
-0.005	0.093	-0.033	0.012	0.206	0.088	0.243	-0.016	5.745
0.007	0.078	-0.415	0.006	0.204	0.058	0.086	-0.007	5.052
0.007	0.074	-0.57	0.003	0.075	0.068	0.122	-0.004	4.347
0.005	0.072	-0.583	-0.013	-0.035	0.093	0.344	-0.009	3.664
0.009	0.047	-0.484	-0.028	-0.043	0.097	0.423	-0.006	3.094
0.012	0.028	-0.245	-0.017	-0.002	0.089	0.334	0.003	2.619
0.002	0.038	0.022	-0.004	0.019	0.091	0.305	0.007	2.117
-0.005	0.045	0.212	0.003	0.016	0.061	0.306	0.007	1.576
0	0.039	0.32	0.007	0.015	0.048	0.277	0.012	1.095
-0.007	0.029	0.328	-0.004	0.03	0.104	0.202	0.015	0.691
-0.018	0.018	0.304	-0.012	0.068	0.139	0.109	0.014	0.306
-0.012	0.016	0.334	-0.007	0.081	0.149	0.149	0.009	-0.055
-0.013	0.038	0.339	0.002	0.066	0.145	0.284	0.008	-0.348
-0.039	0.057	0.292	-0.003	0.112	0.069	0.37	0.011	-0.595
-0.073	0.026	0.27	-0.016	0.179	-0.008	0.396	0.01	-0.851
-0.062	-0.04	0.264	-0.011	0.147	0.021	0.374	0.001	-1.11
-0.009	-0.097	0.223	-0.001	0.04	0.095	0.331	-0.017	-1.34
0.014	-0.144	0.164	-0.008	-0.021	0.108	0.283	-0.02	-1.537
0.018	-0.209	0.152	-0.011	0	0.114	0.191	-0.009	-1.722
0.029	-0.287	0.168	-0.007	0.033	0.145	0.082	-0.008	-1.926
0.021	-0.285	0.147	-0.02	0.025	0.136	0.066	-0.008	-2.131
0.013	-0.182	0.137	-0.025	0.005	0.141	0.143	-0.004	-2.289
0.011	-0.066	0.161	-0.005	-0.031	0.194	0.212	-0.006	-2.402
-0.009	0.028	0.16	-0.002	-0.132	0.177	0.274	-0.008	-2.481
-0.018	0.101	0.149	-0.013	-0.212	0.129	0.351	-0.004	-2.517
-0.003	0.127	0.147	-0.012	-0.18	0.206	0.402	-0.005	-2.548
0.004	0.106	0.114	-0.009	-0.108	0.29	0.406	-0.01	-2.591
0.01	0.086	0.088	-0.013	-0.036	0.223	0.365	-0.01	-2.624
0.034	0.077	0.11	-0.01	0.042	0.12	0.303	-0.001	-2.66
0.036	0.046	0.122	0.003	0.104	0.111	0.258	0.011	-2.687
0.014	0.01	0.117	-0.001	0.173	0.157	0.182	0.012	-2.68
0.006	0.003	0.129	-0.02	0.218	0.112	0.081	0.008	-2.676
0.013	0.011	0.127	-0.017	0.192	0.011	0.06	0.003	-2.687
0.012	-0.003	0.1	-0.011	0.125	0.008	0.077	-0.001	-2.674
0.009	-0.023	0.093	-0.018	0.034	0.057	0.083	0.005	-2.636
0.022	-0.013	0.118	-0.014	-0.05	0.074	0.082	0.011	-2.602
0.036	0.001	0.118	0.001	-0.105	0.068	0.057	0.007	-2.58
0.022	-0.001	0.087	0.008	-0.131	0.068	0.066	0.01	-2.55
-0.012	0.004	0.074	-0.002	-0.082	0.11	0.107	0.013	-2.5
-0.05	0.005	0.061	-0.01	0.032	0.163	0.125	0.001	-2.457
-0.06	-0.011	0.049	0	0.115	0.174	0.076	-0.011	-2.432
-0.014	-0.012	0.079	0.006	0.142	0.152	-0.017	-0.006	-2.394
0.017	-0.006	0.104	-0.009	0.14	0.104	-0.002	0.001	-2.339
-0.001	-0.015	0.091	-0.022	0.111	0.057	0.121	-0.003	-2.287
-0.011	-0.013	0.103	-0.011	0.078	0.046	0.177	-0.001	-2.229
-0.007	-0.004	0.136	0.011	0.057	0.076	0.176	0.004	-2.165
-0.002	-0.004	0.128	0.014	0.038	0.108	0.25	-0.002	-2.112
0.025	-0.009	0.101	-0.006	0.035	0.142	0.356	-0.007	-2.068
0.056	-0.016	0.091	-0.014	0.044	0.286	0.419	0.001	-2.043
0.059	-0.011	0.091	-0.011	0.028	0.443	0.446	0	-2.011
0.027	-0.007	0.103	-0.011	-0.006	0.381	0.365	-0.008	-1.917
-0.006	-0.017	0.115	-0.008	-0.008	0.256	0.203	0.002	-1.793
0.015	-0.012	0.134	-0.014	0.017	0.249	0.167	0.009	-1.7
0.04	0.003	0.147	-0.031	0.004	0.211	0.231	0.005	-1.647
0.013	0.007	0.119	-0.011	-0.036	0.107	0.222	0.004	-1.621
0.006	0.001	0.109	0.017	-0.017	0.049	0.179	0.008	-1.572
-0.011	-0.019	0.135	-0.004	0.026	0.066	0.169	0.009	-1.49
-0.112	-0.021	0.131	-0.016	-0.009	0.144	0.178	0.008	-1.416
-0.174	0.007	0.107	0.01	-0.056	0.229	0.193	0.008	-1.361
-0.136	0.015	0.079	0.019	0.01	0.235	0.161	0.005	-1.351
-0.071	-0.007	0.027	0.005	0.112	0.148	0.087	0	-1.366
0.006	-0.017	0.033	-0.009	0.108	0.069	0.063	0.001	-1.304
0.049	-0.007	0.128	-0.005	0.051	0.122	0.109	0.011	-1.197
0.03	0	0.178	0.002	0.033	0.202	0.157	0.016	-1.167
0.014	-0.004	0.138	-0.012	0.041	0.138	0.15	0.012	-1.179
0.025	-0.003	0.104	-0.023	0.038	0.093	0.134	0.007	-1.133
0.053	0.002	0.103	-0.017	0.036	0.17	0.196	0.004	-1.038
0.081	-0.013	0.096	-0.01	0.045	0.139	0.308	0.005	-0.955
0.054	-0.03	0.09	-0.008	0.031	0.008	0.357	0.004	-0.882
-0.015	-0.011	0.106	-0.009	0.002	-0.018	0.314	-0.001	-0.801
-0.016	0.009	0.111	-0.011	0.007	0.035	0.235	0.003	-0.765
0.056	-0.001	0.097	-0.003	0.018	0.048	0.204	0.013	-0.787
0.085	-0.005	0.101	0.005	0.022	0.033	0.234	0.019	-0.808
0.019	0.001	0.119	-0.002	0.044	0.042	0.251	0.015	-0.834
-0.057	-0.003	0.128	-0.01	0.052	0.079	0.258	0.001	-0.85
-0.067	0.002	0.143	-0.008	0.042	0.127	0.277	-0.005	-0.802
-0.071	0.021	0.149	-0.005	0.047	0.13	0.278	-0.003	-0.737
-0.091	0.018	0.118	-0.01	0.05	0.07	0.299	-0.004	-0.719
-0.028	-0.001	0.102	-0.015	0.038	0.04	0.326	-0.005	-0.71
0.078	-0.007	0.128	-0.005	0.031	0.043	0.218	-0.005	-0.684
0.084	-0.002	0.132	-0.002	0.016	0.008	0.065	-0.008	-0.654
0.037	-0.001	0.116	-0.024	0.011	-0.027	0.084	-0.015	-0.611
0.047	-0.023	0.117	-0.024	0.014	0.009	0.148	-0.018	-0.58
0.061	-0.039	0.122	-0.003	-0.021	0.1	0.128	-0.018	-0.609
0.022	-0.028	0.141	-0.002	-0.055	0.141	0.143	-0.019	-0.653
-0.027	-0.016	0.155	-0.007	-0.018	0.095	0.192	-0.02	-0.654
-0.042	-0.005	0.128	-0.007	0.051	0.054	0.183	-0.02	-0.641
-0.02	0.012	0.114	-0.018	0.062	0.071	0.138	-0.012	-0.604
0.01	0.011	0.136	-0.018	0.022	0.12	0.148	0.001	-0.533
0.017	0.001	0.145	-0.009	-0.001	0.162	0.23	0.001	-0.508
0.003	0	0.149	-0.012	0.009	0.179	0.294	-0.004	-0.528
-0.002	0.009	0.154	-0.019	0.022	0.19	0.288	-0.004	-0.555
-0.007	0.023	0.138	-0.015	0.035	0.208	0.274	-0.009	-0.586
-0.028	0.026	0.103	-0.003	0.059	0.201	0.288	-0.006	-0.589
-0.035	0.013	0.078	-0.002	0.07	0.171	0.296	-0.002	-0.598
-0.003	-0.001	0.082	-0.007	0.036	0.174	0.287	-0.001	-0.632
0.034	-0.011	0.077	-0.001	-0.004	0.217	0.214	0.01	-0.645
0.011	-0.02	0.043	-0.003	0	0.208	0.061	0.005	-0.619
-0.041	-0.021	0.023	-0.016	0.031	0.156	-0.055	-0.011	-0.543
-0.05	-0.01	0.049	-0.013	0.042	0.207	-0.111	-0.008	-0.47
-0.051	0	0.079	0	0.038	0.295	-0.17	-0.001	-0.471
-0.071	-0.014	0.085	0.003	0.04	0.228	-0.168	0.003	-0.54
-0.052	-0.037	0.097	-0.008	0.024	0.098	-0.098	0.007	-0.615
0.018	-0.033	0.112	-0.019	-0.027	0.064	-0.022	0.004	-0.636
0.066	-0.011	0.118	-0.014	-0.071	0.125	0.116	0.009	-0.612
0.047	0	0.132	0.004	-0.05	0.198	0.288	0.016	-0.573
0.011	-0.004	0.139	0.019	0.033	0.215	0.352	0.01	-0.521
0.015	-0.009	0.137	0.015	0.082	0.227	0.293	0.004	-0.481
0.041	-0.006	0.145	0.01	0.026	0.258	0.166	0.01	-0.485
0.041	0.003	0.15	0.011	-0.043	0.271	0.043	0.009	-0.543
0.018	0.012	0.133	-0.006	0.005	0.24	0.015	0	-0.607
0.004	0.016	0.1	-0.017	0.107	0.144	0.1	-0.001	-0.622
0.025	0.008	0.085	-0.005	0.142	0.07	0.236	0.005	-0.6
0.061	-0.003	0.092	-0.006	0.113	0.087	0.427	0.011	-0.578
0.053	0.002	0.076	-0.022	0.068	0.123	0.609	0.013	-0.54
0.003	0.008	0.032	-0.027	0.049	0.099	0.588	0.004	-0.468
-0.003	-0.001	0.016	-0.023	0.055	0.046	0.469	0	-0.42
0.033	-0.007	0.074	-0.017	0.05	0.083	0.439	0.007	-0.46
0.015	0.004	0.166	-0.012	0.042	0.162	0.378	0.008	-0.561
-0.041	0.007	0.205	-0.009	0.039	0.138	0.262	0.009	-0.631
-0.047	-0.007	0.182	-0.008	0.032	0.069	0.226	0.012	-0.625
-0.021	-0.002	0.139	-0.007	0.022	0.048	0.283	0.01	-0.627
-0.006	0.008	0.113	0.004	0.014	0.066	0.372	0.012	-0.665
0.003	-0.007	0.123	0.002	0.012	0.071	0.416	0.016	-0.651
0.026	-0.015	0.136	-0.024	0.021	0.004	0.333	0.013	-0.62
0.071	-0.009	0.136	-0.027	0.038	-0.057	0.188	0.001	-0.641
0.1	-0.007	0.141	-0.008	0.045	-0.003	0.139	-0.006	-0.666
0.089	0	0.135	-0.008	0.028	0.086	0.176	0.003	-0.653
0.058	-0.004	0.126	-0.02	0.02	0.132	0.13	0.007	-0.636
0.036	-0.011	0.155	-0.02	0.033	0.163	-0.011	-0.006	-0.64
0.032	-0.007	0.167	-0.005	0.042	0.216	-0.013	-0.013	-0.643
0.019	-0.017	0.127	0.001	0.034	0.264	0.147	-0.01	-0.626
-0.002	-0.029	0.101	-0.008	0.028	0.243	0.249	-0.012	-0.618
-0.065	-0.018	0.105	-0.008	0.043	0.182	0.26	-0.011	-0.637
-0.158	-0.008	0.114	-0.004	0.057	0.106	0.241	0.006	-0.671
-0.168	0.004	0.123	-0.002	0.049	0.002	0.213	0.029	-0.69
-0.13	0.024	0.128	0.003	0.04	-0.054	0.201	0.03	-0.681
-0.099	0.022	0.11	-0.004	0.031	-0.019	0.186	0.014	-0.661
-0.038	0.012	0.095	-0.014	0.016	0.063	0.172	0.005	-0.651
-0.01	0.015	0.119	-0.004	0.009	0.145	0.186	0.002	-0.666
-0.029	0.013	0.123	0.016	0.016	0.166	0.187	-0.002	-0.695
-0.039	-0.002	0.099	0.015	0.033	0.121	0.133	-0.014	-0.709
-0.017	-0.012	0.115	-0.004	0.031	0.096	0.117	-0.028	-0.723
0.057	0.005	0.133	-0.012	0.004	0.093	0.184	-0.039	-0.71
0.115	0.021	0.112	-0.006	-0.003	0.04	0.176	-0.049	-0.627
0.098	0.004	0.102	-0.002	0.017	0.041	0.041	-0.049	-0.58
0.054	-0.009	0.133	-0.004	0.029	0.141	-0.057	-0.03	-0.65
0.032	-0.007	0.156	-0.004	0.029	0.169	0.01	0	-0.734
0.03	-0.015	0.128	-0.003	0.027	0.195	0.179	0.027	-0.751
-0.002	-0.014	0.107	-0.003	0.029	0.303	0.227	0.044	-0.738
-0.073	-0.009	0.121	-0.003	0.04	0.33	0.129	0.038	-0.696
-0.091	-0.017	0.124	-0.003	0.046	0.291	0.086	0.018	-0.567
-0.051	-0.009	0.124	-0.002	0.029	0.239	0.146	0.01	-0.43
-0.007	0.004	0.136	-0.005	0.02	0.081	0.218	-0.002	-0.42
0.035	-0.01	0.126	-0.009	0.028	-0.07	0.24	-0.015	-0.501
0.063	-0.016	0.107	-0.006	0.024	-0.08	0.172	0	-0.579
0.099	0.002	0.115	0.001	0.018	-0.008	0.089	0.013	-0.624
0.09	0.003	0.124	0.005	0.027	0.113	0.111	0.008	-0.616
-0.017	-0.012	0.111	0.002	0.03	0.228	0.182	0.01	-0.574
-0.096	-0.013	0.105	-0.006	0.017	0.243	0.166	0.011	-0.586
-0.11	-0.007	0.123	-0.015	0.007	0.19	0.086	0.007	-0.63
-0.087	-0.02	0.136	-0.019	0.021	0.138	0.149	0.005	-0.628
0.034	-0.033	0.129	-0.012	0.044	0.084	0.373	0.005	-0.629
0.141	-0.016	0.138	-0.01	0.04	0.071	0.459	0.01	-0.675
0.114	0.004	0.155	-0.017	0.026	0.097	0.327	0.006	-0.718
0.061	0.009	0.132	-0.005	0.022	0.074	0.215	-0.006	-0.763
0.031	0.004	0.105	0.008	0.016	0.032	0.243	-0.005	-0.779
-0.017	-0.008	0.109	-0.009	0.024	0.039	0.316	-0.003	-0.66
-0.061	-0.004	0.111	-0.027	0.051	0.066	0.335	-0.009	-0.527
-0.084	0.018	0.112	-0.026	0.046	0.099	0.324	-0.009	-0.549
-0.085	0.025	0.114	-0.021	0.032	0.165	0.335	-0.006	-0.576
-0.062	0.021	0.094	-0.02	0.045	0.209	0.367	-0.015	-0.527
-0.02	0.014	0.087	-0.02	0.04	0.193	0.374	-0.024	-0.558
0.024	-0.003	0.112	-0.005	0.016	0.161	0.353	-0.012	-0.657
0.039	-0.019	0.12	0.002	0.017	0.132	0.355	-0.005	-0.675
0.022	-0.02	0.11	-0.011	0.021	0.108	0.339	-0.012	-0.654
0.014	-0.007	0.108	-0.013	0.009	0.076	0.259	-0.01	-0.706
0.014	0.014	0.107	-0.01	0.015	0.039	0.206	-0.006	-0.724
0.013	0.004	0.11	-0.017	0.032	0.044	0.231	-0.006	-0.604
0.025	-0.039	0.106	-0.017	0.033	0.152	0.283	-0.001	-0.513
0.023	-0.056	0.091	-0.015	0.043	0.29	0.296	0.005	-0.549
0.009	-0.033	0.093	-0.009	0.05	0.275	0.252	0.006	-0.603
0.023	-0.003	0.105	0.004	0.025	0.151	0.202	0.008	-0.643
0.023	0.013	0.097	0.004	0.015	0.072	0.176	0.01	-0.681
0.005	0.011	0.088	-0.005	0.042	0.069	0.144	0.011	-0.697
0.024	0.008	0.108	-0.004	0.049	0.103	0.059	0.02	-0.702
0.023	0.017	0.15	-0.002	0.026	0.075	-0.044	0.025	-0.716
-0.035	0.022	0.167	-0.003	0.02	0.005	-0.07	0.014	-0.712
-0.054	0.007	0.139	-0.005	0.031	0.029	-0.023	0.001	-0.681
-0.018	-0.001	0.117	0	0.031	0.126	0.023	0.005	-0.681
-0.001	0	0.122	0.007	0.021	0.185	0.013	0.032	-0.728
0.006	-0.012	0.127	-0.007	0.017	0.161	-0.051	0.059	-0.762
0	-0.013	0.133	-0.026	0.025	0.137	-0.06	0.068	-0.767
-0.012	0.005	0.136	-0.016	0.031	0.205	0.027	0.044	-0.735
0.043	0	0.125	-0.005	0.028	0.267	0.103	-0.015	-0.665
0.081	-0.015	0.119	-0.014	0.029	0.298	0.116	-0.057	-0.623
0.024	-0.007	0.115	-0.023	0.035	0.333	0.108	-0.052	-0.625
0.002	0.006	0.087	-0.018	0.031	0.297	0.147	-0.031	-0.629
0.043	0.005	0.066	-0.006	0.01	0.243	0.286	-0.004	-0.637
0.022	-0.006	0.09	0	-0.005	0.191	0.387	0.023	-0.649
-0.029	-0.016	0.101	0.002	0.009	0.106	0.319	0.016	-0.647
-0.014	-0.012	0.086	0.002	0.03	0.036	0.238	-0.016	-0.645
0.025	-0.002	0.099	-0.002	0.04	0.022	0.261	-0.044	-0.656
0.019	0.001	0.121	0.001	0.042	0.127	0.324	-0.05	-0.666
-0.005	0	0.115	0.007	0.031	0.224	0.401	-0.019	-0.681
-0.011	-0.004	0.098	0.002	0.019	0.226	0.491	0.028	-0.707
-0.007	-0.005	0.1	-0.005	0.025	0.257	0.511	0.032	-0.733
-0.011	0.003	0.115	-0.003	0.038	0.151	0.417	0.01	-0.732
-0.005	0.004	0.119	-0.001	0.038	-0.108	0.302	0.006	-0.688
0.019	-0.006	0.123	-0.007	0.029	-0.13	0.231	0.008	-0.646
0.021	-0.013	0.131	-0.012	0.04	0.07	0.195	0.012	-0.637
-0.009	-0.013	0.131	-0.008	0.057	0.186	0.188	0.012	-0.633
-0.036	-0.005	0.124	0.002	0.039	0.175	0.223	0.001	-0.63
-0.046	0	0.122	0.006	0.025	0.115	0.299	-0.001	-0.641
-0.032	-0.002	0.112	0.001	0.039	0.1	0.362	0.003	-0.642
0.013	0.002	0.1	-0.003	0.044	0.181	0.362	-0.01	-0.631
0.053	0.003	0.104	0.001	0.035	0.15	0.249	-0.024	-0.628
0.049	-0.005	0.11	0.002	0.024	-0.061	0.031	-0.03	-0.633
0.014	-0.005	0.107	-0.01	0.032	-0.122	-0.134	-0.053	-0.616
0.003	0.002	0.11	-0.018	0.05	0.058	-0.136	-0.069	-0.554
0.001	0.004	0.127	-0.023	0.044	0.211	-0.087	-0.047	-0.52
-0.031	0.007	0.136	-0.025	0.033	0.199	-0.054	-0.014	-0.573
-0.041	0.006	0.128	-0.019	0.031	0.1	0.02	0.012	-0.679
-0.022	0.005	0.16	-0.017	0.026	0.062	0.096	0.027	-0.808
-0.031	0.003	0.195	-0.011	0.025	0.143	0.144	0.028	-0.906
-0.054	-0.009	0.155	0.007	0.018	0.187	0.181	0.024	-0.917
-0.062	-0.007	0.111	0.015	0.005	0.126	0.138	0.017	-0.858
-0.056	0.002	0.119	0.003	0.025	0.107	0.036	0.016	-0.74
-0.032	-0.01	0.13	-0.013	0.052	0.138	0.049	0.038	-0.592
0.005	-0.003	0.125	-0.013	0.038	0.157	0.173	0.073	-0.494
0.02	0.015	0.115	-0.01	0.026	0.141	0.219	0.099	-0.433
0.011	-0.002	0.1	-0.014	0.033	0.061	0.157	0.105	-0.405
0.018	-0.011	0.091	-0.013	0.021	0.013	0.111	0.095	-0.479
0.041	0.001	0.099	-0.002	-0.003	0.05	0.179	0.073	-0.588
0.041	-0.004	0.109	0.009	0.009	0.105	0.314	0.005	-0.615
0.017	-0.016	0.114	0.003	0.04	0.128	0.328	-0.104	-0.589
0.008	-0.013	0.119	-0.015	0.025	0.087	0.191	-0.156	-0.573
0.015	-0.002	0.121	-0.017	-0.008	0.077	0.086	-0.113	-0.583
0.008	-0.012	0.127	-0.007	0.005	0.161	0.053	-0.044	-0.621
-0.02	-0.027	0.123	-0.002	0.025	0.194	0.059	0.001	-0.663
-0.019	-0.012	0.102	-0.012	0.022	0.156	0.119	0.009	-0.664
0.044	-0.004	0.099	-0.017	0.021	0.176	0.177	0.018	-0.636
0.087	-0.01	0.113	0	0.028	0.225	0.293	0.063	-0.635
0.051	-0.01	0.118	0.005	0.038	0.14	0.429	0.094	-0.659
-0.002	-0.015	0.107	0	0.043	0.007	0.381	0.076	-0.676
-0.012	-0.007	0.104	0.004	0.055	0.043	0.406	0.041	-0.672
-0.003	0.019	0.127	-0.007	0.065	0.125	0.63	0.003	-0.632
-0.016	0.026	0.144	-0.026	0.044	0.104	0.619	-0.032	-0.612
-0.029	0.006	0.123	-0.019	0.008	0.073	0.348	-0.065	-0.654
-0.016	-0.008	0.104	-0.01	-0.013	0.11	0.167	-0.086	-0.671
-0.006	-0.01	0.109	-0.011	0.004	0.182	0.143	-0.083	-0.665
-0.012	-0.018	0.109	-0.005	0.05	0.204	0.095	-0.073	-0.717
-0.007	-0.026	0.113	0.003	0.077	0.229	-0.048	-0.054	-0.749
0.015	-0.024	0.126	-0.008	0.042	0.25	-0.103	-0.018	-0.722
0.028	-0.012	0.131	-0.026	-0.01	0.165	0.076	0.005	-0.7
0.002	0.003	0.136	-0.021	-0.011	0.089	0.362	-0.005	-0.684
-0.018	0.007	0.133	-0.005	0.001	0.095	0.491	-0.027	-0.689
-0.002	0.005	0.099	-0.005	0.002	0.127	0.399	-0.024	-0.71
-0.005	0.006	0.084	-0.005	0.031	0.153	0.274	0.026	-0.694
-0.009	0.001	0.119	0.003	0.05	0.151	0.312	0.083	-0.656
0.013	-0.001	0.142	0.009	0.035	0.123	0.384	0.096	-0.628
0.01	0.003	0.126	0.001	0.049	0.115	0.277	0.067	-0.614
0.009	-0.004	0.103	-0.01	0.068	0.15	0.131	0.03	-0.613
0.013	0.001	0.095	-0.005	0.046	0.151	0.139	0.015	-0.585
-0.009	0.012	0.118	-0.007	0.022	0.065	0.286	0.013	-0.544
-0.014	-0.01	0.124	-0.022	0.015	0.015	0.379	0.005	-0.559
0.011	-0.024	0.101	-0.01	0.009	0.083	0.231	0.013	-0.577
0.023	-0.004	0.113	0.01	0.012	0.168	0.052	0.014	-0.597
0.007	0.002	0.131	-0.008	0.019	0.199	0.093	-0.026	-0.685
-0.009	-0.019	0.121	-0.034	0.02	0.179	0.226	-0.026	-0.769
0.016	-0.024	0.116	-0.032	0.021	0.127	0.317	0.05	-0.798
0.041	0.002	0.119	-0.023	0.029	0.115	0.342	0.096	-0.762
0.011	0.013	0.121	-0.025	0.038	0.149	0.32	0.065	-0.649
-0.002	0.006	0.119	-0.017	0.044	0.167	0.404	0.032	-0.568
0.028	0.007	0.096	-0.006	0.043	0.139	0.529	0.025	-0.562
0.024	0.001	0.078	-0.015	0.034	0.077	0.383	0.025	-0.555
0.006	-0.005	0.095	-0.01	0.038	0.088	0.061	0.031	-0.562
0.029	0.004	0.111	0.014	0.056	0.185	-0.049	0.023	-0.626
0.018	-0.002	0.112	0.008	0.068	0.199	-0.051	0.012	-0.711
-0.048	-0.022	0.122	-0.005	0.057	0.107	-0.136	0.012	-0.775
-0.072	-0.011	0.128	-0.001	0.041	0.051	-0.155	-0.039	-0.777
-0.026	0.018	0.117	-0.004	0.047	0.051	-0.195	-0.14	-0.691
0.027	0.008	0.115	-0.005	0.033	0.097	-0.363	-0.189	-0.61
0.025	-0.017	0.133	0	-0.01	0.16	-0.469	-0.154	-0.58
-0.029	-0.015	0.147	-0.001	-0.004	0.142	-0.397	-0.089	-0.563
-0.061	-0.009	0.14	-0.002	0.042	0.093	-0.212	-0.046	-0.598
-0.039	-0.015	0.127	0.004	0.058	0.115	-0.06	-0.029	-0.647
0.01	-0.014	0.118	0	0.05	0.183	0.058	-0.015	-0.644
0.04	-0.006	0.112	-0.011	0.043	0.231	0.194	0.005	-0.659
0.045	0.007	0.111	-0.005	0.042	0.18	0.258	0.028	-0.714
0.05	0.017	0.115	-0.003	0.057	0.11	0.295	0.041	-0.736
0.021	0.007	0.106	-0.012	0.071	0.123	0.326	0.016	-0.713
-0.019	-0.009	0.097	-0.009	0.056	0.109	0.282	-0.04	-0.65
-0.011	-0.011	0.118	-0.002	0.027	0.053	0.287	-0.085	-0.573
-0.008	-0.001	0.124	0.003	0.015	0.055	0.363	-0.1	-0.532
-0.018	0.001	0.1	0.008	0.029	0.1	0.39	-0.095	-0.553
-0.019	-0.009	0.103	0.001	0.049	0.171	0.378	-0.06	-0.637
-0.055	-0.002	0.127	-0.008	0.042	0.238	0.349	-0.007	-0.724
-0.098	0.011	0.127	-0.011	0.028	0.22	0.404	0.032	-0.723
-0.059	0	0.102	-0.018	0.044	0.135	0.488	0.046	-0.756
0.026	-0.014	0.095	-0.019	0.063	0.077	0.359	0.038	-0.906
0.048	-0.017	0.119	-0.008	0.052	0.078	0.241	0.048	-0.887
0.037	-0.018	0.131	-0.012	0.013	0.111	0.41	0.089	-0.662
0.088	-0.023	0.127	-0.026	-0.029	0.167	0.64	0.111	-0.58
0.129	-0.014	0.128	-0.015	-0.038	0.191	0.712	0.118	-0.621
0.109	0.008	0.128	0.004	-0.009	0.129	0.642	0.124	-0.612
0.072	0.018	0.128	0.001	0.035	0.055	0.527	0.082	-0.555
-0.006	0.019	0.131	-0.005	0.065	0.108	0.454	0.009	-0.451
-0.082	0.019	0.124	-0.001	0.06	0.259	0.408	-0.031	-0.495
-0.074	0.009	0.116	0.006	0.037	0.277	0.316	-0.036	-0.684
-0.035	0.007	0.123	0.011	0.011	0.118	0.2	-0.029	-0.657
0.006	0.009	0.134	0.002	-0.014	0.031	0.107	-0.019	-0.512
0.043	-0.005	0.139	-0.017	-0.024	0.097	0.052	-0.009	-0.538
0.033	-0.014	0.14	-0.014	-0.013	0.161	0.041	0	-0.581
0.023	-0.003	0.133	0	0.005	0.15	0.012	0.001	-0.511
0.063	0.004	0.11	-0.006	0.024	0.074	-0.014	-0.014	-0.481
0.068	-0.006	0.085	-0.014	0.042	-0.018	0.064	-0.019	-0.551
0.016	-0.006	0.109	-0.009	0.048	0.017	0.186	0.002	-0.622
-0.019	0.004	0.149	-0.006	0.042	0.161	0.24	0.007	-0.646
-0.057	-0.003	0.131	-0.002	0.022	0.224	0.196	-0.01	-0.651
-0.106	-0.013	0.092	-0.002	-0.003	0.2	0.132	0.012	-0.651
-0.075	-0.017	0.077	-0.008	-0.006	0.164	0.177	0.047	-0.633
0.003	-0.012	0.074	-0.01	-0.003	0.148	0.261	0.057	-0.619
0.005	0.009	0.08	-0.014	-0.009	0.182	0.252	0.073	-0.646
-0.034	0.017	0.089	-0.015	0.002	0.164	0.215	0.084	-0.679
-0.043	0.008	0.089	-0.002	0.022	0.052	0.209	0.063	-0.693
-0.034	0.007	0.087	-0.003	0.034	0.018	0.228	0.031	-0.724
0	0.003	0.106	-0.014	0.037	0.062	0.275	0.011	-0.747
0.009	-0.006	0.132	-0.003	0.035	0.03	0.267	0.019	-0.716
-0.056	-0.002	0.126	0	0.036	-0.009	0.209	0.03	-0.671
-0.106	0.006	0.117	-0.019	0.033	0.027	0.208	0.025	-0.657
-0.059	-0.001	0.137	-0.028	0.038	0.062	0.211	0.034	-0.658
0.01	-0.028	0.142	-0.025	0.082	0.04	0.104	0.049	-0.651
-0.004	-0.043	0.117	-0.023	0.127	0.034	0.004	0.036	-0.651
-0.045	-0.032	0.124	-0.025	0.105	0.123	0.07	0.004	-0.65
0.001	-0.016	0.154	-0.028	0.034	0.168	0.142	-0.049	-0.641
0.091	-0.001	0.146	-0.014	-0.012	0.111	0.112	-0.117	-0.666
0.122	-0.001	0.124	0.002	-0.009	0.07	0.085	-0.149	-0.727
0.101	-0.008	0.116	-0.002	0.02	0.075	0.073	-0.155	-0.741
0.076	0.004	0.12	-0.001	0.048	0.157	0.074	-0.184	-0.689
0.059	0.012	0.138	0.009	0.046	0.252	0.039	-0.181	-0.614
0.021	-0.005	0.134	0.002	0.043	0.204	-0.056	-0.112	-0.544
-0.015	-0.019	0.101	-0.01	0.045	0.104	-0.038	-0.054	-0.576
-0.01	-0.009	0.09	-0.008	0.027	0.079	0.095	-0.027	-0.727
-0.004	0.001	0.103	0	0.013	0.125	0.22	0.03	-0.827
-0.013	0.001	0.106	0	0.021	0.196	0.31	0.098	-0.787
-0.033	0	0.103	-0.007	0.028	0.184	0.283	0.108	-0.734
-0.056	-0.007	0.104	-0.014	0.021	0.195	0.195	0.074	-0.746
-0.037	-0.006	0.119	-0.011	0.008	0.302	0.181	0.037	-0.745
-0.004	0.002	0.121	-0.009	0.007	0.274	0.182	-0.001	-0.72
-0.002	-0.003	0.1	-0.02	0.014	0.143	0.115	-0.033	-0.709
-0.01	0	0.125	-0.026	0.022	0.107	0.018	-0.039	-0.686
0.002	0.006	0.169	-0.016	0.035	0.137	0.08	-0.006	-0.635
0.017	-0.005	0.147	0.001	0.041	0.152	0.31	0.041	-0.597
-0.004	-0.011	0.105	0.009	0.038	0.104	0.431	0.064	-0.61
-0.035	-0.01	0.101	0.002	0.044	0.057	0.407	0.09	-0.65
-0.041	-0.008	0.115	0.004	0.046	0.084	0.321	0.13	-0.638
-0.039	0.006	0.136	0.006	0.027	0.14	0.216	0.146	-0.548
-0.033	0.012	0.144	-0.007	0.017	0.188	0.196	0.134	-0.481
-0.021	0.004	0.111	-0.003	0.042	0.211	0.187	0.092	-0.523
0.004	0.002	0.093	0.01	0.072	0.204	0.128	0.025	-0.617
0.041	0	0.123	0.004	0.068	0.153	0.148	-0.023	-0.708
0.048	-0.014	0.134	-0.009	0.041	0.077	0.269	-0.036	-0.767
0.058	-0.021	0.121	-0.011	0.014	0.033	0.372	-0.044	-0.761
0.077	-0.013	0.122	-0.002	-0.017	-0.007	0.403	-0.05	-0.698
0	0.001	0.127	0.002	-0.017	0.032	0.415	-0.043	-0.619
-0.1	0.003	0.121	0.003	0.039	0.169	0.429	-0.053	-0.597
-0.073	-0.003	0.106	0.012	0.079	0.19	0.391	-0.08	-0.629
0.012	0	0.093	0.009	0.054	0.117	0.297	-0.066	-0.67
0.053	0.008	0.096	-0.004	0.015	0.102	0.254	0.006	-0.721
0.073	0.012	0.101	0.003	-0.004	0.193	0.321	0.078	-0.754
0.081	0.005	0.098	0.008	0.005	0.33	0.357	0.094	-0.721
0.065	-0.002	0.102	-0.013	0.031	0.289	0.243	0.083	-0.651
0.068	-0.001	0.12	-0.019	0.051	0.133	0.108	0.098	-0.626
0.079	0.016	0.126	-0.004	0.057	0.149	0.108	0.116	-0.629
0.043	0.026	0.106	-0.014	0.058	0.251	0.174	0.105	-0.593
-0.008	0.002	0.082	-0.035	0.049	0.23	0.163	0.089	-0.559
-0.02	-0.015	0.08	-0.027	0.03	0.062	0.067	0.073	-0.555
-0.008	-0.001	0.101	-0.006	0.019	-0.143	0.01	0.038	-0.558
-0.018	0	0.116	-0.005	0.034	-0.196	0.016	0.001	-0.578
-0.046	-0.012	0.117	-0.02	0.065	-0.099	0.026	-0.046	-0.612
-0.028	-0.001	0.123	-0.016	0.081	0.002	0.009	-0.113	-0.651
-0.003	0.015	0.138	0.001	0.061	0.079	-0.063	-0.169	-0.71
-0.059	0.002	0.152	-0.001	0.013	0.109	-0.039	-0.223	-0.722
-0.111	-0.017	0.141	-0.01	-0.018	0.069	0.132	-0.269	-0.629
-0.035	-0.01	0.104	-0.008	-0.004	0.029	0.182	-0.242	-0.556
0.105	0.004	0.092	-0.005	0.018	0.041	0.125	-0.162	-0.596
0.159	-0.006	0.12	-0.002	0.026	0.091	0.127	-0.071	-0.585
0.126	-0.012	0.125	0.005	0.055	0.148	0.163	0.028	-0.503
0.091	-0.009	0.109	0	0.101	0.171	0.19	0.063	-0.548
0.035	-0.014	0.124	-0.002	0.102	0.167	0.109	-0.041	-0.651
-0.061	-0.011	0.142	0.011	0.058	0.175	-0.04	-0.186	-0.644
-0.105	0.002	0.128	0.01	0.019	0.175	-0.05	-0.185	-0.652
-0.063	-0.004	0.115	-0.007	-0.002	0.168	0.051	-0.04	-0.771
-0.028	-0.019	0.125	-0.013	-0.01	0.192	0.135	0.117	-0.896
-0.013	-0.021	0.124	-0.01	-0.023	0.254	0.231	0.219	-0.91
-0.003	-0.016	0.105	-0.026	-0.054	0.36	0.348	0.23	-0.75
-0.031	-0.01	0.11	-0.036	-0.069	0.449	0.366	0.154	-0.566
-0.029	-0.008	0.129	-0.008	-0.046	0.414	0.238	0.037	-0.581
0.006	-0.006	0.117	0.004	-0.015	0.285	0.126	-0.055	-0.701
-0.037	-0.002	0.105	-0.016	0	0.119	0.146	-0.047	-0.738
-0.084	-0.005	0.128	-0.022	-0.001	-0.008	0.176	0.019	-0.722
-0.055	-0.009	0.136	-0.015	-0.01	-0.012	0.076	0.04	-0.669
-0.032	-0.01	0.116	-0.013	-0.01	-0.028	0.01	0.05	-0.558
-0.005	-0.002	0.117	-0.013	-0.005	-0.123	0.11	0.105	-0.484
0.051	0.002	0.13	-0.015	-0.004	-0.111	0.142	0.112	-0.477
0.041	0.002	0.12	-0.023	0.014	0.048	0.08	0.031	-0.489
-0.017	0.008	0.11	-0.024	0.041	0.205	0.072	-0.019	-0.562
-0.031	-0.012	0.122	-0.015	0.05	0.263	0.05	0	-0.678
-0.012	-0.039	0.126	-0.013	0.059	0.261	0.202	0.013	-0.757
-0.007	-0.025	0.102	-0.017	0.064	0.245	0.529	0.016	-0.828
-0.004	0.004	0.089	-0.01	0.047	0.199	0.55	0.035	-0.841
0.018	0.014	0.109	0.002	0.035	0.137	0.442	0.05	-0.661
0.055	0.009	0.129	-0.009	0.043	0.033	0.571	0.039	-0.45
0.087	-0.006	0.119	-0.013	0.048	-0.076	0.655	0.013	-0.422
0.07	-0.018	0.1	0.001	0.049	-0.039	0.576	-0.012	-0.451
0.009	-0.01	0.101	-0.006	0.048	0.09	0.497	-0.034	-0.462
-0.024	0.014	0.104	-0.021	0.046	0.149	0.406	-0.046	-0.536
-0.018	0.029	0.096	-0.011	0.066	0.144	0.306	-0.051	-0.603
-0.033	0.012	0.093	-0.011	0.068	0.155	0.312	-0.057	-0.6
-0.071	-0.007	0.103	-0.026	0.022	0.211	0.351	-0.045	-0.589
-0.062	0.001	0.127	-0.008	-0.014	0.247	0.237	-0.017	-0.594
-0.01	0.009	0.139	0.019	0.008	0.217	0.096	-0.001	-0.592
-0.011	-0.008	0.125	0.006	0.044	0.172	0.097	-0.001	-0.596
-0.064	-0.021	0.129	-0.004	0.039	0.101	0.099	-0.009	-0.63
-0.09	-0.003	0.155	0.008	0.011	0.055	0.069	-0.034	-0.652
-0.088	0.01	0.142	0.007	0.008	0.105	0.081	-0.067	-0.621
-0.038	-0.01	0.1	-0.001	0.025	0.121	0.079	-0.059	-0.577
0.087	-0.027	0.104	0.008	0.025	0.061	0.085	-0.025	-0.558
0.163	-0.015	0.131	0.013	0.021	-0.016	0.128	-0.016	-0.57
0.121	0.005	0.105	0.004	0.033	-0.087	0.145	-0.008	-0.61
0.056	0.014	0.083	-0.002	0.036	-0.067	0.139	0.009	-0.627
0.013	0.006	0.117	-0.004	0.039	0.012	0.13	0.022	-0.617
-0.025	-0.01	0.149	-0.012	0.039	0.042	0.11	0.034	-0.636
-0.041	-0.008	0.147	-0.028	0.015	0.073	0.107	0.039	-0.668
-0.039	0.006	0.128	-0.037	0.024	0.182	0.129	0.037	-0.661
0.006	-0.004	0.108	-0.032	0.054	0.273	0.1	0.033	-0.611
0.078	-0.015	0.098	-0.017	0.042	0.249	0.036	0.027	-0.576
0.079	0.003	0.096	0.001	0.038	0.191	0.037	0.026	-0.6
0.071	0.009	0.1	0.008	0.062	0.151	0.071	0.025	-0.642
0.145	-0.014	0.106	0.005	0.072	0.12	0.098	0.057	-0.677
0.133	-0.019	0.106	0.007	0.076	0.116	0.141	0.112	-0.743
-0.047	0.002	0.113	0.012	0.078	0.13	0.177	0.108	-0.768
-0.156	0.012	0.12	0.012	0.066	0.154	0.259	0.075	-0.658
-0.082	0	0.119	0.008	0.037	0.161	0.364	0.068	-0.505
0.037	-0.005	0.146	0.002	0.006	0.134	0.314	0.011	-0.436
0.13	-0.002	0.172	0.002	0.011	0.14	0.177	-0.096	-0.461
0.139	-0.011	0.149	-0.005	0.034	0.17	0.091	-0.147	-0.51
0.028	-0.01	0.124	-0.012	0.04	0.136	0.009	-0.123	-0.54
-0.027	-0.002	0.124	-0.005	0.052	0.103	-0.027	-0.105	-0.584
0.024	-0.012	0.112	0.003	0.056	0.15	0.009	-0.115	-0.633
0.035	-0.009	0.099	0.002	0.026	0.204	0.097	-0.073	-0.617
0.022	0.001	0.111	-0.004	0	0.259	0.267	0.001	-0.571
0.039	-0.002	0.117	-0.012	-0.007	0.322	0.402	0.004	-0.581
0.04	0.006	0.107	-0.017	-0.002	0.29	0.428	-0.051	-0.641
0.002	0.013	0.115	-0.014	0.008	0.197	0.411	-0.08	-0.709
-0.049	0.011	0.119	0	0.009	0.191	0.359	-0.066	-0.737
-0.074	0.001	0.11	-0.004	0.022	0.199	0.252	-0.027	-0.691
-0.097	-0.008	0.115	-0.024	0.033	0.073	0.112	0.03	-0.641
-0.122	0.005	0.114	-0.02	0.01	-0.06	0.051	0.085	-0.627
-0.087	-0.005	0.105	-0.014	0.006	-0.063	0.148	0.116	-0.613
-0.05	-0.035	0.105	-0.023	0.033	0.019	0.271	0.124	-0.616
-0.077	-0.016	0.111	-0.02	0.041	0.128	0.306	0.13	-0.655
-0.103	0.01	0.112	-0.015	0.033	0.149	0.291	0.133	-0.677
-0.09	-0.002	0.109	-0.01	0.026	0.1	0.265	0.137	-0.68
-0.06	-0.019	0.12	0.003	0.034	0.194	0.237	0.142	-0.699
-0.038	-0.016	0.131	0.002	0.056	0.333	0.266	0.099	-0.694
-0.027	-0.007	0.112	-0.003	0.048	0.322	0.316	0.008	-0.645
-0.001	0.008	0.092	0.001	0.005	0.27	0.272	-0.053	-0.637
0.022	0.024	0.096	0.001	-0.006	0.245	0.243	-0.053	-0.701
0.034	0.009	0.093	-0.006	0.039	0.189	0.328	-0.036	-0.73
0.059	-0.017	0.081	-0.017	0.071	0.103	0.395	-0.024	-0.688
0.078	-0.012	0.107	-0.016	0.049	-0.003	0.411	-0.001	-0.682
0.078	-0.006	0.143	-0.003	0.028	-0.084	0.408	0.011	-0.735
0.061	-0.016	0.148	-0.007	0.04	-0.081	0.394	-0.025	-0.754
0.028	-0.007	0.149	-0.02	0.023	-0.043	0.381	-0.064	-0.764
-0.002	0.012	0.151	-0.017	-0.001	0.002	0.298	-0.037	-0.818
-0.008	-0.001	0.139	-0.012	0.035	0.098	0.204	0.012	-0.853
0.015	-0.022	0.141	-0.017	0.05	0.197	0.207	0.009	-0.874
0.025	-0.012	0.144	-0.019	0.024	0.227	0.228	-0.02	-0.95
0.009	0	0.129	-0.009	0.026	0.194	0.201	-0.019	-1.041
-0.017	-0.006	0.126	-0.001	0.031	0.12	0.141	0.002	-1.072
-0.057	-0.001	0.133	0.003	0.009	0.022	0.137	-0.002	-1.062
-0.059	0.001	0.127	0.008	-0.007	-0.034	0.233	-0.044	-1.06
-0.043	-0.013	0.116	0.012	0.001	0.023	0.312	-0.084	-1.079
-0.092	-0.012	0.111	0.013	0.04	0.117	0.382	-0.095	-1.12
-0.122	0.007	0.113	0.006	0.085	0.133	0.469	-0.091	-1.18
-0.033	0.012	0.105	-0.004	0.086	0.104	0.447	-0.078	-1.243
0.077	0.006	0.084	0.005	0.052	0.119	0.377	-0.043	-1.297
0.118	0.003	0.081	0.016	0.019	0.156	0.316	0.013	-1.341
0.124	-0.007	0.093	-0.009	0.004	0.173	0.183	0.04	-1.383
0.09	-0.017	0.101	-0.04	0.009	0.216	0.083	-0.001	-1.459
0.025	-0.013	0.094	-0.023	0.012	0.288	0.092	-0.045	-1.555
-0.005	-0.006	0.083	-0.002	0.006	0.335	0.134	-0.054	-1.631
-0.014	-0.007	0.1	-0.019	0.009	0.27	0.178	-0.083	-1.732
-0.024	-0.008	0.114	-0.023	0.016	0.097	0.248	-0.109	-1.857
-0.023	-0.009	0.077	-0.012	0.025	0.021	0.319	-0.077	-1.869
-0.019	-0.005	0.064	-0.02	0.046	0.067	0.238	-0.047	-1.774
-0.028	-0.003	0.114	-0.015	0.046	0.106	0.065	-0.033	-1.769
-0.045	-0.008	0.141	-0.001	0.023	0.121	0.024	0.007	-1.886
-0.061	-0.003	0.129	-0.011	0.017	0.054	0.073	0.024	-1.935
-0.074	-0.001	0.136	-0.018	0.015	-0.044	0.108	0.009	-1.889
-0.038	-0.004	0.15	-0.004	0.011	-0.055	0.111	0.05	-1.873
0.098	0.01	0.15	0	0.03	-0.042	0.064	0.126	-1.869
0.181	0.014	0.134	-0.013	0.05	-0.074	0.036	0.135	-1.858
0.057	0.002	0.121	-0.009	0.046	-0.086	0.053	0.092	-1.891
-0.082	0	0.129	0.008	0.042	0.051	0.001	0.071	-1.954
-0.054	-0.002	0.125	0.003	0.036	0.292	-0.126	0.063	-2.033
0.027	-0.002	0.106	-0.014	0.024	0.43	-0.183	0.046	-2.135
0.065	0	0.101	-0.009	0.013	0.421	-0.181	0.027	-2.212
0.028	-0.002	0.106	0	0.024	0.339	-0.166	0.012	-2.227
-0.042	0.011	0.117	-0.001	0.052	0.248	-0.063	0.02	-2.21
-0.015	0.023	0.135	-0.009	0.042	0.186	0.039	0.044	-2.168
0.078	0.012	0.122	-0.016	0.009	0.102	0.013	0.051	-2.103
0.128	0	0.083	-0.01	0.012	0.001	0.011	0.041	-2.079
0.132	0.001	0.077	0.002	0.03	-0.095	0.093	0.033	-2.138
0.124	0.003	0.085	0.001	0.042	-0.186	0.141	0.024	-2.208
0.147	-0.004	0.089	-0.011	0.065	-0.161	0.16	0.015	-2.197
0.172	-0.012	0.126	-0.017	0.078	-0.048	0.169	0.033	-2.153
0.122	-0.004	0.167	-0.011	0.042	0.014	0.146	0.046	-2.167
0.025	0.005	0.166	-0.011	-0.003	0.027	0.128	-0.021	-2.136
-0.028	-0.002	0.138	-0.017	-0.002	0.076	0.138	-0.104	-1.954
-0.029	-0.014	0.123	-0.016	0.026	0.197	0.137	-0.074	-1.768
-0.067	-0.012	0.123	-0.014	0.041	0.299	0.183	0.012	-1.689
-0.146	-0.004	0.11	-0.019	0.031	0.29	0.288	0.041	-1.637
-0.141	-0.004	0.089	-0.024	0.027	0.18	0.274	0.017	-1.543
-0.068	-0.008	0.084	-0.017	0.053	0.105	0.207	-0.023	-1.403
-0.086	-0.011	0.092	-0.01	0.059	0.176	0.252	-0.048	-1.258
-0.148	0	0.107	-0.013	0.031	0.242	0.279	-0.03	-1.119
-0.074	0.018	0.132	-0.013	0.019	0.266	0.258	0.025	-0.968
0.072	0.013	0.146	-0.011	0.03	0.35	0.293	0.078	-0.802
0.112	-0.001	0.135	-0.01	0.028	0.375	0.334	0.099	-0.564
0.051	-0.002	0.132	-0.003	0.022	0.316	0.352	0.109	-0.26
-0.015	-0.003	0.135	0.002	0.041	0.282	0.358	0.088	0.033
-0.063	-0.002	0.124	-0.009	0.059	0.241	0.337	0.006	0.299
-0.085	-0.003	0.13	-0.018	0.041	0.174	0.305	-0.069	0.51
-0.047	-0.006	0.149	-0.013	0.006	0.156	0.282	-0.089	0.74
0.022	0	0.129	-0.005	-0.019	0.172	0.332	-0.074	1.088
0.017	-0.006	0.098	-0.008	-0.002	0.141	0.412	-0.038	1.449
-0.072	-0.018	0.132	-0.012	0.049	0.133	0.37	-0.011	1.782
-0.126	-0.009	0.17	0.003	0.058	0.174	0.268	-0.025	2.191
-0.074	0	0.145	0.022	0.016	0.139	0.213	-0.067	2.68
0.013	-0.005	0.126	0.029	-0.015	0.097	0.215	-0.089	3.166
0.029	-0.011	0.133	0.029	0.01	0.133	0.269	-0.065	3.631
-0.038	-0.004	0.117	0.025	0.061	0.138	0.303	-0.008	4.144
-0.067	0.011	0.103	0.027	0.061	0.094	0.284	0.037	4.732
-0.019	0.011	0.106	0.027	0.03	0.012	0.236	0.021	5.336
-0.027	-0.003	0.099	0.011	0.01	-0.046	0.189	-0.033	5.936
-0.055	-0.012	0.09	-0.005	-0.012	0.055	0.135	-0.077	6.57
0.028	-0.012	0.101	-0.007	-0.006	0.138	0.064	-0.118	7.253
0.109	-0.009	0.103	-0.01	0.037	-0.012	0.052	-0.142	7.987
0.059	-0.017	0.085	-0.013	0.067	-0.217	0.092	-0.123	8.765
-0.027	-0.025	0.088	-0.01	0.071	-0.251	0.185	-0.074	9.488
-0.049	-0.014	0.107	-0.008	0.055	-0.165	0.338	-0.024	10.173
-0.022	-0.013	0.111	-0.011	0.022	-0.12	0.373	0.014	11.024
0.009	-0.026	0.117	-0.017	0.009	-0.079	0.262	0.034	11.747
0.024	-0.023	0.142	-0.023	0.022	0.028	0.162	0.041	12.507
0.062	-0.01	0.164	-0.024	0.024	0.146	0.136	0.055	13.939
0.087	-0.01	0.161	-0.021	0.013	0.248	0.153	0.075	13.706
0.036	-0.012	0.141	-0.011	0.016	0.313	0.122	0.096	10.031
-0.024	-0.005	0.11	-0.006	0.043	0.302	0.074	0.105	5.984
-0.042	-0.001	0.092	-0.016	0.06	0.253	0.106	0.086	3.377
-0.044	0.005	0.103	-0.029	0.043	0.24	0.178	0.075	1.189
-0.051	0.013	0.112	-0.036	0.029	0.275	0.245	0.097	-0.672
-0.076	0.005	0.106	-0.028	0.034	0.283	0.309	0.124	-2.187
-0.083	-0.002	0.109	-0.015	0.036	0.252	0.341	0.12	-3.564
-0.012	0.001	0.132	-0.012	0.033	0.23	0.307	0.055	-4.687
0.063	-0.003	0.147	-0.008	0.038	0.234	0.252	-0.038	-5.511
0.026	-0.003	0.142	-0.007	0.046	0.277	0.217	-0.08	-6.099
-0.025	0.011	0.124	-0.021	0.041	0.269	0.147	-0.068	-6.522
0.035	0.012	0.082	-0.027	0.037	0.208	0.061	-0.051	-6.79
0.148	-0.016	0.051	-0.024	0.035	0.173	0.038	-0.023	-7.012
0.259	-0.032	0.046	-0.019	0.016	0.076	0.066	0.023	-7.23
0.315	-0.013	0.047	-0.002	0.003	-0.002	0.111	0.058	-7.319
0.227	-0.007	0.068	0.011	0.021	0.065	0.165	0.073	-7.332
0.045	-0.014	0.111	0.022	0.037	0.149	0.246	0.075	-7.324
-0.094	-0.01	0.133	0.03	0.026	0.19	0.358	0.082	-7.174
-0.158	-0.011	0.11	0.014	0.016	0.192	0.413	0.108	-6.73
-0.164	-0.006	0.085	-0.004	0.023	0.202	0.398	0.127	-5.996
-0.142	0.016	0.092	-0.002	0.023	0.266	0.39	0.097	-5.254
-0.137	0.022	0.112	0	0.011	0.229	0.346	0	-4.674
-0.129	0.006	0.14	-0.016	-0.005	0.047	0.27	-0.142	-4.158
-0.098	-0.002	0.163	-0.028	-0.02	-0.095	0.256	-0.251	-3.743
-0.051	-0.003	0.162	-0.013	-0.03	-0.121	0.265	-0.275	-3.51
-0.023	-0.006	0.156	0.004	-0.011	-0.041	0.265	-0.234	-3.358
-0.022	-0.004	0.154	0.006	0.046	0.105	0.27	-0.135	-3.213
0.025	0.001	0.159	0.002	0.061	0.199	0.243	-0.024	-3.092
0.103	0.004	0.174	-0.01	0.03	0.152	0.23	0.03	-3.016
0.154	0.001	0.173	-0.007	0.04	-0.04	0.249	0.058	-2.979
0.174	0.002	0.148	0.012	0.055	-0.127	0.225	0.106	-2.925
0.125	0.01	0.113	0.003	0.045	0.111	0.198	0.129	-2.847
0.05	0.006	0.059	-0.015	0.052	0.405	0.229	0.084	-2.765
0.056	0	0.021	-0.004	0.052	0.477	0.26	0.024	-2.75
0.104	0.01	0.047	0.008	0.031	0.394	0.233	0.001	-2.845
0.069	0.011	0.104	0.002	0.033	0.268	0.208	-0.005	-2.918
-0.073	-0.001	0.143	-0.002	0.048	0.11	0.169	-0.015	-2.961
-0.165	0.006	0.147	-0.001	0.042	-0.081	0.014	-0.057	-3.152
-0.123	0.015	0.115	-0.007	0.027	-0.188	-0.132	-0.132	-3.474
-0.029	-0.007	0.084	-0.016	0.009	-0.151	-0.157	-0.174	-3.723
0.096	-0.026	0.099	-0.01	-0.001	-0.049	-0.14	-0.169	-3.85
0.169	-0.01	0.137	0	0.024	0.088	-0.137	-0.147	-4
0.085	0	0.149	-0.012	0.052	0.164	-0.117	-0.104	-4.187
-0.039	-0.014	0.14	-0.023	0.055	0.139	0.029	-0.045	-4.381
-0.067	-0.022	0.123	-0.017	0.062	0.181	0.257	0.004	-4.657
-0.04	-0.005	0.102	-0.014	0.061	0.284	0.339	0.058	-4.933
-0.045	0.022	0.099	-0.021	0.021	0.295	0.246	0.131	-5.086
-0.083	0.018	0.109	-0.029	-0.013	0.231	0.166	0.175	-5.16
-0.097	-0.013	0.093	-0.027	-0.002	0.173	0.211	0.156	-5.236
-0.028	-0.018	0.081	-0.011	0.018	0.126	0.271	0.12	-5.32
0.068	0.002	0.123	0.002	0.021	0.111	0.216	0.114	-5.331
0.055	0.003	0.163	0.003	0.035	0.087	0.13	0.113	-5.188
-0.035	-0.004	0.173	-0.001	0.049	0.004	0.114	0.099	-4.876
-0.098	0.001	0.179	-0.003	0.044	0.001	0.115	0.08	-4.403
-0.142	0.004	0.173	-0.005	0.039	0.091	0.118	0.056	-3.774
-0.11	0.007	0.154	-0.011	0.031	0.063	0.213	0.024	-3.094
0.041	0.001	0.13	-0.013	0.012	-0.052	0.36	-0.012	-2.547
0.111	-0.015	0.108	-0.005	0	-0.057	0.365	-0.009	-2.135
0.007	-0.009	0.083	0.003	0.013	0.018	0.27	0.048	-1.76
-0.004	0.004	0.068	-0.012	0.031	0.069	0.263	0.08	-1.532
0.161	-0.005	0.081	-0.031	0.027	0.076	0.228	0.045	-1.527
0.25	-0.011	0.108	-0.02	0.021	0.053	0.111	0.001	-1.383
0.197	-0.003	0.134	-0.009	0.031	0.078	0.136	-0.003	-0.872
0.076	0.008	0.15	-0.014	0.03	0.168	0.288	0.059	-0.237
-0.076	0.001	0.138	-0.007	0.025	0.263	0.401	0.148	0.411
-0.143	-0.014	0.085	0.001	0.039	0.317	0.447	0.144	0.964
-0.097	-0.004	0.032	-0.007	0.052	0.273	0.428	0.031	1.324
-0.052	-0.013	0.032	-0.003	0.052	0.176	0.426	-0.069	1.778
-0.053	-0.057	0.05	0.009	0.052	0.184	0.47	-0.055	2.435
-0.104	-0.049	0.06	-0.005	0.05	0.282	0.429	0.041	3.081
-0.183	0	0.081	-0.016	0.045	0.285	0.318	0.011	3.569
-0.213	0.019	0.094	0.007	0.038	0.151	0.26	-0.204	3.897
-0.138	0.012	0.091	0.015	0.023	-0.007	0.214	-0.356	4.241
-0.037	0.001	0.084	-0.008	0.012	-0.085	0.129	-0.331	4.609
-0.016	-0.003	0.118	-0.009	0.011	-0.021	0.082	-0.277	4.826
0.014	-0.01	0.187	0.009	0.011	0.133	0.126	-0.253	4.881
0.085	-0.012	0.193	0.022	0.015	0.235	0.187	-0.175	4.808
0.121	0.005	0.145	0.026	0.028	0.218	0.189	-0.067	4.71
0.16	0.008	0.123	0.007	0.036	0.139	0.169	-0.021	4.599
0.18	-0.006	0.119	-0.013	0.029	0.048	0.182	0.027	4.207
0.147	0.005	0.127	-0.011	0.012	0.021	0.204	0.131	3.575
0.148	0.016	0.157	-0.01	0.015	0.075	0.115	0.194	3.136
0.173	-0.007	0.169	-0.02	0.037	0.016	-0.072	0.176	2.954
0.137	-0.012	0.153	-0.023	0.045	-0.106	-0.161	0.132	2.675
0.073	0.012	0.146	-0.014	0.031	-0.064	-0.078	0.098	2.233
0.002	0.008	0.139	-0.011	0.026	0.064	0.058	0.08	1.835
-0.114	-0.012	0.112	-0.016	0.048	0.198	0.082	0.063	1.412
-0.194	-0.004	0.093	-0.015	0.043	0.368	0.052	0.031	0.923
-0.15	0.009	0.109	-0.017	0.012	0.486	0.11	-0.013	0.389
-0.082	-0.011	0.131	-0.02	0.031	0.468	0.215	-0.047	-0.289
-0.089	-0.03	0.125	-0.024	0.059	0.344	0.322	-0.057	-0.925
-0.108	-0.017	0.115	-0.024	0.05	0.209	0.329	-0.049	-1.396
-0.063	-0.005	0.121	-0.008	0.042	0.112	0.198	-0.018	-1.881
0.01	-0.008	0.12	0.012	0.04	0.11	0.175	0.029	-2.42
0.025	-0.011	0.105	0.003	0.03	0.209	0.292	0.058	-2.91
-0.026	-0.016	0.094	-0.021	0.036	0.25	0.255	0.048	-3.237
-0.054	-0.013	0.107	-0.016	0.044	0.215	0.088	0.028	-3.592
-0.036	0.007	0.132	0.001	0.022	0.195	0.03	0.025	-4.156
-0.032	0.022	0.123	0.002	0.007	0.155	0.075	0.027	-4.542
0.004	0.007	0.083	-0.002	0.021	0.105	0.131	0.008	-4.599
0.118	-0.014	0.073	-0.01	0.02	0.094	0.141	0	-4.578
0.195	-0.017	0.111	-0.01	-0.003	0.106	0.121	0.024	-4.567
0.161	-0.014	0.149	0.001	0.013	0.105	0.165	0.009	-4.577
0.1	-0.015	0.159	-0.005	0.056	0.112	0.232	-0.034	-4.462
0.07	-0.008	0.155	-0.026	0.021	0.253	0.247	-0.016	-4.162
0.033	0.012	0.144	-0.02	-0.027	0.44	0.244	0.005	-3.844
-0.021	0.01	0.15	-0.003	0.009	0.355	0.254	-0.036	-3.538
-0.05	-0.012	0.165	-0.011	0.031	0.087	0.264	-0.071	-3.213
-0.066	-0.003	0.141	-0.015	0.011	-0.051	0.268	-0.068	-2.794
-0.077	0.014	0.113	-0.001	0.006	-0.082	0.266	-0.058	-2.282
-0.031	0.004	0.104	0.01	0.01	-0.07	0.229	-0.037	-1.834
0.034	0.007	0.085	0.009	0.024	0.04	0.196	0.006	-1.418
0.019	0.016	0.078	-0.006	0.04	0.141	0.232	0.067	-0.96
-0.043	0.008	0.088	-0.013	0.02	0.106	0.252	0.125	-0.446
-0.082	0.005	0.085	-0.001	-0.009	0.025	0.212	0.146	0.119
-0.106	0.004	0.078	0.005	0.005	-0.024	0.277	0.168	0.615
-0.113	-0.006	0.071	-0.004	0.039	-0.061	0.426	0.175	1.069
-0.077	-0.007	0.074	-0.015	0.043	-0.091	0.354	0.081	1.567
-0.029	-0.002	0.103	-0.015	0.021	-0.133	0.103	-0.01	2.092
-0.019	0.001	0.119	-0.011	0.019	-0.108	-0.006	-0.01	2.681
-0.034	-0.001	0.113	-0.016	0.051	0.034	0.006	-0.061	3.281
-0.013	-0.004	0.127	-0.014	0.058	0.081	0.021	-0.13	3.785
0.017	-0.001	0.145	-0.007	0.031	0.026	0.013	-0.085	4.148
0.004	0	0.142	-0.009	0.022	0.059	-0.007	-0.047	4.337
0.008	-0.004	0.134	-0.005	0.042	0.138	0.07	-0.101	4.403
0.04	-0.008	0.117	-0.004	0.05	0.171	0.204	-0.126	4.467
0.038	-0.011	0.084	-0.015	0.038	0.181	0.287	-0.067	4.534
0.022	-0.006	0.075	-0.006	0.041	0.211	0.339	0.003	4.385
-0.013	-0.007	0.107	0.003	0.051	0.235	0.32	0.032	4.086
-0.067	-0.024	0.132	-0.011	0.051	0.23	0.242	0.036	3.984
-0.059	-0.025	0.128	-0.014	0.049	0.292	0.218	0.017	3.933
-0.031	-0.006	0.124	0.003	0.042	0.352	0.233	-0.026	3.641
-0.058	0.003	0.119	0.006	0.043	0.272	0.242	-0.055	3.235
-0.05	-0.005	0.1	-0.005	0.049	0.187	0.29	-0.056	2.847
0.049	-0.008	0.086	-0.007	0.036	0.165	0.379	-0.051	2.514
0.126	-0.002	0.118	0	0.023	0.121	0.47	-0.039	2.205
0.11	-0.007	0.165	-0.019	0.038	0.083	0.481	-0.001	1.685
0.063	-0.012	0.166	-0.04	0.063	0.044	0.355	0.064	1.011
0.056	-0.005	0.142	-0.017	0.055	0.032	0.192	0.113	0.591
0.049	-0.002	0.137	0.004	0.019	0.141	0.127	0.104	0.385
-0.002	0	0.152	-0.001	0.012	0.275	0.174	0.054	0.072
-0.037	0	0.173	-0.005	0.024	0.303	0.202	0.004	-0.288
-0.01	-0.007	0.148	-0.01	0.023	0.287	0.15	-0.029	-0.626
0.027	-0.001	0.079	-0.014	0.018	0.292	0.149	-0.025	-1.136
0.062	0.024	0.049	0.001	0.012	0.222	0.224	0.022	-1.738
0.154	0.035	0.074	0.012	0.021	0.082	0.29	0.061	-2.159
0.202	0.013	0.102	0	0.042	0.053	0.32	0.05	-2.443
0.102	-0.003	0.126	-0.014	0.034	0.159	0.337	0.029	-2.769
-0.01	0.013	0.132	-0.015	0.008	0.286	0.32	0.014	-3.026
-0.06	0.02	0.081	-0.01	0.015	0.33	0.186	-0.037	-3.096
-0.069	-0.003	0.047	-0.01	0.035	0.236	0.027	-0.096	-3.087
-0.04	-0.019	0.105	-0.009	0.023	0.036	-0.01	-0.092	-2.976
-0.021	-0.016	0.16	0.003	0.008	-0.136	0.051	-0.036	-2.797
0.01	-0.022	0.139	0.002	0.016	-0.161	0.132	0.019	-2.77
0.091	-0.033	0.122	-0.01	0.014	-0.113	0.164	0.058	-2.77
0.126	-0.034	0.14	-0.008	0.013	-0.061	0.239	0.111	-2.535
0.066	-0.026	0.14	-0.007	0.037	-0.035	0.415	0.147	-2.107
-0.02	-0.008	0.115	-0.011	0.046	-0.082	0.492	0.118	-1.627
-0.06	0.003	0.091	-0.011	0.038	0.029	0.411	0.072	-1.233
-0.04	-0.001	0.082	-0.011	0.039	0.354	0.326	0.043	-0.994
-0.011	0.002	0.09	-0.01	0.039	0.501	0.299	0.019	-0.742
-0.002	0.003	0.113	-0.003	0.034	0.382	0.302	-0.013	-0.394
-0.005	-0.006	0.124	0	0.029	0.2	0.27	-0.105	-0.114
-0.017	-0.006	0.113	-0.004	0.035	0.033	0.162	-0.227	0.006
-0.012	-0.003	0.117	-0.01	0.041	-0.047	0.083	-0.226	0.089
-0.003	0	0.138	-0.016	0.023	-0.021	0.105	-0.094	0.269
-0.04	0	0.135	-0.017	0.013	0.049	0.136	0.011	0.475
-0.079	-0.001	0.116	-0.009	0.018	0.082	0.128	0.055	0.669
-0.079	0.009	0.133	-0.006	0.023	0.011	0.12	0.093	0.939
-0.078	0.002	0.154	-0.013	0.036	-0.008	0.124	0.12	1.285
-0.072	-0.02	0.129	-0.009	0.042	0.156	0.167	0.115	1.6
-0.049	-0.02	0.127	0.001	0.033	0.262	0.223	0.053	1.806
-0.046	-0.02	0.161	-0.001	0.041	0.164	0.211	-0.047	1.894
-0.045	-0.031	0.142	-0.001	0.053	0.056	0.141	-0.092	1.707
-0.005	-0.027	0.112	0	0.042	-0.139	0.078	-0.079	1.239
0.027	-0.008	0.127	-0.007	0.043	-0.415	0.089	-0.052	0.829
0.041	-0.002	0.107	-0.009	0.049	-0.303	0.188	0.013	0.534
0.064	-0.007	0.079	-0.001	0.018	0.021	0.231	0.049	0.051
0.043	-0.01	0.098	0.016	-0.01	0.142	0.141	-0.07	-0.695
0.009	-0.015	0.091	0.026	0.01	0.316	0.093	-0.214	-1.362
0.027	-0.024	0.074	0.003	0.044	0.599	0.173	-0.177	-1.98
0.036	-0.013	0.101	-0.017	0.053	0.644	0.26	-0.064	-3.012
-0.014	0.008	0.118	-0.009	0.046	0.398	0.287	-0.053	-4.263
-0.107	-0.006	0.107	-0.015	0.028	0.113	0.271	-0.092	-5.293
-0.144	-0.012	0.125	-0.029	0.011	0.017	0.304	-0.085	-6.235
-0.042	0.029	0.17	-0.017	0.016	0.127	0.394	-0.032	-7.33
0.076	0.04	0.172	0.003	0.03	0.17	0.373	0.058	-8.525
0.096	0.022	0.129	0.016	0.018	0.001	0.296	0.163	-9.727
0.051	0.037	0.111	0.009	-0.01	-0.098	0.268	0.233	-10.866
-0.015	0.051	0.128	-0.006	0.008	0.23	0.163	0.196	-11.917
-0.007	0.038	0.151	0.004	0.042	0.692	0.011	0.04	-12.987
0.091	0.033	0.147	0.01	0.029	0.64	-0.048	-0.116	-13.938
0.105	0.033	0.104	-0.005	0.018	0.372	0.005	-0.153	-14.752
0.013	0.015	0.069	-0.012	0.038	0.339	0.115	-0.081	-15.973
-0.004	-0.009	0.059	-0.011	0.052	0.276	0.202	0.043	-17.75
0.065	-0.022	0.055	-0.012	0.042	0.063	0.205	0.157	-19.633
0.079	-0.034	0.064	-0.022	0.017	-0.239	0.152	0.199	-21.301
0.053	-0.043	0.088	-0.035	0.006	-0.506	0.151	0.174	-22.665
0.078	-0.027	0.103	-0.032	-0.002	-0.49	0.167	0.146	-24.087
0.106	-0.013	0.118	-0.021	-0.003	-0.305	0.113	0.163	-25.79
0.084	-0.025	0.152	-0.014	0.035	-0.152	0.073	0.204	-25.941
0.055	-0.026	0.174	-0.01	0.054	0.007	0.088	0.17	-24.294
0.044	-0.016	0.159	-0.004	0.035	0.136	0.091	0.059	-24.602
0.041	-0.02	0.139	0.001	0.038	0.2	0.045	0.017	-20.453
0.004	-0.017	0.142	0.001	0.04	0.189	-0.03	0.041	-0.38
-0.078	-0.001	0.149	0.004	0.02	0.099	-0.048	0.008	21.508
-0.127	0.002	0.129	0	0.027	0.092	-0.012	-0.055	25.903
-0.154	-0.004	0.087	-0.004	0.048	0.273	-0.024	-0.089	22.172
-0.19	0.012	0.058	0.001	0.042	0.485	-0.107	-0.126	21.415
-0.147	0.022	0.058	-0.002	0.031	0.517	-0.162	-0.175	20.618
-0.083	-0.001	0.057	-0.015	0.035	0.357	-0.124	-0.192	19.157
-0.07	-0.016	0.067	-0.021	0.036	0.106	-0.071	-0.173	18.221
0.004	-0.006	0.095	-0.012	0.029	-0.116	0.032	-0.113	17.158
0.072	-0.005	0.089	-0.015	0.022	-0.109	0.221	-0.02	16.01
0.019	-0.015	0.083	-0.038	0.013	0.118	0.298	0.024	14.978
-0.028	-0.014	0.129	-0.034	-0.007	0.325	0.336	0.004	14.02
-0.032	-0.007	0.165	-0.017	-0.015	0.419	0.518	-0.009	13.104
-0.087	-0.015	0.162	-0.011	0.01	0.387	0.628	0.022	12.216
-0.106	-0.024	0.159	0.001	0.048	0.243	0.509	0.068	11.304
-0.003	-0.017	0.137	0.002	0.056	0.133	0.395	0.07	10.314
0.101	-0.004	0.103	-0.011	0.036	0.106	0.506	0.036	9.365
0.083	0.003	0.114	-0.01	0.036	0.089	0.595	0.045	8.541
-0.002	0.008	0.131	-0.006	0.051	0.177	0.478	0.103	7.74
-0.052	0.012	0.118	-0.006	0.053	0.407	0.435	0.12	6.952
-0.021	0.025	0.117	0.003	0.055	0.529	0.559	0.004	6.266
0.04	0.061	0.128	0.012	0.041	0.419	0.699	-0.171	5.664
0.019	0.084	0.124	0.005	0.005	0.161	0.687	-0.232	5.081
-0.028	0.057	0.113	-0.01	-0.013	-0.157	0.372	-0.21	4.483
0.02	0.015	0.13	-0.014	0.003	-0.313	-0.041	-0.208	3.873
0.074	-0.015	0.147	-0.009	0.041	-0.168	-0.236	-0.185	3.254
0.032	-0.035	0.116	-0.011	0.07	0.021	-0.254	-0.124	2.646
-0.014	-0.043	0.092	-0.01	0.058	0.046	-0.257	-0.045	2.133
0.03	-0.035	0.117	0.004	0.037	0.033	-0.198	0.033	1.763
0.108	-0.023	0.139	0.007	0.033	0.02	0.031	0.073	1.452
0.112	-0.012	0.129	0.001	0.024	-0.041	0.296	0.097	1.094
0.029	-0.006	0.105	-0.002	0.019	-0.046	0.346	0.142	0.669
-0.048	-0.009	0.087	-0.001	0.022	0.059	0.18	0.173	0.234
-0.018	-0.01	0.092	0.002	0.014	0.222	-0.007	0.158	-0.151
0.068	-0.001	0.113	0.003	0.012	0.33	-0.061	0.111	-0.478
0.055	0.001	0.121	-0.001	0.025	0.207	0	0.077	-0.759
-0.001	-0.013	0.128	-0.007	0.033	-0.012	0.069	0.072	-0.972
0.033	-0.02	0.143	-0.01	0.04	0.05	0.217	0.073	-1.112
0.055	-0.015	0.145	-0.009	0.046	0.253	0.462	0.076	-1.233
0.005	-0.015	0.122	-0.008	0.036	0.237	0.544	0.056	-1.388
-0.041	-0.024	0.09	-0.013	0.02	0.15	0.419	-0.028	-1.59
-0.073	-0.022	0.115	-0.015	0.021	0.177	0.266	-0.132	-1.803
-0.069	-0.013	0.167	-0.005	0.038	0.231	0.172	-0.206	-1.973
-0.042	-0.022	0.153	0.006	0.038	0.202	0.164	-0.281	-2.082
-0.055	-0.022	0.125	0.003	0.032	0.082	0.112	-0.35	-2.125
-0.072	-0.01	0.12	-0.012	0.061	0.06	-0.012	-0.335	-2.14
-0.055	-0.015	0.103	-0.018	0.086	0.214	-0.012	-0.207	-2.225
-0.046	-0.006	0.099	-0.012	0.061	0.309	0.138	-0.044	-2.357
-0.055	0.013	0.121	-0.008	0.023	0.097	0.255	0.022	-2.42
-0.008	0.005	0.122	-0.014	0.004	-0.153	0.241	0.024	-2.439
0.091	-0.006	0.096	-0.015	-0.007	0.017	0.259	0.094	-2.483
0.134	-0.007	0.077	-0.004	0	0.27	0.374	0.201	-2.519
0.1	-0.007	0.086	0	0.024	0.188	0.416	0.226	-2.541
0.049	0.002	0.107	-0.008	0.05	0.098	0.39	0.189	-2.595
-0.009	0.007	0.119	-0.016	0.058	0.159	0.33	0.164	-2.648
-0.045	0.013	0.133	-0.014	0.04	0.243	0.214	0.136	-2.64
-0.058	0.021	0.134	-0.006	0.025	0.266	0.267	0.095	-2.579
-0.076	0.013	0.111	-0.011	0.021	0.041	0.447	0.079	-2.512
-0.038	0.009	0.137	-0.018	0.019	-0.21	0.42	0.075	-2.469
0.05	0.019	0.19	-0.007	0.023	-0.148	0.329	0.047	-2.448
0.095	0.017	0.16	0.005	0.015	0.022	0.456	0.024	-2.44
0.076	0.017	0.112	0.001	0.003	0.128	0.615	0.064	-2.413
0.034	0.023	0.123	-0.014	0.025	0.189	0.424	0.116	-2.347
0.022	0.013	0.127	-0.018	0.05	0.236	0.038	0.107	-2.275
0.028	0.018	0.122	-0.016	0.03	0.379	-0.038	0.096	-2.22
-0.008	0.032	0.126	-0.021	0.004	0.539	0.121	0.085	-2.176
-0.063	0.009	0.082	-0.019	0.015	0.518	0.151	-0.032	-2.142
-0.057	-0.016	0.035	-0.009	0.038	0.272	0.066	-0.191	-2.089
-0.018	-0.021	0.067	-0.007	0.029	-0.062	0.16	-0.219	-1.994
-0.02	-0.035	0.102	-0.005	0.01	-0.214	0.495	-0.128	-1.9
-0.05	-0.042	0.075	-0.004	0.018	-0.17	0.707	-0.032	-1.85
-0.05	-0.022	0.041	-0.012	0.011	-0.168	0.522	0.066	-1.829
-0.016	-0.002	0.038	-0.012	-0.008	-0.121	0.142	0.171	-1.789
-0.001	-0.014	0.055	-0.005	0.024	0.094	0.039	0.191	-1.702
-0.006	-0.017	0.07	-0.002	0.067	0.254	0.23	0.063	-1.592
0.001	0.013	0.086	-0.001	0.067	0.238	0.242	-0.098	-1.486
-0.02	0.025	0.115	0	0.041	0.139	0.047	-0.119	-1.398
-0.052	0.008	0.121	0.007	0.009	0.084	0.052	-0.02	-1.305
-0.009	-0.003	0.113	0.013	-0.011	0.101	0.282	0.059	-1.262
0.047	-0.016	0.143	0.009	0.003	0.054	0.367	0.069	-1.346
0.032	-0.039	0.169	0.006	0.035	-0.032	0.173	0.057	-1.418
-0.009	-0.045	0.159	0.002	0.042	0.015	-0.033	0.048	-1.351
-0.013	-0.035	0.165	-0.007	0.027	0.171	-0.076	0.023	-1.274
0.041	-0.035	0.173	-0.011	0.033	0.314	-0.049	-0.001	-1.249
0.09	-0.027	0.152	-0.007	0.055	0.372	-0.04	-0.01	-1.217
0.071	0	0.134	0.001	0.051	0.376	-0.046	-0.022	-1.183
0.048	0.017	0.135	-0.002	0.036	0.429	-0.002	-0.03	-1.119
0.048	0.01	0.137	-0.017	0.039	0.442	0.081	-0.019	-0.983
0.033	-0.002	0.13	-0.02	0.029	0.236	0.098	0.006	-0.86
0.011	0.005	0.121	-0.01	0.012	-0.04	0.05	0.034	-0.821
0.004	0.02	0.124	-0.008	0.031	-0.13	0.027	0.042	-0.828
0.016	0.025	0.128	-0.011	0.044	-0.038	0.065	0.011	-0.827
0.026	0.016	0.102	-0.007	0.043	0.117	0.076	-0.062	-0.789
0.021	0.007	0.086	-0.004	0.049	0.19	0.034	-0.155	-0.707
-0.001	0.013	0.126	-0.004	0.046	0.127	0.051	-0.212	-0.629
-0.079	0.015	0.16	-0.004	0.042	0.078	0.132	-0.202	-0.605
-0.153	0.007	0.15	-0.008	0.054	0.076	0.2	-0.146	-0.628
-0.107	0.008	0.128	-0.009	0.052	0	0.185	-0.087	-0.67
-0.08	0.023	0.102	0	0.023	-0.046	0.083	-0.059	-0.72
-0.15	0.04	0.079	-0.002	-0.005	0.094	0.04	-0.058	-0.751
-0.105	0.036	0.064	-0.015	0	0.235	0.109	-0.04	-0.744
0.038	0.022	0.051	-0.016	0.036	0.149	0.123	-0.017	-0.715
0.101	0.02	0.06	-0.008	0.068	-0.05	0.017	-0.048	-0.693
0.108	0.013	0.086	-0.017	0.067	-0.205	-0.069	-0.101	-0.697
0.1	-0.006	0.091	-0.028	0.04	-0.371	-0.022	-0.094	-0.721
0.142	-0.017	0.087	-0.017	0.004	-0.439	0.06	-0.05	-0.724
0.237	-0.024	0.099	-0.011	-0.02	-0.175	0.032	-0.017	-0.647
0.243	-0.049	0.113	-0.01	-0.012	0.223	0.006	0.037	-0.551
0.182	-0.083	0.128	-0.004	0.001	0.357	0.073	0.099	-0.575
0.133	-0.084	0.143	-0.014	0.004	0.25	0.116	0.153	-0.737
0.032	-0.057	0.139	-0.025	0.012	0.194	0.187	0.241	-0.906
-0.078	-0.042	0.135	-0.013	0.017	0.293	0.339	0.331	-0.881
-0.117	-0.036	0.139	0.002	0.019	0.397	0.455	0.338	-0.655
-0.252	-0.018	0.126	-0.001	0.036	0.32	0.547	0.302	-0.486
-0.436	-0.003	0.104	-0.007	0.044	0.114	0.567	0.239	-0.516
-0.326	-0.002	0.118	-0.001	0.028	0.089	0.42	0.072	-0.633
-0.069	-0.002	0.144	0	0.016	0.421	0.331	-0.107	-0.697
0.039	-0.01	0.125	-0.01	0.016	0.861	0.393	-0.191	-0.671
0.115	-0.011	0.125	-0.007	0.013	0.957	0.326	-0.185	-0.596
0.222	0.006	0.169	0.008	0.021	0.464	0.159	-0.058	-0.513
0.258	0.007	0.166	0.011	0.039	-0.25	0.184	0.079	-0.452
0.204	-0.009	0.129	0.003	0.049	-0.509	0.33	0.049	-0.417
0.093	-0.013	0.115	-0.002	0.056	-0.249	0.375	-0.056	-0.392
-0.02	-0.004	0.12	-0.008	0.06	0.045	0.314	-0.104	-0.401
-0.076	0.014	0.148	-0.009	0.052	0.135	0.252	-0.122	-0.449
-0.081	0.032	0.178	-0.003	0.045	0.13	0.262	-0.108	-0.468
-0.119	0.033	0.163	-0.002	0.045	0.171	0.371	-0.03	-0.46
-0.187	0.026	0.141	-0.013	0.043	0.245	0.524	0.04	-0.483
-0.184	0.031	0.173	-0.009	0.036	0.289	0.542	0.035	-0.526
-0.097	0.035	0.203	0.01	0.024	0.317	0.437	-0.03	-0.555
-0.009	0.023	0.194	0.006	0.01	0.298	0.444	-0.143	-0.584
0.025	0.012	0.211	-0.006	0.014	0.313	0.535	-0.26	-0.641
0.023	0.019	0.231	-0.006	0.029	0.376	0.484	-0.263	-0.679
0.019	0.017	0.194	-0.012	0.028	0.24	0.3	-0.091	-0.64
0.029	-0.012	0.161	-0.022	0.031	0.004	0.176	0.133	-0.585
0.043	-0.024	0.17	-0.03	0.054	-0.054	0.187	0.234	-0.608
0.028	-0.012	0.158	-0.022	0.073	-0.1	0.223	0.193	-0.67
-0.017	-0.011	0.116	-0.004	0.062	-0.287	0.22	0.061	-0.712
-0.062	-0.009	0.087	-0.009	0.032	-0.425	0.251	-0.094	-0.722
-0.08	-0.002	0.06	-0.008	0.026	-0.366	0.344	-0.152	-0.699
[truncated: 15,466 more rows]
