# Supplementary material for: Asymmetric and transient properties of reciprocal activity of antagonists during the paw-shake response in the cat
Source: PLoS Comput Biol. 2021 Dec 28;17(12):e1009677. doi: 10.1371/journal.pcbi.1009677 (PMC8759665; doi:10.1371/journal.pcbi.1009677)
Supplement: S1 Data — File name of each file has the following structure: SupplementaryFileNumber_Data_SessionNumber_AnimalCode_EpisodeNumber.txt. Example: S1_Data_7_3-25-0_bo_9F.txt, where S1 is the supplementary data file number 7, 3-25-0 is session number, bo is animal code, 9F is episode number, and txt is file type extension. Each column of each file contains raw EMG signal of a specific muscle in mV sampled at 3000 Hz and band-pass filtered (Butterworth zero-lag filter, 30 Hz– 1000 Hz, 3 dB). First line of each file contains muscle name abbreviations (see Table 3 in the manuscript): MG, medial gastrocnemius; SO, soleus; BFS, biceps femoris anterior; IP, iliopsoas; TA, tibialis anterior; VA, vastus lateralis and vastus medialis. (ZIP) [file pcbi.1009677.s001.zip › S1_Data/S1_Data_32_6-9-0_mo_44F.txt]

BFP	MG	SO	BFA	VM	TA	VL	IP	RF
-0.049	0.034	0.052	0.018	-0.003	-0.068	-0.056	0.09	-5.566
0.392	0.032	0.094	0.022	-0.02	-0.386	-0.36	0.093	-5.595
0.532	0.028	0.067	0.039	-0.039	-0.573	-0.499	0.105	-5.623
0.383	0.023	0.033	0.052	-0.045	-0.574	-0.553	0.106	-5.648
0.275	0.03	0.047	0.051	-0.032	-0.549	-0.673	0.104	-5.678
0.242	0.034	0.059	0.055	-0.023	-0.471	-0.682	0.112	-5.692
0.235	0.037	0.057	0.072	-0.03	-0.453	-0.643	0.115	-5.691
0.197	0.053	0.057	0.083	-0.025	-0.53	-0.656	0.112	-5.693
0.148	0.049	0.055	0.087	-0.025	-0.513	-0.685	0.119	-5.703
0.137	0.029	0.047	0.085	-0.035	-0.459	-0.759	0.126	-5.722
0.145	0.03	0.043	0.053	-0.025	-0.506	-0.752	0.125	-5.749
0.149	0.03	0.047	-0.016	-0.014	-0.542	-0.604	0.122	-5.767
0.134	0.016	0.049	-0.102	-0.017	-0.479	-0.526	0.118	-5.764
0.107	0.017	0.05	-0.152	-0.018	-0.401	-0.582	0.116	-5.748
0.095	0.036	0.054	-0.141	-0.02	-0.401	-0.651	0.116	-5.73
0.092	0.043	0.052	-0.125	-0.025	-0.438	-0.694	0.114	-5.728
0.089	0.036	0.041	-0.093	-0.024	-0.379	-0.698	0.119	-5.741
0.08	0.034	0.044	-0.014	-0.013	-0.295	-0.689	0.133	-5.747
0.079	0.042	0.06	0.028	-0.007	-0.321	-0.792	0.132	-5.737
0.081	0.044	0.055	0.014	-0.024	-0.362	-0.946	0.124	-5.727
0.05	0.042	0.041	0.021	-0.04	-0.336	-0.944	0.121	-5.738
0.036	0.031	0.049	0.049	-0.017	-0.302	-0.853	0.121	-5.743
0.069	0.017	0.049	0.054	0.007	-0.316	-0.783	0.126	-5.732
0.067	0.031	0.037	0.04	-0.003	-0.321	-0.685	0.136	-5.731
0.037	0.054	0.039	0.028	-0.009	-0.265	-0.63	0.138	-5.74
0.035	0.055	0.027	0.013	-0.003	-0.245	-0.638	0.132	-5.74
0.044	0.046	0.015	-0.001	-0.006	-0.295	-0.609	0.132	-5.733
0.061	0.034	0.044	0.005	-0.013	-0.349	-0.58	0.136	-5.734
0.065	0.034	0.063	0.028	-0.013	-0.356	-0.626	0.137	-5.737
0.028	0.05	0.048	0.047	0.002	-0.319	-0.709	0.129	-5.729
0.002	0.045	0.043	0.049	0.012	-0.332	-0.776	0.123	-5.734
0.032	0.031	0.054	0.037	-0.003	-0.399	-0.819	0.124	-5.748
0.045	0.036	0.047	0.022	-0.02	-0.394	-0.732	0.125	-5.738
0.005	0.041	0.03	0.013	-0.016	-0.339	-0.523	0.121	-5.716
-0.008	0.039	0.065	0.018	-0.002	-0.316	-0.5	0.116	-5.712
0.019	0.034	0.098	0.029	0.007	-0.276	-0.62	0.12	-5.717
0.026	0.032	0.061	0.031	-0.004	-0.228	-0.598	0.127	-5.72
0.021	0.04	0.03	0.029	-0.01	-0.248	-0.549	0.123	-5.721
0.02	0.041	0.043	0.033	0.011	-0.257	-0.565	0.119	-5.704
0.021	0.026	0.051	0.026	0.028	-0.228	-0.612	0.119	-5.685
0.023	0.026	0.045	0.023	0.019	-0.276	-0.686	0.118	-5.7
0.011	0.051	0.041	0.047	-0.001	-0.332	-0.625	0.126	-5.718
0	0.062	0.034	0.027	-0.015	-0.292	-0.449	0.128	-5.703
0.01	0.055	0.03	-0.049	-0.01	-0.261	-0.34	0.112	-5.699
0.022	0.05	0.039	-0.064	0.002	-0.289	-0.293	0.105	-5.712
0.024	0.039	0.038	-0.04	-0.006	-0.267	-0.28	0.115	-5.71
0.006	0.028	0.023	-0.094	-0.011	-0.224	-0.342	0.118	-5.701
-0.026	0.029	0.026	-0.155	-0.002	-0.293	-0.478	0.112	-5.695
-0.024	0.042	0.054	-0.124	-0.006	-0.36	-0.561	0.115	-5.688
0.001	0.059	0.068	-0.056	-0.017	-0.315	-0.481	0.122	-5.69
0.005	0.054	0.041	-0.014	-0.019	-0.299	-0.376	0.125	-5.687
0.007	0.036	0.04	0.018	-0.026	-0.305	-0.395	0.124	-5.683
0.03	0.037	0.079	0.053	-0.028	-0.318	-0.4	0.121	-5.7
0.041	0.048	0.071	0.066	-0.016	-0.363	-0.252	0.119	-5.708
0.022	0.043	0.038	0.056	-0.009	-0.287	-0.088	0.126	-5.694
0.027	0.029	0.047	0.053	-0.001	-0.153	-0.111	0.138	-5.678
0.042	0.033	0.066	0.059	0	-0.159	-0.31	0.134	-5.666
0.02	0.048	0.058	0.057	-0.008	-0.237	-0.475	0.119	-5.671
0.008	0.039	0.038	0.044	0	-0.288	-0.493	0.121	-5.681
0.019	0.022	0.016	0.034	0.008	-0.288	-0.456	0.127	-5.67
0.029	0.027	0.013	0.032	-0.016	-0.24	-0.367	0.123	-5.663
0.049	0.038	0.046	0.039	-0.033	-0.27	-0.267	0.12	-5.683
0.04	0.039	0.049	0.033	-0.012	-0.384	-0.321	0.118	-5.693
0.017	0.038	0.027	0.014	0.004	-0.38	-0.352	0.118	-5.684
0.019	0.034	0.05	0.015	-0.003	-0.235	-0.242	0.123	-5.68
0.024	0.042	0.065	0.027	-0.002	-0.149	-0.288	0.122	-5.669
0.024	0.065	0.048	0.029	-0.003	-0.158	-0.465	0.119	-5.669
0.014	0.06	0.036	0.028	-0.019	-0.145	-0.535	0.122	-5.696
0.004	0.037	0.023	0.024	-0.021	-0.14	-0.526	0.117	-5.704
0.009	0.036	0.02	0.015	-0.009	-0.175	-0.432	0.115	-5.684
0.005	0.039	0.028	-0.003	-0.005	-0.178	-0.287	0.132	-5.674
0.005	0.036	0.023	-0.012	-0.005	-0.175	-0.285	0.134	-5.67
0.049	0.031	0.014	0.002	-0.004	-0.246	-0.355	0.115	-5.658
0.075	0.026	0.03	0.005	-0.007	-0.357	-0.327	0.11	-5.662
0.03	0.047	0.056	-0.007	-0.018	-0.416	-0.287	0.117	-5.685
-0.015	0.067	0.055	0.004	-0.023	-0.408	-0.324	0.117	-5.706
-0.004	0.047	0.034	0.017	-0.014	-0.344	-0.398	0.113	-5.704
0.019	0.034	0.034	0.008	-0.001	-0.283	-0.497	0.114	-5.686
0.013	0.052	0.061	0.011	0.003	-0.274	-0.601	0.118	-5.681
0.01	0.05	0.06	0.021	-0.004	-0.256	-0.646	0.122	-5.689
0.022	0.026	0.03	0.011	-0.002	-0.243	-0.661	0.122	-5.7
0.021	0.032	0.036	0.008	0.008	-0.287	-0.663	0.12	-5.696
0.017	0.05	0.064	0.017	0	-0.314	-0.597	0.119	-5.678
0.02	0.041	0.07	0.015	-0.015	-0.327	-0.503	0.114	-5.679
0.018	0.026	0.053	0.017	-0.018	-0.386	-0.429	0.106	-5.685
0.015	0.026	0.037	0.025	-0.02	-0.372	-0.346	0.111	-5.676
0.024	0.026	0.042	0.021	-0.03	-0.261	-0.341	0.124	-5.694
0.035	0.025	0.052	0.018	-0.016	-0.231	-0.446	0.12	-5.717
0.031	0.029	0.059	0.015	0.009	-0.258	-0.529	0.109	-5.694
0.026	0.037	0.067	0.005	-0.009	-0.227	-0.514	0.11	-5.682
0.038	0.041	0.06	0.001	-0.035	-0.202	-0.465	0.116	-5.702
0.049	0.02	0.047	0.009	-0.02	-0.25	-0.504	0.12	-5.707
0.035	0.001	0.045	0.017	0	-0.307	-0.607	0.116	-5.7
0.025	0.025	0.036	0.012	0	-0.32	-0.631	0.112	-5.701
0.027	0.04	0.024	0.007	-0.015	-0.31	-0.582	0.121	-5.706
0.023	0.035	0.034	0.015	-0.029	-0.307	-0.562	0.127	-5.71
0.033	0.053	0.049	0.024	-0.023	-0.287	-0.633	0.12	-5.7
0.045	0.06	0.052	0.017	0.002	-0.209	-0.683	0.112	-5.678
0.029	0.035	0.041	0.007	0.027	-0.173	-0.613	0.117	-5.668
0.025	0.035	0.036	0.003	0.025	-0.253	-0.541	0.131	-5.673
0.047	0.049	0.047	0.001	0.012	-0.274	-0.488	0.126	-5.671
0.055	0.028	0.04	0.001	0.014	-0.218	-0.423	0.115	-5.668
0.051	0.012	0.034	0.013	0.006	-0.283	-0.409	0.121	-5.679
0.046	0.039	0.055	0.036	-0.032	-0.386	-0.434	0.128	-5.704
0.025	0.058	0.053	0.033	-0.061	-0.391	-0.458	0.121	-5.718
0.009	0.057	0.032	0.005	-0.052	-0.388	-0.467	0.111	-5.695
0.034	0.061	0.033	-0.006	-0.049	-0.332	-0.476	0.109	-5.661
0.057	0.063	0.04	-0.004	-0.073	-0.237	-0.518	0.118	-5.671
0.029	0.039	0.042	-0.001	-0.058	-0.257	-0.518	0.124	-5.698
0.014	0.012	0.04	0.004	0.009	-0.242	-0.423	0.116	-5.69
0.04	0.017	0.037	0.009	0.058	-0.141	-0.378	0.111	-5.681
0.048	0.035	0.053	0.02	0.036	-0.169	-0.479	0.125	-5.693
0.04	0.046	0.066	0.029	0.001	-0.26	-0.555	0.133	-5.692
0.046	0.045	0.065	0.025	0.019	-0.291	-0.506	0.122	-5.684
0.037	0.03	0.059	0.011	0.049	-0.307	-0.527	0.115	-5.675
0.009	0.026	0.046	0.008	0.037	-0.301	-0.684	0.112	-5.658
0.024	0.045	0.043	0.008	0.002	-0.301	-0.772	0.104	-5.669
0.047	0.061	0.053	0.007	-0.016	-0.34	-0.746	0.111	-5.71
0.027	0.044	0.041	0.009	-0.011	-0.307	-0.671	0.128	-5.717
0.03	0.028	0.016	-0.002	-0.003	-0.223	-0.577	0.124	-5.682
0.068	0.048	0.023	-0.005	-0.016	-0.239	-0.545	0.114	-5.68
0.069	0.049	0.053	0.006	-0.035	-0.28	-0.567	0.112	-5.701
0.031	0.026	0.06	-0.002	-0.026	-0.267	-0.619	0.114	-5.692
0.013	0.031	0.05	-0.019	-0.026	-0.33	-0.673	0.122	-5.686
0.029	0.042	0.046	-0.027	-0.043	-0.43	-0.657	0.122	-5.7
0.033	0.032	0.038	-0.033	-0.024	-0.41	-0.654	0.118	-5.703
0.01	0.025	0.033	-0.045	0	-0.348	-0.682	0.124	-5.699
-0.008	0.025	0.039	-0.032	-0.008	-0.313	-0.645	0.125	-5.692
0.012	0.029	0.052	0.021	-0.024	-0.304	-0.596	0.121	-5.697
0.058	0.035	0.061	0.065	-0.029	-0.342	-0.571	0.124	-5.712
0.053	0.03	0.057	0.065	-0.024	-0.349	-0.541	0.122	-5.702
0.012	0.027	0.051	0.044	-0.004	-0.305	-0.529	0.115	-5.679
0.025	0.038	0.043	0.03	0.017	-0.288	-0.519	0.119	-5.668
0.053	0.052	0.037	0.016	0.003	-0.305	-0.455	0.119	-5.677
0.037	0.056	0.036	0.009	-0.018	-0.347	-0.333	0.107	-5.706
0.02	0.046	0.033	0.013	-0.018	-0.378	-0.265	0.108	-5.723
0.034	0.044	0.032	0.015	-0.021	-0.352	-0.308	0.122	-5.711
0.051	0.049	0.044	0.024	-0.019	-0.269	-0.343	0.122	-5.707
0.028	0.031	0.065	0.034	-0.011	-0.258	-0.357	0.114	-5.716
-0.009	0.007	0.059	0.022	-0.019	-0.332	-0.403	0.114	-5.705
0.008	0.009	0.026	0.004	-0.016	-0.212	-0.362	0.124	-5.692
0.032	0.038	0.025	-0.001	0.005	-0.011	-0.267	0.13	-5.692
0.01	0.05	0.043	0.011	0	-0.108	-0.298	0.119	-5.696
0.016	0.023	0.029	0.021	-0.018	-0.274	-0.364	0.11	-5.701
0.052	0.017	0.044	0.008	-0.015	-0.259	-0.332	0.114	-5.695
0.047	0.042	0.083	-0.01	-0.002	-0.26	-0.308	0.116	-5.693
0.031	0.046	0.066	-0.03	0.003	-0.308	-0.326	0.115	-5.699
0.038	0.041	0.041	-0.056	-0.007	-0.286	-0.329	0.119	-5.698
0.028	0.041	0.044	-0.042	-0.004	-0.249	-0.381	0.124	-5.696
0.013	0.041	0.043	0.037	0.006	-0.28	-0.463	0.125	-5.691
0.023	0.053	0.053	0.086	-0.017	-0.32	-0.462	0.12	-5.701
0.043	0.059	0.051	0.057	-0.019	-0.269	-0.398	0.114	-5.708
0.049	0.037	0.014	0.03	0.005	-0.157	-0.345	0.115	-5.681
0.049	0.03	0.01	0.032	-0.018	-0.133	-0.362	0.123	-5.678
0.041	0.048	0.049	0.029	-0.03	-0.22	-0.501	0.13	-5.707
0.021	0.046	0.049	0.033	-0.002	-0.282	-0.692	0.13	-5.702
0.01	0.036	0.029	0.039	0.004	-0.273	-0.752	0.129	-5.683
0.019	0.049	0.045	0.025	0.009	-0.27	-0.731	0.125	-5.677
0.038	0.069	0.062	0.021	0.018	-0.287	-0.81	0.117	-5.669
0.049	0.065	0.043	0.024	0.007	-0.291	-0.811	0.113	-5.667
0.038	0.041	0.013	0.006	-0.002	-0.339	-0.649	0.112	-5.678
0.013	0.024	0.024	-0.001	-0.009	-0.392	-0.6	0.111	-5.679
0.016	0.028	0.054	0.012	-0.02	-0.324	-0.579	0.123	-5.668
0.035	0.038	0.048	0.01	-0.017	-0.252	-0.495	0.133	-5.672
0.04	0.039	0.039	0.003	-0.009	-0.296	-0.546	0.121	-5.683
0.051	0.038	0.056	0.019	-0.007	-0.341	-0.578	0.111	-5.692
0.051	0.038	0.051	0.021	-0.01	-0.336	-0.501	0.12	-5.692
0.027	0.046	0.033	-0.002	-0.008	-0.328	-0.497	0.124	-5.677
0.03	0.057	0.043	-0.001	-0.006	-0.291	-0.549	0.121	-5.68
0.038	0.044	0.042	0.002	-0.012	-0.271	-0.604	0.123	-5.69
0.009	0.033	0.017	-0.008	-0.014	-0.306	-0.628	0.118	-5.68
0.006	0.04	0.021	0.004	-0.019	-0.351	-0.585	0.112	-5.678
0.042	0.036	0.038	0.014	-0.022	-0.379	-0.557	0.118	-5.678
0.048	0.025	0.038	0.004	-0.002	-0.344	-0.552	0.121	-5.672
0.034	0.027	0.046	0.003	0.01	-0.307	-0.553	0.117	-5.675
0.032	0.044	0.065	0.01	-0.004	-0.328	-0.578	0.117	-5.676
0.034	0.06	0.061	0.012	-0.017	-0.332	-0.521	0.115	-5.68
0.047	0.043	0.032	0.002	-0.017	-0.319	-0.394	0.112	-5.685
0.036	0.023	0.04	0.001	-0.018	-0.271	-0.377	0.117	-5.678
0.012	0.037	0.079	0.012	-0.016	-0.2	-0.382	0.126	-5.677
0.024	0.041	0.071	0.003	-0.013	-0.222	-0.261	0.123	-5.683
0.036	0.023	0.041	-0.015	-0.017	-0.294	-0.156	0.116	-5.677
0.031	0.027	0.03	-0.011	0.012	-0.319	-0.106	0.12	-5.652
0.034	0.038	0.02	-0.008	0.036	-0.286	-0.076	0.122	-5.649
0.024	0.039	0.028	-0.005	0.002	-0.238	-0.153	0.118	-5.69
0.008	0.042	0.052	0.015	-0.026	-0.265	-0.25	0.121	-5.715
0.027	0.035	0.049	0.016	-0.024	-0.331	-0.276	0.121	-5.703
0.056	0.03	0.043	0.002	-0.027	-0.312	-0.327	0.121	-5.703
0.064	0.04	0.066	0.024	-0.024	-0.227	-0.376	0.132	-5.713
0.055	0.037	0.074	0.048	-0.014	-0.217	-0.38	0.131	-5.71
0.026	0.027	0.056	0.032	-0.007	-0.277	-0.436	0.114	-5.707
0.004	0.028	0.049	0.013	0.001	-0.242	-0.475	0.11	-5.693
0.02	0.044	0.063	0.014	0.003	-0.188	-0.381	0.116	-5.682
0.033	0.055	0.08	0.022	-0.008	-0.255	-0.284	0.121	-5.701
0.015	0.036	0.064	0.017	-0.022	-0.308	-0.363	0.123	-5.707
0.012	0.019	0.039	0.006	-0.022	-0.307	-0.541	0.114	-5.692
0.038	0.026	0.047	0.005	-0.016	-0.325	-0.539	0.107	-5.705
0.035	0.027	0.05	-0.013	-0.025	-0.321	-0.384	0.117	-5.713
0.017	0.033	0.042	-0.022	-0.022	-0.305	-0.321	0.125	-5.696
0.03	0.042	0.046	0.006	0.006	-0.307	-0.339	0.115	-5.685
0.043	0.036	0.062	0.023	0.007	-0.303	-0.357	0.101	-5.684
0.03	0.051	0.071	0.024	-0.013	-0.297	-0.346	0.108	-5.699
0.018	0.063	0.052	0.013	-0.012	-0.306	-0.306	0.12	-5.709
0.018	0.051	0.024	-0.002	-0.018	-0.298	-0.348	0.119	-5.702
0.029	0.053	0.021	0.01	-0.035	-0.268	-0.481	0.119	-5.701
0.039	0.045	0.034	0.026	-0.04	-0.273	-0.573	0.122	-5.692
0.026	0.027	0.04	0.013	-0.034	-0.293	-0.563	0.12	-5.677
0.016	0.034	0.036	-0.004	-0.012	-0.277	-0.515	0.119	-5.674
0.021	0.039	0.028	-0.004	0.013	-0.304	-0.506	0.117	-5.669
0.006	0.042	0.025	-0.001	0.018	-0.352	-0.525	0.115	-5.671
0.005	0.05	0.035	0.004	0.014	-0.302	-0.555	0.117	-5.685
0.028	0.041	0.031	0.016	0.015	-0.231	-0.568	0.12	-5.696
0.022	0.029	0.027	0.02	0.009	-0.225	-0.561	0.114	-5.699
0.018	0.026	0.042	0.018	-0.007	-0.245	-0.604	0.111	-5.692
0.038	0.026	0.031	0.004	-0.004	-0.249	-0.659	0.116	-5.689
0.041	0.025	0.023	-0.01	0.015	-0.252	-0.694	0.121	-5.687
0.057	0.035	0.062	0.004	0.009	-0.3	-0.757	0.121	-5.681
0.08	0.052	0.088	0.009	-0.016	-0.326	-0.785	0.12	-5.69
0.058	0.037	0.069	-0.003	-0.017	-0.298	-0.747	0.119	-5.696
0.032	0.014	0.048	0.005	0.008	-0.286	-0.706	0.114	-5.689
0.036	0.03	0.034	0.016	0.016	-0.275	-0.694	0.112	-5.69
0.05	0.052	0.02	0.013	-0.008	-0.258	-0.792	0.118	-5.692
0.049	0.052	0.026	0.026	-0.025	-0.234	-0.933	0.119	-5.698
0.028	0.04	0.04	0.041	-0.024	-0.228	-0.96	0.117	-5.702
0.017	0.034	0.039	0.03	-0.036	-0.276	-0.924	0.116	-5.695
0.019	0.035	0.044	0.02	-0.052	-0.235	-0.886	0.112	-5.708
0.026	0.038	0.054	0.016	-0.035	-0.148	-0.862	0.116	-5.728
0.037	0.039	0.05	0.013	-0.003	-0.211	-0.768	0.129	-5.719
0.036	0.035	0.041	0.01	0.008	-0.362	-0.566	0.128	-5.711
0.022	0.029	0.031	0	0.011	-0.437	-0.479	0.124	-5.703
0.019	0.035	0.048	0.004	0.004	-0.387	-0.479	0.131	-5.702
0.01	0.041	0.068	0.003	-0.026	-0.326	-0.384	0.127	-5.725
-0.018	0.022	0.043	-0.018	-0.028	-0.317	-0.274	0.116	-5.726
0.001	0.01	0.032	-0.01	-0.007	-0.259	-0.207	0.119	-5.721
0.046	0.031	0.055	0.019	-0.006	-0.197	-0.217	0.128	-5.722
0.039	0.059	0.061	0.031	-0.01	-0.222	-0.342	0.12	-5.699
0.018	0.062	0.047	0.024	-0.007	-0.252	-0.47	0.11	-5.685
0.031	0.044	0.022	0.012	-0.002	-0.25	-0.483	0.12	-5.693
0.052	0.041	0.017	0.008	0	-0.269	-0.375	0.129	-5.685
0.051	0.061	0.05	0.014	-0.015	-0.313	-0.26	0.126	-5.676
0.032	0.065	0.067	0.031	-0.025	-0.313	-0.26	0.122	-5.695
0.008	0.031	0.051	0.034	-0.009	-0.25	-0.291	0.113	-5.703
0.006	0.015	0.043	0.014	0.007	-0.236	-0.262	0.111	-5.679
0.041	0.049	0.049	0.014	-0.002	-0.262	-0.266	0.122	-5.681
0.051	0.063	0.047	0.022	-0.01	-0.25	-0.303	0.124	-5.699
0.02	0.043	0.032	0.007	0	-0.242	-0.31	0.112	-5.69
0.018	0.035	0.027	0.01	-0.001	-0.26	-0.354	0.113	-5.683
0.046	0.044	0.033	0.024	-0.008	-0.296	-0.453	0.125	-5.682
0.044	0.045	0.04	-0.009	-0.008	-0.334	-0.493	0.123	-5.672
0.018	0.033	0.051	-0.037	-0.012	-0.345	-0.463	0.111	-5.678
0.015	0.025	0.044	-0.009	-0.003	-0.327	-0.442	0.114	-5.677
0.036	0.034	0.037	0.021	-0.003	-0.267	-0.461	0.128	-5.67
0.056	0.04	0.058	0.02	-0.01	-0.223	-0.521	0.125	-5.682
0.052	0.033	0.059	0.014	0	-0.29	-0.572	0.115	-5.677
0.029	0.039	0.031	0.019	-0.01	-0.377	-0.574	0.118	-5.674
0.028	0.05	0.019	0.026	-0.025	-0.332	-0.546	0.119	-5.692
0.042	0.048	0.038	0.024	-0.014	-0.264	-0.534	0.124	-5.704
0.042	0.035	0.067	0.029	-0.021	-0.322	-0.543	0.129	-5.72
0.028	0.016	0.072	0.031	-0.026	-0.384	-0.487	0.124	-5.716
0.016	0.021	0.069	0.021	-0.009	-0.357	-0.417	0.12	-5.694
0.029	0.052	0.071	0.015	-0.007	-0.32	-0.426	0.127	-5.698
0.04	0.057	0.056	0.015	-0.024	-0.291	-0.449	0.132	-5.7
0.023	0.036	0.034	0.024	-0.036	-0.285	-0.483	0.118	-5.693
0.023	0.028	0.046	0.041	-0.032	-0.301	-0.499	0.103	-5.704
0.037	0.031	0.066	0.046	-0.022	-0.266	-0.349	0.113	-5.702
0.022	0.029	0.052	0.041	-0.006	-0.227	-0.144	0.115	-5.68
0.015	0.033	0.044	0.061	0.006	-0.25	-0.104	0.103	-5.69
0.04	0.042	0.051	0.092	-0.013	-0.283	-0.165	0.111	-5.697
0.049	0.05	0.048	0.073	-0.034	-0.293	-0.193	0.122	-5.672
0.032	0.047	0.05	0.016	-0.019	-0.295	-0.202	0.122	-5.674
0.032	0.028	0.041	-0.035	0.005	-0.286	-0.199	0.118	-5.685
0.043	0.024	0.015	-0.082	0.011	-0.281	-0.184	0.117	-5.675
0.041	0.041	0.011	-0.111	0.005	-0.303	-0.224	0.124	-5.679
0.04	0.044	0.034	-0.11	-0.009	-0.296	-0.263	0.12	-5.69
0.036	0.031	0.041	-0.107	-0.019	-0.239	-0.233	0.11	-5.688
0.012	0.023	0.031	-0.085	-0.011	-0.243	-0.287	0.111	-5.68
-0.002	0.03	0.042	-0.01	-0.002	-0.298	-0.42	0.12	-5.686
0.025	0.046	0.056	0.052	0.001	-0.285	-0.497	0.13	-5.699
0.035	0.053	0.049	0.048	0	-0.268	-0.609	0.123	-5.693
0.008	0.052	0.043	0.037	-0.01	-0.292	-0.732	0.112	-5.693
0.006	0.048	0.021	0.06	-0.013	-0.274	-0.727	0.12	-5.698
0.024	0.042	0.009	0.078	-0.009	-0.259	-0.679	0.128	-5.685
0.015	0.039	0.052	0.035	-0.009	-0.29	-0.656	0.118	-5.689
0.01	0.039	0.071	-0.019	0.003	-0.305	-0.631	0.108	-5.698
0.064	0.04	0.039	-0.01	0.017	-0.318	-0.635	0.114	-5.676
0.108	0.038	0.029	0.013	0.012	-0.319	-0.684	0.124	-5.668
0.063	0.037	0.039	0.007	0.002	-0.269	-0.734	0.125	-5.686
0.008	0.034	0.04	0.007	-0.004	-0.223	-0.768	0.118	-5.688
0.004	0.007	0.03	0.016	-0.006	-0.23	-0.804	0.117	-5.678
0.03	-0.021	0.025	0.02	-0.003	-0.283	-0.708	0.123	-5.674
0.05	0.001	0.05	0.023	-0.01	-0.368	-0.49	0.124	-5.685
0.025	0.035	0.073	0.024	-0.021	-0.416	-0.419	0.123	-5.703
0.005	0.04	0.056	0.02	-0.007	-0.371	-0.495	0.119	-5.695
0.009	0.044	0.042	0.017	0.006	-0.324	-0.55	0.111	-5.679
0.005	0.056	0.062	0.01	-0.012	-0.314	-0.544	0.109	-5.687
0.019	0.055	0.065	-0.007	-0.022	-0.257	-0.506	0.116	-5.691
0.05	0.047	0.041	-0.012	-0.003	-0.174	-0.549	0.117	-5.687
0.055	0.041	0.029	0.005	0.014	-0.16	-0.667	0.115	-5.691
0.046	0.039	0.045	0.014	0.013	-0.191	-0.65	0.114	-5.693
0.029	0.04	0.057	0	0.015	-0.21	-0.486	0.112	-5.689
-0.002	0.036	0.047	-0.014	0.018	-0.247	-0.409	0.112	-5.672
0.021	0.042	0.045	0.006	0	-0.283	-0.458	0.121	-5.669
0.077	0.058	0.047	0.024	-0.01	-0.256	-0.488	0.127	-5.685
0.058	0.049	0.046	0.015	-0.018	-0.235	-0.46	0.12	-5.684
0.031	0.031	0.053	0.014	-0.048	-0.292	-0.468	0.117	-5.691
0.046	0.042	0.022	0.02	-0.053	-0.319	-0.549	0.124	-5.701
0.045	0.058	-0.013	0.017	-0.039	-0.259	-0.628	0.127	-5.695
0.053	0.058	0.024	0.022	-0.053	-0.153	-0.738	0.121	-5.702
0.06	0.052	0.069	0.025	-0.057	-0.046	-0.878	0.115	-5.695
0.026	0.043	0.06	0.009	-0.029	-0.142	-0.858	0.118	-5.665
0.005	0.034	0.051	0.002	-0.002	-0.344	-0.718	0.125	-5.658
0.022	0.042	0.07	0.015	0.006	-0.35	-0.688	0.122	-5.665
0.026	0.056	0.071	0.019	0.001	-0.47	-0.702	0.114	-5.666
0.033	0.053	0.06	0.011	-0.004	-0.747	-0.661	0.114	-5.668
0.053	0.039	0.069	0.015	-0.013	-0.647	-0.649	0.113	-5.687
0.047	0.026	0.072	0.024	-0.02	-0.22	-0.621	0.111	-5.702
0.048	0.024	0.049	0.021	-0.004	0.074	-0.567	0.116	-5.687
0.056	0.037	0.024	0.007	0.008	0.048	-0.586	0.116	-5.683
0.016	0.046	0.013	0.002	-0.008	-0.17	-0.627	0.122	-5.703
-0.018	0.047	0.033	0.003	-0.022	-0.331	-0.661	0.126	-5.698
-0.001	0.035	0.053	0.006	-0.018	-0.36	-0.619	0.11	-5.677
0.015	0.022	0.034	0.01	-0.016	-0.463	-0.441	0.111	-5.672
0.03	0.029	0.026	0.008	-0.032	-0.559	-0.343	0.13	-5.676
0.05	0.031	0.052	0.009	-0.039	-0.412	-0.378	0.13	-5.684
0.039	0.02	0.048	0.021	-0.009	-0.393	-0.382	0.123	-5.69
0.016	0.023	0.028	0.026	0.018	-0.565	-0.369	0.123	-5.695
0.015	0.033	0.028	0.009	0.03	-0.419	-0.369	0.122	-5.695
0.027	0.04	0.033	0.002	0.053	-0.101	-0.363	0.124	-5.695
0.045	0.049	0.045	0.017	0.05	-0.039	-0.356	0.125	-5.702
0.042	0.05	0.049	0.018	0.017	-0.152	-0.328	0.124	-5.685
0.036	0.046	0.035	0.003	-0.008	-0.21	-0.306	0.126	-5.678
0.051	0.051	0.028	-0.005	-0.016	-0.154	-0.353	0.124	-5.714
0.05	0.048	0.016	-0.008	-0.008	-0.164	-0.501	0.122	-5.722
0.004	0.03	0.006	-0.013	-0.022	-0.352	-0.684	0.13	-5.702
-0.029	0.019	0.027	-0.019	-0.066	-0.468	-0.763	0.126	-5.713
0.004	0.036	0.045	-0.03	-0.085	-0.44	-0.742	0.113	-5.737
0.045	0.061	0.047	-0.037	-0.059	-0.374	-0.696	0.112	-5.731
0.048	0.042	0.042	-0.007	-0.022	-0.252	-0.629	0.12	-5.71
0.036	0.009	0.028	0.045	0.006	-0.229	-0.596	0.121	-5.711
0.015	0.021	0.038	0.061	0.015	-0.277	-0.593	0.119	-5.715
0.01	0.049	0.075	0.053	0.006	-0.205	-0.514	0.118	-5.707
0.042	0.054	0.087	0.056	-0.006	-0.146	-0.41	0.117	-5.701
0.067	0.043	0.076	0.054	-0.011	-0.21	-0.412	0.117	-5.685
0.04	0.034	0.071	0.034	-0.004	-0.308	-0.446	0.113	-5.672
0.004	0.029	0.082	0.022	0.012	-0.331	-0.381	0.107	-5.681
0.023	0.039	0.097	0.015	0.005	-0.273	-0.282	0.11	-5.695
0.037	0.048	0.09	0.006	-0.008	-0.309	-0.266	0.116	-5.705
0.011	0.038	0.052	0.012	0.006	-0.382	-0.282	0.116	-5.715
0.003	0.039	0.019	0.012	0.01	-0.302	-0.277	0.116	-5.719
0.026	0.045	0.032	0.007	-0.012	-0.234	-0.266	0.125	-5.706
0.057	0.031	0.055	0.015	-0.026	-0.272	-0.176	0.131	-5.68
0.049	0.036	0.037	0.015	-0.022	-0.304	-0.052	0.125	-5.671
0.028	0.055	0.018	0.003	-0.014	-0.41	-0.052	0.119	-5.682
0.033	0.047	0.034	-0.001	-0.02	-0.506	-0.114	0.122	-5.687
0.017	0.021	0.036	0.008	-0.024	-0.402	-0.091	0.127	-5.687
-0.007	0.005	0.02	0.018	-0.015	-0.315	-0.009	0.123	-5.686
-0.005	0.019	0.044	0.004	-0.016	-0.354	-0.05	0.11	-5.689
-0.001	0.043	0.068	-0.005	-0.019	-0.254	-0.163	0.107	-5.698
0.025	0.046	0.039	0.016	-0.01	-0.074	-0.145	0.114	-5.689
0.058	0.042	0.024	0.026	-0.002	-0.096	-0.095	0.115	-5.679
0.04	0.035	0.034	0.016	0.006	-0.245	-0.097	0.115	-5.686
0.013	0.03	0.032	0.015	0.014	-0.32	-0.069	0.118	-5.689
0.034	0.042	0.038	0.011	0.006	-0.302	-0.122	0.118	-5.69
0.058	0.049	0.042	0.002	-0.014	-0.277	-0.266	0.113	-5.686
0.056	0.038	0.023	-0.002	-0.027	-0.286	-0.31	0.107	-5.675
0.027	0.043	0.022	0.002	-0.021	-0.285	-0.34	0.113	-5.68
0.017	0.049	0.046	0.014	-0.01	-0.223	-0.407	0.122	-5.695
0.054	0.037	0.049	0.015	-0.012	-0.171	-0.371	0.123	-5.694
0.051	0.032	0.035	-0.003	-0.005	-0.209	-0.452	0.12	-5.686
0.021	0.04	0.04	0.002	0.015	-0.184	-0.721	0.118	-5.691
0.037	0.047	0.06	0.02	0.013	-0.083	-0.832	0.124	-5.694
0.039	0.049	0.059	0.012	-0.001	-0.14	-0.754	0.131	-5.683
0.021	0.043	0.031	-0.001	0.005	-0.284	-0.693	0.123	-5.686
0.031	0.035	0.048	0.004	0.015	-0.309	-0.709	0.114	-5.693
0.042	0.028	0.097	0.012	0.005	-0.263	-0.735	0.113	-5.687
0.04	0.026	0.081	0.017	-0.01	-0.25	-0.743	0.12	-5.683
0.033	0.041	0.038	0.019	-0.013	-0.278	-0.788	0.124	-5.688
0.008	0.051	0.033	0.012	0.001	-0.29	-0.862	0.122	-5.69
0.004	0.04	0.045	0.003	0.008	-0.26	-0.922	0.125	-5.684
0.042	0.04	0.054	0.009	-0.007	-0.232	-0.918	0.12	-5.679
0.047	0.05	0.041	0.018	-0.013	-0.182	-0.834	0.115	-5.685
0.016	0.043	0.015	0.009	-0.009	-0.176	-0.739	0.123	-5.69
0.031	0.034	0.026	0.005	-0.015	-0.308	-0.634	0.119	-5.69
0.045	0.035	0.059	0.013	-0.019	-0.4	-0.51	0.108	-5.691
0.019	0.04	0.054	0.018	-0.02	-0.371	-0.473	0.115	-5.694
0.016	0.042	0.034	0.015	-0.009	-0.34	-0.533	0.126	-5.693
0.028	0.036	0.046	0.004	0.003	-0.308	-0.669	0.121	-5.687
0.035	0.043	0.053	-0.003	-0.011	-0.256	-0.845	0.119	-5.685
0.044	0.053	0.035	0.009	-0.018	-0.251	-0.796	0.126	-5.692
0.034	0.049	0.024	0.017	-0.005	-0.326	-0.547	0.124	-5.692
0.017	0.048	0.025	0.016	-0.012	-0.396	-0.486	0.119	-5.691
0.028	0.047	0.038	0.022	-0.029	-0.379	-0.514	0.12	-5.704
0.051	0.039	0.054	0	-0.02	-0.324	-0.361	0.115	-5.708
0.045	0.03	0.049	-0.031	-0.008	-0.331	-0.266	0.113	-5.695
0.029	0.017	0.052	-0.014	-0.001	-0.361	-0.327	0.119	-5.682
0.044	0.02	0.059	0.011	0.012	-0.27	-0.242	0.122	-5.687
0.047	0.027	0.055	0.007	0.001	-0.171	-0.063	0.12	-5.698
0.02	0.012	0.058	-0.005	-0.019	-0.242	-0.062	0.115	-5.69
0.019	0.011	0.049	-0.021	-0.008	-0.316	-0.092	0.114	-5.686
0.041	0.03	0.029	-0.046	-0.008	-0.298	0.143	0.117	-5.702
0.048	0.016	0.039	-0.063	-0.042	-0.327	0.409	0.117	-5.704
0.048	-0.018	0.05	-0.02	-0.054	-0.386	0.205	0.113	-5.691
0.036	-0.006	0.035	0.067	-0.038	-0.396	-0.248	0.115	-5.686
0.023	0.036	0.032	0.098	-0.036	-0.398	-0.401	0.124	-5.687
0.039	0.066	0.049	0.069	-0.029	-0.395	-0.383	0.126	-5.69
0.04	0.084	0.058	0.048	-0.001	-0.349	-0.399	0.121	-5.689
0.01	0.079	0.043	0.027	0.018	-0.281	-0.446	0.118	-5.679
0.023	0.063	0.033	0.011	0.016	-0.197	-0.654	0.122	-5.685
0.051	0.052	0.044	0.026	0	-0.131	-0.879	0.128	-5.695
0.022	0.043	0.045	0.032	0	-0.18	-0.873	0.122	-5.692
0.004	0.047	0.032	0.015	0.018	-0.295	-0.692	0.117	-5.689
0.04	0.055	0.033	0.01	-0.012	-0.319	-0.535	0.121	-5.692
0.062	0.053	0.049	0.01	-0.059	-0.267	-0.522	0.119	-5.695
0.046	0.043	0.057	0.007	-0.037	-0.28	-0.551	0.11	-5.692
0.024	0.029	0.044	0.006	-0.011	-0.332	-0.514	0.102	-5.691
0.02	0.029	0.032	-0.001	-0.038	-0.326	-0.496	0.107	-5.694
0.022	0.045	0.046	-0.008	-0.049	-0.294	-0.632	0.122	-5.693
0.009	0.048	0.063	0.006	-0.032	-0.243	-0.815	0.127	-5.689
0.009	0.036	0.066	0.016	-0.027	-0.204	-0.878	0.125	-5.685
0.02	0.029	0.064	0.004	-0.003	-0.306	-0.943	0.115	-5.682
0.016	0.031	0.061	0.01	0.036	-0.45	-1.018	0.114	-5.69
0.024	0.046	0.064	0.028	0.031	-0.455	-0.956	0.128	-5.694
0.034	0.054	0.061	0.016	-0.001	-0.371	-0.884	0.127	-5.679
0.028	0.038	0.029	0.004	-0.012	-0.282	-0.9	0.117	-5.677
0.036	0.027	0.009	0.008	-0.01	-0.233	-0.89	0.116	-5.695
0.05	0.035	0.026	0.009	-0.016	-0.233	-0.893	0.12	-5.7
0.036	0.036	0.044	0.006	-0.005	-0.204	-0.95	0.123	-5.693
0.022	0.026	0.044	0.001	0.018	-0.169	-0.895	0.115	-5.689
0.036	0.027	0.038	0.002	-0.003	-0.221	-0.796	0.106	-5.689
0.047	0.036	0.038	0.018	-0.031	-0.317	-0.798	0.109	-5.694
0.034	0.031	0.048	0.027	-0.01	-0.366	-0.733	0.116	-5.688
0.023	0.026	0.045	0.016	0.005	-0.38	-0.55	0.117	-5.682
0.022	0.032	0.027	0.018	0.002	-0.378	-0.466	0.113	-5.692
0.033	0.038	0.033	0.024	0	-0.346	-0.529	0.118	-5.698
0.044	0.047	0.049	0.013	-0.017	-0.315	-0.588	0.127	-5.694
0.032	0.048	0.039	0.01	-0.013	-0.276	-0.515	0.129	-5.699
0.016	0.038	0.033	0.014	0.03	-0.224	-0.429	0.125	-5.705
0.031	0.04	0.044	0.004	0.053	-0.208	-0.558	0.125	-5.697
0.043	0.053	0.05	-0.003	0.042	-0.182	-0.724	0.126	-5.682
0.025	0.055	0.049	-0.001	0.039	-0.126	-0.689	0.118	-5.678
0.023	0.046	0.034	0.002	0.031	-0.157	-0.576	0.109	-5.692
0.048	0.047	0.03	0.005	0.006	-0.275	-0.516	0.116	-5.701
0.045	0.053	0.049	0.016	-0.016	-0.342	-0.503	0.122	-5.697
0.031	0.046	0.053	0.023	-0.036	-0.307	-0.478	0.119	-5.696
0.036	0.036	0.043	0.014	-0.049	-0.267	-0.43	0.118	-5.696
0.026	0.044	0.047	0.01	-0.052	-0.249	-0.402	0.118	-5.695
0.012	0.047	0.06	0.021	-0.048	-0.227	-0.374	0.116	-5.698
0.025	0.02	0.056	0.018	-0.035	-0.267	-0.328	0.114	-5.697
0.034	0.002	0.051	0.003	-0.034	-0.288	-0.312	0.117	-5.697
0.029	0.023	0.064	0	-0.046	-0.212	-0.369	0.119	-5.695
0.036	0.039	0.052	0.008	-0.051	-0.254	-0.453	0.116	-5.686
0.047	0.036	0.026	0.016	-0.041	-0.377	-0.467	0.12	-5.684
0.047	0.032	0.027	0.016	-0.015	-0.368	-0.455	0.12	-5.697
0.038	0.025	0.031	0.006	0.024	-0.325	-0.496	0.11	-5.7
0.017	0.03	0.033	-0.001	0.04	-0.301	-0.547	0.109	-5.682
0.011	0.045	0.063	0.001	0.013	-0.262	-0.575	0.115	-5.683
0.012	0.055	0.077	0.003	-0.004	-0.248	-0.488	0.119	-5.696
0.005	0.059	0.04	0.001	0.01	-0.217	-0.254	0.123	-5.68
0.028	0.045	0.01	0.002	0.01	-0.204	-0.125	0.125	-5.672
0.053	0.028	0.027	0.016	-0.011	-0.241	-0.204	0.125	-5.698
0.037	0.032	0.047	0.025	-0.015	-0.285	-0.262	0.121	-5.704
0.017	0.033	0.042	0.019	-0.008	-0.352	-0.174	0.111	-5.692
0.021	0.038	0.04	0.02	-0.023	-0.355	-0.074	0.115	-5.711
0.034	0.056	0.064	0.021	-0.039	-0.258	-0.094	0.134	-5.722
0.031	0.032	0.074	0.005	-0.026	-0.242	-0.194	0.133	-5.699
0.017	0.002	0.046	0.003	-0.004	-0.306	-0.275	0.115	-5.682
0.028	0.032	0.029	0.013	0.002	-0.296	-0.25	0.109	-5.679
0.038	0.066	0.041	0.01	-0.005	-0.238	-0.197	0.113	-5.683
0.031	0.06	0.048	0.012	-0.006	-0.229	-0.297	0.117	-5.689
0.043	0.046	0.045	0.021	-0.006	-0.242	-0.426	0.121	-5.677
0.056	0.032	0.055	0.015	-0.012	-0.255	-0.492	0.126	-5.666
0.054	0.038	0.058	0.005	-0.014	-0.291	-0.58	0.128	-5.671
0.052	0.063	0.035	0.01	-0.019	-0.293	-0.555	0.126	-5.677
0.043	0.059	0.027	0.02	-0.029	-0.289	-0.472	0.126	-5.681
0.03	0.033	0.037	0.015	-0.019	-0.337	-0.568	0.122	-5.685
0.017	0.025	0.033	0.002	-0.001	-0.343	-0.681	0.118	-5.69
0.024	0.029	0.032	0.01	-0.002	-0.312	-0.612	0.117	-5.687
0.039	0.032	0.043	0.026	0.005	-0.321	-0.541	0.116	-5.68
0.021	0.032	0.051	0.024	0.017	-0.309	-0.598	0.118	-5.695
0.015	0.033	0.056	0.016	-0.008	-0.286	-0.623	0.12	-5.708
0.032	0.039	0.068	0.014	-0.026	-0.305	-0.586	0.118	-5.687
0.019	0.019	0.072	0.015	0.002	-0.362	-0.59	0.121	-5.675
0.005	0	0.054	0.015	0.019	-0.399	-0.566	0.12	-5.686
0.017	0.024	0.042	0.007	0.002	-0.334	-0.516	0.115	-5.69
0.023	0.029	0.046	-0.002	-0.021	-0.246	-0.568	0.116	-5.694
0.033	0.002	0.042	0.011	-0.04	-0.23	-0.659	0.123	-5.701
0.048	0.014	0.033	0.026	-0.05	-0.266	-0.677	0.125	-5.7
0.033	0.049	0.032	0.004	-0.041	-0.303	-0.605	0.12	-5.694
0.016	0.063	0.042	-0.019	-0.021	-0.254	-0.471	0.116	-5.695
0.019	0.076	0.058	-0.011	0.007	-0.189	-0.386	0.117	-5.7
0.024	0.086	0.05	0.002	0.027	-0.218	-0.384	0.112	-5.696
0.011	0.064	0.033	-0.001	0.006	-0.266	-0.392	0.107	-5.687
-0.007	0.044	0.04	-0.007	-0.028	-0.289	-0.37	0.111	-5.692
0.015	0.048	0.048	0.001	-0.035	-0.319	-0.323	0.113	-5.697
0.056	0.043	0.042	0.008	-0.027	-0.302	-0.307	0.11	-5.689
0.051	0.031	0.042	0.003	-0.012	-0.255	-0.361	0.112	-5.693
0.02	0.041	0.046	0.002	-0.004	-0.342	-0.442	0.118	-5.711
0.011	0.055	0.043	0.006	-0.009	-0.451	-0.442	0.118	-5.718
0.008	0.028	0.041	0.008	-0.002	-0.364	-0.329	0.119	-5.706
0.019	-0.002	0.034	0.014	0.004	-0.277	-0.285	0.126	-5.693
0.048	0.016	0.03	0.016	-0.008	-0.285	-0.375	0.124	-5.69
0.042	0.036	0.04	0.016	-0.018	-0.232	-0.429	0.117	-5.687
0.023	0.03	0.046	0.028	-0.018	-0.204	-0.394	0.125	-5.685
0.038	0.027	0.05	0.033	-0.023	-0.265	-0.334	0.129	-5.683
0.048	0.034	0.056	0.018	-0.02	-0.277	-0.32	0.118	-5.676
0.054	0.045	0.055	0.009	-0.011	-0.238	-0.356	0.118	-5.671
0.069	0.055	0.054	0.011	-0.019	-0.237	-0.352	0.122	-5.681
0.043	0.051	0.048	0.012	-0.03	-0.261	-0.342	0.118	-5.694
0.012	0.041	0.026	0.014	-0.012	-0.27	-0.39	0.124	-5.695
0.039	0.034	0.019	0.014	0.023	-0.263	-0.438	0.132	-5.691
0.067	0.035	0.041	0.023	0.031	-0.263	-0.422	0.123	-5.688
0.053	0.043	0.043	0.039	0.016	-0.268	-0.35	0.113	-5.686
0.026	0.041	0.031	0.028	0.025	-0.326	-0.313	0.118	-5.691
0.014	0.036	0.038	0.01	0.039	-0.462	-0.332	0.122	-5.706
0.03	0.044	0.048	0.011	0.012	-0.508	-0.37	0.116	-5.709
0.041	0.037	0.044	0.009	-0.021	-0.386	-0.45	0.114	-5.693
0.038	0.02	0.041	0.008	-0.027	-0.234	-0.547	0.121	-5.688
0.041	0.031	0.053	0.013	-0.021	-0.193	-0.611	0.124	-5.692
0.025	0.049	0.062	0.01	-0.011	-0.249	-0.597	0.118	-5.683
0.009	0.05	0.054	0.005	-0.01	-0.25	-0.475	0.113	-5.681
0.029	0.046	0.049	0.007	-0.017	-0.206	-0.355	0.117	-5.688
0.028	0.036	0.052	0.009	-0.007	-0.228	-0.349	0.119	-5.676
0.007	0.031	0.053	0.002	-0.005	-0.269	-0.411	0.118	-5.667
0.021	0.046	0.049	-0.007	-0.023	-0.29	-0.4	0.116	-5.683
0.038	0.053	0.042	0.002	-0.023	-0.294	-0.332	0.115	-5.689
0.031	0.043	0.042	0.011	-0.008	-0.272	-0.359	0.117	-5.687
0.027	0.04	0.047	0	-0.002	-0.262	-0.467	0.121	-5.695
0.039	0.043	0.048	-0.002	-0.005	-0.298	-0.539	0.128	-5.697
0.049	0.04	0.049	0.016	-0.008	-0.315	-0.502	0.128	-5.687
0.037	0.032	0.049	0.023	-0.007	-0.277	-0.4	0.116	-5.681
0.026	0.041	0.043	0.015	-0.019	-0.261	-0.41	0.11	-5.701
0.025	0.055	0.048	0.005	-0.032	-0.259	-0.518	0.12	-5.711
0.032	0.027	0.058	0	-0.002	-0.255	-0.607	0.131	-5.695
0.051	0	0.041	0.005	0.024	-0.284	-0.653	0.126	-5.688
0.061	0.026	0.03	0.007	-0.006	-0.272	-0.638	0.112	-5.688
0.046	0.044	0.045	0.007	-0.031	-0.239	-0.661	0.104	-5.688
0.037	0.033	0.041	0.019	-0.019	-0.286	-0.727	0.108	-5.69
0.041	0.038	0.032	0.024	-0.008	-0.348	-0.672	0.116	-5.692
0.032	0.048	0.037	0.009	0.003	-0.332	-0.55	0.113	-5.691
0.02	0.044	0.035	-0.001	0.014	-0.294	-0.507	0.107	-5.683
0.022	0.044	0.042	0.005	0.001	-0.304	-0.538	0.112	-5.686
0.022	0.044	0.05	0.008	-0.006	-0.293	-0.596	0.122	-5.698
0.021	0.034	0.028	0.008	0.001	-0.232	-0.62	0.123	-5.697
0.019	0.023	0.02	0.013	-0.004	-0.236	-0.619	0.12	-5.693
0.02	0.027	0.042	0.025	-0.013	-0.283	-0.634	0.123	-5.691
0.023	0.039	0.044	0.028	-0.013	-0.246	-0.624	0.128	-5.688
0.004	0.04	0.032	0.016	-0.003	-0.198	-0.589	0.13	-5.696
0	0.035	0.037	0.013	-0.001	-0.286	-0.588	0.131	-5.714
0.026	0.035	0.041	0.018	-0.014	-0.419	-0.62	0.123	-5.719
0.025	0.028	0.032	0.018	-0.01	-0.425	-0.616	0.11	-5.701
0.021	0.017	0.024	0.017	0.003	-0.307	-0.552	0.117	-5.685
0.034	0.035	0.04	0.018	-0.006	-0.192	-0.506	0.131	-5.686
0.021	0.054	0.068	0.016	-0.002	-0.204	-0.51	0.127	-5.686
0.014	0.043	0.065	0.021	0.009	-0.289	-0.539	0.126	-5.685
0.039	0.035	0.048	0.023	-0.017	-0.307	-0.582	0.127	-5.693
0.048	0.037	0.048	0.012	-0.05	-0.261	-0.599	0.119	-5.694
0.03	0.037	0.048	0.005	-0.061	-0.232	-0.616	0.119	-5.686
0.031	0.051	0.05	0.01	-0.077	-0.256	-0.675	0.12	-5.684
0.045	0.059	0.059	0.005	-0.08	-0.283	-0.681	0.116	-5.682
0.031	0.042	0.052	-0.011	-0.044	-0.301	-0.582	0.114	-5.681
0.022	0.036	0.036	-0.011	0.006	-0.325	-0.498	0.114	-5.686
0.048	0.044	0.041	0.008	0.049	-0.302	-0.536	0.117	-5.687
0.065	0.035	0.051	0.016	0.058	-0.255	-0.623	0.116	-5.681
0.025	0.034	0.045	0.011	0.045	-0.247	-0.617	0.111	-5.683
-0.014	0.043	0.037	0.016	0.034	-0.293	-0.571	0.113	-5.698
0.017	0.038	0.049	0.02	-0.008	-0.322	-0.593	0.12	-5.706
0.045	0.035	0.057	0.004	-0.047	-0.297	-0.581	0.122	-5.704
0.022	0.044	0.037	-0.003	-0.039	-0.365	-0.486	0.117	-5.705
0.019	0.049	0.05	0.008	-0.029	-0.467	-0.421	0.112	-5.703
0.045	0.04	0.089	0.006	-0.034	-0.44	-0.417	0.116	-5.686
0.041	0.032	0.066	0.003	-0.03	-0.397	-0.437	0.117	-5.675
0.028	0.039	0.029	0.013	-0.018	-0.37	-0.474	0.118	-5.687
0.029	0.04	0.039	0.013	-0.006	-0.297	-0.528	0.126	-5.696
0.027	0.029	0.054	0.005	-0.01	-0.258	-0.53	0.123	-5.679
0.036	0.031	0.06	0.004	-0.04	-0.235	-0.47	0.108	-5.672
0.044	0.051	0.053	0.009	-0.06	-0.127	-0.448	0.111	-5.685
0.04	0.055	0.025	0.013	-0.052	-0.059	-0.446	0.128	-5.691
0.05	0.046	0.014	0.006	-0.025	-0.164	-0.429	0.124	-5.693
0.051	0.047	0.038	0.006	0.011	-0.28	-0.387	0.113	-5.691
0.038	0.036	0.052	0.021	0.033	-0.312	-0.303	0.122	-5.682
0.037	0.018	0.043	0.021	0.04	-0.332	-0.289	0.127	-5.686
0.04	0.028	0.036	0.012	0.035	-0.25	-0.35	0.115	-5.701
0.039	0.054	0.05	0.013	0.02	-0.117	-0.36	0.105	-5.695
0.029	0.052	0.054	0.012	0.015	-0.165	-0.383	0.102	-5.681
0.02	0.026	0.028	0.009	0.001	-0.254	-0.471	0.106	-5.695
0.02	0.028	0.04	0.004	-0.015	-0.213	-0.545	0.121	-5.705
0.017	0.046	0.074	0.004	-0.002	-0.194	-0.586	0.133	-5.691
0.026	0.043	0.052	0.015	0.002	-0.217	-0.599	0.13	-5.688
0.039	0.037	0.033	0.017	-0.015	-0.238	-0.592	0.122	-5.696
0.025	0.043	0.053	0.005	-0.004	-0.291	-0.57	0.119	-5.693
0.011	0.043	0.061	0	0.019	-0.305	-0.579	0.12	-5.685
0.026	0.038	0.063	0.008	0.002	-0.285	-0.629	0.119	-5.687
0.029	0.042	0.062	0.019	-0.015	-0.344	-0.591	0.116	-5.69
0.004	0.034	0.033	0.016	-0.006	-0.421	-0.496	0.112	-5.686
-0.004	0.014	0.015	0.011	-0.002	-0.405	-0.463	0.109	-5.68
0.029	0.018	0.039	0.021	-0.014	-0.359	-0.426	0.116	-5.689
0.064	0.038	0.047	0.019	-0.024	-0.334	-0.383	0.126	-5.703
0.035	0.039	0.029	0.003	-0.012	-0.309	-0.398	0.119	-5.699
-0.002	0.04	0.035	0.006	0.016	-0.339	-0.419	0.114	-5.702
0.026	0.052	0.054	0.008	0.015	-0.393	-0.423	0.121	-5.715
0.046	0.037	0.052	0.002	-0.004	-0.383	-0.464	0.113	-5.707
0.036	0.018	0.035	0.006	0.009	-0.303	-0.502	0.102	-5.702
0.048	0.032	0.044	0.013	0.006	-0.208	-0.456	0.113	-5.711
0.046	0.036	0.066	0.013	-0.042	-0.225	-0.425	0.126	-5.704
0.033	0.032	0.053	0.019	-0.063	-0.302	-0.417	0.126	-5.697
0.048	0.04	0.022	0.028	-0.044	-0.251	-0.338	0.124	-5.7
0.038	0.04	0.019	0.021	-0.011	-0.152	-0.309	0.123	-5.689
0.013	0.039	0.034	0.009	0.014	-0.132	-0.374	0.125	-5.67
0.028	0.048	0.032	0.01	-0.003	-0.168	-0.41	0.131	-5.676
0.031	0.053	0.024	0.02	-0.021	-0.278	-0.418	0.123	-5.694
0.013	0.042	0.026	0.02	-0.016	-0.362	-0.408	0.109	-5.692
0.019	0.028	0.023	0.009	-0.017	-0.324	-0.399	0.116	-5.679
0.043	0.03	0.021	0.014	-0.02	-0.352	-0.477	0.134	-5.683
0.052	0.035	0.027	0.029	-0.018	-0.44	-0.547	0.135	-5.689
0.031	0.036	0.034	0.016	-0.008	-0.379	-0.507	0.126	-5.681
0.006	0.039	0.035	0	0.005	-0.27	-0.448	0.121	-5.682
0.015	0.039	0.032	0.012	0.001	-0.236	-0.45	0.115	-5.688
0.048	0.038	0.033	0.013	-0.008	-0.247	-0.499	0.111	-5.682
0.062	0.039	0.036	0.003	-0.004	-0.258	-0.493	0.114	-5.685
0.05	0.039	0.063	0.008	0.004	-0.216	-0.393	0.12	-5.694
0.042	0.038	0.09	0.011	0.009	-0.196	-0.32	0.121	-5.685
0.026	0.042	0.07	0.014	-0.003	-0.252	-0.299	0.121	-5.667
0.004	0.043	0.058	0.021	-0.017	-0.326	-0.288	0.122	-5.668
0.011	0.036	0.072	0.007	-0.006	-0.366	-0.265	0.113	-5.674
0.036	0.032	0.063	-0.008	-0.002	-0.335	-0.232	0.109	-5.666
0.046	0.045	0.047	0.002	-0.012	-0.301	-0.231	0.12	-5.676
0.017	0.065	0.048	0.008	-0.004	-0.331	-0.26	0.123	-5.699
0.005	0.062	0.045	-0.001	-0.011	-0.356	-0.289	0.117	-5.695
0.039	0.036	0.043	-0.005	-0.045	-0.331	-0.245	0.116	-5.688
0.049	0.034	0.049	0	-0.061	-0.297	-0.154	0.12	-5.701
0.036	0.057	0.058	0.015	-0.061	-0.245	-0.199	0.123	-5.696
0.02	0.056	0.055	0.023	-0.054	-0.179	-0.339	0.119	-5.678
0.02	0.036	0.046	0.007	-0.036	-0.223	-0.418	0.116	-5.694
0.055	0.038	0.055	-0.006	-0.001	-0.347	-0.439	0.113	-5.727
0.052	0.035	0.054	0.004	0.025	-0.361	-0.369	0.108	-5.715
0.021	0.017	0.035	0.008	0.001	-0.308	-0.299	0.112	-5.683
0.046	0.024	0.061	0.004	-0.036	-0.301	-0.38	0.128	-5.677
0.064	0.043	0.091	0.01	-0.018	-0.314	-0.387	0.129	-5.684
0.03	0.047	0.062	0.018	0.015	-0.312	-0.247	0.118	-5.694
0	0.042	0.025	0.022	0.017	-0.297	-0.244	0.122	-5.698
-0.009	0.039	0.022	0.014	0.021	-0.294	-0.338	0.131	-5.69
0.011	0.04	0.035	0.007	0.026	-0.288	-0.338	0.126	-5.686
0.042	0.039	0.052	0.013	0.008	-0.274	-0.319	0.118	-5.696
0.036	0.043	0.056	0.012	-0.005	-0.292	-0.347	0.117	-5.699
0.02	0.046	0.027	0.01	-0.001	-0.3	-0.35	0.116	-5.696
0.03	0.043	-0.002	0.019	-0.007	-0.268	-0.346	0.117	-5.705
0.043	0.041	0.015	0.02	-0.03	-0.232	-0.429	0.128	-5.709
0.043	0.036	0.042	0.011	-0.037	-0.232	-0.57	0.131	-5.694
0.023	0.026	0.041	0.01	-0.026	-0.296	-0.659	0.121	-5.685
0.001	0.023	0.028	0.01	-0.028	-0.283	-0.613	0.121	-5.701
0.01	0.02	0.034	0.01	-0.022	-0.157	-0.484	0.131	-5.71
0.034	-0.005	0.047	0.016	0.005	-0.157	-0.493	0.126	-5.694
0.039	-0.014	0.038	0.013	0.011	-0.252	-0.68	0.118	-5.689
0.025	0.033	0.037	0	0.001	-0.25	-0.828	0.12	-5.697
0.024	0.066	0.054	0.007	-0.003	-0.235	-0.816	0.116	-5.692
0.036	0.05	0.048	0.023	0	-0.266	-0.719	0.115	-5.684
0.034	0.042	0.038	0.021	0.025	-0.276	-0.678	0.121	-5.684
0.031	0.045	0.047	0.015	0.051	-0.257	-0.743	0.117	-5.685
0.033	0.044	0.049	0.017	0.05	-0.249	-0.823	0.111	-5.688
0.03	0.061	0.052	0.02	0.042	-0.291	-0.792	0.116	-5.693
0.031	0.062	0.067	0.014	0.02	-0.33	-0.711	0.12	-5.694
0.033	0.035	0.056	-0.001	-0.029	-0.317	-0.767	0.115	-5.69
0.018	0.032	0.035	0	-0.057	-0.275	-0.886	0.111	-5.68
0.017	0.038	0.042	0.016	-0.053	-0.207	-0.886	0.113	-5.675
0.04	0.024	0.052	0.018	-0.041	-0.179	-0.836	0.109	-5.681
0.036	0.017	0.045	0.013	-0.017	-0.223	-0.801	0.106	-5.685
0.028	0.025	0.041	0.011	-0.002	-0.26	-0.782	0.117	-5.685
0.05	0.04	0.045	0.009	-0.009	-0.256	-0.776	0.124	-5.688
0.063	0.042	0.041	0.009	-0.011	-0.274	-0.659	0.118	-5.691
0.046	0.026	0.031	0.01	-0.006	-0.354	-0.489	0.115	-5.688
0.034	0.026	0.05	0.012	-0.002	-0.404	-0.486	0.116	-5.683
0.045	0.035	0.073	0.016	-0.004	-0.386	-0.527	0.115	-5.681
0.058	0.034	0.056	0.017	-0.016	-0.333	-0.46	0.115	-5.685
0.051	0.034	0.037	0.011	-0.028	-0.264	-0.47	0.115	-5.689
0.019	0.029	0.04	0.002	-0.022	-0.321	-0.605	0.113	-5.691
-0.004	0.028	0.043	0	0.001	-0.408	-0.645	0.116	-5.697
0.022	0.05	0.053	0.003	0.016	-0.322	-0.592	0.123	-5.708
0.045	0.061	0.057	0.01	0.004	-0.318	-0.601	0.123	-5.714
0.024	0.044	0.034	0.014	-0.028	-0.44	-0.632	0.114	-5.702
0.02	0.033	0.018	0.009	-0.063	-0.408	-0.597	0.113	-5.685
0.048	0.037	0.039	0.007	-0.089	-0.345	-0.512	0.124	-5.687
0.046	0.05	0.045	0.008	-0.097	-0.329	-0.415	0.13	-5.703
0.022	0.053	0.026	0.006	-0.062	-0.247	-0.368	0.125	-5.704
0.018	0.035	0.03	0.013	0	-0.22	-0.394	0.12	-5.688
0.01	0.036	0.042	0.023	0.032	-0.293	-0.427	0.113	-5.686
-0.006	0.051	0.033	0.012	0.03	-0.33	-0.454	0.109	-5.7
0.012	0.042	0.02	-0.001	0.023	-0.293	-0.462	0.115	-5.705
0.043	0.031	0.032	0.006	0.015	-0.246	-0.414	0.124	-5.697
0.051	0.04	0.058	0.018	0.003	-0.244	-0.436	0.128	-5.695
0.037	0.052	0.052	0.007	-0.022	-0.276	-0.558	0.124	-5.702
0.017	0.047	0.042	-0.007	-0.039	-0.309	-0.579	0.112	-5.702
0.019	0.037	0.065	0.014	-0.037	-0.311	-0.526	0.114	-5.691
0.026	0.042	0.079	0.027	-0.032	-0.271	-0.577	0.123	-5.688
0.033	0.063	0.067	0.01	-0.02	-0.236	-0.645	0.114	-5.701
0.056	0.065	0.052	0.003	0.002	-0.244	-0.613	0.108	-5.71
0.044	0.046	0.028	0.005	0.01	-0.267	-0.548	0.115	-5.702
0.017	0.04	0.009	0.012	0.006	-0.274	-0.465	0.124	-5.697
0.031	0.047	0.028	0.019	-0.006	-0.291	-0.365	0.133	-5.698
0.047	0.045	0.055	0.012	-0.014	-0.291	-0.314	0.132	-5.693
0.03	0.037	0.047	0.005	0	-0.25	-0.292	0.126	-5.689
0.018	0.032	0.04	0.008	0.015	-0.227	-0.253	0.127	-5.688
0.031	0.033	0.064	0.008	0.008	-0.247	-0.226	0.13	-5.685
0.039	0.036	0.069	0.006	-0.008	-0.302	-0.302	0.122	-5.689
0.037	0.037	0.039	0.013	-0.015	-0.282	-0.464	0.113	-5.699
0.039	0.035	0.044	0.019	-0.001	-0.182	-0.613	0.122	-5.697
0.028	0.027	0.074	0.02	0.006	-0.256	-0.713	0.128	-5.688
0.016	0.024	0.061	0.016	-0.007	-0.405	-0.682	0.116	-5.683
0.026	0.032	0.041	0.009	-0.002	-0.373	-0.589	0.104	-5.674
0.036	0.026	0.043	0.015	0.019	-0.294	-0.585	0.11	-5.663
0.037	0.014	0.039	0.016	0.014	-0.257	-0.568	0.119	-5.67
0.028	0.037	0.044	0.005	-0.002	-0.273	-0.483	0.12	-5.691
0.002	0.057	0.058	0.008	-0.002	-0.338	-0.391	0.122	-5.694
0.009	0.038	0.048	0.009	-0.002	-0.272	-0.283	0.125	-5.679
0.053	0.029	0.037	0	-0.011	-0.134	-0.189	0.126	-5.677
0.061	0.04	0.054	0.017	-0.011	-0.167	-0.194	0.123	-5.684
0.038	0.043	0.062	0.029	-0.003	-0.279	-0.262	0.112	-5.684
0.018	0.041	0.051	0.01	-0.004	-0.317	-0.279	0.108	-5.677
0.006	0.041	0.039	0.01	-0.006	-0.306	-0.262	0.12	-5.668
0.028	0.042	0.037	0.025	-0.011	-0.27	-0.25	0.124	-5.673
0.055	0.043	0.049	0.018	-0.022	-0.276	-0.246	0.116	-5.685
0.026	0.037	0.044	0.009	-0.019	-0.341	-0.273	0.108	-5.684
-0.001	0.041	0.016	0.011	-0.007	-0.338	-0.253	0.107	-5.683
0.03	0.053	0.018	0.008	-0.006	-0.251	-0.254	0.122	-5.686
0.04	0.046	0.036	-0.01	-0.007	-0.223	-0.476	0.128	-5.694
0.009	0.035	0.032	-0.021	-0.008	-0.252	-0.722	0.119	-5.701
0.02	0.034	0.029	-0.004	-0.006	-0.229	-0.752	0.115	-5.688
0.044	0.032	0.036	0.018	0.005	-0.213	-0.681	0.116	-5.672
0.036	0.032	0.051	0.021	-0.003	-0.261	-0.619	0.119	-5.681
0.042	0.031	0.062	0.012	-0.03	-0.28	-0.608	0.121	-5.701
0.057	0.022	0.034	0.01	-0.03	-0.275	-0.655	0.121	-5.704
0.045	0.023	0	0.011	-0.016	-0.308	-0.647	0.131	-5.701
0.025	0.033	0.018	0.011	-0.029	-0.335	-0.598	0.139	-5.71
0.017	0.033	0.041	0.015	-0.033	-0.334	-0.626	0.13	-5.713
0.016	0.038	0.038	0.014	-0.006	-0.311	-0.691	0.121	-5.701
0.026	0.05	0.048	0.006	-0.005	-0.246	-0.701	0.117	-5.687
0.036	0.053	0.066	0.002	-0.027	-0.232	-0.705	0.109	-5.686
0.026	0.053	0.058	0.01	-0.009	-0.34	-0.759	0.112	-5.699
0.013	0.045	0.033	0.017	0.019	-0.399	-0.774	0.123	-5.702
0.011	0.031	0.036	0.014	0.008	-0.334	-0.737	0.121	-5.692
0.025	0.032	0.053	0.018	-0.009	-0.29	-0.755	0.119	-5.7
0.033	0.04	0.049	0.024	0.003	-0.315	-0.802	0.124	-5.712
0.016	0.032	0.038	0.014	0.019	-0.367	-0.796	0.12	-5.7
0.023	0.029	0.03	0.011	-0.01	-0.333	-0.707	0.116	-5.688
0.053	0.047	0.032	0.02	-0.044	-0.166	-0.545	0.115	-5.696
0.061	0.05	0.052	0.019	-0.007	-0.094	-0.45	0.119	-5.702
0.059	0.031	0.054	0.02	0.021	-0.174	-0.463	0.122	-5.694
0.04	0.039	0.037	0.02	-0.023	-0.225	-0.444	0.117	-5.687
0.022	0.056	0.04	0.01	-0.051	-0.248	-0.473	0.117	-5.693
0.022	0.048	0.052	0.024	-0.041	-0.26	-0.486	0.121	-5.698
0.023	0.036	0.063	0.033	-0.03	-0.362	-0.255	0.117	-5.693
0.032	0.021	0.075	-0.001	-0.014	-0.717	-0.546	0.114	-5.69
0.031	0.011	0.07	-0.014	-0.003	-0.993	-1.605	0.108	-5.692
0.02	0.032	0.064	0.003	-0.01	-0.76	-1.867	0.1	-5.693
0.022	0.055	0.063	0.002	-0.017	-0.19	-0.863	0.106	-5.687
0.012	0.046	0.052	-0.003	-0.005	0.218	0.211	0.115	-5.683
0.005	0.033	0.053	0.007	0.008	0.201	0.595	0.119	-5.677
0.03	0.038	0.062	0.014	-0.004	-0.088	0.236	0.124	-5.672
0.041	0.038	0.057	-0.003	-0.011	-0.337	-0.356	0.112	-5.686
0.018	0.021	0.055	-0.015	0	-0.386	-0.558	0.1	-5.692
0.028	0.019	0.06	0.004	-0.013	-0.285	-0.419	0.112	-5.67
0.064	0.04	0.05	0.019	-0.03	-0.242	-0.299	0.119	-5.667
0.05	0.046	0.036	0.014	-0.01	-0.325	-0.278	0.111	-5.684
0.025	0.031	0.038	0.01	0.002	-0.378	-0.298	0.115	-5.686
0.03	0.031	0.037	0.012	0	-0.346	-0.374	0.116	-5.685
0.028	0.04	0.021	0.013	0.012	-0.271	-0.485	0.118	-5.682
0.037	0.04	0.024	0.016	0.006	-0.186	-0.509	0.136	-5.676
0.05	0.035	0.04	0.024	0.001	-0.159	-0.376	0.142	-5.677
0.032	0.031	0.04	0.021	0.026	-0.148	-0.214	0.127	-5.676
0.033	0.035	0.042	0.01	0.019	-0.139	-0.175	0.124	-5.677
0.051	0.05	0.053	0.012	-0.023	-0.218	-0.236	0.128	-5.692
0.025	0.053	0.063	0.014	-0.031	-0.316	-0.313	0.117	-5.697
0.009	0.04	0.05	0.008	-0.023	-0.32	-0.341	0.107	-5.68
0.045	0.036	0.022	0.01	-0.034	-0.276	-0.327	0.115	-5.673
0.058	0.046	0.022	0.012	-0.042	-0.273	-0.315	0.125	-5.682
0.034	0.047	0.033	-0.006	-0.029	-0.323	-0.293	0.122	-5.689
0.01	0.036	0.031	-0.025	-0.007	-0.358	-0.304	0.119	-5.689
0.013	0.036	0.028	-0.01	0.006	-0.308	-0.344	0.114	-5.679
0.044	0.049	0.033	0.013	0.003	-0.222	-0.346	0.112	-5.666
0.052	0.049	0.047	0.019	0.003	-0.227	-0.406	0.123	-5.676
0.041	0.033	0.056	0.02	0	-0.286	-0.515	0.126	-5.689
0.032	0.029	0.038	0.017	-0.005	-0.272	-0.56	0.113	-5.674
0.011	0.041	0.028	0.014	0.005	-0.257	-0.621	0.109	-5.679
0.021	0.047	0.053	0.015	0.004	-0.308	-0.691	0.115	-5.729
0.043	0.046	0.062	0.013	-0.016	-0.323	-0.691	0.121	-5.753
0.04	0.041	0.043	0.02	-0.013	-0.307	-0.709	0.124	-5.718
0.039	0.037	0.035	0.029	0.016	-0.286	-0.718	0.126	-5.675
0.032	0.048	0.057	0.017	0.015	-0.243	-0.617	0.13	-5.668
0.017	0.052	0.076	0.008	-0.01	-0.28	-0.511	0.123	-5.681
0.027	0.043	0.048	0.01	-0.02	-0.367	-0.496	0.107	-5.683
0.049	0.033	0.016	0.007	-0.038	-0.352	-0.513	0.11	-5.675
0.051	0.02	0.029	0.008	-0.06	-0.294	-0.519	0.123	-5.69
0.03	0.025	0.033	0.016	-0.045	-0.302	-0.54	0.119	-5.725
0.004	0.036	0.02	0.017	-0.014	-0.342	-0.547	0.113	-5.728
0.019	0.04	0.037	0.01	-0.016	-0.384	-0.51	0.117	-5.715
0.055	0.055	0.053	0	-0.025	-0.387	-0.485	0.116	-5.713
0.036	0.039	0.053	0	0.007	-0.3	-0.45	0.113	-5.71
0.02	0.001	0.056	0.01	0.032	-0.258	-0.39	0.117	-5.707
0.049	0.01	0.049	0.009	0.014	-0.299	-0.357	0.127	-5.703
0.047	0.036	0.048	-0.002	0.004	-0.246	-0.304	0.131	-5.705
0.032	0.045	0.058	0.005	0.01	-0.159	-0.255	0.126	-5.715
0.041	0.049	0.049	0.022	-0.002	-0.17	-0.294	0.123	-5.703
0.022	0.044	0.044	0.017	-0.007	-0.203	-0.356	0.119	-5.684
-0.005	0.042	0.056	0.005	-0.002	-0.239	-0.364	0.114	-5.691
0.02	0.052	0.06	0.004	-0.021	-0.256	-0.336	0.117	-5.702
0.044	0.048	0.056	0.005	-0.026	-0.225	-0.317	0.122	-5.697
0.028	0.038	0.048	0.005	-0.008	-0.273	-0.332	0.116	-5.688
0.016	0.046	0.034	0.013	0	-0.37	-0.384	0.109	-5.685
0.017	0.056	0.035	0.03	-0.002	-0.355	-0.406	0.117	-5.681
0.028	0.048	0.044	0.036	-0.019	-0.273	-0.378	0.123	-5.673
0.038	0.033	0.044	0.024	-0.018	-0.234	-0.414	0.116	-5.676
0.028	0.041	0.045	0.019	-0.007	-0.234	-0.458	0.114	-5.691
0.016	0.054	0.058	0.018	-0.031	-0.24	-0.41	0.122	-5.701
0.015	0.029	0.059	0.011	-0.038	-0.257	-0.349	0.123	-5.7
0.028	0.01	0.038	0.012	-0.011	-0.28	-0.317	0.109	-5.687
0.038	0.032	0.036	0.016	-0.013	-0.295	-0.376	0.103	-5.674
0.021	0.04	0.051	0.013	-0.037	-0.327	-0.534	0.117	-5.68
0.023	0.028	0.047	0.02	-0.048	-0.341	-0.562	0.131	-5.692
0.04	0.029	0.036	0.028	-0.047	-0.305	-0.444	0.123	-5.693
0.015	0.03	0.041	0.021	-0.027	-0.326	-0.446	0.112	-5.689
-0.002	0.03	0.051	0.012	0.002	-0.36	-0.55	0.121	-5.686
0.033	0.042	0.055	0.003	0.01	-0.289	-0.539	0.126	-5.692
0.056	0.043	0.049	-0.002	0.004	-0.261	-0.481	0.123	-5.698
0.037	0.037	0.034	0.004	0.001	-0.317	-0.522	0.126	-5.69
0.024	0.043	0.028	0	-0.005	-0.307	-0.601	0.126	-5.688
0.038	0.041	0.041	-0.004	-0.008	-0.283	-0.62	0.118	-5.698
0.05	0.029	0.044	0.002	0.004	-0.286	-0.595	0.114	-5.688
0.037	0.029	0.039	-0.004	0.008	-0.26	-0.566	0.113	-5.674
0.026	0.045	0.039	-0.013	-0.013	-0.315	-0.543	0.115	-5.687
0.028	0.059	0.036	-0.008	-0.027	-0.423	-0.496	0.121	-5.699
0.029	0.04	0.036	-0.001	-0.011	-0.351	-0.37	0.119	-5.699
0.026	0.009	0.038	-0.001	0.002	-0.237	-0.283	0.116	-5.7
0.025	0.024	0.038	0.004	0	-0.259	-0.35	0.122	-5.694
0.033	0.055	0.045	0.013	0.003	-0.295	-0.445	0.124	-5.698
0.043	0.057	0.044	0.019	0.004	-0.309	-0.457	0.125	-5.713
0.044	0.045	0.04	0.022	0.008	-0.302	-0.444	0.128	-5.707
0.031	0.034	0.044	0.014	0.032	-0.246	-0.49	0.127	-5.696
0.02	0.027	0.039	-0.002	0.04	-0.262	-0.566	0.124	-5.701
0.031	0.041	0.044	-0.021	-0.001	-0.357	-0.589	0.124	-5.704
0.042	0.056	0.047	-0.041	-0.026	-0.343	-0.542	0.126	-5.701
0.038	0.039	0.026	-0.037	-0.015	-0.235	-0.484	0.117	-5.703
0.036	0.026	0.024	0.005	-0.016	-0.205	-0.515	0.107	-5.697
0.042	0.034	0.049	0.054	-0.024	-0.229	-0.581	0.121	-5.68
0.032	0.027	0.054	0.074	-0.022	-0.258	-0.588	0.126	-5.682
0.005	0.026	0.042	0.064	-0.007	-0.292	-0.575	0.104	-5.691
0.016	0.04	0.042	0.049	0.007	-0.203	-0.546	0.098	-5.68
0.049	0.047	0.051	0.036	-0.008	-0.089	-0.565	0.115	-5.677
0.048	0.047	0.044	0.025	-0.024	-0.187	-0.595	0.119	-5.692
0.026	0.033	0.032	0.027	-0.017	-0.298	-0.438	0.115	-5.697
0.005	0.025	0.062	0.019	-0.009	-0.301	-0.243	0.117	-5.693
0.002	0.038	0.092	0.001	-0.011	-0.359	-0.225	0.123	-5.693
0.038	0.044	0.066	0.001	-0.012	-0.277	-0.255	0.124	-5.693
0.05	0.041	0.036	0.005	-0.011	-0.078	-0.243	0.123	-5.692
0.01	0.043	0.035	-0.005	-0.003	-0.12	-0.226	0.123	-5.69
-0.001	0.048	0.043	-0.003	0.004	-0.199	-0.238	0.119	-5.692
0.025	0.062	0.052	0.012	-0.005	-0.086	-0.328	0.114	-5.699
0.032	0.068	0.052	0.008	-0.006	-0.106	-0.459	0.119	-5.698
0.027	0.056	0.034	-0.017	0.002	-0.447	-0.544	0.118	-5.689
0.027	0.053	0.024	-0.042	-0.007	-0.74	-0.564	0.11	-5.688
0.028	0.047	0.042	-0.057	-0.031	-0.657	-0.534	0.12	-5.697
0.025	0.028	0.046	-0.044	-0.039	-0.366	-0.42	0.131	-5.696
0.023	0.029	0.029	0.023	-0.012	-0.148	-0.291	0.122	-5.686
0.032	0.042	0.028	0.085	0.009	-0.122	-0.269	0.114	-5.685
0.04	0.043	0.036	0.071	-0.004	-0.204	-0.297	0.11	-5.695
0.039	0.042	0.036	0.041	-0.021	-0.221	-0.413	0.113	-5.69
0.036	0.045	0.034	0.038	-0.018	-0.194	-0.639	0.123	-5.677
0.033	0.038	0.05	0.023	-0.006	-0.272	-0.758	0.12	-5.679
0.046	0.028	0.074	0.005	-0.004	-0.411	-0.805	0.118	-5.683
0.051	0.03	0.072	0.006	-0.011	-0.455	-0.898	0.123	-5.679
0.014	0.031	0.056	0.022	-0.005	-0.5	-0.896	0.118	-5.682
-0.004	0.018	0.06	0.035	0.01	-0.521	-0.791	0.114	-5.686
0.043	0.014	0.066	0.027	0.004	-0.39	-0.714	0.125	-5.68
0.076	0.037	0.055	0.015	-0.018	-0.289	-0.7	0.132	-5.675
0.045	0.057	0.047	0.01	-0.025	-0.295	-0.738	0.125	-5.679
0.022	0.036	0.042	-0.003	-0.02	-0.263	-0.775	0.121	-5.681
0.036	0.016	0.036	-0.005	-0.027	-0.161	-0.732	0.122	-5.679
0.047	0.028	0.041	0.016	-0.034	-0.104	-0.619	0.12	-5.682
0.049	0.037	0.04	0.021	-0.021	-0.185	-0.583	0.123	-5.681
0.028	0.03	0.027	0.002	-0.003	-0.302	-0.662	0.128	-5.683
-0.004	0.025	0.028	-0.008	0.001	-0.326	-0.678	0.119	-5.703
0.005	0.034	0.048	-0.001	-0.006	-0.326	-0.598	0.11	-5.712
0.034	0.042	0.047	0.017	-0.002	-0.395	-0.517	0.118	-5.698
0.054	0.033	0.021	0.027	0.007	-0.435	-0.424	0.125	-5.688
0.053	0.026	0.036	0.026	0.002	-0.358	-0.398	0.122	-5.693
0.014	0.042	0.064	0.036	-0.013	-0.282	-0.498	0.121	-5.702
-0.016	0.052	0.032	0.049	-0.02	-0.276	-0.585	0.121	-5.702
-0.012	0.046	0.015	0.036	-0.007	-0.288	-0.591	0.12	-5.699
-0.001	0.044	0.057	0.026	0.004	-0.254	-0.569	0.12	-5.694
0.013	0.049	0.071	0.044	-0.005	-0.189	-0.531	0.12	-5.676
0.02	0.053	0.059	0.054	-0.012	-0.19	-0.543	0.118	-5.668
0.025	0.05	0.069	0.039	-0.011	-0.232	-0.61	0.109	-5.679
0.032	0.038	0.057	0.006	-0.007	-0.234	-0.578	0.107	-5.685
0.04	0.033	0.034	-0.06	-0.002	-0.177	-0.498	0.119	-5.69
0.048	0.03	0.044	-0.105	-0.008	-0.115	-0.61	0.122	-5.699
0.046	0.032	0.042	-0.071	-0.021	-0.138	-0.801	0.112	-5.697
0.044	0.035	0.027	-0.045	-0.013	-0.21	-0.649	0.111	-5.69
0.045	0.028	0.043	-0.077	0.003	-0.33	-0.27	0.119	-5.693
0.043	0.037	0.054	-0.081	-0.002	-0.412	-0.172	0.121	-5.699
0.043	0.058	0.037	-0.035	-0.014	-0.343	-0.18	0.116	-5.696
0.042	0.046	0.033	0.012	-0.013	-0.337	-0.018	0.113	-5.692
0.039	0.024	0.068	0.048	-0.015	-0.441	0.048	0.112	-5.687
0.048	0.036	0.096	0.071	-0.022	-0.419	-0.113	0.115	-5.68
0.062	0.048	0.06	0.076	-0.019	-0.276	-0.367	0.119	-5.69
0.05	0.039	0.026	0.08	-0.012	-0.164	-0.543	0.125	-5.701
0.026	0.031	0.037	0.076	-0.009	-0.153	-0.487	0.129	-5.687
0.03	0.032	0.034	0.047	-0.006	-0.231	-0.332	0.12	-5.686
0.041	0.04	0.026	0.013	-0.01	-0.327	-0.364	0.112	-5.706
0.036	0.045	0.041	0.002	-0.011	-0.37	-0.456	0.117	-5.705
0.044	0.032	0.038	0	-0.004	-0.347	-0.43	0.12	-5.686
0.057	0.027	0.022	-0.012	0.002	-0.293	-0.418	0.118	-5.678
0.047	0.04	0.034	-0.005	-0.003	-0.257	-0.363	0.118	-5.686
0.03	0.045	0.05	0.014	-0.015	-0.295	-0.198	0.118	-5.69
0.011	0.033	0.045	0.011	0.001	-0.386	-0.156	0.115	-5.688
-0.002	0.024	0.043	0.01	0.026	-0.406	-0.294	0.121	-5.685
0.021	0.035	0.052	0.02	0.006	-0.321	-0.425	0.132	-5.683
0.043	0.054	0.051	0.021	-0.017	-0.258	-0.556	0.127	-5.686
0.028	0.049	0.046	0.013	-0.007	-0.266	-0.727	0.116	-5.695
0.016	0.031	0.047	0.015	-0.004	-0.259	-0.75	0.113	-5.696
0.021	0.029	0.048	0.027	-0.012	-0.252	-0.68	0.115	-5.688
0.017	0.035	0.047	0.012	-0.007	-0.273	-0.684	0.114	-5.685
0.02	0.037	0.045	-0.017	-0.001	-0.263	-0.647	0.112	-5.685
0.051	0.038	0.042	-0.016	-0.008	-0.246	-0.617	0.114	-5.675
0.073	0.04	0.038	0.004	-0.018	-0.233	-0.645	0.124	-5.673
0.051	0.051	0.037	0.019	-0.019	-0.185	-0.6	0.125	-5.683
0.019	0.05	0.038	0.017	-0.008	-0.188	-0.591	0.12	-5.682
0.012	0.041	0.018	0.008	0.005	-0.246	-0.684	0.125	-5.682
0.026	0.048	0.01	0.012	-0.005	-0.254	-0.657	0.119	-5.686
0.036	0.047	0.041	0.022	-0.029	-0.29	-0.463	0.118	-5.686
0.025	0.033	0.057	0.017	-0.036	-0.399	-0.347	0.13	-5.69
0.013	0.027	0.043	0.005	-0.03	-0.419	-0.339	0.123	-5.693
0.013	0.027	0.044	0.012	-0.037	-0.303	-0.293	0.11	-5.693
0.025	0.037	0.059	0.017	-0.048	-0.21	-0.31	0.114	-5.7
0.036	0.048	0.065	0.008	-0.035	-0.221	-0.389	0.122	-5.701
0.02	0.04	0.053	0.007	-0.01	-0.23	-0.372	0.124	-5.696
0.016	0.032	0.032	0.014	-0.006	-0.216	-0.378	0.117	-5.701
0.043	0.032	0.033	0.015	-0.016	-0.248	-0.429	0.11	-5.705
0.044	0.041	0.05	0.005	-0.008	-0.282	-0.406	0.11	-5.697
0.012	0.046	0.047	0.004	0.007	-0.309	-0.417	0.112	-5.68
0.023	0.041	0.04	0.023	-0.007	-0.33	-0.454	0.12	-5.676
0.063	0.046	0.048	0.028	-0.022	-0.304	-0.422	0.127	-5.697
0.049	0.047	0.052	0.01	-0.01	-0.301	-0.423	0.123	-5.71
0.011	0.035	0.046	-0.005	-0.011	-0.326	-0.525	0.114	-5.695
0.019	0.038	0.036	-0.01	-0.015	-0.293	-0.615	0.115	-5.686
0.03	0.048	0.026	-0.003	0.001	-0.262	-0.495	0.122	-5.715
0.023	0.045	0.039	0.011	-0.007	-0.278	-0.232	0.12	-5.737
0.041	0.034	0.063	0.014	-0.027	-0.269	-0.142	0.118	-5.71
0.031	0.028	0.063	0.005	-0.008	-0.236	-0.255	0.125	-5.693
-0.013	0.033	0.054	0.011	0.015	-0.243	-0.337	0.125	-5.713
0.024	0.039	0.052	0.029	0.007	-0.307	-0.304	0.121	-5.709
0.071	0.03	0.049	0.025	0	-0.383	-0.371	0.118	-5.685
0.036	0.022	0.039	0.005	0.004	-0.382	-0.506	0.113	-5.688
0.031	0.031	0.027	0.005	0.007	-0.327	-0.461	0.118	-5.701
0.062	0.037	0.023	0.013	0.005	-0.338	-0.53	0.133	-5.697
0.052	0.037	0.029	-0.008	0.005	-0.364	-0.766	0.132	-5.683
0.025	0.045	0.041	-0.021	0.02	-0.279	-0.768	0.116	-5.673
0.018	0.044	0.048	0.004	0.031	-0.17	-0.683	0.112	-5.667
0.033	0.031	0.05	0.016	0.012	-0.157	-0.687	0.122	-5.684
0.035	0.03	0.042	0.01	-0.011	-0.231	-0.663	0.126	-5.718
0.008	0.046	0.016	0.019	-0.008	-0.325	-0.607	0.116	-5.704
0.007	0.052	0.011	0.018	-0.009	-0.346	-0.501	0.111	-5.662
0.033	0.044	0.04	0.002	-0.029	-0.327	-0.426	0.123	-5.674
0.033	0.037	0.047	0.01	-0.043	-0.403	-0.556	0.127	-5.699
0.009	0.037	0.034	0.029	-0.049	-0.459	-0.752	0.118	-5.68
-0.003	0.039	0.047	0.027	-0.04	-0.362	-0.812	0.111	-5.671
0.009	0.04	0.07	0.017	-0.009	-0.249	-0.818	0.109	-5.691
0.031	0.052	0.075	0.008	0.018	-0.198	-0.854	0.112	-5.692
0.027	0.057	0.079	0	0.022	-0.19	-0.859	0.115	-5.683
0.013	0.038	0.071	0.005	0.012	-0.231	-0.746	0.116	-5.681
0.018	0.029	0.045	0.007	-0.006	-0.248	-0.561	0.122	-5.685
0.039	0.034	0.045	0.009	-0.019	-0.224	-0.457	0.126	-5.698
0.061	0.029	0.053	0.02	-0.012	-0.261	-0.475	0.12	-5.695
0.045	0.029	0.04	0.016	-0.004	-0.349	-0.52	0.116	-5.681
0.022	0.044	0.038	0.007	-0.028	-0.34	-0.465	0.121	-5.691
0.037	0.053	0.05	0.01	-0.061	-0.273	-0.388	0.121	-5.707
0.04	0.041	0.052	0.01	-0.049	-0.292	-0.429	0.116	-5.693
0.021	0.024	0.052	0.009	-0.027	-0.318	-0.484	0.115	-5.681
0.03	0.027	0.044	0.015	-0.026	-0.296	-0.531	0.117	-5.698
0.054	0.035	0.04	0.01	-0.019	-0.272	-0.595	0.126	-5.7
0.053	0.034	0.058	0.002	-0.01	-0.21	-0.575	0.133	-5.684
0.029	0.033	0.07	0.01	-0.007	-0.18	-0.541	0.129	-5.684
0.018	0.032	0.056	0.015	0.025	-0.25	-0.554	0.117	-5.687
0.032	0.038	0.043	0.01	0.059	-0.283	-0.506	0.116	-5.682
0.04	0.049	0.044	0.009	0.028	-0.256	-0.433	0.121	-5.686
0.033	0.045	0.039	0.011	-0.019	-0.28	-0.38	0.114	-5.695
0.043	0.037	0.029	0.012	-0.011	-0.301	-0.334	0.105	-5.694
0.056	0.037	0.026	0.015	0.007	-0.258	-0.368	0.109	-5.694
0.041	0.042	0.027	0.022	0.003	-0.229	-0.429	0.117	-5.696
0.031	0.048	0.032	0.023	0.012	-0.252	-0.406	0.118	-5.692
0.039	0.038	0.037	0.022	0.015	-0.291	-0.345	0.115	-5.694
0.018	0.032	0.039	0.021	-0.024	-0.32	-0.318	0.122	-5.706
-0.005	0.044	0.045	0.004	-0.057	-0.333	-0.324	0.129	-5.712
0.008	0.024	0.047	-0.003	-0.04	-0.345	-0.275	0.122	-5.702
0.016	0	0.037	0.01	-0.022	-0.343	-0.162	0.113	-5.689
0.023	0.039	0.033	0.013	-0.024	-0.267	-0.133	0.113	-5.688
0.033	0.066	0.052	0.011	-0.01	-0.163	-0.222	0.12	-5.696
0.019	0.041	0.067	0.019	0.009	-0.157	-0.295	0.126	-5.692
0.018	0.031	0.049	0.027	0.016	-0.21	-0.268	0.122	-5.684
0.029	0.034	0.035	0.022	0.025	-0.264	-0.265	0.117	-5.689
0.026	0.038	0.044	0.012	0.024	-0.351	-0.335	0.118	-5.698
0.035	0.056	0.049	0.015	-0.011	-0.383	-0.331	0.119	-5.697
0.036	0.059	0.046	0.014	-0.033	-0.339	-0.293	0.115	-5.695
0.02	0.046	0.034	0.006	-0.017	-0.337	-0.28	0.109	-5.693
0.03	0.046	0.025	0.005	-0.02	-0.321	-0.253	0.116	-5.69
0.046	0.042	0.044	0.012	-0.035	-0.247	-0.372	0.126	-5.692
0.029	0.031	0.058	0.013	-0.017	-0.221	-0.599	0.126	-5.693
0.014	0.032	0.046	-0.001	-0.002	-0.236	-0.665	0.118	-5.689
0.037	0.038	0.044	-0.008	-0.033	-0.222	-0.636	0.109	-5.69
0.055	0.037	0.046	0	-0.063	-0.224	-0.624	0.114	-5.693
0.051	0.022	0.034	0.006	-0.042	-0.285	-0.567	0.125	-5.687
0.051	0.011	0.035	0.013	-0.016	-0.365	-0.502	0.119	-5.68
0.039	0.025	0.041	0.012	-0.018	-0.406	-0.458	0.113	-5.682
0.035	0.044	0.031	0.003	-0.016	-0.401	-0.396	0.122	-5.687
0.06	0.042	0.029	0.012	0.003	-0.386	-0.33	0.12	-5.686
0.063	0.029	0.041	0.02	0.013	-0.36	-0.319	0.108	-5.685
0.028	0.025	0.045	0.011	0.009	-0.307	-0.413	0.102	-5.691
0.012	0.038	0.045	0.011	0.016	-0.262	-0.482	0.113	-5.701
0.014	0.056	0.052	0.013	0.019	-0.248	-0.448	0.129	-5.695
0.013	0.055	0.055	0.01	0.004	-0.262	-0.506	0.129	-5.676
0.025	0.039	0.04	0.008	-0.002	-0.274	-0.633	0.126	-5.677
0.021	0.034	0.026	0.012	0.002	-0.256	-0.648	0.131	-5.695
0.011	0.041	0.041	0.021	-0.003	-0.251	-0.65	0.127	-5.694
0.022	0.041	0.061	0.014	-0.007	-0.304	-0.706	0.122	-5.682
0.013	0.033	0.051	-0.001	0	-0.353	-0.72	0.124	-5.678
0.03	0.032	0.034	0.004	-0.004	-0.268	-0.665	0.121	-5.676
0.077	0.041	0.039	0.013	-0.012	-0.132	-0.58	0.114	-5.676
0.053	0.055	0.05	0.011	-0.007	-0.157	-0.531	0.11	-5.68
0.012	0.058	0.055	0.009	-0.007	-0.261	-0.507	0.112	-5.679
0.031	0.047	0.043	0.003	-0.017	-0.304	-0.462	0.122	-5.68
0.046	0.038	0.027	-0.003	-0.028	-0.309	-0.551	0.128	-5.68
0.028	0.038	0.038	0.009	-0.038	-0.271	-0.821	0.124	-5.675
0.021	0.037	0.056	0.021	-0.045	-0.269	-1.005	0.116	-5.681
0.023	0.028	0.063	0.019	-0.046	-0.366	-1.003	0.112	-5.691
0.015	0.026	0.071	0.02	-0.031	-0.417	-0.975	0.116	-5.693
0.037	0.042	0.068	0.017	-0.003	-0.322	-0.957	0.123	-5.694
0.064	0.052	0.058	0.008	0.025	-0.2	-0.819	0.12	-5.696
0.025	0.042	0.054	0.008	0.034	-0.242	-0.602	0.119	-5.692
-0.003	0.038	0.053	0.009	0.021	-0.335	-0.482	0.124	-5.688
0.039	0.046	0.057	0.013	0.015	-0.263	-0.44	0.127	-5.691
0.051	0.038	0.051	0.005	0.008	-0.188	-0.402	0.132	-5.698
0.018	0.03	0.042	-0.011	-0.021	-0.258	-0.428	0.122	-5.699
0.021	0.038	0.038	0.003	-0.035	-0.34	-0.506	0.103	-5.702
0.039	0.044	0.028	0.023	-0.02	-0.344	-0.49	0.108	-5.705
0.024	0.047	0.026	0.017	-0.01	-0.299	-0.407	0.116	-5.692
0.009	0.048	0.041	0.009	-0.015	-0.283	-0.461	0.115	-5.683
0.025	0.036	0.042	0.005	-0.025	-0.309	-0.603	0.122	-5.699
0.032	0.027	0.027	0.003	-0.039	-0.309	-0.62	0.122	-5.71
0.027	0.026	0.046	0.011	-0.065	-0.304	-0.529	0.111	-5.7
0.04	0.022	0.07	0.017	-0.067	-0.324	-0.476	0.116	-5.694
0.037	0.029	0.051	0.006	-0.022	-0.311	-0.518	0.125	-5.692
0.023	0.034	0.038	0.002	0.025	-0.254	-0.61	0.115	-5.691
0.041	0.038	0.052	0.017	0.033	-0.227	-0.653	0.11	-5.698
0.03	0.049	0.041	0.024	0.023	-0.265	-0.562	0.12	-5.702
-0.001	0.046	0.025	0.019	0.015	-0.314	-0.397	0.117	-5.695
0.033	0.035	0.061	0.015	0.001	-0.337	-0.411	0.112	-5.686
0.067	0.033	0.089	0.014	-0.017	-0.355	-0.601	0.128	-5.681
0.047	0.033	0.052	0.016	-0.021	-0.382	-0.64	0.132	-5.679
0.038	0.036	0.023	0.008	-0.012	-0.408	-0.534	0.115	-5.685
0.036	0.043	0.013	0.003	0.006	-0.385	-0.475	0.111	-5.697
0.012	0.041	0.009	0.015	0.016	-0.32	-0.419	0.118	-5.694
0.01	0.043	0.028	0.023	-0.003	-0.303	-0.353	0.118	-5.677
0.033	0.055	0.043	0.014	-0.014	-0.257	-0.278	0.107	-5.676
0.042	0.051	0.037	0.009	-0.005	-0.131	-0.205	0.106	-5.695
0.035	0.041	0.031	0.006	-0.006	-0.105	-0.274	0.124	-5.697
0.033	0.036	0.043	0.005	-0.021	-0.181	-0.436	0.13	-5.678
0.048	0.031	0.051	0.017	-0.022	-0.227	-0.513	0.12	-5.682
0.047	0.031	0.042	0.018	0.001	-0.275	-0.511	0.123	-5.701
0.023	0.035	0.037	0.005	0.011	-0.334	-0.449	0.133	-5.703
0.027	0.034	0.042	0.006	-0.002	-0.346	-0.305	0.127	-5.698
0.034	0.038	0.038	0.016	-0.011	-0.338	-0.231	0.116	-5.691
0.007	0.035	0.025	0.016	-0.013	-0.312	-0.303	0.117	-5.689
0.002	0.024	0.042	0.006	-0.01	-0.261	-0.337	0.118	-5.695
0.037	0.026	0.072	0.006	-0.001	-0.254	-0.284	0.114	-5.687
0.056	0.028	0.062	0.019	-0.002	-0.315	-0.288	0.113	-5.679
0.04	0.022	0.043	0.021	-0.012	-0.337	-0.368	0.113	-5.687
0.029	0.027	0.051	0.013	-0.005	-0.245	-0.42	0.116	-5.691
0.032	0.03	0.059	0.012	0.011	-0.206	-0.428	0.115	-5.69
0.033	0.014	0.055	0.009	0.009	-0.289	-0.418	0.11	-5.686
0.03	0.009	0.047	0.007	0.002	-0.24	-0.33	0.113	-5.683
0.028	0.026	0.035	0.008	-0.001	-0.106	-0.227	0.115	-5.689
0.037	0.039	0.035	0.003	-0.01	-0.155	-0.271	0.116	-5.696
0.049	0.051	0.055	0.006	-0.018	-0.254	-0.333	0.122	-5.698
0.041	0.062	0.054	0.02	-0.012	-0.303	-0.287	0.125	-5.696
0.017	0.058	0.038	0.012	0.005	-0.381	-0.357	0.124	-5.697
0.007	0.046	0.048	0	0.007	-0.298	-0.542	0.12	-5.712
0.029	0.044	0.068	0.005	-0.007	-0.112	-0.648	0.116	-5.718
0.044	0.052	0.061	0.012	-0.002	-0.165	-0.723	0.116	-5.698
0.051	0.052	0.039	0.007	0.011	-0.274	-0.751	0.116	-5.688
0.063	0.047	0.059	-0.001	-0.006	-0.238	-0.676	0.115	-5.701
0.042	0.047	0.093	0.001	-0.026	-0.247	-0.566	0.114	-5.698
0.02	0.052	0.068	0.017	-0.028	-0.333	-0.487	0.114	-5.684
0.028	0.052	0.028	0.02	-0.038	-0.403	-0.514	0.125	-5.693
0.019	0.043	0.025	0.009	-0.042	-0.422	-0.567	0.131	-5.702
0.004	0.046	0.032	0.013	-0.028	-0.366	-0.527	0.122	-5.696
0.017	0.058	0.045	0.025	-0.029	-0.292	-0.499	0.116	-5.695
0.027	0.058	0.056	0.014	-0.04	-0.246	-0.556	0.115	-5.702
0.021	0.047	0.034	-0.002	-0.02	-0.197	-0.588	0.117	-5.7
0.026	0.041	0.007	0.003	0.008	-0.187	-0.556	0.127	-5.697
0.046	0.034	0.023	0.017	0	-0.29	-0.568	0.131	-5.7
0.061	0.021	0.049	0.014	-0.021	-0.399	-0.573	0.119	-5.696
0.037	0.018	0.051	-0.003	-0.012	-0.371	-0.472	0.11	-5.69
0.002	0.036	0.046	-0.013	-0.014	-0.308	-0.385	0.118	-5.704
0.017	0.046	0.052	-0.007	-0.045	-0.331	-0.394	0.13	-5.709
0.043	0.022	0.058	0.01	-0.036	-0.366	-0.432	0.134	-5.694
0.026	0.014	0.044	0.024	0.003	-0.353	-0.385	0.134	-5.688
0.014	0.035	0.028	0.015	0.009	-0.309	-0.295	0.129	-5.68
0.02	0.032	0.036	0.002	-0.005	-0.298	-0.366	0.115	-5.663
0.01	0.032	0.05	0.011	-0.001	-0.319	-0.503	0.108	-5.663
-0.001	0.047	0.057	0.022	0.003	-0.305	-0.513	0.115	-5.679
-0.003	0.033	0.059	0.022	-0.001	-0.298	-0.514	0.125	-5.679
0.006	0.02	0.059	0.025	0.01	-0.298	-0.594	0.127	-5.661
0.024	0.037	0.053	0.027	0.011	-0.262	-0.678	0.121	-5.663
0.027	0.054	0.036	0.019	-0.018	-0.23	-0.703	0.118	-5.687
0.032	0.044	0.006	0.008	-0.03	-0.217	-0.66	0.123	-5.705
0.054	0.026	-0.01	0.004	-0.019	-0.233	-0.592	0.12	-5.713
0.051	0.039	0.017	0.011	-0.014	-0.272	-0.537	0.112	-5.716
0.034	0.06	0.044	-0.005	0	-0.279	-0.54	0.111	-5.718
0.048	0.048	0.037	-0.022	0.011	-0.257	-0.581	0.115	-5.701
0.054	0.037	0.033	0.003	-0.027	-0.235	-0.559	0.122	-5.668
0.026	0.045	0.044	0.027	-0.046	-0.222	-0.489	0.119	-5.662
0.013	0.033	0.049	0.016	-0.003	-0.243	-0.443	0.106	-5.674
0.04	0.012	0.044	0.011	0.009	-0.321	-0.445	0.107	-5.674
0.047	0.024	0.031	0.023	-0.02	-0.37	-0.482	0.115	-5.67
0.03	0.044	0.036	0.02	-0.024	-0.322	-0.523	0.115	-5.666
0.04	0.044	0.058	0.014	-0.018	-0.316	-0.567	0.116	-5.671
0.049	0.039	0.062	0.027	-0.014	-0.385	-0.577	0.127	-5.689
0.024	0.036	0.055	0.03	0.009	-0.357	-0.545	0.129	-5.695
-0.001	0.038	0.061	0.014	0.026	-0.2	-0.491	0.12	-5.686
0.015	0.049	0.078	0.008	0.025	-0.103	-0.375	0.121	-5.682
0.037	0.056	0.073	0.015	0.033	-0.175	-0.242	0.123	-5.689
0.019	0.05	0.044	0.018	0.03	-0.212	-0.059	0.118	-5.69
0.015	0.04	0.031	0.017	0.015	-0.137	0.192	0.118	-5.683
0.034	0.034	0.04	0.009	0.024	-0.155	0.261	0.12	-5.688
0.021	0.036	0.045	-0.01	0.021	-0.27	0.071	0.116	-5.709
-0.002	0.041	0.03	-0.009	-0.012	-0.375	-0.149	0.118	-5.72
0.03	0.037	0.026	0.015	-0.034	-0.398	-0.233	0.131	-5.707
0.075	0.034	0.044	0.017	-0.034	-0.314	-0.206	0.127	-5.696
0.055	0.036	0.046	0.006	-0.016	-0.283	-0.212	0.11	-5.704
0.027	0.033	0.043	0.008	-0.002	-0.338	-0.297	0.116	-5.711
0.048	0.029	0.033	0.013	-0.009	-0.346	-0.376	0.124	-5.698
0.05	0.032	0.014	0.012	-0.014	-0.298	-0.342	0.12	-5.69
0.022	0.039	0.027	0.021	-0.006	-0.245	-0.246	0.123	-5.704
0.025	0.046	0.038	0.031	-0.007	-0.245	-0.298	0.128	-5.711
0.036	0.045	0.026	0.013	-0.015	-0.277	-0.427	0.122	-5.706
0.031	0.041	0.039	-0.005	-0.011	-0.254	-0.435	0.122	-5.705
0.042	0.047	0.065	0.007	-0.023	-0.224	-0.395	0.127	-5.699
0.042	0.045	0.066	0.012	-0.068	-0.26	-0.343	0.124	-5.698
0.026	0.034	0.042	0.006	-0.085	-0.316	-0.309	0.119	-5.701
0.037	0.036	0.021	0.015	-0.066	-0.299	-0.352	0.118	-5.691
0.051	0.038	0.033	0.022	-0.056	-0.259	-0.241	0.125	-5.685
0.037	0.033	0.053	-0.002	-0.037	-0.316	0.021	0.123	-5.689
0.023	0.037	0.053	-0.021	0.008	-0.377	0.089	0.103	-5.684
0.035	0.041	0.051	0.003	0.032	-0.337	0.002	0.1	-5.677
0.049	0.041	0.055	0.025	0.022	-0.266	-0.059	0.116	-5.679
0.037	0.042	0.071	0.015	0.003	-0.25	-0.211	0.12	-5.684
0.013	0.037	0.076	0.014	-0.012	-0.333	-0.447	0.12	-5.685
0.013	0.038	0.045	0.023	-0.013	-0.425	-0.555	0.124	-5.679
0.034	0.047	0.03	0.015	-0.003	-0.402	-0.624	0.121	-5.672
0.047	0.043	0.043	0.006	-0.006	-0.307	-0.759	0.116	-5.677
0.033	0.038	0.035	0.016	-0.009	-0.217	-0.782	0.117	-5.684
0.008	0.036	0.027	0.024	0.006	-0.207	-0.682	0.12	-5.678
0.021	0.027	0.04	0.015	0.003	-0.248	-0.577	0.122	-5.667
0.045	0.038	0.053	0.01	-0.018	-0.232	-0.499	0.123	-5.677
0.031	0.056	0.058	0.011	-0.012	-0.184	-0.53	0.119	-5.704
0.017	0.04	0.049	-0.001	0.002	-0.184	-0.69	0.112	-5.705
0.022	0.025	0.03	-0.005	-0.006	-0.235	-0.826	0.112	-5.691
0.022	0.034	0.028	0.012	-0.004	-0.302	-0.829	0.118	-5.697
0.017	0.036	0.039	0.005	0.006	-0.362	-0.763	0.112	-5.705
0.024	0.027	0.044	-0.015	-0.001	-0.401	-0.715	0.107	-5.699
0.045	0.026	0.042	-0.008	-0.01	-0.369	-0.686	0.117	-5.686
0.054	0.038	0.039	0.007	-0.007	-0.282	-0.657	0.117	-5.681
0.04	0.056	0.043	0.015	-0.004	-0.286	-0.655	0.102	-5.689
0.03	0.07	0.052	0.015	-0.003	-0.368	-0.728	0.109	-5.697
0.033	0.066	0.043	0.003	0.003	-0.375	-0.783	0.123	-5.696
0.033	0.048	0.032	0.003	0.012	-0.346	-0.739	0.124	-5.693
0.031	0.043	0.05	0.014	0.004	-0.36	-0.722	0.122	-5.696
0.031	0.042	0.065	0.011	-0.017	-0.342	-0.804	0.12	-5.696
0.031	0.025	0.055	0.006	-0.025	-0.317	-0.885	0.115	-5.693
0.03	0.018	0.052	0.016	-0.016	-0.354	-0.865	0.118	-5.697
0.031	0.029	0.067	0.016	-0.01	-0.343	-0.77	0.123	-5.692
0.029	0.032	0.059	0.004	-0.009	-0.279	-0.787	0.118	-5.679
0.027	0.03	0.032	0.008	-0.004	-0.264	-0.92	0.113	-5.681
0.037	0.031	0.055	0.015	-0.01	-0.266	-0.981	0.116	-5.686
0.044	0.032	0.096	0.016	-0.019	-0.283	-0.94	0.122	-5.688
0.044	0.029	0.071	0.023	-0.023	-0.302	-0.859	0.125	-5.697
0.048	0.025	0.035	0.023	-0.021	-0.296	-0.863	0.121	-5.697
0.027	0.02	0.031	0.018	-0.005	-0.309	-0.991	0.113	-5.682
0.004	0.019	0.024	0.02	0.009	-0.335	-1.087	0.113	-5.677
0.019	0.042	0.029	0.019	0.003	-0.327	-1.081	0.12	-5.687
0.03	0.058	0.048	0.01	-0.006	-0.265	-0.998	0.121	-5.693
0.023	0.034	0.038	0.001	-0.004	-0.22	-0.918	0.122	-5.687
0.032	0.027	0.018	-0.003	0.003	-0.244	-0.936	0.127	-5.686
0.045	0.057	0.04	0.005	-0.006	-0.252	-0.971	0.123	-5.7
0.036	0.057	0.065	0.015	-0.023	-0.256	-0.938	0.113	-5.707
0.013	0.029	0.053	0.015	-0.027	-0.286	-0.882	0.116	-5.698
0.001	0.032	0.035	0.008	-0.035	-0.268	-0.853	0.131	-5.703
0.024	0.053	0.041	0.001	-0.058	-0.215	-0.855	0.129	-5.715
0.045	0.039	0.051	0.001	-0.069	-0.211	-0.831	0.12	-5.705
0.031	0.023	0.034	0.011	-0.055	-0.256	-0.737	0.124	-5.694
0.018	0.034	0.026	0.02	-0.035	-0.282	-0.602	0.124	-5.697
0.018	0.038	0.042	0.021	-0.018	-0.278	-0.439	0.123	-5.706
0.031	0.034	0.049	0.024	0.008	-0.271	-0.309	0.122	-5.712
0.04	0.042	0.048	0.025	0.038	-0.284	-0.331	0.117	-5.705
0.025	0.054	0.048	0.019	0.052	-0.318	-0.4	0.123	-5.69
0.025	0.056	0.061	0.015	0.035	-0.323	-0.353	0.129	-5.681
0.04	0.047	0.078	0.005	0.004	-0.298	-0.265	0.117	-5.689
0.024	0.044	0.066	0	-0.014	-0.257	-0.166	0.105	-5.699
0.02	0.046	0.036	0.014	-0.009	-0.245	-0.076	0.11	-5.694
0.045	0.022	0.029	0.016	0.008	-0.288	-0.097	0.118	-5.681
0.044	0.014	0.043	0.007	0.018	-0.273	-0.108	0.113	-5.677
0.029	0.04	0.047	0.011	0.021	-0.258	-0.041	0.106	-5.681
0.03	0.04	0.041	0.016	0.019	-0.32	-0.082	0.112	-5.684
0.034	0.032	0.037	0.013	-0.005	-0.253	-0.234	0.115	-5.687
0.029	0.046	0.039	0.011	-0.034	-0.103	-0.323	0.107	-5.698
0.027	0.032	0.053	0.001	-0.048	-0.12	-0.297	0.112	-5.698
0.041	0.008	0.062	-0.004	-0.048	-0.226	-0.235	0.128	-5.677
0.041	0.021	0.05	0.007	-0.026	-0.28	-0.16	0.122	-5.671
0.016	0.035	0.038	0.016	-0.004	-0.256	-0.023	0.11	-5.689
0.017	0.038	0.036	0.021	-0.004	-0.204	0.086	0.118	-5.702
0.034	0.045	0.035	0.025	-0.007	-0.232	0.067	0.129	-5.694
0.018	0.035	0.046	0.017	-0.009	-0.314	0.02	0.126	-5.683
0.011	0.033	0.052	0.011	-0.008	-0.344	0.043	0.12	-5.681
0.04	0.049	0.045	0.014	-0.009	-0.305	0.038	0.125	-5.688
0.042	0.049	0.036	0.009	-0.01	-0.278	-0.127	0.124	-5.695
0	0.04	0.008	-0.003	-0.002	-0.331	-0.349	0.119	-5.687
0.001	0.038	-0.002	-0.001	-0.003	-0.37	-0.426	0.119	-5.681
0.043	0.042	0.038	0.008	-0.016	-0.325	-0.431	0.12	-5.694
0.028	0.045	0.061	-0.006	-0.02	-0.279	-0.451	0.118	-5.69
-0.008	0.014	0.051	-0.027	-0.006	-0.266	-0.452	0.116	-5.673
0.028	-0.017	0.045	-0.013	0	-0.239	-0.47	0.12	-5.672
0.073	0.008	0.04	0.014	-0.013	-0.229	-0.467	0.122	-5.679
0.054	0.045	0.048	0.022	-0.012	-0.281	-0.412	0.119	-5.687
0.029	0.057	0.063	0.024	-0.008	-0.304	-0.363	0.122	-5.69
0.035	0.061	0.044	0.021	-0.01	-0.28	-0.378	0.126	-5.688
0.036	0.055	0.022	0.011	0	-0.298	-0.539	0.12	-5.7
0.033	0.043	0.036	0.02	-0.006	-0.323	-0.705	0.119	-5.709
0.033	0.043	0.045	0.033	-0.023	-0.3	-0.677	0.125	-5.704
0.034	0.044	0.05	0.02	-0.015	-0.275	-0.602	0.116	-5.697
0.033	0.039	0.065	0.01	-0.01	-0.297	-0.642	0.108	-5.686
0.029	0.049	0.068	0.023	-0.022	-0.337	-0.689	0.112	-5.682
0.039	0.065	0.067	0.022	-0.004	-0.32	-0.676	0.116	-5.691
0.052	0.054	0.053	0.002	0.03	-0.325	-0.649	0.113	-5.686
0.038	0.032	0.025	0.004	0.026	-0.388	-0.593	0.113	-5.677
0.026	0.031	0.027	0.025	-0.003	-0.373	-0.591	0.113	-5.688
0.038	0.029	0.044	0.012	-0.011	-0.348	-0.742	0.109	-5.706
0.044	0.023	0.046	-0.012	0.005	-0.37	-0.842	0.114	-5.706
0.053	0.032	0.04	-0.001	0.01	-0.324	-0.735	0.129	-5.691
0.065	0.046	0.036	0.008	0.001	-0.25	-0.537	0.125	-5.692
0.044	0.047	0.044	0.004	0.002	-0.208	-0.374	0.116	-5.701
0.023	0.042	0.051	0.007	0.001	-0.185	-0.347	0.122	-5.691
0.027	0.038	0.044	0.007	-0.015	-0.221	-0.451	0.119	-5.685
0.028	0.042	0.036	0.008	-0.038	-0.279	-0.486	0.106	-5.692
0.029	0.048	0.036	0.017	-0.062	-0.317	-0.34	0.118	-5.693
0.023	0.041	0.044	0.013	-0.057	-0.337	-0.19	0.141	-5.697
-0.001	0.028	0.049	0.002	-0.012	-0.316	-0.232	0.136	-5.703
-0.002	0.032	0.046	0.003	0.02	-0.279	-0.367	0.123	-5.698
0.024	0.048	0.052	0.007	0.008	-0.275	-0.428	0.126	-5.694
0.024	0.05	0.053	0.01	-0.008	-0.299	-0.405	0.125	-5.689
-0.003	0.04	0.027	0.012	0.002	-0.3	-0.307	0.11	-5.687
-0.007	0.041	0.026	0.008	0.002	-0.249	-0.291	0.113	-5.698
0.026	0.047	0.06	0.009	-0.02	-0.199	-0.496	0.127	-5.697
0.054	0.042	0.057	0.009	-0.038	-0.193	-0.664	0.121	-5.683
0.048	0.039	0.034	0.003	-0.05	-0.217	-0.606	0.108	-5.685
0.036	0.042	0.041	0.012	-0.042	-0.264	-0.543	0.112	-5.686
0.037	0.043	0.049	0.026	-0.026	-0.297	-0.618	0.12	-5.675
0.04	0.054	0.047	0.028	-0.014	-0.306	-0.667	0.117	-5.689
0.04	0.059	0.05	0.025	0.007	-0.341	-0.538	0.114	-5.72
0.028	0.041	0.036	0.015	0.015	-0.375	-0.359	0.12	-5.71
0.023	0.032	0.021	0.007	0.007	-0.358	-0.315	0.118	-5.677
0.047	0.033	0.033	0.015	0.012	-0.317	-0.399	0.111	-5.687
0.059	0.03	0.034	0.024	0.01	-0.303	-0.507	0.122	-5.712
0.036	0.029	0.02	0.017	0	-0.309	-0.52	0.129	-5.69
0.017	0.029	0.036	0.014	0.007	-0.274	-0.45	0.118	-5.661
0.016	0.036	0.06	0.017	0.018	-0.209	-0.423	0.119	-5.673
0.028	0.043	0.062	0.01	0.01	-0.193	-0.433	0.12	-5.695
0.046	0.036	0.06	0.003	-0.007	-0.245	-0.416	0.113	-5.697
0.043	0.039	0.057	0.008	-0.011	-0.301	-0.401	0.118	-5.686
0.038	0.051	0.055	0.008	-0.02	-0.298	-0.391	0.129	-5.672
0.053	0.04	0.056	0.005	-0.044	-0.281	-0.336	0.131	-5.666
0.049	0.021	0.038	0.015	-0.049	-0.292	-0.29	0.125	-5.68
0.015	0.026	0.025	0.024	-0.05	-0.274	-0.34	0.122	-5.696
-0.007	0.041	0.043	0.016	-0.077	-0.268	-0.398	0.124	-5.687
0.016	0.044	0.062	0.003	-0.1	-0.277	-0.382	0.116	-5.671
0.049	0.041	0.048	0	-0.076	-0.179	-0.36	0.109	-5.675
0.047	0.029	0.013	-0.002	-0.024	-0.098	-0.374	0.112	-5.699
0.021	0.029	0.01	-0.008	0.014	-0.19	-0.466	0.115	-5.716
0.012	0.047	0.045	0	0.03	-0.286	-0.633	0.117	-5.705
0.029	0.042	0.058	0.017	0.026	-0.278	-0.727	0.118	-5.692
0.027	0.028	0.039	0.022	0.026	-0.273	-0.713	0.12	-5.695
0.009	0.037	0.037	0.017	0.037	-0.312	-0.648	0.126	-5.703
0.03	0.046	0.06	0.012	0.013	-0.355	-0.529	0.127	-5.715
0.055	0.041	0.053	0.007	-0.01	-0.418	-0.445	0.118	-5.715
0.039	0.034	0.025	0.002	0.014	-0.465	-0.445	0.113	-5.698
0.023	0.031	0.057	-0.004	0.02	-0.398	-0.485	0.119	-5.691
0.038	0.036	0.084	0.003	0.006	-0.3	-0.616	0.13	-5.696
0.054	0.041	0.035	0.018	0.014	-0.269	-0.746	0.129	-5.697
0.032	0.033	0.013	0.016	-0.001	-0.247	-0.734	0.118	-5.696
0	0.026	0.038	0.005	-0.02	-0.259	-0.657	0.111	-5.693
0.003	0.041	0.036	0.014	-0.01	-0.293	-0.584	0.114	-5.683
0.019	0.058	0.038	0.023	-0.006	-0.273	-0.508	0.121	-5.683
0.016	0.046	0.057	0.014	-0.005	-0.293	-0.432	0.123	-5.69
0.005	0.026	0.047	0.006	0.009	-0.378	-0.356	0.117	-5.686
0.027	0.032	0.042	0.012	0.004	-0.373	-0.318	0.117	-5.686
0.064	0.045	0.071	0.025	-0.019	-0.251	-0.364	0.121	-5.7
0.036	0.044	0.075	0.026	-0.025	-0.144	-0.427	0.117	-5.701
0	0.036	0.052	0.005	-0.008	-0.16	-0.415	0.113	-5.692
0.028	0.042	0.05	-0.004	-0.001	-0.227	-0.394	0.112	-5.696
0.038	0.052	0.058	0.015	-0.012	-0.262	-0.402	0.115	-5.698
0.032	0.03	0.059	0.013	-0.013	-0.271	-0.4	0.12	-5.685
0.044	0.004	0.048	0.004	-0.003	-0.251	-0.455	0.122	-5.675
0.034	0.022	0.048	0.011	0.001	-0.291	-0.562	0.124	-5.684
0.025	0.038	0.067	0.012	-0.01	-0.393	-0.599	0.127	-5.691
0.052	0.028	0.069	0.014	-0.02	-0.384	-0.554	0.123	-5.68
0.064	0.032	0.05	0.016	-0.018	-0.297	-0.525	0.12	-5.674
0.035	0.039	0.037	0.004	-0.002	-0.262	-0.536	0.116	-5.683
0.027	0.029	0.039	0.006	0.008	-0.274	-0.563	0.113	-5.682
0.045	0.036	0.043	0.008	-0.006	-0.277	-0.572	0.115	-5.669
0.031	0.056	0.037	0	-0.012	-0.243	-0.516	0.118	-5.674
0.021	0.049	0.032	0	0.006	-0.239	-0.433	0.12	-5.691
0.056	0.04	0.026	0.004	0.009	-0.294	-0.424	0.119	-5.69
0.08	0.052	0.019	0.006	-0.01	-0.323	-0.508	0.124	-5.684
0.055	0.045	0.029	0.013	-0.014	-0.349	-0.534	0.14	-5.683
0.024	0.034	0.038	0.013	0.007	-0.41	-0.438	0.133	-5.68
0.021	0.046	0.043	0.007	0.005	-0.35	-0.392	0.11	-5.684
0.022	0.049	0.048	0.011	-0.017	-0.188	-0.475	0.109	-5.695
0.023	0.02	0.046	0.018	-0.006	-0.182	-0.596	0.115	-5.69
0.024	0.006	0.044	0.02	0.006	-0.243	-0.609	0.113	-5.674
0.011	0.03	0.037	0.019	-0.014	-0.203	-0.522	0.111	-5.679
0.012	0.047	0.03	0.018	-0.025	-0.209	-0.558	0.112	-5.698
0.026	0.039	0.04	0.023	-0.026	-0.263	-0.679	0.111	-5.704
0.012	0.035	0.04	0.028	-0.037	-0.261	-0.671	0.107	-5.701
0.007	0.037	0.029	0.017	-0.027	-0.294	-0.557	0.104	-5.696
0.03	0.038	0.041	0.008	0.009	-0.351	-0.457	0.103	-5.69
0.038	0.047	0.06	0.009	0.018	-0.295	-0.438	0.102	-5.694
0.034	0.054	0.062	0.01	-0.003	-0.179	-0.426	0.107	-5.704
0.033	0.053	0.05	0.017	-0.017	-0.146	-0.343	0.115	-5.702
0.033	0.049	0.042	0.016	-0.02	-0.202	-0.305	0.12	-5.692
0.036	0.048	0.045	0.01	-0.019	-0.293	-0.377	0.122	-5.687
0.028	0.047	0.052	0.021	-0.007	-0.364	-0.459	0.116	-5.69
0.005	0.039	0.06	0.027	-0.009	-0.345	-0.481	0.105	-5.696
0.004	0.036	0.054	0.017	-0.047	-0.36	-0.517	0.101	-5.693
0.028	0.046	0.046	0.015	-0.061	-0.48	-0.613	0.106	-5.686
0.035	0.032	0.046	0.019	-0.029	-0.498	-0.624	0.119	-5.689
0.027	0.008	0.034	0.013	-0.013	-0.398	-0.526	0.136	-5.703
0.038	0.025	0.035	0.003	-0.019	-0.305	-0.482	0.148	-5.706
0.05	0.043	0.062	0	-0.023	-0.224	-0.517	0.142	-5.699
0.038	0.04	0.064	0.004	-0.021	-0.257	-0.57	0.13	-5.698
0.025	0.049	0.039	0.011	-0.009	-0.387	-0.561	0.128	-5.7
0.028	0.046	0.029	0.014	0.004	-0.356	-0.373	0.129	-5.697
0.033	0.033	0.034	0.011	0.003	-0.235	-0.148	0.128	-5.701
0.019	0.042	0.041	0.006	0.002	-0.242	-0.137	0.127	-5.696
0.005	0.05	0.047	0.001	0.008	-0.291	-0.201	0.127	-5.686
0.028	0.043	0.037	-0.007	0.011	-0.297	-0.098	0.126	-5.691
0.044	0.049	0.019	-0.003	0.013	-0.297	0.016	0.125	-5.7
0.043	0.059	0.022	0.01	0.005	-0.29	-0.125	0.126	-5.702
0.044	0.053	0.037	0.005	-0.024	-0.29	-0.411	0.123	-5.705
0.019	0.039	0.045	-0.004	-0.055	-0.294	-0.547	0.115	-5.7
0.018	0.038	0.045	0.001	-0.076	-0.244	-0.476	0.114	-5.691
0.055	0.053	0.046	0.008	-0.086	-0.201	-0.377	0.122	-5.69
0.043	0.039	0.048	0.009	-0.064	-0.257	-0.437	0.122	-5.693
0.017	0.007	0.039	0.013	-0.008	-0.313	-0.591	0.114	-5.692
0.022	0.024	0.036	0.016	0.047	-0.277	-0.646	0.111	-5.689
0.02	0.048	0.047	0.009	0.07	-0.228	-0.625	0.111	-5.688
0.028	0.032	0.05	0.017	0.06	-0.227	-0.61	0.113	-5.69
0.044	0.02	0.048	0.031	0.035	-0.239	-0.58	0.116	-5.688
0.021	0.028	0.05	0.017	0.014	-0.196	-0.53	0.114	-5.684
-0.003	0.033	0.044	-0.003	0	-0.112	-0.462	0.116	-5.682
0.009	0.044	0.037	0.002	-0.014	-0.122	-0.399	0.122	-5.679
0.028	0.057	0.036	0.02	-0.019	-0.253	-0.391	0.125	-5.687
0.043	0.027	0.036	0.021	-0.017	-0.352	-0.413	0.121	-5.697
0.049	-0.004	0.037	0.008	-0.016	-0.327	-0.44	0.114	-5.688
0.047	0.022	0.044	0.009	-0.022	-0.284	-0.545	0.113	-5.678
0.05	0.044	0.061	0.018	-0.012	-0.341	-0.716	0.109	-5.679
0.039	0.039	0.08	0.014	0.014	-0.426	-0.798	0.105	-5.69
0.025	0.055	0.083	0.01	-0.004	-0.422	-0.747	0.108	-5.696
0.038	0.063	0.08	0.01	-0.031	-0.272	-0.688	0.111	-5.68
0.051	0.027	0.075	0.006	-0.013	-0.11	-0.683	0.111	-5.673
0.037	0.006	0.045	0.004	-0.005	-0.165	-0.698	0.118	-5.693
0.027	0.033	0.007	0.013	-0.01	-0.222	-0.702	0.133	-5.695
0.028	0.043	0.012	0.016	0.008	-0.141	-0.66	0.143	-5.679
0.027	0.034	0.036	0.008	0.019	-0.174	-0.575	0.147	-5.677
0.037	0.039	0.038	0.009	-0.001	-0.244	-0.528	0.151	-5.686
0.037	0.037	0.039	0.01	-0.02	-0.258	-0.565	0.144	-5.694
0.026	0.033	0.054	0.005	-0.028	-0.303	-0.613	0.124	-5.696
0.025	0.041	0.061	0.012	-0.032	-0.29	-0.604	0.112	-5.687
0.026	0.051	0.054	0.02	-0.017	-0.21	-0.52	0.113	-5.685
0.033	0.052	0.041	0.015	0.006	-0.235	-0.424	0.122	-5.707
0.039	0.049	0.034	0.012	0	-0.448	-0.439	0.131	-5.714
0.052	0.048	0.043	0.01	-0.028	-0.644	-0.523	0.134	-5.687
0.054	0.037	0.05	0.006	-0.04	-0.588	-0.576	0.127	-5.678
0.023	0.023	0.043	0.008	-0.019	-0.375	-0.583	0.114	-5.694
0.004	0.033	0.047	0.006	-0.008	-0.242	-0.56	0.11	-5.698
0.009	0.049	0.064	-0.001	-0.003	-0.244	-0.553	0.108	-5.696
0.007	0.03	0.065	-0.004	0.031	-0.247	-0.538	0.104	-5.698
0.017	0.005	0.047	-0.003	0.043	-0.245	-0.493	0.107	-5.697
0.026	0.023	0.032	-0.001	0.017	-0.289	-0.45	0.11	-5.696
0.017	0.051	0.025	0.004	0.005	-0.347	-0.398	0.11	-5.69
0.037	0.05	0.014	0.014	0.001	-0.406	-0.339	0.109	-5.685
0.063	0.032	0.021	0.018	-0.022	-0.395	-0.307	0.107	-5.691
0.037	0.032	0.029	0.017	-0.029	-0.278	-0.366	0.112	-5.691
0.013	0.053	0.014	0.021	-0.005	-0.164	-0.458	0.127	-5.689
0.029	0.064	0.031	0.017	0.001	-0.13	-0.451	0.125	-5.695
0.04	0.056	0.06	0.012	-0.009	-0.193	-0.445	0.114	-5.678
0.036	0.039	0.041	0.019	-0.011	-0.302	-0.562	0.112	-5.664
0.033	0.032	0.023	0.025	-0.005	-0.339	-0.702	0.106	-5.689
0.037	0.034	0.04	0.022	0.003	-0.337	-0.661	0.103	-5.708
0.039	0.033	0.054	0.009	-0.006	-0.349	-0.442	0.107	-5.7
0.021	0.028	0.058	-0.002	-0.032	-0.319	-0.333	0.104	-5.694
0.028	0.026	0.053	0.005	-0.071	-0.285	-0.405	0.112	-5.696
0.074	0.039	0.045	0.01	-0.104	-0.252	-0.477	0.126	-5.69
0.073	0.045	0.055	0.002	-0.086	-0.233	-0.499	0.123	-5.685
0.036	0.032	0.054	0.006	-0.036	-0.274	-0.517	0.117	-5.687
0.03	0.032	0.035	0.018	0.003	-0.287	-0.554	0.122	-5.689
0.036	0.04	0.031	0.011	0.021	-0.278	-0.592	0.124	-5.687
0.033	0.042	0.043	0.009	0.01	-0.301	-0.6	0.126	-5.681
0.035	0.046	0.057	0.023	0.004	-0.304	-0.582	0.129	-5.68
0.03	0.042	0.054	0.018	0.026	-0.288	-0.613	0.125	-5.684
0.008	0.038	0.042	0.01	0.025	-0.255	-0.714	0.12	-5.685
-0.003	0.053	0.059	0.023	0.005	-0.215	-0.729	0.124	-5.689
0.013	0.064	0.072	0.029	0.007	-0.242	-0.68	0.128	-5.692
0.02	0.055	0.052	0.016	0.01	-0.347	-0.727	0.123	-5.692
0.01	0.045	0.039	0.007	-0.001	-0.42	-0.77	0.12	-5.701
0.037	0.046	0.052	0.009	-0.014	-0.395	-0.696	0.12	-5.699
0.049	0.042	0.067	0.002	-0.012	-0.386	-0.702	0.12	-5.689
0.006	0.039	0.056	-0.006	0.006	-0.36	-0.843	0.119	-5.69
0.019	0.044	0.027	0.002	-0.003	-0.207	-0.722	0.119	-5.692
0.059	0.044	0.036	0.009	-0.021	-0.183	-0.323	0.119	-5.698
0.032	0.039	0.065	0.006	-0.007	-0.327	-0.139	0.119	-5.704
0.016	0.042	0.059	0.012	0.011	-0.333	-0.204	0.118	-5.709
0.031	0.038	0.039	0.01	0.017	-0.294	-0.247	0.116	-5.714
0.04	0.032	0.037	0.002	0.005	-0.377	-0.252	0.12	-5.694
0.053	0.044	0.035	0.022	-0.024	-0.411	-0.344	0.123	-5.676
0.035	0.054	0.043	0.034	-0.036	-0.284	-0.509	0.118	-5.695
-0.004	0.038	0.063	0.011	-0.018	-0.142	-0.523	0.116	-5.699
0.011	0.026	0.057	0.003	0	-0.102	-0.376	0.124	-5.681
0.046	0.034	0.042	-0.001	0.001	-0.146	-0.282	0.127	-5.693
0.037	0.042	0.048	-0.006	0.005	-0.242	-0.207	0.122	-5.698
0.034	0.025	0.029	0.009	0.006	-0.289	-0.093	0.117	-5.679
0.048	0.01	-0.011	0.021	-0.013	-0.266	-0.112	0.122	-5.686
0.039	0.025	0	0.022	-0.023	-0.274	-0.223	0.125	-5.711
0.024	0.032	0.042	0.014	-0.031	-0.299	-0.32	0.121	-5.705
0.026	0.023	0.054	0.008	-0.058	-0.277	-0.473	0.117	-5.687
0.04	0.021	0.039	0.016	-0.082	-0.166	-0.55	0.116	-5.69
0.039	0.008	0.039	0.019	-0.065	-0.082	-0.469	0.12	-5.688
0.017	-0.016	0.056	0.011	-0.006	-0.186	-0.382	0.123	-5.674
0.017	-0.007	0.057	0.001	0.028	-0.321	-0.331	0.118	-5.682
0.027	0.026	0.04	-0.001	0.017	-0.328	-0.348	0.117	-5.702
0.036	0.045	0.033	0.005	0.008	-0.325	-0.418	0.122	-5.706
0.044	0.061	0.043	0.011	-0.016	-0.348	-0.383	0.12	-5.702
0.035	0.068	0.048	0.02	-0.062	-0.337	-0.322	0.109	-5.704
0.026	0.053	0.046	0.022	-0.088	-0.325	-0.427	0.1	-5.694
0.017	0.04	0.051	0.019	-0.091	-0.319	-0.582	0.108	-5.676
0.011	0.05	0.058	0.02	-0.058	-0.29	-0.56	0.12	-5.683
0.013	0.063	0.061	0.014	0.004	-0.29	-0.446	0.113	-5.696
-0.003	0.057	0.048	0.009	0.025	-0.315	-0.444	0.104	-5.696
0.005	0.044	0.025	0.016	0.012	-0.287	-0.503	0.111	-5.691
0.04	0.05	0.032	0.016	0.024	-0.254	-0.569	0.119	-5.683
0.033	0.056	0.057	0.001	0.056	-0.248	-0.606	0.115	-5.678
0.021	0.045	0.054	-0.01	0.06	-0.194	-0.517	0.114	-5.682
0.059	0.038	0.041	0	0.016	-0.128	-0.416	0.12	-5.68
0.072	0.039	0.042	0.019	-0.023	-0.15	-0.436	0.126	-5.672
0.034	0.042	0.047	0.021	-0.002	-0.241	-0.549	0.126	-5.679
0.017	0.049	0.05	0.008	0.024	-0.321	-0.68	0.117	-5.694
0.023	0.048	0.036	0.006	0.007	-0.307	-0.743	0.111	-5.701
0.019	0.041	0.016	0.011	-0.019	-0.24	-0.73	0.118	-5.697
0.029	0.04	0.027	0.012	-0.025	-0.331	-0.728	0.117	-5.689
0.042	0.036	0.05	0.02	-0.006	-0.474	-0.762	0.115	-5.687
0.026	0.025	0.05	0.033	0.021	-0.403	-0.715	0.122	-5.678
0.022	0.022	0.042	0.028	0.036	-0.271	-0.577	0.12	-5.671
0.049	0.037	0.047	0.012	0.031	-0.254	-0.549	0.122	-5.683
0.048	0.051	0.054	0.017	0.012	-0.284	-0.646	0.134	-5.695
0.021	0.043	0.043	0.02	-0.003	-0.294	-0.708	0.138	-5.694
0.024	0.028	0.025	0.002	-0.014	-0.253	-0.711	0.124	-5.688
0.036	0.028	0.028	-0.012	-0.021	-0.209	-0.535	0.116	-5.682
0.035	0.029	0.045	-0.025	-0.02	-0.224	-0.225	0.128	-5.685
0.035	0.027	0.057	-0.022	-0.023	-0.276	-0.166	0.134	-5.7
0.023	0.032	0.06	0.005	-0.016	-0.315	-0.245	0.122	-5.698
0.021	0.04	0.057	0.013	0	-0.323	-0.182	0.109	-5.678
0.041	0.048	0.063	0.008	-0.012	-0.347	-0.124	0.104	-5.679
0.051	0.048	0.067	0.014	-0.023	-0.38	-0.21	0.105	-5.702
0.05	0.032	0.044	0.011	-0.018	-0.359	-0.411	0.104	-5.702
0.038	0.029	0.031	0.005	-0.017	-0.305	-0.494	0.103	-5.683
0.027	0.043	0.045	0.013	-0.014	-0.276	-0.294	0.116	-5.69
0.041	0.04	0.05	0.019	-0.006	-0.29	-0.105	0.131	-5.705
0.041	0.026	0.043	0.019	-0.002	-0.286	-0.18	0.121	-5.697
0.026	0.025	0.04	0.019	-0.006	-0.189	-0.35	0.108	-5.685
0.037	0.041	0.049	0.015	-0.017	-0.119	-0.43	0.114	-5.693
0.049	0.052	0.06	0.016	-0.024	-0.206	-0.342	0.128	-5.698
0.045	0.039	0.042	0.02	-0.024	-0.351	-0.164	0.135	-5.695
0.043	0.027	0.028	0.014	-0.015	-0.366	-0.114	0.134	-5.694
0.049	0.035	0.055	0.009	-0.01	-0.271	-0.161	0.127	-5.686
0.039	0.035	0.061	0.002	-0.015	-0.247	-0.134	0.121	-5.687
0.016	0.028	0.042	-0.001	-0.002	-0.283	-0.062	0.118	-5.703
0.019	0.036	0.049	0.008	0.015	-0.285	-0.084	0.117	-5.695
0.035	0.041	0.051	0.016	0.012	-0.257	-0.192	0.123	-5.679
0.021	0.043	0.043	0.018	0.021	-0.244	-0.339	0.13	-5.691
0.007	0.048	0.047	0.015	0.034	-0.328	-0.504	0.126	-5.699
0.021	0.038	0.033	0.007	0.015	-0.432	-0.545	0.12	-5.684
0.029	0.027	0.021	0.009	-0.016	-0.402	-0.449	0.11	-5.685
0.028	0.031	0.05	0.021	-0.033	-0.282	-0.372	0.107	-5.7
0.032	0.036	0.062	0.027	-0.042	-0.223	-0.386	0.113	-5.699
0.009	0.037	0.038	0.02	-0.043	-0.233	-0.482	0.119	-5.692
-0.006	0.037	0.033	0.011	-0.043	-0.221	-0.542	0.123	-5.693
0.027	0.044	0.053	0.006	-0.036	-0.232	-0.545	0.126	-5.697
0.048	0.057	0.059	0.004	-0.01	-0.304	-0.657	0.124	-5.705
0.039	0.045	0.047	0.006	0.003	-0.334	-0.831	0.124	-5.708
0.038	0.029	0.046	0.011	-0.007	-0.325	-0.882	0.124	-5.695
0.043	0.04	0.053	0.012	-0.014	-0.347	-0.838	0.124	-5.686
0.035	0.042	0.041	-0.006	-0.016	-0.377	-0.775	0.123	-5.691
0.01	0.039	0.037	-0.024	-0.013	-0.408	-0.692	0.123	-5.695
0.01	0.051	0.049	-0.012	-0.004	-0.389	-0.631	0.124	-5.683
0.039	0.049	0.05	0.007	-0.008	-0.289	-0.638	0.12	-5.677
0.026	0.043	0.053	0.006	-0.019	-0.257	-0.692	0.113	-5.691
-0.007	0.057	0.058	0.003	-0.007	-0.297	-0.728	0.114	-5.696
-0.005	0.053	0.029	0.008	0.007	-0.283	-0.73	0.114	-5.687
0.003	0.039	0.005	0.013	-0.007	-0.264	-0.718	0.112	-5.691
0.021	0.048	0.031	0.017	-0.029	-0.288	-0.683	0.12	-5.699
0.043	0.046	0.053	0.027	-0.031	-0.286	-0.632	0.128	-5.697
0.021	0.02	0.04	0.031	-0.018	-0.279	-0.579	0.126	-5.687
-0.006	0.02	0.037	0.02	-0.011	-0.318	-0.519	0.119	-5.682
0.009	0.049	0.05	0.014	-0.02	-0.308	-0.45	0.113	-5.692
0.028	0.054	0.055	0.016	-0.029	-0.225	-0.374	0.114	-5.694
0.031	0.036	0.044	0.016	-0.018	-0.22	-0.34	0.114	-5.688
0.038	0.032	0.028	0.026	-0.012	-0.276	-0.394	0.115	-5.684
0.047	0.031	0.027	0.028	-0.031	-0.28	-0.463	0.119	-5.679
0.046	0.028	0.041	-0.003	-0.034	-0.235	-0.491	0.119	-5.681
0.043	0.03	0.056	-0.018	0.001	-0.197	-0.56	0.113	-5.686
0.041	0.025	0.062	0.013	0.028	-0.277	-0.683	0.113	-5.676
0.05	0.025	0.063	0.031	0.02	-0.398	-0.713	0.121	-5.664
0.062	0.044	0.069	0.03	0	-0.369	-0.611	0.119	-5.679
0.053	0.05	0.063	0.032	-0.008	-0.298	-0.485	0.117	-5.693
0.031	0.041	0.028	0.017	-0.009	-0.299	-0.423	0.125	-5.679
0.02	0.039	0.004	0.011	0.003	-0.307	-0.516	0.125	-5.675
0.033	0.035	0.023	0.031	0.013	-0.272	-0.656	0.117	-5.702
0.049	0.04	0.043	0.031	0.001	-0.169	-0.643	0.113	-5.712
0.024	0.047	0.041	0.002	0.004	-0.094	-0.576	0.113	-5.688
-0.003	0.037	0.044	-0.005	0.019	-0.164	-0.597	0.118	-5.676
0.024	0.04	0.053	0.008	0.007	-0.293	-0.638	0.118	-5.693
0.047	0.055	0.053	0.002	-0.007	-0.347	-0.57	0.106	-5.699
0.026	0.043	0.035	-0.003	0.004	-0.323	-0.403	0.104	-5.696
0.026	0.03	0.016	0.015	0.011	-0.299	-0.332	0.117	-5.707
0.044	0.039	0.033	0.023	-0.006	-0.315	-0.439	0.119	-5.709
0.026	0.04	0.051	-0.002	-0.026	-0.331	-0.579	0.112	-5.697
0.019	0.03	0.043	-0.019	-0.029	-0.305	-0.598	0.112	-5.692
0.058	0.031	0.049	-0.003	-0.025	-0.241	-0.538	0.121	-5.683
0.065	0.049	0.061	0	-0.03	-0.202	-0.569	0.115	-5.67
0.034	0.063	0.045	-0.007	-0.026	-0.225	-0.668	0.109	-5.678
0.049	0.056	0.032	0.001	0.005	-0.227	-0.652	0.12	-5.696
0.066	0.036	0.035	0	0.016	-0.199	-0.508	0.126	-5.7
0.037	0.024	0.031	0	-0.024	-0.25	-0.369	0.124	-5.686
0.036	0.028	0.036	0.015	-0.056	-0.315	-0.366	0.13	-5.69
0.059	0.032	0.043	0.019	-0.054	-0.278	-0.44	0.136	-5.708
0.036	0.028	0.042	0.01	-0.043	-0.242	-0.425	0.128	-5.702
-0.001	0.027	0.044	0.003	-0.013	-0.282	-0.371	0.114	-5.692
0.015	0.02	0.042	0.005	0.03	-0.304	-0.364	0.112	-5.697
0.042	0.004	0.041	0.008	0.016	-0.308	-0.426	0.117	-5.694
0.026	0.007	0.039	0.008	-0.045	-0.307	-0.541	0.114	-5.689
0.01	0.035	0.053	0.01	-0.052	-0.266	-0.586	0.115	-5.686
0.026	0.058	0.085	0.013	-0.014	-0.31	-0.609	0.127	-5.684
0.038	0.05	0.075	0.016	-0.013	-0.41	-0.691	0.128	-5.69
0.025	0.033	0.034	0.016	-0.027	-0.373	-0.706	0.12	-5.697
0.011	0.039	0.035	0.012	-0.005	-0.291	-0.635	0.12	-5.694
0.021	0.051	0.056	0.012	0.021	-0.276	-0.592	0.12	-5.692
0.046	0.051	0.058	0.013	0.019	-0.288	-0.582	0.119	-5.7
0.045	0.053	0.054	0.014	0.018	-0.34	-0.498	0.123	-5.699
0.016	0.056	0.032	0.01	0.017	-0.343	-0.369	0.119	-5.693
0.026	0.046	0.019	0.005	-0.005	-0.274	-0.346	0.115	-5.697
0.065	0.036	0.041	0.012	-0.023	-0.282	-0.39	0.126	-5.701
0.056	0.037	0.042	0.023	-0.027	-0.321	-0.386	0.137	-5.697
0.01	0.033	0.032	0.022	-0.024	-0.303	-0.343	0.127	-5.691
-0.006	0.027	0.052	0.014	-0.003	-0.297	-0.325	0.116	-5.695
0.01	0.038	0.057	0.01	0.021	-0.312	-0.413	0.122	-5.704
0.02	0.05	0.032	0.016	0.019	-0.305	-0.566	0.123	-5.7
0.018	0.041	0.025	0.022	0.003	-0.279	-0.624	0.117	-5.687
0.014	0.03	0.068	0.01	-0.004	-0.274	-0.591	0.115	-5.692
0.018	0.034	0.099	0.007	0.005	-0.276	-0.555	0.121	-5.7
0.05	0.034	0.07	0.033	0.008	-0.233	-0.559	0.134	-5.696
0.071	0.027	0.047	0.037	-0.014	-0.191	-0.605	0.137	-5.693
0.046	0.026	0.047	0.011	-0.028	-0.207	-0.62	0.126	-5.689
0.027	0.03	0.039	0.01	-0.023	-0.243	-0.578	0.117	-5.691
0.031	0.048	0.049	0.021	-0.032	-0.234	-0.553	0.112	-5.706
0.03	0.06	0.05	0.016	-0.019	-0.252	-0.607	0.111	-5.706
0.042	0.037	0.021	0.013	0.028	-0.346	-0.69	0.107	-5.693
0.043	0.029	0.022	0.011	0.051	-0.393	-0.667	0.098	-5.695
0.019	0.05	0.045	0.007	0.046	-0.363	-0.544	0.106	-5.702
0.022	0.046	0.049	0.012	0.026	-0.332	-0.437	0.117	-5.697
0.033	0.026	0.052	0.013	-0.006	-0.299	-0.429	0.106	-5.69
0.03	0.038	0.044	0.007	-0.015	-0.277	-0.505	0.105	-5.703
0.044	0.049	0.034	0.002	-0.013	-0.267	-0.539	0.113	-5.716
0.033	0.027	0.045	-0.007	-0.04	-0.261	-0.448	0.112	-5.699
0.008	0.021	0.038	-0.012	-0.046	-0.287	-0.331	0.111	-5.679
0.03	0.034	0.034	0.001	-0.021	-0.316	-0.34	0.116	-5.685
0.052	0.033	0.063	0.015	-0.022	-0.318	-0.424	0.13	-5.705
0.05	0.034	0.063	0.017	-0.03	-0.309	-0.433	0.134	-5.702
0.042	0.038	0.029	0.012	-0.025	-0.302	-0.406	0.114	-5.682
0.012	0.035	0.022	0.006	-0.012	-0.311	-0.393	0.105	-5.683
0.002	0.045	0.046	0.008	0.002	-0.294	-0.339	0.119	-5.679
0.025	0.059	0.054	0.005	-0.014	-0.243	-0.293	0.124	-5.677
0.032	0.067	0.042	-0.002	-0.027	-0.223	-0.284	0.12	-5.702
0.041	0.055	0.035	0.003	-0.009	-0.221	-0.231	0.123	-5.696
0.042	0.036	0.033	0.013	-0.003	-0.211	-0.19	0.126	-5.671
0.02	0.047	0.039	0.023	-0.026	-0.214	-0.243	0.126	-5.677
0.023	0.056	0.051	0.023	-0.03	-0.231	-0.336	0.122	-5.688
0.026	0.035	0.057	0.008	0.002	-0.251	-0.404	0.116	-5.696
0.012	0.031	0.058	0.004	-0.007	-0.278	-0.409	0.111	-5.705
0.02	0.056	0.054	0.015	-0.049	-0.306	-0.367	0.114	-5.692
0.035	0.041	0.047	0.015	-0.028	-0.317	-0.345	0.12	-5.674
0.032	0.001	0.029	0.007	0	-0.308	-0.4	0.122	-5.67
0.019	0.015	0.023	0.007	-0.008	-0.277	-0.476	0.121	-5.669
0.021	0.041	0.04	0.009	-0.003	-0.263	-0.483	0.12	-5.682
0.031	0.033	0.04	0.016	0.001	-0.299	-0.45	0.12	-5.699
0.031	0.033	0.03	0.024	-0.006	-0.325	-0.427	0.119	-5.683
0.03	0.047	0.031	0.014	-0.003	-0.296	-0.484	0.118	-5.664
0.022	0.047	0.035	0.002	0.005	-0.261	-0.606	0.118	-5.681
0.012	0.046	0.051	0.007	0.008	-0.273	-0.618	0.118	-5.704
0.009	0.051	0.064	0.016	0.003	-0.321	-0.537	0.114	-5.701
0.019	0.044	0.045	0.017	-0.001	-0.336	-0.515	0.108	-5.685
0.04	0.037	0.024	0.013	0.005	-0.289	-0.5	0.115	-5.683
0.038	0.037	0.038	0.015	-0.006	-0.278	-0.478	0.124	-5.689
0.023	0.032	0.067	0.012	-0.024	-0.304	-0.51	0.125	-5.688
0.03	0.023	0.078	0.002	-0.014	-0.254	-0.47	0.124	-5.686
0.053	0.025	0.061	0.013	-0.015	-0.224	-0.337	0.12	-5.689
0.064	0.036	0.048	0.027	-0.039	-0.269	-0.258	0.116	-5.697
0.041	0.023	0.054	0.016	-0.023	-0.284	-0.203	0.119	-5.694
0.019	0.007	0.049	-0.003	0.007	-0.312	-0.148	0.123	-5.682
0.033	0.021	0.033	-0.011	0	-0.32	-0.199	0.122	-5.679
0.044	0.036	0.035	-0.012	-0.02	-0.289	-0.398	0.116	-5.684
0.039	0.041	0.043	0.003	-0.026	-0.341	-0.605	0.115	-5.688
0.042	0.036	0.042	0.015	-0.014	-0.397	-0.606	0.126	-5.682
0.036	0.023	0.042	0.006	0.009	-0.359	-0.445	0.129	-5.677
0.014	0.033	0.039	0.004	0.019	-0.267	-0.328	0.12	-5.686
0.004	0.058	0.045	0.012	0.003	-0.176	-0.302	0.116	-5.688
0.018	0.06	0.062	0.014	-0.011	-0.208	-0.354	0.118	-5.68
0.023	0.039	0.044	0.019	-0.008	-0.301	-0.426	0.116	-5.69
0.027	0.03	0.011	0.023	-0.013	-0.247	-0.422	0.113	-5.702
0.053	0.043	0.018	0.019	-0.027	-0.154	-0.466	0.123	-5.694
0.044	0.045	0.035	0.014	-0.022	-0.192	-0.65	0.133	-5.689
0.003	0.043	0.033	0.008	0.003	-0.289	-0.75	0.126	-5.695
0.017	0.047	0.038	0.005	0.015	-0.362	-0.651	0.126	-5.691
0.056	0.043	0.044	0.009	0.003	-0.381	-0.502	0.128	-5.681
0.039	0.046	0.046	0.012	-0.011	-0.366	-0.45	0.118	-5.677
0.014	0.049	0.05	0.011	-0.024	-0.373	-0.512	0.119	-5.675
0.027	0.047	0.035	0.014	-0.035	-0.36	-0.596	0.124	-5.684
0.037	0.045	0.018	0.016	-0.039	-0.299	-0.634	0.115	-5.698
0.046	0.032	0.037	0.017	-0.044	-0.225	-0.662	0.114	-5.691
0.047	0.023	0.056	0.026	-0.04	-0.178	-0.751	0.121	-5.681
0.024	0.027	0.05	0.025	-0.011	-0.178	-0.832	0.121	-5.686
0.023	0.032	0.049	0.006	0.005	-0.218	-0.801	0.119	-5.698
0.039	0.043	0.062	0.001	-0.023	-0.298	-0.716	0.117	-5.709
0.034	0.054	0.06	0.008	-0.059	-0.337	-0.621	0.112	-5.711
0.03	0.046	0.043	0.003	-0.059	-0.299	-0.602	0.114	-5.699
0.046	0.034	0.068	0.002	-0.037	-0.296	-0.704	0.121	-5.693
0.045	0.037	0.098	0.019	-0.013	-0.345	-0.682	0.123	-5.69
0.021	0.042	0.063	0.023	0.01	-0.369	-0.484	0.12	-5.685
0.023	0.036	0.031	0.007	0.025	-0.353	-0.383	0.112	-5.693
0.036	0.028	0.051	0	0.043	-0.295	-0.408	0.109	-5.691
0.033	0.026	0.06	0.008	0.046	-0.257	-0.445	0.113	-5.679
0.036	0.04	0.049	0.016	0.016	-0.291	-0.481	0.115	-5.691
0.025	0.058	0.043	0.019	0.007	-0.262	-0.466	0.114	-5.698
0.01	0.048	0.036	0.006	0.024	-0.18	-0.397	0.116	-5.685
0.032	0.035	0.021	0.001	0.015	-0.209	-0.366	0.117	-5.688
0.052	0.043	0.026	0.021	0	-0.294	-0.381	0.123	-5.697
0.047	0.045	0.039	0.025	-0.009	-0.328	-0.358	0.129	-5.687
0.048	0.034	0.032	0.011	-0.008	-0.314	-0.325	0.124	-5.681
0.042	0.038	0.03	0.01	0.005	-0.249	-0.333	0.12	-5.688
0.021	0.051	0.05	0.012	-0.002	-0.181	-0.337	0.121	-5.692
0.014	0.046	0.051	0.008	-0.018	-0.206	-0.38	0.12	-5.686
0.016	0.035	0.023	0.008	-0.005	-0.284	-0.422	0.122	-5.677
0.014	0.035	0.027	0.009	0.01	-0.294	-0.383	0.125	-5.68
0.023	0.033	0.059	0.006	-0.007	-0.295	-0.454	0.124	-5.688
0.034	0.028	0.057	0.003	-0.023	-0.338	-0.615	0.124	-5.689
0.028	0.032	0.041	-0.003	-0.012	-0.328	-0.625	0.12	-5.691
0.034	0.038	0.045	-0.003	-0.004	-0.248	-0.59	0.12	-5.689
0.057	0.041	0.05	0.001	-0.011	-0.199	-0.651	0.121	-5.684
0.061	0.053	0.048	0.003	-0.012	-0.205	-0.708	0.113	-5.686
0.031	0.054	0.047	0.005	-0.005	-0.156	-0.723	0.109	-5.689
-0.005	0.036	0.042	0.008	-0.01	-0.095	-0.746	0.113	-5.69
0.007	0.028	0.041	0.01	-0.027	-0.177	-0.75	0.117	-5.692
0.056	0.031	0.053	0.009	-0.04	-0.324	-0.692	0.122	-5.689
0.054	0.03	0.055	0.013	-0.036	-0.396	-0.626	0.129	-5.692
0.006	0.035	0.05	0.016	-0.022	-0.369	-0.578	0.124	-5.703
0.001	0.044	0.063	0.011	-0.014	-0.341	-0.588	0.115	-5.716
0.014	0.051	0.078	0.012	-0.013	-0.372	-0.685	0.119	-5.713
0.019	0.052	0.068	0.014	-0.012	-0.372	-0.671	0.125	-5.699
0.04	0.038	0.038	0.003	-0.017	-0.346	-0.514	0.118	-5.702
0.04	0.027	0.036	0.01	-0.022	-0.359	-0.484	0.113	-5.715
0.019	0.038	0.05	0.026	-0.011	-0.352	-0.507	0.122	-5.712
0.011	0.042	0.042	0.02	-0.012	-0.352	-0.406	0.125	-5.701
0.005	0.031	0.041	0.01	-0.029	-0.387	-0.326	0.114	-5.705
0.027	0.028	0.053	0.016	-0.01	-0.346	-0.309	0.107	-5.714
0.073	0.029	0.06	0.021	0.015	-0.258	-0.329	0.105	-5.705
0.064	0.03	0.068	0.016	0.004	-0.235	-0.415	0.104	-5.683
0.038	0.043	0.063	0.011	0.006	-0.269	-0.445	0.11	-5.673
0.039	0.051	0.026	0.006	0.01	-0.285	-0.357	0.112	-5.684
0.008	0.046	-0.009	0.008	-0.023	-0.255	-0.279	0.112	-5.7
-0.009	0.037	0.001	0.026	-0.036	-0.255	-0.25	0.119	-5.7
0.033	0.031	0.017	0.024	-0.012	-0.281	-0.204	0.122	-5.695
0.041	0.031	0.011	0.003	0.016	-0.268	-0.178	0.113	-5.691
0.01	0.037	0.026	0.01	0.035	-0.282	-0.157	0.119	-5.689
0.025	0.039	0.059	0.019	0.039	-0.348	-0.158	0.136	-5.688
0.038	0.034	0.058	0.002	0.051	-0.383	-0.303	0.127	-5.685
0.019	0.037	0.02	-0.014	0.043	-0.332	-0.474	0.109	-5.693
0.036	0.047	0.036	-0.023	-0.016	-0.236	-0.551	0.116	-5.71
0.064	0.039	0.089	-0.036	-0.056	-0.219	-0.591	0.124	-5.701
0.053	0.031	0.064	-0.054	-0.046	-0.28	-0.553	0.115	-5.68
0.016	0.034	0.014	-0.028	-0.03	-0.302	-0.465	0.117	-5.684
0.006	0.035	0.029	0.063	-0.002	-0.249	-0.431	0.131	-5.691
0.045	0.03	0.053	0.111	0.017	-0.188	-0.473	0.121	-5.677
0.054	0.041	0.054	0.07	-0.011	-0.228	-0.565	0.108	-5.674
0.024	0.057	0.056	0.031	-0.033	-0.297	-0.623	0.117	-5.69
0.031	0.047	0.042	0.021	-0.022	-0.279	-0.601	0.12	-5.696
0.036	0.035	0.026	0.007	-0.022	-0.253	-0.547	0.116	-5.688
0.009	0.045	0.041	0	-0.036	-0.261	-0.57	0.123	-5.685
0.018	0.039	0.046	0.01	-0.04	-0.274	-0.649	0.126	-5.69
0.043	0.021	0.03	0.008	-0.027	-0.296	-0.616	0.123	-5.684
0.039	0.031	0.035	-0.023	-0.008	-0.35	-0.511	0.123	-5.683
0.034	0.044	0.056	-0.034	-0.005	-0.406	-0.48	0.123	-5.694
0.039	0.035	0.06	0.002	-0.017	-0.402	-0.511	0.121	-5.691
0.04	0.038	0.047	0.044	-0.028	-0.368	-0.576	0.124	-5.68
0.026	0.049	0.051	0.067	-0.022	-0.337	-0.658	0.128	-5.681
0.024	0.04	0.07	0.073	-0.015	-0.332	-0.668	0.123	-5.689
0.049	0.034	0.066	0.055	-0.031	-0.372	-0.606	0.117	-5.689
0.05	0.045	0.053	0.026	-0.033	-0.385	-0.591	0.123	-5.688
0.026	0.046	0.052	0.017	0.001	-0.309	-0.621	0.123	-5.695
0.018	0.031	0.051	0.02	0.019	-0.239	-0.619	0.112	-5.691
0.022	0.034	0.05	0.015	-0.005	-0.298	-0.617	0.115	-5.686
0.022	0.057	0.04	0.004	-0.018	-0.302	-0.561	0.128	-5.691
0.018	0.059	0.018	0.002	-0.01	-0.144	-0.427	0.122	-5.687
0.025	0.047	0.015	0.009	-0.01	-0.105	-0.336	0.112	-5.681
0.049	0.043	0.031	0.012	-0.014	-0.204	-0.269	0.12	-5.685
0.05	0.036	0.036	0.014	-0.01	-0.279	-0.189	0.126	-5.689
0.018	0.029	0.031	0.014	0.006	-0.346	-0.129	0.125	-5.696
0.001	0.027	0.036	0.014	0.013	-0.258	-0.086	0.122	-5.71
0.003	0.039	0.05	0.017	-0.008	-0.105	-0.142	0.112	-5.707
0.012	0.045	0.046	0.019	-0.014	-0.202	-0.341	0.104	-5.699
0.029	0.007	0.033	0.015	-0.002	-0.331	-0.503	0.111	-5.701
0.04	-0.016	0.062	0.028	-0.012	-0.299	-0.467	0.12	-5.695
0.034	0.016	0.086	0.056	-0.017	-0.29	-0.366	0.121	-5.687
0.033	0.038	0.05	0.027	-0.004	-0.29	-0.395	0.121	-5.688
0.047	0.039	0.03	-0.049	-0.007	-0.257	-0.491	0.117	-5.688
0.044	0.049	0.042	-0.067	-0.009	-0.239	-0.536	0.111	-5.687
0.031	0.06	0.032	-0.047	0.003	-0.24	-0.543	0.117	-5.687
0.045	0.066	0.034	-0.064	-0.002	-0.266	-0.555	0.129	-5.685
0.046	0.06	0.045	-0.104	-0.016	-0.21	-0.607	0.124	-5.688
0.032	0.045	0.02	-0.12	-0.015	-0.107	-0.668	0.112	-5.695
0.04	0.036	0.006	-0.085	-0.007	-0.16	-0.628	0.111	-5.694
0.055	0.031	0.034	-0.023	-0.009	-0.278	-0.509	0.117	-5.687
0.06	0.034	0.046	0.017	-0.025	-0.326	-0.435	0.128	-5.682
0.026	0.032	0.04	0.021	-0.011	-0.372	-0.429	0.127	-5.682
-0.005	0.027	0.034	0.026	0.019	-0.3	-0.436	0.109	-5.689
0.024	0.04	0.021	0.043	0.011	-0.134	-0.495	0.115	-5.69
0.033	0.04	0.021	0.044	0	-0.215	-0.648	0.124	-5.697
0.019	0.023	0.037	0.039	0.008	-0.392	-0.776	0.11	-5.721
0.058	0.031	0.063	0.039	0.004	-0.343	-0.808	0.107	-5.721
0.078	0.039	0.09	0.036	-0.001	-0.269	-0.799	0.12	-5.699
0.036	0.036	0.09	0.046	0.004	-0.296	-0.741	0.125	-5.687
0.015	0.041	0.078	0.061	0.005	-0.311	-0.651	0.121	-5.68
0.024	0.035	0.072	0.052	0.001	-0.311	-0.565	0.119	-5.682
0.021	0.022	0.071	0.04	-0.012	-0.291	-0.49	0.118	-5.682
0.026	0.03	0.082	0.033	-0.028	-0.268	-0.441	0.115	-5.671
0.051	0.042	0.079	0.019	-0.017	-0.272	-0.398	0.115	-5.68
0.051	0.037	0.037	0.02	0.008	-0.277	-0.397	0.113	-5.697
0.027	0.04	0	0.031	0	-0.297	-0.465	0.111	-5.696
0.02	0.057	0.008	0.019	-0.024	-0.3	-0.487	0.12	-5.687
0.028	0.06	0.033	0.007	-0.026	-0.266	-0.495	0.127	-5.678
0.016	0.042	0.037	0.013	-0.012	-0.276	-0.591	0.124	-5.683
0	0.041	0.028	0.018	-0.005	-0.325	-0.674	0.12	-5.702
0.025	0.049	0.049	0.016	-0.017	-0.337	-0.632	0.117	-5.702
0.046	0.034	0.067	0.013	-0.027	-0.338	-0.487	0.116	-5.681
0.03	0.025	0.042	0.01	-0.021	-0.372	-0.412	0.117	-5.674
0.026	0.038	0.052	0.01	-0.021	-0.372	-0.499	0.115	-5.683
0.041	0.043	0.087	0.009	-0.015	-0.329	-0.544	0.113	-5.688
0.047	0.044	0.063	0.013	-0.002	-0.301	-0.469	0.121	-5.688
0.024	0.046	0.039	0.017	-0.013	-0.246	-0.426	0.123	-5.691
-0.007	0.036	0.048	0	-0.019	-0.178	-0.458	0.114	-5.693
0.006	0.027	0.042	-0.009	0	-0.191	-0.5	0.114	-5.691
0.031	0.035	0.033	0.012	-0.003	-0.264	-0.467	0.117	-5.692
0.025	0.049	0.038	0.019	-0.022	-0.37	-0.338	0.118	-5.699
0.019	0.05	0.023	0.007	-0.025	-0.459	-0.22	0.124	-5.699
0.031	0.043	0.005	0.011	-0.028	-0.421	-0.225	0.125	-5.687
0.045	0.038	0.026	0.018	-0.026	-0.348	-0.29	0.116	-5.681
0.034	0.032	0.055	0.012	0.005	-0.325	-0.271	0.111	-5.692
0.009	0.019	0.052	0.005	0.029	-0.243	-0.227	0.119	-5.703
0.016	0.02	0.045	0.009	0.005	-0.19	-0.29	0.124	-5.697
0.028	0.036	0.053	0.016	-0.018	-0.245	-0.391	0.122	-5.683
0.011	0.023	0.051	0.016	0.003	-0.289	-0.428	0.123	-5.688
0.02	0.001	0.035	0.015	0.008	-0.326	-0.391	0.125	-5.707
0.046	0.023	0.032	0.002	-0.008	-0.343	-0.331	0.132	-5.708
0.028	0.047	0.046	-0.011	-0.005	-0.312	-0.368	0.135	-5.693
0.023	0.046	0.045	0.006	-0.003	-0.358	-0.518	0.124	-5.691
0.054	0.053	0.044	0.02	-0.009	-0.426	-0.619	0.117	-5.699
0.042	0.054	0.064	0.014	0.004	-0.365	-0.535	0.119	-5.695
0.007	0.041	0.067	0.01	0.026	-0.253	-0.377	0.114	-5.687
0.011	0.053	0.051	0.008	0.02	-0.19	-0.342	0.114	-5.683
0.022	0.069	0.048	0.007	0.007	-0.178	-0.398	0.118	-5.682
0.03	0.055	0.042	0.006	0.01	-0.177	-0.398	0.113	-5.69
0.038	0.049	0.026	0.004	0.012	-0.145	-0.317	0.111	-5.695
0.027	0.053	0.031	0.017	0	-0.136	-0.28	0.119	-5.697
0.025	0.041	0.043	0.021	-0.015	-0.17	-0.393	0.12	-5.695
0.033	0.041	0.042	0.002	-0.013	-0.224	-0.524	0.12	-5.69
0.043	0.05	0.043	-0.001	-0.03	-0.312	-0.491	0.128	-5.693
0.067	0.046	0.053	0.009	-0.075	-0.37	-0.373	0.129	-5.694
0.066	0.041	0.059	0.011	-0.103	-0.363	-0.366	0.116	-5.684
0.036	0.041	0.052	0.016	-0.106	-0.328	-0.437	0.11	-5.683
0.028	0.035	0.026	0.02	-0.085	-0.278	-0.473	0.117	-5.691
0.044	0.028	0.012	0.019	-0.057	-0.25	-0.443	0.122	-5.689
0.042	0.027	0.038	0.019	-0.031	-0.251	-0.382	0.126	-5.683
0.031	0.028	0.047	0.019	0.018	-0.256	-0.447	0.121	-5.686
0.029	0.024	0.034	0.02	0.067	-0.253	-0.672	0.109	-5.689
0.033	0.032	0.04	0.021	0.07	-0.218	-0.806	0.116	-5.686
0.038	0.052	0.05	0.018	0.033	-0.219	-0.724	0.128	-5.686
0.011	0.06	0.049	0.016	0.003	-0.279	-0.643	0.121	-5.684
-0.001	0.045	0.042	0.016	0.002	-0.274	-0.706	0.119	-5.681
0.037	0.027	0.034	0.014	-0.001	-0.24	-0.79	0.124	-5.687
0.037	0.028	0.041	0.025	-0.015	-0.28	-0.748	0.123	-5.692
0.007	0.035	0.054	0.036	-0.002	-0.33	-0.616	0.122	-5.688
0.015	0.023	0.047	0.029	0.018	-0.346	-0.573	0.12	-5.693
0.044	0.021	0.038	0.029	-0.019	-0.297	-0.665	0.116	-5.7
0.057	0.047	0.047	0.045	-0.053	-0.202	-0.744	0.115	-5.694
0.03	0.034	0.053	0.054	-0.024	-0.216	-0.726	0.119	-5.688
0.003	0.003	0.045	0.052	-0.009	-0.346	-0.69	0.122	-5.691
0.021	0.025	0.037	0.049	-0.025	-0.387	-0.698	0.117	-5.696
0.032	0.045	0.037	0.039	-0.021	-0.32	-0.725	0.114	-5.699
0.015	0.03	0.047	0.01	-0.013	-0.3	-0.738	0.126	-5.702
0.021	0.034	0.057	-0.039	-0.013	-0.286	-0.725	0.13	-5.699
0.02	0.04	0.054	-0.092	0.002	-0.254	-0.684	0.116	-5.685
-0.001	0.029	0.052	-0.127	0.007	-0.318	-0.605	0.113	-5.673
0.034	0.036	0.06	-0.128	-0.015	-0.354	-0.495	0.12	-5.668
0.075	0.046	0.062	-0.114	-0.029	-0.281	-0.336	0.114	-5.672
0.042	0.043	0.051	-0.083	-0.031	-0.309	-0.175	0.1	-5.688
0.013	0.049	0.041	-0.011	-0.042	-0.373	-0.143	0.103	-5.695
0.031	0.043	0.044	0.063	-0.025	-0.31	-0.134	0.121	-5.688
0.044	0.026	0.048	0.068	0.018	-0.262	-0.071	0.129	-5.695
0.036	0.035	0.041	0.036	0.017	-0.259	-0.143	0.12	-5.703
0.033	0.036	0.049	0.044	0.013	-0.249	-0.328	0.125	-5.687
0.051	0.018	0.06	0.076	0.033	-0.291	-0.469	0.13	-5.682
0.055	0.035	0.049	0.079	0.002	-0.348	-0.535	0.118	-5.695
0.027	0.064	0.044	0.058	-0.037	-0.375	-0.537	0.114	-5.69
0.024	0.048	0.039	0.035	-0.018	-0.366	-0.521	0.118	-5.678
0.039	0.03	0.028	0.02	-0.004	-0.309	-0.489	0.12	-5.684
0.036	0.042	0.038	0.017	-0.02	-0.278	-0.432	0.128	-5.693
0.034	0.047	0.04	0.015	-0.016	-0.292	-0.445	0.124	-5.707
0.035	0.039	0.025	0.002	0.008	-0.273	-0.521	0.109	-5.717
0.034	0.041	0.031	-0.01	0.012	-0.234	-0.618	0.119	-5.702
0.037	0.053	0.048	-0.001	-0.001	-0.231	-0.724	0.129	-5.693
0.03	0.06	0.045	0.015	-0.006	-0.258	-0.613	0.113	-5.702
0.006	0.048	0.038	0.009	-0.008	-0.332	-0.315	0.101	-5.701
0.001	0.037	0.047	-0.001	-0.013	-0.404	-0.228	0.106	-5.693
0.039	0.042	0.054	0.006	-0.007	-0.37	-0.266	0.115	-5.696
0.063	0.037	0.048	0.012	-0.006	-0.319	-0.186	0.121	-5.7
0.041	0.024	0.047	0.003	-0.019	-0.319	-0.121	0.116	-5.696
0.028	0.027	0.052	-0.005	-0.01	-0.265	-0.133	0.109	-5.687
0.036	0.04	0.051	0.003	0.015	-0.178	-0.143	0.117	-5.68
0.024	0.05	0.049	0.01	0.009	-0.186	-0.146	0.126	-5.69
0.012	0.058	0.047	0.009	-0.012	-0.289	-0.199	0.116	-5.703
0.024	0.059	0.027	0.008	-0.011	-0.357	-0.266	0.107	-5.696
0.029	0.051	0.008	0.008	-0.005	-0.294	-0.254	0.116	-5.689
0.041	0.034	0.015	0.01	-0.019	-0.225	-0.273	0.121	-5.695
0.059	0.026	0.021	0.015	-0.038	-0.303	-0.408	0.119	-5.69
0.034	0.031	0.024	0.015	-0.025	-0.394	-0.519	0.122	-5.682
0.006	0.033	0.047	0.009	0.009	-0.323	-0.52	0.12	-5.689
0.017	0.039	0.062	0.012	0.014	-0.202	-0.455	0.112	-5.699
0.045	0.044	0.038	0.025	-0.009	-0.196	-0.5	0.11	-5.694
0.057	0.033	0.017	0.02	-0.014	-0.237	-0.701	0.117	-5.692
0.032	0.024	0.063	0.011	-0.002	-0.21	-0.817	0.127	-5.698
0.008	0.029	0.109	0.027	-0.007	-0.171	-0.792	0.121	-5.687
0.012	0.038	0.075	0.05	-0.013	-0.198	-0.742	0.114	-5.681
0.017	0.035	0.034	0.05	-0.007	-0.269	-0.733	0.127	-5.694
0.012	0.019	0.037	0.025	-0.005	-0.325	-0.75	0.13	-5.69
0.006	0.015	0.043	0.006	-0.012	-0.339	-0.624	0.119	-5.683
0.031	0.04	0.044	0.013	-0.012	-0.343	-0.391	0.12	-5.697
0.059	0.064	0.046	0.024	-0.001	-0.355	-0.322	0.127	-5.688
0.032	0.057	0.035	0.016	0.002	-0.341	-0.44	0.117	-5.669
0.001	0.04	0.025	0	-0.004	-0.302	-0.594	0.108	-5.68
0.016	0.043	0.032	0.005	0.001	-0.268	-0.674	0.121	-5.691
0.045	0.05	0.041	0.009	0.013	-0.245	-0.659	0.125	-5.685
0.041	0.04	0.05	-0.01	0.008	-0.236	-0.658	0.11	-5.687
0.023	0.045	0.061	-0.016	-0.029	-0.232	-0.685	0.113	-5.689
0.047	0.061	0.067	-0.009	-0.05	-0.223	-0.653	0.126	-5.689
0.077	0.031	0.059	-0.011	-0.02	-0.249	-0.567	0.125	-5.693
0.06	-0.001	0.041	-0.008	0.008	-0.314	-0.477	0.123	-5.695
0.031	0.025	0.042	-0.002	0.007	-0.345	-0.524	0.127	-5.697
0.023	0.048	0.058	-0.002	-0.005	-0.323	-0.716	0.125	-5.695
0.026	0.037	0.055	0.009	-0.016	-0.297	-0.784	0.127	-5.69
0.026	0.033	0.043	0.017	-0.004	-0.3	-0.694	0.128	-5.69
0.024	0.035	0.036	0	0.013	-0.3	-0.669	0.113	-5.685
0.026	0.035	0.042	-0.005	-0.006	-0.276	-0.726	0.109	-5.682
0.026	0.047	0.062	0.011	-0.043	-0.269	-0.752	0.119	-5.689
0.02	0.049	0.062	0.018	-0.046	-0.26	-0.7	0.114	-5.689
0.032	0.037	0.031	0.015	-0.013	-0.223	-0.615	0.111	-5.678
0.061	0.039	0.015	0.012	0.012	-0.22	-0.614	0.118	-5.676
0.057	0.03	0.031	0.019	0.008	-0.255	-0.685	0.124	-5.697
0.043	-0.001	0.038	0.033	0.003	-0.297	-0.691	0.125	-5.712
0.039	0.004	0.038	0.02	0.026	-0.324	-0.643	0.125	-5.7
0.016	0.035	0.058	0.004	0.06	-0.23	-0.601	0.126	-5.698
0.008	0.054	0.073	0.016	0.043	-0.103	-0.507	0.123	-5.713
0.037	0.06	0.052	0.018	-0.018	-0.165	-0.37	0.114	-5.7
0.051	0.054	0.027	0.004	-0.048	-0.293	-0.324	0.116	-5.681
0.032	0.04	0.046	0.008	-0.053	-0.297	-0.351	0.12	-5.691
0.019	0.034	0.072	0.015	-0.076	-0.266	-0.334	0.115	-5.697
0.025	0.038	0.05	0.019	-0.101	-0.281	-0.334	0.114	-5.692
0.017	0.047	0.029	0.02	-0.099	-0.281	-0.396	0.121	-5.695
0.002	0.044	0.042	0.004	-0.057	-0.228	-0.443	0.123	-5.692
0.009	0.036	0.051	0.001	0.01	-0.195	-0.471	0.125	-5.689
0.038	0.051	0.051	0.015	0.059	-0.211	-0.492	0.128	-5.699
0.047	0.065	0.056	0.011	0.066	-0.226	-0.513	0.124	-5.7
0.024	0.043	0.043	0.001	0.041	-0.257	-0.561	0.123	-5.686
0.039	0.031	0.019	0.004	0.016	-0.314	-0.555	0.128	-5.676
0.058	0.037	0.033	0.016	0.004	-0.355	-0.45	0.127	-5.684
0.02	0.025	0.054	0.022	-0.007	-0.361	-0.358	0.124	-5.687
0.007	0.019	0.038	0.013	-0.016	-0.35	-0.361	0.129	-5.665
0.017	0.045	0.033	0.009	-0.041	-0.295	-0.411	0.133	-5.674
0.001	0.054	0.055	0.018	-0.069	-0.24	-0.464	0.125	-5.703
0.007	0.018	0.061	0.019	-0.044	-0.357	-0.493	0.118	-5.691
0.033	-0.01	0.051	0.012	-0.005	-0.463	-0.455	0.121	-5.689
0.038	0.019	0.044	0.006	-0.003	-0.372	-0.407	0.118	-5.707
0.046	0.058	0.049	0.001	-0.007	-0.438	-0.374	0.111	-5.693
0.06	0.059	0.044	0.012	0.003	-0.656	-0.353	0.12	-5.672
0.04	0.042	0.026	0.023	0.017	-0.623	-0.367	0.139	-5.667
0.003	0.034	0.025	0.013	0.027	-0.343	-0.269	0.149	-5.68
-0.003	0.036	0.031	0.01	0.023	-0.021	-0.038	0.15	-5.7
0.013	0.045	0.035	0.014	-0.013	0.055	0.051	0.149	-5.702
0.013	0.058	0.041	0.005	-0.051	-0.183	-0.029	0.146	-5.698
0.019	0.05	0.032	-0.004	-0.049	-0.342	-0.107	0.144	-5.698
0.062	0.028	0.031	-0.002	-0.065	-0.288	-0.163	0.129	-5.69
0.065	0.037	0.047	0.016	-0.113	-0.297	-0.213	0.087	-5.687
0.008	0.056	0.044	0.028	-0.088	-0.438	-0.302	0.039	-5.693
-0.005	0.04	0.033	0.008	0	-0.55	-0.458	0.013	-5.686
0.029	0.029	0.036	-0.007	0.019	-0.402	-0.556	0.023	-5.678
0.037	0.05	0.046	0.005	-0.011	-0.066	-0.517	0.059	-5.69
0.028	0.04	0.06	0.011	0.001	-0.016	-0.473	0.081	-5.694
0.042	0.005	0.057	0.01	0.032	-0.234	-0.535	0.091	-5.683
0.055	0.017	0.038	0.009	0.039	-0.338	-0.619	0.11	-5.693
0.051	0.048	0.034	0.005	0.022	-0.303	-0.62	0.138	-5.716
0.053	0.047	0.047	0.01	-0.002	-0.204	-0.535	0.162	-5.711
0.045	0.04	0.057	0.014	-0.018	-0.133	-0.429	0.162	-5.692
0.018	0.037	0.049	0.004	-0.006	-0.186	-0.402	0.144	-5.693
0.003	0.038	0.046	0.009	0.022	-0.222	-0.451	0.132	-5.701
0.016	0.052	0.065	0.028	0.022	-0.159	-0.436	0.121	-5.694
0.044	0.057	0.064	0.021	0.006	-0.175	-0.344	0.101	-5.691
0.051	0.043	0.036	-0.001	0.004	-0.356	-0.355	0.092	-5.695
0.044	0.033	0.027	0.003	-0.007	-0.503	-0.502	0.097	-5.694
0.059	0.04	0.042	0.026	-0.02	-0.481	-0.587	0.1	-5.687
0.061	0.041	0.046	0.031	-0.004	-0.443	-0.521	0.109	-5.685
0.021	0.03	0.035	0.023	0.018	-0.444	-0.445	0.127	-5.693
0.001	0.033	0.035	0.016	-0.012	-0.407	-0.486	0.136	-5.698
0.008	0.047	0.045	0.014	-0.045	-0.327	-0.569	0.14	-5.695
0.003	0.035	0.053	0.02	-0.011	-0.254	-0.575	0.142	-5.689
0.012	0.006	0.05	0.018	0.025	-0.263	-0.513	0.138	-5.688
0.04	0.018	0.036	0.006	0.02	-0.279	-0.43	0.135	-5.693
0.045	0.046	0.026	0.005	0.011	-0.242	-0.436	0.13	-5.694
0.052	0.039	0.034	0.016	0.003	-0.266	-0.533	0.119	-5.694
0.069	0.026	0.044	0.017	0.003	-0.318	-0.501	0.118	-5.696
0.042	0.022	0.048	0.002	0.01	-0.295	-0.413	0.125	-5.695
0.013	0.03	0.051	-0.004	0.002	-0.25	-0.464	0.131	-5.69
0.038	0.053	0.058	0.003	-0.008	-0.223	-0.531	0.13	-5.683
0.043	0.062	0.064	0.001	0.004	-0.233	-0.568	0.122	-5.678
0.002	0.049	0.052	-0.005	0.006	-0.272	-0.595	0.117	-5.676
0.012	0.04	0.039	-0.006	-0.026	-0.243	-0.525	0.122	-5.68
0.062	0.035	0.055	0.006	-0.049	-0.19	-0.474	0.126	-5.688
0.049	0.034	0.069	0.015	-0.031	-0.221	-0.63	0.117	-5.689
-0.002	0.042	0.062	0.008	-0.015	-0.242	-0.875	0.111	-5.685
0.012	0.053	0.06	0.015	-0.041	-0.199	-0.965	0.122	-5.684
0.06	0.056	0.066	0.023	-0.063	-0.173	-0.854	0.128	-5.686
0.047	0.035	0.069	0.015	-0.034	-0.225	-0.684	0.126	-5.685
0	0.013	0.059	0.023	-0.004	-0.342	-0.641	0.122	-5.679
0.002	0.025	0.04	0.031	0.001	-0.401	-0.774	0.119	-5.678
0.042	0.044	0.036	0.015	-0.006	-0.322	-0.885	0.118	-5.685
0.065	0.042	0.04	0.014	-0.025	-0.241	-0.803	0.117	-5.7
0.052	0.042	0.033	0.037	-0.025	-0.245	-0.718	0.12	-5.702
0.022	0.041	0.028	0.034	0.005	-0.263	-0.82	0.124	-5.696
0.022	0.04	0.035	0.008	0.018	-0.251	-0.915	0.119	-5.696
0.054	0.057	0.035	0	0.001	-0.235	-0.807	0.112	-5.689
0.041	0.062	0.029	0.005	-0.012	-0.259	-0.571	0.112	-5.679
0.009	0.039	0.024	0.017	-0.012	-0.34	-0.506	0.113	-5.68
0.026	0.029	0.024	0.029	-0.021	-0.393	-0.744	0.119	-5.689
0.049	0.037	0.037	0.022	-0.034	-0.333	-0.865	0.129	-5.695
0.032	0.036	0.036	-0.004	-0.037	-0.273	-0.637	0.122	-5.695
0	0.035	0.031	-0.016	-0.033	-0.323	-0.419	0.121	-5.696
0.003	0.033	0.047	-0.002	-0.019	-0.373	-0.379	0.13	-5.697
0.031	0.037	0.044	0.008	0.003	-0.339	-0.401	0.124	-5.694
0.039	0.056	0.036	0.004	0.009	-0.275	-0.345	0.11	-5.695
0.043	0.06	0.059	0.008	-0.013	-0.244	-0.223	0.111	-5.697
0.057	0.039	0.056	0.012	-0.046	-0.233	-0.294	0.112	-5.696
0.048	0.035	0.031	0.008	-0.062	-0.188	-0.473	0.104	-5.693
0.023	0.04	0.046	0.005	-0.034	-0.154	-0.487	0.11	-5.691
0.013	0.029	0.06	0.004	0.014	-0.18	-0.427	0.125	-5.694
0.014	0.024	0.042	-0.001	0.036	-0.224	-0.384	0.118	-5.69
0.017	0.032	0.047	0.002	0.027	-0.272	-0.368	0.113	-5.688
0.018	0.038	0.061	0.013	0.012	-0.305	-0.409	0.119	-5.696
0.002	0.043	0.042	0.006	0.011	-0.286	-0.379	0.114	-5.698
-0.001	0.042	0.023	-0.016	0.02	-0.282	-0.269	0.109	-5.694
0.022	0.038	0.037	-0.007	0.018	-0.325	-0.291	0.124	-5.696
0.047	0.041	0.057	0.017	0.014	-0.338	-0.405	0.135	-5.696
0.056	0.036	0.051	0.002	0.016	-0.27	-0.417	0.122	-5.69
0.026	0.024	0.035	-0.018	0.011	-0.213	-0.397	0.109	-5.684
0.012	0.026	0.036	0.006	0.004	-0.297	-0.449	0.117	-5.686
0.039	0.04	0.043	0.026	-0.006	-0.387	-0.495	0.13	-5.692
0.045	0.05	0.051	0.021	-0.026	-0.349	-0.533	0.125	-5.692
0.033	0.048	0.05	0.022	-0.029	-0.302	-0.492	0.108	-5.687
0.014	0.04	0.027	0.012	-0.012	-0.286	-0.329	0.109	-5.695
[truncated: 18,245 more rows]
