# Supplementary material for: Asymmetric and transient properties of reciprocal activity of antagonists during the paw-shake response in the cat
Source: PLoS Comput Biol. 2021 Dec 28;17(12):e1009677. doi: 10.1371/journal.pcbi.1009677 (PMC8759665; doi:10.1371/journal.pcbi.1009677)
Supplement: S1 Data — File name of each file has the following structure: SupplementaryFileNumber_Data_SessionNumber_AnimalCode_EpisodeNumber.txt. Example: S1_Data_7_3-25-0_bo_9F.txt, where S1 is the supplementary data file number 7, 3-25-0 is session number, bo is animal code, 9F is episode number, and txt is file type extension. Each column of each file contains raw EMG signal of a specific muscle in mV sampled at 3000 Hz and band-pass filtered (Butterworth zero-lag filter, 30 Hz– 1000 Hz, 3 dB). First line of each file contains muscle name abbreviations (see Table 3 in the manuscript): MG, medial gastrocnemius; SO, soleus; BFS, biceps femoris anterior; IP, iliopsoas; TA, tibialis anterior; VA, vastus lateralis and vastus medialis. (ZIP) [file pcbi.1009677.s001.zip › S1_Data/S1_Data_33_6-9-0_br_35F.txt]

BFP	MG	SO	BFA	VM	TA	VL	IP	RF	MGprox	Sural Nerve
-0.092	-0.114	-0.027	0.037	0.002	3.858	-0.003	0.085	-1.878	0.019	0.007
0.224	-0.024	-0.098	0.041	-0.007	3.171	-0.004	0.084	-1.652	0.015	0.013
0.351	0.071	-0.158	0.044	-0.001	2.31	0.007	0.071	-1.339	0.003	0.003
0.279	0.118	-0.145	0.035	0.016	1.714	0.01	0.057	-1.026	-0.001	-0.013
0.262	0.131	-0.049	0.023	0.023	1.185	0.006	0.062	-0.476	0.002	-0.008
0.288	0.127	0.074	0.022	0.032	0.693	0.005	0.073	0.227	0.006	0.005
0.262	0.132	0.158	0.016	0.048	0.294	0.007	0.072	0.768	0.005	0.003
0.202	0.141	0.182	0.002	0.029	-0.089	0.011	0.075	1.143	-0.004	-0.005
0.156	0.131	0.155	-0.006	-0.023	-0.473	0.008	0.079	1.547	-0.005	-0.007
0.113	0.11	0.106	-0.004	-0.036	-0.781	0.001	0.074	1.99	0.002	-0.006
0.086	0.1	0.072	0.005	0.01	-1.024	0.003	0.072	2.285	0.001	-0.008
0.101	0.095	0.057	0.014	0.052	-1.223	0.002	0.078	2.431	-0.003	-0.006
0.11	0.093	0.044	0.009	0.058	-1.307	-0.004	0.085	2.608	-0.009	0.004
0.098	0.094	0.023	-0.002	0.054	-1.342	0	0.085	2.793	-0.016	0.008
0.106	0.076	0.01	-0.008	0.059	-1.451	0.009	0.075	2.847	-0.016	-0.002
0.119	0.061	0.019	-0.014	0.07	-1.575	0.009	0.062	2.799	-0.016	-0.004
0.107	0.069	0.043	-0.014	0.075	-1.66	0	0.068	2.705	-0.01	0.01
0.107	0.037	0.059	-0.012	0.073	-1.735	0.001	0.09	2.493	0.011	0.012
0.14	-0.028	0.045	-0.011	0.058	-1.789	0.014	0.091	2.209	0.016	-0.001
0.147	-0.038	0.016	-0.005	0.039	-1.823	0.013	0.078	1.913	0	-0.001
0.114	-0.002	0.007	-0.005	0.045	-1.839	0.006	0.075	1.56	-0.009	0.008
0.089	0.028	-0.043	-0.013	0.063	-1.818	0.007	0.075	1.231	-0.012	0.004
0.052	0.043	-0.168	-0.017	0.064	-1.813	0.005	0.079	0.909	-0.022	-0.004
0.001	0.039	-0.254	-0.017	0.052	-1.865	0.006	0.09	0.584	-0.027	-0.006
-0.012	0.034	-0.241	-0.017	0.039	-1.933	0.009	0.098	0.374	-0.024	-0.006
-0.013	0.03	-0.14	-0.017	0.034	-1.988	0.002	0.103	0.206	-0.016	-0.008
-0.031	0.026	0.03	-0.022	0.04	-2.022	-0.002	0.103	0.194	-0.009	-0.002
-0.054	0.033	0.145	-0.023	0.052	-1.971	0.005	0.093	0.389	-0.007	0.007
-0.059	0.035	0.149	-0.016	0.043	-1.845	0.005	0.084	0.423	-0.006	0.008
-0.024	0.022	0.122	-0.018	0.021	-1.751	-0.001	0.077	0.181	-0.007	0.009
0.025	0.018	0.093	-0.02	0.027	-1.695	0	0.076	-0.301	-0.008	0.002
0.041	0.028	0.047	-0.014	0.057	-1.65	0.001	0.088	-0.912	-0.01	-0.011
0.02	0.031	0.016	-0.015	0.076	-1.578	0.001	0.087	-1.426	-0.01	-0.003
-0.013	0.025	0.015	-0.017	0.075	-1.453	0.009	0.073	-1.855	-0.009	0.009
-0.048	0.019	0.014	-0.015	0.06	-1.386	0.011	0.075	-2.069	-0.017	0.002
-0.069	0.017	0.018	-0.014	0.051	-1.345	0.003	0.09	-2.027	-0.025	-0.002
-0.046	0.019	0.028	-0.008	0.046	-1.23	-0.001	0.095	-2.064	-0.024	0.008
-0.008	0.031	0.022	-0.008	0.04	-1.143	-0.001	0.089	-2.203	-0.024	0.011
-0.026	0.048	0.017	-0.017	0.036	-1.094	-0.006	0.085	-2.268	-0.031	0
-0.054	0.066	0.019	-0.021	0.032	-1.079	-0.013	0.084	-2.237	-0.029	-0.002
-0.024	0.077	0.014	-0.02	0.035	-1.125	-0.008	0.089	-2.173	-0.019	0.005
-0.01	0.053	0	-0.012	0.036	-1.091	-0.001	0.087	-2.128	-0.022	0.003
-0.039	-0.019	-0.013	-0.003	0.035	-1.023	-0.005	0.072	-2.048	-0.017	0.005
-0.039	-0.09	-0.013	-0.005	0.048	-1.029	-0.013	0.057	-1.922	-0.004	0.009
-0.017	-0.108	-0.003	-0.015	0.066	-0.961	-0.007	0.047	-1.76	-0.011	0
-0.006	-0.076	0.001	-0.018	0.064	-0.835	0	0.049	-1.549	-0.016	0.003
0.025	-0.034	0.005	-0.005	0.047	-0.76	0.002	0.065	-1.277	-0.002	0.007
0.041	-0.017	0.008	0.003	0.031	-0.671	-0.001	0.077	-0.931	0.001	0.002
-0.001	-0.02	0.005	-0.002	0.024	-0.624	-0.012	0.084	-0.616	0.003	0.001
-0.041	-0.026	-0.002	-0.002	0.033	-0.61	-0.01	0.101	-0.36	0.01	-0.001
-0.037	-0.023	-0.012	0.007	0.031	-0.465	0.002	0.116	-0.115	0.003	-0.005
-0.037	-0.012	-0.014	0.002	0.006	-0.288	0.001	0.115	0.005	-0.004	-0.006
-0.071	-0.004	-0.014	-0.015	0.004	-0.209	0.001	0.114	0.062	0.007	-0.005
-0.091	0.006	-0.016	-0.019	0.041	-0.154	0.003	0.123	0.319	0.011	0.003
-0.067	0.005	-0.011	-0.013	0.079	-0.151	-0.003	0.135	0.733	0.004	0.012
-0.044	-0.009	-0.005	-0.009	0.1	-0.183	-0.003	0.141	1.138	0.005	0.013
-0.024	-0.001	-0.003	-0.006	0.085	-0.131	0.002	0.145	1.59	0.008	0.012
0.015	0.013	-0.003	-0.006	0.048	-0.059	0.006	0.142	2.042	0.019	0.008
0.025	0.002	-0.01	-0.006	0.036	-0.008	0.008	0.111	2.32	0.033	0.005
0	-0.004	-0.017	-0.003	0.039	0.072	-0.001	0.054	2.504	0.026	0.005
-0.012	0.001	-0.02	0.003	0.031	0.113	-0.01	0.029	2.729	0.021	0.001
-0.002	-0.01	-0.018	0	0.028	0.102	0.001	0.069	2.984	0.02	0
0.029	-0.015	-0.012	-0.011	0.036	0.137	0.009	0.101	3.147	0.006	0.004
0.046	0.001	0.003	-0.008	0.044	0.176	0	0.075	2.951	-0.013	0.002
0.032	0.005	0.006	0.008	0.046	0.1	0.001	0.059	2.453	-0.026	0.004
0.027	0.007	-0.015	0.011	0.046	0.002	0.009	0.066	2.101	-0.019	0.008
0.012	0.025	-0.023	0.003	0.043	0.008	0.01	0.052	2.04	-0.008	0.003
-0.019	0.026	-0.011	-0.003	0.038	0.015	0.01	0.046	2.1	-0.009	-0.002
-0.016	0.004	-0.005	-0.001	0.034	0.007	0.005	0.06	2.209	-0.005	0.002
-0.002	0.008	-0.005	0.002	0.031	0.096	-0.001	0.06	2.225	-0.007	0.005
-0.004	0.024	-0.007	0.004	0.035	0.206	0.002	0.061	2.042	-0.01	0.005
-0.006	0.01	-0.007	0.009	0.038	0.272	0.001	0.077	1.728	-0.003	0
-0.007	0.004	-0.007	0.008	0.025	0.286	-0.006	0.091	1.241	0.001	-0.006
0	0.022	-0.004	-0.006	0.011	0.194	-0.008	0.096	0.782	0.006	0.004
0.02	0.028	0.003	-0.012	0.011	0.111	-0.003	0.091	0.527	0.015	0.018
0.028	0.019	-0.003	-0.006	0.026	0.106	0	0.082	0.225	0.011	0.011
0.021	0.013	-0.014	0.005	0.046	0.096	-0.001	0.087	-0.092	0.008	0.003
0.031	0.019	0	0.013	0.051	0.129	0.003	0.096	-0.308	0.011	0.005
0.05	0.027	0.011	0.002	0.038	0.18	0.008	0.087	-0.494	0.01	0.001
0.025	0.025	0.001	-0.014	0.034	0.21	0.006	0.081	-0.635	0.002	0
-0.032	0.019	0.001	-0.006	0.035	0.297	-0.001	0.089	-0.838	-0.006	0.005
-0.065	0.012	0.014	0.008	0.033	0.299	-0.004	0.094	-1.165	-0.01	0.01
-0.07	0.019	0.013	0.003	0.043	0.148	0.003	0.097	-1.491	-0.01	0.017
-0.051	0.026	-0.02	-0.01	0.052	0.056	0.003	0.106	-1.845	-0.012	0.014
-0.022	0.013	-0.079	-0.008	0.042	0.043	-0.015	0.104	-2.296	-0.019	0
0.014	0.004	-0.113	0	0.039	0.004	-0.021	0.081	-2.679	-0.016	-0.007
0.085	0.009	-0.084	0	0.045	-0.062	-0.008	0.073	-2.889	-0.013	-0.003
0.165	0.017	-0.019	-0.007	0.043	-0.123	0	0.083	-3.003	-0.027	0.006
0.182	0.028	0.057	-0.003	0.046	-0.098	0.005	0.081	-3.05	-0.026	0.013
0.13	0.007	0.122	0.008	0.052	-0.058	0.01	0.079	-2.99	0.002	0.006
0.061	-0.051	0.133	0.006	0.043	-0.107	0.003	0.084	-2.727	0.011	-0.008
0.019	-0.089	0.095	0	0.031	-0.118	-0.004	0.078	-2.373	-0.003	-0.015
0.017	-0.087	0.051	-0.003	0.033	-0.061	0.003	0.048	-2.208	-0.006	-0.007
0.008	-0.061	0.016	-0.008	0.044	-0.035	0.003	-0.004	-2.168	-0.009	0.001
-0.016	-0.017	-0.002	-0.001	0.042	-0.022	-0.003	-0.02	-2.071	-0.021	0.005
0.008	0.022	-0.006	0.008	0.022	-0.008	0.008	0.04	-1.851	-0.025	0.011
0.031	0.034	-0.005	-0.004	0.021	0.014	0.011	0.102	-1.574	-0.032	0.009
0.043	0.036	-0.005	-0.013	0.043	0.044	-0.009	0.116	-1.36	-0.042	0.005
0.075	0.045	-0.001	-0.005	0.047	0.033	-0.012	0.109	-1.023	-0.038	0.007
0.031	0.046	0.008	-0.005	0.04	0.011	0.005	0.095	-0.559	-0.034	0.001
-0.025	0.03	0.012	-0.014	0.048	-0.028	0.011	0.074	-0.275	-0.03	-0.007
-0.001	0.017	-0.003	-0.007	0.044	-0.132	0.01	0.07	-0.127	-0.023	-0.004
-0.004	0.012	-0.009	0.01	0.022	-0.217	0.005	0.087	0.096	-0.024	0.002
0.004	-0.003	0.009	0.011	0.022	-0.23	-0.005	0.099	0.421	-0.026	0.009
0.069	-0.036	0.016	0.005	0.028	-0.231	-0.005	0.097	0.775	-0.022	0.006
0.054	-0.052	0.011	0.006	0.026	-0.246	0.006	0.087	1.058	-0.035	-0.01
-0.029	-0.022	0.017	0.003	0.032	-0.257	0.007	0.076	1.307	-0.089	-0.009
-0.069	0.026	0.028	0.002	0.039	-0.212	-0.006	0.075	1.674	-0.137	0.001
-0.074	0.049	0.04	0.001	0.042	-0.083	-0.006	0.084	2.067	-0.111	0.002
-0.042	0.042	0.049	-0.008	0.043	-0.016	0.01	0.092	2.363	-0.031	0.009
0.001	0.015	0.061	-0.009	0.035	-0.096	0.015	0.095	2.653	0.039	0.005
-0.018	-0.031	0.054	0.003	0.034	-0.137	0.003	0.09	2.885	0.091	-0.008
-0.032	-0.082	-0.032	0.006	0.04	-0.095	-0.007	0.08	2.943	0.14	0.002
-0.005	-0.108	-0.154	-0.006	0.032	-0.064	-0.005	0.085	2.874	0.159	0.014
-0.009	-0.124	-0.201	-0.014	0.028	-0.041	0.005	0.091	2.792	0.119	0.012
-0.007	-0.124	-0.146	-0.013	0.04	-0.039	0.003	0.085	2.529	0.051	0.007
0.026	-0.052	-0.05	-0.005	0.043	-0.062	-0.001	0.084	2.015	0.01	0.003
0.033	0.078	0.001	0.004	0.045	-0.079	0.006	0.087	1.749	-0.002	0.009
0.032	0.196	-0.002	0.005	0.05	-0.087	0.003	0.086	1.755	0.001	0.017
0.024	0.229	0.004	0.003	0.047	-0.066	-0.009	0.084	1.581	0.011	0.01
-0.023	0.134	0.028	0.004	0.043	-0.012	-0.004	0.083	1.291	0.007	-0.001
-0.068	-0.01	0.033	0.003	0.045	0.024	0.005	0.086	1.012	-0.007	-0.004
-0.046	-0.103	0.027	0	0.046	0.033	0.004	0.088	0.679	0	0.004
0.014	-0.121	0.031	0	0.043	0.046	0.004	0.085	0.419	0.011	0.011
0.045	-0.075	0.028	-0.005	0.044	0.062	0.002	0.09	0.353	-0.003	0.004
0.051	-0.02	0.018	-0.005	0.047	0.04	-0.001	0.101	0.443	-0.008	0.001
0.037	-0.001	0.016	0.001	0.04	-0.042	-0.001	0.1	0.459	0.008	0.006
-0.007	0.007	0.023	-0.001	0.034	-0.121	0.002	0.087	0.115	0.014	-0.007
-0.053	0.017	0.025	0.002	0.035	-0.138	0.01	0.082	-0.442	0.005	-0.017
-0.066	0.026	0.015	0.002	0.04	-0.125	0.01	0.082	-0.896	-0.014	0.003
-0.059	0.054	0.011	-0.01	0.044	-0.108	-0.008	0.081	-1.318	-0.026	0.013
-0.034	0.086	0.011	-0.01	0.04	-0.099	-0.018	0.086	-1.786	-0.017	0.002
0.006	0.093	0.007	-0.005	0.04	-0.146	0.004	0.09	-2.128	-0.005	0.001
0.009	0.076	0.002	-0.012	0.039	-0.243	0.02	0.095	-2.291	-0.005	0.007
-0.011	0.037	-0.001	-0.009	0.026	-0.296	0.001	0.095	-2.439	-0.003	0.005
0.01	-0.016	-0.006	-0.001	0.023	-0.285	-0.01	0.075	-2.524	0.006	0.004
0.031	-0.027	-0.01	-0.007	0.032	-0.292	0.006	0.071	-2.423	0.005	0.005
0.024	0.025	-0.003	-0.002	0.035	-0.321	0.008	0.088	-2.286	0.001	0.004
0.025	0.077	0.002	0.013	0.04	-0.31	-0.005	0.085	-2.221	0.007	0.004
0.017	0.106	-0.006	0.009	0.046	-0.254	-0.008	0.082	-2.264	0.008	0.005
0	0.128	-0.007	-0.008	0.041	-0.223	-0.001	0.086	-2.257	0.002	0.001
0.013	0.094	0.008	-0.01	0.03	-0.252	0.002	0.085	-1.994	0.002	-0.002
0.029	-0.051	0.009	-0.006	0.018	-0.292	-0.003	0.085	-1.712	-0.004	-0.002
0.004	-0.209	-0.003	-0.005	0.019	-0.304	-0.002	0.083	-1.581	-0.008	-0.004
-0.023	-0.241	0.004	-0.005	0.031	-0.306	0.003	0.073	-1.434	-0.005	0
-0.001	-0.195	0.018	0.002	0.038	-0.326	0	0.065	-1.16	-0.012	0.015
0.032	-0.163	0.009	0.006	0.036	-0.33	-0.003	0.069	-0.792	-0.013	0.019
0.027	-0.115	0.002	0.004	0.034	-0.298	-0.005	0.077	-0.484	-0.008	0.004
0.003	-0.026	0.011	0.007	0.045	-0.291	-0.008	0.073	-0.342	-0.024	-0.009
-0.008	0.062	0.015	0.007	0.056	-0.32	-0.005	0.07	-0.316	-0.037	-0.007
0.002	0.106	0.018	-0.001	0.054	-0.321	0.002	0.081	-0.299	-0.03	-0.004
0.019	0.094	0.021	-0.002	0.045	-0.276	0.004	0.088	-0.253	-0.024	-0.002
0.027	0.063	0.01	-0.001	0.034	-0.272	0.006	0.081	-0.219	-0.014	0.001
0.025	0.047	0.01	-0.004	0.031	-0.298	0.003	0.079	-0.05	-0.006	0
0.012	0.042	0.021	-0.002	0.031	-0.264	-0.005	0.078	0.432	-0.013	0
0.005	0.027	0.02	0.003	0.03	-0.371	-0.001	0.065	1.005	-0.011	-0.003
0.002	-0.007	-0.003	-0.003	0.044	-0.684	0.008	0.066	1.445	0.01	-0.009
-0.002	-0.027	-0.035	-0.012	0.055	-0.736	0.003	0.076	1.846	0.012	-0.002
0.02	-0.019	-0.062	-0.004	0.05	-0.307	0	0.066	2.11	0	0.009
0.03	-0.031	-0.078	0.001	0.049	0.136	0.003	0.061	2.123	0.014	0.006
0.002	-0.045	-0.073	-0.012	0.054	0.163	-0.002	0.08	2.142	0.025	0
0.001	-0.019	-0.043	-0.018	0.051	0.018	-0.003	0.09	2.238	0.01	0.006
0.016	0.006	-0.009	-0.012	0.033	0.051	0.009	0.083	2.315	-0.001	0.007
0.007	0.01	0.018	-0.001	0.014	0.102	0.012	0.078	2.437	-0.002	-0.004
0.013	0.017	0.033	0.007	0.016	-0.04	0.008	0.084	2.455	-0.008	-0.01
0.036	0.029	0.027	0.007	0.033	-0.213	0.007	0.086	2.315	-0.008	-0.011
0.031	0.045	0.016	0.005	0.041	-0.232	0.008	0.083	2.301	0.002	-0.005
0.019	0.067	0.019	0.006	0.039	-0.123	0.014	0.091	2.311	0.002	0.007
0.022	0.082	0.025	0.003	0.043	0.059	0.01	0.105	2.071	-0.006	0.01
0.009	0.085	0.021	-0.009	0.049	0.18	0	0.107	1.814	-0.003	0.012
0.005	0.082	0.019	-0.012	0.043	0.142	0.003	0.101	1.6	0	0.017
0.029	0.051	0.018	0.002	0.037	0.054	0.002	0.099	1.217	-0.008	0.009
0.026	-0.024	0.011	0.011	0.039	0.02	-0.009	0.102	0.964	-0.007	0.001
0.008	-0.086	0.013	0.004	0.043	0.023	-0.009	0.105	0.871	0.001	0.005
0.02	-0.073	0.019	-0.001	0.047	-0.028	-0.001	0.108	0.55	-0.006	0.009
0.031	-0.027	0.023	0.002	0.048	-0.104	0.006	0.11	0.236	-0.014	0.007
0.025	-0.011	0.028	0.005	0.045	-0.062	0.005	0.113	0.137	-0.004	0.007
0.024	-0.016	0.014	0.003	0.043	-0.011	-0.001	0.111	0.089	0	0.006
0.027	-0.018	-0.026	-0.001	0.045	-0.107	-0.002	0.077	0.047	-0.004	0.008
0.017	-0.014	-0.05	-0.003	0.046	-0.237	-0.007	0.038	-0.112	-0.001	0.003
-0.003	-0.003	-0.055	0.001	0.046	-0.292	-0.007	0.048	-0.494	-0.005	-0.013
-0.013	0.008	-0.051	0.002	0.041	-0.277	0.007	0.083	-0.967	-0.015	-0.013
-0.009	0.01	-0.026	-0.01	0.033	-0.252	0.002	0.091	-1.417	-0.018	0.002
-0.011	0.011	0.007	-0.022	0.032	-0.279	-0.011	0.086	-1.917	-0.01	0.007
-0.016	0.018	0.03	-0.015	0.032	-0.323	0	0.095	-2.439	-0.008	0.005
-0.006	0.012	0.035	-0.007	0.027	-0.363	0.003	0.099	-2.779	-0.021	0.001
0.007	0.006	0.031	-0.002	0.023	-0.418	-0.011	0.092	-2.887	-0.022	-0.003
-0.01	0.017	0.031	-0.002	0.025	-0.409	-0.009	0.101	-2.846	-0.001	0
-0.019	0.02	0.022	-0.006	0.033	-0.267	-0.003	0.119	-2.723	0.003	0.005
0.018	0.014	0.011	-0.004	0.035	-0.143	-0.01	0.116	-2.554	-0.014	0.003
0.042	0.012	0.021	-0.006	0.03	-0.145	-0.006	0.098	-2.384	-0.014	0
0.02	0.014	0.028	-0.006	0.023	-0.146	0.004	0.093	-2.229	-0.009	0.007
0.005	0.015	0.017	0.007	0.023	-0.182	-0.005	0.103	-2.047	-0.021	0.015
0.014	0.002	0.008	0.007	0.029	-0.34	-0.011	0.116	-1.888	-0.025	0.007
0.001	-0.014	-0.001	-0.003	0.025	-0.417	0.003	0.128	-1.741	-0.011	-0.001
-0.018	-0.007	-0.016	-0.007	0.023	-0.374	0.007	0.139	-1.586	-0.008	0
0.009	0.008	-0.021	-0.008	0.039	-0.369	-0.003	0.154	-1.501	-0.014	0.003
0.035	0.013	-0.061	-0.003	0.049	-0.364	-0.003	0.147	-1.313	-0.01	0.008
0.015	0.004	-0.169	0.003	0.045	-0.368	0.005	0.119	-0.971	-0.006	0.011
-0.003	-0.005	-0.217	0	0.053	-0.435	0.011	0.122	-0.604	-0.003	0.01
0.004	0.003	-0.124	-0.003	0.063	-0.32	0.011	0.137	-0.194	-0.004	0.01
0.002	0.014	0.02	0.003	0.053	-0.038	0.006	0.11	0.078	-0.003	0.007
-0.005	0.009	0.134	0.008	0.044	0.036	0	0.004	0.184	0.003	0.002
0.01	0.001	0.172	0.008	0.045	-0.039	-0.007	-0.104	0.3	-0.007	0.006
0.024	0.002	0.138	0.01	0.043	-0.055	-0.003	-0.045	0.461	-0.015	0.01
0.009	0.006	0.092	0.012	0.044	-0.038	0.008	0.085	0.765	-0.008	0.008
-0.008	0.008	0.053	-0.002	0.048	0.037	0.006	0.105	1.188	0.002	0.007
-0.009	0.008	0.009	-0.021	0.051	0.138	0.003	0.057	1.589	0.013	0.009
0.007	0.007	-0.019	-0.018	0.06	0.188	0.013	-0.005	1.898	0.008	0.005
0.019	0.008	-0.018	-0.002	0.06	0.148	0.015	-0.05	2.162	-0.012	-0.001
-0.001	0.012	0.001	-0.002	0.043	0.073	0.002	0.003	2.449	-0.011	-0.003
-0.001	0.01	0.013	-0.015	0.025	0.091	-0.001	0.095	2.641	0.006	-0.006
0.018	0.011	0.013	-0.01	0.019	0.044	0.01	0.118	2.753	0.012	-0.01
-0.002	0.027	0.014	0.009	0.028	-0.178	0.007	0.102	2.819	0.005	-0.007
-0.009	0.03	0.015	0.017	0.037	-0.332	-0.004	0.085	2.69	0.004	-0.004
0.021	0.02	0.014	0.013	0.044	-0.289	-0.005	0.044	2.462	0.017	-0.003
0.032	0.023	0.018	0.006	0.049	-0.154	-0.006	0.025	2.299	0.022	0.003
0.025	0.026	0.024	-0.002	0.041	-0.112	-0.002	0.077	2.13	0.007	0.006
0.024	0.018	0.017	-0.003	0.03	-0.208	0.005	0.092	1.947	-0.005	0.006
0.029	0.02	0	0.004	0.025	-0.259	-0.008	0	1.817	-0.002	0.001
0.017	0.023	-0.014	0.007	0.021	-0.208	-0.016	-0.061	1.67	0.001	-0.011
-0.014	0.016	-0.019	-0.001	0.016	-0.166	0.002	0.02	1.498	0.008	-0.01
-0.015	0.016	-0.011	-0.013	0.025	-0.184	0.006	0.117	1.374	0.016	0.008
0.014	0.024	0	-0.017	0.038	-0.245	-0.008	0.102	1.242	0.007	0.018
0.026	0.031	0	-0.01	0.032	-0.243	-0.007	0.055	0.998	-0.005	0.009
0.018	0.033	0.003	-0.005	0.031	-0.135	0	0.068	0.653	-0.012	-0.003
0.014	0.036	0.011	-0.008	0.045	-0.089	-0.004	0.096	0.248	-0.019	-0.001
0.03	0.045	0.011	-0.011	0.048	-0.095	0.001	0.107	-0.173	-0.009	0.004
0.03	0.047	0.018	-0.006	0.044	-0.049	0.016	0.111	-0.466	0.007	0
-0.013	0.04	0.037	0	0.057	-0.123	0.019	0.093	-0.689	0.005	-0.004
-0.025	0.037	0.041	-0.002	0.067	-0.314	0.009	0.063	-1.007	-0.003	-0.004
0.008	0.035	0.036	-0.009	0.055	-0.379	0.01	0.063	-1.337	-0.002	-0.002
0.017	0.035	0.012	-0.007	0.047	-0.383	0.02	0.089	-1.691	-0.007	0.003
0.01	0.054	-0.083	0.003	0.05	-0.428	0.017	0.102	-2.083	-0.016	0.01
0.016	0.084	-0.21	0.004	0.042	-0.378	0.005	0.1	-2.32	-0.018	0.008
0	0.103	-0.256	-0.003	0.032	-0.284	0.006	0.099	-2.458	-0.017	0.004
-0.019	0.125	-0.196	-0.004	0.039	-0.294	0.013	0.101	-2.681	-0.015	0.006
0.005	0.133	-0.076	0	0.034	-0.348	0.011	0.105	-2.866	-0.006	0.003
0.032	0.048	0.056	-0.003	0.009	-0.337	-0.002	0.104	-2.813	-0.006	-0.004
0.019	-0.105	0.143	-0.006	0.005	-0.228	-0.013	0.099	-2.619	-0.015	0.003
-0.008	-0.191	0.155	-0.001	0.02	-0.123	-0.013	0.1	-2.534	-0.009	0.015
-0.02	-0.153	0.117	0.004	0.025	-0.092	-0.016	0.102	-2.51	-0.004	0.008
-0.005	-0.069	0.064	0.006	0.029	-0.059	-0.015	0.093	-2.329	-0.011	0.004
0.008	-0.035	0.031	0.002	0.039	-0.032	-0.013	0.079	-2.063	-0.014	0.009
0.003	-0.06	0.044	-0.008	0.048	-0.029	-0.011	0.086	-1.813	-0.014	0.004
0.001	-0.089	0.035	-0.018	0.057	0.004	0.001	0.107	-1.513	-0.008	0.006
0.003	-0.085	-0.03	-0.015	0.062	0.02	0.001	0.113	-1.159	0.002	0.015
-0.001	-0.059	-0.053	-0.002	0.056	-0.005	-0.013	0.102	-0.781	0.004	0.009
0	-0.047	-0.006	0	0.04	-0.03	-0.005	0.098	-0.503	0.005	-0.005
0.003	-0.06	0.046	-0.004	0.02	-0.074	0.011	0.11	-0.402	0.013	-0.004
-0.016	-0.096	0.064	0.003	0.023	-0.105	0.008	0.119	-0.354	0.016	0.008
-0.022	-0.142	0.012	0.002	0.043	-0.132	0.004	0.118	-0.184	0.003	0.009
0.007	-0.188	-0.086	-0.007	0.048	-0.245	0.006	0.117	0.095	-0.012	0.005
0.005	-0.209	-0.121	-0.009	0.037	-0.353	-0.003	0.115	0.293	-0.013	0.006
-0.046	-0.133	-0.058	-0.008	0.03	-0.322	-0.017	0.115	0.581	-0.015	0
-0.085	0.031	0.004	0	0.026	-0.204	-0.005	0.119	1.121	-0.031	-0.007
-0.059	0.155	-0.007	0.008	0.026	-0.079	0.016	0.118	1.6	-0.041	-0.007
0.003	0.175	-0.032	0.005	0.033	0.011	0.013	0.113	1.884	-0.036	-0.004
0.032	0.145	-0.007	0.003	0.045	0.028	0.009	0.094	2.015	-0.025	0.001
0.053	0.113	0.017	0.002	0.045	-0.016	0.011	0.078	2.043	-0.019	0.003
0.073	0.082	-0.035	0	0.038	-0.066	0.006	0.101	2.127	-0.013	0.007
0.053	0.056	-0.082	0.002	0.029	-0.101	0.003	0.128	2.241	0.005	0.007
0.054	0.05	-0.011	0	0.014	-0.174	-0.003	0.138	2.347	0.021	-0.004
0.104	0.055	0.101	0.001	-0.001	-0.267	-0.004	0.157	2.411	0.022	-0.007
0.107	0.046	0.141	0.005	0	-0.278	0.001	0.155	2.45	0.021	-0.003
0.051	0.037	0.109	0.007	0.016	-0.244	-0.007	0.119	2.586	0.021	-0.003
0.02	0.057	0.031	0.01	0.046	-0.221	-0.009	0.107	2.589	0.023	-0.004
0.011	0.073	-0.073	0.001	0.077	-0.194	0.005	0.128	2.362	0.023	-0.006
-0.011	0.042	-0.153	-0.008	0.084	-0.201	0.006	0.148	2.127	0.01	-0.011
-0.011	0	-0.17	-0.001	0.073	-0.239	-0.005	0.175	1.787	-0.001	-0.009
0.012	-0.025	-0.106	0.002	0.06	-0.273	-0.003	0.171	1.328	0.011	-0.001
0.014	-0.044	0.02	-0.005	0.033	-0.261	0.006	0.088	0.995	0.016	0.011
0.024	-0.037	0.127	-0.006	0.018	-0.178	0.002	0.061	0.796	0.004	0.017
0.041	0.016	0.159	-0.003	0.033	-0.137	-0.003	0.173	0.725	0.002	0.011
0.005	0.085	0.134	-0.006	0.044	-0.156	0.002	0.239	0.804	0.007	0.007
-0.026	0.089	0.081	-0.006	0.045	-0.147	0.003	0.155	0.823	0.009	0.009
-0.022	-0.053	0.033	-0.008	0.051	-0.173	0.001	-0.06	0.657	0.006	0.009
-0.023	-0.228	0.016	-0.012	0.048	-0.273	0.003	-0.366	0.382	-0.002	0.004
-0.001	-0.246	0.016	-0.002	0.041	-0.403	0.005	-0.494	0.126	-0.004	0.003
0.016	-0.153	0.014	0.004	0.048	-0.514	-0.002	-0.263	-0.125	-0.002	0.01
-0.008	-0.085	0.004	-0.007	0.05	-0.47	-0.006	0.053	-0.604	-0.004	0.013
-0.021	-0.036	-0.006	-0.01	0.044	-0.286	0.001	0.176	-1.344	-0.004	0.012
-0.009	0.022	0.002	0.001	0.044	-0.151	0.009	0.163	-1.998	-0.005	0.01
0.011	0.063	0.016	0.002	0.038	-0.059	0.008	0.146	-2.344	-0.008	0.002
0.024	0.069	0.019	-0.006	0.039	0.047	0.002	0.131	-2.654	-0.008	-0.002
0.001	0.052	0.018	-0.003	0.049	0.066	0	0.079	-3.137	-0.013	0.005
-0.034	0.036	0.007	0.003	0.048	0.021	-0.002	0.023	-3.393	-0.021	0.003
-0.031	0.032	-0.011	0	0.038	0.007	-0.005	-0.019	-2.963	-0.016	-0.014
-0.002	0.033	-0.006	-0.003	0.036	0.046	-0.005	-0.046	-2.222	-0.004	-0.015
0.04	0.031	0.006	0.002	0.042	0.168	-0.001	0.014	-1.966	-0.008	0.004
0.083	0.031	-0.008	0.008	0.048	0.27	0.001	0.14	-2.106	-0.015	0.011
0.097	0.031	-0.013	0.006	0.047	0.212	0.005	0.19	-2.059	-0.013	0.008
0.097	0.027	0.008	-0.001	0.035	0.07	0.008	0.128	-1.919	-0.011	0.011
0.083	0.022	0.015	0.002	0.027	-0.079	0.004	0.056	-2.079	-0.012	0.012
0.044	0.024	0.008	0.008	0.03	-0.244	0.005	0.069	-2.375	-0.011	0.007
0.029	0.03	0.011	0.003	0.037	-0.318	0.007	0.114	-2.271	-0.011	0.008
0.038	0.035	0.013	-0.003	0.035	-0.308	0	0.105	-1.677	-0.011	0.007
0.001	0.029	-0.001	-0.001	0.025	-0.331	-0.004	0.087	-1.059	-0.007	0
-0.068	0.012	-0.014	0.002	0.024	-0.369	0.002	0.097	-0.643	-0.004	-0.008
-0.079	0.002	-0.006	0.002	0.031	-0.406	0.005	0.104	-0.335	-0.003	-0.005
-0.059	0.007	0.002	-0.009	0.032	-0.434	0.001	0.099	-0.109	-0.003	0.006
-0.072	0.016	-0.011	-0.022	0.029	-0.444	-0.001	0.096	0.154	-0.006	0.005
-0.046	0.012	-0.025	-0.015	0.029	-0.462	-0.003	0.103	0.421	-0.007	0
0.02	0.01	-0.033	-0.006	0.038	-0.46	-0.007	0.108	0.43	-0.01	-0.001
0.015	0.025	-0.044	-0.008	0.046	-0.408	-0.003	0.097	0.364	-0.015	0.004
-0.032	0.03	-0.046	-0.003	0.042	-0.321	0.002	0.097	0.65	-0.007	0.006
-0.023	0.018	-0.066	0.003	0.041	-0.198	-0.001	0.111	1.261	0	0.002
0.011	0.011	-0.148	-0.003	0.043	-0.05	-0.008	0.123	1.869	-0.003	0.003
0.001	0.015	-0.23	0.001	0.04	0.053	-0.01	0.128	2.318	0.003	0
-0.02	0.019	-0.192	0.016	0.035	0.099	-0.01	0.101	2.66	0.012	-0.007
0.004	0.015	-0.037	0.011	0.03	0.082	-0.007	0.056	2.997	0.007	-0.005
0.04	0.014	0.113	-0.008	0.032	-0.064	0.001	0.043	3.23	-0.008	-0.001
0.046	0.024	0.171	-0.007	0.041	-0.231	-0.001	0.052	3.015	-0.015	0.005
0.032	0.024	0.148	0.002	0.039	-0.282	-0.002	0.062	2.521	-0.004	0.004
0.023	0.019	0.103	-0.004	0.033	-0.265	0.006	0.069	2.339	0.011	-0.005
0.027	0.026	0.067	-0.012	0.032	-0.199	0.004	0.078	2.398	0.006	0.002
0.03	0.037	0.035	-0.006	0.032	-0.117	0.008	0.087	2.379	-0.005	0.011
0.02	0.044	0.008	0.003	0.043	-0.085	0.013	0.094	2.334	-0.006	0.006
0.011	0.044	0	0.004	0.056	-0.102	0.002	0.094	2.336	-0.016	-0.002
0.009	0.041	0.005	-0.001	0.053	-0.153	-0.003	0.092	2.309	-0.035	-0.005
0.021	0.046	0.015	-0.008	0.042	-0.189	0.007	0.092	1.972	-0.034	-0.001
0.038	0.051	0.024	-0.005	0.044	-0.195	0.012	0.087	1.366	-0.018	0.002
0.043	0.052	0.028	0.003	0.047	-0.192	0.003	0.069	0.922	-0.014	0
0.056	0.054	0.026	-0.007	0.037	-0.199	-0.004	0.056	0.618	-0.015	0.001
0.086	0.052	0.02	-0.018	0.037	-0.215	0.002	0.067	0.236	-0.008	0.01
0.099	0.053	0.019	-0.007	0.042	-0.187	0.004	0.082	-0.121	-0.004	0.011
0.077	0.05	0.022	0.001	0.03	-0.106	-0.005	0.083	-0.393	-0.009	0.005
0.016	0.036	0.019	0	0.023	-0.04	-0.006	0.083	-0.731	-0.013	0.01
-0.059	0.038	0.016	0.003	0.031	-0.086	0.007	0.088	-1.071	-0.009	0.014
-0.077	0.059	0.021	-0.002	0.036	-0.189	0.011	0.09	-1.156	-0.007	0.003
-0.016	0.052	0.023	-0.009	0.036	-0.225	0	0.091	-1.233	-0.004	0
0.039	0.025	0.019	-0.003	0.033	-0.283	-0.007	0.078	-1.608	0	0.002
0.032	0.019	0.012	0.002	0.035	-0.369	-0.001	0.066	-1.855	-0.01	-0.003
-0.007	0.028	0.001	0.001	0.041	-0.366	0.003	0.078	-1.85	0	0
-0.024	0.015	-0.003	0.006	0.04	-0.307	-0.001	0.084	-2.067	0.017	0.004
-0.016	-0.036	0	0.009	0.045	-0.227	-0.004	0.074	-2.447	-0.034	0.003
-0.028	-0.082	0.001	0.001	0.052	-0.132	-0.003	0.082	-2.669	-0.104	0.002
-0.044	-0.061	0.003	0.002	0.043	-0.051	-0.003	0.098	-2.632	-0.1	0.002
-0.04	0.01	0	0.011	0.034	0.012	-0.003	0.092	-2.498	-0.065	0.002
-0.038	0.012	-0.002	0.006	0.039	0.031	-0.002	0.079	-2.576	-0.029	0
-0.044	-0.119	0.002	-0.009	0.038	-0.026	-0.002	0.08	-2.679	0.033	0.002
-0.037	-0.255	-0.003	-0.008	0.031	-0.104	-0.002	0.088	-2.477	0.076	0.012
-0.006	-0.251	-0.014	0	0.037	-0.176	-0.003	0.087	-2.159	0.073	0.017
0.034	-0.145	-0.008	-0.007	0.042	-0.277	0	0.078	-1.925	0.065	0.017
0.048	-0.073	-0.007	-0.014	0.043	-0.351	0.008	0.077	-1.645	0.052	0.014
0.039	-0.071	-0.026	-0.008	0.045	-0.389	0.008	0.087	-1.38	0.015	0.005
0.014	-0.068	-0.028	-0.002	0.041	-0.411	0.003	0.096	-1.245	0.004	-0.001
-0.039	-0.023	-0.014	-0.002	0.035	-0.331	0.007	0.097	-1.085	0.021	-0.003
-0.079	0.024	-0.013	-0.004	0.038	-0.184	0.013	0.097	-0.898	0.02	-0.007
-0.073	0.043	-0.018	-0.007	0.04	-0.114	0.008	0.095	-0.714	0.003	-0.003
-0.058	0.063	-0.018	-0.005	0.042	-0.102	0.004	0.087	-0.448	-0.006	0
-0.035	0.095	-0.011	-0.001	0.043	-0.08	0.009	0.087	-0.159	0.002	-0.004
0.007	0.097	0.002	-0.008	0.04	-0.044	0.011	0.098	0.091	0.005	0.002
0.024	0.034	-0.003	-0.015	0.045	0.003	0.005	0.105	0.314	-0.013	0.015
0.016	-0.059	-0.024	-0.005	0.053	-0.003	-0.003	0.104	0.536	-0.022	0.007
0.014	-0.081	-0.032	-0.001	0.044	-0.025	-0.001	0.103	0.996	-0.009	-0.009
0.016	-0.024	-0.023	-0.003	0.033	0.033	0.009	0.105	1.666	0.014	-0.007
0.012	0.018	-0.015	0.007	0.032	-0.044	0.001	0.109	2.031	0.037	0.001
0.008	0.023	-0.006	0.005	0.027	-0.27	-0.007	0.101	2.129	0.059	0.002
0.018	0.013	0.002	-0.005	0.027	-0.311	0.003	0.083	2.319	0.066	0.004
0.026	-0.011	-0.005	-0.002	0.04	-0.225	0.003	0.086	2.454	0.028	0.007
0.016	-0.024	-0.032	-0.001	0.045	-0.231	0.001	0.102	2.502	-0.042	0.005
0.03	0.004	-0.076	-0.001	0.043	-0.323	0.006	0.096	2.617	-0.089	-0.002
0.069	0.085	-0.098	0.006	0.036	-0.437	0.006	0.091	2.696	-0.083	-0.01
0.053	0.179	-0.081	0.001	0.025	-0.463	0.006	0.106	2.657	-0.039	-0.005
-0.021	0.18	-0.056	-0.01	0.035	-0.396	0.008	0.121	2.597	0.013	0
-0.075	0.044	-0.004	-0.007	0.059	-0.338	0.001	0.134	2.569	0.035	-0.009
-0.073	-0.11	0.075	-0.002	0.066	-0.278	-0.004	0.143	2.488	0.018	-0.012
-0.033	-0.148	0.102	-0.001	0.054	-0.189	-0.002	0.123	2.27	0.008	0.001
0.022	-0.083	0.082	-0.002	0.049	-0.136	-0.006	0.093	1.824	0.017	0.007
0.052	-0.017	0.084	0.001	0.05	-0.132	-0.002	0.088	1.306	0.016	-0.005
0.05	0.003	0.087	0.003	0.032	-0.098	0.007	0.087	1.097	0.006	-0.002
0.053	-0.002	0.052	-0.004	0.014	-0.002	-0.001	0.094	1.047	0	0.013
0.073	-0.011	0.016	-0.007	0.03	0.065	-0.005	0.127	0.851	0.004	0.011
0.08	-0.01	0.006	0.002	0.058	0.02	0	0.143	0.658	0.011	0.007
0.069	0.003	-0.023	0.007	0.061	-0.039	0.001	0.139	0.6	-0.002	0.012
0.053	0.007	-0.076	0.004	0.042	-0.031	0.002	0.146	0.53	-0.016	0.013
0.026	0.001	-0.074	-0.002	0.035	-0.038	-0.004	0.142	0.274	-0.009	0.007
-0.001	0.004	0.01	-0.004	0.037	-0.078	-0.009	0.109	-0.059	-0.002	0.004
-0.008	0.021	0.091	0.002	0.009	-0.157	-0.008	0.092	-0.339	-0.005	0.01
-0.009	0.028	0.115	0.005	-0.029	-0.268	-0.009	0.138	-0.739	-0.015	0.006
-0.004	-0.001	0.111	-0.006	-0.025	-0.26	-0.002	0.232	-1.258	-0.02	-0.003
0.014	-0.034	0.097	-0.011	0.019	-0.22	0.006	0.308	-1.6	-0.003	0.003
0.024	-0.03	0.055	-0.006	0.051	-0.346	-0.001	0.34	-1.761	0.009	0.011
0.01	-0.003	0.013	-0.001	0.057	-0.379	0.003	0.341	-1.938	-0.004	0.009
-0.004	0.011	-0.018	0.001	0.063	-0.165	0.013	0.15	-2.125	-0.012	0.005
0.004	0.014	-0.117	-0.006	0.07	-0.057	0.004	-0.321	-2.29	-0.007	0.003
0.024	0.019	-0.252	-0.012	0.05	-0.126	-0.001	-0.669	-2.434	-0.012	0.003
0.033	0.032	-0.264	-0.002	0.021	-0.08	0.01	-0.472	-2.537	-0.019	0
0.02	0.044	-0.123	0.003	0.017	0.109	0.008	0.033	-2.599	-0.017	-0.004
0.001	0.042	0.047	-0.002	0.029	0.232	-0.004	0.28	-2.592	-0.016	-0.005
-0.009	0.028	0.143	-0.001	0.032	0.185	-0.004	0.192	-2.568	-0.014	-0.001
-0.009	0.025	0.156	0.002	0.033	0.088	-0.003	0.086	-2.512	-0.016	0.003
0.001	0.035	0.087	0	0.034	0.039	-0.006	0.03	-2.307	-0.024	-0.004
0.005	0.029	-0.031	0.005	0.03	-0.126	0.002	-0.033	-1.962	-0.02	-0.012
0.007	0.019	-0.088	0.012	0.037	-0.423	0.009	-0.04	-1.565	-0.007	-0.008
0.039	0.026	-0.068	0.003	0.052	-0.564	0.004	-0.022	-1.202	-0.007	-0.003
0.051	0.033	-0.042	-0.012	0.057	-0.483	0.006	-0.035	-0.85	-0.016	0.001
0.013	0.03	-0.005	-0.006	0.052	-0.364	0.005	-0.003	-0.459	-0.014	0.007
-0.005	0.029	0.047	0.008	0.04	-0.304	-0.006	0.094	-0.117	-0.006	0.009
0.004	0.028	0.071	0.007	0.035	-0.238	-0.006	0.137	0.06	-0.006	0.008
-0.011	0.031	0.065	0	0.045	-0.138	0.001	0.101	0.144	-0.008	0.01
-0.015	0.033	0.055	0.001	0.041	-0.096	-0.003	0.089	0.324	-0.011	0.001
0.011	0.029	0.05	-0.002	0.025	-0.146	-0.01	0.092	0.415	-0.016	-0.004
0.006	0.028	0.045	-0.015	0.029	-0.244	-0.009	0.03	0.379	-0.004	0.009
-0.009	0.021	0.034	-0.017	0.041	-0.295	-0.005	-0.036	0.659	0.004	0.011
0.004	0.011	0.027	-0.009	0.036	-0.246	-0.005	-0.003	1.186	-0.005	0.004
0.005	0.022	0.014	-0.002	0.032	-0.213	-0.005	0.081	1.678	-0.005	0.009
-0.008	0.038	-0.02	0.002	0.042	-0.219	-0.007	0.108	2.197	-0.001	0.012
-0.009	0.03	-0.019	0	0.048	-0.213	-0.012	0.096	2.612	-0.004	-0.001
-0.01	0.022	0.026	-0.008	0.041	-0.243	-0.01	0.102	2.758	-0.008	-0.008
0.002	0.027	0.045	-0.003	0.037	-0.292	0.004	0.117	2.755	-0.007	0
0.002	0.027	0.029	0.008	0.036	-0.346	0.014	0.115	2.74	-0.001	0.005
-0.023	0.026	0.016	0	0.038	-0.431	0.006	0.104	2.768	0.005	0.007
-0.021	0.029	0.015	-0.009	0.042	-0.473	-0.001	0.096	2.816	0.002	0.011
-0.008	0.027	0.014	0.004	0.042	-0.431	0	0.077	2.62	-0.011	0.003
-0.018	0.036	0.004	0.007	0.049	-0.321	-0.008	0.049	2.129	-0.007	-0.001
-0.003	0.045	0.01	-0.012	0.052	-0.168	-0.01	0.06	1.839	0.012	0.003
0.036	0.035	0.03	-0.015	0.036	-0.073	0.007	0.122	1.747	0.003	0.003
0.02	0.013	0.031	0.001	0.028	-0.056	0.01	0.143	1.525	-0.012	0.004
-0.019	-0.04	0.001	0.003	0.035	-0.08	0.006	0.109	1.317	0.002	0.008
0.001	-0.113	-0.028	-0.013	0.04	-0.2	0.022	0.105	1.035	0.018	0.007
0.012	-0.158	-0.039	-0.018	0.044	-0.336	0.022	0.091	0.595	0.01	0.006
-0.01	-0.181	-0.031	-0.006	0.043	-0.335	0.01	0.036	0.311	0.007	0.006
0.016	-0.187	-0.001	0.002	0.038	-0.272	0.014	0.051	0.139	0.014	0.009
0.03	-0.124	0.005	0.003	0.037	-0.226	0.006	0.135	-0.13	0.008	0.009
-0.008	0.005	-0.052	-0.005	0.039	-0.176	-0.007	0.181	-0.368	0	0.004
0.015	0.108	-0.083	-0.011	0.044	-0.175	0	0.167	-0.479	0.002	-0.003
0.089	0.129	-0.03	0	0.046	-0.185	0.003	0.137	-0.574	0.005	-0.009
0.114	0.099	0.031	0.001	0.045	-0.186	-0.007	0.11	-0.761	0.002	-0.006
0.092	0.048	0.06	-0.008	0.042	-0.239	-0.007	0.086	-1.122	-0.006	0
0.074	-0.012	0.092	0	0.033	-0.231	0.003	0.082	-1.651	-0.013	0.002
0.079	-0.043	0.121	0.008	0.032	-0.12	0.003	0.104	-2.08	-0.021	0.006
0.08	-0.048	0.073	0.008	0.041	-0.068	-0.009	0.119	-2.371	-0.018	-0.001
0.072	-0.042	-0.075	0.007	0.048	-0.036	-0.011	0.115	-2.691	0.001	-0.009
0.065	-0.013	-0.219	-0.003	0.053	0.055	-0.003	0.111	-2.828	0.004	-0.005
0.042	0.007	-0.251	-0.005	0.054	0.066	-0.002	0.109	-2.807	-0.009	0.001
0.018	-0.026	-0.205	0.006	0.039	0.025	0.003	0.106	-2.823	-0.006	0.004
-0.005	-0.062	-0.216	0.004	0.027	0.049	0.011	0.094	-2.728	-0.005	0.014
-0.029	-0.03	-0.331	-0.007	0.035	0.02	0.007	0.076	-2.518	-0.019	0.019
-0.039	0.032	-0.435	-0.009	0.053	-0.105	0.002	0.08	-2.232	-0.025	0.016
-0.062	0.059	-0.332	-0.003	0.069	-0.161	0.004	0.099	-1.947	-0.024	0.01
-0.097	0.048	-0.005	0.002	0.064	-0.143	0.005	0.13	-1.822	-0.019	-0.002
-0.089	0.025	0.304	-0.002	0.042	-0.12	0.002	0.152	-1.653	-0.005	0
-0.039	0.013	0.425	-0.005	0.033	-0.081	-0.004	0.045	-1.362	0	0.014
-0.005	0.017	0.396	0.002	0.035	-0.088	-0.006	-0.082	-1.254	-0.002	0.001
0.001	0.025	0.288	0	0.038	-0.06	-0.005	0.008	-1.249	0.003	-0.011
-0.013	0.037	0.175	-0.01	0.039	0.103	-0.006	0.171	-0.978	0.001	0.003
-0.028	0.049	0.096	-0.009	0.038	0.114	-0.002	0.206	-0.602	-0.009	0.001
-0.003	0.052	0.049	-0.003	0.039	-0.068	0.001	0.183	-0.526	-0.013	-0.002
0.017	0.041	0.015	0	0.043	-0.095	-0.001	0.181	-0.531	-0.007	0.009
0	0.027	-0.042	0.002	0.04	0.018	0.003	0.225	-0.219	-0.001	0.005
0.003	0.011	-0.093	-0.002	0.028	0.09	0.008	0.275	0.214	-0.003	0.002
0.008	-0.024	-0.122	-0.003	0.013	0.082	0.003	0.283	0.534	-0.001	0
-0.02	-0.047	-0.196	0.008	0.002	-0.023	-0.001	0.269	0.859	-0.003	-0.012
-0.012	-0.032	-0.222	0.011	0.003	-0.13	0.003	0.112	1.274	-0.015	-0.005
0.025	-0.01	-0.052	0.004	0.025	-0.18	0.007	-0.177	1.643	-0.01	0.005
0.021	0.005	0.174	0.006	0.032	-0.214	0.007	-0.242	1.778	0	-0.007
0.002	0.009	0.27	0.006	0.019	-0.19	0.004	-0.043	1.76	-0.009	-0.014
0.013	0	0.262	-0.003	0.033	-0.12	0.001	0.126	1.867	-0.014	-0.013
0.035	-0.002	0.206	-0.005	0.061	-0.109	0.002	0.13	2.09	-0.005	-0.013
0.038	0.007	0.121	-0.006	0.063	-0.15	0.003	-0.004	2.226	-0.001	0
0.039	0.007	0.054	-0.004	0.052	-0.174	0.003	-0.075	2.416	-0.003	0.012
0.043	0.007	0.019	-0.002	0.049	-0.176	0	0.06	2.807	-0.004	0.008
0.017	0.021	0.008	-0.012	0.05	-0.187	-0.003	0.175	3.096	0.003	0.008
0.01	0.025	0.009	-0.011	0.048	-0.21	-0.002	0.107	3.056	0.011	0.011
0.031	0.022	-0.006	-0.002	0.04	-0.238	-0.001	0.029	2.802	0.005	-0.001
0	0.031	-0.024	-0.002	0.022	-0.252	-0.002	0.021	2.519	0.004	-0.005
-0.036	0.025	-0.026	-0.001	0.011	-0.217	-0.003	-0.026	2.257	0.013	0.003
-0.018	0.011	-0.029	-0.002	0.023	-0.168	0.002	-0.049	1.979	0.013	0.008
-0.005	0.018	-0.034	-0.009	0.031	-0.162	0.005	0.058	1.715	0.006	0.012
-0.015	0.03	-0.036	-0.008	0.03	-0.195	0.001	0.163	1.486	0.004	0.016
-0.007	0.032	-0.04	0.001	0.035	-0.267	0.002	0.15	1.258	0.004	0.012
0.014	0.025	-0.068	0.005	0.035	-0.317	0.004	0.069	1.034	0.008	0.005
0.019	0.013	-0.155	0.001	0.039	-0.309	-0.004	-0.008	0.892	0.011	0.001
0.017	0.016	-0.22	-0.002	0.049	-0.34	-0.004	-0.007	0.811	0.011	0.006
0.019	0.032	-0.152	0.005	0.045	-0.379	0.002	0.046	0.591	0.012	0.011
0.007	0.033	-0.006	0.004	0.043	-0.299	0	0.089	0.164	0.006	0.003
-0.002	0.014	0.12	0.002	0.052	-0.209	0.002	0.113	-0.362	0.001	-0.006
0.001	-0.005	0.174	0.006	0.042	-0.24	0.011	0.091	-0.832	0.001	0.001
-0.01	-0.022	0.142	-0.003	0.025	-0.319	0.01	0.053	-1.158	-0.007	0.013
-0.016	-0.018	0.098	-0.013	0.017	-0.388	0.002	0.05	-1.538	-0.017	0.01
0.006	-0.003	0.063	-0.006	0.019	-0.432	0.004	0.064	-2.008	-0.017	0.003
0.018	-0.04	0.009	-0.002	0.037	-0.445	0.009	0.066	-2.289	-0.016	0.012
0.001	-0.1	-0.021	0	0.049	-0.451	0.005	0.069	-2.346	-0.02	0.018
-0.01	-0.1	-0.012	0.007	0.045	-0.386	0.003	0.101	-2.37	-0.019	0.002
0.003	-0.062	-0.006	0.002	0.038	-0.196	0	0.117	-2.513	-0.017	-0.007
0.008	-0.02	-0.004	-0.014	0.039	-0.039	-0.005	0.074	-2.777	-0.013	-0.003
0.011	0.026	0.001	-0.007	0.045	-0.049	0.005	0.049	-3.023	-0.005	-0.007
0.037	0.033	0.001	0.008	0.04	-0.102	0.007	0.079	-3.083	-0.009	-0.01
0.029	0.011	0.005	-0.003	0.043	-0.065	-0.009	0.101	-2.968	-0.017	0
-0.021	0.026	0.01	-0.015	0.061	-0.034	-0.01	0.107	-2.846	-0.012	0.009
-0.019	0.054	0.009	-0.007	0.06	-0.118	0.005	0.109	-2.496	-0.01	0.01
0.019	0.036	0.005	-0.002	0.045	-0.2	0.005	0.081	-1.797	-0.017	0.009
0.014	0.011	-0.004	-0.006	0.043	-0.182	-0.007	0.053	-1.33	-0.02	0.009
-0.003	0.022	-0.014	-0.008	0.046	-0.16	-0.011	0.053	-1.24	-0.019	0.009
-0.003	0.036	-0.02	-0.007	0.048	-0.175	-0.01	0.054	-1.016	-0.017	0.009
0.009	0.027	-0.024	-0.004	0.05	-0.196	-0.009	0.056	-0.649	-0.011	0.006
0.018	0.012	-0.022	0.005	0.047	-0.247	0.003	0.076	-0.423	-0.006	0.004
0.004	0.011	-0.02	0.005	0.046	-0.288	0.017	0.089	-0.231	-0.009	0
-0.002	0.019	-0.021	-0.001	0.051	-0.301	0.017	0.085	-0.017	-0.019	-0.004
0.021	0.009	-0.016	-0.002	0.041	-0.309	0.004	0.083	0.158	-0.013	0.002
0.033	-0.016	-0.041	-0.003	0.026	-0.283	-0.009	0.091	0.33	0.007	0.009
0.011	-0.036	-0.12	-0.006	0.023	-0.263	-0.017	0.097	0.44	0.017	0.01
0.01	-0.044	-0.13	-0.005	0.016	-0.3	-0.02	0.097	0.639	0.011	0.002
0.043	-0.037	-0.041	-0.003	0.011	-0.343	-0.013	0.103	1.097	0.005	-0.008
0.046	-0.025	0.001	-0.003	0.027	-0.351	-0.001	0.111	1.549	0.003	-0.005
0.041	-0.015	0.013	-0.003	0.043	-0.268	0.005	0.108	1.791	0.002	0.003
0.059	-0.007	0.052	0.001	0.037	-0.091	0.017	0.098	2.014	-0.003	0.002
0.03	0.007	0.047	0.005	0.032	0.01	0.018	0.093	2.264	-0.011	-0.003
-0.012	0.022	0.019	0.007	0.044	-0.023	-0.004	0.091	2.313	-0.01	-0.004
-0.011	0.023	0.035	0.004	0.051	-0.07	-0.009	0.092	2.281	0.01	-0.004
-0.021	0.02	0.046	-0.002	0.019	-0.156	0.001	0.093	2.292	0.026	-0.009
-0.031	0.018	0.029	-0.002	-0.032	-0.302	0.002	0.087	2.241	0.025	-0.007
0.007	0.008	0.03	0.007	-0.036	-0.383	0.001	0.094	2.273	0.016	0.003
0.045	0.006	0.041	0.012	0.01	-0.375	-0.007	0.106	2.236	0.001	0.007
0.049	0.02	0.032	0.008	0.059	-0.325	-0.006	0.102	1.997	-0.007	0.002
0.035	0.03	0.019	0.003	0.098	-0.24	0.015	0.092	1.904	-0.003	-0.005
0.017	0.03	0.014	0.002	0.105	-0.164	0.026	0.087	1.87	-0.005	-0.007
0.015	0.029	0.015	0	0.072	-0.121	0.019	0.077	1.69	-0.011	0.003
-0.003	0.034	0.011	-0.002	0.045	-0.074	0.013	0.074	1.502	-0.007	0.013
-0.037	0.024	0.002	-0.003	0.044	-0.044	0.014	0.094	1.186	0.003	0.012
-0.024	-0.015	0.002	-0.007	0.046	-0.071	0.007	0.117	0.708	0.005	0.003
-0.005	-0.041	0.002	-0.015	0.041	-0.105	-0.011	0.119	0.448	0.004	0.003
-0.002	-0.027	-0.001	-0.012	0.031	-0.083	-0.013	0.106	0.42	0.007	0.011
0.017	-0.001	-0.001	-0.003	0.035	-0.007	0.001	0.085	0.284	0.01	0.01
0.016	0.013	0.005	-0.006	0.045	0.041	0.003	0.058	0.094	0.007	0.003
0.001	0.022	0.01	-0.013	0.041	0.003	-0.005	0.057	0.002	-0.006	0
0.005	0.032	0.006	-0.011	0.041	-0.015	-0.003	0.083	-0.096	-0.011	-0.003
-0.003	0.036	-0.004	-0.01	0.049	0.068	-0.004	0.087	-0.258	-0.005	-0.002
-0.019	0.027	-0.005	-0.008	0.054	0.089	-0.012	0.075	-0.589	-0.005	-0.002
-0.01	0.023	0.001	-0.003	0.057	-0.059	-0.008	0.087	-1.134	-0.006	-0.01
0.014	0.026	0.003	-0.002	0.047	-0.172	-0.003	0.1	-1.649	-0.003	-0.007
0.011	0.017	0.006	-0.008	0.031	-0.15	-0.004	0.096	-2.061	-0.007	-0.001
-0.015	0.018	0.008	-0.005	0.032	-0.102	-0.004	0.092	-2.448	-0.014	0.002
-0.017	0.042	-0.02	0.004	0.038	-0.054	-0.004	0.088	-2.605	-0.011	0.004
0.008	0.048	-0.073	-0.005	0.032	-0.015	-0.002	0.09	-2.49	-0.014	0
0.012	0.044	-0.097	-0.007	0.025	0.024	0.007	0.091	-2.391	-0.022	-0.001
0.006	0.068	-0.086	0.003	0.03	0.059	0.017	0.087	-2.34	-0.013	0.002
0.018	0.071	-0.062	-0.006	0.043	-0.012	0.02	0.086	-2.265	-0.01	0.001
0.02	0.006	-0.024	-0.003	0.045	-0.119	0.016	0.079	-2.202	-0.013	0.004
-0.003	-0.075	0.019	0.011	0.035	-0.136	0.012	0.071	-2.052	-0.003	0.003
-0.017	-0.1	0.038	0.005	0.03	-0.119	0.006	0.081	-1.846	-0.007	0.002
-0.005	-0.054	0.028	-0.006	0.035	-0.138	0	0.091	-1.835	-0.025	0.009
0.017	0.003	0.024	-0.009	0.037	-0.177	0.003	0.084	-1.898	-0.032	0.007
0.012	0.005	0.041	-0.011	0.03	-0.213	0.004	0.073	-1.709	-0.024	0.005
-0.007	-0.005	0.038	-0.01	0.031	-0.227	-0.004	0.079	-1.382	-0.011	0.014
0.015	0.01	0.018	-0.01	0.041	-0.206	-0.003	0.092	-1.176	-0.006	0.011
0.038	0.013	0.025	-0.006	0.044	-0.19	0.003	0.094	-0.978	-0.007	-0.001
0.021	0.007	0.026	-0.003	0.044	-0.17	0	0.092	-0.619	-0.007	-0.004
0.008	0.022	0.007	-0.004	0.047	-0.111	-0.008	0.093	-0.221	-0.01	0
0.012	0.035	0.011	0	0.034	-0.108	-0.007	0.083	0.027	-0.01	0.005
0.011	0.027	0.016	0.005	0.019	-0.19	0	0.068	0.127	-0.007	0.008
0.009	0.013	0.003	0.001	0.027	-0.276	0.006	0.068	0.271	-0.007	0.007
0.009	0.018	-0.005	-0.002	0.033	-0.325	0.009	0.074	0.527	-0.005	0.003
0.008	0.049	-0.008	0.001	0.03	-0.285	0.006	0.079	0.834	-0.001	0.003
0.007	0.077	-0.008	-0.004	0.032	-0.199	0.003	0.081	1.253	-0.002	0.006
0.006	0.09	0	-0.003	0.027	-0.157	0.002	0.076	1.709	-0.002	0.006
0.005	0.086	0.005	0.004	0.026	-0.137	-0.004	0.071	2.139	0	0.005
0.005	0.004	0	-0.003	0.037	-0.118	-0.007	0.071	2.597	0.006	0.004
0.003	-0.154	0	-0.011	0.048	-0.141	-0.004	0.073	2.907	0.013	0.007
0.003	-0.254	-0.002	-0.001	0.055	-0.165	0.004	0.066	3.135	0.012	0.013
0.005	-0.233	-0.008	0.003	0.05	-0.12	0.007	0.051	3.382	0.007	0.005
-0.006	-0.155	-0.006	-0.004	0.041	-0.132	-0.008	0.058	3.26	0.011	-0.007
-0.018	-0.076	-0.002	0.001	0.04	-0.235	-0.019	0.085	2.851	0.017	-0.003
-0.011	-0.015	0.001	0.01	0.041	-0.261	-0.006	0.098	2.609	0.012	0.007
0.008	0.033	0.008	-0.002	0.038	-0.249	0.004	0.092	2.372	0.003	0.013
0.027	0.07	0.01	-0.016	0.035	-0.29	0.002	0.089	1.986	0.01	0.012
0.025	0.071	0.003	-0.007	0.042	-0.329	0.001	0.09	1.698	0.016	0.001
0.004	0.041	0	0.005	0.045	-0.368	0	0.075	1.427	0.002	-0.001
-0.006	0.02	0.006	0.004	0.034	-0.415	-0.002	0.063	1.07	-0.008	0.003
-0.005	0.019	0.011	0	0.033	-0.409	-0.008	0.074	0.825	-0.005	0.001
0.003	0.021	0.005	-0.001	0.04	-0.384	-0.015	0.087	0.63	-0.005	0.007
0.019	0.014	-0.001	-0.001	0.037	-0.404	-0.009	0.087	0.479	-0.003	0.013
0.029	0.017	-0.002	0	0.035	-0.432	0.003	0.086	0.415	0.002	0.012
0.056	0.027	-0.002	0.004	0.037	-0.406	0.005	0.081	0.209	-0.002	0.012
0.113	0.015	-0.003	0.005	0.034	-0.286	-0.001	0.08	-0.115	-0.005	0.009
0.148	0.001	-0.003	0.001	0.039	-0.137	-0.001	0.089	-0.455	-0.003	0.008
0.108	0.01	0.006	0.004	0.044	-0.068	0.007	0.087	-0.816	-0.007	0.003
0.031	0.02	0.009	0.012	0.042	-0.041	0.007	0.081	-1.092	-0.007	-0.013
-0.005	0.018	-0.007	0.018	0.039	0.006	0.003	0.088	-1.346	0	-0.013
-0.011	0.012	-0.008	0.008	0.039	0.041	0.003	0.094	-1.665	0.001	0.004
-0.03	0.01	0.011	-0.006	0.039	0.048	0.004	0.095	-1.953	-0.002	0.002
-0.039	0.018	0.017	0.002	0.033	0.015	0.005	0.098	-2.108	-0.008	-0.006
-0.032	0.024	-0.001	0.009	0.019	-0.029	-0.002	0.107	-2.17	-0.015	-0.003
-0.042	0.004	-0.006	-0.003	0.011	-0.024	-0.006	0.12	-2.275	-0.018	-0.012
-0.059	-0.01	0.01	-0.009	0.014	0.018	0.002	0.122	-2.369	-0.021	-0.014
-0.039	-0.001	0.007	-0.004	0.021	0.056	0.006	0.117	-2.446	-0.017	0.003
-0.002	0.005	-0.006	-0.006	0.027	-0.004	0.004	0.117	-2.545	-0.011	0
-0.009	0.005	-0.009	-0.013	0.042	-0.171	0.003	0.109	-2.535	-0.013	-0.007
-0.063	0.007	-0.016	-0.012	0.065	-0.273	0.007	0.088	-2.48	-0.006	0.005
-0.094	0.005	-0.009	-0.003	0.075	-0.287	0.011	0.066	-2.386	-0.004	0.01
-0.066	0.009	0.009	-0.003	0.076	-0.282	0.008	0.064	-2.12	-0.014	-0.001
-0.006	0.008	0.003	-0.005	0.085	-0.254	0.001	0.082	-1.799	-0.019	-0.005
0.059	0.001	-0.006	-0.007	0.063	-0.247	-0.002	0.104	-1.539	-0.013	0.003
0.112	0.009	0.014	-0.01	0.019	-0.28	0.001	0.128	-1.34	-0.006	0.01
0.122	0.014	0.024	-0.006	0.018	-0.303	0.009	0.138	-1.167	-0.01	0.005
0.078	0	0.001	0	0.032	-0.276	0.009	0.114	-0.991	-0.015	0.001
0.04	-0.005	-0.002	-0.001	0.024	-0.215	0	0.057	-0.827	-0.008	0.002
0.074	0.005	0.022	-0.001	0.032	-0.175	0.002	0.018	-0.66	-0.002	0.002
0.137	0.006	0.02	0.005	0.044	-0.145	0.007	0.077	-0.53	-0.007	0.001
0.122	0.002	0.001	0.006	0.033	-0.135	-0.002	0.154	-0.363	-0.016	0.001
0.054	-0.001	-0.006	-0.002	0.036	-0.179	-0.004	0.096	0.047	-0.008	0.001
0.048	-0.007	-0.003	0.002	0.056	-0.185	0.002	0.023	0.543	0.005	0.001
0.058	-0.001	0.005	0.006	0.05	-0.141	-0.006	0.088	0.897	0.007	0.001
0.007	0.013	0.008	-0.009	0.041	-0.138	-0.011	0.158	1.258	0.007	-0.001
-0.036	0.009	-0.003	-0.014	0.046	-0.188	-0.002	0.122	1.669	0	0.002
-0.02	0.008	-0.011	0.008	0.022	-0.241	0.001	0.089	2.003	-0.004	0.007
-0.009	0.021	0.003	0.019	-0.018	-0.207	-0.002	0.117	2.25	0.004	0.01
-0.053	0.033	0.014	-0.001	-0.014	-0.149	0.001	0.104	2.437	0.009	0.011
-0.085	0.035	0.004	-0.019	0.03	-0.174	0.009	0.082	2.719	0.006	0.004
-0.06	0.026	0.006	-0.003	0.062	-0.166	0.008	0.133	2.984	-0.005	-0.006
-0.027	0.004	0.013	0.013	0.069	-0.13	0.001	0.034	2.905	-0.009	0.006
-0.021	-0.028	0.001	0.004	0.075	-0.196	-0.001	-0.211	2.734	0.003	0.018
-0.035	-0.043	0.003	-0.001	0.069	-0.271	-0.003	-0.185	2.773	0.01	0.008
-0.044	-0.018	0.012	-0.001	0.045	-0.324	-0.006	0.044	2.836	0.005	0
-0.034	0.014	-0.003	-0.004	0.041	-0.444	-0.006	0.107	2.851	0.002	0.006
-0.025	0.011	-0.01	0.001	0.048	-0.53	-0.007	0.074	2.892	0.003	0.005
-0.016	-0.002	0.002	0.003	0.027	-0.495	-0.001	0.101	2.829	0.004	0.003
-0.009	0	0.003	-0.002	0.003	-0.396	0.006	0.128	2.515	0.005	0.012
-0.014	0.004	-0.005	0.003	0.012	-0.242	0.002	0.128	2.076	0.001	0.008
0.005	0.006	-0.007	0.01	0.029	-0.118	-0.003	0.106	1.626	-0.002	-0.001
0.025	0.013	-0.005	0.005	0.041	-0.137	-0.001	0.058	1.175	0.002	0.003
0.019	0.011	-0.004	-0.006	0.061	-0.201	-0.001	0.048	0.785	0.006	0.008
0.025	0.01	-0.005	-0.006	0.072	-0.189	-0.003	0.086	0.401	0.006	0.005
0.04	0.018	-0.001	0.003	0.066	-0.07	0.001	0.1	0.065	0.005	0.005
0.034	0.018	0.005	-0.004	0.056	0.115	0.005	0.09	-0.11	0.006	0.009
0.029	0.017	0.01	-0.017	0.044	0.23	0	0.099	-0.258	0.008	-0.003
0.049	0.021	0.018	-0.01	0.038	0.237	-0.002	0.116	-0.459	0.003	-0.015
0.043	0.021	0.02	-0.008	0.037	0.203	0.005	0.121	-0.656	-0.009	-0.002
-0.01	0.024	0.006	-0.014	0.042	0.131	0.012	0.128	-0.952	-0.014	0.005
-0.028	0.026	0.008	-0.002	0.052	0.051	0.012	0.136	-1.517	-0.013	-0.003
-0.008	0.022	0.023	-0.003	0.059	0.026	0.002	0.13	-2.122	-0.009	0.002
-0.01	0.023	0.012	-0.019	0.064	0.047	-0.006	0.116	-2.488	-0.004	0.003
-0.018	0.025	-0.001	-0.016	0.052	0.078	0	0.089	-2.739	-0.012	-0.006
-0.003	0.023	-0.002	-0.006	0.023	0.113	0.006	0.043	-2.845	-0.018	-0.005
0.004	0.031	-0.004	-0.01	0.017	0.136	-0.006	0.013	-2.704	-0.014	-0.001
-0.008	0.04	0.002	-0.009	0.032	0.08	-0.018	0.033	-2.473	-0.019	-0.002
-0.008	0.035	0.008	-0.007	0.041	-0.016	-0.009	0.075	-2.489	-0.02	-0.002
-0.01	0.021	0.002	-0.009	0.04	-0.043	-0.001	0.12	-2.779	-0.007	-0.006
-0.008	0.016	0.001	-0.009	0.025	-0.1	-0.005	0.145	-2.869	-0.008	-0.008
0.002	0.026	0.01	-0.009	0.013	-0.248	-0.003	0.105	-2.77	-0.015	0.002
-0.014	0.033	0.013	-0.001	0.024	-0.332	0.004	0.035	-2.743	-0.015	0.01
-0.009	0.033	0.013	0.007	0.037	-0.329	0.006	-0.021	-2.633	-0.018	0.014
0.026	0.033	0.031	0.003	0.036	-0.342	0.005	-0.039	-2.298	-0.01	0.02
0.021	0.025	0.037	0.001	0.033	-0.373	0.005	0.041	-1.805	-0.005	0.022
0.005	0.016	0.017	0.001	0.033	-0.368	0.004	0.154	-1.51	-0.016	0.011
0.012	0.032	-0.03	-0.005	0.036	-0.365	0.007	0.162	-1.429	-0.018	0
-0.001	0.051	-0.147	-0.006	0.035	-0.479	0.011	0.09	-1.161	-0.011	0.003
-0.009	0.047	-0.279	-0.006	0.029	-0.639	0.007	0.054	-0.728	-0.008	0.006
0.023	0.044	-0.267	-0.003	0.032	-0.655	0.003	0.081	-0.277	-0.011	0.003
0.044	0.06	-0.108	0.009	0.035	-0.566	0.003	0.101	0.123	-0.009	0.01
0.026	0.064	0.046	0.013	0.031	-0.492	0.005	0.091	0.38	0.009	0.015
0.015	0.023	0.116	0.005	0.037	-0.413	0.001	0.087	0.474	0.013	0.005
0.018	-0.037	0.114	0.006	0.045	-0.262	-0.006	0.086	0.483	0	-0.006
0.015	-0.075	0.043	0.013	0.034	-0.069	-0.008	0.078	0.772	-0.004	-0.008
0.02	-0.135	-0.047	0.01	0.029	0.026	-0.007	0.078	1.352	0.001	-0.001
0.039	-0.254	-0.044	0.004	0.038	-0.025	-0.01	0.081	1.78	0.012	0.005
0.049	-0.324	0.067	0.005	0.034	-0.088	-0.002	0.079	2.095	0.012	0.003
0.037	-0.264	0.145	0.002	0.033	-0.087	0.016	0.081	2.47	0.002	0.006
0.016	-0.18	0.127	-0.001	0.048	-0.105	0.016	0.083	2.709	0	0.007
0.008	-0.143	0.085	0.007	0.046	-0.164	-0.002	0.084	2.774	-0.003	-0.001
0.012	-0.061	0.05	0.002	0.036	-0.226	-0.004	0.091	2.841	0.001	-0.004
0.007	0.081	0.018	-0.012	0.038	-0.285	0.006	0.088	2.836	0.007	-0.002
0.009	0.175	0.001	-0.009	0.034	-0.299	0.005	0.075	2.595	0.007	-0.003
0.042	0.182	-0.007	-0.003	0.026	-0.301	0	0.075	2.282	0.01	-0.004
0.056	0.159	-0.017	-0.001	0.033	-0.346	0.001	0.083	2.152	0.008	-0.002
0.012	0.143	-0.019	0.003	0.043	-0.358	-0.001	0.082	2.072	0.002	0.004
-0.027	0.117	-0.008	0.005	0.038	-0.287	0.003	0.083	1.884	0	0.009
-0.028	0.087	0	0.002	0.038	-0.231	0.009	0.093	1.814	-0.005	0.001
-0.029	0.09	-0.01	0	0.042	-0.225	-0.002	0.096	1.835	-0.005	-0.01
-0.025	0.124	-0.031	0.003	0.029	-0.172	-0.015	0.086	1.668	-0.011	-0.008
-0.005	0.161	-0.036	0	0.024	-0.073	-0.008	0.081	1.414	-0.021	-0.003
0.005	0.191	-0.061	-0.005	0.034	-0.047	0.008	0.088	1.176	-0.006	-0.008
-0.009	0.178	-0.153	-0.004	0.036	-0.116	0.009	0.096	0.912	0.014	-0.002
-0.023	0.052	-0.207	-0.01	0.039	-0.145	-0.002	0.097	0.689	0.004	0.014
-0.013	-0.146	-0.125	-0.018	0.041	-0.082	0.004	0.1	0.366	-0.009	0.008
0.006	-0.259	0.024	-0.006	0.038	-0.046	0.023	0.095	-0.093	-0.002	-0.006
0.011	-0.243	0.154	0.007	0.042	-0.086	0.014	0.087	-0.423	0.005	0.003
0.009	-0.184	0.201	0.002	0.048	-0.18	-0.008	0.093	-0.623	-0.003	0.011
0.005	-0.127	0.158	-0.004	0.05	-0.294	0.001	0.089	-0.865	-0.014	0.007
0.005	-0.072	0.101	-0.004	0.045	-0.357	0.012	0.069	-1.182	-0.009	0.006
0.015	-0.026	0.05	-0.006	0.038	-0.373	-0.005	0.065	-1.471	0.002	0.009
0.01	-0.001	0.003	-0.01	0.045	-0.338	-0.014	0.076	-1.68	0.002	0.013
0.01	0.008	-0.002	-0.004	0.052	-0.207	-0.003	0.087	-1.89	-0.004	0.014
0.02	0.035	0.021	0.002	0.042	-0.094	-0.001	0.091	-2.101	-0.014	0.005
0.007	0.06	0.033	-0.017	0.035	-0.1	-0.002	0.089	-2.316	-0.016	-0.001
0.003	0.058	0.035	-0.032	0.045	-0.109	-0.001	0.089	-2.498	-0.005	0.005
0.019	0.058	0.024	-0.012	0.054	-0.136	-0.006	0.085	-2.595	-0.012	0
0.01	0.068	0.006	-0.001	0.054	-0.189	-0.006	0.08	-2.677	-0.024	-0.005
-0.017	0.065	-0.006	-0.012	0.051	0.059	0	0.085	-2.652	-0.018	0.006
-0.017	0.045	-0.015	-0.009	0.042	0.457	0.004	0.085	-2.519	-0.012	0.009
0.008	0.015	-0.022	0.003	0.028	0.503	0.003	0.075	-2.401	-0.018	0.003
0.007	-0.001	-0.022	0.008	0.022	0.357	-0.002	0.078	-2.207	-0.021	0.005
-0.02	0	-0.008	0.015	0.024	0.268	-0.001	0.088	-1.95	-0.016	-0.001
-0.021	0.002	0	0.015	0.03	0.163	0.014	0.092	-1.771	-0.017	-0.009
0	0.01	0.001	0.009	0.045	-0.026	0.018	0.094	-1.665	-0.014	-0.005
0.013	0.029	0.005	0.008	0.053	-0.247	0.005	0.091	-1.539	-0.006	-0.001
0.026	0.065	0.004	0.004	0.046	-0.302	0.001	0.083	-1.29	-0.003	-0.003
0.043	0.106	-0.003	-0.002	0.042	-0.316	-0.001	0.079	-0.937	0.013	-0.002
0.052	0.13	-0.007	-0.002	0.04	-0.392	-0.005	0.084	-0.639	0.025	-0.003
0.043	0.138	-0.002	0.001	0.032	-0.329	-0.002	0.085	-0.4	0.014	-0.005
0.021	0.08	0.007	0.004	0.03	-0.254	0.002	0.075	-0.055	0.002	0.001
0.008	-0.078	0.002	-0.009	0.034	-0.291	0.003	0.075	0.298	-0.007	0.009
0.028	-0.213	-0.016	-0.023	0.043	-0.268	-0.004	0.082	0.585	-0.016	0.015
0.056	-0.218	-0.028	-0.013	0.049	-0.204	-0.014	0.074	1.007	-0.018	0.008
0.063	-0.151	-0.04	-0.004	0.04	-0.165	-0.003	0.063	1.379	-0.013	-0.012
0.055	-0.063	-0.03	-0.007	0.03	-0.117	0.013	0.073	1.56	-0.012	-0.011
0.027	0.024	0.01	-0.006	0.035	-0.17	0.007	0.091	1.874	-0.006	0.008
-0.003	0.093	0.023	-0.002	0.04	-0.277	-0.004	0.09	2.202	0.003	0.009
0.002	0.155	-0.002	-0.012	0.028	-0.231	-0.006	0.073	2.342	0.005	0.004
0.013	0.175	-0.016	-0.014	0.015	-0.23	-0.004	0.07	2.6	0.007	0.012
0.012	0.098	-0.005	0.01	0.021	-0.401	-0.005	0.079	2.993	0.012	0.016
0.011	-0.049	0.009	0.017	0.036	-0.45	-0.005	0.08	3.23	0.009	0.012
-0.001	-0.152	0.011	0.001	0.034	-0.348	-0.005	0.077	3.282	0.001	0.006
0	-0.133	0.006	-0.005	0.028	-0.3	-0.006	0.082	3.165	0.002	-0.001
0.014	-0.068	-0.003	-0.01	0.045	-0.304	-0.004	0.082	2.897	0.009	-0.003
0	-0.04	-0.02	-0.023	0.057	-0.313	0.002	0.072	2.671	0.014	0.001
-0.006	-0.018	-0.034	-0.027	0.038	-0.309	0.009	0.077	2.446	0.012	0
0.018	-0.001	-0.035	-0.026	0.025	-0.267	0.008	0.083	2.084	0	-0.002
0.029	-0.007	-0.028	-0.032	0.035	-0.234	0.003	0.07	1.764	-0.003	0.005
0.016	-0.018	-0.02	-0.058	0.041	-0.222	0.006	0.065	1.567	0.011	0.008
-0.002	-0.032	-0.017	-0.099	0.036	-0.191	0.012	0.075	1.347	0.01	0.006
-0.014	-0.035	-0.015	-0.137	0.036	-0.185	0.006	0.087	1.028	0.003	0.005
-0.004	-0.007	0.015	-0.142	0.045	-0.249	0.001	0.093	0.639	0.004	0.009
0.02	0.02	0.068	-0.078	0.054	-0.335	0.01	0.085	0.326	0.001	0.013
0.018	0.023	0.085	0.041	0.052	-0.26	0.015	0.073	0.14	0.006	0.009
-0.009	0.017	0.064	0.138	0.044	-0.004	0.004	0.079	-0.035	0.009	0.001
-0.004	0.011	0.036	0.163	0.038	0.126	-0.007	0.088	-0.296	-0.009	0.002
0.01	-0.001	0.01	0.163	0.032	0.146	-0.003	0.077	-0.682	-0.015	0.007
-0.006	-0.007	0.006	0.168	0.028	0.224	-0.001	0.074	-1.107	-0.007	0.003
-0.006	0.004	0.024	0.126	0.028	0.168	-0.013	0.09	-1.462	-0.01	-0.002
0.009	0.017	0.03	0.054	0.026	0.116	-0.018	0.097	-1.887	-0.014	0.003
-0.005	0.017	0.004	0.006	0.025	0.327	-0.007	0.089	-2.385	-0.013	0.006
-0.011	0.006	-0.027	-0.019	0.036	0.497	0.006	0.079	-2.686	-0.012	0.001
0.012	0.002	-0.032	-0.035	0.052	0.325	0.011	0.077	-2.845	-0.01	0.002
0.024	0.019	-0.022	-0.036	0.053	-0.022	0.006	0.083	-2.885	-0.016	0.003
0.007	0.027	-0.017	-0.022	0.051	-0.242	0.002	0.08	-2.741	-0.026	-0.002
-0.004	0.018	-0.009	-0.007	0.066	-0.318	0.006	0.079	-2.641	-0.014	0
0.012	0.015	0.002	-0.008	0.069	-0.346	0.009	0.091	-2.548	0.001	0.008
0.01	0.02	0.002	-0.017	0.05	-0.356	0.009	0.091	-2.458	-0.016	0.011
-0.005	0.028	-0.004	-0.015	0.039	-0.453	0.007	0.082	-2.657	-0.033	0.003
0.008	0.034	-0.01	-0.005	0.04	-0.615	-0.002	0.085	-2.94	-0.015	0
0.014	0.022	-0.011	-0.007	0.046	-0.633	-0.009	0.094	-2.908	0	0.004
-0.013	0.007	0.004	-0.018	0.053	-0.406	-0.006	0.098	-2.579	-0.008	0.003
-0.024	0.002	0.018	-0.017	0.054	-0.135	0.003	0.09	-2.073	-0.011	0.006
-0.005	0.009	0.003	-0.007	0.055	-0.08	0.012	0.084	-1.473	-0.008	0.007
-0.009	0.017	-0.014	-0.004	0.058	-0.146	0.016	0.091	-0.978	-0.012	0.001
-0.026	0.014	-0.01	-0.005	0.053	-0.157	0.009	0.088	-0.583	-0.016	-0.007
-0.005	0.008	-0.001	-0.001	0.049	-0.184	-0.002	0.084	-0.215	-0.011	-0.01
0.015	0.011	0.001	0.006	0.049	-0.28	-0.01	0.094	-0.06	-0.008	0
0.009	0.011	0.001	0.001	0.038	-0.363	-0.015	0.091	0.018	-0.01	0
0.01	0.003	0.002	-0.013	0.017	-0.398	-0.016	0.084	0.256	-0.006	-0.015
0	0.004	0.001	-0.011	0.008	-0.414	-0.011	0.089	0.518	-0.002	-0.008
-0.013	0.015	-0.005	0.002	0.012	-0.412	-0.001	0.082	0.842	-0.008	0.009
-0.002	0.017	-0.009	0.004	0.017	-0.36	0.007	0.079	1.251	-0.004	0.004
0.006	0.006	-0.002	-0.006	0.023	-0.276	0.006	0.099	1.597	0.003	-0.001
0.01	0.002	0.012	-0.015	0.019	-0.219	0.006	0.11	1.952	-0.001	0.005
0.024	0.018	0.019	-0.009	0.015	-0.206	0.005	0.096	2.324	-0.002	0.002
0.044	0.023	0.012	-0.001	0.03	-0.224	0.006	0.077	2.595	0	0.004
0.054	0.01	0.005	-0.001	0.036	-0.284	0.01	0.085	2.723	-0.004	0.017
0.031	0.007	-0.002	0.001	0.021	-0.319	0.002	0.116	2.749	-0.004	0.01
0.01	0.005	-0.012	-0.003	0.019	-0.268	0.001	0.137	2.721	-0.003	-0.005
0.016	-0.003	-0.007	-0.014	0.031	-0.165	0.011	0.142	2.642	-0.001	-0.007
0.011	-0.005	0.004	-0.008	0.031	-0.045	0.005	0.149	2.574	0.002	-0.003
-0.013	-0.004	0.008	0.001	0.027	0.017	-0.007	0.136	2.505	0.003	0.004
-0.023	0.008	0.008	0	0.042	-0.016	-0.008	0.086	2.363	-0.001	0.003
-0.011	0.029	0.001	0.002	0.06	-0.04	-0.007	0.048	2.242	-0.006	-0.005
-0.002	0.039	-0.001	-0.002	0.059	-0.026	-0.005	0.059	2.19	0.002	-0.004
-0.005	0.031	0.004	-0.01	0.056	-0.005	-0.001	0.072	2.045	0.01	-0.001
-0.007	0.008	0.004	-0.004	0.047	0.051	0.01	0.083	1.811	0.004	-0.003
-0.005	0.003	-0.002	0.006	0.028	0.084	0.016	0.125	1.58	0.003	0.002
-0.008	0.017	-0.01	-0.008	0.027	0.053	0.008	0.159	1.278	0.009	0.001
-0.012	0.009	-0.014	-0.027	0.041	0.012	0.002	0.154	0.935	0.006	-0.005
0.003	-0.005	-0.006	-0.013	0.046	-0.026	0.001	0.143	0.627	-0.001	0.003
0.002	0.002	0.003	0.005	0.052	-0.056	-0.004	0.128	0.417	0.005	0.007
-0.025	0.005	0.01	-0.004	0.057	-0.077	0.001	0.06	0.329	0.023	-0.003
-0.014	0.001	0.011	-0.012	0.056	-0.104	0.014	-0.041	0.065	0.029	0.001
0.008	0.006	-0.006	-0.006	0.052	-0.143	0.012	-0.089	-0.413	0.019	0.008
0.001	0.008	-0.022	0.002	0.035	-0.174	-0.007	-0.035	-0.758	0.009	0.004
0.01	-0.004	-0.013	0.005	-0.004	-0.174	-0.015	0.075	-1.027	-0.007	0.011
0.012	-0.012	-0.001	0.003	-0.034	-0.178	-0.009	0.133	-1.406	-0.011	0.017
-0.006	-0.005	0.01	-0.002	-0.027	-0.198	-0.007	0.101	-1.659	-0.003	0.004
0.008	0.005	0.026	-0.005	0.009	-0.275	-0.005	0.061	-1.769	-0.011	-0.002
0.048	0.011	0.014	-0.002	0.057	-0.408	-0.001	0.019	-2.152	-0.03	0.011
0.074	0.004	-0.008	0.001	0.101	-0.466	-0.002	-0.094	-2.697	-0.022	0.016
0.069	-0.001	-0.009	-0.006	0.107	-0.463	-0.001	-0.131	-2.952	0.002	0.013
0.052	0.012	0.012	-0.013	0.075	-0.457	0.006	0.025	-2.982	0.002	0.017
0.062	0.012	0.03	-0.004	0.043	-0.39	0.01	0.149	-2.913	-0.018	0.018
0.09	-0.001	0.016	0.005	0.021	-0.315	0.004	0.138	-2.724	-0.025	0.01
0.079	0.011	-0.003	0	0.019	-0.263	-0.007	0.148	-2.529	-0.014	0.008
0.037	0.025	-0.007	-0.005	0.04	-0.211	-0.01	0.155	-2.29	-0.007	0.008
0.024	0.01	-0.004	0.005	0.044	-0.253	-0.002	0.105	-1.944	-0.014	-0.003
0.024	0.002	0.014	0.015	0.031	-0.31	0.004	0.1	-1.594	-0.023	-0.011
0.002	0.014	0.024	0.005	0.037	-0.168	0	0.137	-1.318	-0.019	-0.002
-0.008	0.013	0.005	-0.009	0.045	0.015	-0.003	0.153	-1.258	-0.008	0.005
0.005	0.003	-0.011	-0.008	0.038	0.036	-0.006	0.177	-1.33	-0.003	-0.001
0.013	0.009	-0.005	0.004	0.03	0.038	-0.007	0.167	-1.268	-0.004	-0.002
0.02	0.012	-0.004	0.016	0.037	0.082	0.001	0.062	-1.131	-0.006	0.003
0.03	0.005	-0.009	0.011	0.048	0.066	0.002	0.009	-0.906	-0.002	0.003
0.026	0.015	-0.004	-0.01	0.039	-0.062	-0.007	0.106	-0.56	-0.006	0
0.003	0.025	-0.001	-0.014	0.023	-0.229	-0.01	0.184	-0.422	-0.026	-0.006
-0.045	0.024	-0.007	-0.002	0.032	-0.239	-0.005	0.175	-0.482	-0.026	-0.01
-0.073	0.022	-0.006	-0.005	0.053	-0.19	-0.002	0.18	-0.291	-0.004	-0.007
-0.048	0.011	0.011	-0.013	0.057	-0.237	-0.006	0.164	0.174	0.002	-0.001
-0.023	-0.01	0.02	-0.012	0.041	-0.212	0	0.084	0.61	-0.005	0.002
-0.005	-0.039	0.001	-0.005	0.025	-0.126	0.013	0.007	0.981	-0.008	0.001
0.035	-0.054	-0.022	0.007	0.027	-0.134	0.006	-0.013	1.267	-0.007	-0.001
0.048	-0.026	-0.025	0.004	0.046	-0.148	-0.002	0.021	1.439	-0.001	0.005
0.011	0.006	-0.015	-0.009	0.051	-0.147	0.008	0.039	1.756	0	0.013
-0.009	0	0.001	-0.002	0.023	-0.149	0.008	0.039	2.153	0.007	0.009
0.009	-0.013	0.011	0.009	-0.009	-0.084	-0.002	0.12	2.341	0.012	-0.001
0.018	-0.011	0.006	-0.002	-0.009	-0.028	0.003	0.252	2.508	0.001	0.003
0.014	-0.017	-0.003	-0.013	0.014	-0.036	0.006	0.268	2.733	-0.007	0.004
0.019	-0.026	-0.004	-0.006	0.042	-0.037	-0.003	0.208	2.685	-0.002	-0.009
0.007	-0.028	-0.005	0	0.07	-0.049	-0.007	0.191	2.459	0.005	-0.005
-0.007	-0.049	-0.009	-0.006	0.089	-0.108	-0.001	-0.011	2.454	0.007	0.007
0.019	-0.089	-0.005	-0.007	0.091	-0.22	0.012	-0.403	2.385	0.006	0.001
0.032	-0.099	0.001	0.005	0.071	-0.368	0.019	-0.446	2.065	0.006	-0.002
0.005	-0.083	-0.003	0.003	0.045	-0.433	0.011	-0.103	2.117	0.007	0.007
0.001	-0.061	-0.008	-0.015	0.023	-0.373	0.001	0.125	2.439	0.006	0.009
0.028	-0.021	-0.001	-0.019	0.015	-0.294	0	0.162	2.284	0.007	0.008
0.039	0.009	0.013	-0.003	0.024	-0.255	0.001	0.18	1.807	0.007	0.01
0.019	0.019	0.016	0.008	0.033	-0.199	0.001	0.151	1.406	0.004	0.002
-0.011	0.036	0.011	0.006	0.042	-0.148	-0.001	0.103	1.058	0.001	-0.002
-0.02	0.046	0.011	-0.001	0.055	-0.175	0.002	0.103	0.877	0.002	0.005
-0.003	0.04	0.015	0.001	0.05	-0.246	0.012	0.018	0.762	-0.001	0.007
0.006	0.039	0.021	0.006	0.034	-0.262	0.007	-0.12	0.362	-0.004	0.01
-0.012	0.035	0.017	-0.005	0.039	-0.182	-0.006	-0.046	-0.164	-0.003	0.012
0	0.024	0	-0.015	0.049	-0.106	0.002	0.166	-0.622	-0.004	-0.001
0.025	0.026	-0.005	0	0.037	-0.097	0.016	0.242	-1.111	-0.001	-0.001
0.003	0.032	0.004	0.014	0.02	-0.122	0.008	0.181	-1.566	0.004	0.013
-0.017	0.026	0.009	-0.003	0.021	-0.216	-0.005	0.119	-1.969	0.001	0.005
-0.025	0.022	0.006	-0.015	0.03	-0.305	-0.004	0.115	-2.298	-0.007	-0.008
-0.029	0.017	0.006	-0.009	0.033	-0.273	0.011	0.121	-2.41	-0.007	-0.002
0.004	0.01	0.014	-0.006	0.048	-0.214	0.008	0.108	-2.422	-0.008	0.001
0.016	0.021	0.019	0.002	0.066	-0.194	-0.015	0.137	-2.512	-0.019	0.002
-0.014	0.035	0.014	0.004	0.048	-0.216	-0.016	0.18	-2.601	-0.024	0.009
-0.016	0.041	0.005	-0.012	0.029	-0.274	-0.004	0.174	-2.606	-0.012	0.008
0.012	0.046	-0.004	-0.012	0.035	-0.293	-0.001	0.132	-2.606	-0.001	0.004
0.011	0.038	-0.001	0.004	0.037	-0.367	0.01	0.075	-2.644	-0.007	0.003
-0.013	0.028	0.003	0.01	0.039	-0.529	0.022	0.028	-2.644	-0.014	0.004
-0.024	0.028	-0.001	0.01	0.049	-0.553	0.014	0.015	-2.52	-0.012	0.008
-0.014	0.026	0.003	0.003	0.05	-0.406	0.004	0.078	-2.236	-0.014	0.004
0.006	0.044	0.007	-0.002	0.036	-0.272	-0.007	0.199	-1.885	-0.021	-0.002
0.012	0.069	0.004	0.005	0.02	-0.182	-0.019	0.255	-1.513	-0.013	-0.001
0.005	0.061	0.008	0.002	0.011	-0.063	-0.008	0.097	-1.058	-0.001	-0.007
0.015	0.038	0.008	-0.005	0.011	-0.011	0.015	-0.262	-0.674	-0.009	-0.011
0.027	0.032	0.002	0	0.016	-0.078	0	-0.412	-0.482	-0.021	-0.007
0.013	0.035	-0.005	-0.009	0.028	-0.096	-0.027	-0.124	-0.28	-0.017	-0.009
0.003	0.036	-0.006	-0.021	0.061	-0.059	-0.012	0.156	0.021	-0.008	-0.004
0.004	0.041	0.002	-0.009	0.086	-0.062	0.021	0.139	0.206	-0.008	0.006
0.001	0.055	0.003	0.002	0.076	-0.101	0.028	0.067	0.219	-0.009	0.008
0.009	0.06	-0.002	0.003	0.053	-0.152	0.016	0.101	0.297	-0.005	0.008
0.022	0.057	0.001	0.008	0.043	-0.102	0.004	0.151	0.621	-0.004	0.002
0.008	0.067	-0.001	0.003	0.043	0.043	-0.001	0.141	1.168	-0.012	-0.008
-0.006	0.079	-0.007	-0.009	0.036	0.134	0.005	0.108	1.709	-0.013	-0.011
0.007	0.077	0	-0.004	0.026	0.125	0.008	0.094	2.088	-0.006	-0.008
0.016	0.073	0.015	-0.001	0.031	0.007	-0.002	0.107	2.432	0.001	0.001
0.009	0.087	0.018	-0.015	0.046	-0.133	-0.013	0.153	2.658	-0.001	0.007
0.016	0.119	0.009	-0.013	0.048	-0.131	-0.008	0.15	2.606	-0.007	0.005
0.031	0.134	0.006	0.013	0.034	-0.035	0.004	0.054	2.53	-0.008	0.004
0.018	0.12	0.012	0.015	0.029	-0.018	0.003	0.018	2.582	-0.015	0.005
-0.006	0.097	0.013	-0.002	0.038	-0.087	-0.005	0.093	2.609	-0.021	0.004
-0.006	-0.002	0.016	0	0.04	-0.096	-0.006	0.144	2.614	-0.008	0.003
0.011	-0.187	0.025	0.008	0.025	-0.023	-0.004	0.133	2.666	0.007	0.005
0.03	-0.269	0.02	0.013	0.008	0.005	-0.008	0.13	2.572	0.005	0.011
0.04	-0.202	0.014	0.014	0.016	-0.059	-0.009	0.156	2.255	-0.004	0.014
0.016	-0.157	0.025	0.001	0.044	-0.155	-0.002	0.132	1.936	-0.007	0.013
-0.003	-0.159	0.034	-0.006	0.053	-0.267	0.004	0.044	1.578	-0.002	0.01
0.001	-0.145	0.028	0.006	0.044	-0.354	0.01	0.015	1.232	0.002	0.004
-0.01	-0.146	0.013	0.005	0.042	-0.303	0.01	0.031	1.114	-0.003	0.001
-0.012	-0.142	-0.004	-0.01	0.051	-0.196	0.006	0.013	0.919	-0.004	0.002
-0.002	-0.085	-0.004	-0.015	0.05	-0.17	0.007	0.046	0.542	0.003	0.003
-0.005	-0.024	0.012	-0.008	0.038	-0.147	0.006	0.126	0.304	0.007	-0.003
0.001	0.047	0.019	-0.003	0.042	-0.141	-0.001	0.122	0.081	0.016	-0.005
0.008	0.187	0.007	-0.009	0.057	-0.2	-0.004	0.077	-0.235	0.024	0.01
0.016	0.302	-0.007	-0.009	0.04	-0.156	0.002	0.094	-0.378	0.018	0.018
0.025	0.242	-0.007	0.002	0.018	-0.022	0.002	0.119	-0.59	0.013	0.004
0.014	0.069	-0.006	-0.002	0.036	-0.011	-0.005	0.118	-1.078	0.031	0
0.001	-0.015	-0.03	-0.012	0.046	-0.136	-0.006	0.141	-1.46	0.049	0.009
0.003	0.023	-0.06	-0.011	0.036	-0.264	-0.008	0.165	-1.772	0.043	0.011
0.004	0.055	-0.039	-0.007	0.04	-0.322	-0.013	0.164	-2.145	0.024	0.01
0.001	0.017	-0.022	0.001	0.042	-0.304	-0.006	0.179	-2.363	0.007	0.008
-0.002	-0.06	-0.1	0.005	0.031	-0.31	0.005	0.204	-2.521	0	0
0.005	-0.115	-0.2	-0.005	0.032	-0.373	0.005	0.162	-2.712	0.006	0
0.024	-0.098	-0.231	-0.009	0.035	-0.319	-0.002	0.081	-2.817	0.008	0.008
0.031	-0.042	-0.236	-0.001	0.019	-0.217	-0.009	0.075	-2.83	0.002	0.008
0.027	-0.014	-0.235	-0.003	0.01	-0.261	-0.018	0.139	-2.68	-0.006	-0.001
0.027	0.012	-0.16	-0.012	0.022	-0.274	-0.021	0.209	-2.357	-0.016	-0.001
0.025	0.055	0.015	-0.01	0.028	-0.19	-0.015	0.247	-2.102	-0.025	0.008
0.025	0.032	0.172	0.002	0.033	-0.181	-0.013	0.19	-1.95	-0.027	0.007
0.028	-0.049	0.224	-0.006	0.055	-0.191	-0.014	0.035	-1.689	-0.021	0.001
0.015	-0.04	0.211	-0.023	0.079	-0.185	0.002	-0.105	-1.487	-0.012	-0.005
0.004	0.076	0.169	-0.009	0.087	-0.208	0.019	-0.146	-1.533	0.006	-0.011
0.017	0.138	0.132	0.007	0.075	-0.206	0.017	-0.096	-1.516	0.029	-0.01
0.019	0.108	0.113	0	0.045	-0.211	0.01	-0.003	-1.389	0.018	-0.01
0.002	0.051	0.086	-0.001	0.017	-0.234	0.005	0.07	-1.327	-0.01	-0.001
0.007	-0.062	0.046	0.005	0.007	-0.189	0.002	0.107	-1.224	-0.023	0.016
0.039	-0.244	-0.011	0.004	0.022	-0.156	0.007	0.129	-1.016	-0.049	0.014
0.059	-0.406	-0.101	0.009	0.039	-0.216	0.006	0.14	-0.695	-0.081	0.005
0.039	-0.462	-0.203	0.01	0.041	-0.318	0.005	0.144	-0.269	-0.081	0.006
0.005	-0.405	-0.29	0.004	0.041	-0.388	0.014	0.151	0.151	-0.078	0.006
-0.004	-0.303	-0.288	0.003	0.045	-0.335	0.013	0.165	0.483	-0.072	0.01
0.023	-0.167	-0.139	0	0.043	-0.215	-0.002	0.191	0.901	-0.03	0.01
0.032	0.01	0.009	-0.002	0.041	-0.155	-0.007	0.21	1.537	0.028	0.002
0.009	0.148	0.039	0.003	0.044	-0.116	-0.001	0.215	1.956	0.049	0.002
0.001	0.182	0.008	0.002	0.035	-0.079	0.001	0.179	2.019	0.027	0.006
-0.004	0.132	-0.024	0.002	0.013	-0.083	0.003	0.018	2.13	0.007	0.008
-0.014	0.088	0.019	0.013	0.008	-0.109	0.011	-0.15	2.319	-0.002	0.012
-0.014	0.104	0.162	0.004	0.022	-0.179	0.012	-0.134	2.569	-0.008	0.007
-0.011	0.122	0.273	-0.012	0.043	-0.211	0.006	-0.037	2.895	-0.001	-0.004
-0.014	0.11	0.266	-0.002	0.069	-0.091	0	0.012	3.006	0.009	-0.008
-0.017	0.101	0.188	0.009	0.068	0.039	-0.002	0.041	2.905	0.002	-0.002
-0.004	0.103	0.107	0.002	0.028	0.146	0.002	0.089	2.853	-0.003	0.002
0.004	0.107	0.054	-0.013	-0.001	0.311	0.005	0.133	2.772	0.008	-0.007
-0.006	0.105	0.027	-0.013	0.004	0.363	0.006	0.082	2.52	0.008	-0.011
0.019	0.1	0.011	-0.003	0.024	0.254	0.014	0.003	2.276	-0.006	-0.002
0.067	0.101	-0.004	-0.005	0.056	0.144	0.029	0.022	2.144	0.002	-0.004
0.054	0.082	-0.01	-0.006	0.094	0.036	0.033	0.022	2.012	0.015	-0.005
0.007	-0.007	-0.002	0.005	0.087	-0.105	0.021	-0.058	1.863	0.008	0
0.001	-0.162	0.006	0.012	0.033	-0.232	0.007	-0.037	1.532	0.004	-0.004
0.024	-0.286	0.01	0.012	0.017	-0.276	-0.002	0.115	1.038	0.008	-0.01
0.038	-0.271	0.016	0.009	0.037	-0.192	-0.009	0.214	0.799	0.001	-0.006
0.056	-0.137	0.016	-0.005	0.019	-0.113	-0.014	0.197	0.724	-0.008	0
0.061	-0.015	0.012	-0.011	-0.022	-0.176	-0.017	0.208	0.536	0.001	0.004
0.029	0.047	0.013	0.002	-0.026	-0.283	-0.011	0.173	0.287	0.011	-0.001
0.002	0.086	0.015	0	0.017	-0.386	0.002	-0.139	-0.106	0.001	-0.008
0.003	0.109	0.014	-0.019	0.073	-0.445	0.011	-0.398	-0.555	-0.008	0.002
-0.012	0.105	0.003	-0.016	0.092	-0.339	0.015	-0.191	-0.819	0.003	0.02
-0.043	0.079	-0.003	-0.009	0.07	-0.217	0.009	0.155	-1.218	0.005	0.017
-0.05	0.052	0.009	-0.013	0.057	-0.206	-0.001	0.247	-1.881	-0.011	0.005
-0.039	0.046	0.009	-0.014	0.059	-0.176	-0.01	0.178	-2.292	-0.014	0.004
-0.028	0.043	-0.001	-0.012	0.049	-0.166	-0.014	0.123	-2.399	-0.004	0.002
0.002	0.032	0.001	-0.006	0.037	-0.221	-0.002	0.131	-2.523	-0.004	-0.002
0.022	0.033	-0.007	-0.009	0.038	-0.215	0.01	0.158	-2.648	-0.012	-0.003
-0.002	0.042	-0.018	-0.02	0.043	-0.177	0.002	0.137	-2.739	-0.015	0
-0.023	0.042	-0.006	-0.016	0.046	-0.148	-0.004	0.093	-2.845	-0.013	0.006
-0.017	0.051	-0.003	-0.004	0.052	-0.14	-0.005	0.095	-2.926	-0.004	0.008
-0.021	0.067	-0.017	0.001	0.054	-0.192	-0.007	0.137	-2.954	0.006	0.005
-0.015	0.055	-0.02	0.004	0.036	-0.172	-0.006	0.17	-2.908	0.006	0.011
0.009	0.027	-0.022	0.005	0.017	-0.059	-0.008	0.158	-2.728	-0.003	0.013
0.005	0.028	-0.029	0.001	0.025	-0.004	-0.01	0.108	-2.509	-0.016	-0.004
-0.011	0.043	-0.023	0.001	0.038	-0.047	-0.003	0.069	-2.311	-0.021	-0.007
0	0.047	-0.008	0.007	0.039	-0.126	0.006	0.084	-1.884	-0.017	0.006
0.012	0.047	0.003	0.017	0.044	-0.15	0.006	0.117	-1.362	-0.013	0.001
0.008	0.046	0	0.017	0.045	-0.161	-0.004	0.097	-1.075	-0.012	-0.005
0.002	0.052	-0.012	0.003	0.033	-0.206	-0.009	0.063	-0.703	-0.01	0
0.012	0.059	-0.013	0	0.025	-0.247	-0.007	0.068	-0.246	-0.006	0
0.033	0.054	-0.007	0.002	0.025	-0.376	-0.008	0.129	-0.058	-0.004	0
0.029	0.05	-0.005	-0.003	0.032	-0.552	-0.004	0.202	0.048	-0.009	0.006
0.017	0.055	0.006	-0.001	0.034	-0.614	0.001	0.173	0.229	-0.005	0.013
0.02	0.059	0.016	-0.007	0.024	-0.604	-0.004	0.114	0.459	0	0.012
0.01	0.059	0.009	-0.015	0.024	-0.552	-0.005	0.142	0.753	-0.008	0.003
-0.001	0.058	-0.001	0.001	0.028	-0.441	0.005	0.154	1.086	-0.013	0.003
0	0.061	0.004	0.01	0.012	-0.382	0.005	0.105	1.446	-0.009	0.011
-0.002	0.073	0.009	0	-0.004	-0.38	-0.004	0.078	1.83	-0.01	0.012
0.006	0.059	-0.002	-0.003	0.014	-0.277	-0.002	0.082	2.156	-0.017	0.002
0.018	0.003	-0.018	0.004	0.048	-0.119	0.003	0.067	2.316	-0.01	-0.01
0.005	-0.027	-0.017	0.003	0.066	-0.094	-0.002	0.009	2.404	0.006	-0.006
-0.007	-0.014	-0.006	0.002	0.064	-0.166	0.001	-0.062	2.402	0.007	0.008
-0.004	-0.016	-0.006	0.001	0.054	-0.243	0.01	-0.087	2.316	0.005	0.013
-0.005	-0.021	-0.01	-0.009	0.045	-0.28	0.005	-0.046	2.299	0.006	0.007
-0.01	0.007	-0.005	-0.009	0.036	-0.174	0.002	-0.003	2.249	-0.001	0.004
-0.001	0.05	0.003	0.002	0.039	-0.011	0.002	0.029	2.269	-0.001	0.006
0.012	0.072	-0.002	0.007	0.053	0.005	-0.005	0.088	2.423	0.002	0.002
0.002	0.08	-0.009	0.008	0.049	-0.078	-0.008	0.118	2.434	-0.006	-0.003
-0.025	0.096	0.012	-0.003	0.043	-0.151	-0.001	0.109	2.305	-0.011	0.002
-0.023	0.104	0.033	-0.01	0.049	-0.228	-0.005	0.104	2.128	-0.006	0.006
0.002	0.101	0.016	0.007	0.04	-0.319	-0.014	0.046	1.916	-0.003	0
-0.005	0.078	0.006	0.013	0.031	-0.381	-0.004	0.009	1.639	-0.005	-0.001
-0.013	0.033	0.016	0	0.049	-0.362	-0.001	0.1	1.285	-0.014	0.007
0.014	0.012	0.016	-0.002	0.063	-0.282	-0.017	0.091	0.95	-0.018	0.01
0.04	0.006	0.017	0.002	0.06	-0.197	-0.013	-0.086	0.513	0.004	0.008
0.057	-0.028	0.02	-0.001	0.065	-0.122	0.015	-0.09	0.054	0.022	0.008
0.056	-0.05	0.005	-0.006	0.071	-0.042	0.024	0.079	-0.134	0.017	0.008
0.025	-0.026	-0.012	-0.009	0.057	-0.006	0.006	0.133	-0.203	0.028	0.008
0.009	0.015	-0.013	-0.006	0.04	-0.045	0	0.118	-0.292	0.047	0.006
0.006	0.01	-0.016	-0.004	0.032	-0.058	0.011	0.14	-0.334	0.032	0.01
-0.013	-0.135	-0.023	-0.012	0.03	-0.01	0.011	0.132	-0.503	-0.003	0.016
-0.024	-0.386	-0.016	-0.014	0.029	0.073	0.003	0.095	-0.928	-0.019	0.005
-0.023	-0.523	-0.014	-0.005	0.037	0.194	0	0.079	-1.486	-0.012	-0.007
-0.015	-0.452	-0.021	-0.006	0.054	0.223	0.004	0.092	-2.094	-0.022	0.001
0	-0.326	-0.02	-0.006	0.045	0.103	0.012	0.107	-2.566	-0.076	0.012
0.015	-0.239	-0.024	-0.002	0.007	-0.016	0.012	0.103	-2.685	-0.124	0.013
0.032	-0.147	-0.037	-0.004	-0.001	-0.077	0.002	0.108	-2.688	-0.12	0.01
0.039	-0.046	-0.027	0.006	0.015	-0.139	-0.005	0.126	-2.817	-0.087	0.003
0.033	0.006	0	0.02	0.022	-0.17	0	0.123	-2.833	-0.048	-0.01
0.043	-0.005	0.003	0.007	0.037	-0.155	0.007	0.112	-2.64	0.012	-0.017
0.057	-0.008	-0.001	-0.003	0.052	-0.172	0.01	0.114	-2.406	0.096	-0.009
0.044	0.052	0.01	0.006	0.049	-0.218	0.005	0.12	-2.211	0.156	0
0.028	0.112	0.008	0.001	0.043	-0.236	0.005	0.129	-2.088	0.147	0.002
0.043	0.114	-0.011	-0.013	0.041	-0.258	0.012	0.125	-1.934	0.089	0
0.086	0.091	-0.027	-0.003	0.037	-0.28	0.016	0.113	-1.737	0.024	0.001
0.137	0.077	-0.027	0.008	0.035	-0.237	0.015	0.092	-1.737	-0.022	0
0.146	0.068	-0.012	-0.003	0.035	-0.146	0.005	0.061	-1.757	-0.033	0.001
0.095	0.067	-0.008	-0.007	0.037	-0.113	-0.017	0.075	-1.454	-0.026	0
0.052	0.069	0.006	0.006	0.037	-0.147	-0.019	0.122	-1.138	-0.022	-0.001
0.011	0.068	0.034	0.008	0.041	-0.136	0.002	0.142	-0.992	-0.023	0.004
-0.066	0.063	0.023	-0.002	0.044	-0.125	0.005	0.155	-0.713	-0.027	0.001
-0.084	0.053	-0.004	-0.012	0.022	-0.178	-0.008	0.175	-0.31	-0.028	-0.009
-0.035	0.054	-0.002	-0.013	0.004	-0.202	-0.011	0.175	0.041	-0.02	-0.013
-0.009	0.065	0.007	-0.006	0.021	-0.238	-0.006	0.167	0.274	-0.01	-0.01
-0.002	0.072	0.012	-0.001	0.054	-0.322	0.003	0.175	0.423	-0.004	0
0.01	0.076	0.017	-0.004	0.072	-0.317	0.009	0.164	0.723	-0.008	0.004
0.014	0.054	0.021	-0.014	0.054	-0.28	0.008	0.111	1.097	-0.018	-0.004
-0.007	-0.01	0.023	-0.018	0.029	-0.263	0.006	0.092	1.328	-0.018	-0.01
-0.032	-0.051	0.018	-0.019	0.03	-0.148	0.01	0.153	1.707	-0.011	-0.003
-0.036	-0.027	-0.001	-0.025	0.03	-0.064	0.018	0.194	2.288	-0.005	0.011
-0.048	0.021	-0.018	-0.026	0.026	-0.113	0.016	0.197	2.654	-0.003	0.011
-0.043	0.059	0	-0.019	0.036	-0.151	0.001	0.147	2.778	-0.003	0.004
0.001	0.07	0.025	-0.012	0.046	-0.21	-0.011	-0.147	2.901	-0.004	0.013
0.011	0.06	0.018	-0.02	0.057	-0.286	-0.015	-0.456	3.014	-0.003	0.018
-0.017	0.064	0.011	-0.043	0.063	-0.237	-0.002	-0.295	3.018	-0.004	0.005
-0.023	0.066	0.015	-0.063	0.048	-0.142	0.009	0.094	3.02	-0.003	0.002
-0.022	0.048	0.008	-0.091	0.035	-0.092	-0.002	0.212	2.971	-0.002	0.008
-0.018	0.047	0.009	-0.131	0.038	-0.083	-0.013	0.108	2.626	-0.006	0.004
0.012	0.062	0.013	-0.134	0.05	-0.158	-0.01	0.011	2.144	0.003	-0.002
0.033	0.053	0.001	-0.08	0.05	-0.237	-0.01	-0.004	1.864	0.023	0.001
0.016	0.036	0.002	0.021	0.018	-0.263	-0.006	0.059	1.76	0.017	0.011
0.008	0.041	0.013	0.129	-0.018	-0.322	-0.005	0.155	1.638	0.002	0.018
0.012	0.05	0.005	0.166	-0.019	-0.377	-0.014	0.192	1.539	0.006	0.01
-0.027	0.065	-0.002	0.169	0.015	-0.416	-0.011	0.129	1.439	0.004	-0.001
-0.073	0.098	0.004	0.185	0.043	-0.406	0	0.05	1.158	-0.004	-0.001
-0.05	0.131	0.006	0.135	0.045	-0.228	0.004	0.056	0.869	0.001	-0.001
-0.002	0.152	0.002	0.04	0.044	-0.082	-0.001	0.1	0.605	0.002	-0.014
0.025	0.122	0	-0.011	0.046	-0.108	-0.008	0.088	0.196	-0.001	-0.016
0.055	-0.024	0.009	-0.022	0.046	-0.088	-0.008	0.062	-0.149	0.007	0.001
0.076	-0.194	0.021	-0.022	0.053	-0.018	0.001	0.072	-0.407	0.014	0.013
0.065	-0.232	0.013	-0.022	0.053	0.011	0.01	0.088	-0.73	0.002	0.016
0.036	-0.168	0.002	-0.019	0.039	0.072	0.018	0.107	-1.044	-0.012	0.016
0.013	-0.116	0.008	-0.013	0.035	0.121	0.013	0.135	-1.368	-0.005	0.01
0	-0.05	0.013	-0.007	0.042	0.107	0	0.134	-1.731	-0.001	0.003
-0.02	0.075	0.011	0	0.043	0.1	0.012	0.109	-2.07	-0.004	0.001
-0.023	0.141	0.006	-0.002	0.042	0.033	0.024	0.094	-2.41	-0.006	0.002
0.001	0.056	-0.015	-0.001	0.049	-0.102	0.017	0.02	-2.718	-0.015	-0.001
0.01	-0.054	-0.036	0.005	0.052	-0.148	0.008	-0.079	-2.847	-0.019	-0.006
-0.004	-0.09	-0.025	-0.001	0.04	-0.161	-0.007	-0.05	-2.876	-0.009	-0.002
-0.012	-0.103	-0.009	-0.01	0.038	-0.219	-0.013	0.041	-3.022	-0.009	0.004
-0.016	-0.108	-0.011	-0.012	0.056	-0.274	-0.005	0.062	-3.124	-0.017	0.005
-0.009	-0.073	-0.007	-0.01	0.049	-0.352	0.001	0.066	-2.948	-0.018	0.008
0.023	-0.021	0.007	-0.007	0.019	-0.408	0.004	0.089	-2.61	-0.02	0.009
0.028	-0.009	0.013	-0.013	0.019	-0.429	0.012	0.098	-2.254	-0.026	-0.001
0.011	-0.034	0.013	-0.023	0.03	-0.451	0.013	0.099	-1.909	-0.015	-0.009
0.024	-0.047	0.005	-0.018	0.018	-0.388	0.002	0.093	-1.607	-0.004	-0.005
0.024	-0.019	-0.001	0.001	0.015	-0.27	-0.006	0.077	-1.382	-0.009	0.006
0.012	0.017	0.009	0.022	0.027	-0.181	0.003	0.074	-1.28	-0.015	0.007
0.013	0.016	0.008	0.024	0.036	-0.11	0.011	0.093	-1.223	-0.009	0
0.004	0.003	0.001	0.008	0.048	-0.112	0.004	0.1	-0.999	-0.004	0.007
0.001	0.02	0.006	-0.003	0.059	-0.152	0.002	0.08	-0.69	-0.013	0.016
0.012	0.041	-0.007	-0.005	0.059	-0.124	0.014	0.074	-0.545	-0.017	0.008
0.012	0.037	-0.021	-0.008	0.056	-0.068	0.02	0.093	-0.353	-0.008	-0.002
0.007	0.024	-0.014	-0.006	0.056	0.005	0.017	0.103	0.127	-0.004	-0.005
0.007	0.021	-0.013	0.005	0.054	0.079	0.01	0.092	0.631	-0.011	-0.002
0.015	0.026	-0.016	0.007	0.045	0.053	-0.008	0.081	0.973	-0.011	0.008
0.023	0.028	-0.012	-0.022	0.031	0.003	-0.023	0.081	1.384	0	0.013
0.024	0.021	-0.009	-0.041	0.035	-0.003	-0.025	0.077	1.901	0.003	0
0.015	0.024	-0.006	-0.025	0.06	-0.072	-0.021	0.059	2.283	-0.001	-0.008
-0.01	0.031	0.001	-0.016	0.068	-0.139	-0.011	0.066	2.512	-0.004	0.001
-0.009	0.023	0.018	-0.021	0.05	-0.149	-0.009	0.113	2.633	-0.008	0.008
0.015	0.016	0.013	-0.024	0.04	-0.224	-0.015	0.141	2.672	-0.001	0.003
0.009	0.01	-0.019	-0.037	0.042	-0.266	-0.011	0.141	2.709	0.007	0
0.002	-0.003	-0.033	-0.051	0.041	-0.181	-0.008	0.164	2.711	0.002	-0.004
0.022	-0.032	-0.025	-0.067	0.043	-0.142	-0.011	0.167	2.719	-0.004	-0.004
0.035	-0.074	-0.023	-0.105	0.042	-0.155	-0.004	0.1	2.746	0.004	0.004
0.024	-0.074	-0.064	-0.138	0.038	-0.103	0.001	0.038	2.795	0.014	-0.001
-0.005	-0.018	-0.172	-0.119	0.035	-0.084	-0.002	0.039	2.822	0.006	-0.007
-0.027	0.044	-0.219	-0.035	0.029	-0.127	0.006	0.062	2.467	-0.007	0.004
-0.015	0.064	-0.111	0.07	0.023	-0.153	0.007	0.071	1.827	0	0.011
0.007	0.044	0.049	0.126	0.027	-0.241	-0.007	0.074	1.377	0.019	0.007
0.003	0.027	0.169	0.155	0.033	-0.382	-0.003	0.076	1.165	0.021	0.007
-0.011	0.023	0.193	0.176	0.03	-0.403	0.006	0.077	0.979	0.011	0.009
-0.013	0.024	0.122	0.128	0.028	-0.321	0.002	0.086	0.682	0.01	0.004
0	0.028	0.06	0.047	0.032	-0.237	-0.006	0.096	0.495	0.014	0
0.005	0.022	0.023	0.003	0.04	-0.177	-0.013	0.095	0.448	0.003	0.005
-0.001	0.019	-0.016	-0.014	0.05	-0.188	-0.01	0.1	0.231	-0.006	0.005
0.016	0.03	-0.026	-0.018	0.056	-0.202	0	0.113	-0.054	0	0
0.034	0.027	0.003	-0.01	0.049	-0.187	0.002	0.118	-0.27	0	0.002
0.034	-0.003	0.031	-0.006	0.035	-0.257	0.002	0.12	-0.446	0	0.011
0.026	-0.008	0.034	-0.015	0.026	-0.323	0.005	0.111	-0.626	0.002	0.011
-0.007	0.025	0.033	-0.013	0.036	-0.285	0.007	0.094	-1.074	-0.009	-0.001
-0.021	0.044	0.033	-0.002	0.059	-0.244	0.01	0.087	-1.741	-0.012	-0.005
0.017	0.042	0.02	-0.01	0.069	-0.212	0.006	0.084	-2.177	-0.005	0.003
0.027	0.051	0.009	-0.015	0.043	-0.242	0.003	0.099	-2.347	-0.009	0.007
-0.005	0.056	0.015	-0.003	0.008	-0.373	0.012	0.142	-2.583	-0.013	0.003
-0.003	0.048	0.02	-0.004	0.018	-0.414	0.014	0.174	-2.788	-0.012	-0.005
0.016	0.04	0.016	-0.008	0.047	-0.364	-0.002	0.143	-2.716	-0.011	-0.005
-0.005	0.019	0.011	0	0.038	-0.362	-0.013	0.002	-2.578	-0.01	0.002
-0.011	-0.034	0.004	-0.003	0.017	-0.319	-0.005	-0.097	-2.57	-0.013	0.006
0.029	-0.081	0.005	-0.011	0.017	-0.233	0.005	0.014	-2.604	-0.017	0.001
0.025	-0.067	0.013	0	0.018	-0.235	0.007	0.144	-2.551	-0.013	-0.003
-0.011	-0.031	0.013	0.002	0.024	-0.244	0.001	0.133	-2.383	-0.009	0.001
-0.007	-0.048	0.009	-0.01	0.041	-0.188	-0.002	0.115	-2.227	-0.01	0.004
-0.005	-0.084	0.009	-0.007	0.038	-0.094	0.009	0.122	-2.129	-0.01	0.002
-0.011	-0.084	0.01	-0.003	0.026	0.086	0.016	0.118	-1.962	-0.01	0.005
0.007	-0.054	0.012	-0.01	0.034	0.198	0.007	0.155	-1.705	-0.01	0.008
0.018	-0.014	0.007	-0.014	0.04	0.143	0	0.191	-1.412	-0.009	0.007
0.016	0.014	-0.004	-0.005	0.037	0.082	0.001	0.158	-1.04	-0.01	0.006
0.004	0.025	-0.013	0.007	0.044	-0.019	0.001	0.105	-0.707	-0.009	0.007
-0.01	0.036	-0.015	0.004	0.047	-0.163	0.003	0.067	-0.498	-0.008	0.008
0.011	0.051	-0.007	-0.006	0.027	-0.172	0.006	0.033	-0.227	-0.012	0.002
0.033	0.059	-0.002	-0.006	0.022	-0.132	0.004	0.029	0.066	-0.016	0.003
0.02	0.046	0.001	-0.003	0.044	-0.162	0.006	0.068	0.261	-0.012	0.009
0.003	0.031	0.007	-0.003	0.047	-0.146	0.012	0.106	0.421	-0.007	0
-0.019	0.039	-0.001	-0.003	0.039	-0.078	0.016	0.117	0.649	-0.009	-0.006
-0.049	0.04	-0.016	0.002	0.044	-0.069	0.021	0.131	1.132	-0.011	0.008
-0.055	0.017	-0.014	0.008	0.038	-0.104	0.025	0.18	1.772	-0.003	0.01
-0.018	0.007	-0.005	0.002	0.024	-0.118	0.02	0.266	2.22	0.004	0
0.037	0.016	-0.001	-0.004	0.034	-0.118	0.004	0.268	2.407	-0.003	0.003
0.061	0.024	-0.005	-0.001	0.053	-0.148	-0.011	-0.006	2.532	-0.011	0.003
0.078	0.029	-0.01	0	0.045	-0.196	-0.015	-0.346	2.727	-0.011	-0.003
0.121	0.032	-0.012	0.001	0.03	-0.173	-0.014	-0.322	2.893	-0.005	0.006
0.125	0.024	-0.014	0.002	0.036	-0.091	-0.016	-0.038	3	0.008	0.007
0.071	0.022	-0.003	0.004	0.047	-0.076	-0.011	0.127	3.079	0.012	-0.006
0.037	0.024	0.012	0.004	0.046	-0.118	-0.001	0.12	3.026	0.004	-0.006
0.035	0.012	-0.005	-0.006	0.042	-0.127	0.001	0.098	2.846	-0.004	0.001
0.036	0.01	-0.032	-0.012	0.048	-0.134	-0.002	0.077	2.553	0.001	-0.003
0.047	0.014	-0.022	-0.001	0.055	-0.148	-0.001	-0.013	2.295	0.012	-0.011
0.05	0.009	0.003	0.002	0.046	-0.155	-0.002	-0.073	2.238	0.01	-0.011
0.031	0.022	0.001	-0.012	0.034	-0.211	-0.003	-0.015	2.123	0.007	-0.005
0.013	0.027	-0.012	-0.017	0.032	-0.181	0	0.084	1.904	0.015	0
0.004	-0.007	-0.014	-0.013	0.031	-0.003	0.004	0.158	1.776	0.02	0.005
-0.015	-0.045	-0.006	-0.011	0.031	0.041	-0.001	0.172	1.621	0.011	0.008
-0.036	-0.081	0.005	-0.004	0.029	-0.034	-0.005	0.115	1.357	0.007	0.006
-0.02	-0.121	0.004	0.003	0.022	-0.022	-0.003	0.067	0.96	0.006	0.008
-0.006	-0.125	-0.003	0.006	0.036	-0.049	-0.007	0.088	0.477	-0.002	0.016
-0.027	-0.105	0.007	0.005	0.063	-0.165	-0.01	0.111	0.071	-0.01	0.015
-0.04	-0.089	0.016	0.002	0.06	-0.234	-0.001	0.103	-0.438	-0.009	0.006
-0.035	-0.054	-0.005	-0.01	0.051	-0.255	0.01	0.105	-1.124	-0.001	0.008
-0.022	-0.009	-0.019	-0.019	0.058	-0.293	0.008	0.105	-1.562	0.003	0.011
-0.024	0.031	0.011	-0.01	0.053	-0.367	-0.001	0.064	-1.673	-0.008	0
-0.037	0.07	0.03	-0.002	0.024	-0.438	-0.001	0.037	-1.801	-0.012	-0.007
-0.025	0.074	0.007	-0.003	-0.008	-0.427	0.004	0.061	-1.999	-0.006	-0.006
-0.013	0.041	-0.003	0	-0.02	-0.364	0.004	0.082	-2.16	-0.005	-0.002
-0.019	0.017	0.01	-0.006	0.001	-0.351	-0.003	0.091	-2.358	-0.008	0
-0.009	0.01	0.011	-0.013	0.036	-0.351	-0.002	0.106	-2.643	-0.018	-0.001
0.005	0.001	0.003	-0.006	0.056	-0.308	0.006	0.111	-2.918	-0.022	0.003
-0.004	-0.003	0	-0.004	0.066	-0.297	0	0.135	-3.113	-0.013	0.003
-0.022	0.009	-0.008	-0.01	0.075	-0.316	-0.005	0.141	-3.19	0	-0.002
-0.01	0.026	-0.006	-0.005	0.058	-0.32	0.003	0.048	-3.089	0.008	0
0.052	0.025	0.014	0.004	0.027	-0.307	0.002	-0.035	-2.829	0.007	0.008
0.122	0.006	0.02	0.003	0.026	-0.263	-0.01	0.037	-2.574	0.003	0.01
0.16	-0.006	0.01	0.001	0.042	-0.235	-0.019	0.125	-2.322	0.003	0.005
0.157	0.001	0.014	0	0.042	-0.203	-0.011	0.124	-1.927	-0.003	0.005
0.094	0.007	0.025	-0.007	0.045	-0.12	0.007	0.14	-1.566	-0.022	0.01
0.01	-0.008	0.019	-0.005	0.059	-0.143	0	0.11	-1.331	-0.027	0.006
-0.036	-0.018	0.003	0.001	0.052	-0.292	-0.011	0.012	-1.11	-0.014	0
-0.041	0.005	0.004	-0.004	0.044	-0.392	0.001	0.007	-0.939	-0.012	0.008
-0.041	0.012	0.012	-0.004	0.045	-0.431	0.008	0.056	-0.747	-0.015	0.014
-0.044	0.003	0.001	0.005	0.035	-0.428	0.004	0.073	-0.503	-0.007	0.014
-0.022	0.013	-0.007	0.007	0.039	-0.365	0.004	0.11	-0.227	-0.007	0.011
-0.013	0.016	0.006	0.001	0.054	-0.301	0.004	0.142	0.121	-0.013	0.002
-0.026	0.012	0.013	-0.007	0.048	-0.239	0.003	0.117	0.37	-0.009	-0.005
-0.02	0.02	0.013	-0.014	0.045	-0.176	0.001	0.067	0.538	-0.005	-0.005
-0.006	0.02	0.009	-0.005	0.065	-0.159	0.006	0.037	0.818	-0.006	0.002
0.005	0.01	-0.004	0.006	0.069	-0.18	0.008	0.035	1.134	-0.007	0.007
-0.008	0.01	-0.007	0.004	0.047	-0.201	0.003	0.042	1.404	-0.006	0.009
-0.028	0.018	0.006	0.006	0.027	-0.194	0.005	0.06	1.616	-0.005	0.013
-0.017	0.017	0.01	0.004	0.02	-0.172	0.001	0.079	1.798	-0.009	0.007
-0.007	0.012	0.004	-0.008	0.021	-0.173	-0.009	0.073	2.009	-0.013	-0.001
-0.001	0.013	-0.004	0.001	0.021	-0.161	0.002	0.067	2.152	-0.008	0.001
0.011	0.024	0.007	0.015	0.022	-0.111	0.013	0.088	2.249	-0.01	0.002
0.001	0.032	0.044	0.007	0.03	-0.066	0.007	0.104	2.378	-0.01	-0.002
-0.015	0.02	0.044	-0.002	0.034	-0.059	0.002	0.102	2.424	0.008	-0.006
-0.006	0.009	-0.008	-0.006	0.033	-0.088	0.003	0.099	2.479	0.016	-0.002
0.025	0.015	-0.028	-0.009	0.04	-0.092	0.003	0.104	2.523	0.003	0.001
0.042	0.02	-0.008	0	0.041	-0.012	0.003	0.109	2.343	-0.008	0
0.031	0.016	-0.005	0.004	0.033	0.105	-0.001	0.11	2.131	-0.005	0.001
0.012	0.013	-0.009	-0.002	0.039	0.155	-0.002	0.117	1.939	0	-0.003
-0.008	0.011	-0.004	0.007	0.04	0.132	0.005	0.122	1.689	-0.007	-0.007
-0.007	0.02	-0.003	0.014	0.018	0.118	0.007	0.111	1.444	-0.005	-0.002
0.015	0.028	-0.003	0	0.02	0.109	0.005	0.106	1.091	0.009	-0.002
0.017	0.018	-0.007	-0.011	0.029	0.069	0.006	0.114	0.775	0.012	-0.008
0.025	0.009	-0.006	-0.005	0.011	0.03	0.004	0.115	0.66	0.006	-0.004
0.043	0.006	-0.001	-0.003	0.018	-0.042	-0.003	0.097	0.621	0.005	0
0.012	0.002	-0.006	-0.021	0.045	-0.142	-0.006	0.08	0.626	0.009	-0.001
-0.032	0	-0.005	-0.035	0.039	-0.142	-0.006	0.1	0.61	0.018	-0.004
-0.025	0.006	0.008	-0.019	0.03	-0.115	-0.003	0.147	0.445	0.009	0.001
-0.011	0.028	0.008	0	0.037	-0.182	0.001	0.186	0.125	-0.013	0.016
-0.02	0.035	-0.003	-0.004	0.04	-0.225	-0.003	0.187	-0.294	-0.015	0.016
-0.01	0.02	-0.009	-0.007	0.048	-0.172	-0.008	0.145	-0.862	-0.005	0.001
0.004	0.014	-0.017	-0.005	0.054	-0.108	-0.005	0.108	-1.467	-0.002	-0.005
-0.014	0.018	-0.03	-0.007	0.044	-0.071	0.002	0.09	-1.813	-0.007	-0.004
-0.02	0.022	-0.02	0.004	0.038	-0.087	0.004	0.06	-2.029	-0.01	0.002
0.013	0.026	0.001	0.016	0.045	-0.099	0.003	0.028	-2.321	-0.009	0.007
0.028	0.026	-0.007	0.007	0.049	0.001	0.003	0.034	-2.599	-0.011	0.008
0.024	0.026	-0.021	0.004	0.053	0.058	0.003	0.102	-2.778	-0.018	0.005
0.023	0.034	0.009	0.011	0.054	-0.039	0.001	0.169	-2.684	-0.022	-0.007
0.011	0.031	0.06	0.007	0.052	-0.118	0.006	0.167	-2.371	-0.018	-0.005
0.01	0.02	0.079	0.008	0.052	-0.214	0.018	0.165	-2.241	-0.012	0.013
0.024	0.026	0.075	0.01	0.047	-0.364	0.027	0.192	-2.297	-0.009	0.017
0.012	0.035	0.072	0.005	0.041	-0.36	0.028	0.178	-2.214	-0.011	0.014
-0.005	0.017	0.048	0.011	0.048	-0.246	0.026	0.175	-1.999	-0.022	0.016
0.009	-0.03	0.02	0.013	0.052	-0.168	0.019	0.207	-1.82	-0.029	0.013
0.021	-0.073	0.003	-0.007	0.042	-0.121	0.004	0.111	-1.603	-0.022	0.005
0.006	-0.083	-0.118	-0.022	0.026	-0.138	-0.009	-0.033	-1.402	-0.012	0.005
-0.007	-0.066	-0.323	-0.016	0.009	-0.177	-0.006	0.014	-1.261	-0.01	0.013
0.001	-0.064	-0.376	-0.014	0.009	-0.175	-0.002	-0.037	-0.964	-0.002	0.013
0.019	-0.096	-0.273	-0.021	0.02	-0.223	-0.006	-0.327	-0.736	0.007	0.006
0.037	-0.106	-0.171	-0.014	0.018	-0.348	-0.007	-0.33	-0.758	0.009	-0.001
0.036	-0.043	-0.062	0.002	0.022	-0.399	-0.012	-0.019	-0.654	0.01	-0.005
0.013	0.033	0.071	0.003	0.042	-0.353	-0.024	0.147	-0.302	0.005	0.004
0.003	0.056	0.148	-0.001	0.053	-0.355	-0.021	0.151	0.063	0.001	0.008
0.007	0.066	0.124	0.004	0.043	-0.357	-0.007	0.12	0.356	0.01	-0.003
0.004	0.092	0.046	0.002	0.049	-0.298	-0.009	0.06	0.734	0.01	-0.01
0.001	0.096	-0.038	-0.002	0.079	-0.299	-0.019	0.038	1.234	-0.002	-0.008
0.009	0.079	-0.085	0.004	0.066	-0.346	-0.015	0.058	1.677	0.001	-0.006
0.019	0.078	-0.03	0.002	0.02	-0.342	-0.004	0.087	2	0.011	-0.002
0.019	0.087	0.09	-0.004	0.009	-0.33	-0.003	0.121	2.303	0.008	0.005
0.006	0.083	0.163	0.003	0.026	-0.35	-0.002	0.101	2.641	-0.004	0.008
-0.006	0.066	0.165	0.009	0.026	-0.338	0.005	0.032	2.887	-0.008	-0.001
0.004	0.058	0.149	-0.002	0.017	-0.209	0.007	0.022	2.931	0.006	-0.003
0.015	0.077	0.125	-0.009	0.024	0.014	0.008	0.084	2.844	0.017	0.003
0.009	0.112	0.078	0.001	0.031	0.195	0.006	0.108	2.748	0.01	-0.007
0.006	0.132	0.041	0.003	0.034	0.291	-0.005	0.071	2.677	0.006	-0.007
0.019	0.133	0.028	-0.003	0.041	0.317	-0.009	0.076	2.582	0.013	0.003
0.019	0.061	0.023	-0.002	0.045	0.17	0.003	0.105	2.403	0.011	-0.006
-0.002	-0.144	0.031	0.007	0.049	-0.062	0.009	0.086	2.167	-0.003	-0.012
-0.013	-0.34	0.034	0.002	0.056	-0.156	0.005	0.059	2.004	-0.007	0
-0.014	-0.375	0.026	-0.02	0.057	-0.182	0.012	0.073	1.859	-0.008	0.005
0.001	-0.321	0.023	-0.019	0.061	-0.175	0.019	0.096	1.573	-0.011	0.004
0.029	-0.238	0.023	-0.002	0.052	-0.152	0.017	0.105	1.273	-0.011	0.012
0.038	-0.108	0.023	0.002	0.032	-0.302	0.018	0.158	1.036	-0.01	0.013
0.026	0.013	0.026	-0.002	0.025	-0.351	0.015	0.212	0.766	-0.007	0
0.002	0.06	0.017	-0.012	0.027	-0.093	0.002	0.148	0.475	-0.006	-0.003
0.001	0.044	0.001	-0.012	0.041	-0.127	-0.008	0.066	0.112	0.001	0.005
0.028	0.024	-0.003	0.002	0.058	-0.491	-0.006	0.104	-0.275	0.01	0.009
0.027	0.016	-0.005	0.012	0.059	-0.559	0.003	0.159	-0.509	-0.001	0.008
-0.005	0.008	-0.006	0.014	0.064	-0.354	0	0.151	-0.758	-0.011	-0.001
0.007	0.01	0.001	0.012	0.067	-0.097	-0.001	0.157	-1.121	-0.008	-0.001
0.044	0.027	0.005	0.008	0.057	0.069	0.008	0.183	-1.239	-0.009	0.012
0.028	0.025	0.003	-0.001	0.057	-0.104	0.005	0.146	-1.107	-0.003	0.007
0.004	0.013	-0.006	-0.006	0.062	-0.386	-0.005	0.058	-1.218	0.006	-0.004
0.008	0.038	-0.016	0	0.045	-0.429	-0.006	-0.008	-1.645	0	0.006
0.008	0.069	-0.033	-0.001	0.023	-0.402	-0.009	-0.02	-2.069	-0.011	0.01
0.013	0.047	-0.09	0	0.023	-0.463	-0.009	0.022	-2.391	-0.014	-0.001
0.025	-0.01	-0.181	0.005	0.03	-0.451	-0.002	0.082	-2.538	-0.008	0.002
0.025	-0.049	-0.223	-0.002	0.031	-0.261	0	0.135	-2.467	0.016	0.014
0.012	-0.036	-0.157	-0.006	0.043	-0.061	0.004	0.128	-2.379	0.046	0.012
0.002	0.013	-0.017	0.003	0.044	-0.021	0.014	0.07	-2.336	0.039	0.007
0.012	0.035	0.11	0.008	0.008	-0.022	0.018	0.136	-2.297	0.004	0.009
0.022	0.013	0.165	0.006	-0.015	-0.003	0.012	0.223	-2.24	-0.021	0.006
0.022	0.001	0.155	0.003	-0.004	-0.058	-0.001	0.008	-2.059	-0.031	0.003
0.013	0.01	0.11	0.006	0.005	-0.127	-0.006	-0.257	-1.907	-0.032	0
-0.009	0.014	0.062	0.004	0.017	-0.131	-0.003	-0.134	-1.903	-0.028	-0.004
-0.01	0.021	0.026	-0.006	0.044	-0.092	-0.006	0.108	-1.885	-0.027	-0.001
0.011	0.033	0.006	-0.005	0.051	-0.071	-0.01	0.101	-1.857	-0.029	0.006
0.024	0.047	0.001	-0.002	0.026	-0.086	-0.006	-0.001	-1.803	-0.029	0.009
0.01	0.055	0	-0.006	0.009	-0.093	-0.002	-0.012	-1.568	-0.021	0.004
-0.012	0.045	0.002	-0.007	0.034	-0.148	-0.003	0.058	-1.174	-0.02	0.001
-0.008	0.03	0.003	-0.012	0.069	-0.262	-0.001	0.16	-0.823	-0.022	0.001
0.001	0.023	-0.003	-0.018	0.074	-0.332	-0.006	0.185	-0.543	-0.009	0.002
-0.002	0.017	0	-0.009	0.08	-0.353	-0.007	0.101	-0.136	-0.001	0.001
0.008	0.004	-0.002	0.001	0.107	-0.311	0.005	0.03	0.295	-0.006	0
0.009	-0.013	-0.008	-0.011	0.082	-0.224	0.009	0.026	0.556	-0.009	0.003
-0.003	-0.005	-0.003	-0.022	0.002	-0.21	-0.001	0.074	0.77	-0.014	0.007
-0.004	0.024	-0.001	-0.013	-0.038	-0.213	-0.001	0.16	1.087	-0.015	0.003
-0.003	0.039	-0.002	-0.004	-0.004	-0.177	0.009	0.191	1.538	-0.012	-0.001
0.003	0.04	0.001	-0.008	0.042	-0.139	0.01	0.092	1.989	-0.005	0
0.014	0.041	0.007	-0.009	0.052	-0.081	-0.004	-0.012	2.312	0.001	0.001
0.014	0.05	0.012	-0.002	0.045	-0.069	-0.015	0.008	2.565	-0.003	-0.001
0.005	0.065	0.004	-0.006	0.047	-0.122	-0.015	0.067	2.822	-0.004	-0.001
-0.013	0.037	-0.006	-0.018	0.055	-0.104	-0.008	0.095	2.999	0	0.004
-0.026	-0.039	-0.005	-0.011	0.053	-0.012	0.003	0.121	3.018	0.001	0
-0.018	-0.073	0.005	0.002	0.047	-0.07	0.001	0.13	3.024	0	-0.009
0.012	-0.033	0.01	-0.001	0.04	-0.307	-0.007	0.12	3.047	-0.002	-0.002
0.027	0.025	0.001	-0.014	0.033	-0.388	0.001	0.106	2.877	0.004	0.006
0.023	0.046	-0.006	-0.029	0.035	-0.303	0.005	0.095	2.61	0.017	0.004
0.023	0.034	-0.004	-0.034	0.043	-0.343	0.003	0.076	2.454	0.021	0.002
0.016	0.017	0.003	-0.019	0.041	-0.402	0.009	0.019	2.28	0.023	0.005
0.003	0.006	0.004	-0.003	0.023	-0.27	0.004	-0.004	2.015	0.028	0.013
0.005	-0.002	-0.007	-0.013	0.017	-0.092	-0.008	0.078	1.767	0.02	0.013
0.01	-0.029	-0.007	-0.036	0.041	-0.078	-0.008	0.139	1.495	0.004	0.001
-0.004	-0.064	0.008	-0.047	0.057	-0.175	0.004	0.117	1.167	-0.004	-0.001
-0.015	-0.059	0.007	-0.065	0.049	-0.276	0.012	0.081	0.862	-0.004	0.005
-0.003	-0.024	0	-0.11	0.043	-0.325	0.012	0.043	0.572	-0.003	-0.001
0.004	0.021	0.011	-0.143	0.033	-0.162	0.019	0.045	0.265	-0.007	-0.002
0.008	0.059	0.02	-0.104	0.026	0.111	0.024	0.09	-0.136	-0.008	0.007
0.03	0.056	-0.001	-0.014	0.041	0.169	0.025	0.106	-0.628	0	0.006
0.031	0.035	-0.03	0.074	0.049	0.043	0.027	0.102	-1.084	0.003	0
0.004	0.034	-0.037	0.143	0.044	-0.063	0.015	0.109	-1.498	0.002	0.005
0.003	0.029	-0.024	0.184	0.05	-0.126	0.002	0.141	-1.829	0	0.006
0.027	0.008	0	0.186	0.043	-0.211	-0.002	0.176	-2.013	-0.004	-0.003
0.033	-0.002	0.013	0.138	0.026	-0.259	-0.021	0.184	-2.133	-0.013	-0.003
0.029	-0.005	0.002	0.062	0.032	-0.165	-0.032	0.163	-2.276	-0.023	0.006
0.032	-0.003	-0.005	0.007	0.048	-0.106	-0.017	0.112	-2.395	-0.02	0.004
0.025	0.01	0.007	-0.006	0.046	-0.211	-0.012	0.06	-2.424	-0.008	0
0.004	0.015	0.002	-0.006	0.032	-0.329	-0.013	0.031	-2.502	-0.004	0
-0.003	0.01	-0.014	-0.016	0.021	-0.364	-0.002	0.032	-2.661	-0.013	0
-0.002	0.02	-0.014	-0.018	0.012	-0.272	0.005	0.088	-2.862	-0.02	0.004
-0.004	0.027	-0.006	-0.015	0.014	-0.101	0.001	0.174	-3.09	-0.012	0.003
0.005	0.01	-0.022	-0.013	0.031	0.008	0.007	0.238	-3.088	-0.005	-0.002
0.014	-0.002	-0.051	0.002	0.044	-0.003	0.019	0.221	-2.836	-0.007	0.006
0.013	0.011	-0.066	0.005	0.051	-0.121	0.019	0.122	-2.48	-0.008	0.01
0.013	0.001	-0.123	-0.005	0.054	-0.232	0.009	0.035	-1.99	-0.007	-0.001
0.005	-0.049	-0.215	0.005	0.039	-0.259	0.003	0.043	-1.462	-0.006	0.003
-0.006	-0.083	-0.191	0.007	0.028	-0.273	-0.005	0.092	-0.986	-0.007	0.013
-0.007	-0.114	-0.033	-0.004	0.031	-0.273	-0.016	0.013	-0.602	-0.019	0.005
0	-0.199	0.126	-0.001	0.029	-0.279	-0.008	-0.129	-0.409	-0.024	-0.004
0.019	-0.23	0.181	-0.001	0.03	-0.338	0.008	-0.042	-0.295	-0.007	0.001
0.031	-0.111	0.131	-0.011	0.036	-0.287	0.004	0.174	-0.091	-0.001	0.005
0.016	0.042	0.069	-0.013	0.038	-0.075	0.002	0.202	0.121	-0.013	0.005
0.003	0.118	0.041	-0.013	0.035	0.107	0.013	0.13	0.28	-0.008	0
0.019	0.118	0.019	-0.003	0.026	0.193	0.01	0.135	0.547	0.001	-0.001
0.022	0.077	0.009	0.01	0.019	0.208	-0.005	0.151	0.877	-0.008	0.01
-0.005	0.037	0.018	0.012	0.033	0.174	-0.007	0.102	1.153	-0.012	0.013
-0.007	0.026	0.032	0.017	0.036	0.081	0	0.017	1.529	-0.007	0.005
0.021	0.036	0.033	0.015	0.006	-0.128	0.009	-0.011	1.972	-0.009	0.003
0.02	0.035	0.027	-0.005	-0.012	-0.317	0.011	0.018	2.294	-0.005	0
-0.007	0.016	0.013	-0.013	0.008	-0.302	-0.007	0.038	2.511	0.007	-0.004
-0.007	0.005	-0.011	-0.008	0.051	-0.178	-0.019	0.091	2.62	0.009	0
0.016	0.015	-0.013	-0.008	0.092	-0.089	-0.012	0.204	2.622	0.003	0.002
0.026	0.023	0.007	-0.016	0.101	-0.032	-0.011	0.262	2.635	0.004	-0.008
0.015	0.016	0.009	-0.028	0.079	-0.026	-0.015	0.036	2.661	0.009	-0.008
-0.006	0.003	0.006	-0.03	0.062	-0.094	-0.005	-0.357	2.632	0.002	0.005
-0.013	0.004	0.01	-0.019	0.055	-0.153	0.008	-0.403	2.548	-0.006	0.004
-0.009	0.029	0.009	-0.009	0.036	-0.157	0.003	-0.113	2.303	-0.002	-0.008
-0.014	0.044	0.014	-0.004	0.031	-0.139	-0.01	0.101	1.947	0.006	-0.009
-0.011	0.036	0.011	-0.001	0.06	-0.133	-0.006	0.195	1.753	0.008	-0.001
0.024	0.036	0.001	0.002	0.086	-0.175	0.01	0.225	1.643	0.004	0.005
0.035	0.041	0.004	-0.002	0.085	-0.249	0.011	0.161	1.417	0.001	0.005
-0.003	0.03	0.002	-0.016	0.059	-0.28	-0.003	0.095	1.196	0.002	-0.003
-0.014	0.022	-0.007	-0.019	0.027	-0.295	-0.014	0.104	1.049	0.002	-0.007
0.012	0.03	0.003	-0.004	0.008	-0.314	-0.009	0.124	0.847	0.001	0.001
0.02	0.04	0.005	-0.001	0.001	-0.253	0.005	0.117	0.619	0.002	0.006
0.014	0.044	-0.001	-0.009	0.01	-0.221	0.008	0.099	0.415	0.003	0.005
0.015	0.042	0.013	-0.005	0.03	-0.28	0.002	0.095	0.217	-0.001	0.016
0.015	0.031	0.01	-0.007	0.033	-0.292	0.003	0.112	0.077	-0.005	0.021
0.013	0.031	-0.008	-0.017	0.025	-0.274	0.008	0.122	-0.1	0	0.007
0.017	0.036	-0.002	-0.002	0.028	-0.25	0.007	0.111	-0.363	0.001	0.005
0.009	0.033	0	0.016	0.032	-0.177	0.003	0.101	-0.624	-0.004	0.012
-0.015	0.035	-0.004	0.003	0.03	-0.134	0.006	0.1	-0.937	-0.002	0.002
-0.015	0.044	0.011	-0.008	0.036	-0.15	0.013	0.095	-1.342	-0.003	0.002
0.007	0.049	0.018	0	0.044	-0.149	0.018	0.094	-1.934	-0.015	0.013
0.016	0.045	0.004	0.003	0.036	-0.12	0.023	0.118	-2.688	-0.019	-0.001
0.01	0.037	-0.006	0.005	0.032	-0.104	0.018	0.16	-3.122	-0.005	-0.006
0.007	0.036	0.014	0.014	0.052	-0.1	0.002	0.149	-3.211	0.007	0.012
0.018	0.044	0.037	0.012	0.064	-0.121	-0.009	0.074	-3.334	0.011	0.009
0.03	0.068	0.015	0.004	0.061	-0.177	-0.01	0.068	-3.341	0.012	0.002
0.016	0.088	-0.018	-0.004	0.055	-0.252	-0.009	0.147	-3.104	0.004	0.013
0.006	0.09	-0.015	-0.01	0.042	-0.327	-0.007	0.171	-2.722	-0.01	0.01
0.012	0.109	-0.008	-0.012	0.035	-0.308	0	0.123	-2.303	-0.013	-0.003
0	0.094	-0.028	-0.015	0.038	-0.261	0.003	0.053	-2.032	-0.013	-0.001
-0.013	-0.028	-0.054	-0.011	0.024	-0.325	0.002	-0.032	-1.816	-0.024	0.005
0	-0.162	-0.095	-0.003	-0.006	-0.338	0	-0.047	-1.591	-0.028	-0.001
0.006	-0.229	-0.122	-0.004	-0.009	-0.224	-0.003	0.011	-1.458	-0.018	-0.003
0.01	-0.29	-0.076	-0.002	0.015	-0.179	-0.014	0.044	-1.365	-0.007	0.006
0.032	-0.318	-0.011	0.008	0.041	-0.229	-0.022	0.079	-1.256	-0.005	0.009
0.033	-0.26	0.019	0.006	0.069	-0.263	-0.009	0.144	-1.01	-0.013	0.003
0.009	-0.159	0.054	0.001	0.08	-0.208	0.001	0.185	-0.587	-0.019	0.003
0	-0.06	0.075	0.011	0.064	-0.115	-0.005	0.199	-0.119	-0.015	0.007
0.004	0.01	0.069	0.012	0.05	-0.161	-0.006	0.168	0.253	-0.011	0.007
0.006	0.05	0.072	0.001	0.047	-0.233	0	0.078	0.508	-0.01	0.007
-0.006	0.079	0.079	0.003	0.054	-0.17	0.01	0.022	0.67	-0.008	0.002
-0.02	0.074	0.065	0.005	0.067	-0.156	0.017	0.093	0.537	-0.004	-0.005
-0.003	0.046	0.037	0.003	0.055	-0.209	0.006	0.203	0.328	-0.001	-0.007
0.029	0.036	0.013	0.001	0.023	-0.214	-0.003	0.21	0.56	0.004	0
0.039	0.027	0	-0.008	0.012	-0.234	-0.001	0.132	1.246	0.016	0.011
0.012	0.013	0.003	-0.01	0.018	-0.253	-0.002	0.103	2.08	0.013	0.007
-0.008	0.019	0.016	-0.005	0.026	-0.234	0.003	0.156	2.574	-0.005	-0.005
0.008	0.023	0.018	-0.005	0.034	-0.198	0.015	0.16	2.697	-0.008	-0.007
0.009	0.008	0.004	-0.003	0.033	-0.093	0.014	0.075	2.819	-0.002	-0.002
-0.009	-0.002	-0.007	0.003	0.038	0.001	0.006	0.02	2.866	0.002	0
0.001	0.009	-0.003	0.002	0.047	-0.058	0.005	-0.021	2.868	0	0
0.021	0.029	-0.001	-0.013	0.045	-0.132	0.003	-0.077	3.032	-0.004	0
0.028	0.035	-0.004	-0.02	0.045	-0.107	-0.003	-0.067	3.037	0.002	-0.006
0.026	0.031	-0.002	-0.014	0.042	-0.063	-0.006	-0.018	2.591	-0.001	-0.002
0.017	0.038	-0.006	-0.017	0.03	-0.011	-0.005	0.021	2.07	-0.013	0.006
0.006	0.041	-0.005	-0.021	0.035	-0.011	-0.001	0.057	1.804	-0.008	-0.001
0.007	0.035	0.005	-0.015	0.039	-0.054	0.001	0.055	1.67	-0.001	-0.009
0.012	0.039	0.002	-0.018	0.02	-0.026	0	0.021	1.582	-0.003	-0.008
0	0.041	-0.006	-0.024	0.008	-0.082	0.004	0.028	1.49	0	-0.004
-0.02	0.033	0	-0.019	0.018	-0.241	0.006	0.083	1.393	0.002	-0.003
-0.02	0.029	0.006	-0.011	0.025	-0.268	-0.001	0.124	1.292	-0.006	-0.004
-0.01	0.032	0.001	-0.012	0.026	-0.245	-0.009	0.104	1.03	-0.01	0.001
-0.001	0.038	0	-0.017	0.038	-0.273	-0.007	0.067	0.594	-0.005	0.008
0.004	0.043	0.01	-0.023	0.049	-0.277	0.002	0.067	0.113	0.001	0.008
0.002	0.044	0.013	-0.04	0.039	-0.297	-0.002	0.024	-0.341	0.001	0.002
0.012	0.048	-0.001	-0.066	0.031	-0.309	-0.011	-0.049	-0.725	0.008	-0.002
0.011	0.047	-0.011	-0.097	0.032	-0.237	-0.004	-0.022	-1.032	0.015	0.006
-0.003	0.04	-0.01	-0.119	0.035	-0.168	0.007	0.065	-1.378	0.007	0.009
0.007	0.038	-0.015	-0.107	0.037	-0.132	0.008	0.119	-1.811	0.003	0.003
0.018	0.026	-0.02	-0.045	0.044	-0.096	0.008	0.133	-2.101	-0.002	0.006
0.014	-0.014	-0.01	0.06	0.059	-0.083	0.007	0.119	-2.252	-0.015	0.01
0.015	-0.05	0.003	0.14	0.067	-0.06	0	0.11	-2.446	-0.003	0.01
0.007	-0.048	0.012	0.171	0.063	-0.014	-0.005	0.106	-2.543	0.015	0.005
-0.008	-0.021	0.014	0.176	0.053	-0.036	0.003	0.087	-2.58	-0.002	0.001
0	0.004	0	0.13	0.039	-0.131	0.013	0.073	-2.694	-0.017	0.008
0.028	-0.007	-0.01	0.054	0.04	-0.216	0.013	0.087	-2.744	-0.01	0.012
0.029	-0.053	0	0.01	0.048	-0.289	0.016	0.111	-2.717	-0.005	0.004
0	-0.098	0.004	-0.002	0.044	-0.33	0.02	0.115	-2.633	-0.008	0
-0.002	-0.127	0.01	0	0.037	-0.306	0.017	0.103	-2.446	-0.007	0.002
0.013	-0.139	0.023	-0.001	0.031	-0.286	0.013	0.105	-2.174	-0.007	0.001
0.009	-0.107	0.026	-0.012	0.027	-0.323	0.005	0.111	-1.757	-0.006	0
0.007	-0.039	0.019	-0.013	0.04	-0.365	-0.018	0.111	-1.223	-0.008	0.003
0.009	0.001	-0.096	-0.007	0.056	-0.339	-0.041	0.122	-0.821	-0.019	0.006
0.003	0.011	-0.274	-0.011	0.044	-0.237	-0.04	0.128	-0.66	-0.022	0.005
0.013	0.027	-0.263	-0.009	0.02	-0.132	-0.019	0.119	-0.521	-0.013	0.004
0.043	0.041	-0.111	-0.007	0.021	-0.089	-0.002	0.123	-0.322	-0.015	0.005
0.044	0.047	-0.017	-0.016	0.039	-0.106	0.003	0.126	-0.296	-0.015	0.003
0.011	0.059	0.035	-0.008	0.049	-0.122	0.008	0.117	-0.496	-0.012	0.004
-0.002	0.062	0.065	0.004	0.051	-0.099	0.015	0.12	-0.582	-0.023	0.006
0.016	0.052	0.05	-0.002	0.045	-0.111	0.003	0.137	-0.26	-0.028	-0.003
0.028	0.043	0.035	0.001	0.028	-0.153	-0.01	0.157	0.285	-0.018	-0.007
0.025	0.04	0.052	0.01	0.026	-0.086	0.007	0.157	0.786	-0.006	0.004
0.022	0.038	0.068	0.009	0.049	0.01	0.019	0.158	1.282	0.003	0.007
0.025	0.034	0.067	0.011	0.058	-0.026	0.008	0.18	1.709	0.001	0.001
0.027	0.019	0.07	0.017	0.055	-0.138	0.006	0.154	2.006	-0.004	0.003
0.013	-0.005	0.081	0.016	0.067	-0.227	0.006	0.085	2.302	0.002	0
0	-0.002	0.104	0.007	0.065	-0.283	-0.001	0.067	2.503	0	-0.005
0.004	0.013	0.127	-0.003	0.032	-0.296	-0.004	0.076	2.516	-0.013	-0.001
-0.002	-0.022	0.076	-0.006	0.013	-0.246	0	0.063	2.414	-0.009	0.003
-0.02	-0.078	-0.026	-0.009	0.021	-0.106	0.004	0.081	2.284	0.002	0
-0.037	-0.078	-0.073	-0.018	0.026	0.067	0.005	0.153	2.291	0.004	0.002
-0.049	-0.022	-0.081	-0.02	0.028	0.131	-0.002	0.198	2.397	0.003	0.009
-0.034	0.032	-0.091	-0.016	0.03	0.092	-0.009	0.2	2.457	0.001	0.012
0.006	0.051	-0.073	-0.016	0.024	0.053	-0.005	0.19	2.444	-0.001	0.007
0.038	0.048	-0.023	-0.02	0.03	-0.031	0	0.006	2.173	-0.005	0.005
0.042	0.043	0.021	-0.015	0.03	-0.157	0	-0.292	1.734	-0.007	0.006
0.04	0.04	0.034	-0.008	0.013	-0.165	-0.006	-0.264	1.51	-0.004	0.002
0.048	0.04	0.023	-0.007	0.025	-0.077	-0.003	0.009	1.301	-0.003	0.002
0.027	0.038	0.016	-0.007	0.054	-0.071	0.013	0.036	0.874	0.004	0.005
-0.013	0.027	0.02	-0.013	0.04	-0.131	0.012	-0.056	0.584	0.022	0.004
-0.011	0.018	0.031	-0.013	0.023	-0.169	0.001	0.038	0.536	0.033	0.007
0.006	0.016	0.038	-0.003	0.046	-0.164	-0.001	0.145	0.494	0.04	0.008
-0.003	0.011	0.03	-0.006	0.043	-0.107	0	0.165	0.389	0.045	0.004
0.005	0.011	0.024	-0.012	0.002	-0.148	0.003	0.219	0.234	0.056	0.003
0.041	0.017	0.025	-0.006	-0.006	-0.319	0.009	0.198	0.203	0.076	0.004
0.061	-0.005	0.016	0.001	0.024	-0.403	0	0.036	0.329	0.07	0.007
0.061	-0.038	0.009	0.002	0.052	-0.401	-0.007	-0.058	0.167	0.021	0.007
0.042	-0.037	0.012	-0.001	0.079	-0.411	0.004	-0.036	-0.365	-0.028	0.003
0.025	-0.013	0.013	-0.005	0.084	-0.377	0.003	0.038	-0.815	-0.05	0.004
0.061	0.002	0.01	-0.003	0.046	-0.318	-0.006	0.156	-1.221	-0.048	0.001
0.063	0.007	0.009	0.003	0.018	-0.287	0.003	0.179	-1.728	-0.037	-0.003
-0.02	0.012	0.006	-0.004	0.037	-0.264	0.005	0.051	-2.043	-0.032	0
-0.062	0.012	0.003	-0.013	0.044	-0.237	-0.004	-0.025	-2.238	-0.032	0.005
-0.034	0.012	0.007	-0.002	0.026	-0.21	-0.003	0.035	-2.523	-0.022	0.011
-0.025	0.022	0.001	0.007	0.034	-0.217	-0.001	0.089	-2.753	-0.014	0.017
-0.039	0.029	-0.02	-0.007	0.053	-0.246	-0.001	0.078	-2.862	-0.019	0.005
-0.016	0.02	-0.025	-0.01	0.054	-0.252	0.007	0.056	-2.805	-0.025	-0.007
0.022	0.003	-0.01	0.001	0.043	-0.264	0.013	0.055	-2.543	-0.017	0.006
0.012	-0.03	-0.008	-0.005	0.037	-0.264	-0.001	0.068	-2.288	-0.006	0.014
-0.01	-0.061	-0.014	-0.014	0.041	-0.177	-0.005	0.075	-2.249	-0.007	0.005
0.012	-0.052	-0.009	-0.012	0.039	-0.131	0.013	0.081	-2.249	-0.012	0.002
0.021	-0.015	-0.003	-0.006	0.037	-0.2	0.012	0.086	-1.994	-0.02	0.001
-0.017	0.009	-0.008	-0.007	0.045	-0.19	0.002	0.084	-1.657	-0.03	-0.003
-0.039	0.013	-0.01	-0.013	0.04	-0.107	0.008	0.09	-1.531	-0.029	-0.004
-0.032	0.01	-0.008	-0.014	0.032	-0.1	0.009	0.109	-1.453	-0.022	0
-0.03	0.009	-0.009	-0.019	0.033	-0.138	0.005	0.108	-1.218	-0.017	0.007
-0.037	0.012	-0.006	-0.027	0.029	-0.176	0.007	0.081	-0.855	-0.023	0.007
-0.031	0.014	0.003	-0.024	0.027	-0.181	0.002	0.065	-0.451	-0.028	-0.001
0.001	0.015	0.002	-0.03	0.033	-0.141	-0.008	0.039	-0.082	-0.017	-0.004
0.021	0.02	-0.004	-0.083	0.038	-0.12	-0.01	0.02	0.278	-0.007	-0.002
0.017	0.027	0.004	-0.128	0.04	-0.111	-0.008	0.053	0.547	-0.011	-0.001
0.012	0.027	0.015	-0.067	0.047	-0.091	-0.008	0.097	0.568	-0.006	-0.006
0.012	0.016	0.004	0.038	0.058	-0.083	-0.009	0.126	0.56	0.005	-0.009
0.027	0.01	-0.01	0.087	0.065	-0.08	-0.006	0.147	0.851	0.008	-0.005
0.027	0.011	-0.007	0.093	0.067	-0.111	0.001	0.141	1.264	0.013	-0.003
0.006	0.011	-0.001	0.051	0.064	-0.193	0.005	0.133	1.599	0.019	-0.001
0.017	0.013	-0.003	-0.005	0.053	-0.24	0.001	0.143	2.077	0.008	0.006
0.048	0.015	-0.001	-0.003	0.034	-0.242	-0.005	0.139	2.575	-0.005	0.005
0.044	0.017	0.007	0.007	0.022	-0.262	-0.007	0.117	2.833	-0.003	0.001
0.004	0.024	0.009	-0.028	0.02	-0.239	-0.007	0.099	2.985	-0.001	0.001
-0.014	0.024	0	-0.065	0.024	-0.165	-0.005	0.102	3.013	-0.004	0.001
-0.014	0.016	-0.013	-0.091	0.035	-0.168	0.003	0.123	2.89	-0.009	0.003
-0.006	0.014	-0.014	-0.113	0.046	-0.197	0.005	0.146	2.733	-0.01	0.008
0.032	0.014	-0.009	-0.11	0.039	-0.112	-0.008	0.172	2.492	0.003	0.003
0.044	0.013	-0.01	-0.052	0.026	0.072	-0.011	0.159	2.257	0.014	-0.001
0.006	0.017	-0.006	0.053	0.032	0.244	0.002	0.087	2.094	0.009	0.005
-0.028	0.028	-0.002	0.144	0.037	0.242	0.004	0.013	1.87	0	0.002
-0.036	0.052	-0.006	0.185	0.026	0.167	0.001	-0.047	1.694	0	-0.01
-0.013	0.076	-0.008	0.193	0.025	0.227	0.009	-0.073	1.688	0.012	-0.009
0.017	0.051	-0.008	0.154	0.033	0.148	0.01	-0.014	1.555	0.016	-0.005
0.031	-0.038	-0.017	0.07	0.031	-0.144	0.001	0.087	1.124	0.004	-0.004
0.057	-0.113	-0.024	0.012	0.028	-0.267	0.002	0.124	0.697	0	0.002
0.072	-0.107	-0.021	-0.019	0.034	-0.27	0.007	0.099	0.369	0.009	0.006
0.068	-0.061	-0.009	-0.045	0.038	-0.318	0.005	0.082	0.049	0.014	0.003
0.075	-0.031	0.007	-0.036	0.042	-0.373	-0.001	0.085	-0.162	0.006	-0.005
0.048	-0.024	0.012	-0.009	0.046	-0.451	-0.009	0.078	-0.422	-0.005	-0.01
-0.006	-0.029	0.016	-0.001	0.041	-0.467	-0.004	0.075	-0.781	-0.004	0.001
-0.03	-0.036	0.042	-0.001	0.033	-0.42	0.006	0.102	-1.048	0.005	0.015
-0.043	-0.028	0.051	-0.001	0.033	-0.399	-0.006	0.111	-1.407	0.005	0.008
-0.05	-0.004	0.035	0.007	0.037	-0.355	-0.015	0.105	-1.918	-0.004	0.002
-0.024	0.017	0.031	0.015	0.045	-0.308	-0.001	0.134	-2.285	-0.002	0.01
0.03	0.021	0.028	0.014	0.054	-0.33	0.004	0.114	-2.452	0.001	0.017
0.067	0.014	0.01	0.016	0.053	-0.369	-0.006	0.018	-2.589	-0.009	0.017
0.058	0.01	0.005	0.017	0.044	-0.328	-0.01	-0.007	-2.696	-0.019	0.017
0.047	0.018	0.005	0.007	0.042	-0.252	-0.003	0.046	-2.737	-0.021	0.019
0.047	0.025	-0.031	0.003	0.041	-0.283	0.007	0.067	-2.758	-0.017	0.011
0.017	0.02	-0.063	0.011	0.029	-0.378	0.011	0.071	-2.69	-0.013	0.002
-0.019	0.017	-0.007	0.01	0.024	-0.42	0.005	0.091	-2.53	-0.014	0.014
-0.027	0.018	0.061	0.009	0.033	-0.411	0.004	0.096	-2.28	-0.016	0.024
-0.021	0.005	0.032	0.027	0.046	-0.367	0.016	0.084	-1.829	-0.011	0.009
-0.024	-0.007	-0.005	0.03	0.05	-0.295	0.019	0.082	-1.314	-0.007	-0.006
-0.029	0.004	0.012	0.013	0.042	-0.254	0.001	0.093	-1.009	-0.014	-0.004
-0.013	0.018	0.02	0.01	0.036	-0.259	-0.011	0.1	-0.955	-0.021	0.008
-0.004	0.019	0.02	0.008	0.033	-0.266	-0.009	0.09	-0.992	-0.022	0.01
-0.009	0.017	0.024	0.004	0.028	-0.275	-0.003	0.08	-0.987	-0.015	0.002
0.007	0.01	0.012	0.005	0.034	-0.258	0.007	0.09	-0.934	-0.006	-0.001
0.007	-0.003	0	-0.004	0.041	-0.213	0.014	0.094	-0.875	-0.004	0.001
-0.016	-0.009	-0.002	-0.006	0.035	-0.221	0.005	0.079	-0.731	-0.003	-0.002
0.006	-0.002	-0.01	0.005	0.033	-0.252	0.003	0.079	-0.473	0.001	-0.009
0.043	0.01	-0.017	0.015	0.04	-0.262	0.017	0.089	-0.291	0.001	-0.01
0.039	0.018	-0.011	0.043	0.041	-0.196	0.027	0.078	-0.113	-0.003	-0.002
0.018	0.025	-0.006	0.086	0.04	0.048	0.03	0.075	0.39	-0.005	0.001
-0.003	0.024	-0.008	0.083	0.05	0.294	0.022	0.09	1.131	-0.008	-0.003
-0.017	0.018	-0.018	0.019	0.058	0.307	0.005	0.094	1.59	-0.013	-0.008
-0.003	0.028	-0.026	-0.041	0.048	0.188	-0.008	0.095	1.684	-0.006	-0.005
0.016	0.034	-0.014	-0.053	0.038	0.068	-0.015	0.098	1.917	0.001	0.002
0.001	0.02	-0.001	-0.037	0.05	-0.008	-0.018	0.096	2.276	-0.002	0.005
-0.032	0.021	-0.011	-0.042	0.061	-0.023	-0.012	0.099	2.423	0.001	0.001
-0.029	0.034	-0.017	-0.097	0.051	0.008	0.002	0.102	2.506	0.006	-0.003
-0.001	0.032	-0.004	-0.168	0.042	0.066	0.006	0.1	2.562	-0.002	-0.003
0.006	0.035	0.004	-0.194	0.046	0.078	-0.005	0.103	2.565	-0.007	0.002
0.012	0.042	-0.001	-0.154	0.055	0.065	-0.013	0.106	2.65	0.001	0.002
0.022	0.034	-0.008	-0.074	0.053	0.07	-0.016	0.105	2.64	0.006	-0.009
0.011	0.03	-0.006	-0.016	0.031	-0.019	-0.013	0.105	2.511	0.001	-0.003
0.003	0.038	-0.002	-0.012	0.017	-0.151	0.01	0.112	2.427	-0.007	0.017
-0.009	0.038	-0.002	-0.066	0.037	-0.224	0.022	0.121	2.222	-0.004	0.014
-0.025	0.032	-0.002	-0.17	0.056	-0.303	0	0.114	1.82	0.006	0.002
-0.01	0.043	-0.002	-0.225	0.05	-0.302	-0.006	0.086	1.425	0.013	0.012
0.005	0.069	0.001	-0.207	0.06	-0.155	0.008	0.063	1.142	0.011	0.022
-0.003	0.087	0.005	-0.162	0.068	-0.09	-0.003	0.052	0.938	0.003	0.008
0.002	0.099	0.006	-0.031	0.021	-0.161	-0.015	0.05	0.851	0.005	-0.002
0.024	0.103	0	0.16	-0.011	-0.2	-0.008	0.054	0.76	0.007	0.004
0.03	0.034	0.004	0.279	0.01	-0.218	-0.004	0.058	0.477	-0.002	0.005
0.022	-0.13	0.015	0.326	0.023	-0.239	-0.002	0.05	0.193	-0.002	-0.001
0.036	-0.25	0.013	0.317	0.025	-0.234	0.001	0.026	-0.001	0.007	-0.002
0.044	-0.223	0.013	0.151	0.023	-0.287	0.001	0.029	-0.183	0.005	0.006
0.026	-0.128	0.016	-0.075	0.006	-0.339	0.004	0.068	-0.367	0	0.013
0.045	-0.043	0.007	-0.169	0.007	-0.29	0.007	0.093	-0.818	0.002	0.006
0.046	0.042	-0.001	-0.263	0.029	-0.156	0.009	0.087	-1.471	0.001	-0.005
-0.009	0.097	0	-0.391	0.044	0.04	0.016	0.075	-1.925	-0.009	-0.007
0.003	0.069	0.01	-0.282	0.054	0.152	0.019	0.066	-2.289	-0.018	-0.005
0.058	-0.008	0.011	0.02	0.057	0.122	0.018	0.055	-2.633	-0.019	-0.006
0.05	-0.049	-0.004	0.179	0.043	0.079	0.01	0.049	-2.719	-0.018	-0.008
0.027	-0.051	-0.007	0.172	0.04	-0.015	-0.005	0.063	-2.669	-0.019	-0.005
0.046	-0.061	0.001	0.172	0.057	-0.147	-0.013	0.094	-2.648	-0.019	0.003
0.06	-0.063	-0.001	0.162	0.058	-0.15	-0.009	0.119	-2.598	-0.016	0.001
0.035	-0.037	-0.002	0.038	0.036	-0.1	-0.012	0.127	-2.602	-0.014	-0.004
0.017	-0.001	0.005	-0.108	0.029	-0.114	-0.016	0.123	-2.632	-0.011	0
0.02	0.022	-0.001	-0.09	0.033	-0.151	-0.013	0.102	-2.572	-0.008	0.004
0.015	0.037	-0.014	0.001	0.02	-0.229	-0.005	0.087	-2.536	-0.012	0.001
0.008	0.059	-0.006	0.053	0.014	-0.336	-0.003	0.129	-2.455	-0.014	0.003
-0.015	0.067	0.007	0.155	0.021	-0.407	-0.004	0.164	-2.117	-0.006	0.01
-0.033	0.043	0.004	0.219	0.008	-0.464	0	0.079	-1.713	-0.001	0.012
-0.029	0.009	-0.001	0.157	0	-0.462	0.002	-0.031	-1.453	-0.01	0.011
-0.045	-0.045	0.005	0.084	0.028	-0.326	0.006	0.008	-1.041	-0.018	0.01
-0.041	-0.109	0.007	0.038	0.058	-0.18	0.01	0.118	-0.499	-0.01	0.01
-0.002	-0.128	-0.001	-0.018	0.071	-0.176	0.003	0.149	-0.266	-0.003	0.012
0.009	-0.114	-0.002	-0.058	0.062	-0.29	0	0.137	-0.158	-0.006	0.006
0	-0.11	0.007	-0.036	0.04	-0.364	0.005	0.151	0.075	-0.006	-0.006
0.003	-0.098	0.012	0.011	0.034	-0.341	0.006	0.179	0.247	-0.004	-0.002
0.005	-0.052	0.004	0.025	0.041	-0.3	0.005	0.172	0.362	-0.01	0.01
-0.006	0.034	-0.007	0.023	0.049	-0.186	0.003	0.143	0.562	-0.01	0.009
-0.016	0.122	-0.002	0.023	0.054	-0.011	0	0.149	1.058	-0.002	-0.001
-0.017	0.153	0.009	0.013	0.047	0.031	0.001	0.157	1.817	-0.004	0.001
-0.008	0.12	0.001	-0.001	0.036	0.032	0.002	0.165	2.353	-0.003	0.006
0.009	0.076	-0.011	-0.014	0.031	0.079	0.001	0.126	2.647	0.008	-0.003
0.018	0.053	-0.004	-0.019	0.028	-0.041	0.002	-0.122	2.981	0.011	-0.007
0.017	0.046	0.001	-0.012	0.022	-0.249	0.003	-0.364	3.259	0.006	0.002
0.005	0.042	-0.003	-0.009	0.023	-0.287	0	-0.229	3.351	0.002	0
-0.005	0.033	-0.005	-0.01	0.036	-0.211	-0.003	0.054	3.345	0.005	-0.001
0.006	0.042	-0.002	-0.004	0.043	-0.188	-0.003	0.155	3.279	0.012	0.001
0.014	0.067	0.01	0.006	0.033	-0.221	0.002	0.167	3.037	0.016	-0.007
0.017	0.064	0.014	0.014	0.031	-0.232	0.006	0.176	2.682	0.009	-0.009
0.035	0.062	0	0.014	0.046	-0.191	-0.002	0.145	2.309	-0.001	0.002
0.048	0.1	0.004	-0.002	0.049	-0.149	-0.005	0.127	1.902	-0.003	0.011
0.036	0.1	0.021	-0.025	0.043	-0.154	0.001	0.14	1.61	-0.001	0.008
0.014	0.017	0.017	-0.037	0.047	-0.179	-0.001	0.114	1.461	-0.001	0.006
0.009	-0.065	0.006	-0.034	0.041	-0.214	-0.007	0.062	1.337	-0.003	0.004
0.011	-0.068	0.001	-0.028	0.029	-0.269	-0.002	0.053	1.185	0.001	-0.006
0.001	-0.024	0.002	-0.007	0.031	-0.287	0.006	0.072	0.943	0.018	-0.01
-0.003	-0.008	0.008	0.033	0.036	-0.308	0.004	0.076	0.643	0.026	-0.003
-0.018	-0.041	0.006	0.054	0.048	-0.38	0.001	0.077	0.328	0.024	0.002
-0.038	-0.098	-0.005	0.023	0.062	-0.417	0.002	0.087	0.067	0.025	0.007
-0.004	-0.114	-0.007	-0.029	0.066	-0.41	0	0.088	-0.153	0.022	0.01
0.033	-0.06	-0.002	-0.056	0.065	-0.394	-0.003	0.086	-0.473	0.007	0.009
0.018	-0.007	0.001	-0.059	0.056	-0.327	-0.003	0.105	-0.753	-0.007	0.009
-0.008	0.012	0.004	-0.061	0.045	-0.251	-0.001	0.062	-0.975	-0.015	0.006
-0.013	0.024	0.004	-0.059	0.04	-0.235	-0.001	-0.062	-1.285	-0.023	0.011
-0.003	0.022	0.004	-0.045	0.037	-0.218	-0.005	-0.037	-1.584	-0.029	0.017
0.003	0	0.005	-0.032	0.035	-0.169	-0.004	0.144	-1.972	-0.018	0.001
0.012	-0.008	0.006	-0.01	0.039	-0.13	0.002	0.177	-2.467	-0.001	-0.009
0.022	0.012	0.005	0.035	0.044	-0.089	0.004	0.08	-2.778	-0.01	0.003
0.007	0.02	-0.003	0.058	0.034	-0.027	0.011	0.085	-2.983	-0.027	0.005
0.006	0.007	-0.017	0.042	0.016	0.026	0.016	0.141	-3.232	-0.019	0.006
0.021	0.01	-0.016	0.014	0.013	0.023	0.004	0.142	-3.235	-0.014	0.013
0.009	0.018	-0.002	-0.019	0.022	-0.025	0.001	0.146	-2.943	-0.023	0.01
-0.007	0.012	0.009	-0.036	0.034	-0.064	0.009	0.159	-2.72	-0.022	0.006
0.005	0.008	0.015	-0.025	0.051	-0.127	0.004	0.125	-2.536	-0.021	0.001
0.024	0.004	0.013	-0.011	0.06	-0.175	-0.011	0.087	-2.218	-0.022	-0.006
0.027	0.002	0	-0.012	0.061	-0.129	-0.013	0.113	-1.936	-0.016	-0.003
0.035	0.012	-0.009	-0.024	0.062	-0.098	-0.002	0.119	-1.734	-0.012	0.004
0.046	0.016	-0.005	-0.032	0.054	-0.148	0.008	0.032	-1.485	-0.014	0.01
0.034	0.003	0.004	-0.049	0.043	-0.243	0.009	-0.031	-1.127	-0.012	0.008
0.025	-0.003	0.008	-0.092	0.048	-0.378	0.009	0.015	-0.744	-0.004	0.004
0.021	0.003	-0.001	-0.099	0.051	-0.42	0.01	0.093	-0.485	-0.002	0.007
0	0.015	-0.003	-0.034	0.047	-0.358	0.006	0.135	-0.364	-0.004	0.012
-0.013	0.012	0.005	0.037	0.047	-0.368	0.008	0.12	-0.265	-0.001	0.009
0.001	-0.003	-0.006	0.076	0.032	-0.354	0.011	0.046	-0.061	0.003	-0.003
0.014	0.004	-0.015	0.085	0.011	-0.242	-0.001	-0.031	0.218	0.001	-0.005
-0.001	0.016	-0.002	0.073	0.01	-0.233	-0.005	-0.031	0.442	-0.007	0.003
-0.014	0.009	0.003	0.043	0.018	-0.278	0.009	0.05	0.61	-0.011	0.003
0	0.006	-0.003	-0.043	0.029	-0.202	0.002	0.11	0.896	-0.003	-0.001
0.008	0.001	-0.005	-0.114	0.052	-0.052	-0.02	0.104	1.357	0.005	-0.005
0.002	-0.004	-0.006	-0.045	0.07	0.081	-0.009	0.073	1.786	-0.001	-0.008
0.013	0.017	0	0.054	0.067	0.119	0.009	0.05	2.004	-0.006	-0.002
0.017	0.031	0.013	0.048	0.047	0.097	-0.006	0.086	2.043	-0.001	-0.007
-0.007	0.011	0.01	0.033	0.022	0.098	-0.012	0.14	2.152	0.004	-0.014
-0.019	0.003	0.001	0.083	0.025	0.037	0.006	0.138	2.325	-0.002	0
-0.004	0.015	0.011	0.114	0.042	-0.07	0.012	0.128	2.312	-0.004	0.012
0.004	0.009	0.015	0.062	0.036	-0.113	0.009	0.134	2.345	-0.001	0.006
-0.002	0	-0.001	-0.007	0.027	-0.191	0.012	0.116	2.512	-0.009	-0.002
0.006	0.005	-0.008	-0.034	0.029	-0.257	0.007	0.115	2.55	-0.016	-0.004
0.02	0.004	0.001	-0.05	0.027	-0.132	-0.005	0.17	2.512	-0.009	0
0.01	0.002	0.01	-0.054	0.029	-0.018	-0.013	0.184	2.367	-0.005	0.002
-0.015	0.005	0.003	-0.029	0.044	-0.089	-0.015	0.11	2.114	0.004	0.001
-0.018	0.005	-0.012	-0.012	0.058	-0.173	-0.01	0.054	1.837	0.016	0.004
0.013	0.004	-0.012	-0.029	0.064	-0.167	-0.008	0.061	1.367	0.005	0.003
0.041	-0.001	0.004	-0.056	0.068	-0.068	-0.007	0.079	0.84	-0.008	0.004
0.036	-0.002	0.01	-0.015	0.051	0.084	0.004	0.095	0.606	-0.002	0.006
0.022	0.006	0.002	0.085	0.003	0.187	0.01	0.121	0.557	0.006	0.002
0.023	0.002	0.006	0.117	-0.022	0.241	0.008	0.17	0.433	0.004	0.006
0.029	0.002	0.018	0.078	0.007	0.197	0.013	0.188	0.466	-0.001	0.01
0.018	0.02	0.005	0.046	0.044	-0.008	0.012	0	0.66	0.004	0
-0.009	0.021	-0.009	0.014	0.05	-0.202	-0.002	-0.293	0.549	0.005	0.004
0.005	0.011	0.01	-0.027	0.038	-0.285	-0.008	-0.272	0.26	-0.002	0.01
0.033	0.014	0.022	-0.046	0.036	-0.324	-0.002	0.042	-0.011	-0.005	0.001
0.006	0.008	0.002	-0.05	0.031	-0.316	0.003	0.218	-0.407	-0.005	-0.002
-0.019	-0.001	0.001	-0.059	0.002	-0.259	-0.001	0.162	-0.806	-0.001	0.011
0	0.003	0.019	-0.05	-0.021	-0.184	-0.007	0.104	-1.171	0.004	0.017
0	0.01	0.018	-0.038	-0.022	-0.115	-0.009	0.158	-1.472	-0.005	0.009
-0.017	0.01	0.01	-0.047	-0.004	-0.111	-0.009	0.17	-1.554	-0.01	0.003
-0.005	0.012	0.006	-0.043	0.035	-0.222	0.005	0.037	-1.648	0.003	0.001
0.007	0.016	0	-0.026	0.07	-0.317	0.022	0.005	-1.929	0.007	-0.003
-0.002	0.012	-0.002	-0.002	0.08	-0.257	0.007	0.175	-2.129	-0.003	0
0.004	0.005	-0.001	0.046	0.073	-0.166	-0.014	0.244	-2.194	-0.005	0.004
0.029	0.002	-0.003	0.073	0.062	-0.145	-0.01	0.145	-2.378	-0.001	0.003
0.028	0.003	0	0.063	0.059	-0.164	-0.006	0.067	-2.598	-0.007	0.002
0	0.011	0.008	0.049	0.064	-0.167	-0.012	0.035	-2.634	-0.019	0.004
0.001	0.017	0.004	0.023	0.063	-0.112	-0.014	-0.002	-2.604	-0.019	-0.001
0.027	0	-0.003	-0.01	0.054	-0.102	-0.006	0.012	-2.55	-0.005	-0.004
0.022	-0.012	-0.004	-0.017	0.043	-0.183	0.016	0.137	-2.346	-0.003	-0.001
0.01	0.004	-0.011	-0.013	0.026	-0.241	0.032	0.255	-2.133	-0.016	0.001
0.013	0.013	-0.023	-0.011	0.02	-0.277	0.031	0.216	-1.981	-0.014	0.009
0.001	0.011	-0.035	0.008	0.029	-0.359	0.017	0.035	-1.653	-0.008	0.012
0.001	0.02	-0.041	0.03	0.037	-0.437	0.008	-0.131	-1.184	-0.018	-0.002
0.015	0.017	-0.024	0.026	0.046	-0.45	0.005	-0.109	-0.834	-0.016	0.002
-0.001	0.002	-0.006	0.017	0.045	-0.415	-0.005	0.059	-0.615	-0.001	0.016
-0.005	0.011	-0.013	0.027	0.028	-0.356	-0.007	0.136	-0.457	-0.006	0.007
0.022	0.022	-0.033	0.031	0.027	-0.319	0.001	0.085	-0.302	-0.021	-0.003
0.018	0.007	-0.052	0.028	0.039	-0.299	-0.01	0.041	-0.11	-0.012	0.004
0.001	-0.008	-0.117	0.017	0.041	-0.225	-0.02	0.008	0.006	0.003	0.008
0.017	-0.007	-0.25	-0.026	0.045	-0.161	-0.004	-0.006	0.218	0.001	0.003
0.017	-0.006	-0.269	-0.073	0.053	-0.137	0.007	0.035	0.792	-0.005	0
-0.002	-0.008	-0.077	-0.081	0.047	-0.106	0.003	0.07	1.388	-0.003	0.001
0.018	-0.007	0.132	-0.061	0.037	-0.17	0.003	0.087	1.771	-0.003	0.001
0.044	0.002	0.214	-0.041	0.044	-0.289	0.006	0.1	2.142	-0.003	0
0.029	0.013	0.198	-0.033	0.051	-0.351	0.003	0.114	2.46	-0.003	0.001
0.007	0.008	0.151	-0.038	0.049	-0.442	-0.003	0.166	2.636	-0.003	0.001
0.002	-0.006	0.09	-0.054	0.044	-0.519	-0.005	0.16	2.789	-0.001	-0.005
0.003	0.001	0.024	-0.069	0.041	-0.507	-0.006	0.06	2.879	0.004	0
-0.001	0.007	0.013	-0.07	0.04	-0.447	-0.002	0.014	2.784	0.012	0.007
0.009	-0.008	0.033	-0.068	0.039	-0.297	0.006	0.035	2.66	0.012	0.001
0.022	-0.019	0.026	-0.062	0.041	-0.157	0.002	0.049	2.474	0.001	0.003
0.008	-0.015	0.019	-0.04	0.044	-0.172	-0.005	0.043	2.183	-0.002	0.011
-0.002	-0.005	0.027	-0.036	0.043	-0.241	-0.001	0.02	2.199	0.004	0.01
0.003	0.003	0.023	-0.07	0.031	-0.3	0.003	0.03	2.367	0.003	0.008
-0.011	0.001	0.016	-0.085	0.019	-0.28	0.005	0.078	2.262	0.003	0.01
-0.013	-0.002	0.027	-0.039	0.026	-0.12	0.009	0.108	2.074	0.004	0.009
0.011	0.005	0.031	0.001	0.031	0	0.01	0.121	1.841	0.001	-0.003
0.009	0.011	0.009	-0.056	0.015	0.036	-0.004	0.131	1.439	-0.003	-0.007
-0.005	0.003	-0.005	-0.132	0.016	0.076	-0.021	0.121	1.001	0.001	0.005
-0.004	-0.011	0.006	-0.08	0.036	0.05	-0.003	0.113	0.581	0.005	0.01
-0.004	-0.004	0.015	0.07	0.045	-0.021	0.024	0.128	0.137	0.005	-0.001
0.003	0.014	0.008	0.19	0.052	-0.063	0.029	0.1	-0.229	0.002	-0.012
0.014	0.015	-0.006	0.237	0.064	-0.102	0.024	0.04	-0.417	-0.003	-0.013
0.01	0.005	-0.011	0.217	0.068	-0.105	0.001	0.055	-0.541	0.002	0.002
0.009	0.005	-0.005	0.167	0.058	-0.133	-0.022	0.102	-0.699	0.008	0.012
0.014	0.012	-0.002	0.129	0.036	-0.251	-0.019	0.087	-0.897	-0.004	0.003
0.001	0.018	-0.011	0.091	0.019	-0.319	-0.006	0.053	-1.125	-0.01	-0.004
-0.013	0.017	-0.014	0.04	0.022	-0.324	-0.01	0.047	-1.352	-0.004	-0.005
0.009	0.018	0.005	0.012	0.031	-0.284	-0.019	0.085	-1.627	-0.006	-0.009
0.028	0.022	0.02	0.03	0.024	-0.133	0.001	0.154	-2.02	-0.01	-0.008
0.024	0.002	0.01	0.049	0.018	-0.051	0.027	0.161	-2.475	-0.012	0.002
0.023	-0.013	0.002	0.019	0.028	-0.111	0.032	0.096	-2.822	-0.016	0.013
0.016	0.007	0.009	-0.046	0.032	-0.099	0.028	0.066	-2.96	-0.012	0.018
0.004	0.015	0.014	-0.098	0.034	-0.015	0.011	0.11	-2.948	-0.007	0.019
0.002	0.004	0.011	-0.108	0.046	0.014	-0.003	0.155	-2.843	-0.014	0.012
0.015	0.001	0.003	-0.099	0.051	0.025	-0.003	0.164	-2.632	-0.02	0
0.025	-0.003	-0.005	-0.099	0.049	0.032	-0.008	0.188	-2.325	-0.021	0.005
0.012	0.005	-0.007	-0.123	0.047	0.01	-0.007	0.223	-2.051	-0.024	0.015
0.002	0.019	-0.004	-0.128	0.037	-0.022	-0.009	0.233	-1.885	-0.024	0.005
0.004	0.018	-0.002	-0.017	0.027	-0.072	-0.016	0.263	-1.691	-0.014	-0.003
0.002	0.007	-0.011	0.146	0.035	-0.147	-0.011	0.216	-1.436	0.001	0.004
0.011	-0.002	-0.01	0.178	0.047	-0.292	-0.011	-0.074	-1.204	-0.001	0.003
0.023	-0.005	0.004	0.074	0.039	-0.484	-0.011	-0.321	-1.003	-0.013	-0.001
0.012	-0.001	-0.002	-0.038	0.029	-0.559	0.002	-0.155	-0.832	-0.011	0.011
-0.001	0.004	-0.004	-0.109	0.041	-0.516	0.012	0.18	-0.555	-0.008	0.016
0	0.006	0.011	-0.146	0.038	-0.407	0.003	0.291	-0.102	-0.018	0.004
0.011	0.008	0.007	-0.103	0.017	-0.189	-0.01	0.223	0.231	-0.016	-0.006
0.018	-0.002	-0.01	0	0.029	-0.017	-0.001	0.153	0.331	0.001	-0.007
0.016	-0.019	-0.021	0.039	0.058	0.034	0.014	0.129	0.436	0.001	-0.007
0.018	-0.008	-0.021	0.002	0.071	0.1	0.012	0.164	0.669	-0.005	-0.007
0.008	0.01	-0.016	-0.06	0.081	0.165	0.007	0.23	1.021	0.003	-0.007
-0.006	0.009	-0.018	-0.099	0.073	0.22	-0.001	0.247	1.392	0.008	-0.008
0.008	0.006	-0.022	-0.055	0.037	0.297	-0.012	0.184	1.693	-0.001	-0.006
0.02	0.008	-0.022	0.029	0.025	0.26	-0.007	0.035	1.935	-0.004	0.001
0.004	0.006	-0.014	0.073	0.042	0.125	0.005	-0.102	2.103	-0.001	0.001
0.004	0.006	-0.007	0.081	0.037	0.029	0.001	-0.081	2.322	-0.002	-0.007
0.015	0.011	-0.008	0.073	0.014	-0.097	0.002	-0.046	2.637	-0.004	-0.012
0.014	0.006	-0.009	0.051	0.011	-0.223	0.019	-0.077	2.768	0.003	-0.006
0.015	-0.002	-0.006	0.043	0.032	-0.21	0.016	0.012	2.757	0.013	0.008
0.006	0.003	0.001	0.06	0.035	-0.168	-0.004	0.112	2.813	0.011	0.009
-0.009	0.003	0.008	0.048	0.022	-0.19	-0.004	0.061	2.713	0.009	0.003
0.005	-0.001	0.007	0.014	0.034	-0.181	0.01	-0.007	2.362	0.016	0.008
0.017	0.009	0.004	0.025	0.052	-0.171	0.026	-0.049	1.957	0.011	0.007
0.001	0.018	0.008	0.038	0.052	-0.249	0.032	-0.107	1.736	-0.003	0.002
0.002	0.019	0.009	0.018	0.047	-0.336	0.02	-0.115	1.669	-0.009	0.008
0.012	0.019	0.007	0.015	0.039	-0.371	0.005	-0.038	1.321	-0.003	0.004
0.01	0.014	0.003	0.015	0.029	-0.409	-0.017	0.09	0.801	0.001	-0.007
0.019	0.002	0.001	-0.003	0.024	-0.403	-0.038	0.23	0.582	-0.001	0.007
0.019	-0.008	0.006	0	0.02	-0.33	-0.03	0.283	0.525	-0.001	0.022
0.008	-0.009	0.006	0.009	0.021	-0.334	-0.005	0.163	0.39	0.004	0.013
0.011	0.004	0.002	0.002	0.033	-0.38	0.005	0.005	0.286	0	0.003
0.002	0.016	0.007	0	0.046	-0.306	0	-0.006	0.2	-0.006	-0.004
-0.012	0.017	0.008	0	0.052	-0.231	-0.006	0.036	-0.053	-0.003	-0.012
0.001	0.017	0.004	-0.003	0.057	-0.282	-0.012	0.04	-0.352	0.001	-0.008
0.01	0.011	0.005	0.003	0.056	-0.305	-0.011	0.073	-0.653	0.006	0.001
0.009	0.002	0.007	0.006	0.041	-0.195	-0.007	0.113	-1.103	0.013	-0.003
0.008	-0.001	0.006	-0.002	0.02	-0.069	-0.008	0.105	-1.494	0.011	-0.007
-0.003	-0.001	0.006	0.001	0.015	-0.01	-0.008	0.064	-1.732	0.002	0.011
0.001	0.003	0.011	0.007	0.028	0.047	-0.008	0.027	-1.914	-0.009	0.02
-0.001	0.006	0.012	-0.003	0.039	0.145	-0.01	0.05	-2.009	-0.016	0.013
-0.015	-0.002	0.005	-0.01	0.055	0.153	-0.004	0.103	-2.168	-0.021	0.014
0.007	0.005	0.004	0.001	0.074	0.064	0.008	0.127	-2.385	-0.026	0.01
0.018	0.022	0.004	0.012	0.059	0.061	0.002	0.135	-2.492	-0.016	0
0	0.009	-0.008	0.003	0.031	0.051	-0.004	0.113	-2.634	0.002	0
0.009	-0.004	-0.008	-0.013	0.037	-0.06	0.007	0.067	-2.764	0	0.01
0.025	0.009	0	-0.004	0.045	-0.118	0.015	0.069	-2.656	-0.008	0.008
0.013	0.016	-0.014	0.019	0.026	-0.12	0.011	0.085	-2.478	-0.009	-0.003
-0.007	0.014	-0.016	0.018	0.021	-0.106	0	0.047	-2.408	-0.015	-0.001
-0.017	0.019	0.007	-0.007	0.038	-0.149	-0.006	0.038	-2.288	-0.014	-0.002
-0.011	0.019	0.015	-0.017	0.05	-0.308	0.01	0.105	-1.955	-0.012	-0.002
0.02	0.005	0.006	0.004	0.053	-0.398	0.022	0.165	-1.488	-0.018	0.013
0.039	-0.009	-0.004	0.026	0.042	-0.391	0.007	0.203	-1.124	-0.022	0.017
0.023	-0.004	-0.003	0.026	0.027	-0.412	-0.01	0.228	-0.952	-0.023	0.003
0.011	0.005	0.009	0.011	0.043	-0.417	-0.021	0.184	-0.814	-0.014	0
0.019	0.003	0.011	-0.003	0.073	-0.357	-0.028	0.092	-0.632	-0.001	0.009
0.01	-0.002	0.003	-0.005	0.078	-0.288	-0.014	0.046	-0.504	0.001	0.009
-0.013	-0.001	-0.004	0.002	0.072	-0.317	-0.003	0.05	-0.384	0	0.011
-0.014	0.004	0	-0.002	0.057	-0.37	-0.012	0.076	-0.141	-0.002	0.018
0.005	0.008	0.012	-0.005	0.024	-0.328	-0.017	0.129	0.133	-0.006	0.007
0.024	0.008	0.014	0.004	0.012	-0.368	-0.016	0.176	0.423	-0.006	-0.007
0.031	0.001	0.003	-0.003	0.026	-0.566	-0.009	0.21	0.928	0	-0.005
0.019	-0.003	-0.008	-0.021	0.023	-0.709	0.006	0.17	1.495	-0.004	-0.001
0.013	0.005	-0.002	-0.022	0.015	-0.568	0.024	-0.109	1.952	-0.014	0
0.003	0.006	0.011	-0.013	0.026	-0.236	0.05	-0.379	2.507	-0.001	0.004
-0.011	-0.001	0.006	0.002	0.028	-0.11	0.065	-0.239	2.973	0.008	0
0.01	0.002	-0.002	0.009	0.009	-0.136	0.058	0.07	3.096	-0.006	-0.004
0.033	0.015	0.004	-0.024	0.008	-0.041	0.043	0.168	3.102	-0.01	-0.003
0.019	0.003	0.006	-0.082	0.035	0.031	0.026	0.138	3.023	-0.002	-0.003
0.002	-0.022	-0.001	-0.125	0.057	-0.001	0.007	0.129	2.849	0.002	-0.004
0.014	-0.008	-0.004	-0.155	0.057	-0.012	-0.009	0.14	2.748	0.013	-0.003
0.038	0.011	-0.001	-0.181	0.042	-0.024	-0.017	0.146	2.665	0.017	-0.004
0.036	0.003	-0.002	-0.196	0.031	0.003	-0.024	0.139	2.547	0.004	-0.005
0.01	0	-0.001	-0.23	0.037	0.125	-0.037	0.138	2.389	0.003	-0.001
0.012	0.006	0.001	-0.285	0.051	0.155	-0.038	0.136	2.134	0.005	0.002
0.029	0.009	-0.003	-0.276	0.057	0.004	-0.023	0.114	1.865	-0.004	-0.002
0.015	0.008	-0.006	-0.19	0.057	-0.207	-0.005	0.093	1.56	0.003	-0.005
0.003	0.004	0.002	-0.104	0.062	-0.37	0.017	0.09	1.143	0.014	-0.007
0.011	0.007	-0.006	0.021	0.058	-0.366	0.035	0.08	0.735	-0.001	-0.002
-0.002	0.01	-0.018	0.185	0.035	-0.252	0.034	0.076	0.386	-0.013	0.013
-0.018	0.012	0.008	0.257	0.018	-0.22	0.031	0.098	0.052	-0.006	0.011
0.009	0.006	0.02	0.229	0.03	-0.161	0.031	0.114	-0.314	0.003	0.001
0.02	-0.01	-0.004	0.177	0.052	0.004	0.007	0.102	-0.675	-0.003	0.009
-0.007	-0.007	-0.002	0.138	0.042	0.056	-0.02	0.082	-0.915	-0.01	0.014
-0.007	0.015	0.015	0.145	0.005	-0.025	-0.018	0.077	-1.024	-0.006	0.005
0.008	0.01	0.004	0.167	-0.005	-0.111	-0.01	0.078	-1.1	-0.001	0.002
0.004	-0.011	-0.01	0.147	0.016	-0.159	-0.016	0.082	-1.306	-0.002	0.004
0.003	-0.009	-0.014	0.105	0.028	-0.12	-0.02	0.101	-1.648	-0.005	0.002
0.004	0.002	-0.014	0.066	0.022	-0.06	-0.016	0.118	-1.873	-0.007	0.005
-0.001	0.006	-0.001	0.032	0.02	-0.04	-0.01	0.117	-1.961	-0.009	0.01
0.01	0.012	0.002	0.015	0.029	-0.037	-0.005	0.119	-2.214	-0.015	0.015
0.022	0.012	-0.01	0.003	0.037	-0.085	0	0.129	-2.623	-0.018	0.021
0.009	0.005	0.002	-0.019	0.031	-0.106	-0.005	0.131	-2.87	-0.018	0.012
-0.002	0.012	0.019	-0.02	0.021	-0.083	-0.02	0.133	-2.71	-0.018	-0.008
0	0.024	0.005	0.022	0.024	-0.172	-0.024	0.156	-2.285	-0.004	-0.006
0.001	0.019	-0.002	0.064	0.037	-0.339	-0.008	0.173	-2.02	0.009	0.012
-0.001	0.009	0.006	0.089	0.041	-0.478	0.002	0.163	-1.903	-0.006	0.006
-0.002	0.006	0.002	0.116	0.04	-0.532	-0.007	0.163	-1.72	-0.025	-0.007
-0.002	0.006	0.002	0.125	0.047	-0.467	-0.005	0.121	-1.5	-0.02	-0.001
0.002	0.013	0.004	0.102	0.047	-0.447	0.013	0.007	-1.264	-0.004	0
-0.01	0.019	0	0.074	0.039	-0.532	0.011	0.01	-1.128	0.002	-0.004
-0.026	0.013	0.002	0.049	0.034	-0.554	-0.005	0.154	-1.101	-0.008	0.003
-0.003	0.018	0.011	-0.006	0.035	-0.494	0	0.206	-1.008	-0.011	0.009
0.019	0.021	0.016	-0.078	0.047	-0.452	0	0.142	-0.863	-0.001	0.011
0	0.002	0.004	-0.117	0.06	-0.409	-0.02	0.097	-0.641	-0.005	0.012
-0.004	-0.002	-0.006	-0.111	0.065	-0.198	-0.017	0.102	-0.334	-0.014	0.006
0.019	0.001	0.004	-0.084	0.065	0.162	-0.001	0.169	-0.039	-0.009	-0.004
0.028	-0.007	0.009	-0.112	0.054	0.285	0.015	0.236	0.355	-0.007	-0.006
0.02	-0.005	0.003	-0.239	0.042	0.039	0.043	0.155	0.704	-0.001	-0.005
0.022	0.004	0.006	-0.32	0.049	-0.202	0.057	-0.051	0.751	0.006	-0.004
0.029	0.002	0.013	-0.191	0.057	-0.216	0.041	-0.187	0.853	0.002	-0.007
0.004	-0.011	0.009	0.01	0.053	-0.159	0.023	-0.176	1.246	-0.002	-0.013
-0.019	-0.016	0	0.068	0.043	-0.102	0.018	-0.092	1.586	-0.003	-0.007
0.007	0.003	-0.004	0.04	0.032	-0.029	0.012	0.015	1.779	-0.006	0.007
0.018	0.013	-0.006	0.003	0.033	-0.041	0.003	0.096	2.013	-0.008	0.008
-0.001	0.002	-0.007	-0.051	0.04	-0.068	-0.002	0.065	2.315	0	0.002
0.009	0.002	0.003	-0.055	0.039	0.012	-0.004	-0.015	2.598	0.009	0.007
0.022	0.007	0.013	0.016	0.035	0.004	-0.002	-0.014	2.694	-0.003	0.009
0.017	0.005	0.014	0.088	0.03	-0.178	-0.005	0.036	2.593	-0.014	-0.001
0.016	0.008	0.016	0.098	0.031	-0.281	-0.008	0.056	2.515	-0.005	-0.001
0.015	0.011	0.013	0.055	0.035	-0.183	-0.005	0.058	2.431	0	0.007
0.016	0.011	-0.005	0.022	0.037	-0.042	-0.002	0.047	2.184	0.004	0.008
0.018	0.013	-0.012	0.022	0.043	-0.038	0.003	0.038	2.012	0.017	0.01
0.003	0.003	0.003	0.028	0.043	-0.146	0	0.089	2	0.02	0.016
0.002	-0.008	0.007	0.029	0.042	-0.221	-0.011	0.149	1.806	0.015	0.008
0.025	-0.001	-0.003	0.038	0.053	-0.184	-0.007	0.15	1.486	0.015	0
0.024	0.01	-0.001	0.044	0.045	-0.104	0.002	0.125	1.304	0.007	0.006
0.009	0.014	0.002	0.033	0.041	-0.099	0.001	0.114	1.265	-0.003	0.007
0.012	0.004	-0.004	0.018	0.067	-0.13	0	0.13	1.362	-0.004	-0.002
0.013	-0.014	-0.009	0.01	0.061	-0.134	-0.001	0.147	1.332	-0.004	-0.002
0.006	-0.014	-0.015	0.006	0.03	-0.143	0.004	0.125	1.044	0.001	0.006
0.018	0.002	-0.016	0.005	0.023	-0.16	0.019	0.075	0.754	0	0.009
0.033	0.006	-0.005	0.005	0.016	-0.132	0.021	0.045	0.354	-0.006	0.005
0.009	0.003	0.003	0.004	0.007	-0.037	0.005	0.067	-0.19	0.006	-0.002
-0.014	0.009	-0.003	-0.006	0.026	0.038	-0.014	0.118	-0.6	0.016	-0.004
0.004	0.014	-0.006	-0.004	0.05	0.033	-0.02	0.18	-0.937	0	0.008
0.004	0.017	-0.003	0.006	0.049	0.028	-0.003	0.215	-1.338	-0.011	0.016
-0.013	0.02	-0.007	0.003	0.039	0.031	0.006	0.056	-1.772	-0.002	0.003
0	0.013	-0.011	-0.011	0.036	-0.079	-0.011	-0.267	-2.137	-0.001	-0.006
0.01	0.012	0.006	-0.019	0.039	-0.218	-0.02	-0.34	-2.39	-0.01	-0.003
0.003	0.008	0.026	-0.01	0.044	-0.227	-0.014	-0.084	-2.565	-0.009	-0.008
0.016	-0.01	0.017	0.003	0.049	-0.254	-0.011	0.113	-2.636	-0.001	-0.006
0.017	-0.01	-0.002	0.001	0.054	-0.352	-0.009	0.141	-2.776	-0.01	0.005
-0.006	0.003	0	-0.008	0.045	-0.351	-0.005	0.143	-3.019	-0.028	0.004
-0.007	0.004	0.003	-0.018	0.024	-0.312	-0.009	0.129	-3.013	-0.029	-0.002
0.004	0.002	-0.005	-0.022	0.014	-0.353	0	0.09	-2.805	-0.019	0.001
0.012	0.003	-0.005	-0.019	0.022	-0.4	0.018	0.086	-2.7	-0.008	0.009
0.022	0.001	0	-0.019	0.033	-0.388	0.018	0.105	-2.543	0.003	0.012
0.011	0.003	0.001	-0.015	0.04	-0.311	0.004	0.102	-2.158	-0.002	0.003
0	0.011	-0.004	-0.008	0.045	-0.175	-0.005	0.09	-1.762	-0.014	0.002
0.002	0.011	-0.007	-0.002	0.044	-0.047	-0.009	0.082	-1.461	-0.007	0.002
0	0.003	0	0.005	0.039	-0.026	0.002	0.078	-1.12	-0.002	-0.005
0.009	-0.002	0.006	0.017	0.038	-0.024	0.017	0.088	-0.769	-0.023	-0.001
0.021	0.007	0.008	0.033	0.041	0.066	0.008	0.092	-0.699	-0.039	0
0.009	0.014	0.004	0.031	0.045	0.131	0.006	0.084	-0.976	-0.026	-0.008
-0.003	0.006	-0.009	0.012	0.041	0.112	0.023	0.092	-1.117	-0.007	-0.005
0.001	0.001	0	0.002	0.023	0.089	0.02	0.101	-0.892	-0.007	-0.001
0.001	-0.006	0.018	0.001	0.009	0.056	0.016	0.098	-0.647	-0.017	0
-0.005	-0.012	0.004	-0.003	0.015	-0.034	0.023	0.099	-0.416	-0.012	0.003
0.007	0.006	-0.017	-0.007	0.032	-0.132	-0.001	0.088	-0.021	-0.004	0.002
0.021	0.019	-0.014	-0.012	0.04	-0.243	-0.032	0.075	0.491	-0.009	0.002
-0.002	0.012	0.003	-0.013	0.035	-0.371	-0.032	0.104	1.168	-0.009	0.002
-0.024	0.009	0.007	-0.011	0.034	-0.404	-0.021	0.153	1.878	-0.006	0
-0.013	0.009	-0.002	-0.015	0.04	-0.355	-0.004	0.159	2.271	-0.005	0.004
0.004	0	0.001	-0.012	0.042	-0.333	-0.001	0.126	2.469	0.005	0.01
0.03	-0.002	0.009	0.008	0.043	-0.328	-0.022	0.107	2.752	0.012	0.008
0.047	0.011	0.012	0.046	0.034	-0.315	-0.023	0.121	2.981	0.007	0.008
0.039	0.017	0.013	0.08	0.025	-0.289	-0.003	0.15	2.958	0.004	0.013
0.048	-0.002	0.003	0.077	0.038	-0.254	0.001	0.174	2.862	0.004	0.006
0.064	-0.009	-0.001	0.058	0.042	-0.225	-0.002	0.17	2.859	-0.004	-0.002
0.045	0.01	0.009	0.035	0.024	-0.152	-0.002	0.109	2.765	-0.005	-0.001
0.013	0.008	0.009	-0.009	0.024	-0.049	-0.003	0.049	2.536	0.007	0.003
0.004	-0.007	0.001	-0.043	0.032	-0.045	0	0.075	2.359	0.011	0.006
0.02	0.005	0.003	-0.055	0.032	-0.106	0.004	0.145	2.215	0.001	0.001
0.033	0.013	0.004	-0.057	0.04	-0.133	0.001	0.168	2.004	0.001	0
0.01	0.009	0	-0.073	0.045	-0.181	-0.004	0.071	1.78	0.009	0.008
-0.009	0.013	0.002	-0.119	0.044	-0.248	-0.006	-0.057	1.567	0.013	0.008
-0.004	0.011	-0.002	-0.159	0.052	-0.307	0.003	0.011	1.353	0.009	0.001
-0.01	0.005	-0.003	-0.185	0.063	-0.348	0.018	0.185	1.14	0.003	0.006
0.006	0.009	0.008	-0.185	0.06	-0.286	0.013	0.2	0.821	0.001	0.011
0.043	0.017	0.002	-0.092	0.051	-0.257	0	0.1	0.47	0.003	0.003
0.03	0.015	-0.015	0.039	0.053	-0.347	0.002	0.037	0.326	0.001	-0.005
-0.005	0.01	-0.006	0.088	0.052	-0.319	0.007	0.032	0.266	-0.007	0.001
-0.005	0.016	0.007	0.082	0.046	-0.204	0.002	0.101	0.041	-0.008	0.014
-0.009	0.017	0.002	0.076	0.055	-0.177	-0.002	0.189	-0.238	0.005	0.013
-0.037	0.006	-0.003	0.065	0.055	-0.173	0	0.19	-0.534	0.01	-0.003
-0.027	0.001	-0.001	0.056	0.04	-0.2	-0.004	0.144	-1.129	-0.006	-0.008
0.009	0.009	0.002	0.055	0.057	-0.281	-0.008	0.105	-1.737	-0.016	0.001
0.007	0.021	0.006	0.04	0.09	-0.305	-0.006	0.026	-1.948	-0.007	-0.001
-0.02	0.009	0.004	0.02	0.091	-0.3	-0.002	-0.036	-2.316	0.001	0.001
-0.023	-0.019	-0.003	0.019	0.059	-0.281	0.012	0.003	-3.111	0.002	0.007
-0.02	-0.008	-0.007	0.021	0.019	-0.207	0.019	0.035	-3.727	-0.008	0.005
-0.032	0.013	0.002	0.028	-0.011	-0.2	0.004	0.022	-3.618	-0.021	0.011
-0.031	0.001	0.01	0.043	-0.014	-0.258	-0.009	0.043	-3.01	-0.018	0.016
-0.024	-0.001	0.004	0.037	0.011	-0.331	-0.001	0.062	-2.702	-0.014	0.008
-0.022	0.006	0.002	0.015	0.03	-0.453	0.016	0.052	-2.608	-0.024	0.004
0.012	0.01	0.012	0.011	0.031	-0.488	0.023	0.013	-2.249	-0.024	0.007
0.051	0.026	0.017	0.019	0.036	-0.448	0.009	-0.037	-1.87	-0.003	0.004
0.057	0.029	0.006	-0.008	0.029	-0.432	-0.01	-0.003	-1.685	0.014	-0.003
0.044	0.022	0.008	-0.079	0.012	-0.309	-0.007	0.076	-1.761	0.007	-0.006
0.022	0.017	0.021	-0.152	0.02	-0.172	0.006	0.106	-1.958	-0.001	-0.006
0.026	0.005	0.014	-0.226	0.03	-0.202	0.001	0.125	-1.779	0.005	-0.003
0.04	-0.009	0.005	-0.245	0.038	-0.245	-0.01	0.137	-1.246	0.005	0.003
0.024	-0.032	0.001	-0.136	0.06	-0.186	-0.003	0.129	-0.876	0.003	0.005
0.023	-0.056	-0.006	-0.021	0.056	-0.102	0.012	0.131	-0.696	0.001	0.005
0.042	-0.037	0.004	-0.028	0.03	-0.019	0.015	0.11	-0.333	-0.019	0.002
0.022	0.004	0.007	-0.091	0.034	0.113	0.002	0.077	0.089	-0.032	-0.004
-0.01	0.016	-0.01	-0.151	0.05	0.262	-0.005	0.083	0.25	-0.022	-0.008
-0.015	0.008	-0.009	-0.169	0.052	0.291	0.003	0.106	0.29	-0.015	-0.004
-0.015	-0.001	0.007	-0.09	0.043	0.174	0.01	0.134	0.356	-0.015	0.003
-0.004	-0.006	0	0.009	0.032	0.039	0.008	0.186	0.625	-0.009	0.001
0.007	-0.003	-0.018	0.057	0.037	-0.011	0.007	0.226	1.157	-0.001	-0.003
-0.008	-0.001	-0.012	0.155	0.041	0.016	0.007	0.253	1.564	-0.003	0
-0.012	0.006	0.007	0.314	0.035	0.066	0.009	0.203	1.912	-0.006	0.003
0.011	0.009	0.002	0.377	0.035	0.028	0.003	-0.068	2.391	-0.004	0.006
0.021	-0.003	-0.016	0.297	0.032	-0.168	-0.01	-0.337	2.68	-0.011	0.006
0.011	0.006	-0.004	0.17	0.027	-0.335	-0.006	-0.235	2.834	-0.014	-0.001
0.02	0.028	0.014	0.067	0.031	-0.315	0.01	0.036	3.055	0.002	-0.001
0.046	0.018	0.005	0.009	0.034	-0.226	0.008	0.127	3.098	0.009	0.002
0.036	-0.002	-0.007	-0.011	0.03	-0.168	0	0.111	2.908	0.002	0.005
-0.001	0.001	-0.003	-0.015	0.034	-0.127	0	0.108	2.717	-0.001	0.008
0	0.009	0.002	-0.014	0.046	-0.074	0.001	0.115	2.414	0.004	0.004
0.03	0.011	-0.001	-0.021	0.045	0.028	0.006	0.148	1.989	0.006	0
0.025	0.009	-0.005	-0.03	0.032	0.144	0.011	0.172	1.813	0.009	0.001
0.001	0.005	-0.004	-0.017	0.029	0.18	0.004	0.14	1.765	0.013	0.002
0.005	0.011	0.002	0.003	0.033	0.108	-0.004	0.085	1.619	0.01	0.001
0.009	0.017	-0.001	0.012	0.032	-0.001	-0.004	0.017	1.569	0.006	-0.002
-0.003	0.008	0	0.012	0.029	-0.058	-0.003	-0.008	1.498	0.007	0.006
-0.005	0.002	0.01	0.003	0.033	-0.052	-0.008	0.08	1.252	0.008	0.014
-0.001	0.011	0.001	-0.005	0.037	-0.089	-0.006	0.174	1.055	0.009	0.004
-0.001	0.017	-0.005	-0.005	0.037	-0.185	0.004	0.151	0.907	0.006	0.001
-0.014	0	0.004	-0.004	0.046	-0.251	0.008	0.082	0.641	0	0.007
-0.016	-0.009	-0.01	-0.01	0.054	-0.308	0.004	0.069	0.271	-0.001	0.002
0.007	0.009	-0.01	-0.014	0.05	-0.365	-0.005	0.067	-0.172	-0.004	0
0.013	0.014	0.022	-0.005	0.056	-0.363	-0.011	0.024	-0.656	-0.008	0.008
0.006	-0.006	0.026	0.008	0.06	-0.316	-0.012	0.006	-1.134	-0.002	0.01
0.021	-0.006	0.004	0.004	0.051	-0.246	-0.005	0.041	-1.573	-0.002	0.009
0.022	0.01	0.001	-0.003	0.057	-0.176	0.005	0.082	-1.793	-0.009	0.01
-0.003	0.012	0.004	0.006	0.071	-0.163	0.005	0.099	-1.82	-0.009	0.007
-0.001	0.014	0.004	0.008	0.051	-0.158	-0.003	0.099	-1.922	-0.015	0.001
0.012	0.021	0.005	-0.008	0.012	-0.105	-0.009	0.115	-2.128	-0.023	0.01
0.006	0.006	0.003	-0.019	0.005	-0.152	-0.008	0.125	-2.389	-0.014	0.016
0.015	-0.009	-0.001	-0.013	0.021	-0.331	-0.005	0.094	-2.64	-0.01	0.001
0.028	0.001	0.003	-0.007	0.031	-0.403	-0.005	0.086	-2.877	-0.016	-0.011
0.015	0.006	0.008	-0.009	0.036	-0.345	-0.005	0.12	-3.039	-0.011	-0.002
0.004	-0.004	0.004	-0.01	0.03	-0.343	-0.01	0.116	-2.905	-0.01	0.009
0.007	0.003	0.001	-0.012	0.014	-0.369	-0.008	0.104	-2.574	-0.015	0.007
0.004	0.02	0.003	-0.009	0.009	-0.347	0.006	0.118	-2.278	-0.013	-0.001
0.013	0.002	0.002	0	0.016	-0.284	0.011	0.112	-2.066	-0.005	-0.002
0.025	-0.022	-0.004	0	0.018	-0.157	0.009	0.104	-1.809	-0.001	-0.004
0.014	-0.003	-0.011	0.004	0.027	-0.028	0.009	0.079	-1.472	-0.006	-0.009
0	0.009	-0.006	0.014	0.04	0.013	0.008	-0.004	-1.296	-0.019	-0.006
0.005	-0.008	0.004	0.014	0.031	-0.011	0.011	-0.036	-1.253	-0.029	0.001
0.009	-0.005	-0.003	0.009	0.03	-0.082	0.018	0.035	-1.09	-0.024	0.003
-0.009	0.008	-0.016	0.003	0.052	-0.168	0.005	0.105	-0.834	-0.013	0
-0.008	0.006	-0.011	0.012	0.058	-0.178	-0.014	0.134	-0.748	-0.015	0.006
0.018	0.011	0.005	0.021	0.045	-0.151	-0.018	0.11	-0.756	-0.018	0.017
0.003	0.022	0.007	0.004	0.043	-0.15	-0.009	0.023	-0.413	-0.011	0.017
-0.013	0.017	-0.001	-0.006	0.055	-0.127	0.022	-0.009	0.132	-0.001	0.009
0.01	0.01	-0.004	0.011	0.062	-0.115	0.05	0.055	0.509	0.003	0.002
0.018	0.008	0	0.019	0.051	-0.155	0.047	0.092	0.936	0.002	0.004
0.021	0.002	0.009	0.007	0.047	-0.198	0.023	0.104	1.48	0.005	0.007
0.035	0.001	0.009	0.003	0.065	-0.252	-0.013	0.145	1.93	0.006	0.002
0.026	0.005	-0.003	0.011	0.076	-0.301	-0.035	0.161	2.21	0.004	0.007
0.003	0.004	-0.001	0.013	0.066	-0.31	-0.03	0.139	2.249	-0.004	0.009
-0.003	0.006	0.006	0.01	0.054	-0.302	-0.028	0.109	2.273	-0.007	-0.006
-0.001	0.011	-0.002	0.004	0.046	-0.279	-0.033	0.086	2.549	0.003	-0.01
-0.002	0.007	-0.007	-0.007	0.04	-0.225	-0.024	0.089	2.744	0.009	-0.003
-0.002	-0.003	-0.001	-0.01	0.039	-0.135	-0.007	0.111	2.664	0.01	-0.004
-0.003	0.002	0.005	-0.004	0.048	-0.092	-0.013	0.117	2.678	0.013	-0.006
-0.007	0.012	0.007	-0.014	0.056	-0.157	-0.02	0.101	2.753	0.014	-0.004
0.005	0.002	0.011	-0.02	0.06	-0.161	0.001	0.101	2.557	0.012	0.005
0.015	-0.006	0.011	-0.006	0.061	-0.089	0.004	0.157	2.241	0.004	0.012
0.001	0.011	0.008	-0.01	0.053	-0.112	-0.014	0.213	2.008	-0.008	0.008
0	0.02	0.01	-0.065	0.036	-0.193	-0.009	0.062	1.806	-0.005	0
0.012	0.002	0.008	-0.178	0.025	-0.254	0.006	-0.249	1.561	0.014	-0.001
0.008	-0.006	0	-0.259	0.027	-0.295	0.024	-0.258	1.253	0.019	0
0.014	0.004	0.001	-0.191	0.018	-0.257	0.048	0.05	0.942	0.011	-0.004
0.029	0.008	0.008	-0.051	0.001	-0.192	0.055	0.208	0.673	0.006	-0.008
0.019	0.003	0.004	0.032	0.008	-0.205	0.04	0.173	0.44	0.001	-0.006
-0.007	-0.003	-0.004	0.058	0.027	-0.225	0.023	0.155	0.221	-0.001	-0.007
-0.005	0.003	-0.002	0.03	0.027	-0.246	0.014	0.15	0.019	-0.002	-0.009
0.02	0.018	0.003	-0.044	0.021	-0.321	0.006	0.149	-0.085	-0.009	-0.003
0.016	0.02	0.001	-0.065	0.021	-0.265	0.001	0.168	-0.122	-0.013	0.006
0	0.01	-0.006	0.005	0.023	-0.073	0.003	0.157	-0.241	-0.005	0.009
0.011	0.012	-0.01	0.091	0.029	-0.007	-0.002	0.12	-0.565	0.003	0.006
0.023	0.014	-0.013	0.131	0.032	-0.047	-0.013	0.092	-1.048	-0.002	0.006
0.021	0.004	-0.013	0.13	0.027	-0.054	-0.014	0.087	-1.476	-0.006	0.01
0.01	-0.005	-0.005	0.105	0.022	-0.016	-0.012	0.121	-1.874	-0.005	0.009
0.002	0.001	-0.002	0.056	0.025	0.019	-0.014	0.15	-2.298	-0.003	0.004
0.002	0.009	-0.009	-0.002	0.04	0.003	-0.011	0.162	-2.447	-0.005	0.009
0.001	0.005	-0.009	-0.033	0.068	-0.03	-0.005	0.181	-2.313	-0.015	0.01
0.009	0.004	-0.006	-0.032	0.076	-0.046	-0.004	0.216	-2.24	-0.02	0.001
0.019	0.015	0	-0.024	0.032	-0.038	0.001	0.216	-2.207	-0.007	0.001
0.016	0.015	0.011	-0.032	-0.005	-0.054	0.012	-0.007	-2.114	0.001	0.009
0.014	0.007	0.007	-0.052	0.008	-0.172	0.013	-0.346	-2.056	-0.009	0.011
0.019	0.006	-0.001	-0.072	0.023	-0.297	0.003	-0.34	-1.947	-0.014	0.01
0.006	-0.001	0.001	-0.074	0.034	-0.298	-0.009	-0.024	-1.793	-0.011	0.01
-0.006	-0.001	0.002	-0.038	0.051	-0.213	-0.015	0.168	-1.789	-0.019	0.006
0.01	0.005	0	0.022	0.052	-0.122	-0.011	0.187	-1.837	-0.019	0.004
0.009	-0.001	0.005	0.065	0.052	-0.054	-0.004	0.187	-1.838	-0.01	0.003
-0.01	-0.002	0.009	0.06	0.055	-0.044	-0.003	0.155	-1.79	-0.016	0.002
0.012	0.006	0.005	0.022	0.06	-0.096	-0.001	0.097	-1.619	-0.015	0.01
0.035	0.005	0.005	-0.001	0.077	-0.167	0.008	0.057	-1.403	-0.001	0.012
0.02	0.005	0.007	-0.009	0.065	-0.204	0.005	0.05	-1	-0.004	-0.006
[truncated: 21,039 more rows]
