# Supplementary material for: Asymmetric and transient properties of reciprocal activity of antagonists during the paw-shake response in the cat
Source: PLoS Comput Biol. 2021 Dec 28;17(12):e1009677. doi: 10.1371/journal.pcbi.1009677 (PMC8759665; doi:10.1371/journal.pcbi.1009677)
Supplement: S1 Data — File name of each file has the following structure: SupplementaryFileNumber_Data_SessionNumber_AnimalCode_EpisodeNumber.txt. Example: S1_Data_7_3-25-0_bo_9F.txt, where S1 is the supplementary data file number 7, 3-25-0 is session number, bo is animal code, 9F is episode number, and txt is file type extension. Each column of each file contains raw EMG signal of a specific muscle in mV sampled at 3000 Hz and band-pass filtered (Butterworth zero-lag filter, 30 Hz– 1000 Hz, 3 dB). First line of each file contains muscle name abbreviations (see Table 3 in the manuscript): MG, medial gastrocnemius; SO, soleus; BFS, biceps femoris anterior; IP, iliopsoas; TA, tibialis anterior; VA, vastus lateralis and vastus medialis. (ZIP) [file pcbi.1009677.s001.zip › S1_Data/S1_Data_34_6-9-0_br_33F.txt]

BFP	MG	SO	BFA	VM	TA	VL	IP	RF	MGprox	Sural Nerve
-0.27	0.056	0.011	0.041	-0.019	11.445	-0.013	0.127	-2.903	0.01	-0.011
0.104	0.062	-0.002	0.057	-0.006	9.714	-0.012	0.102	-2.159	0.004	-0.007
0.463	0.029	-0.02	0.05	0.022	7.485	-0.001	-0.036	-1.206	0.002	-0.003
0.506	-0.001	-0.02	0.029	0.044	5.839	0.011	-0.03	-0.506	0.005	-0.008
0.372	-0.002	-0.013	0.025	0.055	4.33	0.015	0.083	0.052	0.003	-0.01
0.314	-0.03	-0.027	0.03	0.055	2.85	0.016	0.053	0.683	-0.003	-0.002
0.367	-0.051	-0.042	0.027	0.052	1.617	0.014	0.008	1.287	-0.007	0.001
0.415	0.006	-0.03	0.022	0.037	0.702	0.017	0.026	1.743	-0.001	-0.003
0.381	0.062	-0.003	0.016	0.006	-0.071	0.02	-0.123	2.201	0.007	-0.009
0.266	0.03	0.004	0.008	0.001	-0.886	0.019	-0.355	2.622	0.012	-0.016
0.159	-0.008	-0.026	0	0.015	-1.619	0.017	-0.366	2.926	0.042	-0.019
0.132	0.026	-0.03	-0.001	0.012	-2.192	0.021	-0.149	3.156	0.082	-0.015
0.123	0.066	0.008	0.001	0.007	-2.731	0.024	0.025	3.227	0.069	-0.014
0.09	0.052	-0.006	0.002	0.012	-3.303	0.022	-0.087	3.235	-0.01	-0.02
0.067	0.025	-0.041	0.002	0.031	-3.759	0.023	-0.271	3.265	-0.08	-0.02
0.094	0.041	-0.022	0.006	0.069	-3.972	0.032	-0.224	3.216	-0.05	-0.006
0.251	0.036	-0.006	0.005	0.092	-4.107	0.034	-0.106	3.036	0.025	0.008
0.413	-0.069	-0.011	-0.008	0.083	-4.291	0.019	-0.078	2.723	-0.014	-0.002
0.315	-0.133	-0.011	-0.009	0.059	-4.575	0.008	-0.033	2.41	-0.151	-0.015
0.074	-0.085	-0.02	-0.001	0.045	-4.949	0.017	0.115	2.206	-0.18	-0.007
-0.017	-0.111	-0.016	-0.007	0.05	-5.151	0.026	0.242	2.028	-0.04	0.002
0.015	-0.216	0.009	-0.001	0.051	-5.154	0.021	0.2	1.87	0.081	-0.003
0.007	-0.28	0.003	0.019	0.049	-5.186	0.014	0.064	1.778	0.079	-0.014
-0.051	-0.383	-0.026	0.011	0.058	-5.203	0.012	-0.007	1.695	0.096	-0.021
-0.088	-0.521	-0.03	-0.013	0.042	-5.157	0.014	0.014	1.539	0.146	-0.015
-0.096	-0.483	-0.017	-0.019	0.015	-5.15	0.016	0.012	1.143	0.085	-0.006
-0.066	-0.214	-0.028	-0.011	0.016	-5.118	0.009	-0.03	0.57	-0.006	0
0.041	0.106	-0.057	-0.013	0.029	-4.953	0.004	-0.006	0.219	-0.018	-0.001
0.137	0.361	-0.049	-0.016	0.03	-4.694	0.006	0.036	0.05	-0.042	-0.014
0.088	0.494	-0.02	-0.004	0.019	-4.391	0.005	0.064	-0.232	-0.052	-0.016
-0.008	0.391	-0.016	-0.007	0.016	-4.131	0.01	0.156	-0.545	0.082	0
-0.047	0.149	-0.021	-0.019	0.039	-3.961	0.024	0.217	-0.853	0.18	0.003
-0.104	0.049	-0.025	-0.005	0.072	-3.741	0.023	0.243	-1.227	0.053	-0.01
-0.126	0.089	-0.02	0.001	0.057	-3.449	0	0.303	-1.529	-0.081	-0.008
-0.07	0.013	-0.015	-0.005	0.002	-3.266	-0.004	0.05	-1.701	-0.087	0.002
-0.055	-0.136	-0.03	-0.009	-0.005	-3.247	0.01	-0.498	-1.887	-0.065	-0.011
-0.062	-0.102	-0.039	-0.018	0.028	-3.228	0.012	-0.53	-2.084	-0.037	-0.023
-0.034	0.091	-0.029	-0.016	0.041	-3.057	0.015	-0.008	-2.162	-0.013	-0.012
-0.017	0.239	-0.026	0.003	0.052	-2.844	0.019	0.34	-2.244	-0.007	-0.006
-0.033	0.243	-0.031	0.013	0.069	-2.724	0.01	0.393	-2.398	0.004	-0.004
-0.126	0.187	-0.024	0.012	0.067	-2.614	0.001	0.23	-2.453	0.017	0.003
-0.288	0.169	-0.008	0.008	0.054	-2.491	0.003	-0.101	-2.518	0.011	0.001
-0.381	0.119	0.002	0.003	0.047	-2.427	0	-0.225	-2.505	-0.006	-0.002
-0.3	-0.01	-0.007	0.001	0.033	-2.334	-0.003	-0.094	-2.096	-0.013	0.002
-0.159	-0.088	-0.023	0.003	0.005	-2.137	0.005	-0.015	-1.63	-0.01	-0.003
-0.105	-0.038	-0.012	0.006	0.001	-1.935	0.003	-0.049	-1.319	-0.018	-0.024
-0.059	0.071	0.014	0.002	0.021	-1.785	-0.008	-0.112	-0.941	-0.024	-0.028
-0.014	0.165	-0.002	-0.011	0.034	-1.621	-0.004	-0.128	-0.609	-0.014	-0.008
-0.058	0.201	-0.023	-0.017	0.045	-1.425	0.011	-0.036	-0.357	-0.017	-0.005
-0.087	0.197	-0.007	-0.005	0.049	-1.242	0.013	0.082	-0.049	-0.016	-0.009
-0.06	0.219	-0.007	0.006	0.039	-1.069	-0.001	0.11	0.16	-0.006	-0.002
-0.076	0.242	-0.022	0.006	0.024	-0.892	-0.011	0.038	0.205	-0.005	-0.002
-0.119	0.221	-0.016	0	0.006	-0.747	0.001	-0.118	0.275	0.052	-0.008
-0.115	0.213	-0.016	-0.01	-0.003	-0.634	0.01	-0.244	0.365	0.125	-0.009
-0.051	0.23	-0.025	-0.008	0.019	-0.496	0.002	-0.188	0.493	0.068	-0.006
0.033	0.216	-0.014	0.011	0.045	-0.314	-0.001	-0.072	0.9	-0.056	-0.003
0.139	0.184	-0.006	0.02	0.03	-0.105	0.008	-0.049	1.417	-0.108	-0.007
0.268	0.183	-0.017	0.008	0.013	0.117	0.004	0.012	1.689	-0.103	-0.014
0.265	0.221	-0.022	-0.006	0.039	0.29	-0.01	0.14	1.832	-0.08	-0.007
0.158	0.203	-0.015	-0.002	0.056	0.349	-0.011	0.204	2.044	-0.04	0.005
0.125	0.064	-0.02	0.003	0.048	0.366	-0.001	0.198	2.267	-0.006	-0.005
0.071	-0.018	-0.029	-0.001	0.033	0.46	0.004	0.169	2.325	0.045	-0.016
-0.014	0.074	-0.017	-0.002	-0.016	0.605	0	0.136	2.224	0.088	-0.014
0.002	0.138	0.003	0.003	-0.064	0.615	-0.006	0.101	2.145	0.052	-0.019
-0.006	0.127	0.004	0.007	-0.042	0.523	0.001	0.099	2.113	0.008	-0.015
-0.069	0.239	-0.008	0.002	0.013	0.594	0.005	0.19	2.081	0.036	-0.002
-0.041	0.423	-0.01	0	0.043	0.73	0.003	0.311	2.045	0.094	-0.001
0.002	0.396	0.003	0.001	0.062	0.673	0.006	0.342	2.015	0.135	-0.003
-0.053	0.047	0.005	-0.005	0.082	0.542	-0.001	0.253	1.949	0.146	-0.005
-0.13	-0.396	-0.011	-0.005	0.073	0.548	-0.014	0.026	1.731	0.106	-0.012
-0.15	-0.594	-0.018	-0.002	0.042	0.65	-0.012	-0.18	1.406	-0.001	-0.017
-0.119	-0.456	-0.017	-0.002	0.012	0.674	-0.003	-0.175	1.094	-0.134	-0.012
-0.077	-0.277	-0.016	0.014	-0.005	0.682	0.003	-0.05	0.839	-0.218	0.001
-0.038	-0.515	-0.02	0.015	0.01	0.806	0.007	0.092	0.6	-0.207	0.006
-0.026	-1.056	-0.035	-0.007	0.044	0.825	0.007	0.041	0.302	-0.112	0
-0.034	-1.166	-0.037	-0.005	0.056	0.685	0.008	-0.332	0.077	0.006	-0.005
-0.009	-0.718	-0.026	0.01	0.038	0.633	0.012	-0.567	-0.072	0.076	-0.001
0.004	-0.341	-0.025	0.001	0.018	0.666	0.016	-0.391	-0.341	0.097	0.003
-0.023	-0.247	-0.034	-0.009	0.026	0.712	0.018	-0.09	-0.623	0.103	-0.001
-0.041	-0.161	-0.049	-0.003	0.047	0.797	0.018	0.097	-0.846	0.074	-0.009
-0.069	-0.006	-0.049	0.004	0.049	0.825	0.006	0.073	-1.174	0.023	-0.013
-0.08	0.102	-0.031	-0.007	0.045	0.816	-0.002	-0.043	-1.56	0.006	-0.01
-0.011	0.144	-0.015	-0.015	0.049	0.884	0	-0.037	-1.903	0.005	-0.004
0.055	0.18	-0.005	-0.002	0.047	0.934	0.006	0.039	-2.243	-0.011	-0.001
-0.054	0.191	-0.001	0.011	0.039	0.927	0.01	0.091	-2.429	-0.008	-0.006
-0.304	0.159	0.001	0.013	0.025	0.928	0.004	0.132	-2.457	0.012	-0.01
-0.339	0.107	-0.006	0.018	0.011	0.873	0.001	0.101	-2.625	0.004	-0.011
0.003	0.008	-0.021	0.021	0.031	0.791	0.008	0.038	-2.769	-0.015	-0.005
0.401	-0.076	-0.014	0.019	0.051	0.709	0.006	0.029	-2.67	-0.024	0.004
0.473	-0.04	-0.001	0.028	0.025	0.588	0.001	0.011	-2.49	-0.036	0.002
0.25	0.032	-0.003	0.043	0.017	0.512	-0.003	0.021	-2.253	-0.008	-0.002
0.086	0.06	-0.001	0.039	0.021	0.423	-0.01	0.097	-2.007	0.061	-0.004
0.095	0.105	0.01	0.022	-0.06	0.276	-0.005	0.087	-1.855	0.058	-0.01
0.07	0.174	0.018	0.011	-0.17	0.215	0.008	-0.024	-1.778	-0.022	-0.015
-0.048	0.203	0.012	0.004	-0.167	0.165	0.003	-0.097	-1.692	-0.075	-0.012
-0.09	0.163	-0.018	0.001	-0.058	0.03	-0.002	-0.067	-1.469	-0.079	-0.006
-0.069	0.076	-0.034	0.003	0.08	-0.01	0.007	0.045	-1.178	-0.057	0
-0.138	0.023	-0.011	0.006	0.185	0.094	0.014	0.151	-0.884	-0.002	-0.001
-0.199	0.069	0.005	0.011	0.218	0.167	0.009	0.16	-0.525	0.067	-0.008
-0.124	0.141	-0.002	0.004	0.171	0.146	0.003	0.075	-0.157	0.103	-0.011
0.048	0.164	-0.006	-0.013	0.071	0.177	0.007	0.011	0.11	0.099	-0.013
0.161	0.178	-0.008	-0.006	0.001	0.294	0.006	-0.051	0.241	0.079	-0.018
0.031	0.185	-0.016	0.012	-0.005	0.31	-0.007	-0.239	0.322	0.038	-0.015
-0.176	0.182	-0.024	0.013	-0.01	0.264	-0.011	-0.293	0.366	-0.011	-0.009
-0.191	0.208	-0.022	0.008	-0.021	0.274	0	-0.019	0.417	-0.014	-0.007
-0.063	0.211	-0.015	0	0	0.241	0.004	0.194	0.647	-0.006	-0.008
0.113	0.171	-0.006	0.001	0.02	0.185	-0.002	0.185	1.029	-0.019	-0.01
0.233	0.135	0.005	0.007	0.024	0.203	0	0.141	1.445	0.072	-0.006
0.135	0.016	0.007	0.005	0.042	0.29	0.006	0.05	1.844	0.182	-0.003
-0.068	-0.263	-0.006	0.007	0.056	0.399	0	-0.057	2.25	0.046	-0.008
-0.128	-0.476	-0.016	0.012	0.042	0.411	0.004	-0.064	2.445	-0.17	-0.01
-0.074	-0.354	-0.016	0.004	0.032	0.366	0.017	-0.02	2.264	-0.19	-0.013
-0.043	-0.081	-0.025	-0.001	0.031	0.384	0.012	-0.131	2.169	-0.096	-0.019
-0.049	-0.006	-0.04	0.003	0.018	0.341	0.005	-0.328	2.214	-0.022	-0.009
-0.085	-0.029	-0.044	0.007	0.005	0.262	0.008	-0.224	2.067	0.035	0.002
-0.121	0.083	-0.04	0.003	0.014	0.316	0.006	-0.059	1.959	0.069	-0.005
-0.133	0.244	-0.03	-0.007	0.029	0.361	0.005	-0.141	1.959	-0.016	-0.008
-0.144	0.329	-0.017	-0.014	0.022	0.315	0.012	-0.029	1.853	-0.183	0.001
-0.135	0.359	-0.011	-0.014	0.022	0.293	0.017	0.259	1.649	-0.214	0.006
-0.088	0.316	-0.019	-0.009	0.044	0.27	0.015	0.3	1.443	-0.076	-0.006
-0.041	0.239	-0.036	-0.004	0.037	0.185	0.005	0.205	1.288	0.07	-0.019
-0.042	0.259	-0.042	0	0.012	0.075	-0.001	0.123	1.084	0.127	-0.019
-0.086	0.253	-0.023	0.003	0.015	-0.012	0.007	-0.012	0.852	0.101	-0.013
-0.15	0.074	-0.018	0.009	0.036	-0.036	0.016	-0.099	0.709	0.065	-0.004
-0.173	-0.051	-0.033	0.016	0.059	-0.007	0.012	-0.034	0.542	0.017	0.002
-0.077	-0.065	-0.026	0.008	0.085	0.025	0.006	0.091	0.246	-0.078	-0.004
0.021	-0.27	-0.005	-0.004	0.088	0.079	0	0.152	-0.161	-0.117	-0.005
0.047	-0.469	-0.003	-0.003	0.052	0.107	0.001	0.031	-0.539	-0.031	-0.001
0.156	-0.29	-0.011	0.001	0.017	0.04	0.01	-0.189	-0.762	0.067	-0.003
0.26	-0.025	-0.012	0	0.01	-0.057	0.011	-0.208	-0.94	0.102	0
0.169	0.119	-0.011	0.003	0.017	-0.098	0.003	-0.077	-1.213	0.09	0.005
0.015	0.301	-0.007	0.016	0.012	-0.06	0	-0.122	-1.513	0.053	-0.002
-0.091	0.432	0.001	0.024	0	-0.043	0.004	-0.243	-1.795	0.034	-0.014
-0.157	0.44	-0.001	0.008	0.018	-0.098	0.012	-0.124	-2.138	0.024	-0.012
-0.096	0.377	0.003	-0.012	0.04	-0.059	0.014	0.157	-2.422	0	-0.007
0.041	0.182	0.012	-0.003	0.038	0.107	0	0.277	-2.612	0.031	-0.012
0.03	-0.029	0.008	0.011	0.046	0.177	-0.01	0.161	-2.836	0.097	-0.015
-0.121	-0.019	-0.005	0.007	0.046	0.044	-0.001	-0.005	-2.888	0.059	-0.016
-0.17	0.108	-0.014	0.003	0.021	-0.094	0.01	-0.041	-2.738	-0.035	-0.014
-0.036	0.141	-0.016	0.007	0.024	-0.085	0.012	0.065	-2.651	-0.047	-0.005
0.14	0.124	-0.022	0.013	0.04	-0.045	0.009	0.11	-2.515	0.045	0
0.206	0.146	-0.024	0.011	0.024	-0.048	0.003	0.014	-2.25	0.201	0.002
0.147	0.136	-0.016	0.005	0.013	-0.04	0.002	0.015	-2.006	0.257	0.004
0.077	0.009	-0.014	0.008	0.012	-0.02	0.001	0.123	-1.741	0.082	0.001
0.099	-0.146	-0.016	0.012	0.004	0.002	-0.007	0.123	-1.434	-0.145	-0.002
0.152	-0.253	-0.021	0.009	0.028	-0.005	-0.017	0.069	-1.161	-0.174	-0.008
0.126	-0.37	-0.027	-0.003	0.061	-0.084	-0.02	0.089	-0.935	-0.059	-0.013
0.047	-0.5	-0.023	-0.011	0.057	-0.122	-0.011	0.131	-0.841	0.003	-0.015
-0.042	-0.46	-0.017	0.004	0.042	-0.039	-0.004	0.134	-0.873	0.017	-0.024
-0.113	-0.188	-0.015	0.019	0.043	0.075	-0.011	0.116	-0.813	0.048	-0.019
-0.094	-0.09	-0.023	0.004	0.052	0.214	-0.009	0.109	-0.575	0.021	-0.001
-0.041	-0.357	-0.026	-0.009	0.058	0.309	0.007	0.134	-0.262	-0.065	0.002
-0.016	-0.544	-0.013	0	0.084	0.23	0.009	0.176	-0.019	-0.098	-0.011
0.041	-0.414	-0.007	0.006	0.103	0.094	0.003	0.214	0.229	-0.054	-0.02
0.066	-0.162	-0.017	0.004	0.054	0.032	0.006	0.25	0.819	-0.01	-0.022
-0.061	0.019	-0.027	-0.001	-0.024	0.023	0.014	0.225	1.557	-0.001	-0.019
-0.268	0.057	-0.025	-0.008	-0.061	0	0.017	0.081	2.029	-0.001	-0.014
-0.341	0.089	-0.015	0.001	-0.028	-0.033	0.014	-0.035	2.27	-0.004	-0.01
-0.207	0.187	-0.003	0.018	0.035	-0.017	0.006	-0.026	2.337	-0.006	-0.004
-0.072	0.245	-0.004	0.014	0.039	-0.045	0.007	0.006	2.369	0.002	0
-0.046	0.268	-0.012	0.005	0.018	-0.185	0.015	0.079	2.44	-0.01	-0.006
-0.019	0.312	-0.007	0.015	0.026	-0.263	0.016	0.194	2.411	-0.003	-0.011
0.056	0.299	-0.006	0.017	0.018	-0.234	0.02	0.305	2.584	0.03	-0.004
0.085	0.201	-0.023	0.007	-0.01	-0.239	0.023	0.366	3.005	-0.059	-0.008
0.03	0.151	-0.029	0.016	-0.016	-0.277	0.01	0.034	3.087	-0.225	-0.021
-0.022	0.173	-0.02	0.033	-0.021	-0.345	-0.005	-0.556	2.871	-0.231	-0.014
-0.05	0.132	-0.021	0.03	-0.025	-0.463	0.001	-0.616	2.757	-0.078	-0.003
-0.057	0.04	-0.022	0.022	-0.001	-0.482	0.014	-0.156	2.571	0.06	-0.006
0.023	0.052	-0.005	0.016	0.018	-0.358	0.012	0.196	2.186	0.106	-0.005
0.143	0.201	0.016	-0.002	0.023	-0.277	0.006	0.222	1.794	0.088	-0.001
0.21	0.31	0.019	-0.021	0.04	-0.27	0.012	0.087	1.469	0.063	-0.001
0.217	0.321	0.01	-0.028	0.018	-0.235	0.015	0.021	1.203	0.059	-0.004
0.122	0.365	-0.003	-0.022	-0.016	-0.192	0.002	-0.076	0.97	0.086	-0.012
-0.044	0.412	-0.013	0	0.023	-0.127	-0.001	-0.312	0.733	0.092	-0.013
-0.127	0.433	-0.016	0.019	0.067	-0.023	0.012	-0.431	0.533	0.044	-0.003
-0.114	0.502	-0.018	0.006	0.052	0.041	0.014	-0.295	0.359	0.083	-0.008
-0.095	0.442	-0.014	-0.003	0.058	0.088	0.014	-0.124	0.121	0.184	-0.019
-0.056	0.181	-0.009	0.006	0.088	0.135	0.015	-0.085	-0.204	0.073	-0.007
0.05	-0.089	-0.008	0.005	0.087	0.146	0.007	-0.015	-0.534	-0.169	0.004
0.192	-0.535	-0.018	0.001	0.097	0.141	0.011	0.118	-0.842	-0.166	-0.004
0.306	-1.174	-0.04	0.004	0.118	0.093	0.019	0.089	-1.253	0.034	-0.006
0.237	-1.317	-0.038	0.006	0.097	0.036	0.005	-0.089	-1.742	0.08	0.003
-0.08	-0.905	-0.013	0.009	0.057	-0.041	-0.01	-0.322	-2.115	-0.039	0.003
-0.388	-0.712	-0.013	0.004	0.037	-0.22	-0.002	-0.376	-2.317	-0.094	-0.006
-0.433	-0.707	-0.016	-0.002	0.036	-0.311	0.004	0.017	-2.31	-0.031	-0.009
-0.271	-0.476	-0.001	0.003	0.022	-0.257	-0.006	0.372	-2.201	0.066	-0.004
-0.146	-0.262	0.004	0.01	-0.032	-0.258	-0.005	0.315	-2.22	0.081	-0.004
-0.115	-0.227	0.003	0.009	-0.116	-0.272	0.001	0.331	-2.281	0.001	-0.012
-0.024	-0.232	-0.007	-0.003	-0.168	-0.221	-0.002	0.487	-2.266	-0.04	-0.014
0.099	-0.199	-0.029	-0.009	-0.114	-0.204	-0.009	0.297	-2.204	-0.003	-0.006
0.089	-0.022	-0.031	0.002	0.006	-0.24	-0.013	-0.02	-2.077	0.019	0
-0.016	0.279	-0.026	0.019	0.067	-0.208	-0.006	0.023	-1.942	-0.026	-0.001
-0.052	0.47	-0.034	0.021	0.063	-0.084	0.007	0.053	-1.875	-0.065	-0.007
-0.005	0.448	-0.031	0.004	0.058	-0.009	0.003	-0.304	-1.818	0.002	-0.004
0.017	0.374	-0.019	-0.004	0.043	-0.017	-0.01	-0.615	-1.759	0.086	0.004
-0.012	0.348	-0.015	0.005	0.02	0.057	-0.007	-0.526	-1.756	0.07	0.002
-0.04	0.31	-0.015	0.008	0.018	0.201	0.011	-0.245	-1.683	-0.002	-0.001
-0.043	0.276	-0.031	-0.001	0.04	0.184	0.02	-0.096	-1.491	-0.051	0
-0.086	0.283	-0.045	0	0.072	0.068	0.016	-0.152	-1.22	-0.034	-0.008
-0.182	0.29	-0.033	0.014	0.076	0.117	0.009	-0.184	-0.867	0.015	-0.009
-0.211	0.277	-0.015	0.019	0.049	0.221	0.004	-0.088	-0.653	0.019	0.001
-0.153	0.258	-0.008	0.009	0.044	0.176	0.005	-0.034	-0.608	0.01	-0.006
-0.081	0.25	-0.003	0.004	0.036	0.111	0.009	0.035	-0.498	0.024	-0.017
-0.014	0.266	0.003	0.007	-0.004	0.102	0.01	0.141	-0.321	0.011	-0.009
0.046	0.232	0.008	0.009	-0.008	0.025	0.007	0.028	-0.169	-0.001	0.003
0.15	0.134	0.007	0.013	0.034	-0.088	0	-0.139	0.059	0.015	-0.002
0.246	0.174	-0.006	0.007	0.06	-0.117	0.001	-0.066	0.619	-0.021	-0.012
0.217	0.273	-0.014	-0.003	0.061	-0.113	0.007	0.05	1.312	-0.072	-0.015
0.143	0.007	-0.01	0.008	0.071	-0.08	0.004	0.059	1.714	0.002	-0.016
0.102	-0.482	-0.012	0.015	0.099	0.052	-0.003	0.085	1.939	0.155	-0.008
0.09	-0.561	-0.014	0.004	0.087	0.146	-0.006	0.153	2.087	0.096	-0.004
0.141	-0.181	-0.003	0.002	0.012	0.105	-0.001	0.078	2.162	-0.213	-0.017
0.139	0.107	0.007	0.007	-0.039	0.014	0.002	-0.088	2.294	-0.36	-0.016
-0.031	0.06	0.002	0.007	-0.007	-0.082	0.001	-0.022	2.396	-0.215	-0.01
-0.13	0.007	-0.018	-0.003	0.047	-0.097	0.003	0.17	2.322	-0.029	-0.019
-0.014	0.114	-0.028	-0.01	0.063	-0.025	0.011	0.182	2.109	0.091	-0.02
0.048	0.143	-0.019	0.006	0.058	0.022	0.015	0.105	2.039	0.143	-0.015
0.003	0.065	-0.023	0.012	0.05	0.094	0.007	0.085	2.132	0.124	-0.016
0.012	0.07	-0.029	-0.008	0.042	0.201	0.001	0.096	2.038	0.089	-0.018
-0.007	0.177	-0.016	-0.006	0.03	0.26	0.005	0.098	1.762	0.067	-0.016
-0.073	0.267	-0.01	0.009	-0.002	0.277	0.01	0.046	1.53	0.055	-0.007
-0.094	0.241	-0.019	0.009	-0.031	0.197	0.021	-0.001	1.398	0.037	-0.001
-0.104	0.201	-0.032	0.007	-0.016	0.059	0.026	0.067	1.222	0.015	-0.003
-0.122	0.3	-0.048	0.001	0.015	0.044	0.012	0.06	0.948	0.06	-0.006
-0.124	0.253	-0.047	-0.01	0.013	0.078	0.002	-0.145	0.786	0.126	0.001
-0.105	-0.127	-0.026	-0.003	0.001	0.02	0.006	-0.185	0.704	0.05	0.011
-0.072	-0.299	-0.022	0.007	0.014	0.025	0.006	0.047	0.497	-0.081	0.009
-0.054	-0.034	-0.029	0.002	0.024	0.163	0.007	0.178	0.25	-0.068	-0.004
-0.057	0.181	-0.019	0.002	0.023	0.215	0.005	0.11	0.098	0.028	-0.018
-0.041	0.233	-0.007	0.014	0.033	0.101	-0.002	0.024	-0.139	0.072	-0.02
-0.036	0.288	-0.016	0.01	0.033	-0.021	-0.001	0.031	-0.603	0.061	-0.01
-0.067	0.201	-0.037	0	0.02	0.005	0.007	0.1	-1.019	0.053	-0.004
-0.012	-0.203	-0.046	0.014	0.029	0.065	0.006	0.093	-1.404	0.07	-0.006
0.057	-0.741	-0.026	0.019	0.031	-0.064	0.004	0.009	-1.928	-0.04	-0.007
-0.033	-0.904	-0.012	-0.018	0.013	-0.212	0.013	-0.025	-2.222	-0.297	-0.007
-0.105	-0.565	-0.019	-0.036	0.034	-0.206	0.015	-0.007	-2.304	-0.313	-0.005
-0.015	-0.159	-0.011	-0.012	0.066	-0.205	0.004	-0.004	-2.499	0.04	-0.002
0	0.12	0.009	-0.005	0.053	-0.238	-0.002	0.008	-2.563	0.274	0
-0.181	0.378	0.013	-0.006	0.043	-0.21	0.004	0.04	-2.468	0.11	-0.006
-0.335	0.613	0	-0.003	0.057	-0.117	0.008	0.066	-2.435	-0.114	-0.021
-0.272	0.764	-0.015	-0.015	0.052	-0.014	0.006	0.086	-2.341	-0.132	-0.022
0.034	0.696	-0.018	-0.009	0.038	0.003	0.009	0.084	-2.208	-0.06	-0.007
0.35	0.472	-0.007	0.023	0.035	-0.02	0.015	0.075	-2.07	-0.011	-0.003
0.333	0.401	0.008	0.032	0.034	-0.033	0.013	0.085	-1.826	0.017	-0.003
0.042	0.427	0.01	0.018	0.046	-0.102	0.003	0.092	-1.624	0.049	0.004
-0.237	0.283	0.001	0.017	0.067	-0.183	-0.003	0.088	-1.486	0.093	0.006
-0.31	0.116	0.014	0.023	0.071	-0.201	0.002	0.087	-1.36	0.095	-0.006
-0.023	0.158	0.033	0.017	0.058	-0.19	0.006	0.09	-1.285	0.071	-0.014
0.383	0.29	0.016	-0.001	0.032	-0.202	0.009	0.095	-1.082	0.089	-0.008
0.422	0.315	-0.001	-0.006	0.007	-0.251	0.012	0.098	-0.75	0.099	-0.003
0.177	0.227	0.012	0.013	0.011	-0.276	0.012	0.128	-0.487	0.061	-0.012
-0.035	0.213	0.003	0.019	0.04	-0.207	0.014	0.182	-0.264	0	-0.019
-0.19	0.44	-0.025	0	0.049	-0.12	0.01	0.195	-0.028	-0.042	-0.015
-0.253	0.686	-0.03	0.004	0.024	-0.093	-0.004	0.192	0.295	0.043	-0.013
-0.215	0.553	-0.024	0.027	-0.001	-0.066	-0.007	0.212	0.739	0.131	-0.008
-0.083	0.127	-0.019	0.027	-0.002	-0.022	0.004	0.199	1.172	0.046	-0.002
0.113	-0.27	-0.006	0.013	0.005	0.004	0.006	0.142	1.545	0.03	-0.003
0.158	-0.623	-0.008	-0.001	-0.011	-0.044	-0.007	-0.131	1.781	0.151	-0.003
0.045	-0.662	-0.017	-0.011	-0.05	-0.181	-0.012	-0.537	1.737	0.109	-0.007
0.013	-0.29	-0.003	0.003	-0.055	-0.206	0.007	-0.521	1.579	-0.067	-0.008
0.051	-0.406	-0.007	0.021	-0.021	-0.103	0.021	-0.178	1.661	-0.141	0
0.012	-1.265	-0.041	0.008	0.004	-0.094	0.014	-0.012	2.001	-0.091	0
-0.054	-1.728	-0.055	-0.001	0.025	-0.072	0.01	-0.015	2.303	0.001	-0.01
-0.067	-1.281	-0.047	0.006	0.037	0.062	0.014	-0.126	2.416	0.11	-0.008
-0.048	-0.85	-0.034	0	0.021	0.116	0.012	-0.256	2.395	0.285	-0.004
-0.042	-0.766	-0.032	-0.007	-0.001	0.062	0.002	-0.238	2.424	0.366	-0.008
-0.058	-0.4	-0.044	0.01	-0.009	0.033	-0.002	-0.22	2.404	-0.204	-0.011
-0.057	-0.128	-0.032	0.025	-0.008	0.069	-0.001	-0.206	2.028	-1.278	-0.014
-0.048	-0.357	0	0.012	-0.001	0.116	-0.011	-0.042	1.69	-1.489	-0.018
-0.054	-0.451	0.009	-0.002	0.017	0.122	-0.018	0.075	1.664	-0.477	-0.016
-0.037	-0.509	0.01	0.011	0.055	0.061	-0.012	0.059	1.506	0.454	-0.01
-0.019	-0.992	0.015	0.014	0.098	-0.017	-0.009	0.057	1.239	0.689	-0.003
-0.022	-1.199	-0.001	0	0.102	-0.072	-0.007	0.041	1.094	0.589	-0.005
-0.021	-0.594	-0.025	-0.002	0.082	-0.137	-0.002	-0.003	1.029	0.36	-0.011
-0.04	0.219	-0.036	0.003	0.083	-0.187	-0.007	-0.024	1.081	0.193	-0.002
-0.063	0.837	-0.043	0.004	0.066	-0.181	-0.019	-0.037	1.087	0.192	0.002
-0.052	1.263	-0.041	0.001	0.007	-0.11	-0.017	-0.03	0.87	0.209	-0.009
-0.038	1.284	-0.033	0	-0.016	-0.008	0.002	-0.007	0.499	0.133	-0.005
-0.014	0.733	-0.033	0.004	0.022	0.026	0.012	0.021	0.057	0.024	0.003
0.018	-0.176	-0.026	-0.001	0.048	0.033	0.001	0.054	-0.409	-0.03	-0.003
0.002	-0.646	-0.004	-0.012	0.03	0.074	-0.014	0.059	-0.965	-0.039	0
-0.025	-0.368	-0.004	-0.004	0.02	0.07	-0.012	0.057	-1.598	-0.032	0.005
-0.008	-0.034	-0.036	0.003	0.042	0.118	0.009	0.072	-2.071	-0.027	-0.003
0.001	0.179	-0.045	0.002	0.057	0.261	0.027	0.081	-2.303	-0.03	-0.006
-0.035	0.418	-0.018	0.011	0.05	0.261	0.026	0.077	-2.48	-0.031	-0.01
-0.062	0.388	-0.011	0.002	0.045	0.129	0.027	0.069	-2.676	-0.036	-0.017
-0.054	0.247	-0.015	-0.017	0.055	0.064	0.027	0.072	-2.788	-0.008	-0.017
-0.061	0.392	-0.002	-0.002	0.077	0.056	0.01	0.102	-2.811	0.049	-0.014
-0.079	0.599	-0.003	0.012	0.095	0.008	0.004	0.135	-2.843	0.017	-0.01
-0.038	0.542	-0.007	0.001	0.093	-0.132	0.01	0.112	-2.874	-0.049	-0.004
0.11	0.369	0.012	0.003	0.056	-0.265	0.01	0.058	-2.775	0.042	0
0.265	0.242	0.018	0.009	-0.001	-0.339	0.014	0.058	-2.509	0.19	-0.006
0.311	-0.165	0.017	0.007	-0.024	-0.439	0.011	0.052	-2.249	0.08	-0.017
0.34	-0.796	0.029	0.017	-0.03	-0.435	0.002	-0.054	-2.012	-0.203	-0.02
0.325	-0.995	0.022	0.019	-0.048	-0.308	0.011	-0.109	-1.67	-0.301	-0.015
0.143	-0.608	-0.001	0.005	-0.039	-0.259	0.016	0.003	-1.31	-0.23	-0.013
-0.022	0.086	-0.01	0.006	0.003	-0.182	0.007	0.145	-0.99	-0.146	-0.013
-0.002	0.65	-0.009	0.008	0.04	-0.018	0.009	0.187	-0.693	-0.011	-0.014
0.037	0.722	-0.011	-0.009	0.064	0.055	0.011	0.078	-0.468	0.12	-0.016
-0.031	0.599	-0.021	-0.012	0.075	0.063	0.003	-0.105	-0.299	0.099	-0.009
-0.124	0.598	-0.041	0.002	0.061	0.124	0.005	-0.142	-0.231	0.008	-0.004
-0.19	0.589	-0.043	0.009	0.038	0.213	0.007	0.004	-0.266	-0.06	-0.004
-0.22	0.499	-0.024	-0.001	0.022	0.234	-0.001	0.074	-0.219	-0.188	0.006
-0.194	0.422	-0.024	-0.008	0.013	0.148	0	-0.006	-0.13	-0.289	0.01
-0.139	0.302	-0.028	0.01	0.004	0.075	0.004	-0.018	0.009	-0.201	0.002
-0.115	0.02	-0.01	0.018	0.006	0.114	0.005	0.053	0.507	-0.009	-0.004
-0.085	-0.151	-0.009	0.006	0.021	0.097	0.003	0.08	1.178	0.106	-0.01
-0.031	0.105	-0.034	0.006	0.029	-0.033	-0.008	0.092	1.61	0.104	-0.009
-0.044	0.498	-0.047	0.016	0.028	-0.053	-0.009	0.11	1.846	0.071	-0.005
-0.092	0.655	-0.039	0.021	0.03	0.035	0.009	0.094	1.985	0.06	-0.008
-0.09	0.667	-0.026	0.02	0.03	0.073	0.02	0.083	2.132	0.06	-0.003
-0.067	0.72	-0.021	0.007	0.025	0.113	0.014	0.11	2.394	0.066	0.009
-0.043	0.766	-0.018	0	0.032	0.155	0.008	0.115	2.523	0.065	0.006
-0.054	0.728	-0.014	0.007	0.042	0.166	0.006	0.128	2.413	0.057	-0.01
-0.132	0.546	-0.019	0.004	0.035	0.222	0.009	0.186	2.505	0.066	-0.014
-0.176	-0.078	-0.013	0.003	0.031	0.256	0.016	0.218	2.791	0.042	-0.003
-0.136	-0.937	-0.009	0.004	0.034	0.176	0.02	0.223	2.797	-0.013	-0.003
-0.092	-1.077	-0.027	-0.002	0.02	0.025	0.017	0.039	2.673	0.054	-0.017
-0.03	-0.41	-0.024	0.007	0.011	-0.098	0.011	-0.394	2.579	0.171	-0.016
0.089	0.253	0.001	0.001	0.018	-0.111	0.006	-0.527	2.346	0.139	-0.003
0.127	0.666	0.003	-0.016	0.025	-0.063	0.004	-0.16	2.07	0.138	-0.006
0.041	0.846	-0.01	0.005	0.036	-0.069	0.004	0.241	1.791	0.182	-0.019
-0.015	0.583	-0.007	0.02	0.04	-0.172	0.009	0.394	1.432	-0.084	-0.023
-0.007	0.124	-0.006	0.003	0.036	-0.326	0.014	0.137	1.056	-0.38	-0.012
0.01	-0.125	-0.013	-0.003	0.043	-0.394	0.005	-0.374	0.738	-0.057	0.001
0.049	-0.176	-0.028	0.004	0.036	-0.319	0.003	-0.509	0.426	0.597	-0.003
0.031	-0.134	-0.044	0	0.007	-0.23	0.01	-0.186	0.051	0.563	-0.014
-0.06	-0.273	-0.029	-0.002	-0.024	-0.146	0.003	0.143	-0.167	-0.28	-0.02
-0.038	-0.557	0.008	0.001	-0.044	-0.033	-0.005	0.266	-0.269	-0.8	-0.021
0.055	-0.324	0.019	-0.001	-0.022	-0.032	0.002	0.189	-0.537	-0.326	-0.008
0.026	0.085	0.003	-0.005	0.046	-0.044	0.005	0.078	-0.789	0.307	0.005
-0.052	-0.186	-0.009	-0.002	0.095	0.046	-0.005	0.02	-1.211	0.234	-0.007
-0.046	-0.431	-0.019	0.011	0.093	0.05	-0.014	-0.178	-2.116	-0.091	-0.027
0.001	-0.427	-0.028	0.018	0.054	0.123	-0.017	-0.393	-2.802	-0.136	-0.023
0.018	-1.262	-0.01	0.01	0.02	0.368	-0.011	-0.316	-2.827	-0.123	-0.002
-0.009	-2.219	0.016	0.011	0.03	0.428	0.005	-0.064	-2.683	-0.111	0.006
-0.038	-2.106	0.01	0.013	0.056	0.2	0.017	0.1	-2.657	0.03	0.002
-0.044	-1.515	-0.005	-0.008	0.063	-0.03	0.017	-0.014	-2.683	0.16	0.002
-0.047	-0.883	-0.006	-0.014	0.049	-0.055	0.01	-0.3	-2.699	0.145	0.002
-0.038	-0.263	-0.009	0.001	0.027	-0.162	-0.01	-0.272	-2.575	0.069	0.002
-0.019	0.006	-0.018	0.004	0.023	-0.521	-0.03	0.035	-2.35	0.051	0.003
-0.027	0.242	-0.023	0.003	0.045	-0.718	-0.034	0.153	-2.241	0.085	-0.001
-0.028	0.781	-0.031	0.006	0.05	-0.507	-0.029	0.113	-2.118	0.093	-0.004
-0.014	1.155	-0.039	0.003	0.019	-0.156	-0.018	0.121	-1.903	0.05	-0.003
-0.038	1.103	-0.028	0.003	-0.015	0.041	-0.007	0.166	-1.828	0.003	-0.006
-0.052	0.955	-0.009	0.012	-0.037	0.113	0.011	0.113	-1.833	0.005	-0.011
-0.036	0.851	-0.01	0.014	-0.038	0.115	0.039	-0.195	-1.747	0.01	-0.008
-0.014	0.709	-0.011	0.009	-0.023	0.066	0.051	-0.454	-1.475	-0.032	0
0.032	0.611	-0.003	0.001	-0.005	0.062	0.043	-0.247	-0.992	0.108	0.001
0.049	0.468	-0.01	-0.006	0.034	0.051	0.03	0.099	-0.561	0.357	-0.012
0.018	-0.037	-0.029	0.003	0.07	0.011	0.014	0.18	-0.32	0.034	-0.016
0.018	-0.57	-0.03	0.014	0.072	-0.002	-0.001	0.134	-0.096	-0.637	-0.004
0.032	-0.552	-0.017	0.014	0.079	0.003	-0.002	0.105	0.138	-0.598	0.002
-0.002	-0.068	-0.011	0.022	0.099	0.085	0.008	0.139	0.307	0	-0.001
-0.072	0.445	-0.01	0.032	0.085	0.146	0.009	0.205	0.53	0.374	0
-0.058	0.466	-0.005	0.022	0.038	0.023	-0.003	0.124	0.887	0.435	-0.002
0.119	0.186	-0.004	0.011	0.03	-0.105	-0.007	-0.04	1.234	0.22	-0.011
0.278	0.353	-0.009	0.01	0.066	-0.121	0.008	-0.094	1.449	-0.113	-0.02
0.238	0.815	-0.015	0.002	0.056	-0.151	0.019	-0.081	1.617	-0.229	-0.024
0.093	0.97	-0.025	-0.002	0.02	-0.154	0.014	-0.025	1.896	-0.166	-0.018
-0.091	0.366	-0.028	0.008	0.034	-0.06	0.008	0.11	2.254	-0.057	-0.006
-0.31	-0.621	-0.015	0.016	0.046	-0.001	0.004	0.118	2.531	0.116	0.001
-0.375	-0.696	-0.01	0.004	0.015	-0.07	0.001	-0.091	2.533	0.241	-0.006
-0.205	0.002	-0.019	-0.007	-0.017	-0.137	0.001	-0.129	2.302	0.25	-0.02
0.025	0.34	-0.019	0.007	-0.034	-0.035	0.005	0.157	2.176	0.152	-0.025
0.191	0.231	-0.009	0.009	-0.018	0.16	0.01	0.356	2.12	-0.131	-0.019
0.238	0.059	0.002	-0.016	0.021	0.199	0.006	0.308	1.95	-0.378	-0.019
0.132	0.137	0.006	-0.018	0.034	0.061	0	0.244	1.776	-0.309	-0.027
0.061	0.473	-0.006	0.006	0.031	0.002	0.009	0.191	1.513	-0.085	-0.03
0.103	0.663	-0.011	0.007	0.037	0.125	0.028	0.096	1.088	0.092	-0.018
0	0.632	-0.001	0	0.024	0.236	0.042	0.091	0.775	0.218	0.004
-0.164	0.272	-0.003	0.012	0.015	0.233	0.038	0.173	0.772	0.426	0.002
-0.097	-0.526	-0.01	0.012	0.031	0.254	0.022	0.186	0.925	0.452	-0.019
0.002	-0.945	-0.01	-0.003	0.023	0.363	0.012	0.168	0.982	0.005	-0.016
-0.067	-0.547	-0.017	-0.007	-0.009	0.478	0.008	0.149	0.909	-0.3	0.003
-0.145	-0.139	-0.023	-0.001	-0.023	0.528	0.006	0.018	0.804	-0.382	0.009
-0.15	-0.248	-0.033	-0.007	-0.024	0.514	0.01	-0.14	0.667	-0.604	0.01
-0.13	-0.721	-0.049	-0.007	-0.019	0.387	0.001	-0.316	0.331	-0.385	0.021
-0.1	-1.554	-0.047	0.009	-0.002	-0.04	-0.013	-0.543	-0.187	0.179	0.027
-0.068	-2.268	-0.035	0.005	0.023	-0.522	-0.009	-0.401	-0.487	0.452	0.02
-0.039	-1.61	-0.033	-0.011	0.045	-0.588	0.004	0.092	-0.658	0.408	0.011
-0.018	0.092	-0.031	-0.001	0.049	-0.546	0.006	0.113	-1.092	-0.141	0.001
0	0.674	-0.027	0.01	0.046	-0.737	-0.011	-0.419	-1.518	-0.701	0
0.002	-0.374	-0.025	0.004	0.046	-0.822	-0.03	-0.594	-1.754	-0.346	0.006
-0.032	-1.253	-0.03	0.003	0.05	-0.556	-0.03	-0.234	-1.91	0.33	-0.003
-0.054	-0.961	-0.043	0.013	0.054	-0.137	-0.022	0.021	-1.934	0.377	-0.016
-0.034	-0.42	-0.049	0.019	0.026	0.134	-0.017	0.106	-1.985	0.159	-0.02
-0.036	-0.308	-0.031	0.017	-0.017	0.05	-0.02	0.088	-2.159	0.28	-0.024
-0.056	-0.038	-0.007	0.013	0.011	-0.265	-0.043	-0.1	-2.267	0.337	-0.03
-0.035	0.679	-0.005	0.004	0.057	-0.349	-0.064	-0.066	-2.3	-0.024	-0.037
-0.01	1.156	-0.008	0.002	0.038	-0.146	-0.053	0.122	-2.385	-0.222	-0.037
-0.029	0.858	0.001	0.013	0.021	-0.066	-0.021	0.025	-2.52	-0.056	-0.028
-0.042	0.327	-0.005	0.011	0.049	-0.168	0.018	-0.045	-2.507	0.106	-0.021
-0.028	0.375	-0.035	-0.011	0.057	-0.132	0.041	0.181	-2.283	0.05	-0.014
0	0.714	-0.029	-0.02	0.03	0.073	0.018	0.351	-2.064	-0.397	-0.003
0.036	0.722	0.004	-0.005	0.017	0.126	-0.003	0.259	-1.844	-0.79	0.004
-0.07	0.545	-0.001	0.006	0.034	-0.038	0.017	0.048	-1.545	-0.475	0.012
-0.309	0.463	-0.02	0	0.046	-0.15	0.032	-0.053	-1.263	0.129	0.018
-0.229	0.481	-0.013	0	0.031	-0.104	0.02	0.031	-1.021	0.274	0.014
0.237	0.521	0.008	0.009	0.012	-0.032	0.017	0.153	-0.882	0.034	0.008
0.478	0.469	0.026	0.001	0.042	-0.05	0.021	0.199	-0.746	-0.11	0.001
0.229	0.359	0.028	-0.007	0.112	-0.159	0.012	0.171	-0.358	-0.019	-0.011
-0.123	0.36	0.019	0.006	0.137	-0.272	0.012	0.154	0.057	0.1	-0.019
-0.297	0.434	0.021	0.013	0.095	-0.328	0.022	0.058	0.264	0.098	-0.021
-0.279	0.483	0.027	0.013	0.019	-0.349	0.018	-0.217	0.558	0.045	-0.021
0.019	0.609	0.026	0.014	-0.076	-0.392	0.007	-0.225	1.148	0.047	-0.019
0.378	0.8	0.015	0.009	-0.107	-0.423	0.008	0.118	1.772	0.148	-0.014
0.376	0.794	0.001	0.006	-0.045	-0.312	0.013	0.129	2.107	0.241	-0.007
0.184	0.367	-0.006	0.008	0.008	-0.141	0.013	-0.14	2.202	0.231	-0.004
0.1	-0.293	-0.025	0.003	0.041	-0.118	0.012	-0.094	2.256	0.375	-0.01
0.054	-0.531	-0.052	-0.006	0.091	-0.177	0.011	0.197	2.327	0.429	-0.01
0.018	-0.318	-0.035	0.001	0.098	-0.107	0.015	0.238	2.348	-0.184	0.008
0.014	-0.425	-0.009	0.023	0.053	0.095	0.021	-0.197	2.255	-0.677	0.019
-0.005	-0.69	-0.032	0.019	0.021	0.26	0.013	-0.49	2.208	-0.28	0.006
-0.049	-0.372	-0.048	-0.002	0.006	0.369	0.006	-0.113	2.255	0.186	-0.007
-0.061	0.198	-0.047	0.006	0.015	0.478	0.012	0.267	2.202	0.326	-0.007
-0.012	0.287	-0.05	0.02	0.043	0.5	0.014	0.213	2.065	0.407	-0.009
0.016	-0.061	-0.024	0.012	0.044	0.428	0.005	0.154	1.832	0.122	-0.014
-0.032	-0.275	-0.011	0.008	0.034	0.38	0.007	0.216	1.516	-0.183	-0.012
-0.099	-0.053	-0.042	0.004	0.045	0.377	0.011	0.206	1.414	0.049	-0.005
-0.103	0.182	-0.058	-0.003	0.048	0.377	0.009	0.056	1.415	0.166	0.001
-0.014	0.067	-0.036	0.006	0.04	0.324	0.015	-0.152	1.189	-0.099	-0.001
0.051	0.117	-0.012	0.011	0.043	0.199	0.026	-0.226	0.973	-0.142	-0.003
-0.031	0.552	-0.009	0.008	0.033	0.089	0.026	-0.126	0.944	0.084	-0.002
-0.181	0.807	-0.004	0.008	0.007	-0.019	0.02	0.024	0.864	0.198	-0.012
-0.289	0.559	0.021	-0.002	-0.004	-0.163	0.014	0.136	0.686	0.052	-0.017
-0.335	-0.158	0.025	-0.016	0.009	-0.255	0.014	0.13	0.605	-0.16	-0.019
-0.322	-0.667	0.002	-0.013	0.018	-0.309	0.014	-0.038	0.637	-0.239	-0.02
-0.291	-0.171	0.01	-0.002	0.02	-0.33	0.001	-0.183	0.555	-0.155	-0.004
-0.265	0.716	0.027	0.007	0.02	-0.248	-0.009	-0.067	0.171	0.179	0.003
-0.056	1.011	0.009	0.013	0.004	-0.192	-0.002	0.094	-0.479	0.328	-0.005
0.351	0.76	-0.004	0.013	0.002	-0.289	0.002	-0.031	-1.118	-0.312	-0.01
0.538	0.27	-0.001	0.011	0.038	-0.393	0	-0.118	-1.57	-0.934	-0.024
0.394	-0.155	-0.004	0.009	0.051	-0.332	0.005	0.126	-1.931	-0.546	-0.031
0.241	-0.122	-0.001	0.007	0.032	-0.159	0.009	0.208	-2.226	0.167	-0.027
0.132	0.035	-0.001	0.003	0.045	-0.002	0.006	-0.049	-2.398	0.393	-0.024
-0.002	-0.282	-0.016	-0.008	0.067	0.136	0.003	-0.09	-2.492	0.441	-0.019
-0.072	-0.601	-0.016	-0.006	0.047	0.247	0.002	0.099	-2.548	0.467	-0.018
-0.083	-0.475	-0.016	0.018	0.009	0.252	0.008	0.141	-2.485	0.284	-0.012
-0.082	-0.316	-0.043	0.025	-0.015	0.117	0.024	0.068	-2.381	0.117	-0.004
-0.062	0.238	-0.054	0.013	-0.031	-0.038	0.026	-0.002	-2.409	0.099	-0.014
-0.05	1.027	-0.031	0.006	-0.066	-0.01	0.004	0.051	-2.359	0.096	-0.017
-0.062	-0.012	-0.021	0.003	-0.071	0.176	-0.008	0.229	-2.144	0.226	-0.002
-0.075	-2.498	-0.024	-0.001	0.009	0.245	0.001	0.301	-2.089	0.135	0.003
-0.096	-2.973	-0.024	0.006	0.08	0.094	0.003	0.118	-2.131	-0.838	0.002
-0.136	-0.707	-0.019	0.01	0.088	-0.043	-0.008	-0.289	-1.86	-1.486	-0.002
-0.15	1.351	-0.012	-0.006	0.113	0.013	-0.013	-0.545	-1.283	-0.524	-0.009
-0.11	1.027	-0.02	-0.007	0.16	0.164	-0.02	-0.376	-0.872	0.522	0.003
-0.057	-0.735	-0.037	0.006	0.147	0.23	-0.043	-0.115	-0.758	0.501	0.026
-0.028	-1.846	-0.039	-0.006	0.017	0.144	-0.056	-0.004	-0.551	0.308	0.021
-0.012	-1.68	-0.027	-0.016	-0.143	-0.008	-0.036	0.088	-0.347	0.27	-0.001
-0.018	-0.787	-0.016	0.004	-0.159	-0.152	-0.004	0.143	-0.519	0.181	0.002
-0.029	-0.026	-0.023	0.011	-0.049	-0.249	0.013	0.016	-0.842	0.008	0.016
-0.017	0.191	-0.051	0	0.045	-0.242	0.009	-0.217	-0.957	-0.289	0.011
-0.016	0.443	-0.061	0.006	0.09	-0.188	0.001	-0.362	-0.613	-0.264	-0.001
-0.028	0.924	-0.037	0.016	0.083	-0.155	0.005	-0.261	0.242	0.044	-0.003
-0.028	1.07	-0.019	0.009	0.05	-0.14	0.005	0.062	1.162	-0.133	-0.002
-0.03	0.723	-0.015	0.013	0.062	-0.124	-0.013	0.287	1.729	-0.37	0.001
-0.022	0.191	0.007	0.015	0.084	-0.111	-0.029	0.261	2.058	0.032	0.002
-0.005	-0.171	0.022	-0.008	0.069	-0.151	-0.041	0.153	2.486	0.428	-0.005
-0.002	-0.236	-0.008	-0.009	0.049	-0.224	-0.042	0.031	2.865	0.354	-0.009
0.043	-0.155	-0.032	0.008	0.046	-0.247	-0.011	-0.121	3	0.162	-0.009
0.106	0.022	-0.016	-0.002	0.038	-0.224	0.014	-0.259	3.193	0.059	-0.006
0.009	0.423	-0.003	-0.006	0.025	-0.183	0.027	-0.203	3.308	0.041	0
-0.235	0.881	0.005	0.018	0.042	-0.087	0.081	0.047	2.973	0.032	-0.007
-0.275	0.842	0.013	0.02	0.056	-0.03	0.117	0.163	2.396	0.077	-0.02
-0.025	0.105	0.003	0.005	0.002	-0.147	0.065	0.123	1.971	0.268	-0.013
0.127	-0.495	-0.007	0.014	-0.077	-0.307	0.003	0.003	1.833	0.072	-0.006
0.07	-0.002	0.007	0.029	-0.115	-0.374	-0.015	-0.163	1.402	-0.731	-0.025
0.032	0.959	0.031	0.023	-0.075	-0.346	-0.013	-0.059	0.476	-1.047	-0.039
0.102	0.982	0.031	0.007	0.025	-0.188	0	0.216	0.119	-0.347	-0.03
0.226	-0.061	0.007	-0.004	0.108	0.03	0.009	0.282	0.737	0.412	-0.033
0.253	-1.132	-0.014	0	0.141	0.158	-0.001	0.234	1.341	0.55	-0.042
0.123	-1.612	-0.03	0.005	0.139	0.164	-0.009	0.233	1.151	0.231	-0.03
0.009	-1.834	-0.045	0.003	0.093	0.104	0.001	0.24	0.554	-0.083	-0.008
0.012	-1.685	-0.04	0	0.01	0.093	0.007	0.195	0.3	0.027	-0.006
0.008	-0.66	-0.027	-0.002	-0.049	0.171	0.004	0.164	0.226	0.354	-0.016
-0.051	0.388	-0.024	0	-0.049	0.167	0.019	0.147	-0.273	0.454	-0.012
-0.095	0.5	-0.03	0.002	-0.021	0.016	0.042	-0.109	-0.959	0.389	-0.007
-0.116	0.296	-0.031	-0.003	0	-0.086	0.037	-0.379	-1.395	0.226	-0.011
-0.12	0.503	-0.013	-0.008	0.024	-0.022	0.01	-0.108	-1.717	-0.03	-0.015
-0.091	0.83	0	-0.003	0.066	0.125	-0.02	0.34	-1.86	-0.118	-0.02
-0.061	0.905	-0.012	0.008	0.099	0.255	-0.026	0.331	-1.762	-0.005	-0.011
-0.068	0.876	-0.024	0.011	0.111	0.359	0.006	0.251	-1.629	0.137	0.013
-0.085	0.834	-0.017	0.007	0.114	0.485	0.022	0.503	-1.542	0.235	0.023
-0.076	0.773	-0.006	0.01	0.061	0.525	-0.005	0.399	-1.708	0.349	0.01
-0.055	0.758	-0.016	0.007	-0.032	0.32	-0.016	-0.311	-2.131	0.466	-0.007
-0.05	0.65	-0.033	-0.009	-0.073	0.067	0.002	-0.556	-2.591	-0.206	-0.006
-0.057	0.418	-0.023	-0.007	-0.054	-0.055	0.004	-0.11	-3.052	-1.636	-0.005
-0.051	0.041	-0.003	0.011	-0.01	-0.225	-0.005	0.053	-3.204	-1.815	-0.014
-0.031	-0.57	-0.005	-0.001	0.029	-0.39	-0.001	-0.126	-2.777	-0.365	-0.011
-0.026	-0.631	-0.016	-0.021	0.07	-0.335	0.004	-0.09	-2.155	0.736	-0.002
-0.03	0.12	-0.016	-0.007	0.125	-0.206	0.021	-0.002	-1.747	0.809	0.004
-0.027	0.254	-0.019	0.009	0.153	-0.134	0.043	-0.15	-1.456	0.554	0.017
-0.042	-0.468	-0.018	0.006	0.111	-0.108	0.009	-0.306	-1.211	0.242	0.021
-0.054	-0.657	-0.008	0.005	0.012	-0.181	-0.039	-0.284	-1.127	-0.026	0.009
-0.036	0.022	-0.014	0.008	-0.061	-0.231	-0.026	-0.17	-1.014	-0.049	0
-0.025	0.671	-0.027	0.01	-0.041	-0.116	0.006	-0.068	-0.678	0.036	-0.002
-0.002	0.605	-0.029	0.004	0.03	0.077	0.01	-0.028	-0.293	-0.016	-0.003
0.033	0.3	-0.033	-0.005	0.088	0.216	0.006	-0.034	-0.062	-0.106	0.005
0.003	0.437	-0.041	-0.004	0.1	0.202	0.012	-0.093	0.03	-0.032	0.008
-0.057	0.49	-0.036	0.003	0.073	0.134	0.014	-0.014	0.248	0.126	-0.001
-0.036	0.004	-0.027	0.012	0.047	0.099	0.012	0.233	0.475	0.144	0.001
0.048	-0.279	-0.019	0.012	0.041	-0.024	0.033	0.291	0.365	0.003	0
0.04	-0.042	-0.008	0.001	0.048	-0.076	0.063	0.319	0.414	-0.113	-0.012
-0.033	0.056	0.001	0.001	0.047	0.084	0.068	0.471	0.955	-0.117	-0.011
-0.037	-0.114	0.009	0.008	0.02	0.193	0.047	0.332	1.466	-0.095	-0.004
-0.075	-0.15	0.004	-0.011	-0.029	0.055	0.01	-0.083	1.81	-0.062	-0.012
-0.25	-0.06	-0.005	-0.023	-0.068	-0.252	-0.011	-0.33	2.106	0.055	-0.022
-0.298	0.03	0.006	-0.001	-0.059	-0.416	-0.005	-0.29	2.263	0.165	-0.012
0	0.16	0.022	0.008	-0.022	-0.306	-0.003	-0.155	2.258	0.198	-0.005
0.276	0.185	0.022	0.006	0.009	-0.316	-0.008	-0.099	2.201	0.067	-0.012
0.233	-0.019	0.004	0.019	0.045	-0.519	-0.007	-0.164	2.312	-0.388	-0.012
0.189	-0.81	-0.026	0.021	0.078	-0.491	-0.005	-0.202	2.405	-0.742	-0.007
0.234	-2.265	-0.029	0.009	0.088	-0.317	-0.005	-0.075	2.233	-0.544	-0.01
0.135	-2.504	-0.008	0.015	0.07	-0.325	-0.007	0.021	2.087	-0.067	-0.015
-0.014	-0.48	-0.005	0.032	0.018	-0.318	-0.009	-0.074	1.864	0.258	-0.015
-0.06	1.297	-0.001	0.028	-0.044	-0.064	-0.013	-0.13	1.449	0.244	-0.01
-0.064	1.037	0.01	0.017	-0.065	0.258	-0.014	-0.03	1.495	0.13	-0.01
-0.031	0.137	0.01	0.021	-0.047	0.338	-0.002	-0.021	1.918	0.219	-0.029
0.031	-0.165	0	0.02	-0.016	0.146	0.004	-0.089	1.776	0.343	-0.051
0.03	-0.07	-0.031	0.007	0.035	0.02	0	-0.017	1.067	0.301	-0.048
-0.02	0.204	-0.062	-0.006	0.082	0.121	0.008	0.039	0.642	0.199	-0.033
-0.047	0.533	-0.043	-0.003	0.066	0.246	0.016	-0.049	0.722	0.163	-0.031
-0.037	0.727	-0.016	-0.001	0.016	0.294	0	-0.065	0.913	0.06	-0.026
-0.034	0.669	-0.021	-0.013	0.012	0.255	-0.022	0.071	1.019	-0.139	-0.007
-0.061	0.232	-0.025	-0.005	0.029	0.11	-0.03	0.187	0.956	0.003	0.014
-0.093	-0.166	-0.025	0.012	0.039	-0.039	-0.034	0.176	0.756	0.29	0.035
-0.106	0.061	-0.031	0.006	0.066	-0.09	-0.039	0.142	0.447	-0.139	0.039
-0.075	0.569	-0.029	-0.004	0.048	-0.017	-0.032	0.165	-0.107	-0.772	0.017
-0.06	0.752	-0.031	-0.009	-0.019	0.16	-0.02	0.255	-0.717	-0.428	-0.001
-0.148	0.548	-0.036	-0.006	-0.008	0.356	-0.013	0.379	-1.181	0.363	-0.005
-0.163	0.315	-0.027	0.011	0.05	0.424	0.011	0.359	-1.539	0.543	-0.011
-0.006	0.409	-0.015	0.025	0.029	0.361	0.054	0.192	-1.813	0.288	-0.015
-0.026	0.6	0	0.023	-0.01	0.265	0.057	0.009	-1.932	0.081	-0.012
-0.232	0.416	0.01	0.019	0.009	0.155	0.017	-0.14	-1.901	0.195	-0.01
-0.116	-0.026	0.004	0.024	0.06	0.073	-0.006	-0.099	-2.232	0.54	-0.004
0.228	-0.359	-0.016	0.022	0.129	0.025	0.002	0.052	-2.93	0.371	0.001
0.245	-0.829	-0.037	0.003	0.153	-0.063	0.022	-0.038	-3.221	-0.33	0.001
-0.009	-1.301	-0.017	0	0.081	-0.164	0.025	-0.217	-3.112	-0.55	0.001
-0.102	-0.915	0.02	0.023	0.001	-0.124	0.004	-0.074	-3.023	-0.018	-0.008
0.037	-0.383	0.01	0.026	-0.01	0.113	0	0.194	-3.018	0.168	-0.017
0.174	-0.885	-0.008	0.013	0.032	0.276	0.02	0.136	-3.074	-0.547	-0.022
0.175	-1.292	-0.014	0.007	0.092	0.21	0.017	-0.085	-2.996	-0.921	-0.029
0.106	-0.828	-0.02	-0.012	0.132	0.071	-0.004	-0.08	-2.602	-0.434	-0.034
0.033	-0.515	-0.006	-0.032	0.139	-0.17	-0.016	-0.023	-1.983	-0.069	-0.045
-0.038	-0.104	-0.007	-0.02	0.099	-0.497	-0.015	-0.195	-1.501	0.116	-0.045
-0.053	0.804	-0.038	-0.009	-0.012	-0.61	-0.002	-0.282	-1.339	0.443	-0.014
-0.011	1.03	-0.055	-0.011	-0.113	-0.523	0.013	-0.069	-1.282	0.49	0.02
-0.002	0.58	-0.053	0.006	-0.106	-0.486	0.014	-0.02	-0.972	0.25	0.03
-0.029	0.475	-0.05	0.023	-0.069	-0.472	0.022	-0.198	-0.191	0.131	0.024
-0.038	0.64	-0.033	0.015	-0.053	-0.383	0.038	-0.141	0.422	0.139	0.019
-0.033	0.731	-0.009	0.003	0.008	-0.263	0.029	0.041	0.312	0.097	0.009
-0.031	0.735	-0.004	-0.002	0.062	-0.155	0.008	0.081	0.143	0.051	0.005
-0.039	0.679	-0.028	-0.007	0.042	-0.033	-0.01	0.09	0.382	0.094	0.015
-0.061	0.593	-0.044	-0.009	0.009	0.189	-0.021	0.128	0.825	0.009	0.012
-0.066	0.48	-0.019	-0.004	0.004	0.418	0.011	0.206	1.3	0.025	-0.002
-0.032	0.377	0.004	0.001	0.015	0.392	0.045	0.263	1.746	0.576	-0.009
-0.009	0.255	-0.001	0.002	0.005	0.202	0.024	0.11	2.078	0.164	-0.016
-0.036	0.107	0.008	-0.003	-0.022	0.09	0.006	-0.227	2.086	-1.873	-0.026
-0.059	-0.052	0.041	-0.01	0.012	-0.007	0.025	-0.338	2.062	-2.42	-0.026
-0.043	-0.185	0.058	-0.006	0.059	-0.074	0.034	0.042	2.42	-0.495	-0.02
-0.032	-0.087	0.041	0.007	0.004	-0.069	0.035	0.323	2.745	0.863	-0.014
-0.038	0.195	0.002	0.012	-0.065	-0.161	0.017	0.078	2.691	0.73	0
-0.033	0.38	-0.041	0	-0.018	-0.281	-0.041	-0.076	2.577	0.463	0.011
-0.011	0.509	-0.069	-0.004	0.072	-0.334	-0.065	-0.031	2.507	0.318	0.013
0.026	0.705	-0.051	0.01	0.103	-0.409	-0.033	-0.205	2.372	0.128	0.012
0.057	0.713	-0.021	0.017	0.098	-0.383	-0.02	-0.27	2.272	0.135	-0.003
0.011	-0.002	-0.022	0.013	0.063	-0.22	-0.017	-0.116	2.172	0.281	-0.022
-0.085	-1.317	-0.033	0.013	0.006	-0.153	-0.002	-0.097	2.055	0.279	-0.027
-0.101	-1.81	-0.027	0.017	0.012	-0.201	-0.006	-0.034	1.786	0.205	-0.023
-0.042	-0.807	-0.011	0.023	0.054	-0.15	-0.014	0.256	1.194	0.117	-0.024
-0.003	0.235	0.006	0.024	0.064	-0.004	0.006	0.39	0.737	-0.118	-0.03
0.016	0.138	0.017	0.014	0.068	0.045	0.045	0.155	0.548	-0.206	-0.026
0.032	-0.523	0.008	0.01	0.044	0.05	0.059	-0.077	0.222	-0.004	-0.007
0.001	-0.991	-0.012	0.023	-0.012	0.099	0.026	-0.03	-0.104	0.087	0.005
-0.05	-1.428	-0.03	0.034	-0.027	0.045	-0.004	0.014	-0.198	-0.042	0.006
-0.047	-1.585	-0.035	0.025	0.015	-0.103	0	-0.07	-0.244	-0.164	-0.002
-0.05	-0.772	-0.02	-0.007	0.09	-0.173	0.007	-0.037	-0.351	-0.126	-0.008
-0.085	0.178	-0.004	-0.039	0.15	-0.167	0.003	0.061	-0.548	0.046	-0.005
-0.082	0.386	-0.013	-0.049	0.139	-0.123	-0.006	0.109	-0.911	0.155	-0.002
-0.073	0.422	-0.027	-0.034	0.084	-0.063	-0.003	0.103	-1.292	0.149	0.001
-0.068	0.519	-0.026	-0.01	-0.013	-0.046	0.003	-0.022	-1.5	0.153	0.002
-0.015	0.284	-0.024	0.007	-0.154	0	-0.006	-0.065	-1.584	0.165	-0.007
0.044	-0.212	-0.029	0.017	-0.179	0.12	-0.008	0.105	-1.709	0.092	-0.007
0.046	-0.296	-0.023	0.012	-0.052	0.168	0.007	0.252	-2.073	0.083	0
0.045	0.275	-0.013	-0.007	0.041	0.101	0.014	0.212	-2.591	0.269	-0.007
0.054	0.686	-0.006	-0.008	0.07	0.012	0.01	0.016	-2.883	0.13	-0.019
-0.04	0.672	-0.003	0.017	0.102	-0.062	0.011	-0.202	-2.953	-0.501	-0.026
-0.203	0.868	-0.001	0.027	0.111	-0.07	0.026	-0.23	-3.048	-0.621	-0.034
-0.207	1.033	0.039	0.014	0.082	0.074	0.036	0.017	-3.054	-0.205	-0.041
-0.02	0.597	0.104	0.012	0.047	0.284	0.017	0.236	-2.701	-0.433	-0.039
0.176	-0.086	0.102	0.008	0.029	0.308	0	0.122	-2.011	-0.856	-0.03
0.197	-0.925	0.03	-0.013	0.039	0.112	0.018	-0.017	-1.39	-0.275	-0.006
0.062	-2.107	-0.047	-0.019	0.061	-0.073	0.038	0.077	-1.071	0.634	0.023
-0.023	-2.232	-0.095	-0.004	0.07	-0.082	0.017	0.044	-0.962	0.813	0.04
-0.001	-0.575	-0.095	0.003	0.059	0	-0.017	-0.174	-0.892	0.536	0.039
0.028	0.72	-0.065	-0.002	0.034	0.032	-0.016	-0.237	-0.723	0.31	0.019
0.017	0.613	-0.047	-0.004	0.013	0.043	0.019	-0.198	-0.66	0.192	0.003
-0.029	0.416	-0.038	-0.004	0.007	0.096	0.029	-0.166	-0.739	0.184	0.005
-0.07	0.568	-0.03	-0.001	0.01	0.165	-0.011	-0.017	-0.618	0.188	0.003
-0.094	0.628	-0.037	0.009	0.041	0.251	-0.031	0.131	-0.281	0.099	-0.004
-0.132	0.575	-0.047	0.007	0.077	0.382	-0.007	0.15	0.135	0.076	-0.007
-0.153	0.499	-0.038	-0.008	0.039	0.447	0.005	0.167	0.522	0.124	-0.006
-0.096	0.399	-0.015	-0.011	-0.047	0.359	-0.007	0.183	0.829	0.098	-0.006
-0.011	0.224	-0.006	0.003	-0.067	0.238	-0.021	0.097	1.191	0.278	-0.006
0.021	-0.144	-0.022	0.01	-0.033	0.092	-0.033	0.05	1.369	0.374	-0.008
0.032	-0.482	-0.019	0.004	-0.003	-0.113	-0.03	0.132	1.245	-0.307	-0.001
0.042	-0.316	-0.005	0.014	0.034	-0.188	-0.003	0.13	1.34	-0.832	0.007
-0.002	0.226	-0.018	0.034	0.05	-0.102	0.021	0.072	1.766	-0.314	-0.001
-0.071	0.618	-0.03	0.03	0.031	-0.034	0.024	0.085	2.208	0.292	-0.009
-0.064	0.752	-0.027	0.016	0.021	0.012	0.031	-0.031	2.502	0.349	-0.006
-0.004	0.774	-0.02	0.002	0.019	0.057	0.035	-0.166	2.606	0.204	-0.007
-0.05	0.692	-0.01	-0.01	0.015	0.002	0.016	-0.062	2.703	0.216	-0.019
-0.183	0.373	-0.012	0.001	0.041	-0.136	0.008	0.129	2.849	0.41	-0.023
-0.137	0.056	-0.02	0.009	0.076	-0.318	0.025	0.217	2.77	0.163	-0.011
0.115	0.245	-0.014	0.001	0.08	-0.505	0.025	0.141	2.385	-0.59	-0.006
0.379	0.436	0.007	0.012	0.07	-0.556	0	0.007	2.033	-0.817	-0.008
0.563	0.09	0.018	0.024	0.08	-0.467	-0.014	0.006	1.979	-0.273	-0.007
0.393	0.169	0.013	0.021	0.116	-0.283	0	0.131	2.124	0.236	-0.01
-0.189	0.899	0.023	0.015	0.154	-0.034	0.017	0.257	2.223	0.297	-0.014
-0.459	0.749	0.034	0.005	0.151	0.057	0.017	0.177	1.875	0.045	-0.022
-0.101	-1.184	0.033	-0.003	0.083	-0.022	0.013	-0.025	1.126	-0.09	-0.037
0.275	-3.838	0.032	-0.002	-0.067	-0.073	0.014	0.039	0.711	0.267	-0.036
0.28	-4.739	0.03	0.002	-0.221	-0.164	0.005	0.018	0.691	0.092	-0.023
0.027	-2.584	0.021	0.014	-0.218	-0.323	-0.006	-0.472	0.539	-1.228	-0.027
-0.149	0.382	-0.011	0.012	-0.069	-0.345	0	-0.647	0.282	-1.652	-0.027
-0.048	1.37	-0.047	-0.003	0.073	-0.201	0.007	-0.173	0.069	-0.418	-0.012
0.092	1.029	-0.053	0	0.148	-0.056	0.006	0.123	-0.341	0.544	-0.009
0.081	1.023	-0.05	0.008	0.142	-0.024	0.01	-0.043	-0.998	0.574	-0.008
0.017	1.133	-0.057	0.002	0.068	-0.05	0.001	-0.196	-1.548	0.387	0.008
-0.031	0.951	-0.062	0.001	-0.013	-0.044	-0.025	-0.128	-1.781	0.195	0.022
-0.074	0.779	-0.066	0.014	-0.083	-0.041	-0.028	-0.034	-1.955	0.035	0.019
-0.118	0.707	-0.062	0.018	-0.126	0.014	-0.005	0.01	-2.267	0.01	0.007
-0.16	0.66	-0.041	0.011	-0.089	0.16	-0.003	0.118	-2.423	0.013	0.005
-0.185	0.637	-0.028	0.008	-0.01	0.279	-0.02	0.208	-2.398	-0.056	0.011
-0.171	0.606	-0.037	0.001	0.053	0.385	-0.018	0.189	-2.413	-0.115	0.004
-0.174	0.53	-0.032	-0.007	0.092	0.471	-0.01	0.155	-2.378	-0.04	-0.004
-0.168	0.405	-0.013	0.003	0.079	0.409	-0.007	0.012	-2.543	0.203	-0.001
-0.071	0.304	-0.019	0.012	0.059	0.205	0.007	-0.342	-3.004	0.285	-0.005
-0.06	0.185	-0.036	0.005	0.071	-0.044	0.03	-0.52	-3.294	-0.049	-0.009
-0.17	0.034	-0.016	0.006	0.052	-0.227	0.047	-0.195	-3.333	-0.257	-0.007
-0.217	0.163	-0.003	0.028	0.014	-0.249	0.029	0.233	-3.094	0.028	-0.011
-0.347	0.307	-0.018	0.034	0.018	-0.15	-0.019	0.241	-2.559	0.246	-0.015
-0.473	-0.04	0	0.011	0.059	-0.058	-0.024	-0.025	-2.103	0.122	-0.013
-0.159	-0.416	0.031	-0.009	0.119	-0.059	0.016	-0.116	-1.859	0.112	-0.015
0.307	-0.41	0.036	-0.025	0.177	-0.166	0.032	0.041	-1.671	0.312	-0.025
0.344	-0.071	0.05	-0.044	0.178	-0.337	0.028	0.203	-1.455	0.262	-0.03
0.188	-0.086	0.061	-0.04	0.099	-0.511	0.025	0.192	-1.184	-0.13	-0.034
0.182	-1.507	0.032	-0.018	-0.027	-0.658	0.008	-0.013	-0.869	-0.387	-0.035
0.148	-2.579	-0.003	0.006	-0.141	-0.686	0.001	-0.334	-0.667	-0.167	-0.026
0.098	-1.128	-0.018	0.023	-0.154	-0.543	0.015	-0.5	-0.64	0.172	-0.012
0.176	0.758	-0.04	0.026	-0.053	-0.378	0.02	-0.281	-0.562	-0.07	0.006
0.237	0.999	-0.058	0.017	0.061	-0.294	0.008	0.023	-0.423	-0.594	0.003
0.231	0.666	-0.043	0.018	0.128	-0.208	0.002	0.053	-0.191	-0.473	-0.027
0.256	0.624	-0.01	0.018	0.137	-0.072	0.004	0.016	0.571	0.068	-0.035
0.238	0.602	0.005	0.007	0.105	-0.062	0.005	0.105	1.636	0.326	-0.015
0.078	0.517	-0.014	0.007	0.082	-0.274	0.004	0.172	2.242	0.264	0.008
-0.052	0.458	-0.015	0.023	0.079	-0.414	0.005	0.194	2.391	0.051	0.024
-0.052	0.335	0.008	0.03	0.082	-0.328	0.006	0.239	2.444	-0.164	0.024
-0.118	0.152	-0.015	0.017	0.11	-0.198	0.004	0.279	2.552	-0.24	0.017
-0.245	0.215	-0.049	-0.001	0.097	-0.042	-0.004	0.256	2.802	-0.106	0.012
-0.257	0.572	-0.041	-0.008	-0.015	0.142	-0.003	0.171	3.029	0.171	0.003
-0.196	0.749	-0.027	-0.002	-0.113	0.241	0.005	0.157	3.073	0.247	-0.003
-0.149	0.176	-0.021	0.005	-0.101	0.252	0.006	0.266	3.01	0.006	-0.003
-0.12	-0.772	-0.027	0.009	-0.026	0.308	0.008	0.292	2.9	-0.058	-0.001
-0.113	-0.778	-0.047	0.007	0.032	0.502	0.017	0.096	2.859	0.251	0.008
-0.122	-0.058	-0.041	0.001	0.032	0.613	0.011	-0.122	2.852	0.435	0.005
-0.123	0.165	-0.014	0.001	0.004	0.442	-0.005	-0.13	2.518	0.327	-0.024
-0.077	0.165	-0.015	-0.001	-0.002	0.248	-0.01	0.033	1.946	0.198	-0.04
-0.019	0.28	-0.038	-0.005	-0.008	0.232	-0.02	0.148	1.507	0.128	-0.028
-0.02	0.315	-0.028	0.001	-0.031	0.207	-0.044	0.118	1.262	0.149	-0.013
-0.039	0.357	0.011	0.016	-0.015	0.105	-0.054	0.055	1.243	0.204	-0.003
-0.031	-0.044	0.012	0.012	0.034	0.031	-0.038	-0.14	1.177	0.313	-0.001
-0.042	-0.939	-0.004	-0.015	0.034	-0.035	-0.02	-0.456	0.867	0.554	-0.007
-0.064	-1.389	0.019	-0.02	-0.014	-0.016	-0.026	-0.413	0.703	0.178	-0.014
-0.034	-1.131	0.046	-0.004	-0.038	0.147	-0.028	-0.041	0.605	-0.907	-0.021
0.008	-0.517	0.053	-0.02	-0.019	0.24	0.012	0.2	0.259	-1.252	-0.017
-0.003	-0.097	0.029	-0.036	0.01	0.178	0.069	0.214	-0.048	-0.569	-0.013
-0.018	-0.502	-0.041	-0.004	0.017	0.058	0.078	0.076	-0.186	0.136	-0.009
-0.015	-0.798	-0.087	0.019	0.024	-0.088	0.053	-0.022	-0.416	0.477	0.007
-0.023	0.273	-0.07	0.007	0.079	-0.234	0.046	0.043	-0.839	0.584	0.013
-0.011	1.465	-0.049	-0.003	0.121	-0.27	0.031	0.118	-1.329	0.481	0.003
0.006	1.132	-0.043	-0.002	0.084	-0.159	0.003	0.056	-1.659	0.153	-0.009
-0.069	0.184	-0.031	0.008	0.028	-0.036	-0.021	-0.135	-1.881	0.044	-0.022
-0.179	-0.005	-0.026	0.023	-0.004	0.037	-0.044	-0.232	-2.262	0.29	-0.023
-0.178	0.142	-0.028	0.023	-0.007	0.155	-0.044	-0.111	-2.671	-0.205	-0.005
-0.063	0.166	-0.014	0.01	0.029	0.315	-0.023	0.045	-2.854	-1.335	0.001
0.064	0.26	0.009	0.005	0.043	0.381	0.002	0.05	-2.769	-1.234	0.003
0.102	0.096	0.018	0.007	0.017	0.31	0.029	-0.03	-2.545	-0.134	0.018
0.041	-0.202	0	0.013	0.022	0.186	0.033	-0.074	-2.474	0.354	0.015
-0.031	-0.201	-0.039	0.013	0.048	0.065	0.017	-0.134	-2.489	0.369	-0.001
-0.043	-0.495	-0.046	0.003	0.045	0.039	0.022	-0.176	-2.319	0.347	-0.002
-0.02	-1.26	-0.03	0.003	0.051	0.085	0.036	-0.063	-2.12	0.172	-0.001
-0.007	-1.823	-0.038	0.014	0.047	0.058	0.031	0.099	-2.062	0.046	-0.008
0.003	-1.49	-0.036	0.013	-0.027	0.058	0.02	0.169	-2.002	0.035	-0.019
0.02	-0.176	-0.013	0.002	-0.095	0.139	0.021	0.17	-1.908	0.007	-0.02
0.029	0.721	-0.009	-0.007	-0.108	0.135	0.027	0.145	-1.818	0.019	-0.006
0.014	0.63	-0.021	-0.001	-0.108	0.07	0.029	0.112	-1.45	0.074	0.014
-0.031	0.725	-0.035	0.007	-0.05	-0.059	0.008	0.024	-0.851	0.085	0.023
-0.06	1.154	-0.034	0.005	0.076	-0.244	-0.025	-0.004	-0.483	0.068	0.01
-0.013	0.983	-0.017	0.011	0.153	-0.237	-0.019	0.078	-0.111	0.053	-0.003
0.062	0.159	-0.008	0.019	0.16	-0.098	0.01	-0.029	0.639	0.055	-0.001
0.09	-0.244	0.001	0.019	0.158	-0.043	0.012	-0.183	1.304	0.063	-0.009
0.084	0.1	0.015	0.02	0.118	-0.028	-0.003	-0.056	1.517	-0.015	-0.025
0.083	0.301	0.013	0.013	0.03	-0.025	-0.014	0.124	1.557	-0.163	-0.03
0.094	0.095	-0.002	0.004	-0.008	0.049	-0.02	0.183	1.457	-0.108	-0.031
0.116	-0.463	-0.028	-0.005	0.02	0.199	-0.011	0.142	1.151	0.131	-0.02
0.187	-1.214	-0.056	-0.023	0.047	0.162	0.006	-0.101	1.14	0.294	-0.002
0.194	-0.915	-0.035	-0.017	0.055	-0.032	0.017	-0.398	1.501	0.588	0.006
-0.02	0.477	0.013	0.011	0.059	-0.122	0.02	-0.342	1.718	0.578	0.008
-0.161	1.208	0.013	0.017	0.055	-0.099	0.024	0.031	1.848	-0.314	0
0.007	0.993	-0.004	0.004	0.049	-0.048	0.028	0.287	2.12	-0.746	-0.017
0.113	0.781	0.015	-0.003	0.05	-0.087	0.012	0.24	2.345	-0.109	-0.022
-0.038	0.504	0.028	-0.003	0.059	-0.183	-0.015	0.094	2.371	0.195	-0.019
-0.179	0.009	0.003	-0.004	0.077	-0.171	-0.023	0.126	2.13	0.089	-0.021
-0.231	-0.303	-0.023	-0.01	0.096	-0.281	0.001	0.112	1.706	0.269	-0.019
-0.078	-0.538	-0.033	-0.011	0.107	-0.575	0.035	-0.136	1.388	0.064	-0.012
0.342	-0.647	-0.031	0.001	0.105	-0.596	0.039	-0.143	1.197	-0.78	-0.011
0.27	-0.144	-0.015	0.021	0.073	-0.363	0.022	0.12	1.036	-1.025	-0.012
-0.563	0.648	-0.002	0.032	0.05	-0.293	0.018	0.131	1.023	-0.204	-0.007
-0.895	1.072	0.016	0.021	0.064	-0.38	0.022	-0.073	1.038	0.464	-0.012
-0.1	0.695	0.066	0.008	0.008	-0.427	0.02	-0.083	0.867	0.375	-0.016
0.723	-0.61	0.125	0.009	-0.105	-0.523	0.012	0.124	0.762	0.358	-0.01
0.666	-1.554	0.143	0.01	-0.115	-0.713	0.012	0.249	0.804	0.451	-0.018
0.125	-1.011	0.088	0.004	-0.039	-0.712	0.013	0.197	0.622	-0.057	-0.033
-0.221	-0.032	0.002	0.004	0.03	-0.509	0	0.045	0.241	-0.55	-0.029
-0.257	0.439	-0.05	0.019	0.034	-0.467	-0.012	-0.13	-0.023	-0.216	-0.001
-0.144	0.725	-0.073	0.019	-0.036	-0.55	0.001	-0.135	-0.19	0.323	0.02
0.006	0.939	-0.086	0.002	-0.052	-0.487	0.016	0.032	-0.462	0.375	0.011
0.103	0.95	-0.077	0.013	0.001	-0.311	0.004	0.117	-0.986	0.232	0.006
0.114	0.903	-0.056	0.023	0.028	-0.136	-0.014	0.071	-1.507	0.155	0.01
0.068	0.533	-0.03	0.003	0.071	0.018	-0.019	-0.037	-1.684	-0.261	0.001
-0.016	-0.708	-0.017	-0.006	0.088	0.194	-0.045	-0.115	-2.018	-0.818	-0.013
-0.064	-1.571	-0.046	0.004	0.033	0.381	-0.064	-0.083	-2.748	-0.555	-0.018
-0.057	-0.62	-0.071	0.01	0.031	0.468	-0.009	-0.172	-2.932	0.206	-0.025
-0.072	0.639	-0.058	0.017	0.051	0.412	0.04	-0.253	-2.345	0.432	-0.042
-0.098	0.616	-0.051	0.021	-0.006	0.296	0.018	-0.043	-1.769	0.355	-0.037
-0.087	0.077	-0.058	0.013	-0.043	0.239	-0.004	0.018	-1.552	0.34	-0.009
-0.063	0.026	-0.04	0.006	0.004	0.282	-0.008	-0.102	-1.696	0.218	0.009
-0.058	0.407	-0.02	-0.003	0.072	0.341	-0.01	0.038	-1.949	0.196	0.02
-0.068	0.633	-0.039	-0.004	0.118	0.312	0.008	0.226	-2.102	0.2	0.02
-0.08	0.464	-0.058	0.008	0.093	0.34	0.02	0.28	-2.26	-0.035	0.001
-0.083	0.308	-0.023	0.006	0.012	0.58	0.007	0.316	-2.188	-0.082	-0.004
-0.061	0.406	0.009	-0.001	-0.022	0.672	0.004	0.087	-1.822	0.109	0
-0.043	0.239	-0.025	-0.011	-0.006	0.435	0.026	-0.375	-1.519	-0.061	-0.011
-0.056	-0.636	-0.051	-0.021	0.016	0.205	0.033	-0.409	-1.162	-0.372	-0.017
-0.066	-1.469	-0.025	-0.003	0.049	0.088	0.007	-0.048	-0.675	-0.019	-0.016
-0.073	-0.893	0.011	0.014	0.046	0.014	-0.014	0.118	-0.462	0.429	-0.028
-0.086	0.949	0.035	0.006	0.013	0.038	-0.015	0.177	-0.608	-0.424	-0.033
-0.076	2.127	0.037	-0.003	0.041	0.06	-0.007	0.167	-0.775	-1.638	-0.01
-0.064	1.636	0.013	-0.013	0.112	-0.077	0.015	-0.108	-0.782	-1.117	0.023
-0.046	0.684	-0.021	-0.007	0.112	-0.14	0.023	-0.227	-0.819	0.488	0.034
0.005	0.503	-0.04	0.017	-0.008	0.033	-0.023	-0.03	-0.763	1.06	0.017
0.02	0.649	-0.042	0.018	-0.141	0.166	-0.081	0.093	-0.132	0.373	0.002
-0.014	0.354	-0.037	0.006	-0.104	0.259	-0.084	0.202	0.76	-0.14	-0.002
-0.003	-0.396	-0.007	0.008	0.059	0.433	-0.005	0.321	1.197	0.063	-0.007
0.022	-1.738	0.029	0.002	0.121	0.535	0.072	0.132	1.423	-0.232	-0.008
0.009	-3.611	0.038	-0.015	0.068	0.467	0.062	-0.166	1.853	-1.007	-0.004
-0.009	-4.504	0.048	-0.015	0	0.176	0.033	-0.087	2.346	-0.62	-0.012
-0.037	-2.959	0.045	-0.003	-0.047	-0.168	0.019	0.298	2.98	0.447	-0.034
-0.058	-0.403	-0.006	0.01	-0.019	-0.309	-0.01	0.517	3.512	0.673	-0.031
-0.042	0.741	-0.061	0.002	0.033	-0.407	-0.02	0.343	3.656	0.409	0.001
-0.043	0.814	-0.082	-0.018	0.031	-0.518	-0.036	-0.054	3.714	0.337	0.011
-0.06	0.913	-0.076	-0.015	0.033	-0.409	-0.087	-0.317	3.414	0.316	0.003
-0.051	0.556	-0.056	-0.009	0.056	-0.168	-0.085	-0.301	2.788	0.236	0.001
-0.038	-0.157	-0.032	-0.007	0.063	-0.045	-0.006	-0.157	2.541	0.169	-0.008
-0.044	-0.181	-0.03	-0.002	0.037	-0.056	0.042	-0.023	2.423	0.223	-0.011
-0.051	0.366	-0.053	0.001	-0.005	-0.103	0.027	-0.025	1.97	0.326	-0.018
-0.033	0.548	-0.053	0.009	-0.005	-0.127	0.037	-0.233	1.372	0.045	-0.038
-0.003	0.371	-0.027	0.016	0.027	-0.19	0.085	-0.457	0.881	-0.406	-0.032
-0.004	0.449	-0.019	0.015	0.045	-0.264	0.076	-0.417	0.555	-0.342	-0.01
-0.028	0.758	-0.017	0.016	0.051	-0.218	0.007	-0.169	0.432	0.114	0.003
-0.021	0.931	-0.005	0.014	0.049	-0.122	-0.027	-0.002	0.538	0.519	0.023
0.055	0.841	-0.01	0.002	0.048	-0.086	-0.006	0.056	0.59	0.427	0.035
0.105	0.615	-0.026	-0.014	0.048	-0.06	0.024	0.095	0.365	-0.112	0.017
0.023	0.605	-0.03	-0.014	0.038	-0.027	0.033	0.091	0.126	-0.315	-0.005
-0.109	0.602	-0.018	-0.006	0.03	-0.061	0.027	0.101	0.063	-0.333	-0.015
-0.194	-0.132	0.005	-0.006	0.027	-0.262	0.022	0.17	-0.032	-0.495	-0.015
-0.169	-1.235	0.025	-0.003	0.036	-0.497	0.027	0.231	-0.246	-0.232	-0.015
0.003	-1.527	0.023	-0.004	0.071	-0.469	0.033	0.249	-0.532	0.243	-0.017
0.252	-0.82	0.01	0.001	0.106	-0.283	0.024	0.18	-0.993	0.237	-0.022
0.514	0.125	0.034	0.017	0.112	-0.215	0.006	0.04	-1.503	-0.006	-0.032
0.687	0.638	0.073	0.024	0.107	-0.234	0.006	-0.008	-1.88	-0.073	-0.04
0.603	0.517	0.048	0.021	0.077	-0.198	0.011	0.052	-2.246	-0.037	-0.031
0.276	0.174	-0.015	0.011	-0.004	-0.068	0.01	0.106	-2.517	-0.055	-0.015
-0.072	0.206	-0.038	0.004	-0.077	0.057	0.011	0.159	-2.615	-0.141	-0.008
-0.207	0.398	-0.035	0.017	-0.089	0.139	0.01	0.261	-2.68	-0.075	-0.007
-0.124	0.21	-0.038	0.023	-0.048	0.244	0	0.381	-2.709	0.044	-0.006
-0.056	-0.09	-0.043	0.019	-0.017	0.299	-0.006	0.37	-2.75	-0.385	0.001
-0.092	-0.095	-0.041	0.032	-0.056	0.277	-0.002	0.305	-2.634	-0.937	0.014
-0.122	0.174	-0.031	0.037	-0.099	0.178	0.003	0.208	-2.188	-0.573	0.02
-0.127	0.797	-0.039	0.016	-0.036	-0.083	0.014	-0.259	-1.826	0.245	0.013
-0.146	1.133	-0.074	0	0.123	-0.238	0.03	-0.526	-1.704	0.609	0.002
-0.155	-0.106	-0.066	0.003	0.212	-0.05	0.034	-0.096	-1.545	0.606	0
-0.144	-1.812	-0.001	0.014	0.081	0.156	0.034	-0.113	-1.421	0.461	0.004
-0.128	-1.416	0.044	0.025	-0.152	0.238	0.032	-0.652	-1.448	0.372	-0.004
-0.102	0.236	0.051	0.021	-0.265	0.191	0.022	-0.462	-1.292	0.347	-0.025
-0.079	0.405	0.013	0.013	-0.193	-0.137	0.019	0.057	-0.944	0.009	-0.032
-0.062	-0.553	-0.078	0.018	0.033	-0.473	0.028	0.094	-0.849	-0.187	-0.018
-0.047	-0.579	-0.166	0.025	0.252	-0.588	0.021	0.098	-0.552	0.113	-0.001
-0.073	0.268	-0.196	0.032	0.295	-0.597	-0.019	0.244	0.387	0.101	0.012
-0.125	0.596	-0.099	0.033	0.219	-0.457	-0.084	0.052	1.06	-0.147	0.017
-0.133	0.381	0.106	0.027	0.127	-0.243	-0.123	-0.376	1.002	0.044	0.013
-0.1	0.633	0.227	0.015	0.009	-0.066	-0.104	-0.388	0.73	0.297	0.005
-0.066	1.156	0.191	-0.016	-0.073	0.183	-0.06	-0.046	0.559	0.21	0.005
-0.047	0.938	0.109	-0.06	-0.007	0.38	-0.004	0.052	0.664	-0.009	0.004
-0.03	0.142	0.04	-0.075	0.11	0.387	0.058	-0.128	0.966	-0.076	-0.009
-0.015	-0.449	-0.009	-0.046	0.119	0.375	0.072	-0.242	1.115	0.104	-0.018
-0.043	-0.655	-0.034	-0.009	0.045	0.376	0.033	-0.028	1.24	0.317	-0.016
-0.062	-0.55	-0.051	0.013	-0.015	0.246	-0.007	0.308	1.599	0.216	-0.018
-0.01	-0.2	-0.048	0.017	-0.027	0.084	-0.021	0.282	1.876	-0.396	-0.022
0.035	0.167	-0.03	0.007	-0.008	0.014	-0.012	0.062	1.971	-1.097	-0.033
0.042	0.253	-0.037	-0.002	0.014	-0.11	0.007	-0.007	2.101	-0.973	-0.061
0.056	0.075	-0.044	-0.004	0.046	-0.295	0.028	-0.034	2.06	-0.136	-0.083
0.06	-0.322	-0.016	0.003	0.05	-0.338	0.054	-0.058	1.875	0.386	-0.071
0.075	-1.049	-0.001	0.015	0.008	-0.238	0.059	-0.032	1.806	0.351	-0.024
0.078	-1.383	-0.031	0.016	-0.028	-0.167	0.039	0.016	1.689	0.093	0.03
0.001	-0.352	-0.056	0.006	-0.035	-0.184	0.024	0.079	1.458	-0.068	0.053
-0.048	1.246	-0.048	0	-0.021	-0.198	-0.001	0.1	1.321	0.113	0.042
0.017	1.805	-0.028	0.001	0.007	-0.222	-0.032	0.037	1.348	0.444	0.025
0.06	1.277	-0.023	0.012	0.029	-0.262	-0.011	-0.009	1.427	0.467	0.008
0	0.772	-0.034	0.013	0.033	-0.147	0.032	0.028	1.428	-0.123	-0.016
-0.074	0.572	-0.029	-0.004	0.045	0.131	0.029	0.083	1.275	-0.819	-0.028
-0.078	-0.265	-0.019	0.001	0.083	0.413	-0.009	0.136	0.941	-0.639	-0.021
-0.058	-1.489	-0.037	0.017	0.081	0.63	-0.033	0.182	0.427	0.143	0.004
-0.087	-1.496	-0.064	0.008	0.026	0.7	-0.04	0.175	-0.09	0.517	0.033
-0.1	-0.65	-0.072	-0.01	0.002	0.581	-0.063	0.143	-0.204	0.438	0.034
-0.075	-0.167	-0.056	-0.014	0.007	0.303	-0.05	0.131	0.022	0.259	0.012
-0.079	0.447	-0.037	-0.005	0.005	-0.061	0.047	0.087	-0.035	0.201	-0.001
-0.086	1.372	-0.024	0.003	0.016	-0.257	0.094	0.022	-0.512	0.375	-0.01
-0.075	1.442	-0.002	-0.001	0.041	-0.197	0.005	0.023	-0.907	0.107	-0.016
-0.079	0.242	0.021	-0.004	0.055	-0.081	-0.079	-0.044	-0.841	-0.609	-0.013
-0.076	-0.662	0.03	-0.002	0.074	-0.031	-0.078	-0.239	-0.683	-0.632	-0.018
-0.063	0.044	0.031	-0.003	0.102	-0.061	-0.061	-0.271	-1.114	-0.316	-0.03
-0.041	0.98	0.014	-0.008	0.059	-0.017	-0.066	-0.083	-1.978	-0.324	-0.029
-0.007	0.449	0.021	-0.014	-0.032	0.172	-0.05	0.025	-2.613	0.014	-0.023
0.006	-0.896	0.077	-0.008	-0.029	0.338	0.05	0	-2.766	0.432	-0.025
0.004	-1.617	0.112	0.015	0.052	0.52	0.125	0.071	-2.606	0.088	-0.038
-0.007	-1.991	0.089	0.021	0.078	0.694	0.054	0.24	-2.49	-0.451	-0.051
-0.035	-2.927	0.012	0.006	0.025	0.562	0.01	0.319	-2.483	-0.323	-0.04
-0.025	-2.867	-0.088	0.002	-0.016	0.184	0.063	0.187	-2.37	0.201	0
0.01	-0.532	-0.137	0.011	0.013	-0.054	0.055	-0.129	-2.213	0.521	0.038
-0.011	1.561	-0.122	0.013	0.054	-0.158	0.003	-0.313	-2.088	0.505	0.05
-0.077	1.615	-0.082	0	0.059	-0.333	-0.015	-0.226	-1.878	0.256	0.042
-0.21	1.156	-0.043	-0.005	0.06	-0.42	-0.006	-0.126	-1.615	0.035	0.024
-0.304	1.15	-0.018	0.01	0.08	-0.306	0.03	-0.064	-1.377	0.02	0.008
-0.088	1.075	-0.015	0.007	0.104	-0.234	0.064	0.016	-1.159	0.081	-0.002
0.256	0.858	-0.018	-0.005	0.115	-0.373	0.041	0.002	-0.908	0.095	-0.009
0.312	0.749	0.004	0	0.089	-0.562	-0.003	-0.053	-0.592	0.097	-0.012
0.16	0.729	0.023	0.006	0.023	-0.554	-0.004	0.009	-0.521	0.11	-0.01
0.051	0.724	0	0.008	-0.037	-0.381	0.015	0.076	-0.738	0.081	-0.008
-0.025	0.708	-0.025	0.01	-0.036	-0.28	0.01	0.024	-0.7	-0.001	-0.017
-0.07	0.713	-0.007	0.014	0.053	-0.264	-0.009	0.041	-0.362	0.007	-0.021
0.003	0.731	0.012	0.022	0.15	-0.155	-0.003	0.093	0.023	0.106	-0.01
0.207	0.703	-0.008	0.021	0.119	-0.019	0.017	-0.044	0.477	-0.001	-0.006
0.38	0.674	-0.028	0.021	0.006	-0.073	0.015	-0.077	0.935	-0.135	-0.001
0.351	0.614	-0.014	0.028	-0.042	-0.159	0.005	0.19	1.319	0.146	0.008
0.194	0.532	0.003	0.032	-0.04	-0.009	0.01	0.341	1.447	0.45	-0.003
0.044	0.501	0.01	0.045	-0.032	0.197	0.014	0.274	1.361	0.178	-0.015
-0.046	-0.211	0.006	0.07	0.013	0.197	0.016	0.281	1.498	-0.751	-0.009
-0.045	-1.73	-0.017	0.067	0.047	0.041	0.021	0.351	1.837	-1.306	-0.004
0.004	-1.994	-0.032	0.02	0.023	-0.047	0.017	0.399	2.054	-0.325	-0.007
0.02	-0.497	-0.024	-0.015	-0.012	0.109	0.013	0.445	2.173	0.446	-0.015
-0.028	0.665	-0.019	-0.01	-0.054	0.333	0.016	0.252	2.37	-0.608	-0.029
-0.105	0.892	-0.022	-0.01	-0.088	0.322	0.016	-0.278	2.519	-1.276	-0.032
-0.136	0.871	-0.017	-0.02	-0.049	0.196	0.012	-0.618	2.505	-0.309	-0.022
-0.12	0.435	-0.015	-0.009	-0.007	0.19	0.014	-0.429	2.571	0.69	-0.012
-0.101	-1.065	-0.03	-0.003	-0.027	0.088	0.007	-0.118	2.682	1	0
-0.086	-3.047	-0.061	-0.025	-0.028	-0.348	-0.025	0.039	2.574	0.772	0.005
-0.086	-3.1	-0.076	-0.026	-0.007	-0.793	-0.047	0.069	2.288	0.205	-0.009
-0.072	-0.737	-0.042	-0.006	-0.012	-0.795	-0.032	-0.095	1.929	-0.028	-0.024
-0.055	1.097	-0.009	-0.022	0.014	-0.469	0	-0.2	1.532	-0.067	-0.031
-0.131	0.818	-0.012	-0.053	0.098	-0.237	0.013	-0.044	1.028	-0.397	-0.036
-0.23	-0.297	0.001	-0.043	0.134	-0.169	0.003	0.039	0.547	-0.377	-0.026
-0.211	-1.417	0.058	-0.017	0.068	-0.052	-0.003	-0.103	0.505	0.156	0.001
-0.084	-2.394	0.123	-0.004	-0.009	0.135	0	-0.219	0.63	0.367	0.004
0.053	-2.309	0.138	0.011	-0.03	0.136	-0.003	-0.178	0.3	0.164	-0.034
0.051	-0.846	0.072	0.03	-0.031	-0.137	0.004	-0.045	-0.157	0.013	-0.06
-0.031	0.429	-0.029	0.041	-0.005	-0.418	0.016	0.088	-0.237	0.05	-0.035
-0.01	0.638	-0.085	0.046	0.122	-0.512	-0.011	0.137	-0.299	0.164	0.002
0.026	0.981	-0.092	0.039	0.307	-0.31	-0.057	0.119	-0.637	0.207	0.026
-0.017	1.469	-0.095	0.017	0.398	0.119	-0.052	0.081	-1.033	0.271	0.024
-0.035	1.1	-0.097	0.004	0.261	0.347	-0.005	0.037	-1.692	0.293	-0.006
-0.004	0.603	-0.086	0.008	-0.058	0.276	-0.01	0.017	-2.822	-0.131	-0.017
0.01	0.653	-0.088	0.002	-0.232	0.277	-0.018	0.026	-3.587	-0.586	0.006
-0.026	0.611	-0.107	-0.016	-0.138	0.258	0.107	0.097	-3.275	-0.304	0.013
-0.062	0.228	-0.08	-0.016	-0.026	-0.068	0.178	0.261	-2.414	0.231	-0.002
-0.066	-0.133	0.001	0.004	0.021	-0.411	-0.003	0.44	-1.887	0.328	-0.007
-0.074	-0.483	0.042	0.018	0.056	-0.42	-0.156	0.488	-1.91	0.25	0.004
-0.077	-0.778	0.009	0.01	0.035	-0.25	-0.092	0.146	-2.06	0.308	0.027
-0.067	-0.417	-0.026	0.009	-0.059	-0.205	-0.022	-0.547	-2.089	0.476	0.043
-0.067	0.494	-0.026	0.014	-0.108	-0.259	-0.046	-0.842	-2.265	0.469	0.022
-0.071	1.024	-0.02	0.001	-0.029	-0.227	-0.048	-0.472	-2.573	-0.196	-0.01
-0.073	1.069	-0.024	-0.007	0.074	-0.081	0.012	-0.102	-2.506	-1.125	-0.013
-0.066	1.188	-0.006	0.004	0.101	0.068	0.056	-0.006	-1.972	-1.095	0.002
-0.052	1.324	0.016	0.01	0.046	0.127	0.048	0.013	-1.331	-0.125	0.005
-0.036	1.168	0.001	0.003	-0.029	0.098	0.026	0.033	-0.754	0.517	-0.005
-0.018	0.914	-0.007	-0.006	-0.026	0.015	0.014	0.092	-0.381	0.401	-0.017
-0.02	0.815	0.004	-0.004	0.017	-0.043	0.028	0.14	-0.185	0.151	-0.016
-0.038	0.737	0.002	0.001	0.017	-0.018	0.062	0.135	0.061	0.237	-0.003
-0.027	0.591	0.005	0.002	0.01	0.055	0.041	0.006	0.151	0.334	-0.005
-0.004	0.475	0.011	-0.009	0.048	0.157	-0.006	-0.231	0.019	-0.111	-0.015
-0.013	0.38	-0.009	-0.03	0.108	0.246	0.021	-0.241	0.269	-0.752	-0.006
-0.015	0.284	-0.02	-0.029	0.138	0.219	0.06	-0.191	0.954	-0.911	0
0.038	0.311	-0.002	-0.004	0.14	0.096	0.034	-0.348	1.377	-0.575	-0.012
0.153	0.51	0.007	0	0.108	0.007	0.018	-0.166	1.441	-0.013	-0.017
0.233	0.711	0.004	-0.018	0.013	0.014	0.03	0.287	1.645	0.401	-0.02
0.105	0.782	0.016	-0.021	-0.073	-0.058	0.024	0.299	1.986	0.611	-0.02
-0.061	0.862	0.034	-0.004	-0.073	-0.409	0.015	0.047	2.009	0.873	-0.01
0.041	0.915	0.025	0.004	-0.033	-0.832	0.018	-0.073	1.804	0.63	-0.008
0.256	0.222	0.007	0.005	0.005	-1.035	0.02	-0.105	1.776	-0.237	-0.01
0.373	-1.234	0.02	0.022	0.051	-0.909	0.015	-0.046	1.802	-0.56	-0.006
0.336	-1.95	0.033	0.04	0.082	-0.409	0.009	0.011	1.799	-0.195	-0.007
0.12	-1.831	0.005	0.027	0.09	0.132	0.014	0.007	1.814	0.201	-0.014
-0.015	-2.121	-0.019	0.009	0.091	0.312	0.008	0.069	1.73	0.486	-0.021
0.041	-2.092	-0.01	0.017	0.077	0.345	-0.02	0.132	1.61	0.024	-0.029
0.032	-1.646	-0.001	0.025	0.023	0.452	-0.03	0.127	1.457	-1.005	-0.035
-0.007	-2.058	0.001	0.017	-0.027	0.485	-0.013	0.157	1.354	-0.896	-0.036
0.034	-2.042	-0.004	0.008	-0.019	0.525	-0.006	0.215	1.527	0.184	-0.037
0.013	-0.675	-0.02	0.006	0.013	0.533	-0.03	0.256	1.744	0.518	-0.039
-0.055	0.169	-0.044	0.014	0.044	0.299	-0.046	0.276	1.741	0.081	-0.03
-0.059	0.025	-0.049	0.034	0.067	0.187	-0.032	0.279	1.535	-0.229	-0.017
-0.06	0.08	-0.026	0.051	0.035	0.478	-0.036	0.301	1.135	-0.137	-0.005
-0.108	0.195	-0.026	0.046	-0.018	0.72	-0.049	0.279	0.802	0.243	0.012
-0.152	0.048	-0.035	0.026	-0.029	0.568	-0.027	0.181	0.557	0.498	0.033
-0.164	0.157	-0.013	0.003	-0.036	0.255	-0.002	0.13	0.015	0.117	0.046
-0.154	0.295	-0.017	-0.008	-0.042	0.082	0.019	0.007	-0.537	-0.446	0.04
-0.13	-0.042	-0.073	-0.007	0	0.11	0.06	-0.209	-0.583	-0.268	0.016
-0.092	-0.563	-0.105	0.002	0.068	0.293	0.09	-0.1	-0.41	0.267	0.003
-0.07	-0.697	-0.088	0.012	0.093	0.435	0.065	0.1	-0.549	0.362	0.015
-0.094	-0.205	-0.061	0.002	0.029	0.323	0.004	-0.181	-0.977	0.206	0.019
-0.127	0.475	-0.052	-0.017	-0.047	0.117	-0.034	-0.48	-1.413	0.114	0.009
-0.119	0.781	-0.045	-0.008	-0.029	0.031	-0.074	-0.238	-1.859	0.05	-0.001
-0.107	0.571	-0.022	0.012	0.075	-0.112	-0.093	0.095	-2.303	0.067	-0.015
-0.115	0.174	-0.008	0.016	0.147	-0.384	-0.024	0.057	-2.656	0.181	-0.025
-0.1	0.309	-0.01	0.013	0.083	-0.449	0.002	-0.036	-2.972	0.24	-0.018
-0.068	0.881	-0.004	0.012	0.004	-0.189	-0.021	-0.017	-3.145	0.245	-0.005
-0.064	1.048	0.003	0.006	0.036	0.053	0.036	-0.138	-3.044	0.192	-0.004
-0.07	0.813	0.001	0.004	0.052	0.05	0.08	-0.186	-2.774	0.112	-0.011
-0.064	0.676	0.006	0.012	0.018	0.011	0.051	0.039	-2.489	0.386	-0.005
-0.074	0.64	0.003	0.006	0.034	0.134	0.029	0.162	-2.35	0.569	0.001
-0.101	0.278	-0.009	-0.006	0.076	0.196	0.021	0.148	-2.422	-0.168	-0.013
-0.066	-0.539	-0.013	0.001	0.083	0.038	0.008	0.201	-2.427	-0.876	-0.023
0.019	-0.992	-0.03	0.01	0.047	-0.062	0.009	0.197	-2.099	-0.559	-0.021
0.023	-0.486	-0.045	0.005	-0.021	0.009	0.017	0.17	-1.788	-0.005	-0.027
0.047	0.312	-0.015	0.003	-0.078	0.085	0.017	0.215	-1.753	0.113	-0.035
0.114	0.731	0.011	0.015	-0.092	0.116	0.017	0.271	-1.576	0.119	-0.022
-0.14	0.828	-0.003	0.026	-0.055	0.022	0.01	0.245	-1.189	0.121	0.001
-0.492	0.737	-0.012	0.025	0.007	-0.188	-0.004	0.041	-0.991	-0.584	0.009
-0.316	0.629	0.006	0.018	0.024	-0.324	-0.006	-0.075	-0.874	-1.66	0.003
0.073	0.669	0.03	0.017	-0.009	-0.441	-0.001	-0.067	-0.412	-1.194	-0.003
0.152	0.166	0.025	0.017	-0.014	-0.647	0.005	-0.349	0.323	0.488	-0.005
0.074	-1.131	-0.014	0.011	0.031	-0.73	0.004	-0.582	0.827	0.863	-0.004
0.011	-1.336	-0.027	0.004	0.088	-0.58	0.001	-0.324	1.139	0.013	-0.003
0.006	0.047	0.004	-0.001	0.118	-0.354	0.003	-0.1	1.807	-0.151	-0.007
0.09	0.731	0.014	-0.013	0.094	-0.162	-0.003	-0.217	2.596	0.258	-0.008
0.16	0.279	-0.005	-0.017	0.045	-0.107	-0.011	-0.289	2.849	0.263	-0.011
0.156	-0.144	-0.008	0.005	0.041	-0.192	-0.006	-0.138	2.689	0.067	-0.018
0.122	-0.693	-0.008	0.007	0.071	-0.206	0.01	0.039	2.523	0.067	-0.005
0.097	-1.183	-0.016	-0.028	0.083	-0.087	0.028	0.086	2.495	0.186	0.015
0.083	-0.555	-0.014	-0.062	0.075	0.025	0.031	0.042	2.558	0.144	0.008
0.071	0.804	-0.014	-0.086	0.052	0.066	0.03	-0.027	2.518	-0.122	-0.015
0.046	1.333	-0.026	-0.08	0.022	0.04	0.035	-0.06	2.494	-0.23	-0.032
0.028	0.705	-0.038	-0.034	-0.005	-0.047	0.028	0.017	2.634	-0.104	-0.035
0.055	-0.047	-0.037	-0.004	-0.021	-0.147	0.013	0.122	2.65	-0.047	-0.032
0.08	-0.12	-0.021	-0.011	-0.006	-0.225	0	0.148	2.468	-0.06	-0.035
0.059	0.271	-0.025	0.018	0.013	-0.221	0	0.105	2.215	-0.009	-0.033
0.055	0.432	-0.058	0.049	0.01	-0.108	0.02	0.058	1.871	0.084	-0.021
0.079	0.315	-0.057	-0.006	0.006	-0.04	0.026	0.038	1.582	0.169	-0.02
0.078	0.263	-0.019	-0.056	0.006	-0.063	0.002	-0.003	1.407	0.196	-0.023
0.066	0.231	0.009	-0.049	0.018	-0.071	-0.007	0.012	1.247	0.104	-0.003
0.024	0.08	0.012	-0.062	0.03	-0.109	-0.006	0.104	1.155	-0.023	0.026
-0.055	-0.271	-0.004	-0.102	-0.001	-0.212	-0.025	0.114	1.032	-0.049	0.036
-0.098	-0.598	-0.023	-0.168	-0.011	-0.195	-0.022	0.11	0.72	0.008	0.029
-0.105	-0.259	-0.027	-0.237	0.108	0.044	0.019	0.161	0.482	0.076	0.014
-0.117	0.501	-0.02	-0.135	0.244	0.29	0.012	0.186	0.413	0.101	-0.001
-0.109	0.722	-0.028	0.113	0.15	0.347	-0.027	0.122	0.216	0.082	-0.001
-0.087	0.32	-0.051	0.224	-0.077	0.289	-0.026	-0.124	-0.14	0.116	0.001
-0.086	-0.273	-0.044	0.178	-0.109	0.128	-0.07	-0.325	-0.697	0.146	-0.006
-0.081	-0.58	0	0.148	0.011	-0.065	-0.131	-0.195	-1.369	0.054	-0.009
-0.058	-0.345	0.028	0.132	0.06	-0.024	-0.049	0.021	-1.695	0.008	-0.01
-0.061	-0.15	0.033	0.095	0.076	0.176	0.077	0.085	-1.822	0.123	-0.012
-0.081	-0.145	0.039	0.052	0.125	0.287	0.091	0.071	-2.096	0.188	-0.016
-0.061	0.249	0.041	0.014	0.141	0.322	0.05	0.048	-2.4	0.209	-0.021
-0.03	0.796	0.014	0.019	0.09	0.277	0.018	0.062	-2.643	0.364	-0.011
-0.032	0.974	-0.037	0.05	0.014	0.154	0.015	0.081	-2.639	0.259	0.002
-0.051	0.891	-0.061	0.04	-0.06	0.054	0.028	0.046	-2.452	-0.165	0.003
-0.081	0.593	-0.041	0.01	-0.088	-0.032	0.026	-0.069	-2.47	-0.198	0.001
-0.019	-0.354	-0.027	0.002	-0.018	-0.155	0.027	-0.24	-2.533	0.008	0.003
0.128	-1.769	-0.048	0.002	0.095	-0.302	0.025	-0.254	-2.379	-0.087	0.001
-0.141	-2.113	-0.054	0.005	0.164	-0.392	0.003	-0.074	-2.116	-0.242	-0.006
-0.752	-1.166	-0.024	0.012	0.162	-0.453	-0.011	0.032	-1.777	-0.11	-0.01
-0.659	-1.032	0.001	0.011	0.072	-0.646	-0.003	-0.003	-1.617	0.24	-0.004
0.129	-1.802	0.032	0.019	-0.051	-0.831	0.004	-0.031	-1.894	0.079	-0.002
0.554	-1.351	0.071	0.038	-0.091	-0.83	0.004	-0.003	-2.063	-0.646	-0.013
0.456	0.082	0.074	0.047	-0.052	-0.715	0.007	0.043	-1.779	-0.776	-0.021
0.221	0.85	0.057	0.048	-0.028	-0.456	0.013	0.073	-1.61	-0.429	-0.014
-0.032	0.963	0.044	0.04	-0.02	-0.124	0.006	0.065	-1.71	-0.387	-0.012
-0.119	0.963	0.003	0.021	0.016	0.031	-0.005	0.05	-1.625	-0.151	-0.023
0.033	0.977	-0.051	0.016	0.053	0.064	-0.002	0.073	-1.07	0.476	-0.029
0.235	0.821	-0.058	0.025	0.059	0.129	0.003	0.075	-0.307	0.69	-0.017
0.302	-0.064	-0.046	0.025	0.084	0.161	0	0.037	0.066	0.149	0.005
0.187	-1.129	-0.054	0.012	0.163	0.141	0.003	0.043	0.193	-0.332	0.02
0.029	-0.81	-0.058	-0.002	0.189	0.105	0.01	0.069	0.429	-0.067	0.015
-0.026	0.62	-0.046	0.005	0.055	0.045	0.012	0.044	0.675	0.315	0.004
-0.003	1.239	-0.021	0.018	-0.143	0.021	0.012	0.019	1.001	0.264	-0.011
0.011	0.732	0.001	0.006	-0.244	-0.002	0.014	0.014	1.319	0.122	-0.023
-0.04	0.394	0.008	-0.019	-0.208	-0.081	0.007	-0.019	1.489	0.104	-0.01
-0.112	0.507	0.03	-0.021	-0.052	-0.03	0.003	-0.017	1.846	0.145	0.005
-0.13	0.552	0.064	-0.002	0.114	0.138	0.001	0.052	2.46	0.206	-0.012
-0.121	0.568	0.049	0.015	0.147	0.192	-0.007	0.084	2.781	0.367	-0.028
-0.126	0.621	-0.02	0.018	0.096	0.257	-0.002	0.067	2.622	0.494	-0.015
-0.119	0.566	-0.082	0.008	0.056	0.41	0.015	0.091	2.418	0.059	-0.004
-0.101	0.408	-0.108	0	0.005	0.483	0.013	0.13	2.438	-0.641	-0.006
-0.12	0.064	-0.105	-0.001	-0.017	0.6	0.001	0.102	2.527	-0.571	-0.01
-0.135	-0.556	-0.071	0.001	0.019	0.778	0.01	0.07	2.476	0.157	-0.026
-0.073	-0.981	-0.027	0.013	0.028	0.696	0.018	0.104	2.307	0.299	-0.037
-0.004	-0.935	-0.014	0.031	0.008	0.303	-0.018	0.072	2.11	-0.42	-0.026
0.004	-1.049	-0.028	0.025	0.02	-0.026	-0.044	-0.078	1.906	-0.591	-0.012
-0.002	-0.981	-0.038	-0.019	0.031	-0.011	-0.021	-0.123	1.742	0.145	0.001
-0.013	0.049	-0.038	-0.072	0.009	0.109	0.006	-0.004	1.54	0.427	0.014
-0.026	0.778	-0.032	-0.089	-0.01	0.084	0.017	0.06	1.144	0.108	0.008
-0.023	0.347	-0.036	-0.06	0.009	0.075	0.009	0.017	0.705	0.003	0.002
-0.028	-0.277	-0.045	-0.018	0.068	0.164	-0.021	-0.009	0.427	0.247	0.001
-0.021	-0.644	-0.036	-0.001	0.13	0.211	-0.04	0.014	0.269	0.499	-0.017
0.045	-0.655	-0.018	-0.015	0.115	0.162	-0.028	0.025	0.14	0.247	-0.038
0.129	-0.022	-0.002	-0.022	0.019	0.044	-0.026	0.013	-0.023	-0.354	-0.036
0.171	0.922	0.012	0.012	-0.04	-0.016	-0.038	0.018	-0.212	-0.553	-0.022
0.129	1.455	0.004	0.032	-0.023	-0.018	-0.004	0.049	-0.395	-0.298	-0.003
0.003	1.198	-0.004	-0.013	0.009	-0.194	0.049	0.093	-0.576	-0.068	0.018
-0.065	0.28	0.009	-0.059	0.027	-0.436	0.047	0.128	-0.772	0.032	0.021
-0.009	-0.899	0.003	-0.091	0.019	-0.507	0.03	0.152	-1.106	0.116	0.016
0.017	-1.256	-0.018	-0.128	0.017	-0.465	0.048	0.164	-1.532	0.182	0.018
-0.027	-0.114	-0.01	-0.101	0.055	-0.313	0.063	0.13	-1.829	0.307	0.013
-0.031	0.995	0.006	-0.05	0.088	-0.103	0.046	0.065	-2.154	0.3	0.003
0.009	0.782	-0.008	-0.078	0.094	0.015	0.026	0.028	-2.633	-0.269	-0.001
0.037	0.125	-0.04	-0.141	0.081	-0.007	0.019	0.012	-2.845	-0.904	-0.006
0.046	-0.029	-0.009	-0.22	0.049	-0.169	-0.016	0.016	-2.642	-0.776	-0.01
0.024	0.299	0.077	-0.28	0.011	-0.255	-0.06	0.045	-2.412	-0.175	-0.005
-0.014	0.665	0.067	-0.16	-0.028	-0.094	-0.044	0.026	-2.247	0.184	-0.002
-0.05	0.696	-0.011	0.075	-0.038	0.094	0.011	0.031	-2.066	0.253	-0.006
-0.085	0.428	-0.025	0.215	0.009	0.167	0.055	0.222	-2.041	0.442	-0.008
-0.092	0.101	-0.007	0.277	0.06	0.155	0.068	0.367	-2.119	0.679	-0.011
-0.078	0.052	-0.007	0.315	0.073	0.034	0.059	0.166	-2.173	0.514	-0.023
-0.079	0.407	0.003	0.284	0.062	-0.033	0.065	-0.013	-2.083	0.111	-0.036
-0.084	0.486	0.01	0.206	0.075	0.037	0.052	0.095	-1.639	-0.053	-0.03
-0.085	-0.213	0.002	0.145	0.108	-0.083	-0.021	0.056	-1.106	0.037	-0.005
-0.077	-0.869	0.02	0.114	0.071	-0.415	-0.064	-0.12	-0.756	0.081	0.004
-0.068	-0.899	0.041	0.097	-0.031	-0.581	-0.035	0.015	-0.383	-0.012	-0.007
-0.069	-0.602	-0.006	0.07	-0.102	-0.505	-0.009	0.309	0.044	-0.055	-0.012
-0.075	0.057	-0.082	0.026	-0.12	-0.344	-0.016	0.282	0.264	0.068	-0.005
-0.07	0.719	-0.072	0.009	-0.089	-0.222	-0.005	-0.009	0.233	0.265	-0.001
-0.042	0.727	-0.013	0.014	-0.007	-0.213	0.026	-0.101	0.246	0.166	-0.01
-0.014	-0.191	-0.03	-0.02	0.085	-0.258	0.011	-0.118	0.51	-0.424	-0.014
0.005	-1.95	-0.083	-0.053	0.179	-0.231	-0.016	-0.353	0.903	-0.711	-0.013
0.015	-2.729	-0.092	-0.036	0.219	-0.095	-0.001	-0.507	1.252	-0.084	-0.038
-0.013	-1.249	-0.087	-0.013	0.086	0.128	-0.005	-0.334	1.605	0.534	-0.068
-0.038	0.279	-0.074	-0.011	-0.117	0.289	-0.024	-0.038	2.003	0.145	-0.057
-0.022	-0.106	-0.037	-0.008	-0.17	0.213	-0.02	-0.028	2.346	-0.687	-0.024
-0.017	-1.08	-0.031	0.006	-0.072	0.088	-0.017	-0.316	2.547	-0.608	0.007
0.003	-0.902	-0.056	0.01	0.061	0.066	-0.003	-0.465	2.57	0.206	0.038
0.025	-0.075	-0.018	-0.009	0.139	0.041	0.007	-0.411	2.57	0.164	0.049
-0.052	0.25	0.058	-0.029	0.098	0.061	-0.01	-0.324	2.706	-0.55	0.036
-0.141	0.25	0.064	-0.031	-0.002	0.052	0.021	-0.181	2.817	-0.429	0.017
-0.129	0.302	0.016	-0.03	-0.036	-0.096	0.069	-0.065	2.666	0.308	-0.009
-0.089	0.209	-0.022	-0.018	0.006	-0.205	0.011	-0.074	2.256	0.531	-0.025
-0.065	-0.012	-0.055	0.004	0.041	-0.166	-0.071	-0.072	1.82	0.144	-0.013
-0.015	-0.224	-0.082	0.006	0.052	-0.085	-0.041	0.008	1.549	-0.067	0.003
0.017	-0.254	-0.07	0.001	0.054	-0.089	0.021	0.093	1.375	0.156	0.014
0.018	0.056	-0.038	0.004	0.039	-0.049	0.038	0.196	1.178	0.043	0.014
0.06	0.471	-0.032	0.005	0.035	0.111	0.037	0.189	1.042	-0.352	-0.001
0.084	0.68	-0.029	0.009	0.035	0.055	0.019	-0.076	1.039	-0.177	-0.014
0.055	0.643	-0.01	0.018	-0.03	-0.191	0.003	-0.298	0.953	0.234	-0.026
0.069	0.475	0	0.02	-0.094	-0.19	-0.004	-0.222	0.584	0.226	-0.039
0.013	0.315	0.009	0.012	-0.052	0.021	-0.025	-0.012	0.078	0.062	-0.039
-0.115	0.209	0.008	0.002	0.012	0.243	-0.025	0.17	-0.32	0.125	-0.017
-0.11	0.203	-0.002	-0.003	0.037	0.409	0.006	0.258	-0.58	0.307	0.021
-0.123	0.284	-0.003	-0.007	0.075	0.275	0.028	0.192	-0.948	0.014	0.044
-0.177	0.166	0.009	-0.009	0.11	-0.024	0.028	0.049	-1.441	-0.743	0.028
-0.042	-0.221	0.043	-0.004	0.118	-0.118	0.013	0.002	-1.753	-0.864	-0.001
0.154	-0.295	0.064	0.001	0.13	-0.068	0.004	0.045	-1.934	-0.182	-0.013
0.248	0.155	0.036	0.002	0.136	-0.002	0.012	0.053	-2.109	0.313	-0.015
0.244	0.503	0.016	0	0.111	0.025	0.009	0.017	-2.233	0.332	-0.007
0.159	0.512	0.023	-0.002	0.091	-0.023	-0.001	-0.019	-2.354	0.209	0.002
0.038	0.49	0.02	0.001	0.075	-0.051	0.008	-0.044	-2.411	0.104	-0.007
-0.257	0.496	0.009	0	0.039	-0.062	0.014	-0.066	-2.446	0.058	-0.026
-0.75	0.361	-0.016	-0.006	0.03	-0.143	0.004	-0.046	-2.566	0.061	-0.026
-0.907	0.065	-0.051	-0.008	0.04	-0.291	0.003	0.035	-2.721	0.074	-0.008
-0.256	-0.238	-0.036	-0.002	0.017	-0.519	0.013	0.102	-2.798	0.088	0.005
0.776	-0.34	0.022	0.003	-0.017	-0.766	0.012	0.063	-2.631	0.096	0.004
1.255	-0.437	0.044	0	-0.042	-0.86	0.004	-0.102	-2.304	0.083	-0.008
1.003	-1.12	0.026	-0.001	-0.055	-0.783	0.006	-0.222	-2.016	0.058	-0.013
0.589	-1.555	0.009	-0.004	-0.027	-0.581	0.007	-0.119	-1.758	0.007	-0.006
0.209	-0.492	-0.013	-0.006	0.017	-0.206	0.004	0.061	-1.489	-0.066	-0.009
-0.095	0.747	-0.043	0.002	0.034	0.235	0.005	0.131	-1.233	-0.067	-0.02
-0.047	0.75	-0.051	-0.004	0.058	0.496	0.001	0.122	-1.032	0.001	-0.02
0.145	0.395	-0.046	-0.017	0.135	0.514	0	0.11	-0.854	0.035	-0.013
0.026	0.379	-0.047	-0.011	0.196	0.445	0.01	0.118	-0.684	0.034	-0.004
-0.275	0.391	-0.045	-0.016	0.128	0.383	0.017	0.106	-0.494	0.04	0.003
-0.339	0.35	-0.038	-0.029	-0.039	0.286	0.016	0.069	-0.257	0.041	-0.002
-0.141	0.347	-0.029	-0.015	-0.15	0.173	0.014	0.055	-0.067	0.029	-0.006
-0.126	0.357	-0.022	0.006	-0.134	0.118	0.005	0.082	0.162	0.033	-0.002
-0.495	0.353	-0.014	0.012	-0.033	0.124	-0.001	0.149	0.454	0.044	-0.009
-0.706	0.324	-0.011	0.016	0.091	0.111	0.001	0.193	0.701	0.039	-0.018
-0.349	0.325	-0.019	0.012	0.155	0.018	0.003	0.144	1.054	0.052	-0.009
0.057	0.294	-0.017	0.007	0.081	-0.112	-0.003	0.078	1.463	0.103	-0.001
-0.008	-0.028	-0.019	0.021	-0.056	-0.167	-0.002	0.047	1.705	0.061	-0.007
-0.238	-0.413	-0.044	0.024	-0.08	-0.111	0.007	0.033	1.911	-0.114	-0.01
-0.164	-0.18	-0.04	0.012	0.015	-0.032	0.003	0.069	2.215	-0.114	-0.009
0.147	0.441	0.01	0.016	0.081	0.004	-0.006	0.115	2.417	-0.023	-0.018
0.316	0.642	0.041	0.013	0.095	0.027	0.002	0.101	2.401	-0.079	-0.03
0.264	0.469	0.024	-0.003	0.108	0.116	0.011	0.082	2.372	0.088	-0.026
0.171	0.121	0.001	0.003	0.066	0.286	0.005	0.091	2.345	0.13	-0.012
0.09	-0.265	-0.008	0.013	-0.032	0.339	0.002	0.09	2.168	-0.362	-0.007
0.029	-0.045	-0.034	0.004	-0.109	0.181	0.003	0.086	2.102	-0.435	-0.007
0.015	0.382	-0.049	0.001	-0.129	0.102	0.004	0.104	2.274	-0.018	-0.014
0.012	-0.181	-0.017	0.004	-0.078	0.217	0.015	0.159	2.344	0.125	-0.022
-0.036	-0.938	0	-0.002	0.007	0.261	0.023	0.211	2.269	0.159	-0.024
-0.085	-0.556	-0.009	-0.005	0.049	0.142	0.004	0.094	2.118	0.146	-0.036
-0.088	0.028	-0.006	-0.005	0.036	-0.031	-0.024	-0.195	1.823	0.008	-0.049
-0.103	0.154	-0.013	-0.01	0.024	-0.197	-0.026	-0.366	1.586	0.065	-0.039
-0.157	0.584	-0.034	-0.009	0.026	-0.227	-0.015	-0.314	1.39	0.237	0.001
-0.182	0.931	-0.051	0.006	0.035	-0.05	0.002	-0.134	1.057	0.235	0.045
-0.158	0.539	-0.059	0.016	0.069	0.157	0.057	0.067	0.702	0.157	0.053
-0.136	-0.001	-0.048	0.007	0.115	0.306	0.093	0.123	0.329	0.211	0.033
-0.107	-0.178	-0.033	0.001	0.125	0.472	0.028	0.065	-0.016	0.32	0.021
-0.062	0.041	-0.031	0.001	0.067	0.529	-0.043	0.001	-0.132	0.135	0.007
-0.049	0.434	-0.035	0.005	-0.009	0.345	-0.037	-0.081	-0.182	-0.285	-0.011
-0.05	0.237	-0.048	0.012	0.022	0.062	-0.016	-0.074	-0.375	-0.408	-0.018
-0.061	-0.453	-0.058	0.008	0.142	-0.149	-0.004	0.041	-0.683	-0.157	-0.009
-0.115	-0.614	-0.039	0	0.192	-0.247	0.014	0.14	-1.066	0.107	0.002
-0.116	-0.481	-0.005	0.005	0.108	-0.211	0.023	0.214	-1.43	0.18	0.008
0.021	-0.594	0.004	0.008	-0.052	-0.156	0.021	0.193	-1.775	0.121	0.008
0.166	-0.535	0	-0.001	-0.16	-0.253	0.014	0.108	-2.041	0.086	0.002
0.192	-0.061	0.001	-0.004	-0.141	-0.407	0.013	0.127	-2.203	0.064	-0.006
0.065	0.545	0.001	0	-0.04	-0.532	0.012	0.177	-2.613	0.103	-0.013
-0.142	0.827	0.005	0.004	0.103	-0.656	0.005	0.14	-3.112	0.268	-0.014
-0.198	0.785	0.017	0.002	0.201	-0.67	0.002	0.022	-3.202	0.011	-0.009
-0.103	0.783	0.032	0	0.128	-0.531	0.006	-0.062	-3.028	-0.744	-0.014
-0.074	0.667	0.033	0.008	-0.042	-0.396	0.012	-0.031	-2.766	-0.839	-0.018
-0.085	0.251	0.012	0.012	-0.131	-0.331	0.016	0.032	-2.443	-0.121	-0.01
-0.04	0.119	0.002	0.004	-0.12	-0.229	0.013	0.098	-2.233	0.323	-0.01
0.046	0.774	0.006	0.001	-0.058	-0.162	0.006	0.093	-2.092	0.405	-0.013
0.155	1.413	-0.006	0.002	0.029	-0.227	0.002	-0.063	-1.958	0.477	-0.006
0.207	0.54	-0.017	0.001	0.084	-0.263	0.009	-0.273	-1.868	0.327	0
0.154	-1.683	-0.03	0.003	0.081	-0.293	0.018	-0.294	-1.655	0.134	0.002
0.066	-2.505	-0.049	0.01	0.052	-0.343	0.015	-0.036	-1.321	0.18	0.001
-0.021	-0.758	-0.035	0.011	0.032	-0.143	-0.006	0.062	-1.052	-0.099	-0.009
-0.088	0.45	-0.003	0.013	0.038	0.122	-0.044	-0.036	-0.653	-0.733	-0.021
-0.091	-0.325	0	0.018	0.069	0.11	-0.075	0.194	0.038	-0.523	-0.022
-0.082	-0.555	-0.015	0.015	0.099	0.136	-0.083	0.409	0.582	0.415	-0.021
-0.083	0.046	-0.022	0.005	0.073	0.454	-0.088	0.228	0.511	0.405	-0.015
-0.04	-0.445	0.01	0	-0.011	0.759	-0.067	0.11	0.087	-0.352	-0.001
-0.008	-1.063	0.048	-0.002	-0.065	0.778	0.032	-0.056	0.058	-0.26	-0.005
-0.034	0.009	-0.003	-0.006	-0.05	0.517	0.118	-0.45	0.636	0.269	-0.016
-0.041	1.202	-0.046	-0.005	0.031	0.224	0.09	-0.454	1.239	0.251	-0.015
-0.015	0.614	0	0.006	0.103	0.152	0.033	-0.1	1.495	0.328	-0.025
-0.021	-0.363	-0.014	0.014	0.071	0.114	0	0.072	1.732	0.691	-0.041
-0.04	-0.385	-0.084	0.013	0.05	-0.098	-0.039	0.07	2.166	0.357	-0.05
-0.03	-0.268	-0.062	0.01	0.109	-0.318	-0.049	-0.067	2.521	-0.564	-0.058
-0.022	-0.444	-0.005	0.006	0.12	-0.436	-0.007	-0.353	2.595	-0.879	-0.054
-0.029	-0.585	-0.01	0.004	0.057	-0.459	0.042	-0.434	2.526	-0.452	-0.02
-0.028	-0.805	-0.037	0.007	-0.029	-0.339	0.075	-0.181	2.455	-0.16	0.015
-0.036	-1.202	-0.035	0.005	-0.11	-0.169	0.066	-0.023	2.334	-0.144	0.025
-0.042	-1.199	-0.021	0.013	-0.101	-0.027	0.006	-0.023	2.141	0.096	0.028
0.013	-0.55	-0.023	0.02	0.009	0.089	-0.011	0.113	1.93	0.089	0.028
0.046	-0.043	-0.016	0.007	0.075	0.055	0.027	0.156	1.81	-0.569	0.022
-0.019	-0.005	0.017	0.011	0.051	-0.029	0.019	-0.051	1.845	-0.739	0.02
-0.054	-0.271	0.032	0.018	0.02	0.037	-0.01	-0.107	1.871	-0.12	0.005
-0.023	-0.657	0.008	0.005	0.01	0.132	0.001	0.05	1.758	0.2	-0.014
-0.02	-0.291	-0.022	-0.005	0.02	0.196	0.018	0.035	1.591	0.031	-0.023
-0.02	0.632	-0.048	-0.009	0.044	0.255	0.016	-0.097	1.424	-0.205	-0.048
-0.001	0.761	-0.068	-0.009	0.063	0.278	0.016	0.02	1.225	-0.189	-0.057
0	0.261	-0.061	-0.001	0.055	0.302	0.017	0.278	0.964	0.181	-0.002
0.01	-0.084	-0.058	-0.003	0.024	0.256	0.003	0.307	0.639	0.397	0.056
0.044	-0.161	-0.077	-0.006	-0.004	0.055	-0.011	0.064	0.301	0.235	0.055
0.065	0.284	-0.058	0.007	-0.027	-0.1	-0.004	-0.152	-0.03	0.065	0.024
0.081	0.914	-0.007	0.01	-0.028	-0.061	0.004	-0.113	-0.367	0.066	0.006
0.051	0.957	0.006	0	0.01	-0.002	-0.002	0.034	-0.715	0.136	0.004
-0.023	0.7	-0.014	0.004	0.052	-0.04	-0.003	0.025	-1.076	0.143	0.005
-0.054	0.683	-0.013	0.012	0.07	-0.097	0.005	-0.12	-1.362	0.094	0.005
-0.318	0.706	0.016	0.011	0.06	-0.192	0.007	-0.198	-1.626	0.069	0.006
-0.938	0.656	0.027	0.011	0.042	-0.364	0.009	-0.181	-1.926	0.065	0.005
-0.987	0.859	0.015	0.007	0.064	-0.49	0.014	-0.141	-2.145	0.08	-0.005
0.024	0.816	0.027	-0.003	0.11	-0.535	0.008	-0.049	-2.391	0.089	-0.011
1.039	-0.348	0.058	-0.006	0.129	-0.591	-0.003	0.068	-2.668	0.008	-0.007
1.119	-1.234	0.056	0.001	0.108	-0.637	-0.001	0.112	-2.763	-0.093	-0.003
0.466	-0.234	0.029	0.01	0.056	-0.626	0.003	0.123	-2.742	-0.064	-0.001
-0.114	1.055	-0.002	0.016	-0.012	-0.532	0.002	0.18	-2.697	0.049	-0.008
-0.152	1.051	-0.028	0.015	-0.051	-0.346	0.003	0.197	-2.554	0.11	-0.016
0.071	0.472	-0.025	0.013	-0.011	-0.137	0	0.085	-2.336	0.102	-0.008
0.262	0.057	-0.016	0.012	0.066	0.07	-0.004	-0.019	-2.121	0.073	0.002
0.374	-0.025	-0.031	0.014	0.098	0.215	0	0.054	-1.849	0.047	-0.007
0.374	0.111	-0.039	0.017	0.088	0.226	0.003	0.154	-1.552	0.038	-0.015
0.327	-0.347	-0.027	0.007	0.052	0.197	0.004	0.048	-1.382	0.05	-0.007
0.23	-1.249	-0.025	-0.005	0.016	0.163	0.01	-0.055	-1.251	0.018	0.002
0.045	-0.909	-0.035	-0.003	0.025	0.064	0.015	0.125	-1.112	-0.045	-0.002
-0.139	0.571	-0.036	0	0.042	-0.009	0.011	0.296	-1.019	-0.032	-0.013
-0.267	1.314	-0.029	0.006	0.033	-0.007	0	0.091	-0.865	-0.018	-0.015
-0.323	1.042	-0.035	0.017	0.024	0.047	-0.002	-0.146	-0.713	0.102	-0.006
-0.244	0.708	-0.018	0.011	0.012	0.144	0.005	0.008	-0.603	0.471	-0.005
-0.066	0.596	0.049	0.011	-0.006	0.249	0.008	0.19	-0.346	0.447	-0.012
0.087	-0.157	0.08	0.023	-0.014	0.331	0.01	0.055	0.007	-0.179	-0.019
0.079	-2.117	0.009	0.013	-0.009	0.331	0.011	-0.09	0.269	-0.578	-0.017
-0.119	-3.082	-0.072	0.001	0.005	0.253	0.004	-0.058	0.566	-0.504	-0.013
-0.28	-1.342	-0.059	0.008	0.015	0.184	0	-0.05	1.03	-0.305	-0.016
-0.234	0.324	-0.017	0.013	0.037	0.095	0.005	-0.085	1.393	-0.16	-0.019
-0.122	0.103	-0.033	0.012	0.094	-0.081	0.009	-0.032	1.554	-0.076	-0.019
-0.142	-0.018	-0.057	0.011	0.133	-0.211	0.004	-0.051	1.77	0.035	-0.017
-0.257	0.5	-0.04	0.006	0.122	-0.193	0.001	-0.133	2.052	0.162	-0.009
-0.217	0.64	-0.023	0	0.059	-0.127	0.002	-0.022	2.368	0.253	-0.008
-0.068	0.416	-0.034	-0.001	-0.047	-0.084	0	0.117	2.7	0.273	-0.019
-0.169	-0.065	-0.043	0.003	-0.112	-0.111	0.004	0.054	2.826	0.184	-0.027
-0.422	-0.7	-0.029	0.006	-0.107	-0.255	0.009	-0.072	2.869	0.06	-0.029
-0.353	-0.982	-0.01	0.009	-0.075	-0.433	0.001	-0.074	2.981	-0.008	-0.039
0.035	-0.695	0.003	0.016	0.001	-0.551	-0.007	0.048	2.937	-0.024	-0.046
0.315	-0.12	0.01	0.018	0.129	-0.543	-0.004	0.109	2.689	-0.016	-0.027
0.3	0.318	0.015	0.013	0.219	-0.375	0.006	0.119	2.432	0.029	-0.002
0.104	0.439	0.011	0.004	0.198	-0.121	0.014	0.214	2.249	0.076	0.006
-0.033	0.423	0.003	-0.002	0.079	0.123	0.016	0.235	1.972	0.084	0.01
0.034	0.447	0.009	0.007	-0.065	0.297	0.015	0.187	1.546	0.087	0.01
0.139	0.481	0.026	0.015	-0.158	0.44	0.013	0.146	1.193	0.064	0.007
0.091	0.477	0.035	0.01	-0.163	0.547	0.008	-0.034	0.943	-0.035	-0.005
-0.031	0.411	0.026	0.011	-0.073	0.47	0.001	-0.166	0.64	-0.07	-0.023
-0.063	0.322	0.003	0.007	0.031	0.215	-0.013	-0.15	0.327	0.051	-0.029
-0.007	0.272	-0.013	-0.011	0.035	-0.07	-0.029	-0.125	0.059	0.057	-0.034
0.025	0.267	-0.028	-0.008	0.026	-0.127	-0.035	-0.023	-0.204	-0.148	-0.043
-0.01	0.298	-0.055	0.006	0.054	0.137	-0.025	0.115	-0.436	-0.136	-0.021
-0.062	0.16	-0.077	-0.003	0.023	0.352	-0.013	0.2	-0.747	0.056	0.01
-0.078	-0.508	-0.09	-0.006	0.012	0.401	0.009	0.187	-1.226	-0.245	0.01
-0.062	-1.12	-0.078	0.001	0.075	0.526	0.05	0.061	-1.71	-0.708	0.003
-0.053	-0.793	-0.042	-0.004	0.104	0.522	0.056	0.011	-2.045	-0.412	0.009
-0.064	-0.393	-0.033	-0.001	0.084	0.163	0.011	0.014	-2.19	0.17	0.009
-0.083	-0.564	-0.051	-0.002	0.051	-0.131	-0.028	-0.045	-2.265	0.248	0.003
-0.106	-0.216	-0.05	-0.017	-0.011	-0.11	-0.03	-0.019	-2.419	0.134	0.009
-0.109	0.551	-0.022	-0.013	-0.082	-0.062	-0.007	0.067	-2.554	0.16	0.01
-0.079	0.739	0.007	0.001	-0.094	-0.13	0.006	0.071	-2.409	0.21	-0.001
-0.06	0.599	0.055	-0.002	-0.065	-0.196	0.002	0.001	-2.095	0.221	0.004
-0.077	0.564	0.131	-0.011	-0.057	-0.213	0.03	-0.229	-2.104	0.201	0.014
-0.096	0.579	0.143	-0.013	-0.019	-0.251	0.082	-0.493	-2.374	0.15	0.002
-0.084	0.549	0.034	-0.003	0.074	-0.29	0.06	-0.378	-2.429	0.09	-0.008
-0.031	0.399	-0.099	-0.002	0.108	-0.219	-0.025	-0.013	-2.29	0.048	0.004
0.02	0.276	-0.131	-0.016	0.072	-0.086	-0.047	0.082	-2.188	0.042	0.015
0.032	0.292	-0.088	-0.009	0.055	0.007	-0.014	-0.027	-2.152	0.054	0.012
0.016	0.108	-0.059	0.008	0.044	0.061	-0.014	0.031	-2.065	0.025	0.006
-0.009	-0.368	-0.05	0.006	0.037	0.041	-0.013	0.148	-1.812	0.081	0.003
-0.009	-0.463	-0.037	-0.003	0.071	0.001	0.012	0.093	-1.54	0.294	-0.009
0.042	0.102	-0.022	-0.002	0.103	0.058	0.02	-0.075	-1.359	0.03	-0.021
0.105	0.538	-0.013	0.006	0.094	0.096	0.016	-0.258	-1.043	-0.79	-0.022
0.105	0.297	-0.013	0.01	0.052	0.009	0.015	-0.28	-0.451	-0.927	-0.024
0.049	-0.136	-0.022	0.006	0.001	-0.044	0.005	-0.095	0.088	-0.149	-0.024
-0.026	-0.247	-0.032	0.002	0.007	0.018	-0.002	0.047	0.262	0.418	-0.022
-0.352	-0.136	-0.031	0.008	0.085	0.09	0.012	0.08	0.311	0.42	-0.022
-0.982	0.03	-0.023	0.009	0.144	0.101	0.028	0.107	0.484	0.248	-0.005
-1.181	0.207	-0.011	0	0.113	-0.015	0.019	0.085	0.801	0.149	0.005
-0.449	0.292	0.011	0.001	0.017	-0.227	0.001	-0.017	1.287	0.191	-0.005
0.553	0.275	0.036	0.009	-0.074	-0.419	-0.004	-0.094	1.763	0.143	-0.006
0.957	0.226	0.043	0.01	-0.098	-0.536	0.002	-0.062	2.117	-0.144	0.001
0.793	0.235	0.037	0.014	-0.052	-0.471	0.004	0.008	2.399	-0.369	-0.002
0.558	0.187	0.025	0.016	0.016	-0.26	0.002	0.027	2.589	-0.319	-0.014
0.249	-0.223	-0.005	0.005	0.053	-0.075	0.005	0.014	2.809	-0.082	-0.016
-0.016	-0.474	-0.043	0	0.035	0.075	0.009	0.023	2.98	0.126	-0.007
0.157	-0.342	-0.05	0.004	0.004	0.14	0.006	0.055	2.902	0.117	-0.009
0.197	-1.039	-0.037	-0.004	0.004	0.018	0.009	0.057	2.736	-0.001	-0.011
-0.195	-1.77	-0.03	-0.009	0.03	-0.19	0.016	0.052	2.549	-0.006	-0.003
-0.195	-0.624	-0.01	0.002	0.076	-0.325	0.015	0.081	2.27	0.091	-0.001
0.103	0.8	0.026	0.011	0.112	-0.299	0.012	0.1	2	0.129	-0.012
0.143	0.766	0.041	0.017	0.094	-0.133	0.009	0.099	1.8	0.03	-0.021
0.286	0.395	0.029	0.017	0.047	0.042	0.002	0.097	1.63	-0.09	-0.021
0.483	0.275	0.013	0.008	0.025	0.174	0.003	0.086	1.47	-0.08	-0.022
0.211	-0.019	-0.001	0.01	0.034	0.272	0.005	0.076	1.286	0.022	-0.021
-0.177	-0.23	-0.027	0.018	0.066	0.278	-0.003	0.068	1.009	0.069	-0.009
-0.22	-0.136	-0.047	0.006	0.106	0.202	-0.005	0.051	0.671	0.043	0.004
-0.171	-0.012	-0.046	-0.002	0.136	0.162	0.005	0.053	0.344	0.015	0.004
-0.119	-0.008	-0.041	0.009	0.122	0.157	0.005	0.071	0.045	-0.003	0.003
0.16	-0.071	-0.029	0.01	0.055	0.09	-0.006	0.078	-0.213	-0.004	0.006
0.39	-0.088	-0.001	0.003	0.001	0.018	-0.002	0.09	-0.283	-0.008	-0.001
0.168	-0.052	0.007	0.007	-0.032	-0.015	0.01	0.085	-0.148	-0.043	-0.012
-0.106	-0.033	-0.013	0.016	-0.056	-0.132	0.006	0.046	-0.371	0.026	-0.006
0.14	0.022	-0.035	0.017	-0.042	-0.265	-0.003	0.044	-1.069	0.128	-0.002
0.588	0.09	-0.044	0.006	0.003	-0.194	-0.002	0.082	-1.55	0.012	-0.007
0.537	0.126	-0.028	0	0.049	-0.037	0.001	0.121	-1.814	-0.167	-0.003
0.091	0.169	-0.006	0.005	0.074	-0.003	0.008	0.161	-2.223	-0.176	-0.002
-0.152	0.049	-0.012	0.008	0.101	-0.015	0.007	0.102	-2.537	-0.089	-0.008
-0.141	-0.256	-0.022	0.012	0.125	0.039	0.002	-0.011	-2.673	-0.003	-0.004
-0.163	-0.347	-0.02	0.014	0.073	0.159	0.007	0.005	-2.829	0.052	0.001
-0.343	-0.116	-0.032	0.005	-0.008	0.303	0.007	0.052	-2.9	0.066	-0.002
-0.572	0.101	-0.042	-0.006	-0.024	0.368	0	0.027	-2.874	0.057	-0.01
-0.514	0.123	-0.038	-0.002	0.006	0.338	0.008	0.06	-2.887	0.043	-0.01
-0.285	0.077	-0.039	0.002	0.032	0.272	0.017	0.1	-2.732	0.015	-0.002
-0.287	0.079	-0.035	0	0.009	0.161	0.007	0.035	-2.446	-0.023	0.001
-0.392	0.093	-0.018	0.008	-0.048	0.006	0	-0.002	-2.253	-0.034	-0.002
-0.593	0.083	-0.007	0.012	-0.073	-0.163	0.007	0.025	-1.927	-0.019	-0.009
-0.834	0.067	-0.002	0.006	-0.07	-0.333	0.005	-0.027	-1.531	-0.016	-0.01
-0.624	0.057	0.012	0.012	-0.038	-0.492	-0.006	-0.1	-1.364	-0.026	-0.002
-0.16	0.051	0.031	0.025	0.018	-0.636	-0.011	-0.073	-1.191	-0.05	0.003
0.284	0.043	0.041	0.024	0.038	-0.731	-0.004	-0.017	-0.866	-0.081	-0.006
0.663	0.032	0.034	0.017	0.022	-0.694	0.009	-0.027	-0.547	-0.072	-0.012
0.525	0.032	0.022	0.015	0.005	-0.546	0.014	-0.108	-0.219	-0.02	-0.007
0.126	0.058	0.016	0.009	0.001	-0.386	0.011	-0.157	0.103	0.025	-0.007
-0.027	0.089	0.003	-0.009	0.012	-0.206	0.014	-0.098	0.348	0.077	-0.01
0.004	0.102	-0.026	-0.009	0.018	0	0.02	-0.058	0.576	0.132	-0.002
0.258	0.111	-0.051	0.007	0.025	0.171	0.013	-0.073	0.73	0.112	0.002
0.228	0.118	-0.056	-0.005	0.078	0.265	0.002	-0.061	0.862	0.057	-0.003
-0.451	0.106	-0.052	-0.016	0.148	0.276	0.003	-0.027	1.182	0.061	-0.005
-0.718	0.095	-0.041	-0.006	0.144	0.193	0.01	0.022	1.497	0.071	-0.006
-0.337	0.102	-0.032	-0.005	0.074	0.035	0.015	0.008	1.672	0.043	-0.014
-0.193	0.103	-0.033	-0.005	0.018	-0.073	0.009	-0.072	1.835	0.02	-0.016
-0.232	0.1	-0.022	0.006	-0.01	-0.139	-0.005	-0.046	1.963	0.005	-0.003
-0.229	0.098	-0.001	0.014	0.002	-0.26	-0.009	0.052	2.099	-0.008	0.001
-0.073	0.094	0.003	0.014	0.07	-0.209	0.004	0.066	2.273	0.011	-0.015
0.291	0.105	-0.006	0.004	0.14	0.086	0.01	0.033	2.454	0.039	-0.02
0.259	0.121	-0.024	0.002	0.137	0.219	0.003	0.028	2.542	0.05	-0.017
-0.027	0.11	-0.036	0.008	0.066	0.067	0.004	0.047	2.435	0.049	-0.021
0.103	0.088	-0.029	0.007	-0.02	-0.114	0.009	0.059	2.327	0.021	-0.019
0.186	0.073	-0.005	0.01	-0.07	-0.361	0.004	0	2.228	-0.021	-0.015
0.023	0.061	0.04	0.018	-0.073	-0.7	0.002	-0.085	1.993	-0.046	-0.015
0.232	0.063	0.068	0.009	-0.046	-0.749	0.012	-0.07	1.793	-0.059	-0.019
0.44	0.086	0.042	-0.011	0.008	-0.47	0.013	-0.014	1.646	-0.067	-0.024
0.143	0.114	-0.004	-0.003	0.043	-0.226	0.001	-0.011	1.442	-0.06	-0.017
-0.128	0.143	-0.033	0.015	0.012	-0.11	-0.005	0.008	1.263	-0.044	-0.008
-0.008	0.168	-0.05	0.005	-0.01	-0.026	0.001	0.059	1.084	-0.022	-0.018
0.2	0.181	-0.07	-0.003	0.016	0.115	0.001	0.004	0.857	0.036	-0.024
0.24	0.153	-0.098	0.009	0.018	0.227	-0.001	-0.167	0.634	0.063	-0.013
0.295	0.047	-0.096	0.009	-0.009	0.143	0.006	-0.19	0.352	0.019	-0.003
0.362	-0.131	-0.054	0.004	-0.026	0.077	0.009	0.006	-0.022	0.004	-0.005
0.184	-0.347	-0.019	0.009	-0.035	0.177	0.009	0.113	-0.353	-0.073	-0.011
-0.05	-0.396	0.007	0.013	-0.024	0.245	0.017	0.055	-0.666	-0.228	-0.016
-0.098	-0.177	0.035	0.015	0.016	0.311	0.02	0.017	-1.071	-0.234	-0.025
-0.043	-0.023	0.036	0.011	0.044	0.474	0.016	0.017	-1.47	-0.143	-0.033
-0.002	-0.031	0.023	-0.005	0.044	0.592	0.014	0.026	-1.855	-0.044	-0.028
-0.04	0.047	0.014	-0.011	0.036	0.55	0.013	0.05	-2.201	0.124	-0.014
-0.127	0.132	0	0	0.023	0.368	0.005	0.055	-2.346	0.229	0.005
-0.183	0.136	-0.006	0.003	0.016	0.205	0.005	0.051	-2.397	0.181	0.02
-0.189	0.194	0.004	0.001	0.026	0.178	0.015	0.062	-2.43	0.132	0.017
-0.16	0.19	-0.004	0.006	0.039	0.133	0.01	0.061	-2.352	0.179	0.008
-0.125	0.05	-0.032	0.008	0.035	-0.014	0.001	0.057	-2.252	0.172	0.009
-0.096	0.01	-0.057	0.003	0.025	-0.081	0.011	0.086	-2.226	0.032	0.015
-0.076	-0.012	-0.056	-0.004	0.028	-0.052	0.014	0.135	-2.204	-0.071	0.007
-0.061	-0.122	-0.039	-0.006	0.03	-0.028	-0.002	0.179	-2.141	-0.071	-0.001
-0.055	-0.102	-0.039	0.005	0.031	0.001	-0.009	0.138	-2.063	-0.043	0.003
-0.063	-0.181	-0.044	0.003	0.033	-0.003	-0.002	-0.118	-1.966	-0.001	0.007
-0.056	-0.503	-0.025	-0.014	0.03	-0.012	0.004	-0.347	-1.817	0.04	0.006
-0.034	-0.549	-0.013	-0.006	0.03	0.048	0.002	-0.197	-1.604	0.058	0.004
-0.043	-0.241	-0.015	0.01	0.037	0.096	0.003	0.076	-1.38	0.075	-0.006
-0.051	-0.029	-0.014	0.012	0.034	0.074	0.004	0.106	-1.183	0.102	-0.012
-0.022	0.009	-0.021	0.011	0.025	0.036	-0.003	-0.005	-0.994	0.132	-0.011
-0.005	0.061	-0.02	0.009	0.036	0.067	-0.004	-0.052	-0.872	0.122	-0.011
-0.007	0.028	-0.012	0.007	0.056	0.172	-0.001	-0.001	-0.768	0.029	-0.011
-0.022	-0.188	-0.016	0.009	0.057	0.214	0.006	0.063	-0.654	-0.092	-0.013
-0.042	-0.275	-0.017	0.006	0.041	0.164	0.012	0.038	-0.605	-0.21	-0.01
-0.035	-0.1	-0.012	0.004	0.033	0.154	0.006	-0.038	-0.352	-0.304	-0.002
-0.052	0.073	-0.011	0.005	0.046	0.143	0.007	-0.03	0.062	-0.288	-0.007
-0.069	0.143	-0.003	-0.005	0.048	0.039	0.012	0.057	0.301	-0.191	-0.016
-0.023	0.163	0.009	-0.012	0.035	-0.059	-0.005	0.104	0.734	-0.03	-0.008
-0.018	0.131	0.011	-0.003	0.033	-0.092	-0.013	0.106	1.443	0.198	-0.003
-0.049	0.108	-0.006	0.005	0.034	-0.099	0.004	0.144	1.918	0.245	-0.012
-0.005	0.152	-0.024	0.002	0.034	-0.144	0.01	0.224	2.273	0.022	-0.016
0.028	0.12	-0.013	0.004	0.039	-0.231	0.004	0.259	2.748	-0.146	-0.013
-0.006	-0.042	0	0.014	0.039	-0.222	0.004	0.164	3.079	-0.101	-0.004
0.008	-0.127	-0.007	0.016	0.036	-0.169	0.001	0.034	3.163	-0.004	0.003
0.068	-0.055	-0.008	0.001	0.031	-0.211	0.002	0.037	3.153	0.039	-0.003
0.03	0.058	0	-0.005	0.032	-0.205	0	0.117	2.962	0.035	-0.007
-0.106	0.151	0.003	0.008	0.042	-0.16	-0.011	0.085	2.612	0.023	-0.003
-0.187	0.196	0.005	0.012	0.044	-0.262	-0.012	-0.119	2.368	0.024	-0.008
-0.136	0.186	0	0.008	0.037	-0.407	-0.005	-0.278	2.197	0.019	-0.016
-0.046	0.174	-0.013	0.007	0.035	-0.435	0.002	-0.177	2.069	0.007	-0.001
-0.104	0.187	-0.017	-0.001	0.034	-0.366	0.009	-0.001	2.077	0.013	0.014
-0.321	0.197	-0.014	-0.008	0.019	-0.255	0.016	0.051	2.022	0.021	0.001
-0.302	0.192	-0.028	-0.002	0.011	-0.142	0.017	-0.027	1.892	0.017	-0.01
0.141	0.204	-0.05	0	0.021	-0.046	0.012	-0.174	1.759	0.014	-0.008
0.427	0.234	-0.056	0.003	0.03	0.04	0.014	-0.198	1.205	0.011	-0.014
0.341	0.249	-0.052	0.012	0.031	0.067	0.011	-0.074	0.292	0.012	-0.022
0.399	0.248	-0.051	0.007	0.028	-0.034	-0.001	0.061	-0.222	0.016	-0.021
0.506	0.258	-0.043	0.004	0.028	-0.175	0.002	0.125	-0.323	-0.005	-0.014
0.262	0.269	-0.018	0.011	0.04	-0.259	0.01	0.094	-0.454	-0.054	-0.013
-0.122	0.261	0.008	0.004	0.043	-0.318	0.008	0.099	-0.5	-0.075	-0.011
-0.304	0.261	0.019	0	0.027	-0.361	0.006	0.166	-0.422	-0.025	-0.008
-0.13	0.303	0.027	0.009	0.03	-0.359	0.008	0.15	-0.552	0.041	-0.008
0.212	0.324	0.034	0.01	0.047	-0.318	0.003	0.083	-0.979	0.065	-0.009
0.272	0.121	0.028	0.008	0.041	-0.286	-0.004	0.073	-1.515	0.062	-0.009
0.029	-0.235	0.021	0.012	0.031	-0.276	-0.003	0.056	-1.938	0.052	-0.009
-0.149	-0.342	0.012	0.015	0.034	-0.194	-0.003	-0.016	-2.211	0.049	-0.008
-0.162	-0.211	-0.003	0.012	0.031	-0.041	-0.008	0.011	-2.469	0.057	-0.012
-0.131	-0.287	-0.015	0.002	0.014	0.131	-0.005	0.192	-2.601	0.071	-0.017
-0.075	-0.582	-0.028	0.004	-0.003	0.342	-0.006	0.38	-2.45	0.077	-0.01
-0.036	-0.707	-0.036	0.013	-0.002	0.446	-0.008	0.411	-2.244	0.053	-0.002
-0.078	-0.471	-0.031	0.008	0.013	0.297	-0.002	0.046	-2.16	0.066	-0.009
-0.1	-0.011	-0.025	0.009	0.024	0.045	0	-0.459	-2.074	0.134	-0.009
-0.079	0.255	-0.024	0.012	0.041	-0.119	-0.001	-0.412	-1.973	0.037	0.006
-0.094	0.108	-0.032	0.004	0.054	-0.161	0.006	-0.067	-1.909	-0.234	0.014
-0.097	-0.095	-0.035	0.004	0.043	-0.157	0.007	-0.07	-1.858	-0.348	0.002
-0.077	-0.004	-0.011	0.011	0.027	-0.192	0.004	-0.215	-1.816	-0.183	-0.014
-0.106	0.086	0.001	0.01	0.025	-0.251	0.01	-0.232	-1.735	0.035	-0.015
-0.119	-0.247	-0.015	0	0.034	-0.267	0.015	-0.268	-1.646	0.111	-0.012
-0.059	-0.605	-0.026	-0.008	0.039	-0.229	0.013	-0.288	-1.581	0.098	-0.006
-0.007	-0.438	-0.03	0.001	0.024	-0.1	0.016	-0.131	-1.502	0.135	0.001
0.009	-0.009	-0.028	0.014	0.011	0.117	0.012	0.049	-1.367	0.164	-0.005
0.023	0.217	-0.018	0.009	0.02	0.204	0.006	0.069	-1.02	0.038	-0.017
-0.003	0.218	-0.023	0.002	0.043	0.042	0.012	-0.006	-0.488	-0.179	-0.018
-0.066	0.202	-0.029	0.006	0.058	-0.189	0.017	-0.084	-0.012	-0.298	-0.015
-0.083	0.16	-0.012	0.01	0.061	-0.284	0.011	-0.045	0.358	-0.225	-0.01
-0.061	0.008	-0.005	0.015	0.063	-0.065	-0.009	0.085	0.597	-0.023	0
-0.037	-0.114	-0.014	0.013	0.055	0.278	-0.027	0.086	0.749	0.148	0.002
-0.009	-0.204	-0.001	0.001	0.023	0.304	-0.023	-0.006	0.978	0.186	-0.004
0.011	-0.313	0.007	-0.005	-0.012	0.111	-0.011	-0.037	1.213	0.14	0
0.041	-0.284	-0.01	-0.002	-0.023	0.028	-0.002	-0.039	1.368	0.09	0.004
0.043	-0.134	-0.024	0.001	-0.009	-0.008	0.007	-0.045	1.592	0.055	0.002
-0.012	-0.019	-0.02	0.006	0.016	-0.236	0.014	-0.018	1.92	0.038	0.004
-0.039	0.042	-0.008	0.004	0.037	-0.492	0.018	0.012	2.187	0.036	0.001
-0.03	0.073	-0.004	-0.004	0.053	-0.432	0.019	-0.009	2.3	0.026	-0.009
-0.039	0.086	-0.013	-0.002	0.049	-0.178	0.018	0.003	2.302	0.015	-0.011
-0.024	0.092	-0.012	0.004	0.023	0.049	0.017	0.087	2.329	0.015	-0.008
0.012	0.099	-0.001	-0.002	0.018	0.197	0.016	0.1	2.404	0.015	-0.006
-0.007	0.094	-0.003	-0.009	0.03	0.215	0.015	0.042	2.341	0.014	0.004
-0.033	0.073	-0.017	-0.007	0.024	0.119	0.014	0.062	2.143	0.009	0.004
-0.017	0.067	-0.021	-0.003	0.009	0.048	0.013	0.115	1.972	0.001	-0.006
-0.02	0.082	-0.017	-0.001	0.001	0.157	0.011	0.059	1.794	0.003	-0.009
-0.027	0.085	-0.02	0.002	0	0.347	0.014	-0.057	1.509	0.006	-0.011
-0.005	0.079	-0.023	0.01	0.008	0.4	0.017	-0.164	1.191	0.004	-0.01
-0.005	0.091	-0.019	0.01	0.024	0.338	0.01	-0.199	1.069	0.003	-0.009
-0.025	0.104	-0.013	0.007	0.02	0.267	-0.001	-0.065	1.176	-0.002	-0.016
-0.021	0.095	-0.014	0.006	-0.002	0.177	-0.007	0.043	1.273	-0.004	-0.017
0.012	0.086	-0.025	-0.001	-0.009	0.065	0.002	-0.005	1.214	-0.001	-0.013
0.031	0.086	-0.032	-0.002	0.002	-0.058	0.02	-0.038	0.987	-0.004	-0.01
0.003	0.081	-0.019	0.01	0.015	-0.127	0.015	-0.04	0.62	-0.006	-0.007
-0.017	0.08	-0.008	0.019	0.027	0.017	-0.004	-0.017	0.182	-0.005	-0.01
-0.011	0.08	-0.014	0.011	0.036	0.223	-0.011	0.049	-0.271	-0.012	-0.014
-0.027	0.071	-0.011	-0.001	0.047	0.255	-0.006	0.059	-0.63	-0.024	-0.013
-0.026	0.07	-0.011	0.005	0.053	0.256	-0.001	0.051	-0.915	-0.028	-0.013
0.018	0.075	-0.026	0.016	0.049	0.282	-0.001	0.086	-1.368	-0.027	-0.011
0.03	0.067	-0.026	0.005	0.03	0.258	0.002	0.095	-1.921	-0.023	-0.008
-0.01	0.057	-0.01	-0.007	0.006	0.194	0.002	0.087	-2.26	-0.015	-0.005
-0.035	0.053	-0.001	0.003	0.007	0.076	-0.007	0.1	-2.465	-0.018	-0.003
-0.037	0.046	0.001	0.012	0.019	0.022	-0.01	0.084	-2.725	-0.025	-0.005
-0.08	0.034	0.001	0.005	0.012	0.036	0	0.053	-2.952	-0.022	0.003
-0.153	0.021	-0.011	-0.005	0.032	-0.101	0.01	0.059	-3.013	-0.025	0.004
-0.166	0.02	-0.023	-0.007	0.093	-0.338	0.014	0.081	-2.925	-0.028	-0.007
-0.11	0.026	-0.02	-0.002	0.109	-0.377	0.014	0.072	-2.908	-0.016	-0.009
-0.008	0.022	-0.016	0.003	0.046	-0.235	0.006	0.03	-2.975	0.001	-0.01
0.101	0.018	-0.022	-0.001	-0.022	-0.181	-0.003	0.049	-2.818	0.007	-0.015
0.12	0.022	-0.032	-0.005	-0.032	-0.116	0.004	0.155	-2.511	0	-0.011
0.06	0.029	-0.033	-0.001	0.004	0.108	0.012	0.235	-2.286	-0.013	-0.006
0.021	0.046	-0.025	0.006	0.037	0.23	0.005	0.232	-2.073	-0.018	-0.011
-0.009	0.061	-0.022	0.009	0.055	0.191	-0.001	0.179	-1.789	-0.016	-0.016
-0.064	0.053	-0.022	0.009	0.087	0.244	0.006	0.114	-1.386	-0.018	-0.011
-0.103	0.042	-0.009	0.006	0.137	0.395	0.01	0.057	-0.954	-0.025	-0.007
-0.065	0.042	0.007	0.004	0.145	0.291	0.014	0.057	-0.642	-0.031	-0.013
0.05	0.033	0.012	0.005	0.072	-0.052	0.011	0.14	-0.414	-0.031	-0.011
0.134	0.023	0.012	0.005	-0.005	-0.171	-0.007	0.169	-0.206	-0.026	-0.002
0.136	0.022	0.006	0.008	-0.013	-0.157	-0.015	0.022	-0.013	-0.019	0.005
0.151	0.017	-0.008	0.014	0.011	-0.205	-0.006	-0.155	0.135	-0.006	0.006
0.18	0.011	-0.02	0.011	0.022	-0.16	0	-0.178	0.299	-0.004	0.001
0.141	0.007	-0.022	0.003	0.029	-0.192	-0.005	-0.104	0.671	-0.012	0.004
0.114	0.01	-0.021	0.004	0.045	-0.346	-0.005	-0.076	1.207	-0.017	0.002
0.102	0.023	-0.024	0.012	0.056	-0.34	0.012	-0.06	1.563	-0.014	-0.013
-0.038	0.033	-0.022	0.016	0.038	-0.159	0.02	-0.012	1.682	-0.005	-0.013
-0.18	0.034	-0.02	0.015	-0.006	0.03	0.016	-0.009	1.828	0.011	-0.002
-0.179	0.036	-0.028	0.015	-0.031	0.096	0.016	-0.016	1.991	0.039	-0.009
-0.177	0.043	-0.029	0.017	0.007	-0.035	0.012	0.018	2.077	0.056	-0.02
-0.196	0.043	-0.016	0.016	0.076	-0.195	0.009	0.049	2.217	0.046	-0.025
-0.147	0.026	-0.01	0.007	0.094	-0.193	0.006	0.11	2.339	0.044	-0.026
-0.068	0.007	-0.014	-0.002	0.052	-0.159	-0.001	0.179	2.336	0.068	-0.017
-0.045	0.01	-0.016	0.001	0.004	-0.194	-0.001	0.218	2.375	0.083	-0.007
-0.135	0.025	-0.017	0.006	-0.02	-0.214	0.001	0.211	2.481	0.082	-0.004
-0.184	0.033	-0.023	0.001	-0.023	-0.249	0.003	-0.092	2.56	0.067	-0.013
-0.028	0.016	-0.025	0.004	-0.014	-0.318	0.01	-0.482	2.603	0.035	-0.021
0.159	-0.003	-0.026	0.005	0.01	-0.325	0.004	-0.35	2.495	-0.007	-0.014
0.196	0.008	-0.033	-0.003	0.047	-0.226	-0.002	0.003	2.215	-0.037	-0.003
0.129	0.018	-0.032	0.002	0.077	-0.147	0.01	0.024	2.028	-0.029	-0.003
0.037	0.002	-0.026	0.01	0.081	-0.152	0.013	-0.072	1.845	-0.009	-0.005
-0.016	0.001	-0.018	0.009	0.053	-0.069	0.007	-0.028	1.359	-0.002	-0.002
-0.017	0.017	-0.003	0.013	0.012	-0.001	0.007	0.039	0.904	0.001	0.002
-0.066	0.008	-0.003	0.014	-0.014	-0.158	0.005	-0.013	0.67	0	-0.001
-0.182	-0.007	-0.02	0.001	-0.023	-0.294	0.009	-0.147	0.366	0	-0.008
-0.246	-0.001	-0.019	-0.01	-0.011	-0.268	0.015	-0.193	0.103	0.004	-0.012
-0.222	-0.006	-0.003	-0.003	0.029	-0.299	0.002	-0.075	-0.017	-0.001	-0.009
-0.151	-0.02	0.002	0.008	0.073	-0.372	-0.008	0.025	-0.192	0	-0.001
-0.042	-0.007	0.001	-0.005	0.093	-0.369	0.008	0.012	-0.515	0.003	-0.003
0.062	0.004	-0.002	-0.013	0.091	-0.357	0.016	0.022	-0.968	-0.013	-0.008
0.095	0.002	-0.005	0.004	0.072	-0.376	0.004	0.058	-1.39	-0.019	-0.004
0.079	0.013	0.001	0.014	0.042	-0.273	0.003	0.042	-1.744	0.002	-0.001
0.027	0.021	0.001	0.012	0.01	0.088	0.015	0.041	-2.113	0.008	-0.002
-0.112	0.015	-0.016	0.014	-0.017	0.441	0.021	0.088	-2.417	-0.002	-0.002
-0.23	0.015	-0.027	0.009	-0.025	0.54	0.014	0.079	-2.641	0.007	-0.006
-0.14	0.024	-0.027	0.002	0.012	0.526	0.014	-0.041	-2.808	0.025	-0.009
0.069	0.026	-0.026	0.005	0.053	0.449	0.019	-0.183	-2.884	0.028	-0.007
0.138	0.038	-0.026	0.007	0.045	0.339	0.015	-0.221	-2.875	0.026	-0.012
0.07	0.068	-0.024	0.004	0.003	0.432	0.011	-0.087	-2.774	0.029	-0.024
0.091	0.087	-0.028	0.002	-0.019	0.677	0.013	0.07	-2.49	0.024	-0.027
0.303	0.084	-0.031	0.002	-0.002	0.728	0.01	0.077	-2.047	0.009	-0.02
0.519	0.077	-0.015	0.006	0.021	0.555	0.003	0.055	-1.772	0	-0.012
0.458	0.08	0.005	0.013	0.022	0.326	0.003	0.063	-1.736	-0.012	-0.009
0.184	0.074	0.007	0.014	0.009	0.063	-0.004	0.046	-1.685	-0.016	0
-0.037	0.054	0.009	0.008	-0.011	-0.134	-0.011	0.074	-1.608	-0.009	0.004
-0.164	0.041	0.016	0.002	-0.043	-0.212	-0.002	0.108	-1.482	-0.011	-0.004
-0.2	0.038	0.009	0.003	-0.066	-0.382	-0.002	0.046	-1.166	-0.004	-0.009
-0.126	0.033	-0.011	0.012	-0.038	-0.543	-0.01	-0.009	-0.752	0.004	-0.007
-0.075	0.011	-0.021	0.013	0.027	-0.42	-0.006	0.035	-0.396	-0.005	-0.005
-0.106	-0.018	-0.02	0.007	0.059	-0.274	-0.005	0.007	-0.15	-0.003	-0.004
-0.099	-0.026	-0.02	0.003	0.047	-0.28	-0.008	-0.172	0.03	0.008	0
-0.058	-0.022	-0.021	-0.006	0.037	-0.25	-0.001	-0.203	0.225	0.003	0.004
-0.064	-0.028	-0.016	-0.008	0.042	-0.212	0.005	-0.002	0.365	-0.002	-0.004
-0.081	-0.036	-0.013	0.001	0.044	-0.173	0.01	0.128	0.502	0.004	-0.01
-0.066	-0.029	-0.014	0.003	0.043	-0.083	0.014	0.113	0.828	0.008	-0.01
-0.055	-0.019	-0.01	0.006	0.036	-0.033	0.01	0.097	1.199	0.004	-0.011
-0.06	-0.027	-0.008	0.012	0.023	-0.1	0.004	0.105	1.441	0.001	-0.005
-0.056	-0.032	-0.013	0.006	0.023	-0.214	0.001	0.111	1.651	0.003	0.001
-0.058	-0.02	-0.023	-0.004	0.04	-0.156	0.002	0.094	1.877	0.004	0
-0.093	-0.008	-0.026	-0.002	0.04	-0.004	0.004	0.07	2.176	0	0
-0.108	-0.01	-0.015	0.004	0.012	-0.073	0.011	0.082	2.495	-0.001	-0.003
-0.062	-0.014	-0.007	0.003	0.006	-0.197	0.015	0.108	2.653	0.01	-0.007
-0.03	-0.01	-0.011	0.003	0.036	-0.052	0.011	0.11	2.701	0.018	-0.006
-0.051	-0.005	-0.019	0.005	0.042	0.23	0.005	0.086	2.657	0.013	-0.007
-0.064	-0.003	-0.027	0.003	0.028	0.335	0.002	0.022	2.451	0.009	-0.007
-0.049	-0.011	-0.03	-0.002	0.039	0.216	0.002	-0.055	2.131	0.015	-0.004
-0.04	-0.019	-0.027	-0.006	0.055	0.113	0.007	-0.063	1.796	0.016	-0.005
-0.045	-0.008	-0.016	-0.002	0.059	0.101	0.01	-0.022	1.607	0.013	-0.005
-0.041	0.006	-0.009	0.008	0.06	0.085	0.004	0.002	1.557	0.014	-0.002
-0.022	0.007	-0.014	0.005	0.057	0.135	0.01	0.059	1.356	0.013	-0.006
-0.002	0.005	-0.017	-0.007	0.043	0.213	0.015	0.105	0.992	0.009	-0.006
-0.007	0.006	-0.016	-0.004	0.028	0.159	0.002	-0.029	0.81	0.01	-0.005
-0.021	0.006	-0.013	0.011	0.016	0.036	0.003	-0.215	0.627	0.013	-0.012
-0.012	0.006	-0.006	0.021	0.006	-0.029	0.011	-0.162	0.177	0.012	-0.011
0.001	0.006	-0.013	0.007	0.003	-0.062	0	0.058	-0.089	0.002	-0.011
-0.002	0.006	-0.038	-0.014	0.013	-0.169	-0.008	0.19	-0.18	-0.005	-0.016
-0.016	0.005	-0.046	-0.008	0.027	-0.301	-0.001	0.178	-0.502	0.005	-0.01
-0.015	0.006	-0.032	0.008	0.031	-0.258	0.002	0.107	-0.805	0.013	-0.002
-0.006	0.016	-0.026	0.009	0.023	-0.128	0.002	0.035	-0.909	0.01	-0.005
-0.006	0.024	-0.025	0.008	0.018	-0.134	0.001	-0.007	-1.045	0.005	-0.017
-0.008	0.023	-0.011	0.01	0.032	-0.134	-0.009	-0.004	-1.272	-0.003	-0.023
-0.02	0.029	0.011	0.011	0.049	-0.068	-0.016	-0.005	-1.277	-0.009	-0.015
-0.025	0.036	0.016	0.008	0.053	-0.12	-0.007	-0.041	-1.075	-0.003	-0.009
-0.003	0.031	-0.001	0.005	0.053	-0.217	0	-0.096	-1.193	0	-0.009
0.007	0.027	-0.003	0.006	0.062	-0.264	-0.004	-0.14	-1.624	-0.007	-0.003
-0.008	0.025	0.009	0.007	0.07	-0.255	0.004	-0.099	-1.996	-0.012	-0.001
-0.019	0.021	0.002	0.01	0.063	-0.152	0.019	0.017	-2.227	-0.001	0.001
-0.018	0.021	-0.009	0.004	0.048	-0.115	0.031	0.105	-2.257	0.015	0.005
-0.018	0.02	-0.009	-0.008	0.018	-0.21	0.047	0.126	-2.135	0.012	0.002
-0.02	0.022	-0.007	-0.002	-0.021	-0.261	0.06	0.108	-2.097	-0.002	-0.005
-0.023	0.029	-0.008	0.008	-0.008	-0.219	0.072	0.087	-2.143	-0.009	-0.006
-0.018	0.029	-0.017	0	0.035	-0.135	0.079	0.073	-1.994	-0.006	-0.008
0.001	0.031	-0.026	0.004	0.031	-0.132	0.049	0.074	-1.741	-0.005	-0.016
0.011	0.038	-0.026	0.017	-0.004	-0.281	-0.008	0.126	-1.706	-0.008	-0.015
-0.004	0.035	-0.028	0.013	-0.014	-0.299	-0.036	0.139	-1.724	-0.008	-0.011
-0.018	0.033	-0.033	0.005	0.002	-0.106	-0.033	0.028	-1.551	-0.006	-0.014
-0.005	0.041	-0.027	0.008	0.015	-0.041	-0.034	-0.094	-1.185	-0.003	-0.009
0.003	0.04	-0.012	0.006	0.015	-0.087	-0.039	-0.097	-0.738	-0.011	0.004
-0.004	0.036	0.001	0.004	0.018	-0.045	-0.028	-0.009	-0.513	-0.016	-0.002
0.005	0.034	0.006	0.012	0.025	0.031	-0.004	0.077	-0.558	0	-0.012
0.017	0.026	-0.009	0.018	0.029	0.147	0.008	0.118	-0.528	0.009	-0.003
0.002	0.026	-0.025	0.009	0.033	0.281	-0.002	0.109	-0.246	-0.002	0.001
-0.007	0.032	-0.018	0.003	0.032	0.371	-0.009	0.071	0.084	-0.013	-0.004
-0.008	0.026	-0.012	0.011	0.025	0.354	-0.003	0.083	0.371	-0.011	-0.003
-0.04	0.013	-0.017	0.007	0.027	0.114	-0.008	0.028	0.831	0	-0.006
-0.064	0.011	-0.018	0.001	0.033	-0.037	-0.024	-0.281	1.408	0.007	-0.011
-0.039	0.018	-0.016	0.013	0.03	0.147	-0.024	-0.541	1.799	0.003	-0.008
-0.02	0.013	-0.014	0.024	0.039	0.284	-0.008	-0.411	1.986	-0.001	-0.01
-0.028	0.004	-0.02	0.012	0.051	0.243	-0.001	-0.149	2.185	0.003	-0.02
-0.024	0.012	-0.029	-0.004	0.036	0.21	-0.01	-0.019	2.47	0.011	-0.016
-0.008	0.018	-0.028	-0.003	0.014	0.176	-0.008	0.069	2.671	0.014	-0.004
0.018	0.006	-0.035	0	0.009	0.174	0.012	0.115	2.675	0.008	-0.01
0.036	-0.006	-0.05	-0.008	0.013	0.201	0.017	0.057	2.584	0.012	-0.014
0.024	-0.003	-0.049	-0.007	0.025	0.154	-0.003	-0.039	2.467	0.012	-0.01
0.003	0.011	-0.028	-0.002	0.043	0.115	-0.015	-0.09	2.304	-0.008	-0.012
-0.009	0.021	0.002	-0.002	0.05	0.085	-0.011	-0.081	2.155	-0.007	-0.006
-0.026	0.014	0.022	-0.002	0.042	-0.061	-0.009	-0.056	2.032	0.014	0.002
-0.047	0.006	0.013	-0.004	0.041	-0.187	-0.007	-0.027	1.854	0.013	-0.004
-0.044	0.013	-0.009	-0.007	0.046	-0.222	0.01	0.006	1.631	0.005	-0.008
-0.033	0.021	-0.008	-0.007	0.042	-0.224	0.023	0.007	1.364	0.004	-0.003
-0.037	0.018	0.003	-0.004	0.033	-0.136	0.008	-0.016	0.97	0.001	-0.004
-0.03	0.016	-0.005	0.004	0.032	-0.038	-0.013	-0.026	0.468	0.005	-0.006
-0.019	0.019	-0.012	0.006	0.04	0.075	-0.011	-0.016	0.015	0.01	-0.008
-0.022	0.026	-0.011	-0.005	0.05	0.258	0.003	0.015	-0.181	0.008	-0.02
-0.023	0.026	-0.017	-0.011	0.061	0.273	0.013	0.048	-0.195	0.011	-0.02
-0.024	0.017	-0.02	-0.005	0.066	0.169	0.03	0.042	-0.318	0.02	-0.008
-0.022	0.017	-0.018	-0.002	0.062	0.178	0.057	0.025	-0.312	0.017	-0.009
0.005	0.026	-0.018	0	0.053	0.133	0.076	0.032	-0.086	0.006	-0.016
0.041	0.023	-0.028	0.007	0.043	-0.019	0.07	0.035	-0.252	0.008	-0.012
0.055	0.023	-0.038	0.008	0.019	-0.095	0.056	0.026	-0.868	0.016	-0.004
0.029	0.028	-0.032	0.003	-0.007	-0.113	0.051	0.022	-1.509	0.009	-0.007
-0.114	0.02	-0.023	0.005	-0.008	-0.106	0.044	0.026	-2.069	-0.002	-0.008
-0.335	0.015	-0.02	0.017	0.007	-0.107	0.034	0.036	-2.477	0.001	-0.002
-0.414	0.023	-0.006	0.024	0.014	-0.229	0.015	0.04	-2.663	0.006	0.002
-0.301	0.025	0.012	0.016	0.018	-0.34	-0.023	0.034	-2.701	0.003	0.001
-0.061	0.028	0.022	0.014	0.03	-0.314	-0.045	0.023	-2.655	0	-0.002
0.186	0.029	0.031	0.016	0.041	-0.272	-0.025	0.012	-2.585	-0.003	-0.007
0.231	0.019	0.03	0.012	0.036	-0.205	-0.009	0.006	-2.577	0	-0.003
0.19	0.013	0.016	0.015	0.023	-0.095	-0.019	0.011	-2.613	0.002	0.002
0.222	0.023	-0.001	0.021	0.027	0.017	-0.03	0.029	-2.584	-0.009	-0.006
0.206	0.037	-0.014	0.021	0.039	0.144	-0.031	0.049	-2.331	-0.009	-0.014
0.169	0.038	-0.015	0.018	0.038	0.133	-0.028	0.054	-1.871	0.004	-0.008
0.171	0.032	-0.02	0.015	0.031	-0.026	-0.02	0.047	-1.582	0.008	0.003
0.119	0.026	-0.03	0.018	0.025	-0.102	-0.008	0.044	-1.539	0.002	0.006
0.035	0.018	-0.026	0.017	0.023	-0.1	0	0.048	-1.413	0.001	-0.003
-0.013	0.013	-0.027	0.006	0.027	-0.136	0.001	0.05	-1.208	0.003	-0.009
0.013	0.011	-0.037	0.004	0.029	-0.225	0.004	0.039	-1.002	-0.003	-0.003
0.148	0.005	-0.028	0.013	0.03	-0.361	0.007	0.019	-0.657	-0.008	-0.007
0.256	0.002	-0.009	0.016	0.04	-0.437	0.006	0.025	-0.224	-0.007	-0.011
0.169	0.003	-0.004	0.006	0.047	-0.425	0.012	0.028	0.073	-0.006	-0.007
0.006	0.003	-0.007	-0.005	0.041	-0.404	0.017	0.014	0.195	0.001	-0.012
-0.078	0.003	-0.016	-0.011	0.038	-0.33	0.019	0.034	0.302	0.005	-0.009
-0.158	0.002	-0.025	-0.014	0.052	-0.236	0.027	0.044	0.417	0.001	-0.001
-0.237	0.004	-0.023	-0.011	0.059	-0.238	0.016	-0.015	0.585	0.004	-0.007
-0.212	0.01	-0.018	0	0.038	-0.267	-0.011	-0.045	0.97	0.008	-0.007
-0.131	0.013	-0.018	0.007	0.016	-0.206	-0.011	-0.005	1.416	0.012	-0.003
-0.076	0.013	-0.017	0.003	0.025	-0.132	0.004	0.034	1.752	0.014	-0.008
-0.036	0.01	-0.022	0	0.057	-0.176	-0.001	0.049	2.109	0.004	-0.006
-0.024	0.002	-0.02	0.002	0.085	-0.157	-0.01	0.05	2.402	0	-0.007
-0.079	0.002	-0.015	0.003	0.086	0.115	-0.005	0.047	2.51	0.01	-0.022
-0.165	0.009	-0.023	0	0.057	0.323	0.002	0.051	2.566	0.015	-0.022
-0.108	0.014	-0.023	0.001	0.015	0.268	0.003	0.048	2.526	0.011	-0.013
0.133	0.008	-0.012	0.005	-0.011	0.285	0.005	0.038	2.386	0.004	-0.014
0.268	-0.009	-0.018	0.007	-0.004	0.473	0.011	0.043	2.315	0.008	-0.018
0.102	-0.01	-0.031	0.004	0.007	0.562	0.018	0.049	2.196	0.01	-0.014
-0.234	0.013	-0.031	-0.001	-0.004	0.516	0.02	0.039	1.916	0	-0.005
-0.474	0.02	-0.023	-0.004	-0.019	0.422	0.017	0.035	1.674	-0.003	-0.013
-0.462	0.01	-0.031	-0.002	-0.028	0.307	0.014	0.055	1.609	0.005	-0.025
-0.324	0.021	-0.041	0	-0.038	0.231	0.012	0.078	1.586	0.011	-0.019
-0.177	0.032	-0.024	-0.003	-0.038	0.085	0.01	0.093	1.452	0.02	-0.004
-0.05	0.026	-0.003	-0.005	-0.008	-0.14	0.007	0.106	1.333	0.028	0.001
-0.042	0.022	-0.001	-0.006	0.033	-0.195	0.002	0.105	1.227	0.026	-0.009
-0.07	0.022	-0.013	-0.002	0.046	-0.129	-0.002	0.095	0.948	0.018	-0.015
-0.062	0.024	-0.032	0.006	0.039	-0.097	-0.001	0.124	0.607	0.006	0.001
-0.093	0.023	-0.038	0.006	0.037	-0.026	0.005	0.161	0.248	0.001	0.011
-0.063	0.006	-0.025	0.001	0.028	-0.023	-0.001	0.086	-0.153	0.008	0
0.061	-0.007	-0.008	0.007	0.019	-0.176	-0.006	-0.039	-0.435	0.01	-0.001
0.121	0	0	0.009	0.029	-0.234	0.01	-0.057	-0.631	0.003	0.008
0.127	0.002	-0.004	0.001	0.041	-0.159	0.014	-0.017	-0.804	0.001	0.004
0.19	-0.008	-0.013	0.003	0.039	-0.123	0	0.023	-0.962	0.005	0
0.294	-0.009	-0.008	0.008	0.027	-0.098	0.004	0.075	-1.251	0.002	-0.002
0.381	0	0.01	0.007	0.026	-0.027	0.003	0.1	-1.592	-0.002	-0.005
0.363	0.005	0.023	0.01	0.037	0.049	-0.01	0.031	-1.793	-0.007	-0.005
0.218	-0.004	0.017	0.014	0.041	0.001	-0.006	-0.16	-1.926	-0.013	-0.006
0.116	-0.014	0.009	0.015	0.032	-0.253	0.004	-0.241	-2.105	-0.007	-0.005
0.069	-0.007	0.006	0.013	0.022	-0.457	0.01	-0.07	-2.247	0.001	0.006
-0.065	-0.008	-0.015	0.007	0.022	-0.417	0.015	0.064	-2.347	-0.002	0.01
-0.15	-0.015	-0.039	0.005	0.026	-0.326	0.002	0.052	-2.412	-0.004	-0.001
-0.03	-0.001	-0.022	0.007	0.024	-0.284	-0.005	0.09	-2.306	0.001	-0.011
0.091	0.01	0.003	0.008	0.015	-0.234	0.01	0.135	-2.108	0.008	-0.013
0.05	0.006	0.002	0.009	-0.002	-0.159	0.007	0.037	-1.9	0.004	-0.011
-0.046	0.01	0	0.007	-0.009	-0.047	-0.007	-0.039	-1.629	-0.007	-0.015
-0.129	0.015	-0.008	0.004	-0.011	-0.091	0.002	0.073	-1.413	0.003	-0.021
-0.167	0.011	-0.032	0.005	-0.01	-0.291	0.01	0.218	-1.249	0.012	-0.013
-0.138	0.01	-0.047	0.007	0.018	-0.189	0.006	0.219	-1.085	0.002	-0.005
-0.093	0.01	-0.046	0.007	0.042	0.181	0.009	0.111	-1.052	0.007	-0.013
-0.013	-0.002	-0.04	0.006	0.038	0.326	0.017	0.021	-1.063	0.016	-0.022
0.06	-0.002	-0.043	0.013	0.05	0.183	0.007	-0.163	-0.978	0.001	-0.018
0.018	0.019	-0.046	0.022	0.081	-0.058	-0.01	-0.441	-0.861	-0.009	-0.01
-0.093	0.024	-0.027	0.017	0.092	-0.091	0	-0.45	-0.655	-0.002	-0.008
-0.201	0.021	-0.016	0.004	0.077	0.228	0.015	-0.229	-0.286	0.003	-0.013
-0.21	0.032	-0.022	-0.003	0.052	0.504	0.011	-0.098	0.041	0.003	-0.016
-0.085	0.043	-0.006	-0.002	0.032	0.556	0.01	-0.056	0.198	-0.001	-0.015
-0.001	0.04	0.001	-0.005	0.034	0.563	0.019	-0.064	0.369	-0.001	-0.019
0.037	0.033	-0.021	-0.011	0.047	0.549	0.018	-0.086	0.638	0.01	-0.02
0.098	0.027	-0.032	0	0.051	0.511	0.013	0.005	0.914	0.015	-0.013
-0.07	0.016	-0.034	0.016	0.049	0.406	0.018	0.102	1.197	0.008	-0.011
-0.436	-0.001	-0.047	0.012	0.044	0.201	0.02	0.086	1.54	0	-0.012
-0.507	-0.002	-0.046	0.002	0.031	0.041	0.015	0.082	1.867	0.005	-0.014
-0.265	0.008	-0.012	-0.002	0.011	-0.076	0.004	0.047	2.057	0.021	-0.022
-0.016	0.005	0.027	-0.003	-0.015	-0.268	-0.002	-0.088	2.204	0.021	-0.024
0.18	0	0.045	-0.003	-0.027	-0.446	0.011	-0.159	2.384	0.009	-0.01
0.197	0.005	0.047	0.001	-0.018	-0.51	0.015	-0.181	2.497	0.008	-0.003
0.033	0.012	0.033	0.007	-0.013	-0.441	0.004	-0.222	2.459	0.011	-0.002
-0.059	0.021	0.009	0.001	-0.015	-0.294	0.003	-0.153	2.246	0.007	0.003
-0.074	0.031	-0.005	-0.01	-0.009	-0.188	-0.002	0.027	2.08	0.005	0.004
-0.063	0.038	-0.012	-0.008	0.003	-0.109	-0.005	0.129	2.12	0.005	0
0.058	0.043	-0.022	0.001	0.022	-0.072	0	0.038	2.024	0.007	-0.004
0.163	0.045	-0.032	0.003	0.035	-0.074	-0.003	-0.097	1.615	0.008	-0.005
0.123	0.043	-0.032	0.006	0.036	0.029	-0.005	-0.013	1.301	0.001	0.002
-0.003	0.048	-0.02	0.01	0.038	0.109	0.003	0.198	1.169	-0.005	0.005
-0.127	0.063	-0.01	0.008	0.056	-0.054	0.005	0.24	0.919	-0.001	0.003
-0.133	0.078	-0.012	0.015	0.087	-0.212	0.009	0.154	0.669	-0.006	0.003
-0.024	0.097	-0.013	0.026	0.096	-0.106	0.011	0.109	0.523	-0.019	0.003
0.066	0.122	-0.005	0.014	0.071	0.007	0	0.047	0.329	-0.015	0.002
0.174	0.136	-0.002	0.003	0.042	-0.067	-0.004	-0.004	0.145	0.011	0.002
0.345	0.142	-0.002	0.013	0.028	-0.152	0.007	0.036	-0.031	0.033	0.004
0.399	0.145	-0.003	0.011	0.02	-0.133	0.007	0.011	-0.205	0.033	-0.004
0.297	0.137	-0.013	-0.002	0.014	-0.036	-0.002	-0.136	-0.371	0.023	-0.011
0.204	0.125	-0.017	0.004	0.013	0.005	0	-0.205	-0.751	0.014	-0.005
0.03	0.108	-0.013	0.014	0.002	-0.047	0.006	-0.129	-1.3	0.002	0.004
-0.264	0.093	-0.02	0.009	-0.003	-0.015	0.001	-0.07	-1.813	-0.018	0.003
-0.328	0.108	-0.023	0.005	0.029	0.097	-0.003	-0.05	-2.264	-0.036	-0.005
-0.058	0.137	-0.008	0.008	0.072	0.158	0.002	0.014	-2.527	-0.041	-0.01
0.16	0.144	0.004	0.011	0.078	0.12	0.006	0.042	-2.584	-0.035	-0.01
0.076	0.142	0	0.004	0.048	-0.013	0.001	0.011	-2.631	-0.04	-0.011
-0.084	0.146	-0.013	-0.004	0.021	-0.088	0.003	0.002	-2.616	-0.074	-0.004
-0.075	0.15	-0.017	-0.004	0.009	-0.037	0.014	0.012	-2.439	-0.098	-0.001
-0.028	0.145	-0.018	-0.01	0	-0.005	0.018	0.022	-2.353	-0.091	-0.006
-0.076	0.093	-0.018	-0.015	-0.001	-0.045	0.014	0.036	-2.443	-0.086	-0.003
-0.129	0.015	-0.022	-0.002	0.005	-0.084	0.005	0.052	-2.458	-0.068	0.001
-0.137	-0.004	-0.036	0.006	0.008	-0.108	0.001	0.061	-2.372	-0.028	-0.01
-0.13	0.049	-0.038	-0.001	0.011	-0.126	0	0.058	-2.26	0.012	-0.022
-0.111	0.151	-0.027	0.001	0.017	-0.144	-0.007	0.054	-2.087	0.06	-0.017
-0.091	0.262	-0.029	0.006	0.018	-0.183	-0.007	0.05	-1.752	0.088	-0.002
-0.129	0.295	-0.031	0.001	0.012	-0.182	0.002	0.062	-1.242	0.077	-0.001
-0.201	0.248	-0.018	0.004	0.013	-0.103	0.001	0.111	-0.805	0.059	-0.007
-0.184	0.193	-0.015	0.012	0.02	-0.024	-0.004	0.164	-0.512	0.036	-0.003
-0.095	0.153	-0.024	0.014	0.026	0.048	-0.002	0.202	-0.252	0.006	0.002
-0.036	0.13	-0.019	0.01	0.039	0.09	0.009	0.1	-0.102	-0.008	-0.003
-0.023	0.166	-0.014	0.004	0.047	0.02	0.019	-0.218	-0.02	-0.006	-0.005
-0.055	0.27	-0.019	0.006	0.055	-0.042	0.015	-0.355	0.106	0.004	-0.007
-0.078	0.379	-0.014	0.008	0.071	0.038	0.005	-0.095	0.301	0.018	-0.013
0.044	0.414	-0.013	0.001	0.072	0.157	0	0.144	0.637	0.039	-0.015
0.278	0.398	-0.017	0.002	0.05	0.173	-0.001	0.162	0.992	0.053	-0.019
0.387	0.364	-0.005	0.005	0.028	0.096	0	0.131	1.258	0.037	-0.022
0.263	0.214	0.005	0.008	0.022	0.022	-0.003	0.08	1.552	0.006	-0.007
0.097	-0.099	-0.008	0.017	0.021	-0.065	-0.007	0.006	1.901	-0.016	0.003
0.064	-0.645	-0.025	0.011	0.021	-0.203	-0.006	-0.01	2.268	-0.037	-0.014
0.082	-1.329	-0.036	-0.003	0.032	-0.258	-0.006	0.025	2.606	-0.044	-0.026
0.044	-1.637	-0.051	-0.002	0.044	-0.236	-0.005	0.04	2.778	-0.018	-0.015
-0.013	-1.532	-0.051	-0.005	0.045	-0.241	0.005	0.031	2.75	0.025	-0.009
-0.071	-1.447	-0.036	-0.007	0.041	-0.181	0.014	0.045	2.64	0.052	-0.013
-0.128	-1.29	-0.019	0.01	0.031	-0.103	0.017	0.09	2.505	0.063	-0.007
-0.071	-0.81	0	0.014	0.022	-0.12	0.013	0.124	2.381	0.06	0.003
0.046	-0.175	0.002	-0.002	0.018	-0.122	0.004	0.117	2.326	0.009	-0.005
-0.061	0.28	-0.012	-0.002	0.007	-0.08	0.009	0.105	2.24	-0.058	-0.017
-0.374	0.411	-0.007	-0.001	0.002	-0.021	0.021	0.124	2.107	-0.058	-0.016
-0.593	0.38	0.004	-0.013	0.011	0.049	0.016	0.122	2.056	-0.011	-0.007
-0.44	0.399	-0.004	-0.011	0.02	0.043	0.011	0.07	1.93	0.043	-0.006
-0.023	0.394	-0.004	0.004	0.024	0.014	0.016	0.039	1.619	0.101	-0.009
0.187	0.199	0.019	0.013	0.022	0.018	0.016	0.079	1.328	0.113	-0.001
0.169	-0.038	0.03	0.015	0.02	0.009	0.016	0.145	1.02	0.071	0.002
0.147	-0.114	0.015	0.012	0.014	0.019	0.025	0.114	0.643	0.044	-0.006
0.082	-0.087	0.001	0.009	0.01	0.012	0.018	-0.006	0.329	0.047	-0.004
0.054	-0.029	-0.006	0.013	0.019	-0.028	-0.011	0.024	-0.136	0.047	-0.006
0.116	0.044	-0.017	0.007	0.026	0.006	-0.022	0.227	-0.694	0.04	-0.017
0.11	0.045	-0.027	-0.004	0.032	-0.005	0.003	0.243	-0.893	0.028	-0.018
0.029	-0.04	-0.022	0	0.056	-0.2	0.016	-0.047	-0.933	0	-0.01
-0.004	-0.111	-0.01	0.012	0.081	-0.361	0.008	-0.265	-1.178	-0.038	-0.005
0.007	-0.092	-0.013	0.015	0.091	-0.345	0.007	-0.219	-1.498	-0.053	-0.003
0.007	0.017	-0.025	0.01	0.08	-0.338	0.002	-0.116	-1.725	-0.018	-0.004
0	0.161	-0.026	0.008	0.062	-0.426	-0.007	-0.002	-1.916	0.029	-0.002
0.002	0.259	-0.021	0.014	0.051	-0.355	0.001	0.135	-2.241	0.039	0.003
0.005	0.266	-0.02	0.011	0.033	-0.052	0.009	0.14	-2.638	0.022	0
-0.016	0.227	-0.023	0.002	0.023	0.179	0.004	0.056	-2.922	0.008	-0.011
-0.045	0.206	-0.036	0	0.039	0.282	0	0.035	-3.02	0.009	-0.016
-0.053	0.191	-0.051	-0.002	0.054	0.424	0.002	0.1	-2.938	0.004	-0.016
-0.057	0.172	-0.039	0.002	0.045	0.539	0.002	0.176	-2.777	-0.015	-0.014
-0.041	0.161	-0.019	0.008	0.027	0.567	0.001	0.079	-2.46	-0.021	-0.015
-0.012	0.147	-0.025	0.01	0.024	0.594	0.001	-0.148	-2.033	-0.019	-0.02
-0.015	0.129	-0.036	0.009	0.022	0.541	0.004	-0.243	-1.839	-0.026	-0.018
-0.033	0.113	-0.028	0.003	0.018	0.408	0.008	-0.145	-1.871	-0.035	-0.006
-0.039	0.102	-0.013	0.005	0.021	0.346	0.004	-0.053	-1.886	-0.028	-0.007
-0.014	0.096	-0.001	0.01	0.014	0.218	0	-0.101	-1.859	-0.006	-0.017
-0.022	0.089	0.011	0.011	-0.007	0.032	0.004	-0.126	-1.846	0.006	-0.016
-0.157	0.082	0.019	0.021	-0.007	0.02	0.008	-0.027	-1.71	0.001	-0.009
-0.289	0.078	0.01	0.012	0.023	0.042	0.007	-0.112	-1.371	0	-0.008
-0.273	0.067	-0.008	-0.009	0.05	-0.076	0.004	-0.496	-1.075	-0.005	-0.006
-0.176	0.048	-0.012	-0.002	0.054	-0.196	0.001	-0.612	-0.806	-0.021	0
-0.051	0.044	-0.005	0.001	0.042	-0.21	0.001	-0.262	-0.361	-0.035	0.002
0.076	0.059	-0.007	-0.005	0.018	-0.186	0.001	0.001	0.126	-0.052	0.002
0.133	0.067	-0.019	0	-0.003	-0.14	0.004	0.054	0.482	-0.06	-0.002
0.071	0.058	-0.029	0.002	-0.016	-0.038	0.007	0.138	0.746	-0.039	-0.006
-0.088	0.048	-0.038	0	-0.026	0.004	0.006	0.181	1.151	-0.011	-0.002
-0.166	0.047	-0.041	0.004	-0.02	-0.116	0.005	0.132	1.64	0.002	0
-0.017	0.051	-0.032	0.012	0.008	-0.28	0.006	0.055	1.887	0.006	-0.009
0.145	0.044	-0.028	0.012	0.031	-0.332	0.007	-0.048	1.964	-0.003	-0.014
0.096	0.038	-0.028	0.009	0.036	-0.221	0.002	-0.068	2.062	-0.018	-0.006
0.018	0.044	-0.013	0.008	0.031	-0.046	-0.001	0.052	2.339	-0.011	0.001
0.066	0.037	-0.01	0.002	0.023	0.032	0.004	0.115	2.763	0.009	-0.004
0.101	0.022	-0.02	-0.002	0.023	-0.025	0.002	0.049	2.925	0.025	-0.009
0.076	0.024	-0.015	0.004	0.03	-0.131	0.001	0.013	2.836	0.038	-0.007
0.07	0.025	-0.012	0.009	0.033	-0.207	0.01	0.059	2.718	0.047	-0.006
0.063	0.022	-0.021	0.002	0.027	-0.226	0.006	0.086	2.534	0.039	-0.011
0.039	0.03	-0.024	-0.003	0.024	-0.181	-0.003	0.018	2.317	0.017	-0.011
0.02	0.035	-0.009	-0.001	0.024	-0.106	0.001	0.008	2.029	0.005	-0.008
-0.059	0.029	0.009	-0.001	0.023	-0.069	0.006	0.157	1.714	0.004	-0.009
-0.162	0.032	0.004	0.002	0.015	-0.114	0.004	0.153	1.567	-0.004	-0.005
-0.177	0.036	-0.011	0.007	0.007	-0.214	0.004	-0.075	1.47	-0.01	-0.005
-0.168	0.024	-0.012	0.006	0.014	-0.27	0.004	-0.135	1.255	-0.008	-0.011
-0.141	0.016	-0.01	0.005	0.024	-0.256	0.001	0.021	1.044	-0.003	-0.006
-0.002	0.021	-0.009	0.013	0.029	-0.257	0.007	0.046	0.865	0.007	-0.004
0.189	0.021	-0.002	0.009	0.045	-0.28	0.02	-0.028	0.627	0.025	-0.007
0.326	0.019	0.003	-0.003	0.061	-0.264	0.023	0.063	0.392	0.032	0.001
0.375	0.022	-0.005	0.007	0.06	-0.219	0.016	0.123	0.193	0.019	0.005
0.355	0.029	-0.01	0.015	0.046	-0.205	0.008	-0.024	-0.011	0.005	-0.004
0.233	0.037	-0.011	0.01	0.031	-0.229	-0.004	-0.092	-0.246	0.005	-0.004
-0.015	0.031	-0.018	0.013	0.023	-0.234	-0.011	-0.017	-0.631	0.014	-0.002
-0.21	0.02	-0.018	0.015	0.032	-0.173	-0.006	0.043	-1.139	0.017	-0.004
-0.202	0.015	-0.009	0.014	0.04	-0.092	0.001	0.082	-1.519	0.013	-0.009
-0.15	0.008	-0.008	0.008	0.03	-0.161	-0.001	0.042	-1.768	0.014	-0.015
-0.223	-0.004	-0.017	-0.002	0.021	-0.294	-0.005	-0.064	-1.998	0.015	-0.001
-0.256	-0.008	-0.017	0.004	0.03	-0.21	-0.003	-0.07	-2.092	0.006	0.013
-0.073	0.003	-0.008	0.01	0.034	-0.029	-0.01	-0.015	-2.195	0.003	0.004
0.189	0.013	-0.007	0.003	0.033	0	-0.016	-0.044	-2.449	0.024	-0.004
0.262	0.007	-0.015	0	0.047	-0.124	-0.006	-0.108	-2.501	0.038	-0.005
0.047	0.007	-0.018	-0.002	0.051	-0.257	0.007	-0.044	-2.381	0.014	-0.004
-0.199	0.011	-0.014	-0.002	0.035	-0.263	0.011	0.087	-2.299	-0.002	-0.001
-0.231	0.014	-0.007	0.007	0.03	-0.244	0.007	0.113	-2.145	0.018	-0.004
-0.205	0.021	-0.002	0.008	0.027	-0.285	0.004	0.099	-2.001	0.028	-0.007
-0.25	0.016	0.002	0.001	0.015	-0.242	0.001	0.122	-1.852	0.002	-0.01
-0.089	-0.001	0.012	-0.003	0.014	-0.104	-0.001	0.126	-1.735	-0.033	-0.013
0.25	0.011	0.019	0.002	0.033	0.075	0.008	0.122	-1.801	-0.053	-0.012
0.233	0.042	0.013	0.011	0.068	0.332	0.018	0.086	-1.719	-0.059	-0.015
-0.094	0.047	0.003	0.009	0.096	0.523	0.02	0.007	-1.399	-0.048	-0.02
-0.18	0.041	-0.001	-0.006	0.091	0.509	0.016	0.01	-1.084	-0.017	-0.017
-0.03	0.056	-0.002	-0.008	0.063	0.458	0.011	0.103	-0.75	0.007	-0.009
0.067	0.071	-0.014	0.001	0.041	0.463	0.014	0.157	-0.509	0.011	-0.01
0.092	0.064	-0.03	0.005	0.042	0.403	0.022	0.147	-0.466	0.003	-0.015
0.08	0.056	-0.031	0.003	0.048	0.33	0.023	0.142	-0.408	-0.008	-0.012
0.032	0.065	-0.024	0.003	0.034	0.328	0.012	0.098	-0.16	-0.003	-0.007
-0.07	0.072	-0.028	0.008	0.005	0.243	0.003	-0.108	0.154	0.008	-0.011
-0.213	0.065	-0.043	0.01	-0.016	0.1	0.002	-0.341	0.378	-0.003	-0.018
-0.289	0.056	-0.059	0.011	-0.016	0.107	0.002	-0.374	0.685	-0.018	-0.02
-0.18	0.054	-0.069	0.013	-0.009	0.192	0.003	-0.229	1.188	-0.013	-0.02
0.064	0.066	-0.072	0.006	-0.005	0.228	0.013	-0.042	1.723	-0.003	-0.021
0.175	0.078	-0.076	0.003	-0.001	0.252	0.021	0.041	2.132	0.003	-0.017
0.1	0.078	-0.075	0.01	0.002	0.265	0.013	0.037	2.344	0.002	-0.014
0.056	0.074	-0.06	0.004	-0.001	0.276	0.002	0.094	2.378	-0.005	-0.019
0.064	0.077	-0.04	-0.005	-0.011	0.267	0.003	0.13	2.327	-0.005	-0.019
0.061	0.096	-0.029	0.002	-0.021	0.167	0.011	0.101	2.315	-0.001	-0.015
0.078	0.111	-0.016	0.006	-0.021	0.005	0.015	0.128	2.304	0.001	-0.019
0.125	0.109	0.006	0.001	-0.016	-0.162	0.008	0.136	2.274	-0.004	-0.01
0.163	0.109	0.02	0.001	-0.01	-0.189	-0.003	0.045	2.319	-0.019	0.004
0.125	0.129	0.02	0.007	0.011	-0.032	0	-0.042	2.208	-0.033	0.001
0.043	0.17	0.016	0.006	0.042	0.012	0.014	-0.047	1.892	-0.022	-0.002
-0.047	0.205	0.007	-0.005	0.043	-0.076	0.021	0.004	1.716	0.014	0.005
-0.199	0.21	-0.016	-0.01	0.003	-0.084	0.017	0.034	1.58	0.028	0.01
-0.332	0.204	-0.026	-0.006	-0.024	-0.101	0.007	0.001	1.289	0.011	0.006
-0.32	0.213	-0.01	-0.001	-0.006	-0.148	0.003	-0.063	1.049	-0.001	-0.006
-0.219	0.152	0.003	0	0.039	-0.154	0.003	-0.099	0.869	-0.005	-0.006
-0.137	-0.056	0.004	-0.008	0.078	-0.178	-0.007	-0.036	0.609	-0.006	0.008
-0.118	-0.263	0	-0.013	0.091	-0.145	-0.01	0.094	0.409	0.014	0.01
-0.186	-0.284	-0.005	0.001	0.072	-0.059	-0.005	0.127	0.327	0.042	0.007
-0.197	-0.134	-0.009	0.014	0.051	-0.059	-0.005	0.059	0.279	0.055	0.002
0.047	0.021	-0.008	0.015	0.065	-0.059	-0.006	0.029	0.249	0.064	-0.012
0.35	0.028	-0.002	0.015	0.09	-0.014	-0.006	0.086	0.141	0.073	-0.013
0.415	-0.045	-0.006	0.012	0.089	0.026	-0.003	0.184	-0.097	0.055	0.003
0.33	-0.054	-0.017	0.009	0.069	0.081	0.001	0.142	-0.427	0.01	0.006
0.226	-0.062	-0.011	0.012	0.043	0.081	0.001	-0.049	-0.853	-0.016	-0.003
0.092	-0.189	-0.008	0.005	0.024	0.042	-0.001	-0.068	-1.306	0.003	-0.009
-0.012	-0.42	-0.019	-0.003	0.015	0.052	0.003	0.067	-1.728	0.037	-0.011
-0.077	-0.608	-0.022	0.008	0.016	0.057	0.02	0.137	-2.118	0.052	-0.009
-0.15	-0.616	-0.02	0.01	0.034	0.014	0.032	0.221	-2.415	0.049	-0.003
-0.204	-0.467	-0.017	-0.007	0.053	-0.039	0.02	0.264	-2.566	0.035	0.004
-0.202	-0.277	-0.012	-0.005	0.061	-0.048	0.003	0.135	-2.594	0.002	0.002
-0.208	-0.117	-0.016	0.004	0.077	-0.026	0.003	-0.033	-2.593	-0.027	-0.012
-0.307	0.012	-0.02	0.001	0.085	-0.095	0.009	-0.17	-2.552	-0.029	-0.019
-0.395	0.105	-0.015	0.009	0.053	-0.221	0.004	-0.276	-2.386	-0.03	-0.013
-0.375	0.125	-0.012	0.011	0.01	-0.241	0.005	-0.299	-2.221	-0.047	-0.01
-0.351	0.096	-0.011	-0.003	-0.002	-0.231	0.007	-0.255	-2.112	-0.044	-0.015
-0.306	0.111	-0.002	0.003	-0.001	-0.305	0.001	-0.152	-1.903	-0.033	-0.014
-0.066	0.149	0.01	0.02	-0.008	-0.302	-0.004	-0.032	-1.736	-0.027	-0.011
0.31	0.081	0.01	0.019	0.006	-0.199	-0.001	-0.032	-1.812	0.015	-0.012
0.554	-0.052	-0.003	0.01	0.035	-0.245	0.011	-0.126	-1.828	0.046	-0.009
0.538	-0.097	-0.001	0.008	0.032	-0.354	0.012	-0.122	-1.584	-0.014	-0.009
0.362	-0.069	0.011	0.014	0.011	-0.308	-0.002	-0.04	-1.295	-0.087	-0.01
0.161	-0.005	0.011	0.014	0.008	-0.224	-0.01	-0.008	-1.013	-0.081	-0.006
0.051	0.101	0.007	0.008	0.005	-0.151	-0.001	0.054	-0.705	-0.002	-0.008
0.113	0.127	0.007	0.004	0.008	-0.065	0.01	0.147	-0.334	0.081	-0.015
0.21	0.015	0.001	0.007	0.04	-0.023	0.008	0.144	0.067	0.096	-0.011
0.161	-0.091	-0.011	0.008	0.055	0.003	0.004	0.076	0.191	0.064	0
0.033	-0.082	-0.031	0.002	0.026	0.012	0.005	0.049	0.168	0.024	0.001
-0.102	-0.005	-0.036	-0.005	-0.006	-0.007	0.006	0.085	0.403	-0.008	-0.003
-0.223	0.09	-0.018	-0.001	-0.013	-0.044	0.004	0.139	0.754	-0.015	-0.003
-0.182	0.166	-0.012	0.006	0	-0.144	-0.003	0.154	1.074	-0.013	-0.005
-0.017	0.193	-0.018	0.01	0.009	-0.205	-0.006	0.017	1.462	-0.019	-0.008
0.026	0.19	-0.014	0.007	-0.001	-0.187	-0.003	-0.281	1.797	-0.022	-0.012
-0.06	0.175	-0.008	0	0.002	-0.206	0.004	-0.43	1.989	-0.021	-0.012
-0.132	0.147	-0.009	0.001	0.022	-0.182	0.006	-0.215	2.304	-0.012	-0.004
-0.133	0.11	-0.021	0.005	0.03	-0.109	0.006	0.088	2.69	0.018	-0.005
0.007	0.079	-0.026	0.006	0.023	-0.171	0.007	0.183	2.821	0.027	-0.01
0.204	0.074	-0.004	0.007	0.015	-0.292	0.003	0.151	2.85	0.005	-0.005
0.189	0.082	0.004	0.002	0.011	-0.319	0	0.171	2.817	0.006	-0.006
-0.027	0.063	-0.025	-0.005	0.015	-0.287	0.005	0.216	2.652	0.02	-0.008
-0.218	-0.016	-0.043	-0.005	0.018	-0.181	0.004	0.183	2.481	0.018	0.001
-0.281	-0.127	-0.036	0.003	0.018	-0.062	0.002	0.134	2.175	0.019	-0.001
-0.251	-0.175	-0.032	0.011	0.045	-0.112	0.012	0.119	1.839	0.026	-0.015
-0.214	-0.13	-0.034	0.004	0.089	-0.146	0.008	0.1	1.657	0.024	-0.013
-0.16	-0.035	-0.04	-0.005	0.091	0.055	-0.003	0.142	1.481	0.011	-0.004
-0.067	0.057	-0.048	0.002	0.052	0.241	0.009	0.211	1.321	0.002	-0.009
0.007	0.093	-0.038	0.017	0.026	0.235	0.021	0.106	1.206	-0.001	-0.017
-0.015	0.083	-0.017	0.021	0.031	0.157	0.012	-0.045	1.027	-0.01	-0.014
-0.163	0.083	-0.013	0.01	0.053	0.121	0.005	-0.031	0.77	-0.01	-0.007
-0.288	0.096	-0.012	0	0.06	0.098	0.005	0.017	0.494	-0.01	0
-0.222	0.089	-0.009	0.004	0.036	-0.032	-0.001	0.124	0.208	-0.024	-0.002
0.026	0.075	-0.003	0.008	0.004	-0.183	-0.004	0.295	-0.149	-0.015	-0.019
0.262	0.079	-0.003	0.004	-0.012	-0.234	-0.003	0.031	-0.578	0.021	-0.019
0.248	0.081	-0.017	0.006	0.003	-0.335	-0.003	-0.487	-1.048	0.039	-0.001
0.042	0.08	-0.009	0.007	0.052	-0.474	-0.004	-0.37	-1.449	0.019	-0.004
-0.11	0.09	0.014	0.003	0.091	-0.376	-0.001	0.021	-1.748	-0.008	-0.015
-0.141	0.091	0	0.007	0.075	-0.125	0.006	-0.057	-2.086	-0.007	-0.006
-0.09	0.076	-0.025	0.009	0.028	-0.044	0.005	-0.142	-2.394	-0.002	-0.002
0.022	0.063	-0.026	0.005	-0.006	-0.061	0.001	0.005	-2.499	-0.024	-0.007
0.109	0.052	-0.026	0.006	-0.017	0.057	0.002	0.056	-2.539	-0.048	-0.006
0.111	0.029	-0.031	0.006	-0.007	0.209	0.002	0.075	-2.644	-0.045	-0.01
0.083	0.015	-0.027	0	0.013	0.218	0.001	-0.001	-2.634	-0.026	-0.022
0.05	0.019	-0.022	-0.007	0.016	0.166	0.005	-0.225	-2.483	-0.016	-0.023
0.013	0.016	-0.014	-0.006	0.005	0.161	0.008	-0.241	-2.476	-0.004	-0.009
0.005	0.011	-0.002	0.005	0.013	0.203	0.005	-0.001	-2.513	0.028	0.002
0.014	0.013	-0.006	0.01	0.041	0.314	0.001	0.224	-2.288	0.062	0.002
0	0.012	-0.02	0.014	0.06	0.397	0	0.177	-1.996	0.074	0.005
-0.023	0.002	-0.021	0.016	0.06	0.354	0.008	-0.228	-1.791	0.063	0.006
-0.017	0.003	-0.018	0.005	0.048	0.306	0.012	-0.502	-1.465	0.03	-0.001
-0.018	0.017	-0.025	0.003	0.026	0.255	0.003	-0.244	-1.068	0.001	-0.007
-0.035	0.013	-0.028	0.01	0.006	0.169	0.002	0.137	-0.84	-0.002	-0.009
-0.016	-0.002	-0.028	0.007	0.005	0.194	0.011	0.202	-0.704	-0.001	-0.009
0.005	0.001	-0.023	0.003	0.014	0.263	0.014	0.064	-0.545	-0.005	-0.009
-0.001	0.006	-0.01	0.005	0.009	0.249	0.009	-0.02	-0.373	-0.003	-0.011
-0.003	0.004	-0.015	0.006	-0.003	0.26	0.007	0.061	-0.097	-0.002	-0.008
-0.005	0.013	-0.029	0.006	-0.006	0.316	0.007	0.208	0.206	-0.002	-0.001
-0.001	0.012	-0.019	0.009	0.004	0.231	0.007	0.245	0.406	0.009	-0.002
0.052	-0.003	-0.006	0.003	0.028	-0.058	0.008	0.124	0.681	0.031	-0.007
0.134	-0.002	-0.02	-0.008	0.042	-0.257	0.008	-0.024	1.15	0.036	-0.004
0.139	0.001	-0.025	-0.002	0.042	-0.143	0.004	-0.021	1.658	0.016	-0.008
0.04	-0.017	-0.023	0.009	0.053	0.037	0.006	0.051	1.989	-0.006	-0.023
-0.072	-0.025	-0.041	0.001	0.062	0.039	0.005	0.064	2.121	-0.008	-0.031
-0.158	-0.005	-0.046	-0.01	0.058	-0.03	0.003	0.101	2.239	0.001	-0.019
-0.157	0.011	-0.032	-0.004	0.067	0.011	0.017	0.119	2.361	0.004	-0.006
-0.01	0.015	-0.017	0.003	0.098	0.192	0.022	0.044	2.396	0.004	-0.01
0.1	0.018	-0.007	0.005	0.114	0.324	0.01	0.004	2.349	0.004	-0.011
0.09	0.02	-0.006	0.011	0.08	0.289	0.004	-0.063	2.267	-0.003	-0.006
0.076	0.019	-0.006	0.016	0.033	0.214	0.004	-0.333	2.196	-0.01	-0.01
0.018	0.013	0.001	0.015	0.022	0.153	0.004	-0.464	2.041	-0.002	-0.015
-0.042	0.008	0.009	0.015	0.033	0.177	0.005	-0.187	1.835	-0.002	-0.011
0.039	0.013	0.005	0.01	0.031	0.307	0.004	0.073	1.682	-0.022	-0.005
0.213	0.01	-0.005	-0.001	0.006	0.296	0.004	0.078	1.494	-0.031	-0.003
0.371	-0.005	-0.007	0.002	-0.013	0.17	0.007	0.086	1.284	-0.026	-0.003
0.312	-0.003	-0.008	0.012	-0.01	0.166	0.011	0.169	1.056	-0.014	-0.007
-0.018	0.011	-0.013	0.004	-0.005	0.157	0.01	0.221	0.784	0	-0.012
-0.282	0.015	-0.01	0	-0.01	0.011	0.01	0.237	0.55	0.01	-0.005
-0.342	0.012	-0.002	0.008	-0.009	-0.172	0.012	0.178	0.334	0.019	0.002
-0.319	0.011	0	0.002	0.013	-0.337	0.009	0.012	0.159	0.023	0
-0.207	0.01	-0.001	-0.005	0.034	-0.407	0.002	-0.127	0.096	0.015	-0.001
-0.1	0.011	-0.001	-0.002	0.033	-0.353	0.005	-0.098	0.082	0.011	0
-0.116	0.018	0.001	-0.002	0.026	-0.354	0.006	0.012	0.058	0.01	-0.001
-0.136	0.017	-0.001	0.001	0.026	-0.42	-0.002	-0.035	-0.122	0.002	-0.002
-0.05	0.008	-0.008	0.009	0.029	-0.403	0	-0.172	-0.547	0.006	0.003
0.064	0.006	-0.011	0.011	0.032	-0.387	0.002	-0.069	-1.007	0.015	0.004
0.092	0.007	-0.007	0.011	0.027	-0.394	-0.006	0.163	-1.412	0.011	-0.008
0.044	0.002	-0.003	0.015	0.022	-0.293	-0.006	0.154	-1.83	0.007	-0.012
0.031	0.001	-0.001	0.017	0.034	-0.134	0.001	0.047	-2.188	0.01	-0.002
0.058	0.007	-0.007	0.011	0.063	-0.03	0.007	0.098	-2.427	0.008	-0.003
0.071	0.011	-0.02	0.005	0.079	-0.034	0.013	0.154	-2.537	-0.001	-0.009
0.061	0.008	-0.022	0.006	0.063	-0.067	0.013	0.07	-2.511	-0.01	-0.005
-0.002	0.006	-0.015	0.005	0.03	-0.015	0.009	-0.064	-2.539	-0.015	-0.001
-0.081	0.014	-0.007	-0.005	-0.001	-0.112	0.01	-0.108	-2.688	-0.003	-0.005
-0.084	0.021	0.004	-0.009	-0.021	-0.473	0.008	-0.068	-2.674	0.011	-0.009
-0.067	0.012	0.003	0.004	-0.022	-0.72	0.007	-0.113	-2.505	0.005	-0.008
-0.113	0.009	-0.014	0.013	-0.003	-0.637	0.003	-0.237	-2.404	0.001	-0.007
-0.144	0.015	-0.025	0.002	0.027	-0.446	-0.011	-0.183	-2.243	0.003	-0.007
-0.125	0.012	-0.025	0	0.044	-0.371	-0.015	0.031	-2	-0.003	-0.013
-0.121	0.007	-0.023	0.011	0.046	-0.291	-0.001	0.143	-1.799	-0.004	-0.01
-0.11	0.009	-0.024	0.007	0.045	-0.128	0.003	0.181	-1.51	0	0.002
-0.044	0.01	-0.021	-0.001	0.048	-0.105	-0.008	0.232	-1.145	0.002	-0.001
0.013	0.01	-0.014	0.005	0.063	-0.244	-0.015	0.163	-0.825	0.006	-0.013
0.007	0.012	-0.011	0.008	0.068	-0.382	-0.011	-0.032	-0.46	0.003	-0.016
-0.01	0.009	-0.01	0.002	0.042	-0.44	-0.002	-0.117	-0.066	-0.005	-0.012
0.005	0.005	-0.013	-0.005	0.025	-0.304	0.009	-0.006	0.323	-0.008	-0.006
0.003	0.01	-0.02	-0.006	0.032	-0.069	0.017	0.12	0.656	-0.002	-0.003
-0.01	0.02	-0.017	-0.001	0.026	-0.014	0.023	0.151	0.763	-0.004	-0.005
-0.004	0.018	-0.014	-0.002	0.01	-0.036	0.035	0.125	0.858	-0.007	-0.004
-0.024	0.016	-0.026	-0.002	0.01	0.006	0.045	0.09	1.106	0.004	-0.005
-0.052	0.032	-0.039	0.007	-0.001	-0.033	0.046	0.038	1.301	0.009	-0.017
-0.03	0.042	-0.039	0.004	-0.026	-0.061	0.024	0.004	1.466	-0.001	-0.021
0	0.031	-0.025	-0.003	-0.019	0.041	-0.014	0.1	1.705	-0.007	-0.007
-0.002	0.026	-0.008	-0.001	0.004	0.115	-0.034	0.214	1.981	0.002	-0.007
0.004	0.03	-0.009	-0.001	0.005	0.067	-0.022	0.103	2.164	0.01	-0.021
0.015	0.036	-0.02	0.002	0.003	-0.003	-0.01	-0.115	2.232	0	-0.016
0.002	0.039	-0.021	0.008	0.012	0.137	-0.003	-0.153	2.356	-0.006	-0.007
-0.011	0.044	-0.012	0.004	0.02	0.39	0.008	-0.006	2.43	0.005	-0.013
-0.01	0.055	-0.002	0	0.034	0.379	0.004	0.148	2.338	0.013	-0.016
-0.011	0.054	-0.011	0.006	0.055	0.221	-0.007	0.158	2.205	0.016	-0.008
-0.012	0.046	-0.037	0.007	0.062	0.142	0.003	0.005	2.012	0.012	-0.002
-0.016	0.06	-0.036	0.002	0.066	0.088	0.012	-0.172	1.737	0	-0.001
-0.02	0.079	-0.011	0.005	0.09	0.085	0.002	-0.28	1.533	-0.001	-0.001
-0.007	0.077	-0.005	0.013	0.103	0.112	-0.003	-0.278	1.404	0.004	-0.001
-0.012	0.08	-0.007	0.016	0.066	0.082	0.01	-0.116	1.186	-0.005	-0.004
-0.029	0.09	-0.004	0.014	0.016	-0.011	0.015	0.084	1.118	-0.007	-0.006
-0.008	0.085	-0.012	0.008	0.007	-0.083	0.016	0.135	1.288	0.004	-0.01
0.003	0.085	-0.027	0.003	0.018	-0.016	0.022	0.079	1.254	0.003	-0.013
-0.018	0.099	-0.023	0	0.017	0.053	0.014	0.106	1.013	-0.003	-0.01
-0.012	0.1	-0.009	0.005	0.02	-0.003	-0.003	0.168	0.742	-0.003	-0.008
0.01	0.092	0.003	0.012	0.032	-0.018	-0.007	-0.056	0.397	-0.001	-0.004
0.012	0.107	-0.003	0.012	0.03	0.021	-0.004	-0.47	0.01	0.005	-0.003
0.009	0.13	-0.025	0.01	0.021	-0.027	-0.004	-0.467	-0.445	0.005	-0.015
0.01	0.135	-0.026	0.005	0.02	-0.005	-0.005	-0.085	-0.848	-0.003	-0.016
-0.003	0.132	-0.012	-0.005	0.016	0.13	-0.004	0.096	-0.908	-0.007	-0.001
-0.013	0.132	-0.015	-0.004	0.011	0.103	-0.004	0.061	-0.788	-0.007	0.002
-0.011	0.13	-0.014	0.005	0.016	0.041	-0.006	0.049	-0.989	-0.005	-0.006
-0.025	0.134	-0.002	0.008	0.026	0.133	0.002	0.043	-1.408	-0.009	-0.012
-0.028	0.145	-0.002	0.004	0.027	0.207	0.01	0.024	-1.622	-0.048	-0.014
-0.01	0.158	-0.006	0.001	0.025	0.228	0.001	0.021	-1.891	-0.104	-0.012
-0.005	0.17	-0.008	0.002	0.023	0.195	-0.003	0.019	-2.41	-0.108	-0.008
0.002	0.177	-0.01	0.006	0.029	0.186	0.005	0.009	-2.752	-0.066	0.002
0.003	0.162	-0.008	0.01	0.035	0.267	-0.002	0.006	-2.859	-0.031	0.009
-0.02	0.096	-0.015	0.011	0.033	0.244	-0.012	0.018	-2.908	0.016	0
-0.031	-0.018	-0.017	0.007	0.031	0.218	0	0.028	-2.749	0.073	-0.007
-0.028	-0.151	-0.01	0.003	0.031	0.322	0.01	0.03	-2.532	0.104	-0.004
-0.034	-0.248	-0.02	0.009	0.033	0.337	0.009	0.03	-2.492	0.11	-0.007
-0.026	-0.33	-0.031	0.013	0.024	0.212	0.008	0.032	-2.373	0.09	-0.011
-0.014	-0.492	-0.025	0.008	0.007	0.068	0.006	0.031	-2.085	0.052	-0.009
-0.028	-0.617	-0.02	0.009	0.012	-0.003	0.007	0.024	-1.774	0.03	-0.012
-0.043	-0.54	-0.022	0.014	0.034	-0.016	0.005	0.022	-1.42	0.018	-0.019
-0.034	-0.339	-0.021	0.011	0.041	-0.037	0.008	0.029	-1.104	0.008	-0.013
-0.019	-0.102	-0.021	0.01	0.035	-0.019	0.021	0.027	-0.859	0.026	0.002
0	0.151	-0.021	0.005	0.029	0.045	0.024	0.017	-0.636	0.05	0.003
[truncated: 31,035 more rows]
