# Supplementary material for: Asymmetric and transient properties of reciprocal activity of antagonists during the paw-shake response in the cat
Source: PLoS Comput Biol. 2021 Dec 28;17(12):e1009677. doi: 10.1371/journal.pcbi.1009677 (PMC8759665; doi:10.1371/journal.pcbi.1009677)
Supplement: S1 Data — File name of each file has the following structure: SupplementaryFileNumber_Data_SessionNumber_AnimalCode_EpisodeNumber.txt. Example: S1_Data_7_3-25-0_bo_9F.txt, where S1 is the supplementary data file number 7, 3-25-0 is session number, bo is animal code, 9F is episode number, and txt is file type extension. Each column of each file contains raw EMG signal of a specific muscle in mV sampled at 3000 Hz and band-pass filtered (Butterworth zero-lag filter, 30 Hz– 1000 Hz, 3 dB). First line of each file contains muscle name abbreviations (see Table 3 in the manuscript): MG, medial gastrocnemius; SO, soleus; BFS, biceps femoris anterior; IP, iliopsoas; TA, tibialis anterior; VA, vastus lateralis and vastus medialis. (ZIP) [file pcbi.1009677.s001.zip › S1_Data/S1_Data_35_6-9-0_br_31F.txt]

BFP	MG	SO	BFA	VM	TA	VL	IP	RF	MGprox	Sural Nerve
-0.103	-0.034	0.035	0.071	-0.05	-34.215	0.044	-0.061	-2.076	0.017	0.007
0.167	-0.024	0.041	0.049	-0.046	-29.661	0.01	-0.098	-2.062	0.018	0.002
0.305	-0.028	0.009	0.009	-0.048	-23.439	-0.014	-0.13	-2.034	0.02	0
0.277	-0.05	-0.008	-0.014	-0.043	-18.647	-0.03	-0.098	-2.024	0.02	0.012
0.248	-0.057	0.01	-0.016	-0.032	-14.295	-0.056	-0.046	-2.025	0.023	0.014
0.213	-0.052	0.004	-0.004	-0.028	-10.22	-0.066	-0.025	-2	0.024	0.005
0.185	-0.057	-0.007	-0.007	-0.028	-6.723	-0.066	-0.016	-1.989	0.011	0.006
0.184	-0.06	0.012	-0.027	-0.017	-3.443	-0.081	-0.02	-2.002	0.002	0.007
0.187	-0.044	0.023	-0.034	-0.012	-0.406	-0.09	-0.032	-1.983	0.016	0.003
0.164	-0.039	0.011	-0.035	-0.024	2.205	-0.087	-0.017	-1.961	0.028	0.002
0.102	-0.057	0.004	-0.045	-0.043	4.536	-0.085	0.011	-1.969	0.028	0.001
0.065	-0.061	0.017	-0.05	-0.055	6.655	-0.082	0.02	-1.977	0.028	0.008
0.08	-0.045	0.024	-0.042	-0.051	8.443	-0.084	0.01	-1.974	0.018	0.011
0.089	-0.047	0.013	-0.027	-0.041	9.915	-0.09	-0.009	-1.951	0.008	0.002
0.067	-0.06	0	-0.026	-0.035	11.155	-0.094	-0.02	-1.938	0.006	0.001
0.051	-0.053	0.002	-0.039	-0.027	12.21	-0.094	-0.014	-1.97	0.005	0.008
0.063	-0.041	0.012	-0.043	-0.021	13.055	-0.088	-0.007	-1.967	-0.001	0.012
0.062	-0.029	0.015	-0.031	-0.025	13.682	-0.082	-0.001	-1.931	-0.011	0.019
0.035	-0.022	0.007	-0.03	-0.022	14.135	-0.081	0.002	-1.945	-0.017	0.016
0.02	-0.038	0.001	-0.047	-0.015	14.434	-0.081	-0.001	-1.958	-0.007	0.001
0.028	-0.044	0.005	-0.045	-0.019	14.677	-0.078	-0.001	-1.931	0.008	-0.004
0.044	-0.038	0.017	-0.023	-0.027	14.841	-0.074	0.005	-1.919	0.014	0.008
0.051	-0.053	0.013	-0.023	-0.028	14.804	-0.081	0.006	-1.918	0.016	0.016
0.04	-0.062	-0.002	-0.042	-0.023	14.701	-0.087	0.004	-1.904	0.016	0.015
0.012	-0.05	-0.005	-0.051	-0.01	14.719	-0.069	0.002	-1.914	0.009	0.019
0.008	-0.041	0	-0.045	-0.006	14.716	-0.051	0.001	-1.944	0.002	0.02
0.045	-0.037	-0.005	-0.037	-0.011	14.486	-0.055	0.003	-1.932	0.002	0.009
0.057	-0.035	-0.015	-0.041	-0.012	14.091	-0.057	0.006	-1.89	0.006	0.001
0.027	-0.035	0.003	-0.042	-0.014	13.65	-0.048	0.002	-1.898	0.01	0.004
0.012	-0.034	0.029	-0.022	-0.007	13.183	-0.045	-0.003	-1.957	0.005	0.014
0.015	-0.04	0.014	-0.007	0.004	12.715	-0.05	-0.002	-2.018	-0.003	0.019
0.023	-0.05	-0.003	-0.007	-0.009	12.283	-0.054	0.001	-2.059	0.003	0.015
0.03	-0.053	0.006	-0.01	-0.018	11.85	-0.05	-0.008	-2.048	0.003	0.009
0.03	-0.049	0.006	-0.012	-0.007	11.313	-0.049	-0.025	-1.975	-0.009	0.001
0.027	-0.043	-0.004	-0.004	-0.012	10.718	-0.045	-0.03	-1.915	0.002	0.003
0.024	-0.042	-0.001	0.001	-0.027	10.177	-0.035	-0.015	-1.909	0.018	0.016
0.04	-0.041	-0.002	-0.016	-0.038	9.613	-0.038	-0.005	-1.948	0.007	0.022
0.05	-0.034	-0.007	-0.025	-0.043	8.944	-0.043	-0.027	-2	-0.003	0.015
0.016	-0.03	0	-0.01	-0.052	8.268	-0.033	-0.025	-2.016	0.007	0.011
-0.047	-0.038	0.002	-0.01	-0.065	7.639	-0.025	-0.002	-2.022	0.012	0.015
-0.083	-0.047	-0.008	-0.03	-0.065	7.048	-0.028	-0.062	-2.042	-0.001	0.017
-0.054	-0.042	-0.009	-0.029	-0.06	6.476	-0.025	-0.145	-2.032	-0.01	0.007
-0.021	-0.024	-0.002	-0.017	-0.05	5.878	-0.011	-0.116	-2.005	-0.013	-0.006
-0.033	-0.017	0.004	-0.021	-0.021	5.308	-0.012	-0.033	-1.98	-0.014	-0.003
-0.022	-0.032	0.001	-0.027	0.022	4.801	-0.031	0.008	-1.953	-0.007	0.015
0.024	-0.048	-0.002	-0.017	0.063	4.306	-0.037	0.004	-1.948	0.004	0.009
0.054	-0.051	0.006	-0.006	0.052	3.881	-0.025	-0.009	-1.955	0.013	-0.01
0.053	-0.051	0.011	-0.015	-0.003	3.533	-0.011	0.016	-1.955	0.011	-0.001
0.059	-0.05	0.007	-0.026	-0.021	3.157	-0.008	0.054	-1.989	-0.002	0.012
0.099	-0.039	0.013	-0.013	0.002	2.805	-0.015	0.052	-2.024	-0.003	0
0.116	-0.037	0.022	-0.001	0.013	2.484	-0.024	0.044	-2	-0.003	-0.003
0.06	-0.045	0.019	-0.007	-0.013	2.103	-0.026	0.074	-1.993	-0.03	0.001
-0.003	-0.036	0.011	-0.006	-0.045	1.718	-0.023	0.098	-2.019	-0.077	-0.002
-0.002	-0.027	0	-0.006	-0.048	1.327	-0.017	0.085	-1.995	-0.123	0.005
0.029	-0.041	-0.001	-0.004	-0.038	0.928	-0.009	0.085	-1.957	-0.14	0.02
0.059	-0.046	0.013	0.008	-0.025	0.667	-0.002	0.111	-1.971	-0.12	0.016
0.087	-0.033	0.016	0.011	-0.006	0.436	-0.002	0.092	-1.973	-0.094	0.01
0.04	-0.033	0.009	-0.007	0.006	0.067	-0.01	0.014	-1.923	-0.069	0.014
-0.089	-0.03	0.005	-0.009	-0.01	-0.299	-0.012	0.012	-1.903	-0.03	0.016
-0.158	-0.016	0.006	0.008	-0.085	-0.632	-0.007	0.111	-1.927	0.019	0.018
-0.13	-0.019	0.007	0.002	-0.166	-0.968	-0.011	0.093	-1.941	0.05	0.022
-0.092	-0.039	-0.004	-0.022	-0.152	-1.174	-0.014	0.02	-1.958	0.045	0.017
-0.063	-0.043	-0.016	-0.012	-0.07	-1.287	-0.012	0.072	-1.973	0.043	0.013
-0.031	-0.037	-0.013	0.013	0.009	-1.426	-0.018	-0.088	-1.964	0.07	0.015
-0.03	-0.041	-0.004	-0.004	0.079	-1.603	-0.021	-0.455	-1.962	0.083	0.01
-0.04	-0.043	0.004	-0.031	0.107	-1.797	-0.019	-0.434	-1.969	0.065	0.006
0.032	-0.029	0.013	-0.02	0.057	-1.914	-0.021	-0.134	-1.964	0.044	0.009
0.093	-0.014	0.024	-0.006	-0.02	-1.95	-0.025	-0.035	-1.969	0.028	0.012
0.002	-0.029	0.031	-0.002	-0.058	-1.977	-0.025	-0.003	-1.975	0.013	0.014
-0.094	-0.059	0.019	0.001	-0.062	-1.996	-0.019	0.089	-1.963	0.014	0.014
-0.08	-0.052	0.001	-0.007	-0.045	-2.064	-0.009	0.036	-1.965	0.033	0.007
-0.062	-0.035	-0.002	-0.009	-0.017	-2.128	-0.005	-0.134	-1.98	0.042	0.004
-0.07	-0.039	0.004	0.005	-0.027	-2.07	-0.01	-0.198	-1.981	0.042	0.001
-0.059	-0.039	0.01	0.005	-0.065	-2.064	-0.023	-0.077	-1.949	0.039	-0.001
-0.054	-0.041	0.013	-0.008	-0.077	-2.172	-0.032	0.115	-1.908	0.026	0.006
-0.037	-0.048	0.009	-0.009	-0.077	-2.197	-0.026	0.137	-1.896	0.011	0.01
0.025	-0.037	0.014	-0.008	-0.056	-2.263	-0.017	-0.036	-1.9	0.007	0.004
0.084	-0.024	0.024	-0.013	-0.001	-2.454	-0.019	-0.09	-1.903	0.014	-0.001
0.102	-0.036	0.008	-0.007	0.003	-2.425	-0.022	0.005	-1.884	0.03	0.004
0.077	-0.05	-0.011	0.002	-0.051	-2.18	-0.02	-0.03	-1.88	0.046	0.008
0.039	-0.05	0.002	0.004	-0.059	-2.054	-0.021	-0.129	-1.953	0.053	0
0.018	-0.05	0.015	0.007	-0.012	-2.044	-0.028	-0.061	-2.048	0.048	0.002
0	-0.058	-0.003	0.001	0.035	-2.019	-0.028	0.104	-2.126	0.036	0.017
0.002	-0.054	-0.011	-0.009	0.038	-1.991	-0.018	0.158	-2.157	0.02	0.017
0.025	-0.038	0.012	-0.01	-0.002	-2.064	-0.012	0.071	-2.12	0.005	0.015
0.024	-0.05	0.021	-0.013	-0.022	-2.223	-0.025	-0.04	-2.107	0.01	0.02
0.011	-0.078	0.005	-0.017	-0.024	-2.248	-0.038	-0.051	-2.115	0.02	0.012
0.013	-0.063	0	-0.002	-0.056	-2.183	-0.033	0.041	-2.086	0.015	0.007
0.01	-0.039	0.005	0.007	-0.085	-2.169	-0.03	-0.029	-2.036	0.019	0.013
0.02	-0.042	0.007	-0.003	-0.069	-2.142	-0.036	-0.339	-1.996	0.027	0.021
0.038	-0.052	0.001	-0.001	-0.038	-2.237	-0.032	-0.495	-2.011	0.019	0.022
0.009	-0.057	-0.005	-0.003	-0.014	-2.431	-0.019	-0.388	-2.023	0.009	0.016
-0.035	-0.04	0.002	-0.016	0.001	-2.393	-0.021	-0.259	-1.994	0.007	0.018
-0.031	-0.021	0.013	-0.009	-0.006	-2.197	-0.03	-0.073	-2.008	0.008	0.019
-0.004	-0.032	0.012	0.001	-0.034	-2.028	-0.034	0.198	-2.037	0.004	0.008
0	-0.044	-0.007	-0.009	-0.059	-1.886	-0.027	0.273	-2.021	-0.016	0.003
-0.01	-0.038	-0.012	-0.013	-0.061	-1.806	-0.014	0.108	-2.003	-0.046	0.013
0.01	-0.033	0.008	-0.011	-0.041	-1.748	-0.02	-0.024	-1.981	-0.063	0.013
0.067	-0.035	0.016	-0.015	-0.016	-1.722	-0.033	-0.073	-1.961	-0.06	0.003
0.121	-0.039	0.01	-0.018	-0.017	-1.698	-0.03	-0.126	-1.98	-0.058	0.001
0.127	-0.03	0.017	-0.011	-0.04	-1.463	-0.026	-0.112	-1.985	-0.055	0.006
0.084	-0.019	0.033	-0.001	-0.049	-1.152	-0.024	-0.038	-1.944	-0.028	0.001
0.033	-0.04	0.03	-0.015	-0.027	-1.135	-0.029	-0.046	-1.936	-0.017	-0.003
-0.021	-0.057	0.005	-0.028	-0.003	-1.237	-0.037	-0.112	-1.985	-0.047	0.003
-0.075	-0.031	0.011	-0.013	-0.002	-1.114	-0.031	-0.096	-2.015	-0.074	0.005
-0.089	-0.018	0.04	0	-0.015	-0.946	-0.029	-0.015	-1.987	-0.083	0.011
-0.071	-0.039	0.028	-0.002	-0.027	-0.931	-0.028	0.032	-1.961	-0.085	0.013
-0.095	-0.043	0.006	0.003	-0.033	-0.921	-0.022	0.019	-1.979	-0.076	0.008
-0.168	-0.028	0.01	0.009	-0.024	-0.802	-0.028	-0.043	-1.994	-0.052	0.01
-0.165	-0.027	0.007	0.008	-0.005	-0.64	-0.028	-0.1	-1.987	-0.013	0.015
-0.067	-0.03	-0.003	0.005	0.01	-0.468	-0.015	-0.07	-1.981	0.026	0.014
0.01	-0.034	-0.002	-0.001	-0.006	-0.345	-0.009	0.013	-1.959	0.062	0.01
0.067	-0.038	-0.005	-0.009	-0.066	-0.336	-0.014	0.06	-1.956	0.09	0.008
0.135	-0.03	-0.008	-0.009	-0.102	-0.314	-0.023	0.063	-1.987	0.072	0.004
0.152	-0.035	0.001	-0.005	-0.072	-0.307	-0.033	0.057	-1.983	0.034	0
0.15	-0.058	0.003	-0.004	-0.025	-0.367	-0.034	0.059	-1.95	0.03	0.003
0.182	-0.058	-0.004	-0.003	0.007	-0.324	-0.026	0.048	-1.946	0.039	0.008
0.157	-0.039	-0.005	0.002	0.015	-0.222	-0.023	0.023	-1.962	0.039	0.003
0.073	-0.032	-0.01	-0.003	-0.022	-0.205	-0.032	0.005	-1.97	0.047	-0.002
0.024	-0.036	-0.019	-0.021	-0.056	-0.247	-0.039	-0.025	-1.957	0.06	0.004
-0.003	-0.05	-0.018	-0.03	-0.056	-0.29	-0.034	-0.054	-1.943	0.06	0.01
-0.021	-0.056	0.009	-0.019	-0.052	-0.276	-0.036	-0.06	-1.961	0.038	0.014
-0.011	-0.045	0.026	-0.002	-0.029	-0.234	-0.037	-0.089	-1.976	0.014	0.01
0.005	-0.049	0.009	-0.004	0.008	-0.281	-0.032	-0.135	-1.952	0.01	-0.005
0.024	-0.06	0.005	-0.02	0.018	-0.352	-0.041	-0.13	-1.934	0.013	-0.005
0.064	-0.058	0.015	-0.023	0.027	-0.391	-0.044	-0.064	-1.933	0.013	0.007
0.086	-0.059	0.022	-0.019	0.022	-0.511	-0.029	0	-1.922	0.016	0.008
0.067	-0.052	0.029	-0.018	-0.032	-0.609	-0.023	0.028	-1.921	0.009	0.004
0.02	-0.042	0.026	-0.016	-0.058	-0.621	-0.03	0.028	-1.933	-0.009	0.009
-0.039	-0.051	0.012	-0.015	-0.032	-0.8	-0.034	0.017	-1.932	-0.016	0.012
-0.052	-0.052	0.004	-0.014	-0.014	-1.045	-0.03	0.012	-1.936	-0.015	0.006
-0.022	-0.042	0.01	-0.007	-0.014	-1.034	-0.027	0.009	-1.947	-0.008	0.009
-0.029	-0.046	0.018	-0.007	-0.023	-0.894	-0.03	0	-1.949	0.016	0.017
-0.039	-0.051	0.018	-0.017	-0.033	-0.847	-0.026	-0.01	-1.97	0.028	0.011
-0.004	-0.043	0.018	-0.019	-0.026	-0.799	-0.022	-0.011	-1.995	0.012	0.01
0.009	-0.019	0.018	-0.01	-0.019	-0.526	-0.028	-0.007	-1.987	-0.001	0.014
-0.023	-0.013	0.014	-0.009	-0.029	-0.149	-0.03	-0.008	-1.978	0.004	0.011
-0.056	-0.041	0.003	-0.017	-0.041	-0.028	-0.021	-0.005	-1.984	0.008	0.006
-0.093	-0.045	0.005	-0.012	-0.033	-0.164	-0.021	-0.001	-1.996	0.008	0.005
-0.108	-0.032	0.019	0	-0.022	-0.323	-0.03	-0.006	-1.991	0.009	0.012
-0.065	-0.043	0.016	-0.005	-0.042	-0.374	-0.033	-0.004	-1.949	0.01	0.019
-0.026	-0.04	0.005	-0.018	-0.07	-0.324	-0.032	-0.006	-1.956	0	0.01
-0.038	-0.02	0.005	-0.012	-0.061	-0.255	-0.032	-0.016	-2.047	-0.021	0.005
-0.045	-0.014	0.008	0.008	-0.035	-0.235	-0.032	-0.018	-2.099	-0.034	0.01
-0.025	-0.021	0.005	0.004	-0.023	-0.293	-0.034	-0.016	-2.051	-0.033	0.013
-0.01	-0.023	0.003	-0.012	-0.015	-0.374	-0.032	-0.016	-1.996	-0.03	0.014
0.005	-0.019	0.005	-0.002	-0.002	-0.41	-0.024	-0.012	-2.013	-0.034	0.014
0.014	-0.026	0.006	0.012	0.001	-0.393	-0.025	-0.014	-2.047	-0.048	0.014
0.002	-0.047	0.006	0.012	-0.019	-0.277	-0.034	-0.02	-2.035	-0.061	0.011
0.018	-0.051	0.01	0.006	-0.035	-0.112	-0.034	-0.023	-2.02	-0.069	0.006
0.069	-0.042	0.015	-0.001	-0.024	-0.003	-0.027	-0.022	-1.992	-0.067	0.009
0.074	-0.042	0.014	-0.003	-0.024	0.096	-0.025	-0.013	-1.943	-0.04	0.015
0.04	-0.031	0.005	0.002	-0.038	0.144	-0.024	-0.012	-1.941	0.02	0.019
0.031	-0.021	-0.003	0	-0.031	0.043	-0.029	-0.021	-1.973	0.074	0.014
0.027	-0.039	-0.005	-0.016	-0.01	-0.058	-0.035	-0.016	-2.009	0.094	0.007
0.012	-0.042	0.001	-0.025	-0.004	-0.044	-0.024	-0.008	-2.04	0.09	0.007
0.017	-0.017	0.006	-0.011	-0.016	-0.028	-0.013	-0.017	-2.04	0.066	0.012
0.045	-0.019	0.003	-0.009	-0.019	-0.012	-0.021	-0.03	-2.031	0.04	0.008
0.055	-0.038	0	-0.024	-0.016	0.043	-0.032	-0.03	-2.018	0.037	0.001
0.034	-0.018	0.002	-0.022	-0.031	0.087	-0.035	-0.025	-1.999	0.034	0.01
0.035	0.004	0.002	-0.011	-0.045	0.163	-0.029	-0.021	-1.983	0.027	0.017
0.051	-0.041	0.007	-0.011	-0.048	0.234	-0.018	-0.02	-1.971	0.033	0.009
0.042	-0.101	0.013	-0.012	-0.047	0.247	-0.019	-0.021	-1.967	0.036	0.002
0.054	-0.112	0.002	-0.017	-0.035	0.301	-0.027	-0.023	-1.954	0.027	0.001
0.105	-0.087	-0.004	-0.021	-0.019	0.348	-0.03	-0.024	-1.951	0.027	-0.003
0.115	-0.046	0.006	-0.008	-0.009	0.245	-0.029	-0.025	-1.969	0.029	-0.001
0.066	-0.024	0.008	0.004	-0.008	0.051	-0.03	-0.027	-1.955	0.013	0.005
0.035	-0.038	0.003	0	-0.019	-0.1	-0.03	-0.025	-1.946	0.001	0.009
0.041	-0.057	0.005	-0.002	-0.031	-0.151	-0.029	-0.023	-1.987	0.007	0.017
0.051	-0.054	0.006	-0.002	-0.032	-0.121	-0.033	-0.025	-1.995	0.001	0.015
0.038	-0.039	0.001	-0.006	-0.031	-0.11	-0.037	-0.023	-1.953	-0.004	0.006
-0.022	-0.033	-0.012	-0.01	-0.042	-0.15	-0.034	-0.022	-1.949	0.009	0.012
-0.07	-0.036	-0.005	-0.005	-0.043	-0.21	-0.029	-0.031	-1.979	0.015	0.011
-0.07	-0.036	0.023	0.009	-0.033	-0.276	-0.034	-0.035	-1.99	0.003	0.002
-0.043	-0.027	0.022	0.007	-0.035	-0.265	-0.04	-0.032	-1.998	-0.012	0.013
0.044	-0.025	0.006	-0.009	-0.03	-0.206	-0.032	-0.028	-1.999	-0.03	0.018
0.12	-0.029	0.017	-0.01	-0.01	-0.215	-0.025	-0.023	-1.993	-0.044	0.009
0.088	-0.015	0.029	-0.005	-0.009	-0.246	-0.029	-0.021	-1.998	-0.054	0.005
0.05	0	0.016	-0.003	-0.023	-0.222	-0.026	-0.024	-1.991	-0.06	0.003
0.069	-0.016	0.009	-0.009	-0.027	-0.191	-0.021	-0.033	-1.961	-0.052	0.008
0.055	-0.025	0.01	-0.016	-0.025	-0.195	-0.027	-0.037	-1.939	-0.033	0.012
-0.004	0	0	-0.003	-0.026	-0.185	-0.03	-0.03	-1.955	-0.007	0.012
-0.036	-0.01	0	0.007	-0.044	-0.137	-0.018	-0.025	-1.969	0.018	0.01
-0.046	-0.067	0.013	0.001	-0.064	-0.084	-0.01	-0.024	-1.95	0.01	0.005
-0.064	-0.089	0.017	-0.011	-0.057	-0.08	-0.02	-0.023	-1.944	-0.026	0.015
-0.064	-0.064	0.015	-0.015	-0.041	-0.13	-0.026	-0.023	-1.952	-0.041	0.022
-0.053	-0.034	0.014	-0.007	-0.027	-0.182	-0.024	-0.023	-1.963	-0.015	0.017
-0.022	-0.022	0.014	-0.004	0	-0.224	-0.031	-0.02	-1.987	0.02	0.016
0.05	-0.031	0.008	-0.016	0.014	-0.188	-0.034	-0.016	-1.995	0.03	0.004
0.064	-0.018	0.001	-0.017	-0.011	-0.098	-0.033	-0.02	-1.989	0.032	-0.009
-0.017	0.009	0.01	-0.002	-0.034	-0.12	-0.037	-0.032	-2.007	0.032	-0.001
-0.053	-0.012	0.02	-0.015	-0.039	-0.172	-0.034	-0.031	-2.015	0.015	0.014
-0.027	-0.057	0.012	-0.039	-0.048	-0.191	-0.033	-0.028	-2.001	-0.002	0.014
-0.071	-0.073	0.007	-0.021	-0.046	-0.259	-0.038	-0.041	-2.017	-0.013	0.009
-0.147	-0.061	0.007	0.002	-0.025	-0.288	-0.038	-0.045	-2.029	-0.026	0.009
-0.153	-0.054	0.001	0.004	-0.007	-0.281	-0.037	-0.038	-1.994	-0.031	0.008
-0.114	-0.093	0.003	0	0.001	-0.316	-0.04	-0.035	-1.98	-0.033	0.012
-0.034	-0.174	0.008	-0.016	0.003	-0.29	-0.035	-0.037	-1.998	-0.02	0.014
0.084	-0.222	-0.004	-0.023	-0.007	-0.203	-0.023	-0.042	-1.994	0.001	0.001
0.134	-0.182	-0.011	-0.001	-0.026	-0.203	-0.016	-0.04	-1.992	-0.002	-0.002
0.095	-0.108	0.002	0.01	-0.031	-0.239	-0.022	-0.03	-2.002	-0.009	0.009
0.054	-0.063	0.011	-0.01	-0.018	-0.223	-0.03	-0.029	-1.999	-0.001	0.004
0.021	-0.032	0.016	-0.019	-0.016	-0.227	-0.028	-0.029	-1.989	0.004	-0.007
-0.009	0	0.025	-0.009	-0.03	-0.236	-0.024	-0.026	-1.978	0.013	0.003
-0.015	0.009	0.019	-0.007	-0.036	-0.235	-0.029	-0.026	-1.977	0.02	0.018
0.012	0	-0.001	-0.014	-0.028	-0.274	-0.031	-0.028	-1.976	0.014	0.016
0.049	-0.003	-0.012	-0.015	-0.026	-0.297	-0.023	-0.029	-1.955	0.006	0.006
0.02	0.004	-0.006	-0.012	-0.034	-0.288	-0.021	-0.026	-1.941	-0.003	0.007
-0.024	-0.002	0.006	-0.011	-0.035	-0.284	-0.023	-0.022	-1.948	-0.009	0.015
0.002	-0.021	0.008	-0.01	-0.027	-0.264	-0.022	-0.027	-1.971	0.011	0.015
0.041	-0.015	0.007	-0.009	-0.044	-0.258	-0.024	-0.033	-1.985	0.043	0.006
0.049	0.01	0.012	-0.006	-0.066	-0.289	-0.034	-0.028	-1.975	0.07	0.003
0.035	0.009	0.017	-0.009	-0.05	-0.333	-0.04	-0.015	-1.97	0.082	0.008
0	-0.018	0.015	-0.012	-0.037	-0.38	-0.041	-0.009	-1.96	0.067	0.007
-0.02	-0.018	0.009	-0.004	-0.038	-0.409	-0.038	-0.017	-1.956	0.041	0.001
-0.021	0.004	0.004	0.004	-0.022	-0.444	-0.027	-0.027	-1.973	0.02	0.009
-0.013	0.012	0.004	0.007	-0.022	-0.465	-0.027	-0.029	-1.961	0.005	0.016
0.022	0.015	0.002	0.009	-0.035	-0.43	-0.041	-0.031	-1.956	0.004	0.009
0.04	0.012	-0.003	0.007	-0.024	-0.406	-0.039	-0.024	-1.974	0	0.01
0.029	-0.026	0.007	-0.004	-0.029	-0.382	-0.024	-0.017	-1.963	-0.009	0.011
0.043	-0.066	0.025	-0.019	-0.06	-0.315	-0.019	-0.024	-1.958	0.002	0.004
0.046	-0.072	0.019	-0.017	-0.05	-0.263	-0.026	-0.032	-1.967	0.017	0.002
0	-0.083	-0.003	-0.004	-0.008	-0.171	-0.026	-0.031	-1.965	0.016	0.006
-0.011	-0.106	-0.005	0.001	-0.006	-0.046	-0.018	-0.029	-1.957	0.01	0.011
0.027	-0.105	0.013	-0.003	-0.045	-0.053	-0.019	-0.024	-1.911	0.006	0.016
0.021	-0.092	0.02	-0.02	-0.09	-0.139	-0.024	-0.017	-1.873	0.002	0.016
-0.004	-0.091	0.011	-0.024	-0.136	-0.172	-0.024	-0.025	-1.92	-0.002	0.015
0.021	-0.087	0.006	-0.01	-0.143	-0.176	-0.023	-0.041	-1.993	-0.006	0.011
0.048	-0.067	0.01	-0.007	-0.076	-0.191	-0.023	-0.036	-2.019	-0.012	0.012
0.035	-0.048	0.007	-0.008	0.016	-0.267	-0.027	-0.021	-2.022	-0.011	0.013
0.007	-0.028	-0.006	0	0.066	-0.353	-0.031	-0.021	-2.021	-0.003	0.006
-0.006	-0.012	-0.004	-0.007	0.07	-0.322	-0.026	-0.028	-2.005	-0.001	0.001
0.014	-0.03	0.025	-0.016	0.046	-0.249	-0.027	-0.037	-1.991	0.006	0.005
0.017	-0.046	0.034	0	0.008	-0.224	-0.032	-0.043	-1.99	0.012	0.011
-0.018	-0.034	0.014	0.007	-0.013	-0.213	-0.028	-0.035	-1.989	0.014	0.014
-0.021	-0.037	0.012	-0.013	-0.012	-0.214	-0.027	-0.029	-1.989	0.015	0.009
0.012	-0.04	0.009	-0.017	-0.009	-0.229	-0.032	-0.036	-1.972	0.009	0.005
0.02	-0.018	-0.004	-0.006	-0.012	-0.238	-0.032	-0.046	-1.946	0.007	0.01
0.011	-0.018	0.003	-0.013	-0.015	-0.253	-0.03	-0.041	-1.967	0.013	0.009
0.022	-0.046	0	-0.023	-0.022	-0.237	-0.024	-0.012	-1.996	0.01	0.003
0.034	-0.042	-0.007	-0.01	-0.035	-0.137	-0.019	0.003	-2.026	0.007	0.01
0.022	-0.028	0.015	0.009	-0.033	0.003	-0.028	-0.016	-2.082	0.011	0.018
0.006	-0.043	0.018	-0.003	-0.014	0.118	-0.035	-0.026	-2.103	0.005	0.012
0.013	-0.046	-0.004	-0.021	0.003	0.2	-0.03	-0.014	-2.112	-0.001	0.007
0.044	-0.034	-0.001	-0.014	0.001	0.274	-0.028	-0.008	-2.125	0.005	0.011
0.064	-0.034	0.01	-0.003	-0.008	0.31	-0.024	-0.006	-2.079	0.008	0.015
0.042	-0.038	0.006	-0.005	-0.007	0.293	-0.024	0.002	-2.031	0.002	0.012
0.012	-0.054	0.004	-0.007	-0.012	0.322	-0.032	0.002	-2.017	0.006	0.004
-0.001	-0.056	0	-0.009	-0.024	0.406	-0.032	0.002	-1.99	0.018	0.001
-0.016	-0.032	-0.007	-0.009	-0.03	0.463	-0.027	0.019	-1.973	0.011	0.004
-0.057	-0.031	-0.004	-0.002	-0.033	0.468	-0.032	0.045	-1.975	-0.005	0.007
-0.096	-0.046	-0.003	0	-0.037	0.379	-0.033	0.057	-1.973	-0.005	0.007
-0.09	-0.043	-0.006	-0.01	-0.031	0.255	-0.025	0.037	-1.971	-0.013	0.004
-0.044	-0.034	0.004	-0.015	-0.012	0.232	-0.023	0.024	-1.952	-0.035	-0.002
0.021	-0.022	0.019	-0.013	-0.001	0.232	-0.024	0.035	-1.943	-0.044	0.003
0.074	-0.016	0.02	-0.011	-0.018	0.155	-0.024	-0.008	-1.971	-0.036	0.019
0.083	-0.029	0.005	-0.008	-0.04	0.06	-0.025	-0.106	-1.977	-0.028	0.017
0.077	-0.033	-0.004	-0.007	-0.039	-0.018	-0.022	-0.141	-1.967	-0.031	0.001
0.08	-0.025	0.005	-0.006	-0.03	-0.067	-0.018	-0.073	-1.976	-0.032	0.002
0.073	-0.031	0.015	-0.004	-0.023	-0.117	-0.022	0.005	-1.982	-0.009	0.01
0.054	-0.047	0.009	-0.011	-0.015	-0.199	-0.024	0.03	-1.992	0.024	0.008
0.04	-0.041	0.004	-0.019	-0.019	-0.14	-0.025	0.025	-1.962	0.04	0.008
0.025	-0.023	0.013	-0.027	-0.031	0.059	-0.036	0.009	-1.901	0.034	0.005
0.006	-0.045	0.023	-0.04	-0.035	0.101	-0.039	-0.018	-1.917	0.033	-0.001
-0.001	-0.07	0.013	-0.051	-0.034	0.04	-0.031	-0.047	-1.953	0.04	0.004
0.005	-0.034	-0.005	-0.063	-0.041	0.037	-0.029	-0.073	-1.934	0.027	0.019
-0.008	-0.006	-0.002	-0.094	-0.078	0.002	-0.026	-0.049	-1.924	0.015	0.022
-0.027	-0.033	0.008	-0.129	-0.112	-0.062	-0.025	0.004	-1.917	0.015	0.008
-0.015	-0.046	0.008	-0.12	-0.104	-0.157	-0.033	-0.067	-1.913	0	0.005
0.016	-0.037	0.004	-0.061	-0.064	-0.245	-0.034	-0.162	-1.935	-0.021	0.015
0.013	-0.04	0	0.01	-0.004	-0.203	-0.026	-0.071	-1.937	-0.035	0.008
-0.03	-0.036	0.007	0.077	0.018	-0.189	-0.022	0.047	-1.934	-0.036	0.006
-0.041	-0.019	0.009	0.125	-0.011	-0.345	-0.027	0.06	-1.945	-0.025	0.019
-0.01	-0.026	-0.006	0.132	-0.018	-0.509	-0.031	0.046	-1.951	-0.019	0.016
0.011	-0.044	-0.009	0.118	-0.006	-0.585	-0.027	0.005	-1.976	-0.02	0.003
0.014	-0.048	0.005	0.102	0.003	-0.619	-0.024	-0.031	-1.995	-0.024	0.004
0.016	-0.047	0.005	0.071	0.016	-0.666	-0.022	-0.013	-1.985	-0.026	0.009
0.009	-0.042	0.01	0.019	0.008	-0.717	-0.018	-0.029	-1.99	-0.024	0.017
0.014	-0.034	0.031	-0.019	-0.019	-0.64	-0.02	-0.114	-2.003	-0.019	0.027
0.053	-0.025	0.034	-0.024	-0.035	-0.504	-0.028	-0.161	-1.992	0.001	0.023
0.075	-0.028	0.01	-0.028	-0.027	-0.531	-0.031	-0.063	-1.975	0.039	0.012
0.079	-0.047	-0.002	-0.04	-0.034	-0.533	-0.025	0.113	-1.979	0.059	0.009
0.096	-0.047	0.022	-0.036	-0.086	-0.362	-0.025	0.16	-1.982	0.052	0.013
0.067	-0.04	0.034	-0.02	-0.136	-0.241	-0.033	0.075	-1.951	0.031	0.018
-0.006	-0.051	0.014	-0.013	-0.127	-0.186	-0.032	0.021	-1.929	-0.003	0.013
-0.048	-0.057	0.003	-0.017	-0.062	-0.124	-0.027	0.023	-1.966	-0.035	-0.007
-0.035	-0.056	0.014	-0.021	0.014	-0.111	-0.031	0.033	-2.034	-0.042	-0.011
-0.018	-0.056	0.022	-0.014	0.05	-0.153	-0.035	0.009	-2.044	-0.032	0.008
-0.039	-0.039	0.022	-0.008	0.044	-0.233	-0.033	-0.037	-1.999	-0.005	0.017
-0.043	-0.024	0.015	-0.016	0.033	-0.305	-0.034	-0.041	-1.992	0.036	0.011
-0.013	-0.034	0.002	-0.019	0.011	-0.31	-0.033	0.026	-1.986	0.051	0.005
-0.005	-0.04	-0.005	-0.009	-0.023	-0.284	-0.021	0.108	-1.992	0.041	0
-0.001	-0.039	0.008	-0.007	-0.029	-0.278	-0.018	0.074	-2.059	0.032	-0.005
0.013	-0.05	0.022	-0.012	-0.013	-0.317	-0.029	-0.025	-2.092	0.014	-0.002
-0.001	-0.054	0.009	-0.011	-0.005	-0.402	-0.036	-0.003	-2.092	0.002	0.005
-0.016	-0.033	-0.003	-0.004	-0.006	-0.436	-0.033	0.027	-2.086	0.009	0.007
0.003	-0.019	0.009	-0.001	-0.021	-0.435	-0.031	-0.025	-2.037	0.018	0.005
-0.001	-0.043	0.017	-0.013	-0.035	-0.502	-0.039	-0.04	-2.003	0.029	0.008
-0.033	-0.066	0.011	-0.015	-0.032	-0.527	-0.046	-0.225	-2.007	0.028	0.011
-0.019	-0.047	0.013	0	-0.036	-0.433	-0.038	-0.607	-1.996	0.004	0.01
0.011	-0.03	0.015	0.001	-0.046	-0.34	-0.032	-0.649	-1.974	-0.008	0.01
0	-0.039	0.01	-0.01	-0.052	-0.281	-0.031	-0.28	-1.96	-0.002	0.009
-0.029	-0.045	0.007	-0.01	-0.062	-0.179	-0.028	-0.001	-1.959	-0.006	0.007
-0.044	-0.033	0.003	-0.01	-0.057	-0.02	-0.027	0.095	-1.98	-0.021	0.013
-0.02	-0.023	0.002	-0.012	-0.029	0.045	-0.029	0.178	-1.994	-0.026	0.021
0.01	-0.022	0	-0.014	-0.011	-0.054	-0.029	0.191	-1.958	-0.011	0.014
0.016	-0.022	-0.008	-0.012	-0.01	-0.112	-0.025	0.127	-1.922	0.014	0.002
0.039	-0.015	-0.011	-0.018	-0.012	-0.039	-0.023	0.067	-1.943	0.031	0.002
0.072	-0.005	-0.01	-0.031	-0.027	-0.014	-0.023	0.015	-1.966	0.033	0.014
0.061	-0.005	-0.002	-0.014	-0.062	-0.069	-0.022	-0.014	-1.964	0.024	0.016
0.02	-0.012	0.005	0.006	-0.089	-0.082	-0.026	-0.021	-1.985	0.009	0.008
-0.008	-0.024	0	-0.004	-0.106	-0.089	-0.03	-0.01	-2.015	-0.001	0.005
0.017	-0.047	0.001	-0.007	-0.114	-0.153	-0.026	0.005	-1.992	-0.002	0.006
0.097	-0.072	0.014	0.001	-0.072	-0.255	-0.022	-0.029	-1.954	-0.004	0.004
0.107	-0.112	0.019	-0.011	0.004	-0.323	-0.024	-0.084	-1.987	-0.005	0.006
0.017	-0.135	0.008	-0.029	0.01	-0.267	-0.023	-0.048	-2.016	0.002	0.014
-0.027	-0.079	0.008	-0.022	-0.034	-0.164	-0.022	0.016	-1.996	0.005	0.013
-0.044	-0.019	0.018	-0.006	-0.03	-0.163	-0.026	-0.144	-1.998	0.005	0.008
-0.119	-0.034	0.007	0.007	0.005	-0.19	-0.029	-0.387	-1.985	0.006	0.008
-0.162	-0.059	0.001	0.019	0.047	-0.175	-0.028	-0.26	-1.957	0.003	0.009
-0.138	-0.057	0.008	0.007	0.075	-0.13	-0.032	0.037	-1.98	0	0.006
-0.104	-0.051	0.001	-0.014	0.034	-0.055	-0.032	0.072	-1.985	0.003	0.011
-0.027	-0.041	0	-0.019	-0.02	-0.046	-0.027	0.027	-1.931	-0.002	0.015
0.077	-0.036	0.009	-0.023	-0.016	-0.085	-0.031	0.064	-1.9	-0.012	0.005
0.107	-0.053	-0.002	-0.018	-0.009	-0.055	-0.033	0.044	-1.91	-0.014	0.005
0.1	-0.057	-0.013	0.001	-0.033	-0.037	-0.027	-0.016	-1.918	-0.011	0.014
0.121	-0.04	-0.004	0.009	-0.049	-0.069	-0.019	-0.021	-1.927	-0.002	0.007
0.125	-0.041	0.006	0.002	-0.044	-0.098	-0.019	-0.012	-1.934	0.009	-0.004
0.102	-0.048	0.003	-0.008	-0.028	-0.157	-0.03	-0.047	-1.917	0.007	0.004
0.081	-0.046	-0.003	-0.015	-0.028	-0.14	-0.036	-0.081	-1.903	0.001	0.018
0.077	-0.036	0.007	-0.018	-0.049	-0.04	-0.034	-0.064	-1.956	0.012	0.019
0.081	-0.022	0.01	-0.009	-0.04	-0.081	-0.034	-0.045	-2.043	0.025	0.004
0.062	-0.03	-0.008	0.001	-0.015	-0.182	-0.034	-0.036	-2.078	0.027	-0.009
0.039	-0.043	0.013	-0.006	-0.016	-0.201	-0.034	-0.003	-2.055	0.028	0.001
0.018	-0.036	0.039	-0.014	-0.014	-0.235	-0.035	0.027	-2.011	0.023	0.014
-0.026	-0.033	0.007	-0.005	-0.004	-0.248	-0.033	0.025	-1.964	0.014	0.009
-0.053	-0.048	0.003	-0.002	-0.019	-0.213	-0.026	0.014	-1.955	0.014	0.016
-0.052	-0.06	0.03	-0.014	-0.038	-0.229	-0.024	0.009	-1.977	0.01	0.024
-0.038	-0.054	0.016	-0.014	-0.037	-0.235	-0.025	0	-1.965	-0.001	0.01
0.005	-0.034	0.007	-0.008	-0.029	-0.186	-0.021	-0.005	-1.958	0.002	0.011
0.042	-0.021	0.018	-0.021	-0.018	-0.161	-0.023	-0.002	-1.972	0.008	0.019
0.043	-0.031	0.006	-0.032	0	-0.135	-0.024	0.005	-1.955	0.003	0.004
0.037	-0.042	0.001	-0.021	-0.004	-0.091	-0.015	0.022	-1.957	0.003	0.005
0.043	-0.038	0.016	0.001	-0.031	-0.065	-0.019	0.017	-1.978	0.012	0.025
0.065	-0.041	0.012	0.012	-0.043	-0.015	-0.028	-0.045	-1.962	0.011	0.027
0.079	-0.051	0.006	0.001	-0.038	0.027	-0.022	-0.065	-1.957	0.01	0.018
0.046	-0.045	0.014	-0.015	-0.043	-0.053	-0.02	0.02	-1.97	0.016	0.013
0.012	-0.029	0.021	-0.013	-0.059	-0.176	-0.032	0.092	-2.005	0.014	0.009
0	-0.032	0.017	-0.009	-0.066	-0.215	-0.035	0.08	-2.063	0.008	0.003
-0.025	-0.044	0.004	-0.017	-0.061	-0.252	-0.029	0.035	-2.058	0.004	-0.005
-0.034	-0.041	0.013	-0.018	-0.041	-0.354	-0.033	0.045	-1.998	0.002	-0.002
-0.03	-0.045	0.033	-0.004	-0.006	-0.423	-0.037	0.12	-1.942	0.001	0.014
-0.038	-0.048	0.022	0.004	0.01	-0.368	-0.036	0.177	-1.904	-0.003	0.011
-0.043	-0.036	0.009	-0.004	-0.01	-0.255	-0.037	0.22	-1.917	-0.002	0.001
-0.044	-0.034	0.007	-0.008	-0.02	-0.225	-0.034	0.157	-1.939	0.014	0.009
-0.025	-0.042	0.001	-0.008	-0.017	-0.315	-0.029	-0.27	-1.953	0.026	0.015
-0.008	-0.023	0.004	-0.015	-0.027	-0.428	-0.035	-0.67	-2.019	0.012	0.006
-0.013	-0.007	0.012	-0.01	-0.012	-0.419	-0.036	-0.465	-2.076	-0.004	0
-0.003	-0.027	0.005	-0.001	0.02	-0.301	-0.028	-0.083	-2.073	-0.004	-0.001
-0.007	-0.045	-0.005	-0.004	0.02	-0.225	-0.026	-0.008	-2.071	-0.001	-0.003
-0.013	-0.043	-0.004	0.002	-0.002	-0.205	-0.027	-0.041	-2.059	-0.002	-0.001
0.018	-0.044	0.005	0.016	-0.02	-0.182	-0.026	-0.057	-2.042	-0.005	0.009
0.029	-0.052	0.008	0.014	-0.049	-0.177	-0.03	-0.064	-2.058	-0.002	0.015
0.011	-0.049	0.002	0	-0.082	-0.217	-0.033	-0.045	-2.05	-0.002	0.012
0.008	-0.033	0.006	-0.003	-0.082	-0.272	-0.033	-0.024	-2.018	-0.018	0.016
0.022	-0.043	0.01	-0.002	-0.08	-0.284	-0.032	0.004	-2.006	-0.027	0.017
0.03	-0.065	-0.009	-0.007	-0.104	-0.198	-0.033	0.012	-1.967	-0.024	0.008
0.019	-0.049	-0.006	-0.011	-0.103	-0.072	-0.036	0.001	-1.948	-0.022	0.007
0.005	-0.033	0.024	-0.017	-0.057	-0.03	-0.025	0	-2.016	-0.016	0.017
0.009	-0.042	0.021	-0.017	-0.018	0.003	-0.014	0.001	-2.078	0.001	0.016
0.01	-0.042	-0.003	-0.003	0	0.072	-0.025	0.009	-2.069	0.011	0.007
-0.001	-0.043	-0.006	-0.002	0.032	0.088	-0.026	0.017	-2.028	0.014	0.01
-0.009	-0.041	-0.001	-0.015	0.04	0.139	-0.015	0.012	-2.013	0.022	0.009
-0.019	-0.018	0.006	-0.018	-0.003	0.222	-0.023	0.005	-2.003	0.032	0.005
-0.031	-0.014	0.011	-0.023	-0.035	0.159	-0.032	0.002	-1.944	0.032	0.011
-0.021	-0.041	0.003	-0.026	-0.048	0.063	-0.029	-0.004	-1.892	0.024	0.007
-0.011	-0.052	-0.003	-0.015	-0.061	0.067	-0.029	-0.025	-1.88	0.01	-0.002
-0.014	-0.048	0.003	-0.008	-0.046	0.004	-0.032	-0.034	-1.866	-0.014	0.006
-0.016	-0.048	0.003	-0.005	-0.015	-0.112	-0.024	-0.01	-1.869	-0.051	0.011
-0.022	-0.048	0.002	-0.003	0.021	-0.111	-0.018	0.005	-1.912	-0.085	0.001
-0.009	-0.044	0.01	-0.012	0.053	-0.07	-0.022	-0.003	-1.953	-0.086	0.001
0.03	-0.031	0.009	-0.018	0.029	-0.087	-0.026	0.007	-1.969	-0.063	0.009
0.048	-0.02	-0.001	-0.015	-0.041	-0.137	-0.029	0.003	-1.983	-0.039	0.011
0.029	-0.032	-0.011	-0.014	-0.07	-0.226	-0.026	-0.07	-2.001	-0.026	0.01
0.016	-0.048	0	-0.016	-0.053	-0.348	-0.02	-0.133	-2.002	-0.023	0.009
0.029	-0.04	0.026	-0.008	-0.037	-0.45	-0.02	-0.098	-1.988	-0.006	0.012
0.038	-0.045	0.025	0	-0.027	-0.445	-0.02	-0.012	-1.975	0.004	0.019
0.033	-0.06	0.008	-0.004	-0.02	-0.357	-0.026	0.039	-1.986	-0.021	0.018
0.032	-0.041	0.009	-0.006	-0.018	-0.31	-0.033	0.034	-2.014	-0.033	0.013
0.033	-0.024	0.009	-0.008	-0.022	-0.296	-0.032	0.005	-2.013	0.004	0.014
0.025	-0.035	0.003	-0.01	-0.031	-0.253	-0.031	-0.01	-1.998	0.058	0.015
0.008	-0.033	0.002	-0.009	-0.035	-0.174	-0.032	-0.008	-2.001	0.094	0.012
-0.016	-0.042	-0.005	-0.008	-0.03	-0.109	-0.032	-0.021	-1.99	0.097	0.007
-0.018	-0.055	-0.006	-0.008	-0.026	-0.108	-0.031	-0.035	-1.982	0.084	0
0.016	-0.037	0.006	-0.007	-0.021	-0.079	-0.031	-0.026	-2.004	0.071	-0.003
0.026	-0.037	0.01	-0.008	-0.021	-0.003	-0.035	-0.016	-2	0.044	0.004
-0.002	-0.05	0.007	-0.004	-0.024	-0.013	-0.037	-0.01	-1.974	0.01	0.009
-0.014	-0.037	0.009	0.003	-0.023	-0.096	-0.037	-0.006	-1.959	-0.012	0.011
0.002	-0.029	0.022	-0.006	-0.035	-0.14	-0.04	-0.016	-1.929	-0.02	0.016
0.007	-0.046	0.026	-0.022	-0.045	-0.181	-0.03	-0.022	-1.915	-0.018	0.005
0.003	-0.061	0.01	-0.025	-0.033	-0.267	-0.018	-0.019	-1.932	-0.016	-0.006
0.015	-0.052	0.017	-0.026	-0.031	-0.257	-0.027	-0.021	-1.945	-0.012	0.002
0.013	-0.038	0.034	-0.026	-0.038	-0.142	-0.036	-0.021	-1.945	0.002	0.009
-0.002	-0.035	0.01	-0.031	-0.036	-0.086	-0.03	-0.019	-1.941	0.007	0.01
0.011	-0.044	-0.006	-0.055	-0.035	-0.092	-0.026	-0.022	-1.945	0.003	0.013
0.013	-0.053	0.019	-0.083	-0.029	-0.109	-0.031	-0.02	-1.972	0.009	0.009
-0.004	-0.042	0.021	-0.116	-0.016	-0.13	-0.032	-0.019	-1.994	0.021	0.008
0.004	-0.025	0.01	-0.136	-0.017	-0.127	-0.025	-0.021	-1.982	0.021	0.012
0.027	-0.034	0.021	-0.09	-0.03	-0.115	-0.021	-0.021	-1.972	0.009	0.012
0.03	-0.05	0.008	-0.004	-0.036	-0.097	-0.026	-0.03	-1.97	0.005	0.012
0.03	-0.047	-0.011	0.065	-0.038	-0.069	-0.033	-0.036	-1.963	0.019	0.009
0.03	-0.041	0.003	0.121	-0.035	-0.07	-0.031	-0.026	-1.967	0.024	0.005
0.018	-0.047	0.01	0.152	-0.019	-0.11	-0.029	-0.022	-1.982	0.009	0.005
0.021	-0.047	0.001	0.129	-0.01	-0.16	-0.028	-0.023	-1.994	-0.001	0.009
0.027	-0.033	-0.002	0.08	-0.033	-0.224	-0.017	-0.018	-1.965	-0.006	0.011
0.026	-0.019	-0.003	0.037	-0.05	-0.317	-0.013	-0.015	-1.939	-0.009	0.011
0.073	-0.031	0.001	-0.002	-0.029	-0.377	-0.025	-0.021	-1.971	0.011	0.011
0.12	-0.055	0	-0.025	-0.017	-0.375	-0.031	-0.025	-1.973	0.033	0.008
0.114	-0.054	0.001	-0.025	-0.028	-0.364	-0.029	-0.027	-1.946	0.027	0.004
0.133	-0.049	0.018	-0.026	-0.023	-0.337	-0.03	-0.025	-1.956	0.016	0.008
0.152	-0.054	0.021	-0.018	-0.015	-0.278	-0.027	-0.019	-1.95	0.016	0.009
0.086	-0.039	-0.003	0.001	-0.02	-0.212	-0.021	-0.02	-1.952	0.018	0.011
-0.03	-0.026	-0.011	0.002	-0.017	-0.179	-0.028	-0.026	-1.981	0.018	0.02
-0.095	-0.043	0.013	-0.013	-0.017	-0.217	-0.039	-0.028	-1.977	0.018	0.012
-0.079	-0.043	0.03	-0.02	-0.027	-0.256	-0.039	-0.022	-1.978	0.022	0
-0.059	-0.023	0.018	-0.017	-0.026	-0.211	-0.031	-0.024	-1.976	0.027	0.009
-0.054	-0.034	-0.003	-0.014	-0.025	-0.11	-0.027	-0.035	-1.96	0.023	0.015
-0.035	-0.052	-0.006	-0.011	-0.034	-0.012	-0.022	-0.028	-1.988	0.022	0.005
-0.036	-0.04	0.003	-0.002	-0.036	0.01	-0.014	-0.016	-2.019	0.02	0.002
-0.044	-0.033	0.007	-0.003	-0.031	-0.045	-0.019	-0.026	-2.029	0.015	0.004
-0.024	-0.044	0.004	-0.015	-0.023	-0.098	-0.026	-0.036	-2.047	0.015	0.002
0.001	-0.047	0.008	-0.016	-0.014	-0.135	-0.022	-0.031	-2.049	0.01	0.004
-0.003	-0.027	0.016	-0.008	-0.02	-0.185	-0.021	-0.026	-2.045	0.003	0.012
-0.025	-0.011	0.009	-0.011	-0.029	-0.234	-0.022	-0.025	-2.051	0.011	0.01
-0.026	-0.026	-0.005	-0.02	-0.023	-0.264	-0.021	-0.025	-2.044	0.02	0.006
-0.005	-0.046	0.008	-0.01	-0.028	-0.266	-0.027	-0.029	-1.994	0.021	0.01
0.014	-0.037	0.028	0	-0.038	-0.238	-0.03	-0.035	-1.96	0.013	0.01
0.046	-0.025	0.019	-0.009	-0.031	-0.188	-0.031	-0.03	-1.998	0.007	0.006
0.089	-0.03	0.01	-0.014	-0.027	-0.14	-0.036	-0.018	-2.017	0.016	0.007
0.086	-0.033	0.007	-0.01	-0.022	-0.119	-0.033	-0.02	-1.987	0.012	0.003
0.048	-0.023	-0.003	-0.014	-0.017	-0.1	-0.024	-0.032	-1.972	-0.017	0.002
0.025	-0.007	0.002	-0.01	-0.034	-0.046	-0.026	-0.035	-2	-0.035	0.008
0.001	-0.001	0.01	0	-0.042	0.002	-0.031	-0.034	-2.038	-0.04	0.012
-0.009	-0.014	-0.004	-0.005	-0.021	-0.01	-0.026	-0.03	-2.007	-0.052	0.011
0.012	-0.022	-0.005	-0.006	-0.003	-0.042	-0.024	-0.013	-1.948	-0.059	0.007
0.028	-0.025	0.015	0.006	-0.013	-0.1	-0.031	-0.011	-1.975	-0.049	0.006
0.021	-0.03	0.013	0.001	-0.027	-0.21	-0.038	-0.024	-2.016	-0.042	0.011
-0.023	-0.027	0.001	-0.014	-0.007	-0.245	-0.037	-0.026	-1.994	-0.047	0.019
-0.045	-0.022	0.007	-0.01	0.013	-0.227	-0.03	-0.029	-1.977	-0.04	0.019
-0.002	-0.009	0.012	-0.003	-0.009	-0.244	-0.027	-0.031	-1.979	-0.017	0.015
0.036	-0.004	0.008	-0.007	-0.031	-0.208	-0.029	-0.024	-1.97	0	0.021
0.046	-0.031	0.009	-0.008	-0.026	-0.242	-0.028	-0.025	-1.962	0.013	0.017
0.052	-0.052	0.008	-0.001	-0.036	-0.396	-0.028	-0.03	-1.959	0.036	0.005
0.025	-0.038	0.015	0.003	-0.06	-0.419	-0.031	-0.03	-1.968	0.043	0.013
-0.047	-0.019	0.028	-0.009	-0.061	-0.378	-0.034	-0.032	-1.969	0.014	0.018
-0.125	-0.024	0.023	-0.018	-0.043	-0.432	-0.035	-0.027	-1.955	-0.03	0.012
-0.157	-0.063	0.016	-0.004	-0.03	-0.471	-0.03	-0.017	-1.974	-0.066	0.009
-0.115	-0.107	0.021	0.001	-0.03	-0.446	-0.026	-0.017	-2.034	-0.078	0.007
-0.033	-0.115	0.013	-0.007	-0.022	-0.439	-0.034	-0.025	-2.068	-0.068	0.007
0.039	-0.084	0.002	-0.006	-0.012	-0.468	-0.039	-0.034	-2.06	-0.059	0.008
0.105	-0.045	0.005	-0.003	-0.021	-0.471	-0.03	-0.031	-2.042	-0.049	0.004
0.138	-0.03	0.009	-0.003	-0.028	-0.418	-0.025	-0.017	-2.005	-0.024	0
0.114	-0.059	0.014	-0.001	-0.03	-0.282	-0.032	-0.015	-1.959	-0.007	0.003
0.085	-0.097	0.023	-0.003	-0.036	-0.103	-0.033	-0.023	-1.951	-0.009	0.007
0.041	-0.089	0.024	-0.005	-0.03	-0.05	-0.021	-0.018	-1.963	-0.008	0.005
-0.032	-0.064	0.014	-0.006	-0.022	-0.103	-0.019	-0.016	-1.931	0.006	0.006
-0.069	-0.042	0.008	-0.008	-0.027	-0.105	-0.025	-0.027	-1.9	0.04	0.009
-0.047	-0.01	0.004	-0.017	-0.037	-0.108	-0.02	-0.027	-1.941	0.069	-0.005
0.001	0.005	-0.013	-0.026	-0.035	-0.103	-0.019	-0.018	-1.974	0.059	-0.01
0.039	-0.002	-0.02	-0.012	-0.031	0.014	-0.027	-0.022	-1.952	0.036	0.01
0.024	-0.011	-0.003	0.003	-0.042	0.1	-0.026	-0.034	-1.951	0.032	0.012
-0.013	-0.047	0.007	-0.015	-0.044	0.066	-0.024	-0.034	-1.963	0.039	0.003
-0.009	-0.129	0.004	-0.024	-0.029	0.037	-0.031	-0.027	-1.946	0.049	0.01
0.014	-0.189	0.007	0.001	-0.028	-0.031	-0.034	-0.024	-1.925	0.061	0.019
0.016	-0.156	0.013	0.013	-0.033	-0.139	-0.034	-0.028	-1.921	0.066	0.018
0.025	-0.093	0.012	0	-0.024	-0.139	-0.031	-0.036	-1.931	0.073	0.007
0.037	-0.057	0.001	-0.011	-0.017	-0.14	-0.026	-0.037	-1.95	0.079	0.001
0.021	-0.03	-0.015	-0.025	-0.01	-0.193	-0.031	-0.027	-1.978	0.053	0.003
0.019	-0.02	-0.018	-0.045	-0.004	-0.197	-0.036	-0.022	-1.97	0.01	0
0.066	-0.017	-0.003	-0.045	-0.01	-0.248	-0.029	-0.021	-1.936	-0.011	0.005
0.118	-0.006	0.013	-0.05	-0.024	-0.34	-0.029	-0.018	-1.971	-0.024	0.02
0.116	-0.015	0.015	-0.106	-0.035	-0.356	-0.04	-0.022	-2.037	-0.033	0.018
0.061	-0.013	0.012	-0.174	-0.032	-0.347	-0.031	-0.023	-2.033	-0.019	0.007
0.001	0.019	0.006	-0.174	-0.019	-0.324	-0.019	-0.019	-1.993	0.011	0.015
-0.044	0.017	0.001	-0.109	-0.015	-0.271	-0.03	-0.023	-1.986	0.029	0.024
-0.075	-0.01	0.004	-0.026	-0.016	-0.224	-0.03	-0.026	-2.02	0.032	0.018
-0.089	-0.006	-0.002	0.055	-0.013	-0.164	-0.02	-0.029	-2.031	0.033	0.01
-0.071	-0.009	-0.009	0.126	-0.012	-0.117	-0.029	-0.034	-2.023	0.027	0.013
-0.02	-0.049	-0.001	0.142	-0.02	-0.115	-0.033	-0.027	-2.049	0.019	0.013
-0.007	-0.091	0.005	0.113	-0.03	-0.085	-0.027	-0.02	-2.053	0.017	0.004
-0.03	-0.106	0.009	0.093	-0.031	-0.003	-0.03	-0.026	-2.041	0.005	0.009
-0.011	-0.082	0.013	0.053	-0.027	0.094	-0.032	-0.028	-2.032	-0.016	0.015
0.012	-0.05	0.004	-0.021	-0.025	0.127	-0.029	-0.02	-1.982	-0.027	0.001
0.006	-0.037	0.005	-0.055	-0.026	0.04	-0.024	-0.018	-1.966	-0.026	0
0	-0.036	0.015	-0.048	-0.023	-0.007	-0.025	-0.019	-1.984	-0.023	0.012
0.005	-0.053	0.007	-0.042	-0.015	0.011	-0.033	-0.019	-1.965	-0.031	0.013
0.031	-0.061	0.003	-0.02	-0.034	-0.07	-0.028	-0.02	-1.964	-0.035	0.016
0.063	-0.043	0.012	0.01	-0.062	-0.129	-0.022	-0.019	-2.002	-0.023	0.013
0.052	-0.036	0.014	0.016	-0.044	-0.083	-0.032	-0.012	-2.015	-0.005	0.002
0.012	-0.037	0.019	0.011	-0.038	-0.067	-0.034	-0.009	-2	0.011	0.004
-0.019	-0.02	0.027	0.006	-0.068	-0.056	-0.021	-0.013	-1.982	0.022	0.004
-0.021	-0.012	0.015	0.001	-0.059	-0.037	-0.018	-0.02	-1.976	0.027	-0.001
0.017	-0.027	-0.006	0.002	-0.033	-0.046	-0.026	-0.022	-1.977	0.029	0.007
0.055	-0.035	-0.011	0.007	-0.031	-0.016	-0.029	-0.022	-1.965	0.031	0.008
0.051	-0.028	0.003	0.007	-0.018	-0.003	-0.028	-0.022	-1.961	0.028	0.005
0.026	-0.026	0.02	0.009	0.01	0.006	-0.027	-0.021	-1.99	0.022	0.018
-0.021	-0.043	0.025	0.005	0.004	0.081	-0.018	-0.025	-2.009	0.023	0.016
-0.06	-0.044	0.017	-0.009	-0.039	0.062	-0.016	-0.029	-1.969	0.026	-0.006
-0.048	-0.019	0.013	-0.011	-0.054	-0.029	-0.033	-0.024	-1.926	0.02	-0.004
-0.022	-0.034	0.012	-0.001	-0.035	-0.043	-0.038	-0.025	-1.936	0.014	0.011
-0.001	-0.072	0.002	0.003	-0.033	-0.13	-0.016	-0.03	-1.966	0.011	0.002
0.026	-0.056	0.003	-0.01	-0.033	-0.242	-0.012	-0.025	-1.985	0.007	0
0.022	-0.027	0.011	-0.019	-0.028	-0.201	-0.03	-0.026	-1.978	-0.003	0.015
0.002	-0.034	0.01	0.002	-0.032	-0.185	-0.034	-0.032	-1.954	-0.017	0.017
0.012	-0.046	0.013	0.02	-0.03	-0.281	-0.02	-0.023	-1.944	-0.025	0.012
0.036	-0.042	0.015	0.001	-0.041	-0.384	-0.012	-0.019	-1.969	-0.024	0.009
0.028	-0.03	0.009	-0.016	-0.071	-0.492	-0.024	-0.03	-1.981	-0.024	0.006
0.015	-0.022	0.014	-0.013	-0.075	-0.524	-0.038	-0.027	-1.939	-0.047	0.009
0.023	-0.019	0.023	-0.012	-0.046	-0.505	-0.035	-0.017	-1.939	-0.089	0.01
0.001	-0.027	0.005	-0.02	0.002	-0.562	-0.029	-0.022	-1.982	-0.119	0.004
-0.032	-0.039	-0.015	-0.024	0.052	-0.524	-0.034	-0.03	-1.957	-0.118	0.006
0.005	-0.035	0	-0.01	0.033	-0.36	-0.039	-0.031	-1.931	-0.077	0.013
0.043	-0.024	0.015	-0.001	-0.042	-0.32	-0.031	-0.032	-1.961	-0.021	0.019
-0.001	-0.037	0.001	-0.017	-0.065	-0.35	-0.023	-0.044	-1.962	0.025	0.017
-0.032	-0.044	-0.011	-0.022	-0.054	-0.267	-0.028	-0.057	-1.935	0.053	0.013
0.013	-0.019	-0.001	-0.003	-0.046	-0.149	-0.032	-0.061	-1.95	0.049	0.017
0.051	-0.024	0.011	0.002	-0.007	-0.136	-0.03	-0.053	-1.987	0.028	0.018
0.052	-0.065	0.005	-0.01	0.019	-0.142	-0.031	-0.032	-2.001	0.032	0.011
0.04	-0.064	0.009	-0.015	0.002	-0.077	-0.029	-0.015	-2.013	0.052	0.006
0.02	-0.038	0.023	-0.012	-0.006	-0.013	-0.02	-0.009	-2.026	0.056	0.007
0.01	-0.034	0.011	-0.011	0	0.002	-0.022	-0.009	-1.985	0.054	0.013
0.014	-0.044	-0.001	-0.009	-0.011	-0.023	-0.037	-0.009	-1.917	0.043	0.008
0.006	-0.054	0.011	-0.012	-0.029	-0.058	-0.04	-0.007	-1.915	0.014	-0.004
-0.016	-0.043	0.011	-0.017	-0.022	-0.098	-0.031	-0.014	-1.951	-0.001	0.002
-0.028	-0.024	0.006	-0.015	-0.006	-0.157	-0.029	-0.025	-1.963	0.01	0.003
-0.019	-0.032	0.011	-0.017	-0.01	-0.188	-0.029	-0.022	-1.955	0.018	-0.007
0.001	-0.044	-0.001	-0.02	-0.031	-0.197	-0.028	-0.021	-1.966	0.017	-0.001
0.003	-0.037	-0.018	-0.014	-0.038	-0.158	-0.034	-0.031	-2.011	0.013	0.011
0.003	-0.039	-0.006	-0.007	-0.026	-0.069	-0.031	-0.027	-2.007	0.009	0.01
0.033	-0.05	0.012	0.004	-0.02	-0.045	-0.016	-0.019	-1.954	0.018	0.01
0.055	-0.054	0.005	0.001	-0.025	-0.037	-0.016	-0.024	-1.968	0.022	0.011
0.028	-0.052	-0.006	-0.01	-0.035	-0.025	-0.028	-0.028	-1.984	0.011	0.006
0.003	-0.038	0.005	-0.005	-0.046	-0.035	-0.03	-0.029	-1.951	0.009	0.005
0.019	-0.031	0.014	0.003	-0.047	0.007	-0.028	-0.033	-2.006	0.012	0.012
0.031	-0.046	0	-0.005	-0.027	-0.025	-0.028	-0.036	-2.074	0.007	0.015
0.015	-0.047	0.007	-0.012	-0.01	-0.123	-0.03	-0.026	-2	0.012	0.011
0.005	-0.032	0.033	-0.005	-0.024	-0.11	-0.037	-0.012	-1.907	0.023	0.006
0.009	-0.037	0.018	0.009	-0.044	-0.143	-0.039	-0.017	-1.936	0.028	0.008
-0.002	-0.049	-0.006	0.008	-0.04	-0.249	-0.027	-0.028	-2.04	0.031	0.019
-0.012	-0.049	0.001	-0.013	-0.028	-0.244	-0.019	-0.033	-2.059	0.032	0.026
-0.012	-0.043	0.011	-0.026	-0.025	-0.213	-0.028	-0.036	-2.003	0.018	0.014
-0.014	-0.032	0.014	-0.013	-0.028	-0.224	-0.036	-0.032	-1.995	-0.007	0.004
-0.006	-0.033	0.005	-0.008	-0.029	-0.231	-0.031	-0.03	-1.991	-0.017	0.008
0.003	-0.047	-0.01	-0.022	-0.026	-0.289	-0.024	-0.028	-2.101	-0.011	0
-0.001	-0.039	-0.015	-0.021	-0.031	-0.337	-0.021	-0.022	-2.28	-0.004	-0.006
0.003	-0.027	-0.013	-0.008	-0.034	-0.322	-0.024	-0.022	-2.188	0.004	0.009
0.022	-0.035	-0.009	-0.007	-0.028	-0.302	-0.031	-0.016	-2.024	-0.003	0.018
0.042	-0.043	0.001	-0.014	-0.021	-0.257	-0.034	-0.008	-2.053	-0.014	0.015
0.038	-0.046	0.017	-0.021	-0.026	-0.239	-0.029	-0.018	-2.052	-0.019	0.014
0.02	-0.04	0.028	-0.027	-0.028	-0.272	-0.026	-0.022	-1.973	-0.026	0.013
0.039	-0.026	0.018	-0.035	-0.017	-0.242	-0.03	-0.011	-1.954	-0.016	0.008
0.073	-0.027	0.006	-0.054	-0.02	-0.247	-0.021	-0.017	-1.959	-0.009	0.007
0.068	-0.034	0.027	-0.073	-0.035	-0.321	-0.016	-0.032	-1.926	-0.031	0.014
0.047	-0.03	0.046	-0.083	-0.051	-0.308	-0.032	-0.034	-1.913	-0.042	0.022
0.037	-0.032	0.029	-0.104	-0.079	-0.27	-0.035	-0.029	-1.958	-0.037	0.014
0.012	-0.043	0.01	-0.126	-0.083	-0.286	-0.025	-0.023	-1.978	-0.041	0.005
-0.02	-0.046	-0.001	-0.09	-0.05	-0.303	-0.029	-0.024	-1.942	-0.03	0.01
-0.013	-0.041	0	0.001	-0.014	-0.308	-0.034	-0.029	-1.945	0.002	0.015
0.002	-0.04	0.019	0.078	0.013	-0.314	-0.032	-0.025	-1.983	0.023	0.011
-0.014	-0.036	0.018	0.109	0.018	-0.334	-0.032	-0.019	-1.981	0.033	0.002
-0.013	-0.035	-0.003	0.11	-0.008	-0.361	-0.032	-0.016	-1.954	0.045	0.003
-0.001	-0.044	-0.006	0.112	-0.029	-0.367	-0.032	-0.016	-1.932	0.049	0.011
-0.007	-0.045	0.011	0.11	-0.027	-0.357	-0.033	-0.023	-1.937	0.049	0.01
0.009	-0.039	0.022	0.07	-0.016	-0.302	-0.029	-0.025	-1.966	0.053	0.005
0.038	-0.05	0.01	0.012	-0.013	-0.173	-0.027	-0.021	-1.975	0.037	0.007
0.05	-0.049	0	-0.009	-0.019	-0.103	-0.028	-0.025	-1.954	0.018	0.003
0.065	-0.032	0.004	-0.012	-0.019	-0.17	-0.024	-0.024	-1.937	0.02	-0.001
0.083	-0.053	0.005	-0.029	-0.019	-0.225	-0.023	-0.013	-1.945	0.015	0.004
0.064	-0.07	0	-0.029	-0.028	-0.175	-0.031	-0.006	-1.976	-0.001	0.002
0.021	-0.045	0.013	-0.012	-0.029	-0.055	-0.03	-0.007	-2.008	-0.012	0
0.019	-0.038	0.027	-0.008	-0.025	0.044	-0.029	-0.016	-1.994	-0.019	0.011
0.037	-0.044	0.008	-0.006	-0.028	0.065	-0.034	-0.022	-1.947	-0.01	0.013
0.025	-0.036	-0.007	0	-0.026	0.067	-0.03	-0.021	-1.953	0.012	0.01
0.016	-0.036	0.004	-0.007	-0.014	0.043	-0.025	-0.018	-2	0.015	0.016
0.017	-0.036	0.011	-0.015	-0.005	-0.088	-0.028	-0.01	-2.014	0.008	0.02
-0.011	-0.029	0.014	-0.004	-0.008	-0.213	-0.036	-0.01	-1.98	0.015	0.02
-0.038	-0.034	0.012	0.002	-0.019	-0.177	-0.041	-0.018	-1.928	0.011	0.014
-0.039	-0.053	0.002	-0.011	-0.024	-0.092	-0.031	-0.018	-1.923	-0.018	0.005
-0.02	-0.047	-0.001	-0.011	-0.029	-0.08	-0.016	-0.02	-1.956	-0.054	0
0.046	-0.026	0.007	-0.006	-0.039	-0.121	-0.018	-0.026	-1.969	-0.076	-0.004
0.112	-0.037	0.014	-0.019	-0.047	-0.18	-0.027	-0.025	-1.956	-0.071	-0.002
0.105	-0.048	0.017	-0.029	-0.057	-0.204	-0.028	-0.024	-1.95	-0.055	0.009
0.081	-0.031	0.014	-0.022	-0.065	-0.231	-0.028	-0.025	-1.973	-0.042	0.014
0.067	-0.032	0.011	-0.017	-0.052	-0.283	-0.028	-0.021	-1.985	-0.031	0.008
0.059	-0.064	0.011	-0.017	-0.039	-0.243	-0.024	-0.02	-1.959	-0.022	0.009
0.047	-0.077	0.006	-0.019	-0.063	-0.139	-0.027	-0.021	-1.949	-0.008	0.008
-0.004	-0.056	-0.002	-0.022	-0.086	-0.083	-0.034	-0.02	-1.959	0.012	0.007
-0.046	-0.043	0.003	-0.017	-0.077	-0.046	-0.033	-0.018	-1.96	0.029	0.014
-0.065	-0.047	0.015	-0.013	-0.057	-0.033	-0.032	-0.013	-1.974	0.026	0.013
-0.082	-0.049	0.014	-0.014	-0.024	-0.083	-0.033	-0.002	-1.989	0.002	0.001
-0.074	-0.046	0.008	-0.009	0.017	-0.093	-0.032	0.01	-1.976	-0.014	-0.005
-0.05	-0.037	0.016	-0.007	0.022	-0.053	-0.032	0.027	-1.97	-0.002	-0.004
-0.041	-0.028	0.027	-0.004	-0.001	-0.04	-0.033	0.028	-1.986	0.029	0.001
-0.054	-0.027	0.019	0.007	-0.012	-0.012	-0.031	-0.032	-1.977	0.055	0.007
-0.066	-0.036	-0.006	0	-0.003	-0.04	-0.023	-0.099	-1.959	0.059	0.012
-0.056	-0.041	-0.013	-0.016	0.003	-0.158	-0.021	-0.093	-1.976	0.046	0.013
-0.038	-0.039	0.002	-0.004	-0.002	-0.214	-0.027	-0.057	-1.999	0.028	0.015
-0.024	-0.041	0.004	0.005	0	-0.195	-0.023	-0.054	-2	0.006	0.02
-0.01	-0.049	0.003	-0.014	-0.003	-0.129	-0.015	-0.063	-1.998	-0.002	0.014
0.007	-0.039	0.009	-0.024	-0.038	-0.029	-0.02	-0.045	-1.994	0.008	0.01
0.016	-0.019	0.001	-0.014	-0.079	-0.032	-0.02	-0.029	-1.981	0.012	0.018
0.008	-0.031	-0.002	-0.011	-0.069	-0.036	-0.018	-0.06	-1.959	0.003	0.011
0.011	-0.061	0.008	-0.016	-0.026	0.089	-0.026	-0.074	-1.95	0.003	-0.006
0.05	-0.057	0.006	-0.01	0.008	0.002	-0.026	-0.031	-1.965	0.008	0.002
0.05	-0.033	0.007	-0.006	0.031	-0.283	-0.02	0.006	-1.97	0.008	0.014
-0.007	-0.026	0.022	-0.011	0.015	-0.296	-0.024	0.005	-1.981	0.016	0.01
-0.022	-0.029	0.017	-0.003	-0.039	-0.115	-0.028	-0.009	-2.031	0.03	0.011
-0.013	-0.043	-0.005	0.003	-0.056	0.021	-0.025	-0.021	-2.058	0.034	0.018
-0.029	-0.053	-0.008	-0.004	-0.036	0.104	-0.028	-0.024	-2.028	0.03	0.012
-0.022	-0.031	0.009	-0.009	-0.021	0.058	-0.037	-0.018	-2.016	0.029	-0.005
-0.005	-0.017	0.02	-0.014	0.005	-0.087	-0.032	-0.005	-2.043	0.024	-0.005
-0.022	-0.046	0.003	-0.013	0.022	-0.24	-0.021	-0.002	-2.023	0.014	0.015
-0.039	-0.057	-0.016	-0.005	0	-0.303	-0.022	-0.009	-1.965	0.017	0.017
-0.02	-0.038	0.002	-0.001	-0.028	-0.246	-0.026	-0.026	-1.943	0.017	0.002
0.01	-0.033	0.02	-0.002	-0.034	-0.278	-0.028	-0.08	-1.947	0.003	0.006
0.012	-0.042	0.014	-0.011	-0.041	-0.384	-0.03	-0.139	-1.968	-0.002	0.018
0.004	-0.044	0.013	-0.02	-0.063	-0.373	-0.03	-0.121	-1.973	0.001	0.02
0.014	-0.036	0.013	-0.017	-0.07	-0.35	-0.033	-0.038	-1.925	0	0.015
0.022	-0.041	0.009	-0.01	-0.039	-0.423	-0.033	0.017	-1.916	0.003	0.012
0.015	-0.056	0.004	-0.018	-0.016	-0.509	-0.03	0.017	-2.006	0.011	0.012
0.022	-0.034	-0.008	-0.022	-0.018	-0.517	-0.027	0	-2.085	0.013	0.012
0.035	-0.011	-0.01	-0.012	-0.01	-0.411	-0.02	-0.01	-2.072	0.013	0.013
0.023	-0.021	0.003	0.001	-0.008	-0.25	-0.02	-0.014	-2.039	0.017	0.009
-0.003	-0.024	0.013	0.012	-0.014	-0.185	-0.025	-0.02	-2.039	0.007	0.004
-0.004	-0.019	0.011	0.006	-0.011	-0.176	-0.023	-0.022	-2.032	-0.008	0.011
0.017	-0.028	0.006	-0.009	-0.021	-0.132	-0.024	-0.026	-1.998	0.002	0.02
0.022	-0.029	0.016	-0.005	-0.038	-0.114	-0.033	-0.041	-1.984	0.015	0.014
0.017	-0.015	0.018	0.003	-0.032	-0.097	-0.032	-0.048	-2.001	0.009	0.004
0.015	-0.017	-0.006	-0.009	-0.024	-0.078	-0.023	-0.031	-2.002	0.005	0.012
0.014	-0.034	-0.015	-0.014	-0.034	-0.077	-0.023	-0.009	-1.986	0	0.015
0.012	-0.033	0.004	-0.005	-0.039	-0.04	-0.031	-0.018	-1.986	-0.027	0.002
0.01	-0.027	0.007	-0.015	-0.038	-0.017	-0.033	-0.032	-1.991	-0.053	0.008
0.008	-0.042	-0.005	-0.025	-0.066	-0.059	-0.032	-0.022	-2	-0.058	0.013
0.007	-0.044	0.003	-0.012	-0.139	-0.169	-0.032	-0.018	-2.005	-0.05	0
0.005	-0.016	0.017	0.002	-0.173	-0.317	-0.031	-0.026	-1.987	-0.013	0.003
0.001	-0.028	0.013	-0.004	-0.099	-0.407	-0.035	-0.024	-1.959	0.029	0.008
0.006	-0.065	0	-0.013	-0.005	-0.416	-0.036	-0.017	-1.954	0.029	0.006
0.025	-0.049	0.002	-0.012	0.042	-0.378	-0.027	-0.013	-1.966	0.018	0.012
0.032	-0.026	0.014	-0.01	0.061	-0.326	-0.025	-0.022	-1.958	0.023	0.012
0.021	-0.041	0.017	0.003	0.041	-0.288	-0.037	-0.031	-1.951	0.02	0.011
0.032	-0.047	0.011	0.012	-0.011	-0.248	-0.045	-0.023	-1.962	0.007	0.012
0.081	-0.037	0.003	-0.008	-0.04	-0.209	-0.034	-0.015	-1.975	-0.002	0.006
0.112	-0.022	-0.008	-0.012	-0.032	-0.266	-0.03	-0.024	-1.974	-0.012	0.001
0.108	0.007	-0.002	0.009	-0.019	-0.385	-0.041	-0.033	-1.966	-0.018	0.004
0.122	0.002	0.021	0.003	-0.014	-0.394	-0.037	-0.029	-1.984	-0.023	0.003
0.12	-0.064	0.027	-0.017	-0.018	-0.389	-0.024	-0.022	-2.003	-0.039	0
0.033	-0.106	0.013	-0.015	-0.036	-0.441	-0.031	-0.02	-1.991	-0.049	0.008
-0.083	-0.092	0.01	0	-0.044	-0.392	-0.036	-0.025	-1.978	-0.03	0.015
-0.157	-0.08	0.02	0.011	-0.038	-0.303	-0.027	-0.03	-1.982	0.001	0.008
-0.172	-0.078	0.025	0.009	-0.026	-0.267	-0.027	-0.027	-1.979	0.021	0.008
-0.126	-0.064	0.017	-0.008	-0.017	-0.24	-0.032	-0.02	-1.956	0.03	0.015
-0.058	-0.045	0.01	-0.017	-0.017	-0.204	-0.03	-0.018	-1.947	0.038	0.004
-0.009	-0.045	0.007	-0.01	-0.016	-0.206	-0.031	-0.021	-1.975	0.04	-0.009
0.039	-0.062	-0.003	-0.003	-0.012	-0.23	-0.029	-0.029	-1.988	0.038	0.001
0.1	-0.059	-0.007	-0.01	-0.018	-0.027	-0.021	-0.041	-1.976	0.036	0.011
0.137	-0.046	0.004	-0.02	-0.024	0.298	-0.022	-0.049	-1.971	0.026	-0.001
0.12	-0.036	0.015	-0.019	-0.017	0.334	-0.026	-0.053	-1.966	0.026	-0.006
0.081	-0.022	0.018	-0.011	-0.012	0.171	-0.025	-0.05	-1.97	0.027	0.008
0.065	-0.038	0.01	-0.006	-0.013	0.018	-0.029	-0.032	-1.991	0.002	0.006
0.036	-0.085	0.007	-0.01	-0.015	-0.121	-0.028	-0.011	-1.997	-0.034	-0.002
-0.015	-0.096	0.015	-0.017	-0.029	-0.189	-0.024	-0.004	-1.983	-0.048	0.011
-0.02	-0.08	0.018	-0.012	-0.043	-0.184	-0.03	-0.006	-1.98	-0.041	0.014
0.005	-0.082	0.009	-0.013	-0.029	-0.146	-0.027	-0.01	-1.984	-0.033	0.005
0.011	-0.085	-0.005	-0.031	-0.02	-0.072	-0.015	-0.013	-1.977	-0.026	0.016
0.043	-0.073	-0.005	-0.034	-0.041	-0.036	-0.02	-0.007	-1.964	-0.012	0.028
0.098	-0.058	0.012	-0.037	-0.043	-0.077	-0.027	-0.011	-1.964	-0.001	0.019
0.095	-0.05	0.017	-0.084	-0.021	-0.154	-0.025	-0.018	-1.978	0.015	0.011
0.051	-0.049	0.001	-0.13	-0.016	-0.279	-0.028	-0.004	-1.979	0.046	0.013
0.033	-0.036	0.003	-0.113	-0.014	-0.336	-0.029	0.01	-1.972	0.065	0.013
0.013	-0.018	0.021	-0.056	-0.006	-0.243	-0.025	0.01	-1.974	0.057	0.012
-0.019	-0.013	0.014	0.016	-0.013	-0.136	-0.026	0.009	-1.971	0.046	0.013
-0.015	-0.008	0.01	0.083	-0.025	-0.054	-0.023	0.011	-1.94	0.049	0.013
0.01	-0.009	0.022	0.1	-0.03	-0.033	-0.022	0.01	-1.908	0.044	0.008
0.012	-0.027	0.012	0.073	-0.031	-0.092	-0.029	0.003	-1.917	0.021	0.009
0.018	-0.042	-0.001	0.05	-0.027	-0.118	-0.032	-0.011	-1.939	-0.004	0.013
0.072	-0.034	0.007	0.028	-0.018	-0.129	-0.031	-0.016	-1.939	-0.032	0.01
0.136	-0.02	0.012	0.006	-0.01	-0.171	-0.03	0.007	-1.935	-0.073	0.006
0.137	-0.01	0.006	-0.001	-0.023	-0.178	-0.03	0.017	-1.946	-0.098	0.003
0.041	-0.002	0	-0.007	-0.038	-0.1	-0.035	-0.02	-1.964	-0.085	0.002
-0.071	-0.007	-0.014	-0.015	-0.033	0.036	-0.034	-0.054	-1.965	-0.048	0.009
-0.09	-0.018	-0.02	-0.009	-0.037	0.057	-0.029	-0.057	-1.961	-0.004	0.013
-0.069	-0.019	-0.003	0.008	-0.059	-0.107	-0.034	-0.05	-1.964	0.031	0.011
-0.071	-0.024	0	0.008	-0.059	-0.252	-0.036	-0.04	-1.969	0.038	0.008
-0.063	-0.033	-0.009	-0.007	-0.031	-0.264	-0.028	-0.036	-1.987	0.019	0.016
-0.062	-0.032	0.005	-0.009	-0.004	-0.211	-0.023	-0.031	-1.999	0.002	0.025
-0.066	-0.028	0.02	-0.001	0.014	-0.101	-0.031	-0.015	-1.982	0.009	0.012
-0.046	-0.042	0.01	-0.002	0.008	0.021	-0.04	-0.005	-1.975	0.01	0.003
-0.034	-0.065	-0.005	-0.013	-0.028	0.055	-0.032	0.006	-1.991	-0.009	0.016
-0.039	-0.061	0.011	-0.02	-0.046	0.056	-0.022	0.02	-2	-0.018	0.024
-0.041	-0.04	0.036	-0.008	-0.028	0.083	-0.02	0.011	-1.997	-0.01	0.017
-0.032	-0.04	0.024	0.006	-0.016	0.129	-0.02	-0.017	-1.967	0	0.011
-0.015	-0.055	0.002	-0.004	-0.019	0.192	-0.023	-0.045	-1.921	0.015	0.01
-0.003	-0.053	0	-0.022	-0.024	0.207	-0.029	-0.08	-1.927	0.037	0.006
0.021	-0.038	0.004	-0.023	-0.041	0.183	-0.032	-0.099	-1.969	0.047	0.006
0.053	-0.024	0	-0.012	-0.054	0.177	-0.033	-0.073	-2.039	0.038	0.014
0.052	-0.026	-0.003	-0.011	-0.049	0.057	-0.026	-0.032	-2.143	0.028	0.01
0.022	-0.045	-0.001	-0.021	-0.049	-0.143	-0.017	0.018	-2.177	0.03	0.002
-0.002	-0.051	-0.005	-0.017	-0.043	-0.206	-0.017	0.069	-2.125	0.026	0.005
-0.018	-0.044	-0.006	-0.001	-0.026	-0.223	-0.021	0.08	-2.071	0.01	0.002
-0.026	-0.049	0.005	0.003	-0.017	-0.287	-0.025	0.034	-2.032	0.011	-0.003
-0.016	-0.052	0.012	-0.005	-0.01	-0.327	-0.024	-0.07	-2.014	0.029	0.002
-0.007	-0.046	0.009	-0.01	-0.008	-0.349	-0.017	-0.138	-2.006	0.029	0.005
-0.001	-0.037	0.01	-0.011	-0.02	-0.33	-0.018	-0.023	-1.976	0.023	0
0.007	-0.031	0.005	-0.009	-0.035	-0.296	-0.021	0.149	-1.957	0.043	0
0.012	-0.038	-0.011	-0.009	-0.053	-0.356	-0.022	0.082	-1.962	0.055	0.003
0.001	-0.042	0.004	-0.009	-0.055	-0.473	-0.031	-0.163	-1.96	0.038	0.005
-0.026	-0.027	0.027	-0.003	-0.04	-0.506	-0.037	-0.241	-1.948	0.032	0.012
-0.01	-0.026	-0.001	-0.004	-0.063	-0.454	-0.036	-0.106	-1.942	0.038	0.013
0.043	-0.05	-0.019	-0.015	-0.117	-0.461	-0.036	0.024	-1.948	0.031	0.004
0.06	-0.058	0.007	-0.014	-0.131	-0.488	-0.033	0.076	-1.973	0.018	0.001
0.039	-0.043	0.021	-0.003	-0.09	-0.442	-0.029	0.09	-1.992	-0.004	0.005
0.028	-0.032	0.019	-0.004	-0.014	-0.427	-0.033	0.066	-1.979	-0.023	0.007
0.047	-0.025	0.018	-0.011	0.063	-0.41	-0.037	0.013	-1.971	-0.029	0.01
0.044	-0.025	0.011	-0.008	0.091	-0.296	-0.033	-0.025	-1.986	-0.04	0.013
-0.005	-0.034	0.009	-0.007	0.067	-0.254	-0.029	-0.055	-2	-0.058	0.01
-0.019	-0.035	0.014	-0.007	0.023	-0.305	-0.03	-0.148	-1.985	-0.069	0.007
0.061	-0.038	0.014	-0.002	-0.012	-0.29	-0.031	-0.253	-1.963	-0.068	0.004
0.151	-0.055	0.013	-0.004	-0.031	-0.237	-0.031	-0.24	-1.979	-0.06	0.001
0.152	-0.057	0.019	-0.008	-0.046	-0.2	-0.028	-0.115	-2.004	-0.045	0.002
0.097	-0.036	0.026	-0.006	-0.05	-0.136	-0.024	0.008	-1.988	-0.021	0.009
0.059	-0.031	0.022	-0.001	-0.037	-0.095	-0.026	0.022	-1.961	0.008	0.016
0.033	-0.047	0.01	-0.01	-0.041	-0.175	-0.034	-0.025	-1.956	0.028	0.013
0	-0.044	0.026	-0.018	-0.061	-0.302	-0.038	-0.009	-1.969	0.026	0.012
-0.026	-0.038	0.052	0	-0.076	-0.359	-0.03	0.005	-1.979	0.011	0.021
-0.034	-0.051	0.034	0.009	-0.088	-0.41	-0.022	-0.019	-1.969	-0.002	0.017
-0.024	-0.054	0.005	-0.006	-0.062	-0.468	-0.027	-0.024	-1.959	-0.014	0.006
-0.005	-0.048	0.007	-0.011	0.011	-0.456	-0.032	-0.081	-1.963	-0.017	0.015
0.002	-0.057	0.014	-0.009	0.053	-0.464	-0.027	-0.12	-1.934	-0.006	0.024
0.001	-0.047	0.02	-0.013	0.041	-0.511	-0.023	0.025	-1.895	-0.008	0.016
-0.005	-0.027	0.011	-0.012	0.019	-0.402	-0.027	0.156	-1.894	-0.034	0.004
-0.001	-0.04	-0.012	-0.007	-0.009	-0.201	-0.031	0.072	-1.916	-0.06	0.005
0.036	-0.046	-0.013	-0.005	-0.034	-0.127	-0.03	-0.04	-1.996	-0.063	0.014
0.043	-0.03	-0.002	0	-0.035	-0.081	-0.029	-0.1	-2.121	-0.041	0.013
-0.022	-0.041	-0.002	0.003	-0.029	-0.004	-0.03	-0.185	-2.142	-0.002	0.005
-0.067	-0.057	-0.003	-0.01	-0.021	-0.025	-0.031	-0.141	-2.073	0.028	0.003
-0.061	-0.042	-0.006	-0.019	-0.016	-0.01	-0.027	0.043	-2.05	0.036	0.004
-0.051	-0.026	-0.002	-0.012	-0.024	0.111	-0.024	0.13	-2.067	0.051	0.003
-0.002	-0.028	-0.001	-0.02	-0.033	0.175	-0.026	0.112	-2.03	0.077	0.002
0.04	-0.046	-0.017	-0.035	-0.034	0.233	-0.022	0.064	-1.965	0.062	0.006
-0.002	-0.055	0.001	-0.022	-0.029	0.287	-0.021	-0.001	-1.956	0.015	0.009
-0.025	-0.046	0.034	0	-0.02	0.243	-0.028	-0.023	-1.966	-0.008	0.008
-0.004	-0.044	0.018	-0.009	-0.012	0.181	-0.031	-0.014	-1.957	-0.014	0.009
-0.018	-0.042	-0.006	-0.027	-0.005	0.118	-0.029	-0.042	-1.979	-0.01	0.005
-0.023	-0.03	-0.003	-0.021	-0.023	0.054	-0.03	-0.097	-2.01	0.016	0
-0.006	-0.02	0.002	-0.011	-0.064	0.074	-0.028	-0.122	-1.984	0.031	0.007
-0.022	-0.02	0.007	-0.009	-0.08	0.117	-0.023	-0.094	-1.942	0.027	0.013
-0.031	-0.034	0.014	-0.009	-0.067	0.017	-0.026	-0.046	-1.934	0.025	0.013
0	-0.046	0.006	-0.011	-0.043	-0.208	-0.035	-0.025	-1.934	0.025	0.012
0.025	-0.043	-0.003	-0.011	-0.012	-0.338	-0.033	-0.015	-1.939	0.044	0.005
0.029	-0.043	0.001	-0.01	0.004	-0.318	-0.026	-0.019	-1.968	0.064	0.005
0.027	-0.046	-0.003	-0.006	-0.004	-0.31	-0.027	-0.063	-1.975	0.058	0.012
0.015	-0.047	-0.005	-0.002	-0.017	-0.337	-0.027	-0.078	-1.956	0.047	0.012
0.006	-0.049	0.013	-0.006	-0.025	-0.288	-0.025	-0.033	-1.97	0.035	0.013
0.007	-0.037	0.02	-0.003	-0.024	-0.188	-0.032	-0.011	-1.99	0.005	0.004
-0.002	-0.028	0.008	-0.004	-0.015	-0.159	-0.037	-0.021	-1.97	-0.009	-0.008
-0.011	-0.047	-0.007	-0.016	-0.035	-0.225	-0.032	-0.023	-1.944	0.004	-0.002
-0.025	-0.059	0.01	-0.012	-0.071	-0.311	-0.026	-0.026	-1.945	0.004	0.012
-0.032	-0.046	0.041	0.003	-0.081	-0.319	-0.025	-0.022	-1.955	-0.006	0.021
0.008	-0.035	0.026	0.001	-0.084	-0.27	-0.022	-0.003	-1.962	0	0.015
0.037	-0.036	0.001	-0.007	-0.065	-0.292	-0.016	0.004	-1.967	0.001	0.008
0.018	-0.045	0.01	-0.002	-0.027	-0.332	-0.024	-0.006	-1.974	-0.005	0.014
0.005	-0.048	0.02	-0.005	-0.021	-0.341	-0.034	-0.011	-1.988	-0.011	0.01
0.003	-0.027	0.02	-0.013	-0.026	-0.398	-0.031	0.002	-1.997	-0.028	0.004
0.014	-0.016	0.009	-0.002	-0.014	-0.361	-0.032	0.002	-2	-0.037	0.013
0.027	-0.037	-0.005	-0.002	-0.006	-0.235	-0.033	-0.025	-2.009	-0.018	0.013
0	-0.043	-0.014	-0.012	0.007	-0.264	-0.024	-0.032	-2.019	-0.001	0.007
-0.02	-0.035	-0.009	-0.001	0.031	-0.278	-0.029	-0.016	-2.032	-0.013	0.011
0.022	-0.041	0.003	0.004	0.032	-0.154	-0.035	-0.02	-2.033	-0.044	0.014
0.056	-0.044	0.003	-0.015	0.021	-0.091	-0.023	-0.026	-1.999	-0.07	0.015
0.062	-0.038	-0.007	-0.014	0.026	-0.029	-0.018	-0.03	-1.957	-0.077	0.012
0.08	-0.023	-0.003	0.007	0.018	0.065	-0.028	-0.043	-1.944	-0.07	0.001
0.083	-0.016	0.005	-0.002	-0.018	0.047	-0.029	-0.039	-1.945	-0.048	0.002
0.054	-0.03	-0.012	-0.019	-0.043	-0.008	-0.02	-0.029	-1.939	-0.006	0.01
0.017	-0.041	-0.019	-0.007	-0.056	-0.013	-0.016	-0.025	-1.949	0.027	0.007
-0.008	-0.034	0.011	0.001	-0.062	0.001	-0.024	-0.001	-1.985	0.024	0.012
-0.015	-0.027	0.03	-0.023	-0.052	-0.022	-0.032	-0.002	-2.005	0.014	0.02
-0.014	-0.026	0.016	-0.04	-0.059	-0.105	-0.034	-0.064	-2.001	0.018	0.018
-0.012	-0.024	0.011	-0.013	-0.079	-0.142	-0.036	-0.077	-2.014	0.014	0.018
-0.023	-0.016	0.017	0.01	-0.076	-0.104	-0.036	-0.006	-2.033	0.007	0.018
-0.041	-0.014	0.017	-0.008	-0.065	-0.098	-0.036	0.012	-2.027	0.019	0.006
-0.024	-0.024	0.018	-0.021	-0.05	-0.109	-0.038	-0.034	-2.01	0.03	0.002
0.016	-0.032	0.009	-0.016	-0.024	-0.097	-0.029	-0.063	-2.003	0.023	0.016
0.026	-0.034	-0.01	-0.019	-0.005	-0.13	-0.019	-0.078	-2	0.012	0.015
0.028	-0.031	0	-0.006	-0.012	-0.198	-0.016	-0.044	-1.985	0.007	0.001
0.048	-0.023	0.015	0.011	-0.023	-0.222	-0.023	0.03	-1.966	0.008	0.006
0.048	-0.018	0.011	0.001	-0.009	-0.189	-0.032	0.047	-1.957	0.012	0.016
0.033	-0.027	0.02	-0.005	0.004	-0.138	-0.035	-0.011	-1.944	0.02	0.01
0.027	-0.023	0.03	0.008	-0.003	-0.105	-0.03	-0.069	-1.935	0.043	0.007
0.045	0.007	0.022	0.008	-0.008	-0.088	-0.026	-0.069	-1.945	0.07	0.006
0.085	0.017	0.015	-0.013	-0.008	-0.154	-0.031	-0.032	-1.955	0.072	-0.001
0.065	-0.001	0.016	-0.016	-0.014	-0.325	-0.035	-0.005	-1.948	0.053	-0.003
-0.035	-0.015	0.013	0	-0.036	-0.397	-0.031	0.001	-1.947	0.033	0.007
-0.102	-0.026	0.011	-0.02	-0.063	-0.329	-0.028	-0.006	-1.962	0.008	0.018
-0.115	-0.025	0.014	-0.041	-0.065	-0.288	-0.025	-0.013	-1.965	-0.021	0.028
-0.1	-0.022	0.008	-0.012	-0.04	-0.292	-0.025	-0.007	-1.938	-0.033	0.026
-0.008	-0.076	-0.001	0.007	-0.004	-0.295	-0.028	0.002	-1.903	-0.033	0.019
0.116	-0.178	0.009	-0.001	0.023	-0.291	-0.029	-0.002	-1.896	-0.021	0.02
0.153	-0.245	0.019	-0.003	0.003	-0.255	-0.03	-0.003	-1.926	0.01	0.009
0.111	-0.219	0.008	-0.01	-0.037	-0.178	-0.023	-0.003	-1.978	0.036	-0.002
0.071	-0.133	-0.006	-0.014	-0.039	-0.115	-0.016	-0.013	-1.998	0.032	0.009
0.043	-0.065	-0.002	-0.006	-0.026	-0.163	-0.02	-0.021	-1.98	0.02	0.01
0.008	-0.047	0.003	-0.001	-0.025	-0.239	-0.027	-0.023	-1.992	0.009	-0.003
-0.005	-0.058	0.002	-0.001	-0.016	-0.174	-0.028	-0.017	-2.025	0.001	-0.002
-0.003	-0.07	0.004	-0.006	-0.011	-0.07	-0.031	-0.004	-2.031	0.005	0.004
-0.036	-0.05	0.011	-0.014	-0.025	-0.042	-0.035	-0.008	-2.032	0.005	-0.001
-0.029	-0.02	0.02	-0.018	-0.031	-0.052	-0.031	-0.015	-2.033	-0.02	-0.004
0.094	-0.019	0.016	-0.021	-0.01	-0.104	-0.027	-0.007	-2.019	-0.053	-0.003
0.195	-0.025	0.005	-0.016	0.006	-0.152	-0.028	-0.007	-2.014	-0.073	-0.005
0.151	-0.015	0.009	-0.009	-0.039	-0.152	-0.029	-0.014	-2.024	-0.067	0.001
0.073	-0.006	0.011	-0.02	-0.096	-0.195	-0.028	-0.012	-1.998	-0.044	0.008
0.032	-0.013	0	-0.032	-0.097	-0.279	-0.026	-0.013	-1.939	-0.029	0.007
-0.006	-0.035	-0.001	-0.018	-0.069	-0.342	-0.033	-0.027	-1.925	-0.007	0.005
-0.019	-0.052	0	0.003	-0.018	-0.41	-0.041	-0.04	-1.963	0.029	0.006
-0.024	-0.068	-0.001	0.011	0.045	-0.454	-0.034	-0.041	-1.998	0.052	0.009
-0.063	-0.09	0.011	0.007	0.044	-0.439	-0.026	-0.039	-2.019	0.058	0.009
-0.096	-0.082	0.013	0.001	-0.036	-0.404	-0.028	-0.045	-2.037	0.055	0.005
-0.079	-0.062	-0.003	0	-0.107	-0.349	-0.029	-0.057	-2.03	0.054	0.004
-0.048	-0.071	-0.005	0.011	-0.104	-0.302	-0.028	-0.057	-2	0.058	0.007
-0.047	-0.077	0.004	0.016	-0.045	-0.305	-0.028	-0.047	-1.993	0.048	0.014
-0.037	-0.06	0.007	-0.003	0.009	-0.304	-0.029	-0.041	-2.018	0.027	0.012
0.001	-0.038	0.008	-0.009	0.033	-0.282	-0.028	-0.035	-2.009	0.016	0.008
0.027	-0.006	0.012	0.007	0.026	-0.231	-0.028	-0.02	-1.974	0.016	0.013
0.034	0.012	0.018	0.006	0.006	-0.148	-0.032	-0.011	-1.982	0.024	0.01
0.024	-0.005	0.011	-0.008	-0.011	-0.094	-0.031	-0.015	-1.995	0.031	0.003
0.003	-0.014	0.001	-0.008	-0.022	-0.068	-0.028	-0.025	-1.973	0.031	0.003
-0.001	-0.003	0.005	-0.001	-0.034	-0.044	-0.03	-0.034	-1.958	0.031	0.003
-0.003	-0.006	0.011	-0.003	-0.044	-0.117	-0.023	-0.045	-1.96	0.03	0.008
-0.033	-0.02	0.012	-0.013	-0.039	-0.261	-0.019	-0.065	-1.973	0.026	0.014
-0.056	-0.025	0.005	-0.015	-0.035	-0.275	-0.027	-0.075	-1.989	0.028	0.013
-0.038	-0.02	-0.006	-0.011	-0.045	-0.134	-0.03	-0.042	-1.969	0.031	0.013
0.002	-0.031	0.002	-0.013	-0.046	0.042	-0.028	0.012	-1.929	0.025	0.01
0.028	-0.05	0.005	-0.022	-0.038	0.152	-0.029	0.036	-1.914	0.016	0.006
0.021	-0.043	-0.014	-0.025	-0.039	0.128	-0.03	0.027	-1.917	0.007	0.009
0.007	-0.033	-0.019	-0.019	-0.045	0.003	-0.026	0.012	-1.941	-0.029	0.013
0.018	-0.031	-0.003	-0.004	-0.055	-0.134	-0.022	0.011	-1.972	-0.086	0.012
0.026	-0.031	0.011	0.003	-0.054	-0.238	-0.027	0.011	-1.99	-0.118	0.008
0.03	-0.044	0.011	-0.008	-0.024	-0.234	-0.031	-0.005	-1.993	-0.119	0.007
0.048	-0.045	0.005	-0.014	0.008	-0.119	-0.027	-0.026	-1.989	-0.093	0.003
0.057	-0.021	0.004	-0.01	0.008	-0.013	-0.023	-0.048	-1.987	-0.048	-0.001
0.054	-0.017	-0.003	-0.009	-0.002	0.089	-0.024	-0.066	-1.985	-0.015	0.006
0.048	-0.039	-0.007	-0.009	-0.005	0.211	-0.025	-0.057	-1.988	-0.006	0.01
0.029	-0.047	0.007	-0.01	-0.015	0.264	-0.024	-0.035	-2.013	-0.002	0.003
-0.019	-0.032	0.014	-0.005	-0.023	0.208	-0.024	-0.003	-2.047	-0.009	0.006
-0.063	-0.028	0.012	0.001	-0.019	0.066	-0.026	0.028	-2.048	-0.042	0.014
-0.041	-0.043	0.002	-0.007	-0.025	-0.034	-0.03	0.014	-2.007	-0.075	0.014
0.015	-0.037	-0.012	-0.014	-0.042	-0.047	-0.031	-0.046	-1.986	-0.077	0.015
0.015	-0.008	-0.004	-0.004	-0.039	-0.093	-0.025	-0.145	-2.041	-0.04	0.025
-0.009	-0.013	0.01	0.001	-0.021	-0.159	-0.026	-0.195	-2.108	0.008	0.031
0.014	-0.042	0.01	-0.008	-0.02	-0.227	-0.034	-0.077	-2.102	0.042	0.026
0.04	-0.041	0.026	-0.006	-0.028	-0.34	-0.031	0.068	-2.061	0.063	0.024
0.015	-0.022	0.044	-0.004	-0.025	-0.388	-0.023	0.052	-2.033	0.064	0.022
-0.018	-0.021	0.027	-0.007	-0.018	-0.374	-0.024	-0.018	-2.022	0.048	0.015
-0.021	-0.033	0	-0.008	-0.02	-0.404	-0.028	-0.013	-2.017	0.033	0.014
-0.021	-0.036	0.002	-0.014	-0.035	-0.405	-0.03	0.012	-1.993	0.014	0.01
-0.025	-0.033	0.016	-0.017	-0.066	-0.372	-0.03	0.023	-1.971	-0.003	-0.005
-0.015	-0.026	0.013	-0.011	-0.095	-0.4	-0.029	0.021	-1.968	-0.006	-0.007
-0.011	-0.017	0.011	-0.022	-0.085	-0.429	-0.029	-0.046	-1.957	-0.008	0.002
-0.008	-0.032	0.013	-0.035	-0.031	-0.433	-0.033	-0.127	-1.933	-0.001	0.002
0.018	-0.047	0	-0.019	0.019	-0.405	-0.033	-0.097	-1.907	0.031	0.007
0.032	-0.034	0.004	-0.003	0.018	-0.316	-0.03	-0.011	-1.891	0.066	0.016
0.038	-0.036	0.032	-0.01	-0.013	-0.303	-0.03	0.011	-1.905	0.074	0.006
0.043	-0.051	0.036	-0.014	-0.026	-0.353	-0.031	-0.007	-1.954	0.052	0.001
0.007	-0.044	0.018	-0.01	-0.022	-0.239	-0.032	-0.005	-1.976	0.016	0.015
-0.07	-0.019	0.013	-0.015	-0.006	-0.089	-0.028	-0.01	-1.958	-0.008	0.015
-0.164	-0.002	0.012	-0.025	0.008	-0.131	-0.023	-0.034	-1.967	-0.015	0.002
-0.207	-0.022	-0.005	-0.037	0.002	-0.171	-0.031	0.003	-1.983	-0.008	0.001
-0.139	-0.072	0.006	-0.057	-0.004	-0.127	-0.037	0.049	-1.969	0.005	0.013
-0.039	-0.096	0.05	-0.076	-0.021	-0.175	-0.036	-0.072	-1.962	0.011	0.023
0.012	-0.077	0.049	-0.108	-0.063	-0.24	-0.036	-0.231	-1.952	0.014	0.018
0.054	-0.057	0.006	-0.131	-0.084	-0.214	-0.034	-0.167	-1.945	0.025	0.007
0.095	-0.042	-0.011	-0.087	-0.08	-0.17	-0.03	-0.007	-1.974	0.029	0.005
0.1	-0.02	0.005	-0.009	-0.064	-0.166	-0.031	0.041	-1.987	0.015	0.007
0.114	-0.002	0.011	0.046	-0.034	-0.214	-0.031	0.026	-1.97	0.015	0.006
0.14	0.013	0.003	0.092	-0.023	-0.246	-0.032	0.006	-1.979	0.029	0.006
0.112	0.006	0.002	0.12	-0.036	-0.198	-0.03	-0.026	-1.991	0.027	0.009
0.059	-0.052	0	0.12	-0.041	-0.173	-0.022	-0.031	-1.976	0.012	0
0.036	-0.116	-0.014	0.107	-0.019	-0.261	-0.022	0.002	-1.968	-0.007	-0.005
0.035	-0.122	-0.019	0.072	0.037	-0.336	-0.033	0.011	-1.98	-0.036	0.01
0.028	-0.103	-0.005	0.025	0.064	-0.278	-0.026	-0.005	-2.01	-0.079	0.017
0.005	-0.091	0.015	-0.001	0.024	-0.168	-0.011	0	-2.02	-0.115	0.009
-0.001	-0.063	0.022	-0.01	-0.025	-0.114	-0.015	0.01	-1.98	-0.109	0.001
0.03	-0.049	0.011	-0.027	-0.046	-0.093	-0.026	0.056	-1.941	-0.054	0
0.058	-0.07	-0.001	-0.037	-0.051	-0.019	-0.031	0.139	-1.916	0.009	0.004
0.054	-0.082	0.006	-0.029	-0.042	0.067	-0.033	0.125	-1.895	0.047	0.003
0.036	-0.073	0.019	-0.014	-0.028	0.048	-0.03	0.009	-1.922	0.063	-0.001
0.015	-0.061	0.011	-0.008	-0.029	-0.038	-0.028	-0.067	-1.983	0.061	0.002
0.002	-0.043	0	-0.012	-0.049	-0.08	-0.025	-0.073	-2.017	0.048	0.004
0.029	-0.024	0.006	-0.016	-0.058	-0.093	-0.021	-0.044	-2.011	0.029	0.011
0.068	-0.013	0.01	-0.012	-0.052	-0.125	-0.027	-0.009	-1.975	0.014	0.015
0.107	-0.015	0.011	-0.004	-0.055	-0.148	-0.035	0.004	-1.928	0.02	0.004
0.165	-0.025	0.012	-0.002	-0.055	-0.138	-0.034	-0.017	-1.896	0.023	-0.002
0.155	-0.031	-0.004	-0.012	-0.044	-0.131	-0.031	-0.075	-1.892	-0.007	0.008
0.042	-0.032	-0.018	-0.02	-0.037	-0.145	-0.025	-0.119	-1.899	-0.03	0.021
-0.051	-0.034	-0.009	-0.01	-0.029	-0.097	-0.022	-0.087	-1.899	-0.024	0.026
-0.051	-0.043	0.002	0.003	-0.017	0.02	-0.023	-0.029	-1.913	-0.017	0.022
-0.029	-0.044	0.005	-0.005	-0.006	0.019	-0.022	0.039	-1.94	-0.013	0.014
-0.041	-0.032	0.011	-0.015	0.01	-0.077	-0.026	0.13	-1.967	-0.006	0.016
-0.066	-0.023	0.017	-0.01	0.01	-0.083	-0.03	0.129	-1.987	-0.004	0.018
-0.064	-0.021	0.012	-0.013	-0.023	-0.033	-0.026	0.064	-1.942	-0.005	0.008
-0.037	-0.028	-0.004	-0.023	-0.049	-0.021	-0.021	0.101	-1.863	-0.001	0.001
-0.042	-0.038	-0.003	-0.019	-0.044	-0.031	-0.026	0.167	-1.875	0.011	0.002
-0.057	-0.039	0.014	-0.001	-0.049	-0.038	-0.029	0.137	-1.93	0.036	0.004
-0.038	-0.045	0.014	0	-0.069	-0.041	-0.028	0.06	-1.913	0.058	0.012
-0.019	-0.052	0.003	-0.022	-0.06	-0.067	-0.031	0.077	-1.903	0.056	0.021
0.022	-0.041	-0.002	-0.024	-0.029	-0.103	-0.033	0.152	-1.944	0.047	0.024
0.085	-0.031	-0.004	-0.009	0.005	-0.039	-0.025	-0.004	-1.96	0.036	0.019
0.102	-0.044	0.01	-0.006	0.038	0.106	-0.021	-0.302	-1.948	0.028	0.004
0.119	-0.051	0.029	-0.011	0.04	0.137	-0.025	-0.342	-1.898	0.031	-0.011
0.129	-0.029	0.013	-0.01	-0.002	0.086	-0.033	-0.229	-1.874	0.042	-0.005
0.071	-0.015	-0.013	-0.002	-0.042	0.065	-0.031	-0.165	-1.974	0.042	0.009
0.019	-0.027	-0.005	0.002	-0.052	-0.03	-0.028	-0.093	-2.043	0.03	-0.003
0.001	-0.044	0.008	0.001	-0.05	-0.164	-0.028	-0.097	-2.032	0.023	-0.008
-0.044	-0.055	0.005	-0.007	-0.039	-0.212	-0.028	-0.133	-2.097	0.02	0.009
-0.077	-0.045	0.007	-0.02	-0.009	-0.275	-0.031	-0.123	-2.161	0.012	0.006
-0.049	-0.026	0.001	-0.017	0.011	-0.353	-0.034	-0.179	-2.115	0.008	0.002
-0.023	-0.029	-0.017	-0.006	0.017	-0.366	-0.033	-0.231	-2.043	0.015	0.016
-0.041	-0.045	-0.019	-0.014	0.027	-0.398	-0.033	-0.266	-2.053	0.023	0.011
-0.057	-0.046	0.001	-0.019	0.019	-0.418	-0.03	-0.308	-2.225	0.007	0
-0.034	-0.044	0.025	-0.005	-0.016	-0.386	-0.027	-0.191	-2.327	-0.015	0.01
-0.005	-0.048	0.026	0.002	-0.05	-0.389	-0.027	0.014	-2.142	-0.015	0.015
-0.003	-0.049	0.011	-0.003	-0.059	-0.381	-0.027	0.105	-2.026	-0.026	0.004
0.004	-0.043	0.006	-0.002	-0.061	-0.307	-0.032	0.096	-2.214	-0.063	0.006
0.016	-0.026	0.01	0.002	-0.066	-0.246	-0.029	0.051	-2.423	-0.08	0.018
0.006	-0.033	0.007	-0.004	-0.06	-0.24	-0.018	-0.052	-2.412	-0.054	0.019
-0.007	-0.065	0.003	-0.01	-0.057	-0.277	-0.017	-0.173	-2.226	-0.021	0.017
-0.006	-0.061	0.006	-0.01	-0.053	-0.312	-0.026	-0.174	-2.052	-0.002	0.018
0.006	-0.036	0.013	-0.011	-0.032	-0.29	-0.029	-0.089	-1.964	0.023	0.018
0.011	-0.035	0.018	-0.006	-0.016	-0.26	-0.024	-0.088	-1.92	0.057	0.015
0.014	-0.04	0.011	0.005	-0.013	-0.293	-0.021	-0.088	-1.913	0.073	0.013
0.041	-0.029	0.001	-0.005	-0.005	-0.309	-0.021	0.028	-1.917	0.062	0.009
0.067	-0.022	0.014	-0.023	0	-0.234	-0.022	0.071	-1.924	0.04	0.007
0.045	-0.029	0.027	-0.017	-0.013	-0.163	-0.033	-0.025	-1.953	0.017	0.008
-0.028	-0.036	0.015	-0.002	-0.023	-0.222	-0.037	-0.051	-1.969	-0.002	0
-0.102	-0.043	0.004	-0.002	-0.021	-0.341	-0.025	0.007	-1.958	-0.011	0
-0.118	-0.04	0.009	-0.015	-0.033	-0.342	-0.019	0.038	-1.941	-0.008	0.007
-0.077	-0.029	0.021	-0.016	-0.056	-0.27	-0.021	0.072	-1.915	-0.017	0.005
-0.026	-0.04	0.024	-0.004	-0.055	-0.248	-0.021	0.118	-1.891	-0.043	0.011
0.009	-0.059	0.015	-0.011	-0.031	-0.189	-0.023	0.102	-1.89	-0.066	0.015
0.037	-0.049	0.006	-0.023	-0.015	-0.055	-0.025	0.024	-1.903	-0.079	0.008
0.068	-0.019	0.012	-0.013	-0.013	0.006	-0.028	-0.015	-1.906	-0.087	0.002
0.091	-0.016	0.014	-0.006	-0.017	-0.021	-0.031	0.028	-1.9	-0.108	-0.005
0.104	-0.03	-0.002	-0.011	-0.022	-0.016	-0.027	0.047	-1.881	-0.132	-0.004
0.114	-0.029	0.008	-0.014	-0.034	0.026	-0.027	0	-1.868	-0.122	0.013
0.108	-0.037	0.034	-0.012	-0.041	0.029	-0.031	-0.032	-1.894	-0.094	0.025
0.075	-0.052	0.014	-0.008	-0.033	-0.028	-0.031	-0.028	-1.942	-0.064	0.013
0.026	-0.047	-0.004	-0.006	-0.041	-0.093	-0.029	-0.02	-1.977	-0.005	-0.006
-0.025	-0.039	0.017	-0.009	-0.057	-0.125	-0.029	0.004	-1.984	0.053	-0.006
-0.062	-0.031	0.021	-0.015	-0.043	-0.134	-0.032	0.049	-1.965	0.062	0.013
-0.052	-0.019	0.011	-0.013	-0.025	-0.127	-0.036	0.074	-1.943	0.05	0.023
-0.012	-0.033	0.014	-0.011	-0.022	-0.164	-0.031	0.055	-1.924	0.049	0.013
0.015	-0.051	0.005	-0.016	-0.012	-0.259	-0.031	0.017	-1.914	0.042	0.005
0.01	-0.045	-0.01	-0.011	-0.003	-0.299	-0.037	-0.064	-1.919	0.039	0.011
-0.016	-0.039	0.002	0.005	-0.035	-0.372	-0.04	-0.164	-1.926	0.056	0.013
-0.017	-0.041	0.006	0.01	-0.096	-0.506	-0.044	-0.105	-1.927	0.068	0.014
0.01	-0.046	-0.003	-0.003	-0.115	-0.514	-0.039	0.069	-1.928	0.071	0.021
0.008	-0.047	0.005	-0.019	-0.054	-0.468	-0.032	0.122	-1.932	0.064	0.022
-0.018	-0.034	0.008	-0.02	0.022	-0.463	-0.038	0.079	-1.936	0.036	0.013
-0.019	-0.032	0.002	-0.011	0.037	-0.387	-0.036	0.013	-1.93	0.025	0.011
0.001	-0.054	0.004	-0.007	-0.004	-0.271	-0.028	-0.072	-1.915	0.047	0.014
0.018	-0.058	0.014	-0.001	-0.047	-0.22	-0.03	-0.042	-1.91	0.065	0.007
0.025	-0.038	0.022	0.01	-0.057	-0.182	-0.028	0.06	-1.919	0.062	-0.002
0.014	-0.039	0.012	0.001	-0.017	-0.145	-0.022	0.06	-1.934	0.039	0.006
0.001	-0.057	0	-0.019	0.055	-0.211	-0.027	-0.004	-1.948	0.006	0.015
0.003	-0.054	0.007	-0.02	0.08	-0.332	-0.032	-0.003	-1.963	-0.01	0.009
0.008	-0.035	0.014	-0.014	0.035	-0.379	-0.026	0.072	-1.972	-0.015	0.002
-0.006	-0.029	0.007	-0.01	-0.021	-0.413	-0.026	0.113	-1.953	-0.023	0.002
-0.021	-0.037	-0.002	-0.01	-0.047	-0.45	-0.033	0.07	-1.906	-0.016	0.008
0	-0.05	-0.005	-0.017	-0.046	-0.396	-0.034	-0.01	-1.9	-0.001	0.014
0.023	-0.054	-0.001	-0.017	-0.023	-0.318	-0.031	-0.093	-1.994	-0.006	0.017
0.034	-0.054	0.011	-0.007	-0.001	-0.175	-0.024	-0.083	-2.099	-0.012	0.013
0.064	-0.052	0.01	-0.007	-0.008	0.063	-0.019	0.012	-2.099	-0.005	0.008
0.067	-0.043	0.003	-0.013	-0.023	0.101	-0.022	-0.02	-2.036	-0.006	0.012
0.025	-0.036	0.006	-0.008	-0.03	-0.007	-0.026	-0.134	-1.996	-0.008	0.016
-0.005	-0.031	0.013	0	-0.05	0.078	-0.029	-0.07	-1.98	0.01	0.013
-0.009	-0.023	0.015	0	-0.073	0.166	-0.028	0.092	-1.951	0.028	0.007
0.004	-0.031	0.002	-0.003	-0.068	0.056	-0.026	0.107	-1.918	0.028	0
0.005	-0.043	-0.013	-0.008	-0.049	-0.022	-0.025	-0.053	-1.91	0.04	0.001
-0.016	-0.045	-0.003	-0.012	-0.049	-0.017	-0.025	-0.144	-1.917	0.066	0.004
-0.03	-0.05	0.009	-0.013	-0.069	-0.002	-0.029	-0.008	-1.944	0.071	0.004
-0.049	-0.051	0.006	-0.019	-0.076	0	-0.029	0.027	-1.976	0.05	0.005
-0.064	-0.045	0.014	-0.02	-0.048	-0.099	-0.025	-0.125	-1.916	0.025	-0.003
-0.039	-0.043	0.035	-0.012	-0.025	-0.205	-0.028	-0.07	-1.807	0.024	-0.007
0.006	-0.032	0.031	-0.005	-0.029	-0.208	-0.034	0.076	-1.869	0.039	0.004
0.064	-0.036	0.001	-0.006	-0.014	-0.214	-0.029	0.051	-2.146	0.041	0.009
0.137	-0.049	-0.019	-0.006	0.01	-0.204	-0.024	0.04	-2.386	0.025	0.009
0.145	-0.041	-0.021	-0.003	0.011	-0.149	-0.029	0.068	-2.373	0.005	0.016
0.084	-0.036	-0.013	0.001	0.005	-0.12	-0.034	0.005	-2.208	-0.004	0.017
0.038	-0.04	-0.004	0.005	0.01	-0.061	-0.029	-0.034	-2.112	-0.008	0.009
0.019	-0.045	-0.002	0.002	0.014	0.017	-0.026	0.027	-2.083	-0.011	0.006
0.013	-0.047	0	-0.001	0.002	0.063	-0.027	0.063	-2.003	-0.006	0.006
0.016	-0.033	0.003	0.002	-0.005	0.067	-0.027	-0.101	-1.902	-0.013	0.009
0.008	-0.023	0.009	-0.002	-0.01	-0.027	-0.029	-0.368	-1.89	-0.064	0.012
-0.009	-0.029	0.007	-0.014	-0.038	-0.094	-0.033	-0.385	-1.966	-0.146	0.007
0	-0.033	-0.009	-0.013	-0.052	-0.041	-0.033	-0.141	-2.039	-0.197	0.007
0.058	-0.031	-0.009	0.001	-0.048	-0.036	-0.029	0.026	-2.052	-0.189	0.012
0.125	-0.035	0.008	0.002	-0.065	-0.146	-0.028	-0.065	-2.05	-0.15	0.007
0.114	-0.036	0.012	-0.013	-0.082	-0.314	-0.026	-0.212	-2.079	-0.092	0.005
0.027	-0.032	0.01	-0.015	-0.082	-0.46	-0.019	-0.099	-2.079	-0.032	0.014
-0.059	-0.031	0.025	-0.005	-0.098	-0.452	-0.02	0.12	-2.016	-0.018	0.012
-0.136	-0.038	0.035	-0.004	-0.109	-0.35	-0.023	0.15	-1.957	-0.035	0.007
-0.209	-0.045	0.017	-0.002	-0.075	-0.279	-0.022	0.106	-1.98	-0.029	0.013
-0.212	-0.051	0	-0.001	-0.044	-0.186	-0.026	-0.002	-2.08	0.001	0.01
-0.14	-0.058	0.004	-0.01	-0.039	-0.088	-0.027	-0.241	-2.137	0.033	-0.002
-0.046	-0.053	0.01	-0.005	-0.01	-0.061	-0.019	-0.284	-2.083	0.073	-0.002
0.03	-0.047	0.007	0.01	0.035	-0.028	-0.019	-0.071	-2.005	0.108	0.004
0.075	-0.061	0.009	-0.004	0.06	0.045	-0.024	0.046	-1.979	0.128	0.002
0.096	-0.065	0.02	-0.019	0.067	0.097	-0.022	0.027	-1.996	0.128	0.001
0.091	-0.044	0.028	-0.01	0.048	0.137	-0.025	0.026	-1.989	0.1	0.003
0.08	-0.025	0.021	-0.01	0.008	0.147	-0.03	0.042	-1.92	0.079	-0.002
0.083	-0.035	0.008	-0.01	-0.036	0.04	-0.025	0.012	-1.891	0.082	-0.009
0.078	-0.055	0.003	0.004	-0.063	-0.117	-0.022	-0.014	-1.966	0.08	0.003
0.059	-0.053	0.009	0.005	-0.065	-0.208	-0.023	0.013	-2.022	0.074	0.023
0.039	-0.038	0.011	-0.018	-0.063	-0.248	-0.022	-0.03	-2.002	0.07	0.027
0.036	-0.044	0.012	-0.031	-0.061	-0.27	-0.024	-0.116	-1.971	0.042	0.022
0.064	-0.058	0.014	-0.017	-0.035	-0.3	-0.033	-0.094	-1.961	-0.01	0.014
0.098	-0.038	0.003	-0.004	-0.004	-0.32	-0.03	-0.083	-1.954	-0.043	0.003
0.093	-0.019	-0.003	-0.01	0.002	-0.291	-0.025	-0.177	-1.941	-0.045	0.003
0.036	-0.035	0.008	-0.016	-0.001	-0.28	-0.034	-0.203	-1.924	-0.031	0.012
-0.024	-0.042	0.005	-0.015	-0.004	-0.32	-0.036	-0.113	-1.913	-0.004	0.021
-0.025	-0.033	-0.005	-0.011	-0.015	-0.319	-0.034	-0.074	-1.912	0.03	0.025
0.037	-0.044	0.002	-0.006	-0.027	-0.275	-0.042	-0.112	-1.905	0.044	0.016
0.094	-0.056	0.017	-0.009	-0.038	-0.288	-0.039	-0.079	-1.886	0.031	0.008
0.09	-0.048	0.02	-0.02	-0.04	-0.331	-0.031	0.014	-1.88	0.006	0.017
0.049	-0.039	0.023	-0.015	-0.023	-0.343	-0.031	0.016	-1.889	-0.012	0.022
-0.013	-0.031	0.027	-0.004	-0.013	-0.388	-0.034	-0.043	-1.895	-0.011	0.009
-0.1	-0.027	0.014	-0.012	-0.024	-0.435	-0.031	-0.044	-1.902	0.008	0.006
-0.156	-0.038	-0.002	-0.022	-0.023	-0.369	-0.021	0.002	-1.906	0.018	0.011
-0.141	-0.045	-0.002	-0.01	-0.004	-0.272	-0.017	0.034	-1.896	-0.001	0.01
-0.085	-0.043	0.002	-0.001	-0.002	-0.279	-0.027	0.005	-1.899	-0.042	0.01
-0.034	-0.041	0.007	-0.026	-0.019	-0.318	-0.037	-0.073	-1.914	-0.079	0.007
-0.013	-0.035	0.008	-0.039	-0.025	-0.283	-0.039	-0.085	-1.91	-0.096	0.003
-0.014	-0.032	-0.004	-0.01	-0.023	-0.202	-0.035	-0.015	-1.907	-0.086	0.004
-0.01	-0.032	-0.003	0.005	-0.024	-0.169	-0.031	0.043	-1.915	-0.046	0.004
0.018	-0.035	0.011	-0.008	-0.023	-0.167	-0.033	0.054	-1.907	0.011	0.002
0.04	-0.042	0.005	-0.011	-0.02	-0.075	-0.032	0.041	-1.906	0.059	0.006
0.026	-0.042	-0.001	-0.005	-0.019	-0.004	-0.021	0.033	-1.896	0.076	0.008
0.002	-0.035	0.013	-0.001	-0.026	-0.05	-0.014	0.035	-1.818	0.06	0.005
0.005	-0.033	0.015	0.007	-0.04	-0.009	-0.022	0.021	-1.757	0.038	0.013
0.019	-0.029	0.001	0.011	-0.045	0.079	-0.031	0.009	-1.77	0.006	0.018
0.013	-0.031	0.003	-0.008	-0.035	0.037	-0.036	0.012	-1.779	-0.043	0.005
-0.018	-0.034	0.012	-0.02	-0.032	-0.004	-0.039	-0.001	-1.817	-0.078	0.003
-0.047	-0.019	0.011	0.004	-0.045	0.014	-0.035	-0.013	-1.985	-0.092	0.015
-0.044	-0.009	0.01	0.01	-0.052	-0.02	-0.031	0.007	-2.227	-0.093	0.019
-0.028	-0.024	0.004	-0.015	-0.058	-0.113	-0.033	0.048	-2.328	-0.074	0.013
-0.01	-0.04	-0.007	-0.012	-0.07	-0.185	-0.03	0.067	-2.185	-0.045	0.007
0.034	-0.043	0.002	0.007	-0.065	-0.208	-0.027	0.053	-2.001	-0.022	0.007
0.072	-0.042	0.013	-0.01	-0.04	-0.258	-0.028	0.05	-1.968	-0.009	0.01
0.063	-0.04	0.01	-0.029	-0.016	-0.326	-0.025	0.064	-1.996	-0.008	0.012
0.048	-0.035	0.016	-0.014	-0.024	-0.294	-0.022	0.054	-1.942	-0.017	0.016
0.055	-0.024	0.021	-0.005	-0.053	-0.206	-0.022	0.039	-1.843	-0.021	0.014
0.051	-0.032	0.018	-0.01	-0.056	-0.178	-0.023	0.037	-1.784	-0.012	0.004
0.017	-0.061	0.016	-0.004	-0.064	-0.177	-0.023	0.029	-1.796	-0.003	0.004
-0.003	-0.066	0.007	0.005	-0.105	-0.167	-0.023	0.054	-1.863	0.012	0.017
0.015	-0.047	0.003	0.007	-0.115	-0.176	-0.021	0.116	-1.874	0.031	0.015
0.017	-0.046	0.01	0.004	-0.073	-0.186	-0.024	0.143	-1.872	0.034	0.006
-0.01	-0.051	0.011	0.001	-0.015	-0.188	-0.032	0.124	-1.977	0.022	0.012
-0.011	-0.05	0.005	-0.008	0.047	-0.194	-0.031	-0.016	-1.983	0.021	0.01
0.009	-0.053	0.006	-0.018	0.094	-0.177	-0.026	-0.337	-2.022	0.047	0.001
0.022	-0.04	0.014	-0.013	0.091	-0.146	-0.031	-0.483	-2.29	0.073	0.003
0.042	-0.022	0.005	-0.002	0.045	-0.106	-0.031	-0.209	-2.338	0.082	0.001
0.045	-0.027	-0.014	-0.011	0.008	-0.095	-0.027	0.108	-2.15	0.084	-0.005
-0.019	-0.039	-0.01	-0.018	0.006	-0.164	-0.028	0.14	-1.949	0.076	-0.001
-0.107	-0.039	0	-0.009	0.011	-0.245	-0.025	0.029	-1.688	0.06	0.007
-0.13	-0.039	-0.007	-0.016	-0.003	-0.304	-0.024	-0.062	-1.772	0.053	0.005
-0.094	-0.045	-0.005	-0.029	-0.027	-0.357	-0.028	-0.141	-2.306	0.053	0.002
-0.031	-0.046	0.007	-0.018	-0.06	-0.317	-0.028	-0.152	-2.568	0.052	0.009
0.057	-0.033	0.01	-0.001	-0.089	-0.191	-0.027	-0.058	-2.342	0.044	0.014
0.116	-0.028	0.008	-0.003	-0.064	-0.134	-0.027	0.026	-2.116	0.033	0.008
0.111	-0.038	0.009	-0.013	-0.007	-0.142	-0.03	0.057	-2.098	0.026	0.004
0.061	-0.029	0.01	-0.007	0.003	-0.145	-0.034	0.059	-2.126	0.022	0.012
0.017	-0.016	0.009	0.003	-0.022	-0.154	-0.032	-0.043	-2.006	0.02	0.014
0.035	-0.022	0.01	-0.005	-0.029	-0.131	-0.024	-0.223	-1.784	0.021	0.009
0.065	-0.043	0.014	-0.015	-0.029	-0.115	-0.02	-0.253	-1.712	0.023	0.014
0.041	-0.076	0.014	-0.003	-0.037	-0.159	-0.028	-0.062	-1.754	0.022	0.011
0.005	-0.09	0.011	0.013	-0.029	-0.156	-0.035	0.086	-1.755	0.013	0.001
0.037	-0.079	0.011	0.009	-0.01	-0.159	-0.029	0.04	-1.718	0.006	0.01
0.117	-0.066	0.001	-0.005	-0.011	-0.215	-0.03	-0.043	-1.635	0.012	0.018
0.112	-0.042	-0.006	-0.01	-0.031	-0.165	-0.032	-0.033	-1.805	0.019	0.01
0.031	-0.028	0.003	-0.007	-0.041	-0.05	-0.025	-0.006	-2.404	0.022	0.013
0.028	-0.043	0.01	-0.003	-0.043	-0.008	-0.022	-0.03	-2.816	0.025	0.014
0.058	-0.06	0.008	-0.013	-0.045	-0.072	-0.022	-0.055	-2.747	0.016	0.001
0.017	-0.064	0.008	-0.029	-0.037	-0.169	-0.025	-0.047	-2.677	0.003	0.005
-0.056	-0.052	0.008	-0.018	-0.035	-0.163	-0.032	-0.038	-2.371	-0.002	0.013
-0.128	-0.034	0.009	0.002	-0.044	-0.136	-0.031	-0.038	-1.677	-0.021	0.008
-0.119	-0.05	0.02	0	-0.033	-0.218	-0.027	-0.031	-1.791	-0.056	0.011
0.014	-0.07	0.02	-0.009	-0.013	-0.313	-0.027	-0.019	-2.503	-0.069	0.011
0.116	-0.039	-0.006	-0.008	-0.02	-0.309	-0.027	-0.019	-2.395	-0.057	0.009
0.102	-0.016	-0.016	-0.002	-0.047	-0.254	-0.031	-0.024	-2.015	-0.059	0.017
0.041	-0.034	-0.006	0.009	-0.058	-0.233	-0.031	-0.029	-2.105	-0.074	0.017
-0.005	-0.041	-0.005	0.015	-0.04	-0.233	-0.027	-0.034	-2.062	-0.065	0.008
-0.004	-0.035	0.005	-0.003	-0.019	-0.21	-0.027	-0.03	-1.719	-0.035	0.01
0.011	-0.032	0.012	-0.016	-0.012	-0.187	-0.028	-0.022	-1.477	-0.019	0.011
0	-0.022	0.001	-0.009	-0.009	-0.211	-0.027	-0.018	-1.444	0.004	0.007
-0.008	-0.017	0.009	-0.014	-0.002	-0.224	-0.028	-0.016	-1.667	0.049	0.006
-0.02	-0.03	0.021	-0.027	-0.005	-0.195	-0.029	-0.022	-2.084	0.07	0.006
-0.049	-0.036	0.014	-0.024	-0.017	-0.205	-0.024	-0.027	-2.14	0.056	0.009
-0.062	-0.031	0.019	-0.005	-0.022	-0.233	-0.024	-0.024	-1.719	0.038	0.014
-0.042	-0.042	0.025	0.006	-0.015	-0.267	-0.032	-0.023	-1.592	0.026	0.006
-0.003	-0.053	0.012	-0.007	-0.002	-0.332	-0.031	-0.024	-1.979	0.018	-0.002
0.016	-0.04	0.016	-0.016	-0.014	-0.252	-0.026	-0.015	-2.213	0.016	0.004
-0.002	-0.026	0.027	-0.014	-0.043	-0.061	-0.03	-0.01	-1.998	0.007	0.016
-0.015	-0.041	0.018	-0.013	-0.051	-0.019	-0.034	-0.016	-1.716	-0.023	0.017
0.007	-0.056	0.004	-0.009	-0.043	-0.015	-0.034	-0.021	-1.621	-0.082	0.001
0.026	-0.043	-0.006	-0.013	-0.044	0.071	-0.031	-0.021	-1.631	-0.159	-0.007
0.055	-0.037	-0.004	-0.016	-0.043	0.084	-0.025	-0.021	-1.654	-0.214	0.009
0.122	-0.037	0.002	-0.007	-0.034	0.055	-0.022	-0.025	-1.656	-0.226	0.019
0.147	-0.03	0.005	-0.011	-0.03	0.04	-0.025	-0.034	-1.651	-0.205	0.012
0.098	-0.035	0.016	-0.016	-0.028	-0.013	-0.032	-0.034	-1.665	-0.142	0.01
0.051	-0.035	0.014	-0.009	-0.024	-0.043	-0.035	-0.02	-1.673	-0.048	0.006
0.022	-0.022	0.009	-0.015	-0.035	-0.08	-0.031	-0.003	-1.648	0.023	-0.008
-0.015	-0.024	0.023	-0.024	-0.034	-0.135	-0.028	-0.001	-1.663	0.065	0
-0.02	-0.039	0.018	-0.02	-0.016	-0.127	-0.028	-0.021	-1.654	0.104	0.016
-0.002	-0.051	0.002	-0.008	-0.013	-0.199	-0.029	-0.048	-1.578	0.116	0.009
-0.018	-0.052	0.008	-0.005	-0.024	-0.375	-0.03	-0.093	-1.815	0.099	0
-0.022	-0.047	0.014	-0.015	-0.03	-0.465	-0.026	-0.117	-2.142	0.095	0.008
0.004	-0.051	0.015	-0.022	-0.027	-0.508	-0.025	-0.058	-2.059	0.096	0.015
0.001	-0.049	0.017	-0.03	-0.033	-0.506	-0.032	0.013	-2.083	0.07	0.015
-0.013	-0.035	0.021	-0.048	-0.04	-0.425	-0.036	0.014	-2.237	0.045	0.009
-0.009	-0.045	0.027	-0.07	-0.025	-0.417	-0.034	-0.012	-2.1	0.042	-0.007
-0.017	-0.058	0.019	-0.099	-0.018	-0.417	-0.035	-0.015	-2.17	0.034	-0.004
-0.029	-0.043	0.002	-0.121	-0.03	-0.334	-0.035	-0.005	-2.368	0.025	0.016
-0.028	-0.045	-0.002	-0.094	-0.031	-0.288	-0.035	-0.007	-2.253	0.031	0.017
-0.026	-0.063	0.003	-0.024	-0.034	-0.225	-0.036	-0.012	-2.277	0.033	0.009
-0.028	-0.062	0.001	0.042	-0.043	-0.118	-0.033	-0.007	-2.5	0.031	0.015
-0.032	-0.052	0	0.097	-0.028	-0.066	-0.028	-0.005	-2.529	0.037	0.016
-0.025	-0.045	0.013	0.132	-0.012	-0.044	-0.022	-0.004	-2.545	0.032	0.007
-0.006	-0.027	0.014	0.131	-0.041	-0.056	-0.018	0.014	-2.749	0.016	0.007
0	-0.014	-0.001	0.108	-0.085	-0.08	-0.025	0.037	-2.915	0.02	0.014
-0.003	-0.022	-0.011	0.061	-0.102	-0.086	-0.034	0.022	-2.947	0.034	0.017
-0.005	-0.037	-0.015	0.005	-0.081	-0.138	-0.03	-0.032	-2.855	0.032	0.016
-0.008	-0.041	-0.007	-0.013	-0.024	-0.126	-0.021	-0.074	-2.403	0.021	0.014
0.002	-0.04	0.001	-0.028	0.032	-0.004	-0.022	-0.072	-2.059	0.019	0.007
0.009	-0.049	-0.008	-0.053	0.062	0.04	-0.03	-0.066	-2.393	0.015	0.004
0.004	-0.054	-0.007	-0.044	0.054	-0.031	-0.031	-0.07	-2.69	0.003	0.005
0.013	-0.041	0.007	-0.023	0.011	-0.147	-0.023	-0.04	-2.527	-0.001	0.005
0.016	-0.039	0.008	-0.026	-0.022	-0.293	-0.02	0.011	-2.362	-0.003	0.005
-0.007	-0.051	-0.003	-0.032	-0.026	-0.393	-0.025	0.003	-2.147	-0.004	0.004
-0.024	-0.041	-0.01	-0.029	-0.023	-0.421	-0.028	-0.04	-1.837	0.007	0.005
-0.007	-0.028	-0.005	-0.018	-0.024	-0.398	-0.027	-0.029	-2.114	0.014	0.004
0.034	-0.034	0.013	0.003	-0.03	-0.317	-0.028	0.009	-2.817	0.014	0.003
0.045	-0.046	0.028	0.011	-0.031	-0.245	-0.025	0.02	-2.77	0.012	0.006
0.004	-0.05	0.015	0.004	-0.021	-0.036	-0.018	0.019	-2.154	0.007	0.012
-0.019	-0.04	0	0.007	-0.019	0.32	-0.018	0	-2.153	0.005	0.015
0.01	-0.027	0.008	0.011	-0.025	0.411	-0.025	-0.017	-2.659	0.007	0.015
0.016	-0.025	0.012	-0.004	-0.023	0.313	-0.028	0.005	-2.695	0.008	0.009
-0.005	-0.034	0	-0.006	-0.021	0.357	-0.027	0.022	-2.2	0.008	0.011
0.012	-0.037	-0.008	0.004	-0.018	0.365	-0.026	0.012	-1.752	0.012	0.016
0.035	-0.035	0.004	0.003	-0.02	0.119	-0.03	0.022	-1.401	0.017	0.006
0.029	-0.038	0.018	-0.004	-0.026	-0.21	-0.035	0.055	-0.909	0.018	0.008
0.015	-0.045	0.016	-0.012	-0.026	-0.342	-0.027	0.044	-0.352	0.017	0.024
0.007	-0.039	0.012	-0.013	-0.043	-0.23	-0.018	-0.063	0.024	0.019	0.02
0.005	-0.023	0.013	-0.008	-0.061	-0.04	-0.027	-0.136	0.286	0.024	0.01
0.002	-0.026	0.012	-0.007	-0.041	0.009	-0.035	-0.04	0.748	0.016	0.013
0.011	-0.048	0.021	-0.008	-0.024	-0.114	-0.03	0.086	1.365	0.001	0.014
0.018	-0.048	0.022	-0.004	-0.035	-0.241	-0.026	0.079	1.291	-0.001	0.009
0.011	-0.026	0.007	0.003	-0.043	-0.306	-0.025	-0.046	-0.306	-0.001	0.006
0.023	-0.026	0.005	0.008	-0.084	-0.315	-0.021	-0.146	-2.192	-0.005	0.01
0.034	-0.041	0.012	0.006	-0.152	-0.246	-0.022	-0.112	-2.607	0.002	0.013
0.025	-0.04	0.008	-0.003	-0.137	-0.181	-0.034	-0.015	-2.408	0.014	0.013
0.039	-0.04	0.006	-0.005	-0.049	-0.192	-0.04	0.063	-2.462	0.017	0.01
0.046	-0.037	0.014	-0.008	0.032	-0.19	-0.031	0.118	-2.189	0.016	0.003
0.006	-0.026	0.02	-0.02	0.099	-0.191	-0.029	0.099	-2.012	0.019	0.004
-0.03	-0.037	0.011	-0.024	0.092	-0.363	-0.031	0.012	-2.205	0.018	0.009
-0.023	-0.045	0.002	-0.009	0.002	-0.606	-0.022	-0.043	-2.213	0.012	0.003
-0.012	-0.041	0.004	-0.002	-0.041	-0.704	-0.025	-0.02	-2.12	0.001	0.003
-0.018	-0.049	0.005	-0.018	-0.027	-0.682	-0.035	0.042	-2.094	-0.011	0.011
-0.018	-0.061	0.005	-0.028	-0.028	-0.552	-0.026	0.067	-2.028	-0.007	0.01
-0.018	-0.064	0.009	-0.014	-0.038	-0.355	-0.018	0.027	-1.964	0.002	0.006
-0.029	-0.054	0.007	-0.002	-0.048	-0.231	-0.025	-0.015	-1.935	-0.012	0.008
-0.009	-0.041	0.012	-0.007	-0.052	-0.144	-0.024	-0.032	-1.977	-0.031	0.002
0.036	-0.042	0.017	-0.009	-0.031	-0.073	-0.022	-0.034	-2.209	-0.038	0.005
0.041	-0.051	-0.005	-0.011	-0.011	-0.068	-0.029	0.008	-2.598	-0.034	0.018
0.034	-0.053	-0.021	-0.011	-0.014	-0.083	-0.031	0.047	-2.881	-0.02	0.011
0.044	-0.051	0.001	-0.001	-0.038	-0.144	-0.033	-0.017	-3.001	-0.01	-0.005
0.042	-0.056	0.014	0	-0.067	-0.243	-0.038	-0.088	-3.054	-0.021	-0.003
0.046	-0.057	0.001	-0.008	-0.061	-0.227	-0.031	-0.047	-2.679	-0.049	0.003
0.061	-0.04	-0.004	-0.004	-0.02	-0.214	-0.023	-0.015	-2.039	-0.064	0
0.054	-0.012	0.009	0.008	0.016	-0.294	-0.029	-0.042	-2.106	-0.066	0.001
0.017	-0.006	0.012	0.003	0.033	-0.284	-0.03	-0.076	-2.516	-0.069	0.012
-0.005	-0.03	-0.005	-0.013	0.036	-0.213	-0.022	-0.268	-2.371	-0.056	0.019
0.013	-0.045	0.008	-0.011	0.024	-0.095	-0.018	-0.494	-2.089	-0.009	0.01
0.026	-0.041	0.031	-0.001	-0.013	0.001	-0.022	-0.412	-1.864	0.058	0.004
0.022	-0.039	0.008	-0.018	-0.05	-0.075	-0.027	-0.185	-1.653	0.094	0.005
0.02	-0.046	-0.015	-0.035	-0.057	-0.035	-0.033	-0.061	-2.024	0.082	0.005
0.019	-0.054	-0.006	-0.024	-0.046	0.221	-0.036	0.066	-2.523	0.068	0.007
0.028	-0.054	0.003	-0.016	-0.031	0.34	-0.032	0.156	-2.417	0.066	0.011
0.041	-0.041	0.014	-0.015	-0.025	0.134	-0.029	0.085	-2.34	0.051	0.011
0.03	-0.031	0.024	-0.009	-0.042	-0.19	-0.03	-0.01	-2.514	0.007	0.006
0.014	-0.034	0.008	-0.013	-0.06	-0.255	-0.029	-0.043	-2.319	-0.067	0.006
0.026	-0.037	-0.007	-0.015	-0.064	-0.178	-0.032	-0.05	-1.816	-0.122	0.013
0.049	-0.03	0.004	-0.002	-0.052	-0.262	-0.037	-0.045	-1.586	-0.135	0.015
0.048	-0.018	0.012	0.006	-0.029	-0.365	-0.032	-0.09	-1.893	-0.136	0.014
0.03	-0.023	0.008	-0.001	-0.017	-0.354	-0.027	-0.126	-2.235	-0.115	0.015
0.012	-0.036	0.013	-0.008	-0.014	-0.275	-0.033	-0.045	-2.167	-0.077	0.012
-0.01	-0.031	0.017	-0.005	-0.015	-0.223	-0.033	0.049	-2.11	-0.043	0.004
-0.019	-0.02	0.011	-0.002	-0.023	-0.366	-0.027	0.055	-2.176	-0.012	0.005
-0.019	-0.03	0.016	-0.006	-0.027	-0.619	-0.035	0	-2.039	0.007	0.011
-0.012	-0.049	0.02	-0.01	-0.026	-0.686	-0.04	-0.055	-1.957	0.013	0.006
0.026	-0.049	0.015	-0.01	-0.027	-0.54	-0.028	-0.067	-1.99	0.036	0
0.054	-0.043	0.021	-0.021	-0.029	-0.37	-0.025	-0.049	-1.834	0.068	0.008
0.022	-0.046	0.017	-0.025	-0.027	-0.288	-0.031	-0.033	-1.702	0.079	0.016
-0.001	-0.051	0.009	-0.006	-0.021	-0.244	-0.03	-0.041	-1.486	0.063	0.011
0.045	-0.053	0.021	0.001	-0.022	-0.171	-0.029	-0.047	-1.206	0.042	0.006
0.101	-0.041	0.017	-0.002	-0.017	-0.159	-0.03	-0.016	-1.657	0.039	0.011
0.108	-0.03	-0.005	-0.011	-0.007	-0.249	-0.03	0.015	-2.206	0.051	0.014
0.074	-0.043	-0.009	-0.024	-0.01	-0.334	-0.03	0.016	-2.01	0.061	0.011
0.02	-0.051	-0.006	-0.02	-0.025	-0.364	-0.029	0.008	-1.969	0.056	0.019
-0.028	-0.04	-0.003	-0.006	-0.037	-0.307	-0.029	0.005	-2.145	0.045	0.023
-0.037	-0.042	0.011	-0.006	-0.029	-0.21	-0.034	0.001	-1.872	0.042	0.011
-0.039	-0.054	0.021	-0.02	-0.014	-0.182	-0.033	0.005	-1.668	0.045	0.008
-0.061	-0.048	0.016	-0.03	-0.022	-0.112	-0.018	0.018	-1.741	0.042	0.015
-0.06	-0.027	0.009	-0.025	-0.032	-0.022	-0.015	0.004	-1.711	0.031	0.01
-0.039	-0.025	0.001	-0.012	-0.022	-0.071	-0.024	-0.029	-1.954	0.028	0.005
-0.027	-0.044	-0.009	-0.011	-0.032	-0.086	-0.027	-0.041	-2.414	0.035	0.01
0.005	-0.05	0.007	-0.021	-0.069	0.021	-0.025	-0.039	-2.297	0.041	0.014
0.032	-0.044	0.035	-0.023	-0.078	0.087	-0.026	-0.04	-1.811	0.047	0.01
0.005	-0.041	0.027	-0.034	-0.063	0.075	-0.026	-0.035	-1.499	0.037	0.006
-0.018	-0.039	0.001	-0.063	-0.04	0.051	-0.024	-0.024	-1.348	-0.003	0.005
-0.012	-0.039	-0.004	-0.082	0.002	0.107	-0.028	-0.02	-1.385	-0.041	0.014
-0.007	-0.038	-0.001	-0.101	0.03	0.242	-0.033	-0.019	-1.546	-0.044	0.018
-0.007	-0.03	0	-0.116	0.004	0.294	-0.028	-0.013	-1.907	-0.02	0.006
0.01	-0.025	0.001	-0.089	-0.033	0.188	-0.024	-0.006	-2.347	0.005	0.001
0.063	-0.035	-0.007	-0.035	-0.031	0.063	-0.028	-0.004	-2.302	0.021	0.011
0.078	-0.05	-0.006	0.028	-0.019	-0.019	-0.032	-0.014	-2.037	0.029	0.015
0.041	-0.049	0.006	0.098	-0.026	-0.15	-0.032	-0.026	-1.988	0.025	0.006
0.066	-0.037	0.001	0.129	-0.03	-0.301	-0.03	-0.026	-2.025	0.017	0
0.109	-0.039	-0.001	0.116	-0.014	-0.377	-0.029	-0.028	-2.281	0.013	0.004
0.09	-0.055	0.012	0.1	-0.019	-0.352	-0.038	-0.035	-2.731	0.003	0.007
0.051	-0.042	0.011	0.067	-0.057	-0.262	-0.04	-0.033	-3.168	-0.007	0.009
0.003	-0.022	0.006	0.019	-0.065	-0.208	-0.024	-0.033	-3.483	-0.018	0.012
-0.028	-0.036	0.017	-0.003	-0.042	-0.089	-0.022	-0.035	-3.399	-0.027	0.012
-0.032	-0.044	0.034	-0.008	-0.026	0.139	-0.03	-0.015	-3.052	-0.019	0.012
-0.073	-0.039	0.029	-0.015	-0.017	0.198	-0.021	0.016	-2.823	-0.012	0.009
-0.093	-0.047	0.01	-0.02	-0.019	0.093	-0.016	0.031	-2.676	-0.012	0.007
-0.056	-0.047	0.004	-0.025	-0.027	0.058	-0.026	0.027	-2.586	-0.004	0.004
-0.049	-0.043	-0.006	-0.028	-0.031	0.115	-0.025	-0.001	-2.651	-0.001	0
-0.024	-0.045	-0.002	-0.024	-0.032	0.199	-0.022	-0.034	-2.686	-0.014	0.005
0.036	-0.04	0.018	-0.021	-0.028	0.216	-0.03	-0.022	-2.609	-0.026	0.006
0.012	-0.042	0.012	-0.019	-0.027	0.097	-0.035	0.019	-2.625	-0.028	-0.005
-0.016	-0.056	-0.005	-0.013	-0.031	-0.057	-0.027	0.02	-2.728	-0.022	0.001
0.02	-0.051	-0.008	-0.008	-0.023	-0.168	-0.018	-0.009	-2.782	-0.01	0.019
0.006	-0.036	0.005	-0.001	-0.019	-0.264	-0.015	-0.024	-2.67	0.008	0.021
-0.019	-0.038	0.02	0.001	-0.035	-0.32	-0.017	-0.042	-2.311	0.036	0.013
0.008	-0.043	0.009	-0.009	-0.031	-0.334	-0.028	-0.058	-1.82	0.053	0.007
0.021	-0.041	0.002	-0.016	-0.017	-0.353	-0.034	-0.051	-1.354	0.036	0.005
0.006	-0.048	0.015	-0.012	-0.026	-0.382	-0.028	-0.042	-1.065	0.02	0.006
-0.01	-0.049	0.006	-0.003	-0.014	-0.419	-0.028	-0.043	-0.877	0.022	0.001
-0.029	-0.043	-0.013	-0.001	-0.001	-0.482	-0.032	-0.037	-0.445	0.02	0.002
-0.04	-0.044	0.003	-0.005	-0.058	-0.569	-0.032	-0.026	0.09	0.019	0.006
-0.029	-0.05	0.015	-0.001	-0.12	-0.618	-0.033	-0.025	0.344	0.023	0
-0.016	-0.047	0.001	-0.006	-0.105	-0.574	-0.027	-0.022	0.459	0.024	0.004
-0.028	-0.035	0.01	-0.021	-0.049	-0.486	-0.018	-0.007	0.68	0.032	0.012
-0.051	-0.039	0.024	-0.014	0.015	-0.441	-0.027	0.009	0.836	0.044	0.005
-0.054	-0.042	0.007	0.005	0.065	-0.43	-0.033	0.008	1.242	0.041	0.007
-0.03	-0.025	0.001	0.01	0.057	-0.394	-0.03	-0.009	1.867	0.017	0.02
0.007	-0.024	0.008	0.007	0.015	-0.29	-0.037	-0.024	0.66	-0.03	0.016
0.037	-0.045	-0.005	-0.002	-0.014	-0.177	-0.042	-0.038	-1.998	-0.085	0.004
0.039	-0.047	-0.007	-0.009	-0.024	-0.186	-0.031	-0.046	-2.892	-0.123	0.002
0.041	-0.039	0.011	0.003	-0.021	-0.245	-0.025	-0.035	-2.605	-0.135	0.002
0.064	-0.045	0.012	0.015	-0.025	-0.212	-0.026	-0.016	-2.833	-0.114	0.006
0.061	-0.048	-0.001	0.011	-0.034	-0.13	-0.027	0.004	-2.547	-0.067	0.009
0.037	-0.038	-0.006	0.003	-0.028	-0.062	-0.028	-0.002	-1.929	-0.03	0.004
0.035	-0.028	0.009	0.004	-0.019	-0.085	-0.02	-0.056	-2.132	-0.009	0.006
0.015	-0.026	0.018	0.005	-0.014	-0.236	-0.016	-0.099	-2.475	0.017	0.014
-0.024	-0.033	0.005	-0.008	-0.003	-0.329	-0.027	-0.088	-2.342	0.028	0.013
-0.025	-0.04	0.013	-0.017	0.003	-0.244	-0.033	-0.038	-2.191	0.022	0.01
-0.019	-0.039	0.032	-0.008	-0.003	-0.161	-0.035	0.019	-2.054	0.015	0.013
-0.002	-0.038	0.015	-0.01	-0.018	-0.175	-0.035	0.034	-1.934	0.013	0.013
0.032	-0.042	-0.004	-0.021	-0.036	-0.177	-0.029	0.01	-1.869	0.014	0.004
0.031	-0.045	-0.001	-0.019	-0.044	-0.121	-0.024	0.009	-1.656	0.012	0.004
0.013	-0.045	0.008	-0.013	-0.045	-0.068	-0.029	0.023	-1.684	0.005	0.016
0.015	-0.045	0.013	-0.012	-0.04	-0.095	-0.036	-0.051	-2.234	0.011	0.011
0.014	-0.043	0.01	-0.016	-0.025	-0.244	-0.036	-0.172	-3.007	0.037	0.007
0.008	-0.04	0.009	-0.018	-0.028	-0.405	-0.028	-0.158	-3.468	0.055	0.01
0.017	-0.04	0.014	-0.014	-0.05	-0.436	-0.026	-0.038	-3.14	0.051	0.01
0.025	-0.042	0.014	-0.009	-0.062	-0.397	-0.027	0.012	-2.606	0.046	0.016
0.022	-0.052	0.011	-0.007	-0.051	-0.37	-0.027	0	-2.748	0.036	0.016
0.018	-0.059	0.009	-0.012	-0.032	-0.324	-0.026	0.002	-3.288	0.02	0.011
0.015	-0.045	0.006	-0.023	-0.024	-0.166	-0.029	0.003	-3.525	0.015	0.016
0.024	-0.026	0.006	-0.031	-0.034	0.094	-0.036	-0.006	-3.213	0.022	0.011
0.031	-0.031	0.005	-0.033	-0.043	0.206	-0.036	-0.011	-2.751	0.02	0.002
0.024	-0.052	0.001	-0.027	-0.035	0.084	-0.029	-0.022	-2.715	0.016	0.003
0.036	-0.051	0.02	-0.012	-0.029	-0.033	-0.026	-0.032	-2.938	0.03	0.011
0.039	-0.036	0.036	0.004	-0.032	-0.074	-0.026	-0.024	-2.957	0.041	0.013
0.002	-0.041	0.014	0.011	-0.041	-0.156	-0.029	-0.009	-2.813	0.035	0.008
-0.006	-0.054	-0.002	0.003	-0.048	-0.219	-0.036	-0.005	-2.748	0.021	0.011
0.007	-0.05	0	-0.005	-0.034	-0.177	-0.037	0	-2.829	0.002	0.014
-0.002	-0.042	-0.001	-0.004	-0.017	-0.132	-0.029	0	-2.881	-0.005	0.016
0.016	-0.042	0.007	-0.01	-0.027	-0.121	-0.027	-0.005	-2.601	0.002	0.02
0.038	-0.04	0.011	-0.016	-0.03	-0.049	-0.029	0.006	-2.218	-0.002	0.018
0.018	-0.035	-0.006	-0.01	-0.013	-0.002	-0.025	-0.006	-1.861	-0.008	0.018
0.015	-0.037	-0.013	-0.01	-0.016	-0.069	-0.022	-0.082	-1.177	0.003	0.021
0.035	-0.041	0.004	-0.01	-0.036	-0.131	-0.023	-0.124	-1.441	0.013	0.013
0.013	-0.035	0.01	-0.006	-0.044	-0.154	-0.022	-0.061	-3.093	0.005	0.006
-0.022	-0.039	0.005	-0.01	-0.036	-0.148	-0.025	0.006	-3.774	-0.008	0.013
-0.018	-0.05	0.017	-0.004	-0.012	-0.116	-0.029	0.001	-3.634	-0.012	0.008
-0.003	-0.037	0.024	-0.002	-0.004	-0.14	-0.028	-0.021	-4.008	-0.013	0.002
0.014	-0.025	0.008	-0.015	-0.023	-0.197	-0.028	-0.017	-3.658	-0.018	0.015
0.062	-0.039	-0.003	-0.02	-0.029	-0.222	-0.03	-0.014	-3.015	-0.023	0.017
0.09	-0.044	0.007	-0.01	-0.023	-0.164	-0.025	-0.016	-3.61	-0.029	0.002
0.062	-0.04	0.018	0.001	-0.028	-0.03	-0.022	-0.017	-4.47	-0.033	-0.005
0.043	-0.053	0.016	-0.012	-0.029	-0.03	-0.027	-0.032	-4.511	-0.026	-0.001
0.04	-0.05	0.011	-0.049	-0.03	-0.143	-0.027	-0.045	-3.935	-0.015	0.009
0.022	-0.035	0.017	-0.08	-0.032	-0.143	-0.022	-0.034	-3.115	-0.017	0.017
0.013	-0.037	0.021	-0.108	-0.026	-0.163	-0.026	-0.022	-2.32	-0.022	0.006
0.007	-0.028	0.015	-0.118	-0.023	-0.302	-0.027	-0.024	-1.644	-0.02	-0.008
-0.005	-0.017	0.008	-0.071	-0.026	-0.333	-0.022	-0.02	-1.162	-0.008	-0.006
-0.003	-0.033	-0.002	0.01	-0.027	-0.265	-0.024	-0.013	-0.959	0.007	-0.001
-0.003	-0.047	-0.008	0.077	-0.026	-0.259	-0.033	-0.018	-0.833	0.013	0.009
-0.008	-0.04	0.005	0.091	-0.028	-0.262	-0.035	-0.024	-0.593	0.007	0.016
0.003	-0.034	0.008	0.076	-0.03	-0.26	-0.03	-0.023	-0.379	-0.007	0.007
0.014	-0.029	0	0.072	-0.025	-0.275	-0.031	-0.02	-0.312	-0.013	0
0.002	-0.022	0.005	0.057	-0.019	-0.246	-0.032	-0.022	-0.269	-0.006	0.003
-0.009	-0.018	0.004	0.025	-0.021	-0.207	-0.026	-0.024	-0.073	0.006	0.001
-0.008	-0.013	-0.004	0.001	-0.022	-0.142	-0.022	-0.018	0.206	0.015	-0.004
-0.005	-0.023	-0.003	-0.012	-0.026	-0.05	-0.023	-0.017	0.354	0.016	-0.006
-0.008	-0.035	-0.003	-0.008	-0.028	-0.061	-0.027	-0.016	0.297	0.011	0.004
-0.014	-0.032	0.004	0.003	-0.021	-0.096	-0.026	-0.008	0.06	0.025	0.015
0.005	-0.036	0.009	-0.016	-0.02	-0.052	-0.022	-0.012	-0.24	0.053	0.018
0.035	-0.033	0.001	-0.049	-0.033	-0.055	-0.026	-0.025	-0.597	0.067	0.018
0.031	-0.013	-0.003	-0.054	-0.041	-0.068	-0.029	-0.021	-0.963	0.068	0.008
0.019	-0.007	0.01	-0.046	-0.032	-0.012	-0.03	-0.012	-1.193	0.06	0.001
0.015	-0.03	0.023	-0.034	-0.027	-0.035	-0.037	-0.016	-1.449	0.046	0.008
-0.004	-0.037	0.01	-0.008	-0.031	-0.121	-0.039	-0.028	-1.659	0.033	0.013
-0.017	-0.018	-0.006	0.004	-0.026	-0.09	-0.027	-0.033	-1.491	0.032	0.012
-0.003	-0.043	0.007	-0.005	-0.019	-0.022	-0.021	-0.031	-1.146	0.043	0.003
0.01	-0.097	0.021	-0.011	-0.023	-0.095	-0.026	-0.036	-1.107	0.047	0.003
-0.004	-0.111	0.012	-0.02	-0.021	-0.255	-0.03	-0.037	-1.434	0.053	0.014
-0.018	-0.09	-0.004	-0.055	-0.012	-0.332	-0.028	-0.03	-1.89	0.06	0.013
-0.005	-0.052	-0.001	-0.096	-0.021	-0.316	-0.028	-0.028	-2.426	0.043	0.01
0.008	-0.013	0.013	-0.084	-0.034	-0.263	-0.029	-0.027	-2.955	0.026	0.015
-0.005	-0.013	0.007	-0.01	-0.025	-0.195	-0.028	-0.02	-3.277	0.028	0.015
-0.019	-0.04	-0.013	0.064	-0.021	-0.17	-0.028	-0.018	-3.383	0.029	0.013
-0.008	-0.048	-0.014	0.127	-0.029	-0.173	-0.03	-0.02	-3.358	0.017	0.016
0.012	-0.038	0.009	0.186	-0.029	-0.166	-0.026	-0.016	-3.295	-0.011	0.02
0.019	-0.029	0.023	0.182	-0.017	-0.195	-0.022	-0.015	-3.192	-0.062	0.017
0.016	-0.021	0.01	0.1	-0.009	-0.204	-0.026	-0.021	-3.07	-0.133	0.009
0.017	-0.01	-0.002	0.021	-0.025	-0.136	-0.029	-0.03	-3.04	-0.196	0.007
0.015	0.007	0.004	-0.02	-0.044	-0.09	-0.031	-0.03	-3.037	-0.232	0.009
0.014	0.011	0.013	-0.041	-0.034	-0.107	-0.035	-0.014	-2.97	-0.221	0.005
0.052	-0.008	0.011	-0.051	-0.027	-0.136	-0.032	-0.012	-2.778	-0.152	0
0.126	-0.014	0.007	-0.049	-0.035	-0.186	-0.025	-0.023	-2.489	-0.065	0.007
0.179	0.004	0.011	-0.04	-0.029	-0.236	-0.022	-0.015	-2.197	-0.009	0.014
0.15	0.015	0.014	-0.038	-0.023	-0.22	-0.026	-0.008	-1.767	0.01	0.011
0.031	-0.013	0.015	-0.04	-0.025	-0.186	-0.029	-0.019	-1.277	0.016	0.004
-0.1	-0.07	0.021	-0.033	-0.013	-0.157	-0.032	-0.029	-0.95	0.016	-0.006
-0.129	-0.104	0.027	-0.023	-0.012	-0.097	-0.034	-0.032	-0.645	0.013	-0.005
-0.051	-0.108	0.031	-0.032	-0.032	-0.061	-0.033	-0.025	-0.354	0.024	0.002
-0.021	-0.13	0.028	-0.058	-0.039	-0.072	-0.037	-0.013	-0.069	0.04	0
-0.077	-0.164	0.008	-0.078	-0.028	-0.086	-0.038	-0.018	0.279	0.053	0.004
-0.08	-0.152	-0.008	-0.058	-0.03	-0.095	-0.031	-0.037	0.378	0.077	0.014
-0.026	-0.121	-0.001	-0.022	-0.04	-0.114	-0.028	-0.042	0.448	0.088	0.02
-0.003	-0.12	0.007	-0.024	-0.028	-0.153	-0.029	-0.033	0.899	0.072	0.019
0.01	-0.127	0.007	-0.038	-0.013	-0.214	-0.029	-0.027	1.334	0.051	0.012
0.047	-0.108	0.003	-0.04	-0.025	-0.249	-0.029	-0.027	1.818	0.05	0.008
0.081	-0.066	-0.003	-0.057	-0.034	-0.199	-0.029	-0.029	2.392	0.051	0.011
0.065	-0.034	-0.003	-0.04	-0.021	-0.177	-0.029	-0.03	2.639	0.042	0.009
0.029	-0.02	0.003	0.023	-0.021	-0.237	-0.028	-0.02	2.675	0.045	0.007
0.041	-0.008	0.002	0.033	-0.031	-0.241	-0.032	-0.009	0.73	0.054	0.017
0.071	-0.003	-0.001	-0.014	-0.031	-0.216	-0.034	-0.013	-3.397	0.05	0.017
0.09	-0.002	0.006	-0.052	-0.03	-0.249	-0.024	-0.019	-5.135	0.044	0.001
0.094	-0.012	0.018	-0.077	-0.022	-0.275	-0.015	-0.026	-3.96	0.034	0.002
0.052	-0.029	0.013	-0.116	-0.011	-0.269	-0.024	-0.025	-3.151	0.019	0.01
-0.009	-0.021	0.004	-0.158	-0.016	-0.206	-0.036	-0.015	-2.753	0.011	0.012
-0.055	-0.004	0.011	-0.15	-0.03	-0.095	-0.026	-0.02	-2.718	0.009	0.015
-0.069	-0.011	0.015	-0.092	-0.025	-0.055	-0.019	-0.039	-3.823	0.011	0.01
-0.053	-0.023	0.001	-0.009	-0.016	-0.059	-0.028	-0.041	-4.734	0.02	0.009
-0.044	-0.021	-0.003	0.104	-0.025	-0.009	-0.029	-0.031	-4.329	0.031	0.018
-0.03	-0.021	0.014	0.186	-0.035	-0.014	-0.025	-0.028	-3.606	0.026	0.014
-0.003	-0.023	0.019	0.194	-0.031	-0.063	-0.019	-0.032	-3.393	0.005	0.005
0.007	-0.03	0.012	0.169	-0.023	-0.025	-0.011	-0.035	-3.418	-0.016	0.009
0.004	-0.035	0.02	0.13	-0.035	-0.058	-0.021	-0.035	-3.334	-0.034	0.014
-0.008	-0.015	0.026	0.078	-0.057	-0.206	-0.036	-0.031	-3.096	-0.046	0.014
-0.01	-0.02	0.019	0.009	-0.045	-0.31	-0.033	-0.027	-3.305	-0.045	0.008
0.012	-0.051	0.011	-0.072	-0.021	-0.422	-0.027	-0.032	-3.864	-0.034	-0.003
0.021	-0.034	0.011	-0.138	-0.033	-0.498	-0.032	-0.032	-3.683	-0.027	-0.001
0.013	-0.015	0.023	-0.161	-0.048	-0.461	-0.038	-0.026	-3.247	-0.034	0.004
0.021	-0.034	0.029	-0.112	-0.039	-0.447	-0.03	-0.029	-3.35	-0.035	-0.002
0.045	-0.041	0.011	-0.008	-0.031	-0.398	-0.021	-0.036	-3.455	-0.025	0.001
0.046	-0.039	-0.002	0.081	-0.026	-0.245	-0.029	-0.04	-3.304	-0.017	0.008
0.017	-0.048	0.004	0.122	-0.016	-0.156	-0.04	-0.033	-2.884	-0.012	0.005
-0.011	-0.051	0.01	0.114	-0.017	-0.137	-0.039	-0.022	-2.422	-0.009	0.01
-0.019	-0.048	0.011	0.076	-0.027	-0.122	-0.032	-0.023	-2.733	-0.014	0.021
-0.003	-0.055	-0.003	0.035	-0.03	-0.164	-0.025	-0.029	-3.462	-0.014	0.022
0.004	-0.063	-0.014	-0.005	-0.028	-0.2	-0.028	-0.034	-3.229	-0.019	0.021
-0.008	-0.06	-0.001	-0.047	-0.032	-0.148	-0.029	-0.039	-2.729	-0.035	0.023
0.02	-0.061	0.019	-0.073	-0.031	-0.093	-0.021	-0.032	-3.034	-0.032	0.017
0.067	-0.064	0.021	-0.087	-0.018	-0.122	-0.021	-0.019	-3.033	-0.003	0.006
0.048	-0.036	0.004	-0.07	-0.022	-0.101	-0.027	-0.014	-2.637	0.031	0.006
0.02	-0.002	-0.001	-0.011	-0.045	0.013	-0.023	-0.015	-2.468	0.051	0.016
0.042	-0.023	0.011	0.036	-0.037	-0.011	-0.015	-0.017	-2.157	0.041	0.015
0.039	-0.049	0.004	0.057	-0.011	-0.163	-0.019	-0.024	-2.033	0.022	0.006
-0.005	-0.023	-0.01	0.058	-0.008	-0.225	-0.026	-0.024	-2.049	0.015	0.007
-0.025	-0.011	-0.01	0.013	-0.019	-0.207	-0.025	-0.015	-1.67	-0.001	0.014
-0.009	-0.021	-0.024	-0.037	-0.025	-0.187	-0.024	-0.012	-1.238	-0.017	0.006
0.012	-0.028	-0.054	-0.084	-0.024	-0.142	-0.024	-0.018	-0.895	-0.017	-0.002
0.007	-0.036	-0.075	-0.151	-0.026	-0.076	-0.026	-0.015	-0.534	-0.018	0.003
-0.006	-0.02	-0.079	-0.149	-0.034	-0.05	-0.033	-0.004	-0.126	-0.012	0.006
0.004	0	-0.036	-0.065	-0.042	-0.055	-0.037	-0.002	0.408	0.009	0.005
0.016	-0.008	0.05	0.02	-0.038	-0.093	-0.032	-0.012	0.321	0.018	0.007
0.015	-0.025	0.093	0.116	-0.032	-0.209	-0.028	-0.026	-0.915	0.009	0
0.003	-0.027	0.083	0.19	-0.036	-0.298	-0.032	-0.024	-2.069	0.011	-0.008
-0.009	-0.02	0.079	0.163	-0.031	-0.287	-0.035	-0.011	-2.04	0.029	-0.001
0.003	-0.027	0.071	0.078	-0.022	-0.264	-0.036	-0.015	-1.71	0.037	0.01
0.015	-0.038	0.04	-0.04	-0.024	-0.252	-0.032	-0.025	-1.898	0.037	0.01
0.002	-0.033	0.014	-0.188	-0.017	-0.254	-0.025	-0.027	-1.922	0.043	0.008
-0.008	-0.028	0.006	-0.217	-0.005	-0.281	-0.027	-0.037	-1.659	0.048	0.013
-0.009	-0.027	0.004	-0.067	-0.011	-0.251	-0.028	-0.041	-1.754	0.046	0.014
-0.004	-0.025	0	0.07	-0.031	-0.208	-0.023	-0.028	-2.086	0.033	0.005
0.024	-0.019	-0.013	0.09	-0.041	-0.228	-0.025	-0.024	-2.312	0.025	0.005
0.044	-0.008	-0.025	0.071	-0.028	-0.212	-0.033	-0.03	-2.296	0.029	0.013
0.031	-0.011	-0.013	0.034	-0.023	-0.165	-0.036	-0.029	-2.042	0.026	0.012
0.012	-0.013	0	-0.029	-0.031	-0.167	-0.032	-0.026	-1.961	0.013	0.009
-0.005	0.01	-0.009	-0.083	-0.025	-0.188	-0.027	-0.029	-2.044	0.004	0.006
-0.013	0.024	-0.03	-0.147	-0.019	-0.199	-0.03	-0.036	-2.092	0.007	0.002
-0.009	-0.009	-0.054	-0.167	-0.021	-0.164	-0.039	-0.035	-2.36	0.014	0.009
-0.018	-0.074	-0.053	-0.013	-0.012	-0.118	-0.04	-0.031	-2.483	0.007	0.014
-0.037	-0.12	-0.008	0.183	-0.005	-0.168	-0.025	-0.027	-2.087	-0.004	0.005
-0.022	-0.112	0.047	0.2	-0.02	-0.228	-0.016	-0.025	-1.996	0.002	0.001
0.029	-0.069	0.072	0.117	-0.04	-0.201	-0.02	-0.025	-2.461	0.012	0.006
0.051	-0.076	0.064	0.034	-0.037	-0.206	-0.027	-0.02	-2.563	0.007	0.007
0.043	-0.16	0.048	-0.082	-0.025	-0.285	-0.034	-0.022	-2.379	-0.007	0.011
0.043	-0.219	0.027	-0.151	-0.044	-0.322	-0.029	-0.032	-2.417	-0.014	0.016
0.038	-0.188	0	-0.115	-0.057	-0.318	-0.022	-0.035	-2.317	0	0.003
0.018	-0.146	-0.007	-0.067	-0.028	-0.341	-0.024	-0.03	-2.177	0.014	-0.001
0	-0.112	-0.01	-0.038	-0.005	-0.356	-0.021	-0.022	-2.217	-0.002	0.015
-0.008	-0.045	-0.025	-0.008	-0.012	-0.357	-0.019	-0.021	-1.992	-0.017	0.016
-0.007	0.001	-0.023	0.011	-0.02	-0.335	-0.025	-0.03	-1.755	-0.006	0.013
-0.008	-0.009	-0.024	0.025	-0.022	-0.231	-0.033	-0.029	-2.07	0.005	0.019
-0.009	-0.026	-0.054	0.014	-0.024	-0.112	-0.036	-0.02	-2.489	-0.003	0.013
-0.009	-0.032	-0.045	-0.044	-0.017	-0.061	-0.028	-0.02	-2.579	-0.015	0.003
-0.013	-0.02	0.02	-0.09	-0.015	-0.022	-0.023	-0.024	-2.479	-0.018	0.011
-0.007	0.002	0.058	-0.068	-0.023	-0.022	-0.034	-0.023	-2.167	-0.021	0.022
0.013	-0.003	0.052	-0.034	-0.023	-0.1	-0.042	-0.018	-1.657	-0.018	0.021
0.019	-0.023	0.041	-0.057	-0.024	-0.138	-0.036	-0.014	-1.412	-0.004	0.013
0.012	-0.026	0.033	-0.066	-0.035	-0.103	-0.03	-0.018	-1.746	0.001	0.01
0.023	-0.024	0.033	-0.015	-0.041	-0.105	-0.029	-0.018	-2.025	0.003	0.012
0.034	-0.029	0.03	0.005	-0.034	-0.151	-0.025	-0.012	-1.726	0.006	0.01
0.018	-0.028	0.012	-0.029	-0.022	-0.171	-0.021	-0.004	-1.491	-0.002	0.003
0.015	-0.029	0.006	-0.065	-0.03	-0.153	-0.028	0.011	-1.575	-0.014	0
0.031	-0.031	0.017	-0.077	-0.049	-0.159	-0.035	0.013	-1.562	-0.012	0.001
0.022	-0.032	0.014	-0.043	-0.05	-0.226	-0.034	-0.004	-1.592	0.001	0
-0.007	-0.036	0.003	0.04	-0.046	-0.222	-0.031	-0.015	-1.679	0.002	0.003
-0.004	-0.034	-0.001	0.111	-0.047	-0.12	-0.024	-0.015	-1.522	-0.013	0.01
0.023	-0.028	-0.005	0.119	-0.035	-0.073	-0.024	-0.002	-1.557	-0.019	0.008
0.009	-0.027	-0.013	0.1	-0.026	-0.052	-0.029	0.019	-2.012	-0.012	0.007
-0.018	-0.021	-0.01	0.085	-0.022	-0.018	-0.028	0.013	-2.123	-0.017	0.014
-0.003	-0.018	-0.007	0.064	-0.005	0.019	-0.027	-0.024	-1.953	-0.037	0.014
0.008	-0.022	-0.02	0.05	-0.001	0.109	-0.027	-0.035	-1.954	-0.037	0.009
-0.002	-0.015	-0.025	0.035	-0.022	0.138	-0.03	-0.013	-1.745	-0.015	0.009
0.01	-0.006	0.002	0.007	-0.029	0.043	-0.034	-0.017	-1.502	-0.005	0.012
0.022	-0.019	0.028	-0.013	-0.019	-0.091	-0.03	-0.061	-1.534	-0.001	0.018
0.002	-0.029	0.037	-0.019	-0.019	-0.231	-0.026	-0.087	-1.564	0.012	0.023
0.009	-0.024	0.052	-0.012	-0.028	-0.299	-0.018	-0.08	-1.488	0.02	0.017
0.044	-0.033	0.06	-0.01	-0.033	-0.323	-0.005	-0.07	-1.47	0.022	0.003
0.038	-0.046	0.049	-0.016	-0.027	-0.412	-0.012	-0.057	-1.692	0.024	-0.002
0.023	-0.03	0.027	-0.002	-0.014	-0.43	-0.033	-0.034	-1.79	0.017	0
0.029	-0.011	0.008	0.009	-0.012	-0.333	-0.026	-0.008	-1.806	0.008	0.001
0.019	-0.02	0.005	-0.007	-0.02	-0.313	-0.012	-0.01	-2.135	0.019	-0.001
0.005	-0.028	-0.001	-0.027	-0.027	-0.293	-0.021	-0.049	-2.144	0.034	-0.002
0.017	-0.02	-0.02	-0.034	-0.041	-0.178	-0.031	-0.054	-1.919	0.029	0.005
0.026	-0.011	-0.017	-0.026	-0.047	-0.14	-0.034	-0.02	-1.949	0.019	0.011
0.023	-0.002	0.004	-0.016	-0.031	-0.171	-0.038	-0.034	-1.893	0.004	0.007
0.025	-0.039	0.008	-0.011	-0.023	-0.137	-0.035	-0.082	-1.953	-0.02	0.007
0.015	-0.122	0.003	-0.01	-0.031	-0.037	-0.027	-0.094	-2.234	-0.029	0.007
0.002	-0.153	0.014	-0.005	-0.029	0.087	-0.027	-0.074	-2.251	-0.03	0.006
0.014	-0.119	0.026	-0.001	-0.02	0.142	-0.036	-0.055	-1.891	-0.031	0.012
0.023	-0.077	0.011	-0.008	-0.016	0.09	-0.036	-0.024	-1.873	-0.01	0.014
0.021	-0.054	-0.008	-0.011	-0.011	0.023	-0.024	0.009	-2.395	0.015	0.008
0.021	-0.044	0.001	-0.005	-0.011	-0.074	-0.021	0.016	-2.435	0.012	0.007
0.012	-0.035	0.012	-0.008	-0.02	-0.199	-0.029	0.008	-2.045	0.008	0.016
0.002	-0.039	0.005	-0.02	-0.021	-0.238	-0.031	-0.004	-2.015	0.021	0.019
0.002	-0.05	0.013	-0.046	-0.022	-0.216	-0.033	-0.013	-2.188	0.024	0.008
0.002	-0.041	0.019	-0.071	-0.047	-0.145	-0.036	-0.004	-2.058	0.019	0.005
0.009	-0.03	0.006	-0.067	-0.067	-0.045	-0.035	0.004	-1.711	0.018	0.007
0.02	-0.048	-0.003	-0.053	-0.049	-0.075	-0.035	-0.007	-1.831	0.024	0.003
0.021	-0.062	-0.008	-0.045	-0.023	-0.162	-0.036	-0.02	-2.234	0.026	0.006
0.008	-0.039	-0.004	-0.03	-0.016	-0.16	-0.033	-0.021	-2.44	0.012	0.009
-0.003	-0.024	0.01	-0.019	-0.016	-0.126	-0.026	-0.015	-2.658	0.004	0.01
0.007	-0.036	0.014	-0.025	-0.008	-0.087	-0.027	-0.014	-2.437	0.017	0.018
0.022	-0.042	0.009	-0.043	0.004	-0.049	-0.031	-0.03	-1.898	0.027	0.018
0.01	-0.035	0.006	-0.069	-0.001	-0.021	-0.029	-0.041	-2.1	0.015	0.009
-0.012	-0.023	0.006	-0.107	-0.027	0.023	-0.032	-0.019	-2.579	0.001	0.01
-0.012	-0.017	0.015	-0.128	-0.051	0.024	-0.035	-0.03	-2.601	0.008	0.015
0.007	-0.021	0.019	-0.078	-0.049	-0.086	-0.035	-0.085	-2.459	0.016	0.013
0.025	-0.031	0.003	0.021	-0.034	-0.235	-0.035	-0.091	-2.088	0.015	0.004
0.033	-0.039	-0.005	0.098	-0.027	-0.322	-0.031	-0.051	-1.869	0.015	0
0.025	-0.044	0.013	0.13	-0.04	-0.337	-0.028	-0.027	-2.375	0.013	0.011
0.002	-0.048	0.021	0.129	-0.046	-0.328	-0.031	-0.025	-2.477	0.01	0.021
-0.007	-0.046	0.011	0.111	-0.026	-0.294	-0.025	-0.026	-1.738	0.013	0.017
0.009	-0.029	0.007	0.082	-0.021	-0.193	-0.004	-0.017	-1.608	0.011	0.012
0.008	-0.022	0.017	0.036	-0.038	-0.104	0.009	-0.009	-2.308	0.002	0.009
-0.007	-0.055	0.015	0.002	-0.031	-0.112	-0.011	-0.001	-2.57	0.007	0.014
0.004	-0.072	-0.004	-0.009	-0.018	-0.166	-0.035	0.006	-2.086	0.022	0.018
0.015	-0.046	-0.002	-0.02	-0.026	-0.2	-0.028	-0.015	-1.933	0.023	0.007
0.012	-0.04	0.012	-0.02	-0.031	-0.202	-0.025	-0.039	-2.105	0.023	0.005
0.014	-0.051	0.007	-0.004	-0.028	-0.199	-0.04	-0.044	-1.787	0.027	0.007
0.004	-0.044	0.004	-0.001	-0.025	-0.189	-0.034	-0.044	-1.764	0.014	0.002
-0.01	-0.037	0.012	-0.008	-0.013	-0.169	-0.014	-0.039	-2.12	0.005	0.006
0.003	-0.036	0.016	-0.001	-0.013	-0.165	-0.011	-0.037	-1.886	0.008	0.008
0.017	-0.036	0.01	0.011	-0.036	-0.182	-0.026	-0.047	-1.601	0.009	0
0.001	-0.042	0.002	0.013	-0.043	-0.311	-0.037	-0.037	-1.709	0.012	-0.004
-0.01	-0.039	-0.014	0.011	-0.033	-0.495	-0.039	-0.013	-1.718	0.017	0
0.005	-0.027	-0.028	0.023	-0.035	-0.516	-0.036	-0.013	-1.635	0.013	0.006
0.002	-0.031	-0.009	0.057	-0.039	-0.461	-0.025	-0.024	-1.823	0.001	0.012
-0.003	-0.045	0.013	0.079	-0.027	-0.463	-0.022	-0.03	-2.02	-0.018	0.014
0.017	-0.042	0.008	0.058	-0.015	-0.409	-0.03	-0.023	-1.826	-0.049	0.011
0.027	-0.03	0.006	0.017	-0.031	-0.283	-0.033	-0.002	-1.626	-0.074	0.009
0.025	-0.026	0.015	-0.019	-0.045	-0.215	-0.031	0.009	-1.663	-0.079	0.004
0.016	-0.038	0.008	-0.043	-0.016	-0.217	-0.032	0.006	-1.695	-0.065	0.003
0.002	-0.053	-0.004	-0.055	0.008	-0.22	-0.029	-0.002	-1.695	-0.023	0.018
0.011	-0.047	0.013	-0.05	0.005	-0.191	-0.023	-0.012	-1.709	0.023	0.021
0.036	-0.041	0.034	-0.028	0.012	-0.152	-0.031	-0.001	-1.705	0.035	0.008
0.033	-0.052	0.019	-0.04	0.002	-0.184	-0.038	0.014	-1.669	0.028	0.01
0.011	-0.053	-0.004	-0.099	-0.038	-0.217	-0.034	0.004	-1.655	0.036	0.012
0.005	-0.04	0	-0.158	-0.048	-0.121	-0.028	-0.005	-1.729	0.044	0.007
-0.001	-0.043	0.013	-0.213	-0.036	-0.03	-0.022	0.01	-1.806	0.04	0.007
-0.015	-0.049	0.018	-0.256	-0.051	-0.061	-0.017	0.024	-1.77	0.038	0.009
-0.006	-0.04	0.017	-0.218	-0.067	-0.128	-0.025	0.022	-1.687	0.033	0.005
0.015	-0.04	0.006	-0.086	-0.068	-0.188	-0.032	0.022	-1.674	0.025	0.001
0.021	-0.048	-0.013	0.055	-0.067	-0.245	-0.027	0.037	-1.727	0.023	0.004
0.019	-0.05	-0.017	0.143	-0.059	-0.308	-0.025	0.052	-1.759	0.01	0.013
0.017	-0.053	-0.009	0.172	-0.04	-0.357	-0.032	0.075	-1.749	-0.012	0.013
0.019	-0.057	-0.003	0.152	-0.022	-0.335	-0.039	0.12	-1.755	-0.02	-0.002
0.02	-0.046	0.004	0.12	-0.01	-0.318	-0.038	0.133	-1.756	-0.025	0.001
0.007	-0.024	0.014	0.096	-0.007	-0.381	-0.029	0.06	-1.72	-0.038	0.023
0.007	-0.022	0.011	0.062	-0.004	-0.406	-0.033	-0.072	-1.658	-0.045	0.019
0.022	-0.032	-0.007	0.027	0.009	-0.316	-0.042	-0.169	-1.588	-0.029	-0.003
0.009	-0.027	0.008	0.014	0.002	-0.168	-0.034	-0.155	-1.647	-0.003	-0.001
-0.007	-0.024	0.045	0.006	-0.027	-0.032	-0.027	-0.086	-1.779	0.015	0.014
0.01	-0.038	0.03	-0.019	-0.023	-0.011	-0.025	-0.051	-1.767	0.034	0.008
0.016	-0.049	-0.003	-0.035	-0.003	-0.071	-0.025	-0.015	-1.704	0.048	-0.001
-0.019	-0.046	0.005	-0.024	-0.016	-0.038	-0.032	0.032	-1.646	0.043	0.005
-0.039	-0.031	0.013	-0.007	-0.05	0.005	-0.033	0.026	-1.781	0.034	0.005
-0.022	-0.014	0.005	-0.004	-0.075	-0.054	-0.024	0.002	-2.305	0.016	0
-0.016	-0.015	-0.003	-0.032	-0.085	-0.108	-0.021	-0.035	-2.386	-0.036	0.002
-0.016	-0.032	-0.01	-0.069	-0.069	-0.163	-0.025	-0.169	-1.703	-0.093	0.009
0.014	-0.045	-0.008	-0.115	-0.019	-0.219	-0.029	-0.281	-1.619	-0.119	0.015
0.036	-0.043	0.012	-0.187	0.017	-0.185	-0.029	-0.177	-2.371	-0.124	0.014
0.018	-0.035	0.019	-0.164	0.012	-0.115	-0.025	0.012	-2.445	-0.122	0.01
0.005	-0.033	0.004	-0.008	0.008	-0.056	-0.022	0.044	-1.723	-0.103	0.01
0.019	-0.038	0.006	0.084	-0.02	-0.03	-0.022	-0.029	-1.457	-0.064	0.01
0.028	-0.026	0.017	0.063	-0.075	-0.097	-0.022	-0.026	-1.697	-0.037	0.013
0.025	-0.015	0.009	0.033	-0.064	-0.165	-0.025	0.026	-1.712	-0.034	0.016
0.025	-0.039	0.003	-0.007	-0.002	-0.167	-0.028	0	-1.818	-0.028	0.016
0.021	-0.054	0.011	-0.039	0.018	-0.176	-0.027	-0.063	-2.299	-0.005	0.013
0.028	-0.038	0.023	-0.037	0.011	-0.16	-0.027	-0.063	-2.271	0.024	0.007
0.054	-0.033	0.027	-0.044	0.013	-0.091	-0.027	-0.033	-1.895	0.063	0.003
0.045	-0.045	0.013	-0.026	-0.006	-0.009	-0.026	-0.026	-2.189	0.094	0.006
0.003	-0.051	0.014	0.049	-0.033	0.067	-0.027	-0.012	-2.55	0.093	0.014
-0.014	-0.052	0.032	0.087	-0.028	0.031	-0.027	0.01	-2.117	0.076	0.024
-0.011	-0.042	0.025	0.055	-0.012	-0.099	-0.024	-0.065	-1.665	0.066	0.024
0.002	-0.029	0.01	0.025	-0.016	-0.141	-0.02	-0.195	-1.929	0.059	0.014
0.036	-0.042	0.002	0.007	-0.025	-0.12	-0.022	-0.175	-2.346	0.05	0.005
0.067	-0.054	-0.017	-0.006	-0.028	-0.114	-0.032	-0.039	-2.341	0.041	0.003
0.066	-0.043	-0.016	0.005	-0.048	-0.115	-0.039	0.022	-1.825	0.027	0.003
0.027	-0.04	0	0.012	-0.075	-0.172	-0.032	0.016	-1.47	0.007	0.007
-0.006	-0.048	0.001	-0.003	-0.054	-0.195	-0.021	0.007	-1.777	0.002	0.007
-0.021	-0.038	0.005	-0.003	-0.014	-0.116	-0.018	-0.032	-1.836	0.011	0
-0.031	-0.023	0.014	0.013	-0.031	-0.055	-0.026	-0.093	-1.19	0.02	-0.002
-0.012	-0.025	0.011	0.008	-0.083	-0.001	-0.033	-0.122	-0.567	0.036	0.005
0.009	-0.032	0.005	-0.014	-0.097	0.002	-0.028	-0.053	-0.996	0.042	0.015
0.005	-0.038	0.008	-0.014	-0.061	-0.123	-0.023	0.058	-2.245	0.027	0.017
0.002	-0.05	0.013	0.002	-0.019	-0.195	-0.028	0.022	-2.853	0.016	0.01
0	-0.06	0.009	-0.015	0.008	-0.199	-0.031	-0.114	-2.698	0.019	0.008
0.011	-0.059	0.005	-0.046	0.021	-0.211	-0.029	-0.118	-2.344	0.021	0.003
0.024	-0.049	0.012	-0.033	0.01	-0.133	-0.033	-0.007	-2.354	0.017	-0.003
0.003	-0.043	0.018	-0.005	-0.013	-0.034	-0.034	0.065	-3.099	0.01	-0.005
0.009	-0.044	0.017	-0.004	-0.031	-0.044	-0.026	0.063	-3.535	0.01	0.001
0.056	-0.047	0.003	-0.008	-0.036	-0.105	-0.023	0.002	-3.247	0.014	0.015
0.055	-0.05	-0.018	0.003	-0.033	-0.175	-0.027	-0.058	-3.099	0.014	0.016
0.017	-0.052	-0.017	0.007	-0.04	-0.233	-0.031	-0.045	-3.132	0.023	0.01
0.012	-0.045	0.004	-0.005	-0.045	-0.256	-0.038	0	-2.956	0.036	0.015
0.019	-0.036	0.012	-0.007	-0.027	-0.253	-0.042	0.011	-2.762	0.028	0.015
0.01	-0.046	0.007	-0.001	-0.005	-0.194	-0.034	0.012	-2.693	0.012	0.01
-0.007	-0.053	0.014	-0.001	-0.006	-0.154	-0.026	0.011	-2.594	0.009	0.015
-0.029	-0.037	0.024	0.001	-0.015	-0.244	-0.035	-0.026	-2.619	0.004	0.013
-0.031	-0.027	0.019	-0.003	-0.022	-0.335	-0.038	-0.042	-2.932	0.001	0.003
0.001	-0.043	0.001	-0.018	-0.033	-0.346	-0.035	0.03	-3.213	0.007	0.001
0.018	-0.058	-0.006	-0.006	-0.049	-0.383	-0.032	0.102	-3.27	0.001	-0.003
0.012	-0.052	0.002	0.024	-0.052	-0.388	-0.023	0.069	-3.359	-0.007	-0.001
0.01	-0.042	-0.001	0.002	-0.032	-0.312	-0.023	-0.031	-3.659	-0.004	0.011
0.011	-0.041	-0.009	-0.038	-0.016	-0.295	-0.027	-0.098	-3.931	-0.002	0.018
0.015	-0.04	0.005	-0.022	-0.025	-0.331	-0.027	-0.105	-4.013	-0.006	0.017
0.005	-0.037	0.024	0.006	-0.024	-0.347	-0.031	-0.07	-4.041	-0.011	0.01
-0.021	-0.033	0.024	-0.003	0.003	-0.348	-0.034	0.001	-3.958	-0.004	0.005
-0.008	-0.037	0.018	-0.015	0.027	-0.333	-0.04	0.066	-3.727	0.008	0.015
0.016	-0.046	0.014	-0.009	0.033	-0.35	-0.045	0.044	-3.402	0.007	0.026
0.002	-0.041	0.006	-0.011	0.013	-0.335	-0.034	-0.012	-3.07	0	0.023
-0.012	-0.035	0.001	-0.019	-0.032	-0.165	-0.027	0.03	-2.942	-0.002	0.018
-0.007	-0.045	0.01	-0.011	-0.063	-0.011	-0.03	0.103	-2.845	-0.004	0.013
-0.009	-0.051	0.031	-0.003	-0.061	-0.057	-0.029	0.065	-2.664	-0.004	0.003
-0.01	-0.036	0.034	-0.003	-0.05	-0.191	-0.022	-0.03	-2.593	0	0
-0.007	-0.025	0.009	-0.005	-0.039	-0.304	-0.015	-0.071	-2.479	-0.001	0.009
-0.017	-0.032	0	-0.013	-0.021	-0.377	-0.016	-0.088	-2.163	-0.007	0.008
-0.035	-0.04	0.002	-0.02	-0.017	-0.372	-0.023	-0.146	-1.804	-0.017	0.001
-0.018	-0.037	-0.007	-0.015	-0.037	-0.321	-0.026	-0.171	-1.534	-0.029	0.01
0.023	-0.037	-0.008	-0.004	-0.052	-0.244	-0.024	-0.1	-1.249	-0.033	0.016
0.036	-0.045	-0.005	-0.01	-0.048	-0.141	-0.025	-0.03	-0.988	-0.024	0.003
0.029	-0.045	0.005	-0.028	-0.044	-0.087	-0.025	-0.017	-0.839	0.007	-0.003
0.032	-0.041	0.017	-0.027	-0.052	-0.071	-0.024	-0.048	-0.587	0.034	0.011
0.025	-0.042	0.009	-0.014	-0.052	-0.036	-0.028	-0.108	-0.268	0.037	0.015
0.001	-0.044	0.002	-0.008	-0.036	0.007	-0.032	-0.117	-0.022	0.028	0.002
0.001	-0.043	0.006	-0.009	-0.03	0.055	-0.028	-0.063	0.224	0.022	-0.002
0.022	-0.04	0.002	-0.012	-0.026	0.074	-0.024	-0.025	0.354	0.02	0.009
0.03	-0.042	0.001	-0.011	-0.022	0.095	-0.024	-0.024	0.408	0.023	0.019
0.028	-0.038	0.011	-0.011	-0.036	0.134	-0.028	-0.037	0.587	0.018	0.02
0.016	-0.034	0.007	-0.007	-0.041	0.063	-0.032	-0.051	0.855	-0.005	0.015
0.007	-0.046	-0.001	-0.003	-0.019	-0.067	-0.028	-0.043	1.115	-0.034	0.015
0.013	-0.051	0.006	-0.005	-0.008	-0.109	-0.024	-0.015	1.341	-0.062	0.01
0.026	-0.03	0.007	-0.001	-0.015	-0.175	-0.025	-0.012	1.465	-0.093	-0.003
0.063	-0.02	0.003	0.006	-0.02	-0.318	-0.025	-0.029	1.316	-0.102	-0.006
0.09	-0.035	0.004	-0.002	-0.023	-0.374	-0.025	-0.027	0.966	-0.072	-0.003
0.077	-0.043	0.003	-0.013	-0.015	-0.294	-0.025	-0.016	0.595	-0.019	0.002
0.062	-0.031	-0.002	-0.003	0.002	-0.229	-0.024	-0.014	0.249	0.029	0.014
0.031	-0.036	0	-0.008	0.008	-0.25	-0.028	-0.012	0.004	0.043	0.019
-0.018	-0.047	0.016	-0.029	0.011	-0.241	-0.032	-0.006	-0.281	0.037	0.018
-0.03	-0.037	0.024	-0.017	0.006	-0.148	-0.027	-0.004	-0.589	0.036	0.017
-0.023	-0.031	0.008	0.001	-0.018	-0.068	-0.026	-0.01	-0.697	0.035	0.007
-0.035	-0.045	0.002	-0.006	-0.04	-0.055	-0.034	-0.013	-0.869	0.04	0.001
-0.037	-0.051	0.01	-0.013	-0.051	-0.082	-0.034	-0.005	-1.204	0.05	0.003
-0.029	-0.048	0.007	-0.015	-0.049	-0.115	-0.026	0.004	-1.356	0.048	-0.001
-0.021	-0.052	0.002	-0.014	-0.043	-0.156	-0.024	0.002	-1.445	0.042	-0.002
-0.002	-0.054	0.004	0.002	-0.047	-0.173	-0.025	0.002	-1.787	0.036	0.004
-0.003	-0.048	0.007	0.008	-0.042	-0.159	-0.025	0.014	-2.172	0.008	0.01
-0.019	-0.042	0.013	-0.004	-0.023	-0.189	-0.024	0.013	-2.39	-0.034	0.015
-0.01	-0.039	0.017	0.004	-0.013	-0.223	-0.026	-0.004	-2.646	-0.061	0.015
0.009	-0.034	0.015	0.029	-0.013	-0.183	-0.034	-0.007	-3.063	-0.071	0.009
0.022	-0.026	0.009	0.025	-0.018	-0.163	-0.034	-0.001	-3.531	-0.07	0.003
0.039	-0.03	0.004	0.004	-0.022	-0.184	-0.026	-0.006	-3.864	-0.049	-0.003
0.051	-0.043	0.012	0.002	-0.023	-0.151	-0.021	-0.014	-4.025	-0.027	-0.002
0.035	-0.037	0.024	0.007	-0.022	-0.107	-0.03	-0.017	-4.256	-0.03	-0.001
0.023	-0.031	0.02	-0.014	-0.014	-0.088	-0.038	-0.019	-4.539	-0.025	0.005
0.042	-0.044	0.01	-0.044	-0.006	-0.048	-0.029	-0.014	-4.626	0.005	0.018
0.035	-0.049	0.01	-0.06	-0.014	-0.033	-0.022	0.006	-4.654	0.032	0.017
-0.003	-0.04	0.007	-0.064	-0.031	-0.033	-0.024	0.003	-4.786	0.035	0.008
-0.026	-0.036	0.007	-0.055	-0.039	-0.019	-0.024	-0.085	-4.894	0.02	0.009
-0.047	-0.042	0.017	-0.039	-0.04	-0.067	-0.026	-0.171	-4.905	0.002	0.011
-0.04	-0.045	0.012	-0.031	-0.046	-0.107	-0.028	-0.122	-4.853	0	0.009
0.01	-0.043	-0.005	-0.022	-0.055	-0.064	-0.032	-0.022	-4.698	0.018	0.01
0.031	-0.046	0.001	-0.008	-0.057	-0.078	-0.036	0.001	-4.367	0.04	0.01
0.04	-0.054	0.015	-0.008	-0.045	-0.134	-0.028	-0.018	-4.002	0.044	0.006
0.071	-0.055	0.013	-0.022	-0.031	-0.096	-0.024	-0.016	-3.738	0.029	0.005
0.074	-0.047	0.006	-0.031	-0.028	-0.064	-0.033	-0.004	-3.427	0.013	0.012
0.046	-0.032	0.005	-0.042	-0.021	-0.13	-0.031	-0.013	-3.046	0.016	0.015
0.036	-0.029	0.005	-0.07	-0.008	-0.193	-0.03	-0.026	-2.774	0.034	0.013
0.059	-0.045	-0.002	-0.117	-0.021	-0.27	-0.036	-0.011	-2.576	0.04	0.014
0.076	-0.052	-0.006	-0.135	-0.051	-0.391	-0.029	0.019	-2.386	0.025	0.014
0.08	-0.044	0.001	-0.083	-0.056	-0.424	-0.02	0.029	-2.309	0.008	0.011
0.067	-0.04	0.004	-0.011	-0.037	-0.397	-0.026	0.022	-2.208	-0.007	0.008
0.011	-0.041	-0.001	0.052	-0.02	-0.397	-0.031	0.017	-1.962	-0.023	0.008
-0.03	-0.047	0.003	0.115	-0.02	-0.342	-0.025	0.022	-1.63	-0.038	0.007
-0.038	-0.045	0.011	0.145	-0.021	-0.24	-0.022	0.028	-1.079	-0.047	0.013
-0.058	-0.026	0.008	0.136	-0.017	-0.216	-0.026	0.018	-0.513	-0.045	0.019
-0.05	-0.027	0.005	0.106	-0.029	-0.257	-0.028	0.013	-0.192	-0.043	0.018
-0.019	-0.041	0.002	0.061	-0.034	-0.256	-0.031	0.02	0.084	-0.047	0.018
-0.01	-0.036	0.004	0.023	-0.028	-0.223	-0.034	-0.018	0.265	-0.027	0.015
0.013	-0.032	0.02	0.004	-0.035	-0.248	-0.031	-0.08	0.315	0.014	0.012
0.048	-0.04	0.022	-0.012	-0.045	-0.305	-0.028	-0.085	0.492	0.036	0.012
0.035	-0.049	0.006	-0.031	-0.037	-0.33	-0.024	-0.041	0.633	0.03	0.012
0.003	-0.045	0.001	-0.033	-0.011	-0.358	-0.025	0.005	0.527	0.027	0.016
-0.001	-0.02	0.008	-0.021	-0.001	-0.419	-0.028	0.026	0.519	0.04	0.017
-0.003	-0.006	0.011	-0.012	-0.012	-0.499	-0.027	0.011	0.693	0.043	0.008
-0.017	-0.023	0.007	-0.012	-0.015	-0.519	-0.03	-0.013	0.698	0.03	-0.002
-0.021	-0.037	0.008	-0.011	-0.018	-0.387	-0.034	-0.037	0.608	0.035	-0.005
0.006	-0.03	0.011	-0.006	-0.033	-0.259	-0.032	-0.063	0.536	0.059	0.001
0.018	-0.028	0.015	-0.022	-0.042	-0.28	-0.035	-0.036	0.339	0.06	0.012
-0.021	-0.033	0.02	-0.035	-0.032	-0.254	-0.04	0.012	0.051	0.044	0.012
-0.027	-0.035	0.014	-0.011	-0.027	-0.126	-0.036	-0.056	-0.399	0.04	0.002
0.022	-0.037	0.002	0.004	-0.038	-0.095	-0.03	-0.198	-0.97	0.04	0.003
0.039	-0.039	0.009	-0.005	-0.027	-0.108	-0.025	-0.218	-1.372	0.034	0.012
0.02	-0.036	0.017	-0.005	-0.004	-0.028	-0.021	-0.106	-1.692	0.029	0.01
0.015	-0.024	0.001	0	-0.001	0.043	-0.026	-0.024	-1.995	0.021	0.004
0.009	-0.025	-0.008	-0.008	-0.006	0.01	-0.03	-0.015	-2.236	0.012	0.012
-0.009	-0.034	0.009	-0.016	-0.018	0.072	-0.026	-0.015	-2.493	0.012	0.02
-0.016	-0.029	0.023	-0.006	-0.032	0.279	-0.021	-0.01	-2.704	0.01	0.013
-0.025	-0.025	0.02	0.003	-0.034	0.198	-0.026	-0.008	-3.026	-0.004	0.002
-0.031	-0.027	0.019	-0.006	-0.032	-0.122	-0.03	-0.016	-3.545	-0.025	0.001
-0.005	-0.014	0.014	-0.011	-0.028	-0.181	-0.026	-0.025	-4.018	-0.025	0.003
0.03	0.003	-0.005	0.002	-0.02	-0.062	-0.02	-0.031	-4.379	-0.01	-0.003
0.027	0.001	-0.019	0.008	-0.014	-0.028	-0.026	-0.047	-4.598	-0.008	-0.004
-0.01	0.005	-0.01	0.007	-0.02	-0.076	-0.043	-0.043	-4.736	0	0.009
-0.019	0.002	0.009	0.011	-0.026	-0.171	-0.042	-0.009	-4.888	0.026	0.008
0.008	-0.038	0.011	-0.009	-0.021	-0.226	-0.025	0.006	-4.878	0.033	-0.002
0.006	-0.074	0.003	-0.032	-0.011	-0.212	-0.027	0.012	-4.768	0.017	0.003
-0.009	-0.091	0.001	-0.013	0.002	-0.215	-0.036	0.026	-4.741	0.005	0.008
-0.008	-0.12	0.001	0.007	0.002	-0.223	-0.032	0.037	-4.608	0.004	0.005
-0.007	-0.138	0.006	-0.012	-0.018	-0.18	-0.028	0.046	-4.349	0.01	0.005
-0.002	-0.111	0.011	-0.034	-0.037	-0.14	-0.026	0.048	-4.11	0.013	0.008
0.006	-0.079	0.002	-0.031	-0.045	-0.098	-0.024	0.043	-3.863	-0.001	0.012
0.015	-0.083	-0.001	-0.012	-0.044	-0.038	-0.023	0.056	-3.784	-0.02	0.01
0.019	-0.097	0.009	0	-0.04	-0.056	-0.022	0.076	-3.845	-0.038	0.008
0.018	-0.081	0.006	-0.012	-0.037	-0.134	-0.029	0.094	-3.724	-0.056	0.015
0.028	-0.062	-0.001	-0.025	-0.026	-0.146	-0.036	0.114	-3.487	-0.055	0.022
0.023	-0.061	-0.001	-0.021	-0.027	-0.125	-0.031	0.067	-3.198	-0.032	0.018
0.02	-0.055	0.001	-0.017	-0.045	-0.175	-0.031	-0.05	-2.71	0.003	0.014
0.044	-0.044	0.006	-0.017	-0.041	-0.252	-0.033	-0.113	-2.184	0.034	0.012
0.037	-0.036	0.001	-0.013	-0.029	-0.224	-0.026	-0.134	-1.885	0.035	0.01
0.001	-0.017	-0.002	-0.014	-0.038	-0.123	-0.023	-0.178	-1.673	0.007	0.005
-0.008	-0.008	0.016	-0.011	-0.038	-0.085	-0.025	-0.186	-1.389	-0.03	0.003
0.005	-0.03	0.017	0.001	-0.027	-0.081	-0.024	-0.11	-1.117	-0.048	0.018
0.02	-0.042	-0.003	-0.001	-0.034	-0.045	-0.024	-0.011	-0.793	-0.03	0.025
0.029	-0.026	0.007	-0.013	-0.066	-0.015	-0.025	-0.005	-0.489	-0.011	0.015
0.026	-0.013	0.024	-0.013	-0.081	-0.045	-0.024	-0.089	-0.169	-0.02	0.013
0.017	-0.026	0.015	-0.008	-0.054	-0.12	-0.023	-0.164	0.364	-0.035	0.012
0.006	-0.046	0.01	-0.015	-0.027	-0.175	-0.028	-0.185	0.704	-0.046	0.005
0.003	-0.042	0.013	-0.022	-0.021	-0.144	-0.027	-0.117	0.724	-0.052	0.001
0.016	-0.022	0.012	-0.016	-0.018	-0.042	-0.023	0.018	0.845	-0.045	0.006
0.024	-0.023	0.018	-0.013	-0.024	-0.001	-0.028	0.055	1.052	-0.038	0.009
0.012	-0.039	0.025	-0.011	-0.025	-0.026	-0.026	-0.056	1.109	-0.028	0.008
0.008	-0.046	0.027	0	-0.009	-0.015	-0.014	-0.118	0.94	-0.001	0.007
0.017	-0.044	0.029	0.003	-0.007	-0.006	-0.017	-0.047	0.678	0.02	0.007
0.03	-0.03	0.022	0	-0.034	-0.079	-0.028	0.004	0.391	0.02	0.009
0.027	-0.019	0.006	0	-0.052	-0.143	-0.033	-0.016	0.05	0.023	0.001
0.005	-0.033	-0.012	-0.011	-0.044	-0.076	-0.034	-0.027	-0.235	0.036	-0.007
0.003	-0.045	-0.022	-0.011	-0.032	-0.131	-0.034	-0.021	-0.498	0.045	0.002
0.018	-0.036	-0.008	0.006	-0.025	-0.427	-0.035	-0.024	-0.628	0.045	0.007
0.017	-0.043	0.013	0.008	-0.02	-0.547	-0.029	-0.026	-0.489	0.045	-0.003
0.003	-0.059	0.014	-0.008	-0.007	-0.472	-0.02	-0.024	-0.445	0.047	-0.004
-0.004	-0.036	0.007	-0.012	-0.003	-0.491	-0.026	-0.021	-0.652	0.041	0.005
-0.005	-0.008	0.012	-0.008	-0.017	-0.524	-0.043	-0.015	-0.91	0.029	0.007
-0.007	-0.038	0.018	-0.008	-0.015	-0.459	-0.04	-0.004	-1.255	0.032	0.003
0.005	-0.075	0.012	-0.007	-0.007	-0.286	-0.028	0.001	-1.73	0.047	0.01
0.007	-0.05	-0.001	-0.007	-0.014	-0.096	-0.032	-0.004	-2.154	0.053	0.019
-0.019	-0.021	-0.006	-0.008	-0.013	-0.138	-0.03	-0.013	-2.454	0.046	0.02
-0.02	-0.034	-0.004	0.001	-0.009	-0.368	-0.016	-0.017	-2.673	0.045	0.023
0.003	-0.053	0	0.007	-0.009	-0.44	-0.025	-0.014	-2.826	0.054	0.025
0.007	-0.048	0.002	-0.003	-0.006	-0.272	-0.035	-0.022	-3.149	0.057	0.014
0.012	-0.027	0.003	-0.012	-0.008	-0.074	-0.02	-0.046	-3.638	0.043	0.005
0.026	-0.022	0.011	-0.013	-0.021	-0.014	-0.02	-0.064	-3.943	0.027	0.014
0.014	-0.032	0.015	-0.011	-0.039	-0.089	-0.03	-0.057	-4.208	0.028	0.022
-0.006	-0.038	-0.001	-0.001	-0.054	-0.215	-0.025	-0.039	-4.612	0.021	0.018
0.014	-0.04	-0.013	0.015	-0.053	-0.317	-0.021	-0.027	-4.797	-0.01	0.008
0.057	-0.04	0.003	0.012	-0.039	-0.414	-0.021	-0.023	-4.739	-0.026	0.008
0.056	-0.042	0.02	-0.006	-0.055	-0.518	-0.024	-0.018	-4.873	-0.013	0.021
0.049	-0.05	0.018	-0.009	-0.097	-0.516	-0.031	-0.003	-5.033	-0.007	0.02
0.074	-0.044	0.013	-0.007	-0.1	-0.371	-0.03	0.005	-4.791	-0.019	0.008
0.07	-0.025	0.01	-0.015	-0.06	-0.198	-0.024	-0.003	-4.409	-0.031	0.009
0.03	-0.039	0.015	-0.027	-0.016	-0.14	-0.031	-0.005	-4.111	-0.026	0.012
-0.006	-0.062	0.02	-0.042	0.027	-0.164	-0.039	0.002	-3.754	-0.011	0.004
-0.021	-0.052	0.021	-0.058	0.054	-0.135	-0.035	0.005	-3.382	-0.013	-0.001
-0.009	-0.043	0.024	-0.059	0.038	-0.095	-0.026	0	-3.11	-0.022	0.004
0.002	-0.049	0.002	-0.033	0.001	-0.111	-0.025	-0.007	-2.988	-0.019	0.008
-0.002	-0.052	-0.05	-0.005	-0.027	-0.148	-0.029	-0.009	-2.881	-0.023	0.004
-0.003	-0.061	-0.077	0.003	-0.045	-0.165	-0.027	-0.013	-2.634	-0.035	-0.001
-0.003	-0.047	-0.079	0.007	-0.041	-0.127	-0.026	-0.014	-2.507	-0.039	0.001
0	-0.002	-0.079	0.012	-0.023	-0.073	-0.034	-0.007	-2.562	-0.032	0.013
-0.007	0.002	-0.025	0.01	-0.022	-0.096	-0.033	-0.005	-2.454	-0.013	0.016
-0.033	-0.033	0.047	0.002	-0.032	-0.158	-0.03	-0.007	-2.157	0.007	0.003
-0.03	-0.035	0.031	0.002	-0.036	-0.152	-0.04	-0.006	-1.965	0.019	0
0.021	-0.026	0.02	0.017	-0.033	-0.1	-0.037	-0.006	-1.919	0.004	0.007
0.058	-0.038	0.094	0.016	-0.028	-0.049	-0.021	-0.01	-1.667	-0.057	0.002
0.051	-0.045	0.122	-0.008	-0.024	-0.003	-0.02	0.001	-1.179	-0.126	-0.005
0.031	-0.036	0.069	-0.02	-0.019	-0.035	-0.026	0.016	-0.789	-0.18	0.004
0.017	-0.023	0.039	-0.011	-0.017	-0.176	-0.02	-0.003	-0.368	-0.204	0.012
-0.001	-0.031	0.04	-0.008	-0.02	-0.348	-0.021	-0.027	0.192	-0.156	0.002
-0.011	-0.054	0.021	-0.008	-0.028	-0.422	-0.033	-0.014	0.525	-0.055	-0.002
-0.003	-0.053	-0.004	-0.007	-0.032	-0.341	-0.036	-0.001	0.565	0.009	0.004
0.015	-0.037	-0.011	-0.01	-0.029	-0.24	-0.03	-0.03	0.551	0.003	0
0.035	-0.043	-0.009	-0.009	-0.034	-0.207	-0.027	-0.072	0.427	0	-0.005
0.033	-0.056	-0.006	-0.004	-0.042	-0.209	-0.031	-0.075	0.279	0.047	-0.003
0.012	-0.052	-0.008	-0.007	-0.029	-0.245	-0.034	-0.052	0.292	0.091	0.006
0.005	-0.042	-0.003	-0.009	-0.021	-0.287	-0.032	-0.062	0.174	0.106	0.015
0	-0.036	0.013	-0.011	-0.03	-0.318	-0.033	-0.079	-0.045	0.103	0.017
-0.012	-0.036	0.013	-0.017	-0.013	-0.312	-0.034	-0.053	-0.056	0.083	0.013
-0.014	-0.044	-0.001	-0.015	0.017	-0.219	-0.027	-0.026	-0.102	0.067	0.007
-0.002	-0.049	0.001	-0.015	0.011	-0.112	-0.021	-0.021	-0.372	0.067	0.003
0.009	-0.04	0.014	-0.016	-0.002	-0.058	-0.022	-0.006	-0.789	0.064	0.005
-0.003	-0.034	0.013	-0.005	0	-0.005	-0.022	0.007	-1.166	0.061	0.014
-0.018	-0.05	0.009	0	-0.02	0.048	-0.023	0.006	-1.341	0.06	0.024
-0.004	-0.051	0.011	-0.008	-0.057	0.094	-0.03	0.016	-1.519	0.046	0.021
0.009	-0.019	0.01	-0.014	-0.067	0.125	-0.035	0.021	-1.822	0.036	0.015
-0.009	-0.009	0.005	-0.011	-0.058	0.055	-0.026	-0.001	-1.985	0.042	0.02
-0.011	-0.032	-0.005	-0.008	-0.049	0.008	-0.017	0	-1.91	0.042	0.024
0.014	-0.039	0.003	-0.009	-0.036	0.117	-0.027	0.038	-1.964	0.038	0.01
0.012	-0.026	0.025	-0.002	-0.024	0.142	-0.035	0.033	-2.29	0.037	-0.006
-0.006	-0.029	0.016	-0.008	-0.023	0.025	-0.025	-0.047	-2.673	0.028	0.001
0.003	-0.045	-0.002	-0.023	-0.02	-0.059	-0.021	-0.106	-3.249	0.019	0.02
0.027	-0.047	0.012	-0.018	-0.015	-0.142	-0.03	-0.108	-3.924	0.017	0.021
0.033	-0.038	0.026	-0.008	-0.026	-0.227	-0.029	-0.106	-4.236	0.008	0.012
0.018	-0.035	0.016	-0.009	-0.037	-0.266	-0.026	-0.087	-4.375	-0.002	0.009
0.019	-0.038	0.002	-0.012	-0.035	-0.229	-0.034	-0.06	-4.611	0.001	0.009
0.027	-0.036	-0.015	-0.015	-0.037	-0.085	-0.035	-0.078	-4.664	0.004	0.012
0.028	-0.027	-0.011	-0.013	-0.032	-0.004	-0.027	-0.093	-4.507	0.002	0.016
0.032	-0.027	0.016	-0.003	-0.021	-0.079	-0.023	-0.045	-4.362	0.011	0.012
0.007	-0.04	0.019	0.007	-0.027	-0.116	-0.027	0.027	-4.241	0.014	0.008
-0.007	-0.038	0.004	0.006	-0.035	-0.072	-0.034	0.06	-4.211	-0.003	0.008
0.033	-0.033	0.006	0.001	-0.021	-0.059	-0.033	0.044	-4.281	-0.013	0.012
0.032	-0.041	0.017	0.006	-0.01	-0.042	-0.028	0.01	-4.127	-0.006	0.015
-0.007	-0.041	0.014	0.011	-0.016	-0.046	-0.031	-0.007	-3.769	0.001	0.011
0	-0.039	0.004	0.007	-0.027	-0.174	-0.036	0.002	-3.597	0.004	0.007
0.004	-0.043	0	0.002	-0.033	-0.319	-0.035	0.01	-3.486	0.002	0.009
-0.015	-0.043	-0.001	0	-0.03	-0.332	-0.031	0.003	-3.263	-0.004	0.005
0.005	-0.045	-0.001	-0.012	-0.027	-0.283	-0.028	0.009	-3.006	-0.007	0.001
0.027	-0.047	0.002	-0.024	-0.026	-0.245	-0.029	0.037	-2.733	-0.001	0.005
0.021	-0.034	0.009	-0.023	-0.025	-0.192	-0.028	0.049	-2.503	0.003	0.008
0.018	-0.007	0.012	-0.016	-0.019	-0.148	-0.021	0.04	-2.149	0	0.007
0.021	-0.012	0.011	-0.005	-0.014	-0.185	-0.015	0.028	-1.715	-0.002	0.006
0.017	-0.071	0.006	-0.004	-0.028	-0.266	-0.013	-0.001	-1.547	-0.001	0.009
0.019	-0.117	-0.005	-0.019	-0.043	-0.278	-0.013	-0.053	-1.456	-0.009	0.016
0.023	-0.119	-0.004	-0.025	-0.043	-0.256	-0.014	-0.077	-1.216	-0.02	0.016
0.003	-0.107	0.013	-0.006	-0.031	-0.314	-0.023	-0.048	-0.905	-0.016	0.008
-0.02	-0.091	0.012	0.001	-0.019	-0.399	-0.032	-0.012	-0.535	0	0.004
-0.009	-0.079	0.003	-0.014	-0.006	-0.415	-0.034	0.032	-0.183	0.008	0.008
0.013	-0.072	0.008	-0.023	-0.006	-0.334	-0.032	0.09	0.155	-0.001	0.016
0.017	-0.045	0.012	-0.021	-0.028	-0.209	-0.033	0.088	0.431	-0.009	0.016
0.015	-0.018	0.016	-0.017	-0.043	-0.167	-0.033	0.017	0.496	0.005	0.004
0.016	-0.019	0.017	-0.011	-0.035	-0.18	-0.032	-0.083	0.581	0.016	0.001
0.011	-0.018	0.007	-0.01	-0.022	-0.138	-0.032	-0.178	0.847	0.012	0.009
-0.007	-0.01	0.005	-0.014	-0.027	-0.102	-0.033	-0.091	1.078	0.008	0.012
-0.033	-0.017	0.01	-0.026	-0.047	-0.089	-0.03	0.16	1.036	0.011	0.01
-0.023	-0.022	0.001	-0.04	-0.049	-0.063	-0.026	0.219	0.596	0.013	0.01
0.02	-0.024	-0.01	-0.043	-0.042	-0.095	-0.029	0.038	0.121	0.02	0.011
0.025	-0.026	-0.008	-0.046	-0.043	-0.209	-0.033	-0.177	-0.048	0.037	0.008
0.009	-0.035	0	-0.065	-0.034	-0.353	-0.032	-0.363	-0.27	0.052	0.004
0.01	-0.061	0.002	-0.103	-0.02	-0.445	-0.031	-0.393	-0.611	0.044	0.003
0.009	-0.057	0.004	-0.132	-0.02	-0.394	-0.031	-0.196	-0.665	0.022	0.01
0.017	-0.036	0.012	-0.098	-0.027	-0.295	-0.034	0.004	-0.515	0.001	0.017
0.03	-0.044	0.012	-0.005	-0.037	-0.259	-0.038	0.065	-0.559	-0.018	0.012
0.017	-0.048	0.007	0.082	-0.046	-0.228	-0.034	0.071	-0.854	-0.011	0.009
0.006	-0.036	0.011	0.128	-0.04	-0.187	-0.03	0.04	-1.201	0.018	0.007
0.009	-0.033	0.017	0.142	-0.028	-0.188	-0.031	-0.046	-1.51	0.03	0.003
0.005	-0.027	0.015	0.129	-0.025	-0.203	-0.032	-0.084	-1.767	0.023	0.005
0.017	-0.023	0.006	0.09	-0.032	-0.165	-0.029	-0.02	-2.062	0.021	0.012
0.054	-0.038	-0.006	0.043	-0.053	-0.046	-0.024	0.05	-2.348	0.013	0.015
0.083	-0.046	-0.01	0.011	-0.066	0.087	-0.028	0.035	-2.415	-0.008	0.013
0.077	-0.038	-0.007	-0.006	-0.05	0.132	-0.034	-0.04	-2.563	-0.024	0.005
0.054	-0.03	0	-0.018	-0.02	0.106	-0.027	-0.053	-2.998	-0.03	0
0.052	-0.033	0.009	-0.026	0.006	0.091	-0.016	0.004	-3.372	-0.031	0.01
0.046	-0.04	0.013	-0.025	0.006	0.047	-0.016	-0.019	-3.675	-0.03	0.014
-0.007	-0.042	0.016	-0.016	-0.007	-0.065	-0.024	-0.108	-4.01	-0.021	0.001
-0.073	-0.043	0.022	-0.012	-0.007	-0.172	-0.029	-0.105	-4.268	0.005	0.001
-0.094	-0.052	0.013	-0.017	-0.021	-0.241	-0.031	-0.052	-4.48	0.023	0.01
-0.084	-0.051	-0.002	-0.016	-0.053	-0.264	-0.031	-0.047	-4.674	0.008	0.008
-0.057	-0.036	0.001	-0.011	-0.079	-0.252	-0.028	-0.048	-4.81	-0.026	0.007
-0.021	-0.031	0.011	-0.01	-0.074	-0.239	-0.024	-0.032	-4.838	-0.053	0.008
-0.015	-0.038	0.008	-0.009	-0.027	-0.212	-0.017	-0.041	-4.773	-0.066	0.007
-0.028	-0.035	0.009	-0.012	0.015	-0.212	-0.013	-0.086	-4.632	-0.064	0.008
-0.036	-0.027	0.014	-0.012	0.008	-0.259	-0.021	-0.114	-4.369	-0.048	0.008
-0.023	-0.028	0.006	-0.003	-0.013	-0.288	-0.026	-0.075	-4.124	-0.011	0.002
0.039	-0.033	0.006	-0.001	-0.013	-0.301	-0.025	-0.004	-3.991	0.031	0.006
0.068	-0.035	0.015	-0.009	-0.014	-0.287	-0.028	0.024	-3.811	0.023	0.014
0.025	-0.036	0.012	-0.01	-0.027	-0.247	-0.027	0.019	-3.539	-0.029	0.007
0.014	-0.036	0.007	-0.004	-0.03	-0.236	-0.026	0.013	-3.353	-0.05	0.01
0.036	-0.031	0.005	-0.015	-0.021	-0.196	-0.032	-0.028	-3.343	-0.029	0.018
0.027	-0.034	0.009	-0.027	-0.008	-0.126	-0.035	-0.072	-3.34	-0.02	0.011
-0.003	-0.046	0.015	-0.01	-0.007	-0.099	-0.039	-0.045	-3.112	-0.029	0.015
0.003	-0.043	0.016	0.008	-0.02	-0.054	-0.035	-0.007	-2.627	-0.032	0.022
0.029	-0.042	0.017	-0.005	-0.025	0.001	-0.025	-0.013	-2.163	-0.042	0.006
0.013	-0.053	0.011	-0.017	-0.016	-0.03	-0.025	-0.016	-1.916	-0.057	-0.002
-0.003	-0.042	0.003	-0.005	-0.017	-0.053	-0.028	-0.007	-1.723	-0.055	0.008
0.024	-0.028	0.01	0.003	-0.029	-0.025	-0.032	-0.015	-1.511	-0.061	0.011
0.028	-0.034	0.024	0.001	-0.036	-0.133	-0.037	-0.017	-1.215	-0.091	0.008
-0.001	-0.034	0.019	0.004	-0.035	-0.321	-0.025	0.019	-0.639	-0.089	0.01
-0.005	-0.043	0.007	0.001	-0.026	-0.388	-0.018	0.058	-0.067	-0.041	0.006
0.032	-0.061	0.012	-0.013	-0.008	-0.39	-0.026	0.029	0.158	0.012	0.002
0.08	-0.044	0.023	-0.014	0.004	-0.395	-0.029	-0.06	0.406	0.049	0.007
0.097	-0.027	0.016	-0.004	-0.004	-0.392	-0.031	-0.12	0.866	0.054	0.004
0.07	-0.045	-0.009	-0.011	-0.014	-0.352	-0.031	-0.097	1.163	0.04	0.006
0.052	-0.054	-0.022	-0.021	-0.018	-0.235	-0.027	-0.048	1.216	0.045	0.018
0.063	-0.042	-0.004	-0.016	-0.029	-0.147	-0.028	-0.023	1.251	0.062	0.014
0.047	-0.039	0.009	-0.018	-0.035	-0.148	-0.026	-0.005	1.359	0.066	0.002
0.012	-0.043	0.005	-0.024	-0.022	-0.159	-0.021	0.014	1.357	0.06	0.001
0.014	-0.038	0.008	-0.019	-0.02	-0.17	-0.025	0.014	1.03	0.053	0.002
0.041	-0.024	0.011	-0.018	-0.04	-0.17	-0.029	0.007	0.552	0.05	-0.001
0.045	-0.016	0.015	-0.016	-0.052	-0.155	-0.024	0.003	0.182	0.049	0.006
0.012	-0.026	0.019	-0.013	-0.044	-0.145	-0.024	-0.006	-0.208	0.051	0.012
-0.017	-0.043	0.004	-0.024	-0.033	-0.097	-0.029	-0.012	-0.682	0.059	0.008
-0.01	-0.049	-0.017	-0.025	-0.039	-0.059	-0.026	-0.008	-1.054	0.067	0.015
0.002	-0.049	-0.016	-0.008	-0.05	-0.106	-0.021	-0.016	-1.353	0.072	0.019
0	-0.057	0.002	-0.001	-0.045	-0.164	-0.02	-0.02	-1.66	0.072	0.011
0.002	-0.055	0.015	-0.007	-0.029	-0.199	-0.027	-0.009	-1.866	0.064	0.008
-0.005	-0.039	0.013	-0.007	-0.029	-0.235	-0.033	-0.015	-1.934	0.052	0.007
-0.024	-0.028	0.006	-0.009	-0.042	-0.249	-0.031	-0.031	-2.085	0.039	0.001
-0.032	-0.029	0.004	-0.013	-0.035	-0.297	-0.034	-0.029	-2.394	0.039	0.003
-0.031	-0.044	0.005	-0.011	-0.021	-0.346	-0.039	-0.02	-2.561	0.054	0.015
-0.022	-0.047	0.005	-0.015	-0.025	-0.253	-0.034	-0.016	-2.685	0.061	0.016
-0.009	-0.034	0.006	-0.013	-0.029	-0.117	-0.029	-0.014	-3.105	0.055	0.009
0.011	-0.03	0.006	-0.005	-0.022	-0.102	-0.035	-0.01	-3.615	0.052	0.006
0.055	-0.038	0.004	-0.01	-0.019	-0.157	-0.036	-0.009	-3.962	0.047	0
0.096	-0.036	0.012	-0.006	-0.025	-0.17	-0.027	-0.018	-4.256	0.026	0.008
0.06	-0.016	0.018	0.003	-0.029	-0.1	-0.028	-0.025	-4.54	0.007	0.021
-0.038	-0.013	0.016	-0.011	-0.029	-0.046	-0.034	-0.034	-4.641	0.004	0.004
-0.064	-0.031	0.011	-0.023	-0.033	-0.082	-0.028	-0.039	-4.515	-0.005	-0.006
0.003	-0.028	-0.002	-0.022	-0.034	-0.082	-0.026	-0.035	-4.369	-0.018	0.013
0.024	-0.02	-0.01	-0.022	-0.032	-0.028	-0.039	-0.032	-4.349	-0.02	0.012
-0.015	-0.041	0.007	-0.017	-0.033	-0.056	-0.043	-0.025	-4.422	-0.013	-0.001
-0.039	-0.07	0.015	-0.004	-0.033	-0.122	-0.031	-0.019	-4.488	-0.009	0.007
-0.055	-0.092	0.004	0.006	-0.029	-0.171	-0.025	-0.024	-4.441	-0.014	0.019
-0.059	-0.102	0.004	0.01	-0.021	-0.254	-0.027	-0.02	-4.212	-0.013	0.016
-0.03	-0.075	0.012	0.004	-0.012	-0.319	-0.027	-0.015	-3.866	-0.006	0.01
0	-0.037	0.016	-0.007	-0.018	-0.343	-0.026	-0.018	-3.594	-0.012	0.014
0.001	-0.038	0.014	-0.012	-0.026	-0.368	-0.026	-0.018	-3.322	-0.032	0.019
-0.004	-0.054	0	-0.014	-0.024	-0.325	-0.03	-0.022	-2.931	-0.052	0.015
0.01	-0.058	0.004	-0.01	-0.028	-0.222	-0.032	-0.027	-2.607	-0.071	0.007
0.012	-0.062	0.025	-0.002	-0.036	-0.203	-0.032	-0.029	-2.374	-0.087	0.007
-0.014	-0.063	0.018	-0.004	-0.027	-0.263	-0.034	-0.033	-2.228	-0.094	0.011
-0.016	-0.06	0.009	-0.01	-0.022	-0.22	-0.028	-0.026	-2.224	-0.083	0.011
0.008	-0.044	0.019	-0.014	-0.041	-0.052	-0.017	-0.017	-2.079	-0.061	0.008
0.016	-0.022	0.009	-0.016	-0.046	0.033	-0.018	-0.021	-1.745	-0.058	0.001
0.009	-0.03	-0.008	-0.017	-0.019	0.012	-0.027	-0.025	-1.535	-0.065	0
0.011	-0.049	0.014	-0.011	-0.009	0.054	-0.028	-0.022	-1.318	-0.033	0.006
0.013	-0.05	0.033	0.003	-0.019	0.117	-0.026	-0.022	-0.831	0.019	0.014
-0.001	-0.045	0.008	0.009	-0.016	0.036	-0.031	-0.021	-0.356	0.052	0.011
-0.002	-0.039	-0.01	0.005	-0.011	-0.109	-0.032	-0.019	-0.03	0.071	0.006
0.018	-0.037	0.001	0.004	-0.019	-0.158	-0.024	-0.024	0.384	0.08	0.012
0.022	-0.038	0.012	0	-0.025	-0.177	-0.024	-0.032	0.624	0.072	0.009
0.032	-0.023	0.014	-0.008	-0.024	-0.227	-0.031	-0.035	0.551	0.064	-0.003
0.037	-0.011	0.008	-0.014	-0.021	-0.245	-0.034	-0.034	0.638	0.061	0
0.001	-0.024	-0.004	-0.013	-0.022	-0.262	-0.035	-0.026	0.769	0.053	0.01
-0.01	-0.034	-0.008	-0.002	-0.03	-0.326	-0.029	-0.022	0.651	0.046	0.015
0.018	-0.028	-0.01	0.007	-0.031	-0.342	-0.018	-0.028	0.561	0.041	0.016
0.013	-0.034	-0.013	-0.002	-0.028	-0.274	-0.023	-0.029	0.428	0.027	0.016
0.005	-0.043	-0.01	-0.009	-0.026	-0.206	-0.03	-0.035	0.152	0.004	0.016
0.027	-0.036	-0.009	-0.003	-0.023	-0.154	-0.029	-0.036	-0.01	-0.027	0.013
0.04	-0.023	-0.002	0.002	-0.03	-0.104	-0.029	-0.021	-0.375	-0.041	0.009
0.026	-0.02	0.008	0.001	-0.039	-0.097	-0.027	-0.015	-0.952	-0.017	0.01
0.006	-0.033	0.001	-0.009	-0.038	-0.116	-0.022	-0.022	-1.081	0.015	0.01
0.002	-0.035	0.006	-0.017	-0.035	-0.096	-0.026	-0.031	-1.018	0.029	0.009
0	-0.032	0.024	-0.013	-0.035	-0.073	-0.031	-0.034	-1.234	0.043	0.009
-0.032	-0.047	0.023	-0.016	-0.031	-0.127	-0.026	-0.022	-1.487	0.063	0.009
-0.053	-0.046	0.019	-0.023	-0.019	-0.203	-0.021	-0.013	-1.679	0.065	0.007
-0.009	-0.031	0.013	-0.015	-0.013	-0.203	-0.029	-0.019	-1.981	0.05	0.011
0.074	-0.041	-0.003	-0.009	-0.02	-0.197	-0.036	-0.022	-2.359	0.043	0.014
0.127	-0.043	0	-0.014	-0.026	-0.255	-0.031	-0.016	-2.563	0.037	0.01
0.176	-0.029	0.001	-0.016	-0.019	-0.294	-0.029	-0.011	-2.579	0.019	0.007
0.251	-0.029	-0.041	-0.017	-0.013	-0.286	-0.028	-0.012	-2.655	-0.023	0.005
0.246	-0.033	-0.067	-0.021	-0.015	-0.269	-0.021	-0.021	-2.935	-0.073	0.001
0.118	-0.025	-0.009	-0.019	-0.016	-0.248	-0.018	-0.031	-3.293	-0.115	0.004
0	-0.003	0.059	-0.004	-0.017	-0.238	-0.021	-0.024	-3.562	-0.161	0.009
-0.026	0.02	0.074	0.003	-0.019	-0.221	-0.026	-0.015	-3.899	-0.184	0.004
-0.038	0.027	0.068	-0.004	-0.016	-0.219	-0.035	-0.022	-4.314	-0.17	-0.003
-0.091	0.042	0.057	-0.003	-0.021	-0.275	-0.031	-0.027	-4.606	-0.167	0.009
-0.107	0.036	0.049	0.004	-0.042	-0.316	-0.015	-0.028	-4.83	-0.176	0.019
-0.079	-0.034	0.038	-0.003	-0.044	-0.287	-0.017	-0.03	-4.942	-0.144	0.013
-0.079	-0.108	0.014	-0.01	-0.03	-0.221	-0.027	-0.025	-4.868	-0.059	0.01
-0.059	-0.113	-0.001	-0.004	-0.038	-0.121	-0.021	-0.023	-4.671	0.015	0.008
-0.005	-0.078	0.004	-0.014	-0.043	-0.019	-0.018	-0.026	-4.377	0.032	0.003
-0.001	-0.066	0.006	-0.027	-0.025	-0.006	-0.029	-0.024	-4.069	0.037	0.007
-0.022	-0.06	0.009	-0.011	-0.025	-0.072	-0.039	-0.026	-3.731	0.065	0.011
-0.011	-0.032	0.016	0.005	-0.045	-0.128	-0.037	-0.029	-3.439	0.097	0.007
0.011	-0.035	0.006	-0.001	-0.043	-0.179	-0.03	-0.024	-3.347	0.114	0.002
0.02	-0.055	-0.018	-0.009	-0.024	-0.197	-0.027	-0.018	-3.278	0.105	0.003
0.007	-0.034	-0.028	-0.007	-0.02	-0.137	-0.027	-0.022	-3.074	0.068	0.017
-0.006	-0.017	-0.014	-0.002	-0.027	-0.098	-0.031	-0.034	-2.849	0.032	0.027
0.004	-0.03	0.001	0.008	-0.031	-0.082	-0.034	-0.043	-2.709	0.008	0.018
0.025	-0.03	-0.006	0.016	-0.027	-0.03	-0.032	-0.038	-2.517	-0.009	0.011
0.031	-0.023	-0.014	0.008	-0.025	-0.016	-0.024	-0.023	-2.121	0.001	0.014
0.028	-0.034	0.004	0.002	-0.027	-0.047	-0.019	-0.018	-1.763	0.035	0.01
0.031	-0.065	0.023	0.004	-0.027	-0.072	-0.029	-0.027	-1.684	0.06	0.005
0.024	-0.116	0.018	0.002	-0.028	-0.142	-0.044	-0.038	-1.672	0.066	0.009
0.004	-0.151	0.001	-0.001	-0.033	-0.234	-0.04	-0.043	-1.458	0.058	0.013
-0.005	-0.125	0.002	-0.003	-0.032	-0.239	-0.026	-0.037	-1.146	0.04	0.011
-0.002	-0.063	0.018	0.005	-0.032	-0.181	-0.028	-0.029	-0.857	0.035	0.011
0	-0.026	0.025	0.017	-0.031	-0.156	-0.037	-0.028	-0.479	0.043	0.012
-0.009	-0.029	0.016	-0.002	-0.018	-0.194	-0.035	-0.025	-0.086	0.043	0.009
-0.028	-0.051	0.01	-0.043	-0.027	-0.22	-0.031	-0.011	0.133	0.038	0.002
-0.039	-0.063	0.015	-0.066	-0.046	-0.178	-0.032	-0.015	0.234	0.036	0
-0.033	-0.067	0.009	-0.082	-0.03	-0.169	-0.032	-0.025	0.361	0.033	-0.001
-0.005	-0.073	-0.004	-0.106	-0.018	-0.2	-0.021	-0.018	0.585	0.034	0.001
0.024	-0.074	0.004	-0.13	-0.031	-0.172	-0.01	-0.019	0.833	0.031	0.009
0.017	-0.07	0.018	-0.12	-0.036	-0.134	-0.016	-0.023	0.952	0.025	0.009
0.005	-0.059	0.011	-0.052	-0.03	-0.144	-0.024	-0.016	0.956	0.03	-0.001
0.008	-0.042	-0.012	0.033	-0.03	-0.169	-0.019	-0.019	0.904	0.037	0
0.001	-0.043	-0.044	0.077	-0.03	-0.18	-0.014	-0.019	0.682	0.025	0.007
-0.013	-0.05	-0.061	0.092	-0.02	-0.179	-0.018	-0.011	0.362	0.014	0.007
-0.014	-0.031	-0.054	0.099	-0.017	-0.166	-0.024	-0.017	0.156	0.022	0.013
-0.002	-0.019	-0.035	0.077	-0.027	-0.078	-0.028	-0.035	-0.046	0.034	0.022
0.004	-0.04	0.006	0.026	-0.03	0.042	-0.034	-0.039	-0.347	0.035	0.01
-0.001	-0.054	0.056	-0.019	-0.03	0.052	-0.037	-0.027	-0.656	0.021	-0.002
0.012	-0.049	0.082	-0.045	-0.032	-0.016	-0.033	-0.023	-0.881	0.007	0.004
0.01	-0.044	0.084	-0.061	-0.03	-0.064	-0.029	-0.03	-1.028	0.004	0.008
-0.009	-0.035	0.067	-0.07	-0.025	-0.094	-0.033	-0.018	-1.198	-0.009	0.005
0.013	-0.024	0.035	-0.067	-0.022	-0.153	-0.036	-0.004	-1.39	-0.039	0.006
0.039	-0.018	0.015	-0.045	-0.024	-0.219	-0.036	-0.01	-1.857	-0.058	0.007
0.012	-0.023	-0.004	-0.016	-0.029	-0.2	-0.033	-0.023	-2.655	-0.064	0.001
-0.012	-0.035	-0.022	-0.023	-0.03	-0.164	-0.028	-0.026	-3.167	-0.07	0.001
0	-0.034	-0.005	-0.047	-0.023	-0.206	-0.024	-0.022	-3.458	-0.073	0.021
0.016	-0.031	0.016	-0.052	-0.024	-0.246	-0.023	-0.022	-3.965	-0.048	0.024
0.036	-0.042	0.002	-0.061	-0.03	-0.272	-0.031	-0.031	-4.441	-0.008	0.006
0.037	-0.045	-0.008	-0.033	-0.031	-0.357	-0.037	-0.038	-4.769	-0.013	0.003
0.002	-0.028	-0.008	0.055	-0.026	-0.41	-0.032	-0.028	-4.974	-0.046	0.012
-0.012	-0.016	-0.009	0.092	-0.018	-0.368	-0.031	-0.018	-4.942	-0.05	0.015
0.018	-0.022	0.002	0.066	-0.005	-0.337	-0.035	-0.023	-4.788	-0.023	0.012
0.05	-0.03	0.007	0.055	0.002	-0.291	-0.039	-0.025	-4.655	0.009	0.011
0.08	-0.034	-0.004	0.052	-0.015	-0.149	-0.038	-0.02	-4.558	0.028	0.016
0.103	-0.028	0	0.041	-0.028	-0.021	-0.032	-0.025	-4.544	0.029	0.017
0.082	-0.018	0.011	0.043	-0.022	0.001	-0.03	-0.035	-4.629	0.021	0.004
0.036	-0.022	0.005	0.038	-0.027	-0.039	-0.028	-0.029	-4.654	0.007	0.004
[truncated: 23,787 more rows]
