# Supplementary material for: Asymmetric and transient properties of reciprocal activity of antagonists during the paw-shake response in the cat
Source: PLoS Comput Biol. 2021 Dec 28;17(12):e1009677. doi: 10.1371/journal.pcbi.1009677 (PMC8759665; doi:10.1371/journal.pcbi.1009677)
Supplement: S1 Data — File name of each file has the following structure: SupplementaryFileNumber_Data_SessionNumber_AnimalCode_EpisodeNumber.txt. Example: S1_Data_7_3-25-0_bo_9F.txt, where S1 is the supplementary data file number 7, 3-25-0 is session number, bo is animal code, 9F is episode number, and txt is file type extension. Each column of each file contains raw EMG signal of a specific muscle in mV sampled at 3000 Hz and band-pass filtered (Butterworth zero-lag filter, 30 Hz– 1000 Hz, 3 dB). First line of each file contains muscle name abbreviations (see Table 3 in the manuscript): MG, medial gastrocnemius; SO, soleus; BFS, biceps femoris anterior; IP, iliopsoas; TA, tibialis anterior; VA, vastus lateralis and vastus medialis. (ZIP) [file pcbi.1009677.s001.zip › S1_Data/S1_Data_36_6-9-0_br_27F.txt]

BFP	MG	SO	BFA	VM	TA	VL	IP	RF	MGprox	Sural Nerve
0.05	-0.022	-0.03	0.034	-0.047	13.883	0.008	-0.047	0.214	0.015	0.001
0.254	0.006	-0.041	0.032	-0.014	11.892	0.015	-0.052	-0.289	-0.004	0.002
0.308	0.017	-0.048	0.027	0.01	9.262	0.028	0.045	-0.795	-0.024	0.002
0.122	0	-0.055	0.018	0.015	7.276	0.039	0.132	-1.128	-0.031	0
-0.096	-0.003	-0.07	0.012	-0.007	5.461	0.049	0.129	-1.389	-0.018	-0.005
-0.228	0.003	-0.07	0.017	-0.04	3.79	0.056	0.103	-1.631	-0.004	-0.003
-0.232	-0.006	-0.054	0.012	-0.05	2.351	0.053	0.026	-1.697	-0.001	0.009
-0.146	-0.001	-0.061	-0.006	-0.045	1.056	0.052	-0.082	-1.496	-0.001	0.013
-0.066	0.015	-0.076	-0.007	-0.027	-0.028	0.055	-0.057	-1.23	0.001	0
-0.012	0.016	-0.066	0.004	0.002	-1.009	0.052	0.093	-0.905	0.006	-0.002
0.006	0.015	-0.065	0.001	0.009	-1.901	0.056	0.137	-0.534	0	0.003
0.005	0.007	-0.066	-0.008	-0.009	-2.66	0.066	0.021	-0.345	-0.021	0.003
0.034	-0.002	-0.054	-0.007	-0.015	-3.408	0.067	-0.076	-0.274	-0.031	0.003
0.062	0.011	-0.065	0.002	-0.007	-4.116	0.064	-0.084	-0.197	-0.025	-0.001
0.04	0.019	-0.081	0.006	0.021	-4.612	0.068	-0.046	-0.031	-0.022	-0.004
-0.002	0.01	-0.078	-0.001	0.059	-4.933	0.07	0.012	0.452	-0.024	0
-0.007	0.008	-0.075	-0.003	0.05	-5.382	0.066	0.062	0.973	-0.028	0.001
0.013	0.026	-0.068	0.001	0.011	-5.812	0.067	0.069	1.117	-0.029	-0.002
0.036	0.041	-0.067	-0.006	-0.008	-5.792	0.065	0.024	1.257	-0.019	-0.006
0.074	0.025	-0.088	-0.019	-0.015	-5.667	0.055	-0.007	1.642	0.013	-0.009
0.092	0.001	-0.095	-0.023	-0.003	-5.813	0.051	0.015	1.969	0.048	-0.005
0.051	0.008	-0.074	-0.009	0.024	-5.934	0.053	0.03	2.231	0.046	-0.006
-0.031	0.013	-0.07	0.005	0.02	-5.922	0.056	0.022	2.421	0.028	-0.006
-0.069	-0.015	-0.074	-0.013	-0.001	-5.935	0.057	0.029	2.419	0.015	-0.002
0.017	-0.018	-0.064	-0.024	-0.02	-5.94	0.051	0.041	2.403	0	-0.005
0.119	0.011	-0.059	-0.004	-0.024	-5.864	0.045	0.028	2.243	-0.004	-0.01
0.113	-0.013	-0.062	-0.001	0.007	-5.788	0.044	0.004	1.808	0.008	-0.01
0.078	-0.053	-0.074	-0.018	0.022	-5.732	0.042	0.007	1.5	0.011	-0.006
0.064	-0.025	-0.082	-0.018	0.011	-5.574	0.038	0.036	1.389	0.004	-0.003
0.025	0.008	-0.065	-0.005	0.013	-5.379	0.043	0.056	1.237	0.001	-0.006
-0.048	-0.007	-0.05	0.006	0.017	-5.253	0.048	0.062	1.021	0.002	-0.012
-0.168	-0.023	-0.055	0.004	0.028	-5.086	0.042	0.1	0.802	-0.009	-0.009
-0.265	-0.023	-0.067	-0.002	0.052	-4.837	0.044	0.146	0.608	-0.034	0.001
-0.264	-0.009	-0.075	0.002	0.048	-4.581	0.049	0.163	0.445	-0.04	0.007
-0.304	0.013	-0.06	0.008	0.007	-4.35	0.036	0.175	0.3	-0.025	0.002
-0.298	0.011	-0.047	0.007	-0.013	-4.191	0.025	0.046	-0.039	-0.018	-0.002
-0.04	-0.013	-0.061	-0.003	-0.003	-4.106	0.036	-0.296	-0.59	-0.007	-0.001
0.154	-0.016	-0.072	-0.013	-0.023	-3.966	0.045	-0.453	-0.975	0.024	-0.001
0.068	-0.002	-0.056	-0.003	-0.062	-3.754	0.039	-0.183	-1.167	0.046	-0.002
-0.018	-0.003	-0.04	0.005	-0.07	-3.527	0.041	0.114	-1.454	0.038	-0.003
0.008	-0.011	-0.049	0	-0.06	-3.221	0.045	0.129	-1.82	0.022	0
0.081	-0.01	-0.068	0.001	-0.06	-2.908	0.036	0.016	-2.028	0.009	0.003
0.239	-0.003	-0.071	0.012	-0.026	-2.7	0.027	-0.036	-2.136	-0.005	0.002
0.352	-0.02	-0.067	0.014	0.042	-2.56	0.03	-0.042	-2.371	-0.014	0
0.243	-0.043	-0.075	-0.001	0.058	-2.397	0.035	-0.079	-2.694	-0.016	0.005
0.039	-0.017	-0.084	-0.01	0.01	-2.131	0.038	-0.143	-3.063	-0.017	0.009
-0.07	0.015	-0.077	0.001	-0.034	-1.857	0.036	-0.171	-3.377	-0.013	-0.001
-0.082	0.006	-0.066	0.003	-0.046	-1.606	0.027	-0.106	-3.401	-0.006	-0.002
-0.091	0.002	-0.067	-0.005	-0.037	-1.262	0.027	0.029	-3.25	-0.007	0.011
-0.164	0.014	-0.075	-0.008	-0.015	-0.945	0.03	0.097	-3.018	-0.016	0.007
-0.196	0.008	-0.075	-0.006	0.002	-0.784	0.026	0.052	-2.62	-0.021	-0.006
-0.078	-0.001	-0.055	-0.002	-0.004	-0.716	0.024	-0.017	-2.275	-0.013	-0.007
0.065	0.006	-0.047	-0.002	-0.034	-0.67	0.023	-0.09	-2.07	-0.012	-0.006
0.091	0.004	-0.072	-0.007	-0.045	-0.579	0.024	-0.193	-1.788	-0.028	-0.007
0.049	-0.011	-0.085	-0.002	-0.023	-0.462	0.03	-0.187	-1.506	-0.039	0.001
0.053	-0.015	-0.067	0.004	0	-0.358	0.028	0.006	-1.298	-0.025	0.016
0.088	-0.018	-0.046	0.005	0.012	-0.182	0.026	0.131	-0.902	-0.006	0.015
0.084	-0.029	-0.044	0.014	0.018	0.05	0.028	0.037	-0.531	-0.009	-0.002
0.075	-0.024	-0.057	0.014	-0.002	0.171	0.03	-0.063	-0.494	-0.015	-0.012
0.061	-0.002	-0.059	-0.011	-0.029	0.215	0.032	-0.044	-0.255	-0.01	-0.011
0.001	-0.006	-0.067	-0.022	-0.028	0.311	0.029	0.003	0.305	-0.008	-0.004
-0.07	-0.028	-0.082	-0.016	-0.021	0.383	0.027	0.002	0.646	0.003	0
-0.082	-0.015	-0.052	-0.013	-0.024	0.443	0.034	-0.009	0.88	0.014	0.001
-0.012	-0.003	-0.025	-0.006	-0.035	0.524	0.035	0.014	1.258	-0.005	0.007
0.068	-0.013	-0.057	0.003	-0.044	0.523	0.031	0.03	1.642	-0.027	0.008
0.07	-0.003	-0.073	0.01	-0.04	0.491	0.039	0.018	1.998	-0.033	0.001
0.048	0.004	-0.057	0.009	-0.033	0.468	0.038	0.014	2.35	-0.04	-0.008
0.072	0	-0.055	-0.004	-0.03	0.428	0.024	0.011	2.725	-0.043	-0.004
0.062	0.017	-0.055	0.002	-0.033	0.434	0.024	0.001	3.131	-0.038	0.008
0.018	0.022	-0.058	0.009	-0.032	0.489	0.031	0	3.39	-0.043	0.001
0.056	-0.003	-0.075	-0.008	-0.016	0.54	0.03	0	3.51	-0.069	-0.005
0.017	-0.009	-0.082	-0.013	-0.004	0.566	0.036	-0.002	3.631	-0.086	0.007
-0.24	0.005	-0.063	0.001	-0.003	0.588	0.037	0.009	3.589	-0.083	0.01
-0.357	0.004	-0.048	0.003	-0.003	0.595	0.021	0.015	3.351	-0.075	0.004
-0.116	0.001	-0.056	-0.003	-0.007	0.61	0.022	0.01	3.172	-0.05	0.002
0.153	0.005	-0.063	-0.002	-0.006	0.81	0.041	0.014	3.025	-0.006	-0.003
0.204	0.006	-0.056	-0.002	0.006	1.058	0.041	0.014	2.8	0.029	-0.011
0.11	0.003	-0.058	-0.003	0.021	1.069	0.03	0.01	2.505	0.048	-0.012
0.031	-0.007	-0.067	0.001	0.029	0.915	0.032	0.015	2.099	0.058	-0.001
0.025	-0.01	-0.056	0.007	0.038	0.727	0.027	0.013	1.682	0.06	0.005
0.008	-0.005	-0.044	0.014	0.048	0.781	0.021	0.006	1.3	0.059	-0.002
-0.069	-0.006	-0.06	0.011	0.026	1.151	0.027	0.003	0.903	0.059	-0.001
-0.193	-0.006	-0.076	-0.005	-0.011	1.324	0.031	0.003	0.475	0.06	0.002
-0.289	-0.007	-0.076	-0.006	-0.01	1.264	0.034	0.011	0.052	0.061	0.001
-0.237	-0.009	-0.064	0.008	-0.004	1.309	0.039	0.013	-0.205	0.059	0.004
-0.083	-0.001	-0.06	0.006	-0.018	1.248	0.035	0.011	-0.308	0.055	0.001
0.075	0.004	-0.07	-0.007	-0.013	1.016	0.035	0.02	-0.387	0.047	-0.007
0.209	-0.009	-0.072	-0.005	0.005	0.951	0.046	0.022	-0.452	0.027	-0.004
0.238	-0.012	-0.064	0.009	0.016	0.994	0.043	0.008	-0.556	0.007	0
0.17	-0.005	-0.067	0.016	0.024	0.923	0.033	0.028	-0.819	0.009	-0.001
0.076	-0.01	-0.068	0.016	0.016	0.801	0.036	0.046	-1.378	0.029	-0.002
-0.044	-0.012	-0.06	0.015	-0.002	0.642	0.038	-0.077	-1.985	0.036	-0.003
-0.13	-0.005	-0.061	0.018	-0.022	0.441	0.035	-0.236	-2.276	0.025	0
-0.1	0.002	-0.073	0.008	-0.049	0.372	0.037	-0.173	-2.594	0.015	0.005
-0.024	0.003	-0.08	-0.008	-0.064	0.418	0.036	0.003	-3.093	0.005	-0.001
0.023	-0.01	-0.079	-0.006	-0.065	0.399	0.034	0.059	-3.272	-0.003	-0.004
0.076	-0.021	-0.061	0.014	-0.05	0.355	0.031	0.041	-3.106	-0.003	0.008
0.129	-0.019	-0.036	0.027	0.002	0.359	0.032	0.031	-2.981	-0.003	0.011
0.11	-0.012	-0.039	0.02	0.056	0.339	0.04	0.021	-2.938	-0.01	0.001
0.037	-0.007	-0.057	-0.003	0.055	0.316	0.042	0.026	-2.857	-0.024	0.002
-0.009	-0.005	-0.061	-0.012	0.01	0.448	0.034	0.038	-2.808	-0.037	0.007
0.007	-0.004	-0.056	0	-0.035	0.623	0.032	0.029	-2.777	-0.042	0.002
0.016	0	-0.053	-0.005	-0.038	0.573	0.039	0.014	-2.578	-0.039	0.001
-0.027	0.005	-0.063	-0.02	0.002	0.518	0.039	0.007	-2.278	-0.027	0.006
-0.032	0.006	-0.079	-0.008	0.035	0.654	0.035	0.001	-2.044	-0.011	0.001
0.001	0.003	-0.072	0.001	0.022	0.684	0.042	-0.004	-1.838	-0.004	0
-0.034	-0.004	-0.051	-0.004	-0.017	0.599	0.039	0	-1.523	-0.011	0.005
-0.039	-0.008	-0.052	0.003	-0.053	0.565	0.032	0.003	-1.082	-0.023	0.004
0.026	-0.007	-0.064	0.004	-0.068	0.495	0.039	-0.002	-0.688	-0.03	0.002
-0.024	-0.016	-0.058	-0.008	-0.066	0.429	0.038	0.004	-0.364	-0.032	0.007
-0.124	-0.001	-0.053	-0.001	-0.066	0.357	0.028	0.016	0.083	-0.039	0.006
-0.089	0.022	-0.057	0.011	-0.062	0.192	0.025	0.009	0.529	-0.052	-0.002
-0.026	0.004	-0.063	0.002	-0.033	0.058	0.03	0.003	0.675	-0.065	0
-0.045	-0.007	-0.049	-0.002	0.006	0.002	0.037	0.017	0.763	-0.076	0
-0.077	0.001	-0.031	0.017	0.025	-0.043	0.042	0.017	1.232	-0.082	-0.005
-0.076	-0.017	-0.049	0.013	0.009	-0.03	0.036	0.003	1.898	-0.063	-0.001
0.046	-0.027	-0.066	-0.014	-0.002	0.057	0.037	0.009	2.362	-0.025	0.001
0.278	-0.01	-0.06	-0.011	0.017	0.141	0.048	0.016	2.642	0.009	-0.007
0.346	0.001	-0.057	0.013	0.024	0.158	0.042	0.004	2.917	0.026	-0.01
0.212	0.006	-0.057	0.017	0.017	0.096	0.028	0.001	3.128	0.028	-0.009
0.122	0.007	-0.056	0.002	0.016	0.056	0.031	0.01	3.151	0.018	-0.01
0.08	-0.006	-0.066	-0.005	-0.002	0.079	0.037	0.016	3.079	0.008	-0.008
0.001	-0.016	-0.071	0.002	-0.016	0.082	0.035	0.022	3.014	0.02	-0.001
-0.043	-0.015	-0.062	0.008	-0.01	0.063	0.03	0.025	2.981	0.048	0.001
-0.066	-0.011	-0.066	0.008	-0.016	0.038	0.021	0.029	2.896	0.058	-0.002
-0.136	-0.004	-0.07	0	-0.02	0.014	0.027	0.035	2.677	0.041	0.002
-0.187	-0.008	-0.057	-0.01	-0.018	-0.037	0.052	0.031	2.471	0.028	0.006
-0.167	-0.006	-0.052	-0.003	-0.044	-0.222	0.05	0.018	2.244	0.032	0.001
-0.105	0.01	-0.066	0.009	-0.075	-0.358	0.033	0.016	1.93	0.037	-0.002
0.012	0.004	-0.076	0.011	-0.07	-0.127	0.04	0.031	1.653	0.034	0
0.114	-0.004	-0.069	0.015	-0.047	0.2	0.048	0.049	1.443	0.03	-0.005
0.092	0.004	-0.056	0.024	-0.038	0.234	0.036	0.066	1.304	0.018	-0.007
0.059	-0.005	-0.06	0.012	-0.032	0.107	0.031	0.083	1.067	0.009	0.004
0.09	-0.02	-0.067	-0.005	-0.019	0.022	0.034	0.092	0.648	0.005	0.008
0.097	-0.019	-0.061	0.003	-0.011	-0.004	0.035	0.073	0.274	-0.013	-0.002
0.067	-0.012	-0.056	0.012	-0.002	0.012	0.035	0.032	-0.096	-0.03	-0.005
0.026	-0.003	-0.055	0.006	0.004	0.015	0.034	0.019	-0.581	-0.013	-0.002
-0.071	-0.001	-0.055	-0.002	-0.006	-0.025	0.039	0.09	-0.915	0.012	-0.005
-0.221	-0.007	-0.067	-0.007	-0.017	-0.08	0.045	0.179	-0.987	0.002	-0.014
-0.256	-0.011	-0.075	0	-0.009	-0.087	0.037	0.185	-1.135	-0.02	-0.014
-0.111	-0.014	-0.069	0.007	0.009	-0.036	0.031	0.115	-1.406	-0.019	-0.007
0.04	-0.011	-0.063	0	0.016	-0.013	0.037	-0.104	-1.614	-0.014	-0.004
0.069	-0.011	-0.063	-0.005	0.01	-0.017	0.038	-0.351	-1.891	-0.023	-0.005
-0.057	-0.024	-0.064	-0.002	0	-0.009	0.034	-0.241	-2.245	-0.035	-0.008
-0.247	-0.008	-0.059	-0.002	-0.014	-0.026	0.037	0.077	-2.574	-0.054	-0.001
-0.31	0.013	-0.051	-0.003	-0.01	-0.058	0.034	0.143	-2.806	-0.071	0.009
-0.167	-0.012	-0.051	-0.008	0.021	-0.066	0.03	0.055	-2.808	-0.075	0.006
0.119	-0.028	-0.051	-0.001	0.046	-0.047	0.035	0.063	-2.791	-0.061	0.003
0.316	-0.012	-0.047	0.015	0.038	-0.031	0.039	0.036	-2.813	-0.02	0.011
0.232	-0.011	-0.041	0	0.015	-0.052	0.039	-0.111	-2.602	0.026	0.016
0.073	-0.018	-0.039	-0.016	0.005	-0.068	0.04	-0.2	-2.276	0.04	0.006
0.069	-0.01	-0.049	0.007	0.002	-0.026	0.038	-0.098	-1.955	0.03	0
0.117	0.011	-0.064	0.018	-0.012	0.022	0.035	0.089	-1.531	0.019	0.005
0.109	0.022	-0.071	0.002	-0.025	0.013	0.037	0.108	-1.145	0.011	0.004
0.092	0.013	-0.077	-0.004	-0.026	-0.031	0.036	-0.095	-0.931	0.012	0.003
0.062	0.005	-0.086	-0.005	-0.033	-0.125	0.029	-0.28	-0.734	0.019	0.007
0.008	0.008	-0.085	-0.002	-0.042	-0.192	0.027	-0.196	-0.575	0.022	0.003
-0.025	0.011	-0.072	0.013	-0.04	-0.117	0.029	0.006	-0.511	0.026	0.001
-0.036	0.001	-0.07	0.011	-0.026	-0.011	0.029	-0.028	-0.325	0.025	0.006
-0.042	-0.015	-0.078	-0.007	-0.006	0.062	0.03	-0.137	-0.07	0.011	0.007
-0.048	-0.02	-0.082	-0.003	0	0.124	0.031	-0.078	0.094	-0.001	0.001
-0.044	-0.009	-0.073	0.007	-0.01	0.075	0.03	-0.07	0.216	-0.005	0
-0.005	0.007	-0.06	-0.004	-0.014	-0.068	0.034	-0.157	0.336	0	0.001
-0.007	0.012	-0.065	-0.008	-0.021	-0.224	0.039	-0.161	0.564	0.006	-0.008
-0.091	0.005	-0.074	0.002	-0.023	-0.314	0.035	-0.105	0.864	0.006	-0.009
-0.14	-0.002	-0.063	0.01	-0.024	-0.219	0.031	-0.045	1.175	0.008	0.005
-0.118	-0.018	-0.055	0	-0.036	-0.033	0.036	0.007	1.514	0.001	0.001
-0.07	-0.026	-0.062	-0.016	-0.018	0.077	0.041	0.006	1.779	-0.013	-0.014
0.034	-0.012	-0.057	-0.009	0.024	0.092	0.037	-0.001	2.017	-0.023	-0.009
0.135	0.004	-0.046	0.004	0.016	0.005	0.034	0.03	2.211	-0.031	0.004
0.111	0.01	-0.056	0.004	-0.03	-0.102	0.036	0.037	2.297	-0.029	0
0.029	0.002	-0.066	0.002	-0.051	-0.103	0.037	0.011	2.423	-0.023	-0.012
0.02	-0.009	-0.062	-0.004	-0.044	-0.072	0.037	0.002	2.525	-0.028	-0.016
0.042	-0.006	-0.062	-0.001	-0.032	-0.098	0.038	0.002	2.481	-0.04	-0.008
0.031	0.006	-0.058	0.016	-0.017	-0.149	0.037	0.007	2.39	-0.039	0
0.008	0.009	-0.054	0.021	-0.006	-0.217	0.038	0.028	2.253	-0.017	0.002
-0.005	0.002	-0.054	0.008	0	-0.313	0.041	0.036	1.952	0.01	0.006
0.015	0.002	-0.051	0.008	0.003	-0.395	0.034	0.023	1.576	0.026	0.002
0.048	0.023	-0.048	0.018	-0.005	-0.341	0.027	0.018	1.464	0.031	-0.007
0.038	0.029	-0.052	0.007	-0.018	-0.173	0.032	0.021	1.572	0.028	0
0	0	-0.064	-0.011	-0.006	-0.129	0.038	0.014	1.492	0.02	0.008
-0.008	-0.012	-0.072	-0.008	0.019	-0.187	0.033	-0.003	1.263	0.021	0.005
0.042	0.002	-0.068	0.008	0.005	-0.141	0.029	-0.006	1.067	0.031	0.005
0.102	-0.003	-0.058	0.01	-0.036	-0.076	0.037	0.01	0.776	0.027	0.005
0.095	-0.02	-0.055	-0.002	-0.046	-0.062	0.034	0.019	0.417	0.01	0.004
0.057	-0.01	-0.064	0.005	-0.037	0.07	0.022	0.015	0.186	-0.007	0.007
0.021	0.01	-0.062	0.014	-0.014	0.182	0.028	0.02	0.071	-0.017	0.011
-0.065	-0.018	-0.051	0	0.047	0.024	0.035	0.026	-0.059	-0.013	0.007
-0.187	-0.054	-0.06	-0.006	0.089	-0.057	0.036	0.017	-0.407	-0.002	0.003
-0.256	-0.027	-0.075	0.001	0.064	0.195	0.046	0.005	-1.034	0.004	0.005
-0.255	-0.002	-0.071	0.007	0.018	0.378	0.05	-0.001	-1.603	0.006	0.001
-0.266	-0.018	-0.066	0.017	-0.023	0.369	0.045	-0.006	-2.052	0.006	-0.003
-0.286	-0.028	-0.064	0.014	-0.054	0.382	0.045	-0.008	-2.514	0.009	0.002
-0.155	-0.025	-0.058	0.001	-0.05	0.332	0.047	0.001	-2.727	0.003	0.002
0.141	-0.004	-0.063	0.003	-0.032	0.181	0.049	0.012	-2.704	-0.015	-0.004
0.335	0.011	-0.066	0.004	-0.035	0.114	0.043	-0.013	-2.703	-0.031	-0.01
0.3	0.001	-0.057	-0.009	-0.022	0.087	0.033	-0.045	-2.687	-0.04	-0.017
0.227	-0.002	-0.063	-0.011	0.01	-0.062	0.036	-0.019	-2.609	-0.053	-0.015
0.228	-0.004	-0.079	-0.004	0.012	-0.194	0.039	0.014	-2.42	-0.069	-0.002
0.216	-0.008	-0.069	-0.001	-0.014	-0.121	0.031	0.006	-2.175	-0.068	0.004
0.158	-0.001	-0.057	0.006	-0.021	0.013	0.029	0.016	-2.104	-0.043	0.004
0.078	-0.01	-0.062	0.009	0.003	0.037	0.031	0.042	-2.108	-0.013	-0.004
0.011	-0.018	-0.052	0.005	0.009	0.001	0.031	0.046	-1.881	0.015	-0.012
0.003	-0.005	-0.038	0.002	0.008	-0.009	0.03	0.053	-1.53	0.041	-0.003
-0.019	-0.015	-0.049	0.009	0.032	-0.015	0.035	0.059	-1.293	0.043	0
-0.096	-0.037	-0.061	0.014	0.036	-0.052	0.038	0.033	-1.02	0.02	-0.006
-0.144	-0.02	-0.067	-0.003	0.007	-0.007	0.038	0.021	-0.647	0.011	0
-0.134	0.003	-0.071	-0.015	-0.02	0.131	0.04	0.039	-0.393	0.013	0.008
-0.075	0.003	-0.059	0.002	-0.027	0.136	0.035	0.045	-0.294	0.002	0.006
-0.016	-0.009	-0.049	0.016	-0.014	-0.005	0.023	0.049	-0.207	0.003	0.004
-0.059	-0.018	-0.061	0	-0.002	-0.048	0.028	0.05	-0.071	0.012	0.005
-0.155	-0.004	-0.071	-0.012	-0.012	0.078	0.042	0.029	0.045	-0.002	0.005
-0.141	0.023	-0.065	-0.006	-0.028	0.224	0.037	0.024	0.162	-0.027	0.002
-0.026	0.035	-0.057	-0.007	-0.037	0.291	0.029	0.032	0.404	-0.033	-0.001
0.057	0.024	-0.065	-0.01	-0.051	0.297	0.034	-0.004	0.792	-0.024	-0.001
0.044	0.003	-0.077	-0.002	-0.06	0.253	0.039	-0.058	1.261	-0.018	-0.001
0.011	-0.005	-0.068	0.013	-0.046	0.133	0.038	-0.059	1.63	-0.015	0
0.048	0.003	-0.051	0.008	-0.027	0.032	0.036	-0.039	1.86	-0.014	-0.002
0.105	0.003	-0.055	-0.01	-0.017	0.042	0.03	-0.136	2.138	-0.023	-0.013
0.139	0.001	-0.068	0	-0.014	0	0.028	-0.259	2.347	-0.022	-0.018
0.142	0.015	-0.065	0.012	-0.005	-0.123	0.03	-0.176	2.388	-0.003	-0.007
0.113	-0.002	-0.056	0.001	0.015	-0.238	0.029	-0.008	2.429	0.005	0.003
0.098	-0.035	-0.058	-0.005	0.026	-0.396	0.032	0.03	2.425	0.001	0.003
0.085	-0.025	-0.059	-0.005	0.014	-0.38	0.039	0.013	2.319	0.008	0.001
0.058	-0.011	-0.056	-0.003	-0.013	-0.147	0.043	0.008	2.256	0.014	0.005
0.022	-0.014	-0.067	0.01	-0.029	-0.066	0.041	-0.007	2.293	0.016	0.007
-0.082	-0.016	-0.071	0.015	-0.024	-0.102	0.03	-0.015	2.275	0.024	0.008
-0.221	-0.018	-0.057	0.003	-0.018	-0.067	0.027	-0.019	2.066	0.02	0.004
-0.292	-0.006	-0.054	0.003	-0.027	-0.051	0.04	-0.03	1.78	0.011	-0.003
-0.255	0.02	-0.057	0.007	-0.053	-0.052	0.044	-0.017	1.509	0.02	-0.002
-0.125	0.023	-0.061	-0.001	-0.074	-0.034	0.035	0.013	1.195	0.025	0.002
-0.022	-0.001	-0.071	-0.01	-0.072	-0.03	0.036	0.027	0.864	0.018	0.001
-0.028	-0.011	-0.072	-0.012	-0.041	0.011	0.042	0.033	0.541	0.013	0
-0.05	-0.007	-0.063	-0.003	0.002	0.065	0.038	0.036	0.238	0.005	0.001
0.001	-0.014	-0.064	0.007	0.024	0.097	0.035	0.033	0.116	0.002	0
0.066	-0.018	-0.065	0.006	0.017	0.169	0.037	0.028	-0.014	0.007	-0.002
0.057	-0.004	-0.055	0.007	-0.012	0.177	0.038	0.024	-0.355	0.017	0.006
0.01	0.012	-0.058	0.01	-0.024	0.062	0.037	0.016	-0.48	0.03	0.01
0.001	0.005	-0.067	0.005	0.002	-0.017	0.037	0.019	-0.488	0.02	-0.002
-0.005	-0.012	-0.059	0	0.016	-0.034	0.041	0.037	-0.868	-0.013	-0.006
0.003	-0.013	-0.047	-0.004	0	-0.048	0.045	0.036	-1.288	-0.031	0.003
0.135	-0.012	-0.046	-0.008	-0.023	-0.044	0.043	0.024	-1.52	-0.035	0.007
0.305	-0.021	-0.046	0.001	-0.043	-0.061	0.037	0.03	-1.902	-0.04	0.001
0.295	-0.022	-0.043	0.01	-0.043	-0.086	0.031	0.036	-2.384	-0.035	-0.004
0.12	-0.015	-0.05	0.002	-0.02	-0.026	0.032	0.033	-2.666	-0.008	0.003
-0.024	-0.007	-0.063	0	-0.004	0.071	0.04	0.036	-2.869	0.024	0.012
-0.068	0.009	-0.067	0.005	-0.005	0.093	0.043	0.033	-3.125	0.032	0.004
-0.096	0.023	-0.062	0.006	-0.002	0.046	0.042	0.028	-3.17	0.016	-0.009
-0.137	0.009	-0.065	0.009	0.007	0.01	0.044	0.03	-2.936	-0.011	-0.002
-0.148	0.007	-0.072	0.011	0.006	-0.001	0.04	0.033	-2.632	-0.029	0.005
-0.09	0.023	-0.068	0.01	0.009	-0.08	0.028	0.038	-2.296	-0.034	-0.001
-0.003	-0.004	-0.06	0.005	0.016	-0.196	0.02	0.042	-1.825	-0.04	-0.001
-0.015	-0.036	-0.066	-0.002	0.012	-0.147	0.019	0.048	-1.374	-0.042	0.001
-0.109	-0.019	-0.072	-0.005	-0.01	0.006	0.022	0.058	-1.254	-0.032	-0.007
-0.107	-0.003	-0.057	-0.003	-0.042	-0.004	0.029	0.056	-1.193	-0.029	-0.007
0.014	-0.021	-0.049	0.003	-0.048	-0.175	0.033	0.055	-0.833	-0.061	-0.001
0.113	-0.027	-0.074	0.002	-0.02	-0.332	0.04	0.062	-0.422	-0.09	-0.007
0.133	-0.005	-0.082	-0.011	0.012	-0.361	0.045	0.067	-0.136	-0.071	-0.01
0.088	0.009	-0.054	-0.006	0.017	-0.221	0.036	0.069	0.091	-0.041	0.003
0.049	0.002	-0.047	0.012	-0.002	-0.064	0.033	0.066	0.345	-0.029	0.009
0.111	-0.011	-0.063	0.01	-0.011	-0.058	0.045	0.075	0.579	-0.031	-0.011
0.184	-0.007	-0.061	0.001	0.001	-0.105	0.039	0.107	0.725	-0.046	-0.023
0.179	0.011	-0.05	0.009	0.015	-0.141	0.023	0.142	1.043	-0.059	-0.008
0.136	0.015	-0.052	0.013	0.034	-0.168	0.028	0.203	1.455	-0.062	0.006
0.059	0.012	-0.064	0	0.058	-0.073	0.038	0.205	1.639	-0.054	0.005
-0.04	0.015	-0.074	-0.001	0.064	-0.016	0.037	-0.09	1.739	-0.038	0.004
-0.121	0.009	-0.082	0.009	0.044	-0.153	0.033	-0.467	1.87	-0.011	0.006
-0.168	-0.001	-0.081	0.009	0.014	-0.185	0.029	-0.39	2.009	0.041	0
-0.167	-0.002	-0.073	0.006	-0.011	-0.031	0.038	-0.026	2.303	0.101	-0.012
-0.151	-0.014	-0.067	0.006	-0.025	0.047	0.043	0.09	2.694	0.115	-0.01
-0.167	-0.026	-0.066	0.001	-0.035	-0.064	0.034	-0.014	2.854	0.081	-0.005
-0.143	0.004	-0.059	-0.001	-0.037	-0.241	0.035	0.002	2.852	0.065	-0.01
0.008	0.007	-0.059	0.001	-0.022	-0.188	0.041	0.196	2.974	0.067	-0.011
0.194	-0.043	-0.07	0	-0.026	0.017	0.037	0.306	2.981	0.053	-0.007
0.223	-0.041	-0.057	-0.002	-0.064	0.013	0.033	0.079	2.688	0.038	-0.008
0.126	-0.004	-0.039	-0.006	-0.071	-0.129	0.035	-0.359	2.353	0.038	-0.005
0.077	-0.011	-0.056	-0.002	-0.021	-0.226	0.036	-0.548	2.014	0.044	-0.006
0.069	-0.023	-0.064	0.012	0.023	-0.261	0.036	-0.352	1.6	0.045	-0.009
0.041	-0.013	-0.051	0.007	0.026	-0.17	0.034	-0.103	1.298	0.036	0.003
-0.003	-0.01	-0.055	-0.009	-0.008	-0.084	0.04	-0.042	1.199	0.027	0.016
-0.084	0.001	-0.06	-0.005	-0.062	-0.135	0.046	-0.109	1.087	0.023	0.016
-0.173	0.017	-0.054	0.003	-0.089	-0.125	0.033	-0.099	0.864	0.021	0.016
-0.215	0.004	-0.059	-0.005	-0.078	-0.003	0.027	-0.014	0.659	0.013	0.015
-0.171	-0.008	-0.075	-0.009	-0.058	0.09	0.038	-0.075	0.454	-0.001	0.004
-0.058	-0.001	-0.072	0.002	-0.051	0.132	0.034	-0.167	0.207	0.002	-0.002
-0.009	0.001	-0.058	0.004	-0.051	0.13	0.028	-0.06	-0.064	0.014	0.002
-0.086	-0.004	-0.063	-0.004	-0.04	0.129	0.038	0.076	-0.368	0.003	0.007
-0.144	-0.01	-0.068	-0.006	-0.029	0.193	0.039	0.085	-0.627	-0.011	0.013
-0.079	-0.003	-0.06	0.001	-0.019	0.303	0.032	0.074	-0.944	-0.006	0.018
0.052	0.013	-0.063	0.003	0.011	0.361	0.037	0.085	-1.418	-0.004	0.009
0.117	0.013	-0.073	-0.006	0.044	0.295	0.043	0.087	-1.745	-0.012	0.001
0.049	0.006	-0.054	-0.004	0.051	0.228	0.039	0.045	-1.871	-0.009	0.01
-0.025	-0.004	-0.025	0.016	0.044	0.221	0.033	-0.05	-2.167	-0.007	0.012
0.017	-0.021	-0.043	0.028	0.027	0.2	0.031	-0.089	-2.568	-0.012	0.001
0.082	-0.022	-0.075	0.015	0	0.184	0.031	-0.043	-2.741	-0.017	-0.004
0.077	-0.007	-0.077	0.005	-0.02	0.13	0.033	0.007	-2.825	-0.022	-0.009
0.065	0.004	-0.067	0.014	-0.027	-0.017	0.043	0.058	-2.872	-0.024	-0.012
0.058	0.005	-0.056	0.013	-0.031	-0.109	0.04	0.076	-2.624	-0.009	-0.002
0.006	0.003	-0.057	-0.006	-0.017	-0.041	0.024	0.014	-2.375	0.004	0.01
-0.027	0.006	-0.077	-0.022	0.006	0.089	0.024	-0.029	-2.436	0.002	0.014
0.003	0	-0.079	-0.017	0.007	0.137	0.04	0.016	-2.486	0.003	0.014
0.021	-0.013	-0.059	0.006	0.001	0.097	0.047	0.064	-2.338	-0.006	0.012
0.01	-0.018	-0.065	0.014	0.012	0.073	0.042	0.067	-2.097	-0.031	0.003
0.022	-0.019	-0.076	0.001	0.026	0.05	0.036	0.047	-1.714	-0.041	-0.003
0.029	-0.015	-0.058	-0.003	0.035	-0.046	0.034	0.027	-1.185	-0.037	-0.002
-0.007	0.004	-0.05	0.001	0.044	-0.157	0.035	-0.004	-0.87	-0.045	-0.001
-0.026	0.008	-0.068	-0.002	0.039	-0.253	0.035	-0.067	-0.821	-0.048	-0.002
0.013	-0.014	-0.078	0	0.025	-0.337	0.036	-0.052	-0.609	-0.032	-0.004
0.094	-0.016	-0.056	0.011	0.018	-0.331	0.033	0.092	-0.304	-0.017	-0.008
0.199	-0.004	-0.035	0.021	0.001	-0.294	0.03	0.12	-0.155	-0.025	-0.008
0.237	-0.013	-0.048	0.016	-0.042	-0.263	0.031	0.006	-0.078	-0.039	-0.006
0.127	-0.022	-0.058	0.006	-0.082	-0.162	0.031	0.023	0.001	-0.051	0.001
-0.014	-0.014	-0.057	0.013	-0.079	-0.079	0.032	0.128	0.177	-0.065	0.003
-0.063	-0.009	-0.063	0.016	-0.033	-0.08	0.041	0.148	0.592	-0.08	-0.008
-0.085	-0.004	-0.059	0.006	0.049	-0.066	0.042	0.133	1.25	-0.089	-0.018
-0.115	0.003	-0.053	0.006	0.112	0.081	0.029	0.123	1.88	-0.072	-0.016
-0.084	-0.003	-0.069	0.003	0.069	0.302	0.03	0.159	2.248	-0.032	-0.01
-0.002	-0.004	-0.08	-0.007	-0.05	0.368	0.044	0.145	2.408	-0.004	-0.008
0.064	0.006	-0.065	0.006	-0.131	0.262	0.04	-0.179	2.504	0.013	-0.005
0.065	-0.001	-0.056	0.024	-0.144	0.17	0.028	-0.497	2.583	0.035	-0.005
0.012	-0.015	-0.066	0.015	-0.099	0.151	0.029	-0.3	2.489	0.05	-0.012
0.007	-0.008	-0.071	0.002	-0.035	0.108	0.035	0.093	2.335	0.05	-0.011
0.046	0.006	-0.062	0.006	-0.003	0.031	0.035	0.202	2.438	0.037	-0.011
0.001	0.002	-0.059	-0.001	0.016	-0.043	0.031	0.093	2.576	0.019	-0.015
-0.085	-0.018	-0.069	-0.013	0.023	-0.312	0.028	-0.027	2.507	0.024	-0.004
-0.103	-0.021	-0.051	-0.004	-0.004	-0.706	0.03	-0.093	2.392	0.043	0.015
-0.084	-0.004	-0.022	0.011	-0.023	-0.744	0.036	-0.178	2.236	0.046	0.014
-0.078	-0.002	-0.041	0.005	-0.011	-0.406	0.046	-0.251	2.01	0.036	-0.004
-0.079	-0.012	-0.067	-0.004	0.002	-0.1	0.05	-0.13	1.741	0.031	-0.015
-0.115	-0.01	-0.062	0.001	0.014	0.005	0.043	0.069	1.47	0.035	-0.007
-0.18	-0.002	-0.064	-0.004	0.014	0.013	0.036	0.051	1.33	0.033	0.006
-0.152	0.014	-0.069	-0.013	-0.009	0.051	0.034	-0.058	1.218	0.02	0.012
-0.021	0.023	-0.06	-0.009	-0.022	0.174	0.038	-0.039	1.018	0.016	0.006
0.054	0.014	-0.066	-0.014	-0.017	0.255	0.042	-0.013	0.785	0.012	0.001
0.017	0.011	-0.08	-0.019	-0.025	0.123	0.041	-0.021	0.52	0.007	0.007
-0.02	0.009	-0.077	-0.006	-0.046	-0.029	0.04	0.022	0.305	0.006	0.008
0.037	-0.005	-0.074	0.004	-0.053	0.056	0.044	0.042	0.139	0.008	-0.004
0.102	-0.024	-0.081	-0.006	-0.04	0.18	0.05	-0.008	-0.03	0.012	-0.007
0.073	-0.024	-0.075	-0.011	-0.028	0.154	0.042	-0.034	-0.213	0.009	-0.002
0.051	-0.002	-0.057	-0.004	-0.021	0.071	0.023	0.014	-0.806	0.003	-0.004
0.095	0	-0.059	-0.004	-0.019	-0.046	0.021	0.069	-1.749	0.005	0
0.125	-0.023	-0.076	-0.006	-0.023	-0.124	0.035	0.079	-2.282	0.003	0.011
0.146	-0.017	-0.057	0.006	-0.014	-0.08	0.036	-0.02	-2.53	-0.009	0.013
0.169	0	-0.028	0.014	0.001	-0.056	0.031	-0.187	-2.884	-0.024	0.008
0.109	-0.01	-0.046	0.01	0.005	-0.104	0.037	-0.154	-2.97	-0.031	0.005
-0.031	-0.005	-0.063	0.005	-0.002	-0.07	0.034	0.038	-2.843	-0.026	0.005
-0.143	0.013	-0.059	0.003	-0.01	0.054	0.027	0.078	-2.884	-0.022	0.006
-0.172	0.011	-0.066	0.005	-0.008	0.137	0.039	0.021	-2.916	-0.021	0.003
-0.157	0.019	-0.066	0.008	-0.006	0.176	0.048	0.024	-2.752	-0.014	-0.003
-0.167	0.022	-0.057	0.003	-0.007	0.175	0.04	0.025	-2.545	-0.002	-0.011
-0.193	-0.004	-0.07	-0.008	-0.002	0.112	0.03	0.009	-2.376	0.011	-0.01
-0.163	-0.009	-0.089	-0.005	0.001	0.036	0.029	0.011	-2.14	0.014	-0.002
-0.047	-0.002	-0.08	0.013	-0.005	-0.099	0.03	0.014	-1.911	0.005	-0.004
0.078	-0.019	-0.064	0.024	-0.013	-0.328	0.029	0.005	-1.741	-0.006	-0.005
0.092	-0.031	-0.06	0.018	-0.017	-0.426	0.033	-0.002	-1.567	-0.017	-0.001
0.021	-0.025	-0.064	0.003	-0.018	-0.237	0.038	0.002	-1.455	-0.023	-0.007
0.039	-0.015	-0.056	-0.008	-0.019	-0.01	0.03	0.005	-1.252	-0.017	-0.004
0.168	-0.011	-0.051	-0.006	-0.023	0.03	0.024	0.013	-0.868	-0.016	0.007
0.203	-0.014	-0.06	-0.008	-0.021	0.011	0.037	0.027	-0.516	-0.024	0.003
0.083	-0.006	-0.04	-0.013	-0.014	0.04	0.045	0.02	-0.197	-0.032	0.006
0.009	0.008	-0.011	-0.004	-0.02	0.018	0.035	0.011	0.204	-0.052	0.015
0.09	0	-0.03	0.005	-0.032	-0.052	0.03	0.017	0.564	-0.076	0.005
0.235	-0.019	-0.055	-0.002	-0.024	-0.029	0.042	0.015	0.755	-0.073	0.004
0.3	-0.02	-0.057	-0.011	-0.008	-0.016	0.051	0.007	0.997	-0.049	0.014
0.229	-0.009	-0.059	-0.005	-0.004	-0.133	0.043	0.005	1.233	-0.022	0.006
0.13	-0.003	-0.058	0.008	-0.015	-0.149	0.031	0.002	1.324	0.004	-0.002
0.063	-0.002	-0.054	0.008	-0.026	-0.069	0.025	0	1.622	0.013	0
-0.023	-0.004	-0.065	-0.003	-0.014	-0.141	0.029	0.006	2.017	0.008	0
-0.103	-0.001	-0.075	-0.004	0.002	-0.265	0.039	0.014	2.315	0.003	0
-0.125	0.005	-0.066	0.008	0.001	-0.174	0.045	0.01	2.623	-0.007	-0.001
-0.096	-0.001	-0.069	0.019	0.003	0.028	0.042	-0.001	2.694	-0.01	-0.01
-0.066	-0.015	-0.088	0.015	0.027	-0.064	0.035	-0.002	2.553	-0.003	-0.022
-0.077	-0.01	-0.091	0.007	0.042	-0.368	0.028	0.001	2.419	-0.002	-0.018
-0.077	0.015	-0.077	0.005	0.025	-0.404	0.034	-0.007	2.307	0.003	-0.003
-0.028	0.017	-0.078	-0.009	0.008	-0.203	0.04	-0.013	2.209	0.014	-0.002
0.008	-0.009	-0.092	-0.011	-0.001	0.011	0.028	0.001	2.015	0.02	-0.009
0.013	-0.008	-0.075	0.005	-0.015	0.271	0.023	0.01	1.871	0.033	-0.003
0.002	0.005	-0.04	0.007	-0.019	0.408	0.034	-0.008	1.85	0.04	-0.004
-0.023	-0.013	-0.048	0.007	-0.015	0.226	0.035	-0.012	1.719	0.024	-0.01
-0.042	-0.018	-0.066	0.02	-0.013	0.005	0.033	0.005	1.566	0.027	-0.002
-0.075	-0.001	-0.056	0.018	-0.018	0.021	0.041	0.008	1.433	0.046	0.003
-0.12	-0.001	-0.046	0.009	-0.025	0.076	0.045	0.005	1.086	0.036	0.003
-0.102	-0.001	-0.049	0.002	-0.021	-0.01	0.037	0.007	0.647	0.003	0.014
-0.044	0.011	-0.06	-0.006	-0.005	-0.14	0.035	0.007	0.373	-0.023	0.013
-0.033	0.009	-0.077	-0.004	0.002	-0.118	0.034	0.009	0.12	-0.03	0.005
-0.082	0.008	-0.074	0	-0.004	0.066	0.029	0.009	-0.208	-0.027	0.01
-0.122	0.012	-0.051	0.004	0.002	0.119	0.031	-0.001	-0.501	-0.024	0.007
-0.105	-0.002	-0.042	0.008	0.019	0.014	0.044	-0.007	-0.787	-0.007	0.002
-0.082	-0.021	-0.049	0.004	0.025	-0.02	0.047	0.003	-1.044	0.015	0.009
-0.063	-0.022	-0.051	0.004	0.01	0.058	0.036	0.006	-1.307	0.018	0.001
0.008	0.001	-0.046	0.015	-0.008	0.141	0.031	-0.001	-1.641	0.007	-0.008
0.075	0.008	-0.053	0.009	-0.018	0.124	0.03	-0.006	-1.854	-0.009	0.002
0.04	-0.021	-0.065	-0.003	-0.03	0.123	0.026	-0.007	-2.003	-0.015	0.005
-0.078	-0.025	-0.054	0.001	-0.034	0.219	0.03	-0.001	-2.25	-0.012	-0.001
-0.142	-0.002	-0.046	0.015	-0.03	0.286	0.033	-0.002	-2.412	-0.032	0.004
-0.044	-0.001	-0.064	0.02	-0.03	0.302	0.033	-0.007	-2.51	-0.057	0.002
0.121	-0.018	-0.075	0.003	-0.028	0.258	0.044	-0.009	-2.665	-0.066	-0.007
0.149	-0.021	-0.069	-0.009	-0.015	0.186	0.05	-0.007	-2.691	-0.062	-0.007
0.048	0.008	-0.059	-0.004	-0.005	0.218	0.038	0.001	-2.486	-0.032	-0.002
-0.01	0.032	-0.048	-0.006	-0.016	0.258	0.03	0.008	-2.193	0.01	0.001
0.018	0.01	-0.059	-0.008	-0.034	0.166	0.039	0.002	-1.943	0.036	-0.003
0.038	-0.017	-0.087	-0.007	-0.039	0.087	0.047	-0.005	-1.708	0.045	-0.007
0.026	-0.007	-0.093	-0.009	-0.025	0.092	0.042	0.004	-1.485	0.037	-0.004
0.034	0.007	-0.073	0.003	0	0.043	0.038	0.011	-1.351	0.028	0.003
0.052	-0.006	-0.058	0.013	0.022	0.004	0.039	0.001	-1.088	0.025	0.006
0.027	-0.017	-0.061	-0.002	0.029	0.034	0.044	-0.003	-0.64	0.018	0
-0.005	-0.005	-0.071	-0.013	0.01	-0.061	0.045	0.006	-0.327	0.018	0
0.002	0.012	-0.062	-0.002	-0.023	-0.217	0.038	0.006	-0.065	0.029	0.009
0.001	-0.004	-0.055	0.007	-0.048	-0.223	0.035	-0.001	0.265	0.022	0.006
-0.008	-0.034	-0.077	0.003	-0.051	-0.172	0.038	-0.008	0.437	0.006	-0.008
0.02	-0.026	-0.077	-0.004	-0.032	-0.164	0.035	-0.009	0.501	0.014	-0.003
0.047	-0.002	-0.041	-0.003	-0.008	-0.146	0.027	0.007	0.586	0.019	0.009
0.028	-0.001	-0.033	0.006	-0.004	-0.085	0.028	0.012	0.656	-0.001	0.006
-0.027	-0.01	-0.053	0.008	-0.003	-0.024	0.037	-0.008	0.9	-0.009	0.006
-0.054	-0.018	-0.059	-0.001	0	-0.013	0.037	-0.033	1.406	-0.003	0.008
0.001	-0.01	-0.046	-0.004	-0.015	-0.035	0.03	-0.07	1.885	-0.011	-0.003
0.089	0.012	-0.043	0.007	-0.025	-0.029	0.026	-0.081	2.163	-0.014	-0.006
0.127	0.016	-0.063	0.01	-0.02	-0.05	0.03	-0.015	2.313	-0.007	-0.001
0.11	-0.006	-0.079	-0.005	-0.019	-0.122	0.037	0.043	2.431	-0.013	-0.001
0.08	-0.021	-0.072	-0.013	-0.014	-0.084	0.041	0.04	2.422	-0.019	-0.002
0.059	-0.012	-0.062	0.001	-0.007	0.047	0.038	0.024	2.335	-0.02	-0.004
0.074	0.004	-0.057	0.016	-0.006	0.095	0.03	0.011	2.387	-0.026	-0.01
0.073	0	-0.053	0.009	0.005	0.086	0.032	0.009	2.498	-0.016	-0.007
-0.024	-0.001	-0.055	0.006	0.004	0.061	0.037	0.015	2.614	0	0.007
-0.168	0.016	-0.061	0.012	-0.003	-0.052	0.034	0.009	2.633	0.005	0.003
-0.275	-0.001	-0.062	0.01	0.028	-0.201	0.029	0.009	2.443	0.006	-0.017
-0.222	-0.035	-0.064	0.008	0.047	-0.244	0.033	0.018	2.287	-0.001	-0.014
0.047	-0.025	-0.067	0.003	0.025	-0.169	0.041	0.008	2.105	-0.018	0.002
0.312	-0.006	-0.065	-0.003	0	-0.078	0.04	-0.009	1.722	-0.019	0.007
0.37	-0.012	-0.067	0.002	-0.036	-0.073	0.034	-0.011	1.316	-0.012	0.005
0.283	-0.018	-0.071	0.008	-0.074	-0.166	0.031	-0.004	1.019	-0.015	-0.003
0.152	-0.014	-0.067	0.006	-0.044	-0.238	0.032	0.01	0.823	-0.01	-0.011
0.02	-0.007	-0.06	-0.003	0.033	-0.249	0.036	0.032	0.629	0.004	-0.01
-0.038	0.002	-0.056	-0.012	0.065	-0.292	0.038	0.05	0.457	0.01	-0.005
-0.018	0.01	-0.057	-0.012	0.051	-0.326	0.037	0.048	0.335	0.008	-0.005
-0.021	0.009	-0.067	-0.008	0.037	-0.245	0.042	0.033	0.129	0.008	-0.014
-0.051	0.004	-0.073	-0.009	0.027	-0.102	0.041	0.014	-0.096	0.01	-0.011
-0.072	0.005	-0.066	0.009	0.009	-0.007	0.029	-0.001	-0.288	0.009	-0.001
-0.104	-0.004	-0.062	0.029	0.005	-0.024	0.029	0.048	-0.62	0.01	0.002
-0.125	-0.029	-0.068	0.011	0.006	-0.073	0.039	0.111	-1.153	0.012	0
-0.115	-0.032	-0.064	-0.009	-0.044	-0.081	0.041	0.022	-1.714	0.006	-0.004
-0.083	-0.004	-0.055	-0.01	-0.105	-0.09	0.026	-0.089	-2.099	-0.004	-0.004
-0.063	-0.012	-0.057	-0.011	-0.09	-0.061	0.017	0	-2.366	-0.002	0.002
-0.083	-0.036	-0.064	-0.007	-0.04	0.054	0.034	0.132	-2.687	0.004	0.003
-0.089	-0.012	-0.072	-0.005	-0.011	0.174	0.047	0.131	-2.938	0.001	0.01
-0.048	0.002	-0.062	-0.001	0.023	0.21	0.031	0.118	-2.937	-0.006	0.014
-0.045	-0.008	-0.05	0.018	0.047	0.162	0.027	0.155	-2.841	-0.009	0.004
-0.099	-0.003	-0.061	0.022	0.039	0.068	0.045	-0.034	-2.777	-0.005	0.004
-0.125	-0.006	-0.069	0.007	0.02	-0.044	0.044	-0.416	-2.567	-0.007	0.011
-0.122	-0.014	-0.06	0.003	-0.012	-0.122	0.035	-0.434	-2.255	-0.019	0.003
-0.104	0.006	-0.053	0.004	-0.052	-0.101	0.037	-0.096	-2.265	-0.02	-0.006
-0.046	0.024	-0.048	-0.003	-0.067	-0.005	0.037	0.095	-2.43	-0.014	0.003
0.023	-0.005	-0.057	-0.003	-0.051	0.018	0.04	0.073	-2.215	-0.031	0.01
0.065	-0.026	-0.073	0.006	-0.039	-0.064	0.046	0.023	-2.046	-0.057	0.004
0.119	-0.012	-0.063	0.011	-0.054	-0.116	0.039	0.037	-2.185	-0.074	0.001
0.191	-0.004	-0.047	0.007	-0.068	-0.093	0.03	0.089	-1.939	-0.092	0.001
0.182	-0.005	-0.052	-0.01	-0.052	-0.08	0.036	0.117	-1.148	-0.083	0.002
0.098	-0.001	-0.059	-0.021	-0.038	-0.141	0.042	0.064	-0.332	-0.05	0.005
0.048	0.015	-0.058	-0.005	-0.029	-0.177	0.035	-0.113	0.158	-0.035	-0.007
0.036	0.011	-0.064	0.015	-0.001	-0.106	0.024	-0.195	0.396	-0.019	-0.019
0.02	-0.022	-0.069	0.008	0.001	-0.031	0.028	-0.039	0.577	0.017	-0.006
0.003	-0.016	-0.06	-0.001	-0.038	0.042	0.04	0.077	0.626	0.031	0.001
-0.008	0.015	-0.052	0.007	-0.056	0.137	0.044	0.05	0.484	0.02	-0.008
-0.007	0.019	-0.057	0.021	-0.038	0.162	0.035	0.069	0.406	0.013	-0.001
0.006	0.009	-0.058	0.019	-0.012	0.146	0.028	0.09	0.674	0.003	0.009
0.002	-0.001	-0.061	0.001	0.006	0.143	0.036	-0.013	1.285	0.001	0
-0.012	0.001	-0.064	-0.009	0.012	0.183	0.044	-0.085	1.93	0.02	-0.008
0.001	0.018	-0.057	0.006	0.003	0.28	0.042	-0.006	2.352	0.038	-0.003
0.005	0.018	-0.059	0.014	-0.005	0.282	0.04	0.053	2.509	0.044	-0.001
-0.021	-0.003	-0.072	-0.006	-0.008	0.187	0.046	-0.018	2.498	0.048	0.003
-0.028	-0.007	-0.066	-0.017	-0.008	0.156	0.048	-0.059	2.556	0.041	0.015
-0.023	0	-0.055	-0.002	-0.006	0.08	0.037	0	2.734	0.032	0.011
-0.037	-0.005	-0.064	0.01	-0.01	-0.107	0.031	0.031	2.81	0.032	-0.002
-0.038	-0.008	-0.072	0.002	-0.013	-0.217	0.035	-0.029	2.637	0.028	0
-0.027	0.009	-0.062	-0.009	-0.021	-0.237	0.033	-0.116	2.412	0.017	0.005
-0.032	0.02	-0.055	-0.005	-0.031	-0.214	0.024	-0.137	2.286	0.016	0.002
-0.028	-0.015	-0.067	0.001	-0.021	-0.152	0.024	-0.1	2.044	0.029	-0.004
-0.007	-0.048	-0.08	-0.006	-0.011	-0.149	0.036	-0.075	1.793	0.036	-0.011
0.001	-0.022	-0.066	-0.012	-0.019	-0.16	0.042	-0.039	1.7	0.017	-0.011
-0.012	0.002	-0.048	-0.002	-0.023	-0.17	0.04	-0.004	1.555	0.001	-0.004
-0.023	-0.013	-0.064	0.018	-0.014	-0.25	0.04	-0.064	1.406	0.007	-0.002
-0.025	-0.016	-0.081	0.022	-0.004	-0.252	0.042	-0.139	1.222	0.007	0
-0.015	-0.004	-0.068	0.001	0.002	-0.127	0.041	-0.102	0.785	-0.008	0.003
-0.002	0.006	-0.047	-0.012	0.003	-0.024	0.029	-0.027	0.332	-0.011	0.003
0.009	0.014	-0.051	-0.004	0	0.031	0.026	0.005	0.048	-0.001	0.002
0.014	0.009	-0.071	0.002	0	0.066	0.038	0.015	-0.222	0.002	0.002
-0.052	-0.004	-0.084	0	-0.001	0.112	0.042	0.008	-0.446	-0.001	0.002
-0.15	0.004	-0.079	-0.002	-0.006	0.167	0.034	-0.002	-0.605	-0.008	0.002
-0.11	0.008	-0.061	0.01	-0.009	0.16	0.031	0.014	-0.757	-0.01	0.002
0.075	-0.016	-0.053	0.02	-0.002	0.135	0.033	0.031	-0.847	-0.006	0.001
0.209	-0.028	-0.056	0.005	0	0.149	0.034	0.03	-1.059	-0.012	0.005
0.147	-0.01	-0.053	-0.005	-0.016	0.082	0.03	0.029	-1.543	-0.032	0.008
-0.029	0.013	-0.046	0.001	-0.033	-0.062	0.029	0.033	-1.966	-0.043	0.003
-0.121	-0.008	-0.05	-0.002	-0.022	-0.125	0.026	0.042	-2.267	-0.031	0.003
-0.105	-0.046	-0.06	-0.006	-0.005	-0.072	0.021	0.042	-2.65	-0.014	0.007
-0.056	-0.028	-0.061	-0.001	-0.011	-0.067	0.03	0.031	-2.873	-0.011	0.008
-0.011	-0.004	-0.059	0.002	-0.014	-0.232	0.045	0.032	-2.805	-0.02	0.004
-0.009	-0.013	-0.062	0.004	-0.007	-0.271	0.044	0.068	-2.732	-0.037	-0.002
-0.062	-0.004	-0.061	0.013	-0.008	-0.009	0.036	0.109	-2.812	-0.052	-0.004
-0.082	0.009	-0.065	0.014	-0.002	0.187	0.032	0.143	-2.872	-0.061	-0.005
0.02	0	-0.064	0.004	0.005	0.171	0.029	0.16	-2.696	-0.064	-0.013
0.135	0.004	-0.056	-0.001	-0.007	0.078	0.028	-0.034	-2.285	-0.044	-0.017
0.132	0.011	-0.067	-0.001	-0.016	-0.048	0.034	-0.382	-1.811	-0.01	-0.009
0.112	-0.005	-0.082	-0.003	-0.009	-0.118	0.046	-0.379	-1.509	0.007	-0.003
0.124	-0.012	-0.073	-0.004	-0.004	-0.114	0.044	-0.048	-1.328	0.005	-0.005
0.124	-0.003	-0.061	0.001	0	-0.082	0.028	0.115	-1.064	-0.012	-0.003
0.17	0	-0.062	0.011	0.01	-0.034	0.021	0.081	-0.795	-0.028	0.001
0.229	0.004	-0.065	0.002	0.024	-0.011	0.034	0.043	-0.628	-0.034	0
0.222	0.005	-0.073	-0.006	0.034	-0.009	0.045	0.017	-0.472	-0.044	-0.001
0.171	0.002	-0.069	0.011	0.025	-0.038	0.039	0.026	-0.148	-0.042	0.001
0.066	-0.012	-0.061	0.016	0.01	-0.145	0.034	0.065	0.33	-0.015	0
-0.046	-0.03	-0.073	0.005	0.019	-0.256	0.039	0.074	0.717	0.013	-0.004
-0.054	-0.017	-0.055	0.01	0.033	-0.283	0.043	0.057	0.922	0.023	0.008
0.001	0.007	-0.012	0.017	0.026	-0.223	0.039	0.03	1.073	0.01	0.02
0.021	0.004	-0.025	0.013	0.023	-0.12	0.036	0.003	1.355	-0.001	0.005
-0.01	-0.009	-0.054	0.009	0.032	-0.035	0.034	0.007	1.616	0.004	-0.008
-0.054	-0.012	-0.05	0.004	0.042	0.034	0.032	0.014	1.669	0.014	-0.009
-0.08	-0.002	-0.046	0	0.047	0.123	0.031	0.026	1.854	0.018	-0.013
-0.077	0.009	-0.052	-0.002	0.02	0.204	0.034	0.059	2.152	0.029	-0.005
-0.047	0.005	-0.062	-0.002	-0.042	0.256	0.042	0.056	2.277	0.046	0.009
-0.023	0.002	-0.079	-0.004	-0.094	0.295	0.04	0.047	2.399	0.045	0.011
-0.01	0.007	-0.082	-0.01	-0.087	0.286	0.036	0.082	2.526	0.032	0.006
0.009	-0.008	-0.065	-0.002	-0.031	0.198	0.042	0.039	2.603	0.034	0
-0.011	-0.031	-0.06	0.014	0.013	0.075	0.039	-0.059	2.738	0.037	-0.002
-0.086	-0.034	-0.073	0.009	0.011	-0.008	0.029	-0.09	2.838	0.028	-0.002
-0.115	-0.016	-0.078	-0.009	-0.031	-0.032	0.039	-0.177	2.756	0.017	-0.002
-0.063	0.015	-0.064	-0.014	-0.079	-0.04	0.044	-0.252	2.535	0.006	-0.001
-0.036	-0.006	-0.056	-0.004	-0.09	-0.038	0.034	-0.1	2.329	0.001	-0.004
-0.044	-0.054	-0.067	0.005	-0.075	-0.003	0.035	0.087	1.996	0.001	-0.009
-0.04	-0.031	-0.066	-0.003	-0.068	0.061	0.041	0.121	1.493	0.005	-0.006
-0.056	0.003	-0.055	-0.01	-0.058	0.113	0.036	0.087	1.186	0.012	0.001
-0.08	-0.015	-0.065	-0.001	-0.024	0.104	0.033	0.007	1.029	0.011	0.004
-0.072	-0.016	-0.077	0.004	0.003	0.067	0.035	-0.058	0.811	0.008	0
-0.042	0.007	-0.072	0.001	-0.001	0.078	0.032	0.042	0.633	0.009	-0.004
-0.04	0.014	-0.072	-0.002	-0.015	0.138	0.029	0.203	0.473	0.005	-0.004
-0.117	0.026	-0.075	-0.004	-0.031	0.184	0.029	0.209	0.272	0.008	0
-0.174	0.035	-0.065	0.002	-0.04	0.173	0.028	0.094	0.004	0.02	0.002
-0.081	0.013	-0.063	0.002	-0.023	0.098	0.034	-0.034	-0.393	0.016	0.001
0.042	-0.002	-0.081	-0.005	-0.007	0.05	0.041	-0.09	-0.871	0.009	0.004
0.05	0	-0.078	0.008	-0.01	0.105	0.042	-0.009	-1.35	0.009	0.008
0.014	-0.01	-0.054	0.021	-0.009	0.183	0.038	0.117	-1.831	0.001	0.004
0.02	-0.012	-0.049	0.009	-0.002	0.205	0.03	0.173	-2.282	-0.007	0
0.034	0.008	-0.057	-0.001	-0.013	0.153	0.033	0.151	-2.409	-0.013	0.001
0.058	0.022	-0.054	0.005	-0.033	0.076	0.046	0.023	-2.356	-0.026	0
0.099	-0.001	-0.052	0.001	-0.021	0.001	0.045	-0.185	-2.655	-0.028	0.003
0.039	-0.031	-0.062	-0.011	0.02	-0.179	0.037	-0.252	-2.892	-0.03	0.006
-0.136	-0.017	-0.058	-0.007	0.041	-0.371	0.036	-0.119	-2.669	-0.06	0.005
-0.19	0.004	-0.043	0.008	0.032	-0.395	0.034	-0.013	-2.567	-0.083	0.006
-0.047	0	-0.045	0.018	0.029	-0.359	0.031	0.02	-2.681	-0.072	0.002
0.079	-0.011	-0.053	0.015	0.042	-0.327	0.032	0.113	-2.591	-0.065	-0.002
0.135	-0.017	-0.06	0.014	0.048	-0.278	0.029	0.207	-2.435	-0.072	0.002
0.234	-0.014	-0.054	0.015	0.025	-0.295	0.027	0.033	-2.378	-0.047	0.004
0.28	-0.005	-0.043	0.003	-0.036	-0.373	0.026	-0.349	-2.16	-0.002	-0.003
0.204	-0.004	-0.05	-0.01	-0.1	-0.482	0.026	-0.383	-1.778	0.005	-0.011
0.172	-0.019	-0.056	-0.005	-0.132	-0.527	0.043	-0.022	-1.443	-0.009	-0.012
0.188	-0.027	-0.057	-0.005	-0.118	-0.401	0.061	0.131	-1.096	0.007	-0.006
0.089	-0.016	-0.071	-0.006	-0.035	-0.275	0.05	0.03	-0.742	0.036	-0.012
-0.046	-0.005	-0.085	0.007	0.056	-0.305	0.042	0.026	-0.515	0.045	-0.018
-0.1	-0.002	-0.082	0.008	0.077	-0.379	0.05	0.087	-0.36	0.045	-0.003
-0.096	-0.006	-0.072	-0.003	0.06	-0.31	0.045	0.093	-0.135	0.034	0.003
-0.052	0.006	-0.062	-0.003	0.048	-0.203	0.034	-0.035	0.214	0.001	-0.004
-0.044	0.014	-0.068	-0.006	0.031	-0.279	0.029	-0.217	0.598	-0.037	-0.001
-0.077	-0.004	-0.083	-0.015	-0.007	-0.294	0.031	-0.168	0.847	-0.062	0.003
-0.086	-0.005	-0.057	-0.009	-0.05	-0.124	0.035	-0.007	1.014	-0.061	0.004
-0.094	0.014	-0.018	0.01	-0.077	-0.084	0.033	-0.008	1.341	-0.04	0.009
-0.057	-0.002	-0.037	0.022	-0.09	-0.141	0.025	-0.08	1.799	-0.006	0.003
0.011	-0.026	-0.059	0.016	-0.071	-0.116	0.025	-0.116	2.239	0.032	-0.009
-0.045	-0.013	-0.044	0.014	-0.014	-0.109	0.035	-0.152	2.568	0.035	-0.008
-0.142	0.001	-0.037	0.018	0.022	-0.15	0.043	-0.139	2.712	0.009	0
-0.104	0.005	-0.05	0.009	0.006	-0.127	0.038	0.005	2.723	0.005	0.002
-0.026	0.009	-0.057	0.002	-0.015	0.012	0.031	0.132	2.632	0.014	-0.002
0.045	-0.005	-0.059	-0.002	-0.014	0.166	0.031	0.067	2.534	0.006	0.005
0.157	-0.014	-0.06	-0.01	-0.014	0.226	0.039	-0.016	2.423	-0.004	0.014
0.164	-0.001	-0.058	0	-0.019	0.303	0.043	0.026	2.196	-0.007	0.005
0.026	0.007	-0.063	0.011	-0.003	0.411	0.039	0.046	2.115	-0.014	-0.003
-0.063	-0.001	-0.069	0.003	0.022	0.361	0.032	0.012	2.147	-0.026	0.003
-0.094	0.003	-0.068	0.003	0.001	0.293	0.034	0.02	2.082	-0.024	0.004
-0.141	0.02	-0.065	-0.001	-0.046	0.411	0.038	0.043	2.077	0.002	-0.004
-0.143	-0.007	-0.066	-0.014	-0.057	0.442	0.034	0.008	2.002	0.04	-0.008
-0.078	-0.054	-0.078	0	-0.04	0.237	0.035	-0.084	1.72	0.044	-0.007
0.032	-0.034	-0.081	0.011	-0.025	0.027	0.036	-0.119	1.41	0.015	-0.002
0.147	0.008	-0.063	-0.01	-0.019	0.012	0.029	-0.034	1.106	-0.003	0.004
0.177	0.01	-0.061	-0.006	-0.011	0.175	0.029	0.046	0.683	-0.004	0.005
0.13	-0.003	-0.071	0.023	0.005	0.273	0.034	0.057	0.224	-0.004	-0.001
0.073	-0.019	-0.062	0.011	0.017	0.236	0.034	0.068	0.027	0	-0.005
0.017	-0.013	-0.057	-0.012	0.015	0.249	0.031	0.082	-0.101	0.009	0.003
-0.053	0.018	-0.062	-0.006	0.001	0.287	0.024	0.07	-0.427	0.022	0.007
-0.106	0.019	-0.068	-0.002	-0.014	0.252	0.023	0.047	-0.628	0.025	-0.001
-0.071	-0.001	-0.087	-0.01	-0.023	0.214	0.035	0.041	-0.709	0.014	-0.005
0	0.004	-0.096	-0.005	-0.026	0.161	0.041	0.013	-0.97	0.006	-0.002
0.014	0.007	-0.074	0.007	-0.024	0.057	0.039	-0.098	-1.385	0.005	-0.004
0.046	-0.018	-0.054	-0.001	-0.009	-0.039	0.039	-0.146	-1.849	-0.007	-0.007
0.13	-0.026	-0.05	-0.017	0.016	-0.078	0.039	0	-2.229	-0.022	0.004
0.113	-0.005	-0.054	-0.004	0.024	-0.001	0.04	0.142	-2.472	-0.015	0.014
-0.001	0.005	-0.06	0.01	0.017	0.153	0.038	0.146	-2.745	0.003	0.005
-0.033	-0.004	-0.06	0	0.015	0.245	0.03	0.111	-3.028	0.01	0.003
0.008	-0.005	-0.06	-0.003	0.017	0.246	0.031	0.086	-3.105	0.012	0.001
0.012	0.005	-0.073	-0.001	0.023	0.226	0.039	0.069	-3.017	0.02	-0.007
-0.059	0.005	-0.072	0	0.03	0.204	0.038	0.012	-2.887	0.025	-0.003
-0.175	-0.008	-0.055	0.011	0.019	0.141	0.037	-0.083	-2.662	0.015	0.002
-0.201	-0.01	-0.056	0.021	0.006	0.054	0.042	-0.071	-2.461	0.003	-0.001
-0.05	-0.002	-0.065	0.01	0.009	-0.023	0.037	0.036	-2.358	-0.001	0.002
0.085	-0.001	-0.057	-0.001	0.011	-0.063	0.037	0.091	-2.117	-0.006	0.006
0.002	0.001	-0.053	0.005	-0.008	-0.055	0.045	0.022	-1.788	-0.006	0.002
-0.137	0.005	-0.052	0.013	-0.04	-0.072	0.034	-0.103	-1.589	0	-0.002
-0.089	-0.009	-0.054	0.004	-0.041	-0.16	0.022	-0.09	-1.4	-0.003	-0.001
0.033	-0.026	-0.066	-0.006	-0.032	-0.234	0.032	0.043	-1.103	-0.021	-0.002
-0.01	-0.025	-0.059	0.004	-0.051	-0.249	0.038	0.123	-0.789	-0.041	0.001
-0.078	-0.025	-0.042	0	-0.056	-0.293	0.039	0.128	-0.421	-0.051	0.004
0.11	-0.037	-0.046	-0.013	-0.018	-0.363	0.046	0.058	0.008	-0.052	0.004
0.333	-0.03	-0.056	0.002	0.031	-0.391	0.047	-0.051	0.309	-0.039	0.005
0.272	-0.004	-0.05	0.015	0.067	-0.384	0.039	-0.077	0.508	-0.012	-0.001
0.155	0.002	-0.041	0.011	0.072	-0.324	0.036	0.002	0.684	0.009	-0.01
0.182	-0.009	-0.054	0.003	0.03	-0.291	0.04	0.1	0.864	0.011	-0.007
0.145	-0.008	-0.079	-0.001	-0.038	-0.346	0.048	0.138	1.282	-0.004	0.007
-0.022	-0.005	-0.074	0.006	-0.098	-0.36	0.048	0.113	1.88	-0.017	0.005
-0.152	-0.013	-0.051	0.01	-0.108	-0.334	0.04	0.077	2.279	-0.02	-0.008
-0.189	-0.018	-0.044	0.011	-0.071	-0.305	0.039	0.004	2.551	-0.036	-0.003
-0.142	-0.023	-0.052	0.01	-0.013	-0.226	0.039	-0.144	2.9	-0.049	0.002
-0.005	-0.022	-0.068	0.006	0.04	-0.155	0.027	-0.229	3.057	-0.04	-0.004
0.145	0.005	-0.061	0.017	0.044	-0.087	0.025	-0.101	3.021	-0.027	-0.003
0.25	0.025	-0.053	0.017	0.002	-0.028	0.034	0.108	3.163	-0.004	0.007
0.316	0.01	-0.078	-0.007	-0.026	0.023	0.033	0.153	3.297	0.02	0.008
0.259	-0.002	-0.081	-0.007	-0.024	0.148	0.029	0.08	3.14	0.018	-0.008
0.044	0.003	-0.056	0.008	-0.022	0.262	0.03	0.085	2.86	0.019	-0.015
-0.192	0.001	-0.068	-0.007	-0.036	0.244	0.029	0.002	2.579	0.025	-0.002
-0.36	-0.008	-0.085	-0.023	-0.039	0.176	0.035	-0.303	2.247	0.017	0.004
-0.469	-0.012	-0.065	-0.01	-0.013	0.134	0.033	-0.477	1.853	0.006	0.001
-0.463	-0.004	-0.054	0.005	0.015	0.066	0.018	-0.364	1.474	-0.011	0.002
-0.294	0.003	-0.064	0.006	0.018	0.027	0.019	-0.125	1.072	-0.026	-0.002
-0.143	-0.004	-0.065	0.003	0.001	0.042	0.027	0.104	0.708	-0.024	-0.003
-0.184	-0.015	-0.067	0	-0.02	0.004	0.03	0.133	0.648	-0.017	0.006
-0.207	-0.021	-0.071	0	-0.037	-0.067	0.031	-0.04	0.631	-0.013	0.003
0.019	-0.007	-0.063	0.008	-0.044	-0.117	0.031	-0.136	0.371	-0.007	-0.009
0.297	0.015	-0.063	0.006	-0.039	-0.089	0.038	-0.002	0.199	-0.004	-0.01
0.357	0.007	-0.064	-0.012	-0.023	0.028	0.04	0.146	0.081	-0.008	0.001
0.255	-0.007	-0.057	-0.014	-0.016	0.075	0.036	0.111	-0.251	-0.01	0.012
0.16	0.012	-0.064	-0.001	-0.021	0.019	0.039	0.06	-0.625	-0.005	0.007
0.128	0.031	-0.082	0.002	-0.019	-0.038	0.041	0.029	-0.934	0.019	-0.007
0.098	0.023	-0.09	0.001	-0.015	-0.063	0.039	-0.091	-1.234	0.05	-0.009
-0.026	0.013	-0.074	-0.001	-0.021	-0.041	0.032	-0.138	-1.554	0.055	-0.004
-0.134	0.011	-0.053	-0.003	-0.026	-0.018	0.021	-0.06	-1.917	0.05	-0.005
-0.098	-0.002	-0.06	-0.003	-0.032	-0.053	0.029	-0.015	-2.218	0.048	-0.006
-0.041	-0.013	-0.065	-0.004	-0.045	-0.068	0.04	0.001	-2.38	0.032	-0.005
-0.006	-0.004	-0.058	0.007	-0.044	0.028	0.038	0.033	-2.588	0	-0.006
0.063	0.004	-0.056	0.014	-0.025	0.123	0.041	0.058	-2.918	-0.031	-0.005
0.106	-0.002	-0.043	0.007	-0.005	0.085	0.042	0.061	-3.04	-0.047	-0.006
0.105	-0.005	-0.047	0.006	0.008	0.04	0.037	0.055	-2.978	-0.041	-0.009
0.098	-0.006	-0.076	0.001	0.002	0.082	0.04	0.07	-3.042	-0.031	0.002
0.048	-0.014	-0.08	-0.006	-0.014	0.125	0.045	0.103	-2.98	-0.015	0.012
-0.067	-0.014	-0.068	0.01	-0.013	0.188	0.046	0.068	-2.695	0.007	0.007
-0.142	-0.007	-0.071	0.023	-0.012	0.243	0.039	-0.085	-2.483	0.012	0.002
-0.112	-0.015	-0.068	0.012	-0.019	0.187	0.032	-0.191	-2.317	0.004	0.003
-0.026	-0.016	-0.053	-0.003	-0.017	0.148	0.036	-0.114	-2.036	0.007	0.006
0.085	0.009	-0.047	-0.001	-0.014	0.206	0.041	0.004	-1.563	0.017	0.008
0.135	0.015	-0.061	0.003	-0.013	0.199	0.042	0.029	-1.04	0.017	0.008
0.054	-0.007	-0.082	-0.008	-0.013	0.07	0.033	0.015	-0.675	0.006	0.01
-0.028	-0.009	-0.071	-0.008	-0.011	-0.084	0.03	0.014	-0.428	0.002	0.003
-0.072	0.001	-0.046	0.013	0.003	-0.187	0.04	0.028	-0.26	0.002	-0.005
-0.156	-0.003	-0.06	0.002	0.018	-0.219	0.047	0.037	-0.113	-0.006	0.001
-0.101	-0.007	-0.078	-0.023	0.019	-0.211	0.047	0.022	0.093	-0.017	0.012
0.152	-0.011	-0.062	-0.009	0.017	-0.212	0.042	0.018	0.415	-0.028	0.016
0.304	-0.008	-0.055	0.011	0.029	-0.2	0.029	0.035	0.882	-0.034	0.005
0.265	0.006	-0.06	-0.003	0.031	-0.165	0.027	0.047	1.319	-0.027	-0.009
0.135	-0.006	-0.049	-0.018	-0.005	-0.18	0.033	0.054	1.733	-0.007	-0.004
-0.017	-0.024	-0.052	-0.012	-0.034	-0.253	0.031	0.053	2.236	0.019	0.005
-0.094	-0.018	-0.068	0	-0.027	-0.29	0.033	0.032	2.619	0.028	0
-0.081	-0.024	-0.06	0.013	-0.024	-0.233	0.04	0.011	2.712	0.01	-0.004
-0.055	-0.035	-0.048	0.021	-0.021	-0.141	0.044	0.033	2.668	-0.007	-0.004
-0.043	-0.027	-0.05	0.01	0.016	-0.055	0.04	0.081	2.622	-0.018	0
0.013	-0.027	-0.049	0	0.038	0.047	0.036	0.078	2.626	-0.02	0.004
0.067	-0.018	-0.054	0.006	0.011	0.103	0.041	0.037	2.805	-0.007	-0.002
-0.024	0.007	-0.06	0.009	-0.021	0.084	0.043	0.006	3.059	0.003	-0.002
-0.224	0.004	-0.059	0.003	-0.027	0.002	0.033	-0.025	3.057	0.002	0.005
-0.274	-0.005	-0.059	0.005	0.003	-0.096	0.027	-0.057	2.85	-0.003	-0.003
-0.069	-0.006	-0.053	0.009	0.07	-0.081	0.029	-0.069	2.779	-0.016	-0.012
0.136	-0.011	-0.045	0.001	0.13	-0.019	0.029	-0.019	2.622	-0.031	-0.004
0.187	-0.014	-0.047	-0.008	0.129	-0.049	0.028	0.09	2.151	-0.039	0.006
0.169	-0.017	-0.046	0.008	0.058	-0.081	0.032	0.173	1.777	-0.037	0.008
0.074	-0.022	-0.045	0.022	-0.039	-0.095	0.036	0.201	1.43	-0.025	0.004
-0.106	-0.013	-0.048	0.016	-0.106	-0.188	0.033	0.098	0.911	0	-0.001
-0.276	-0.011	-0.047	0.015	-0.117	-0.337	0.029	-0.261	0.577	0.022	-0.008
-0.374	-0.026	-0.044	0.011	-0.089	-0.485	0.029	-0.576	0.333	0.007	-0.01
-0.309	-0.035	-0.051	0	-0.061	-0.54	0.035	-0.397	-0.01	-0.022	-0.005
-0.057	-0.034	-0.055	0.007	-0.044	-0.452	0.046	-0.038	-0.24	-0.035	-0.006
0.174	-0.038	-0.049	0.01	-0.039	-0.387	0.046	-0.04	-0.337	-0.046	-0.011
0.196	-0.043	-0.045	-0.002	-0.041	-0.333	0.039	-0.095	-0.504	-0.039	-0.006
0.047	-0.025	-0.047	-0.001	-0.028	-0.114	0.034	0.099	-0.731	0.003	-0.005
-0.096	0.003	-0.054	0.007	-0.017	0.113	0.031	0.137	-0.768	0.047	-0.01
-0.057	0.015	-0.066	0.003	-0.028	0.168	0.032	-0.01	-0.887	0.067	-0.011
0.114	0.016	-0.082	-0.003	-0.033	0.176	0.034	-0.003	-1.394	0.066	-0.007
0.203	0.014	-0.086	0.008	-0.026	0.235	0.027	0.055	-1.882	0.044	-0.002
0.177	0.006	-0.077	0.016	-0.011	0.322	0.023	0.049	-2.213	0.019	0
0.107	-0.005	-0.082	-0.003	0.016	0.388	0.032	0.01	-2.535	0.014	0.003
0.018	-0.004	-0.098	-0.017	0.03	0.44	0.042	-0.084	-2.715	0.018	0.002
0	0.006	-0.094	-0.004	0.011	0.486	0.048	-0.097	-2.715	0.002	-0.002
0.066	0.011	-0.077	0.011	-0.012	0.451	0.046	-0.015	-2.611	-0.019	0.003
0.086	0.017	-0.075	0.013	-0.022	0.393	0.035	0.013	-2.446	-0.016	0.002
0.011	0.021	-0.083	0.009	-0.023	0.353	0.032	0.018	-2.394	-0.006	-0.003
-0.067	0.013	-0.087	0.007	-0.015	0.221	0.039	0.038	-2.508	-0.011	0.003
-0.049	0.005	-0.08	0.008	0	0.056	0.039	0.052	-2.464	-0.026	0.01
0.08	-0.005	-0.065	0.011	-0.002	-0.033	0.03	0.077	-2.247	-0.046	0.011
0.208	-0.003	-0.062	0.006	-0.019	-0.095	0.034	0.081	-2.129	-0.061	0.014
0.135	0.013	-0.064	-0.002	-0.018	-0.135	0.043	0.048	-1.961	-0.069	0.012
-0.134	0.011	-0.042	-0.017	-0.009	-0.135	0.039	0.034	-1.668	-0.084	0.006
-0.248	0.007	-0.027	-0.034	-0.016	-0.124	0.036	0.047	-1.332	-0.074	-0.004
-0.038	0.016	-0.044	-0.023	-0.015	-0.089	0.034	0.046	-0.954	-0.012	-0.006
0.141	0.007	-0.062	-0.008	-0.004	-0.07	0.03	0.039	-0.666	0.038	-0.001
0.069	-0.006	-0.076	-0.005	-0.005	-0.097	0.034	0.04	-0.341	0.02	-0.003
-0.02	0.009	-0.078	0.012	-0.013	-0.066	0.038	0.024	0.112	-0.029	-0.013
-0.032	0.022	-0.062	0.008	-0.023	0.02	0.038	0.023	0.381	-0.062	-0.013
-0.068	0.015	-0.059	-0.024	-0.025	0.066	0.035	0.051	0.475	-0.064	0
-0.081	0.016	-0.064	-0.017	-0.013	0.081	0.031	0.046	0.61	-0.011	0.009
-0.055	0.025	-0.064	0.014	0.009	0.103	0.034	0.012	0.785	0.057	0.008
-0.048	0.017	-0.063	0.015	0.034	0.138	0.043	0.007	1.068	0.067	0.003
-0.048	0.013	-0.059	0	0.035	0.123	0.042	0.01	1.472	0.037	-0.004
-0.059	0.032	-0.059	-0.001	0.005	0.068	0.034	-0.022	1.832	0.016	0.002
-0.081	0.045	-0.063	0.011	-0.027	0.058	0.035	-0.035	2.161	0.015	0.003
-0.043	0.041	-0.058	0.015	-0.046	0.017	0.04	0.026	2.495	0.024	-0.01
0.017	0.035	-0.055	0.009	-0.055	-0.095	0.039	0.093	2.728	0.029	-0.007
0.021	0.034	-0.067	0.011	-0.047	-0.151	0.04	0.106	2.785	0.046	0.005
0.029	0.047	-0.072	0.017	-0.028	-0.065	0.038	0.109	2.676	0.049	0.007
0.067	0.053	-0.058	0.003	-0.011	0.093	0.03	0.105	2.616	0.005	0.004
0.057	0.048	-0.052	-0.013	-0.001	0.134	0.033	0.044	2.6	-0.038	-0.006
0.01	0.047	-0.068	-0.007	-0.007	0.077	0.046	-0.027	2.385	-0.029	-0.013
0	0.017	-0.077	-0.001	-0.016	0.072	0.045	-0.034	2.211	0.024	-0.006
0.028	-0.047	-0.07	-0.003	-0.013	0.052	0.036	0.002	2.203	0.074	0
0.016	-0.09	-0.069	-0.012	-0.008	-0.044	0.037	-0.008	2.065	0.075	0.002
-0.093	-0.09	-0.075	-0.024	-0.011	-0.109	0.036	-0.085	1.838	0.039	0.005
-0.166	-0.03	-0.074	-0.011	-0.027	-0.07	0.024	-0.118	1.622	0.009	0.001
-0.094	0.051	-0.067	0.012	-0.037	0.012	0.023	-0.013	1.36	0.005	-0.001
-0.022	0.039	-0.061	0.014	-0.018	-0.018	0.04	0.108	1.173	0.016	0.008
0.005	-0.025	-0.059	0.002	0.004	-0.175	0.044	-0.006	1.03	0.017	0.008
0.052	-0.017	-0.066	-0.003	0.007	-0.285	0.029	-0.316	0.765	0.007	-0.001
0.025	0.012	-0.079	0	-0.003	-0.312	0.029	-0.422	0.407	0.002	-0.004
-0.12	0.001	-0.067	0	-0.012	-0.273	0.035	-0.185	0.065	-0.002	0.001
-0.219	-0.013	-0.049	0.002	-0.006	-0.111	0.027	0.066	-0.228	0.003	0.004
-0.035	-0.024	-0.052	0.01	0.017	0.021	0.026	0.154	-0.498	0.005	0.003
0.347	-0.024	-0.043	0.014	0.032	0.01	0.035	0.143	-0.822	-0.033	0.002
0.334	0.007	-0.028	0.008	0.021	-0.028	0.033	0.112	-1.221	-0.081	0.002
-0.103	0.012	-0.04	0.001	0.006	-0.098	0.035	0.098	-1.52	-0.103	0.002
-0.174	-0.007	-0.057	-0.006	0.006	-0.215	0.041	0.031	-1.736	-0.099	0.003
0.171	0.022	-0.039	-0.008	0	-0.243	0.038	-0.022	-2.041	-0.055	-0.01
0.303	0.054	-0.003	0.003	-0.008	-0.208	0.027	-0.045	-2.297	0.003	-0.029
0.207	0.051	0.002	-0.001	-0.01	-0.223	0.023	-0.131	-2.462	0.027	-0.023
0.165	0.077	-0.019	-0.015	-0.005	-0.216	0.034	-0.109	-2.747	0.04	0.003
0.165	0.127	-0.036	0.003	-0.012	-0.15	0.046	0.008	-3.108	0.06	0.01
0.157	0.15	-0.044	0.021	-0.065	-0.09	0.042	0.01	-3.323	0.074	0.002
0.121	0.137	-0.054	0.021	-0.124	-0.062	0.026	-0.018	-3.348	0.065	0
0.027	0.032	-0.077	0.023	-0.13	-0.073	0.026	-0.008	-3.191	-0.007	0.001
-0.057	-0.196	-0.1	0.02	-0.102	-0.081	0.041	0.001	-2.795	-0.117	0
-0.072	-0.421	-0.096	0.025	-0.074	-0.055	0.049	0.049	-2.333	-0.184	0.004
-0.055	-0.536	-0.08	0.038	-0.05	-0.003	0.039	0.062	-2.004	-0.169	0.003
-0.039	-0.535	-0.076	0.037	-0.015	0.037	0.031	-0.086	-1.725	-0.066	-0.001
-0.053	-0.401	-0.074	0.024	0.044	0.007	0.042	-0.195	-1.517	0.056	0.002
-0.108	-0.18	-0.071	0.008	0.089	-0.005	0.044	-0.064	-1.344	0.115	0.006
-0.129	-0.004	-0.071	0	0.105	0.063	0.028	0.057	-0.988	0.121	0.006
-0.078	0.057	-0.064	-0.009	0.113	0.096	0.022	0.011	-0.59	0.085	0.001
-0.055	0.046	-0.068	-0.022	0.087	0.03	0.026	-0.031	-0.329	0.03	-0.001
-0.09	0.04	-0.088	-0.019	0.037	-0.044	0.026	-0.022	-0.128	0.043	0
-0.093	0.047	-0.094	-0.01	0.008	-0.048	0.023	0.001	0.079	0.059	-0.004
-0.052	0.04	-0.086	-0.024	-0.008	-0.024	0.029	0.029	0.389	-0.052	-0.004
-0.023	0.04	-0.074	-0.032	-0.007	-0.022	0.042	0.018	0.745	-0.199	-0.001
0.009	0.06	-0.062	0	-0.003	0.008	0.047	-0.031	1.036	-0.203	0.002
0.01	0.105	-0.06	0.019	-0.026	0.08	0.045	-0.06	1.391	-0.076	0.005
-0.076	0.149	-0.06	0	-0.056	0.084	0.046	-0.015	1.735	0.028	0.001
-0.21	0.136	-0.061	-0.011	-0.074	0.022	0.043	0.099	1.925	0.038	-0.002
-0.328	0.118	-0.069	-0.002	-0.071	-0.01	0.037	0.165	2.162	0.019	0.009
-0.283	0.13	-0.066	0.013	-0.042	-0.016	0.046	0.063	2.441	0.02	0.017
-0.047	0.046	-0.051	0.018	-0.001	0.024	0.051	-0.103	2.549	0.015	0.009
0.087	-0.115	-0.047	0.003	0.031	0.059	0.039	-0.133	2.58	0.007	0
0.054	-0.169	-0.056	-0.007	0.014	-0.007	0.034	-0.063	2.622	0.009	-0.005
0.148	-0.119	-0.059	0.002	-0.031	-0.023	0.035	-0.013	2.629	0.005	-0.007
0.346	-0.089	-0.053	0.003	-0.02	-0.003	0.025	0.007	2.66	0.003	-0.008
0.302	-0.096	-0.05	-0.006	0.038	-0.118	0.018	-0.025	2.701	0.01	-0.006
0.043	-0.086	-0.062	-0.002	0.067	-0.207	0.023	-0.081	2.627	0.014	0.002
-0.111	-0.041	-0.079	0.009	0.056	-0.178	0.026	-0.099	2.387	0.011	0.005
-0.083	0.008	-0.078	0.004	0.013	-0.14	0.027	-0.085	2.032	-0.012	-0.002
0.009	0.033	-0.061	-0.015	-0.048	-0.169	0.033	-0.022	1.653	-0.055	0.002
0.097	0.031	-0.056	-0.021	-0.099	-0.233	0.038	0.046	1.282	-0.086	0.011
0.17	0.033	-0.063	-0.003	-0.141	-0.14	0.044	0.069	0.926	-0.082	0.003
0.168	0.066	-0.057	0.004	-0.137	0.022	0.046	0.099	0.717	-0.054	-0.004
0.047	0.078	-0.053	-0.006	-0.068	0.031	0.036	0.054	0.696	-0.008	-0.005
-0.047	0.05	-0.059	-0.006	-0.019	0.062	0.025	-0.026	0.621	0.045	-0.009
-0.035	0.047	-0.06	0.003	-0.019	0.2	0.029	0.043	0.423	0.065	-0.005
-0.031	0.073	-0.069	0.006	-0.014	0.261	0.043	0.094	0.174	0.051	-0.002
-0.032	0.08	-0.077	0.006	-0.011	0.305	0.047	0.012	-0.165	0.044	-0.004
-0.004	0.062	-0.062	0.005	-0.044	0.387	0.046	0.023	-0.439	0.045	0
0.012	0.047	-0.062	-0.002	-0.061	0.402	0.047	0.174	-0.663	0.037	0.004
0.022	0.062	-0.075	-0.004	-0.032	0.392	0.043	0.28	-1.052	0.032	-0.001
0.036	0.081	-0.057	0.002	-0.011	0.37	0.04	0.169	-1.564	0.037	-0.003
0.031	0.079	-0.044	0	-0.003	0.275	0.044	-0.038	-2.068	0.041	-0.004
-0.065	0.069	-0.074	-0.009	0.024	0.196	0.045	-0.023	-2.423	0.033	-0.005
-0.247	0.06	-0.086	-0.005	0.048	0.181	0.041	0.206	-2.582	0.027	0.003
-0.316	0.051	-0.057	0.007	0.05	0.149	0.04	0.329	-2.569	0.025	0.006
-0.194	0.042	-0.052	-0.001	0.048	0.009	0.032	0.074	-2.361	0.021	-0.002
-0.074	0.032	-0.065	-0.017	0.055	-0.252	0.021	-0.303	-2.134	0.025	-0.003
-0.037	0.035	-0.044	-0.006	0.051	-0.419	0.023	-0.216	-2.062	0.026	0.004
-0.041	0.048	-0.018	0.014	0.012	-0.405	0.031	0.069	-2.062	0.008	0
-0.013	0.038	-0.021	0.014	-0.027	-0.429	0.03	0.024	-1.992	-0.024	-0.009
0.238	0.029	-0.034	0.011	-0.023	-0.437	0.026	-0.027	-1.887	-0.059	-0.008
0.584	0.065	-0.043	0.017	0.01	-0.302	0.027	0.123	-1.806	-0.067	0
0.5	0.104	-0.053	0.032	0.064	-0.205	0.027	0.17	-1.609	-0.044	0.001
0.022	0.1	-0.058	0.037	0.137	-0.173	0.029	0.085	-1.319	-0.032	-0.009
-0.184	0.083	-0.057	0.024	0.139	-0.132	0.035	-0.027	-1.043	-0.036	-0.01
-0.032	0.077	-0.054	0.008	0.018	-0.094	0.042	-0.224	-0.644	-0.039	0.003
0.008	-0.046	-0.046	0.006	-0.114	-0.042	0.042	-0.313	-0.129	-0.035	0.005
-0.067	-0.339	-0.033	0.019	-0.171	-0.036	0.033	-0.06	0.144	-0.015	-0.004
-0.059	-0.519	-0.034	0.026	-0.161	-0.045	0.036	0.22	0.036	0.005	-0.004
-0.016	-0.411	-0.064	0.011	-0.08	0.02	0.047	0.149	-0.062	0.01	0.002
0.035	-0.202	-0.102	-0.003	0.033	0.044	0.049	-0.091	-0.061	0.015	0
0.059	-0.065	-0.108	0.005	0.104	0.012	0.05	-0.199	-0.126	0.025	-0.002
0.004	-0.014	-0.099	0.013	0.114	0.067	0.045	-0.159	-0.013	0.03	0.003
-0.079	0.009	-0.104	0	0.067	0.181	0.032	-0.028	0.326	0.015	0.006
-0.142	0.085	-0.105	-0.024	-0.007	0.266	0.027	-0.039	0.781	0.002	0.001
-0.172	0.193	-0.087	-0.043	-0.05	0.242	0.03	-0.289	1.357	0.026	0.001
-0.149	0.217	-0.063	-0.037	-0.065	0.081	0.029	-0.315	1.769	0.003	0.007
-0.046	0.152	-0.054	-0.015	-0.094	-0.02	0.03	-0.097	1.956	-0.113	0
0.097	0.103	-0.068	-0.009	-0.119	0.001	0.04	-0.138	2.194	-0.189	-0.008
0.16	0.111	-0.074	-0.008	-0.116	0.004	0.048	-0.199	2.47	-0.169	-0.005
0.109	0.089	-0.061	0.011	-0.096	0.062	0.042	0.106	2.596	-0.108	0.003
-0.007	-0.07	-0.059	0.023	-0.062	0.208	0.028	0.327	2.563	-0.029	0.016
-0.129	-0.26	-0.068	0.008	-0.013	0.261	0.023	0.172	2.497	0.042	0.02
-0.13	-0.292	-0.069	0.003	0.021	0.241	0.028	0.065	2.368	0.089	0.009
-0.032	-0.177	-0.059	0.014	0.02	0.234	0.032	0.156	2.111	0.106	-0.003
-0.046	-0.032	-0.052	0.008	0.038	0.193	0.031	0.061	1.894	0.064	0.003
-0.152	0.053	-0.06	0.001	0.084	0.134	0.03	-0.215	1.796	-0.011	0.012
-0.116	0.02	-0.065	0.003	0.076	0.087	0.033	-0.139	1.732	-0.027	0.004
-0.001	-0.107	-0.055	0.004	0.014	0.031	0.038	0.218	1.681	0.029	-0.004
-0.012	-0.205	-0.052	0.011	-0.032	-0.038	0.045	0.114	1.502	0.073	-0.001
-0.02	-0.222	-0.053	0.012	-0.062	-0.139	0.047	-0.284	1.164	0.055	-0.001
0.086	-0.187	-0.052	-0.002	-0.095	-0.243	0.046	-0.202	0.918	0.009	-0.006
0.133	-0.08	-0.054	-0.012	-0.1	-0.255	0.05	0.062	0.669	0.011	-0.005
0.006	0.02	-0.055	-0.005	-0.081	-0.233	0.052	0.038	0.264	0.063	-0.001
-0.268	0.067	-0.062	0.004	-0.089	-0.278	0.041	-0.015	0.029	0.051	-0.005
-0.438	0.14	-0.069	-0.004	-0.106	-0.33	0.036	-0.029	-0.04	-0.035	-0.006
-0.177	0.184	-0.059	-0.001	-0.058	-0.382	0.04	-0.078	-0.24	-0.074	-0.001
0.332	0.164	-0.055	0.028	0.049	-0.431	0.033	-0.017	-0.505	-0.055	-0.005
0.571	0.162	-0.062	0.031	0.123	-0.429	0.027	-0.026	-0.784	-0.037	-0.01
0.356	0.164	-0.055	0.008	0.121	-0.451	0.028	-0.271	-1.032	-0.033	-0.005
-0.045	0.157	-0.043	0.003	0.074	-0.447	0.029	-0.279	-1.212	-0.033	-0.002
-0.233	0.181	-0.043	0.002	0.002	-0.311	0.031	0.096	-1.511	-0.036	-0.003
-0.154	0.219	-0.05	-0.01	-0.048	-0.153	0.034	0.225	-1.9	-0.046	-0.003
-0.074	0.232	-0.067	-0.016	-0.052	-0.064	0.037	0.038	-2.238	-0.044	-0.003
-0.007	0.225	-0.084	-0.018	-0.035	0.006	0.042	0.082	-2.6	-0.019	-0.005
0.18	0.22	-0.077	-0.011	-0.02	0.089	0.036	0.271	-2.905	0.003	0.001
0.356	0.215	-0.056	0.002	0.002	0.134	0.025	0.201	-2.922	0.013	0.011
0.422	0.202	-0.044	0.005	0.033	0.098	0.027	-0.035	-2.814	0.003	0.01
0.386	0.212	-0.044	0.005	0.027	0.027	0.031	-0.193	-2.759	-0.039	0.006
0.171	0.245	-0.047	-0.001	-0.014	-0.078	0.03	-0.211	-2.595	0.002	0.003
-0.057	0.255	-0.045	-0.006	-0.031	-0.237	0.034	-0.122	-2.362	0.161	0.002
-0.088	0.227	-0.046	-0.006	-0.033	-0.331	0.035	-0.004	-2.15	0.152	-0.003
-0.065	0.137	-0.047	-0.014	-0.04	-0.319	0.03	0.086	-1.924	-0.127	-0.006
-0.041	0.034	-0.034	-0.012	-0.034	-0.273	0.033	0.15	-1.729	-0.371	0
0.048	0.026	-0.034	0.007	-0.011	-0.137	0.041	0.203	-1.615	-0.374	-0.004
0.046	-0.05	-0.056	0.014	0.014	0.047	0.042	0.229	-1.61	-0.166	-0.014
-0.076	-0.447	-0.064	0.004	0.02	0.119	0.034	0.241	-1.454	0.101	-0.003
-0.116	-0.999	-0.057	-0.01	-0.003	0.06	0.019	0.137	-1.061	0.229	0.009
-0.085	-1.168	-0.062	-0.012	-0.029	-0.08	0.015	-0.174	-0.718	0.199	0.003
-0.1	-0.708	-0.085	0	-0.031	-0.095	0.034	-0.367	-0.35	0.104	-0.002
-0.1	-0.058	-0.103	0.01	-0.027	0.064	0.048	-0.181	0.072	0.035	-0.001
-0.063	0.257	-0.098	0.007	-0.036	0.136	0.039	0.12	0.333	0.043	0.003
-0.051	0.259	-0.092	0.007	-0.032	0.245	0.028	0.199	0.519	0.066	0.003
-0.075	0.228	-0.099	0.014	-0.007	0.473	0.028	0.001	0.863	0.08	-0.005
-0.105	0.167	-0.094	0.005	0.007	0.494	0.029	-0.198	1.455	0.13	-0.006
-0.103	-0.026	-0.077	-0.008	0	0.366	0.03	-0.128	1.921	0.145	0.005
-0.079	-0.188	-0.065	-0.008	0	0.336	0.035	0.065	1.934	0.071	0.009
-0.046	-0.156	-0.064	-0.011	0.025	0.345	0.046	0.167	1.99	-0.016	0.009
0	0.036	-0.075	-0.011	0.046	0.238	0.051	0.178	2.431	-0.003	0.008
-0.041	0.251	-0.084	-0.001	0.049	0.014	0.048	0.082	2.786	0.184	-0.006
-0.173	0.225	-0.07	0.003	0.044	-0.12	0.046	-0.059	2.86	0.314	-0.016
-0.141	-0.093	-0.049	0.011	0.017	-0.025	0.039	-0.054	2.99	0.106	-0.01
0.098	-0.376	-0.05	0.026	-0.029	0.15	0.035	0.08	3.123	-0.216	-0.008
0.209	-0.47	-0.051	0.023	-0.07	0.189	0.047	0.162	2.928	-0.309	-0.007
0.046	-0.447	-0.044	0.01	-0.117	0.138	0.052	0.122	2.586	-0.193	0.001
-0.131	-0.267	-0.053	0.002	-0.135	0.168	0.041	0.073	2.349	-0.038	0
-0.098	-0.058	-0.064	-0.012	-0.079	0.25	0.032	0.133	2.062	0.067	-0.007
0.044	-0.072	-0.073	-0.021	-0.015	0.18	0.03	0.139	1.719	0.081	0.001
0.148	-0.137	-0.086	-0.018	-0.011	-0.037	0.034	0.018	1.561	0.025	0.008
0.23	-0.087	-0.085	-0.005	-0.013	-0.157	0.041	0.014	1.6	0	0.004
0.194	-0.104	-0.076	0.012	0.036	-0.132	0.043	0.09	1.537	0.042	-0.003
0.023	-0.092	-0.074	0.012	0.089	-0.063	0.042	-0.012	1.298	0.072	-0.01
-0.023	0.062	-0.073	0	0.097	0.01	0.044	-0.16	1.123	0.055	-0.006
0.106	0.101	-0.065	-0.002	0.078	0.042	0.041	-0.156	0.995	0.023	0.002
0.225	-0.007	-0.061	0.002	0.052	0.02	0.035	-0.153	0.759	-0.013	-0.003
0.171	-0.03	-0.07	0.01	0.024	0.006	0.034	-0.128	0.424	-0.01	-0.006
-0.181	0.061	-0.062	0.013	0.004	-0.047	0.032	0.034	0.097	0.102	0.001
-0.593	0.118	-0.033	0.007	-0.014	-0.2	0.027	0.076	-0.192	0.184	0.008
-0.636	0.085	-0.017	0.013	-0.035	-0.355	0.034	-0.073	-0.619	0.018	0.007
-0.363	0.046	-0.008	0.02	-0.046	-0.402	0.044	-0.123	-1.073	-0.258	-0.004
-0.093	0.058	0.001	0.005	-0.038	-0.335	0.046	0.089	-1.195	-0.357	-0.006
0.104	0.075	0	-0.001	-0.017	-0.234	0.046	0.282	-1.289	-0.28	-0.002
0.213	0.01	-0.007	0.009	0.007	-0.149	0.045	0.061	-1.692	-0.162	-0.003
0.285	-0.119	-0.035	0.01	0.027	-0.079	0.035	-0.237	-2.03	-0.068	0
0.531	-0.145	-0.083	0.007	0.016	0.032	0.03	-0.083	-2.19	-0.031	0
0.756	0.022	-0.101	0.01	-0.04	0.17	0.032	0.2	-2.382	-0.032	-0.006
0.698	0.224	-0.086	0.024	-0.08	0.181	0.031	0.05	-2.536	-0.051	0
0.568	0.293	-0.079	0.017	-0.025	0.087	0.035	-0.274	-2.667	-0.028	0.01
0.242	0.275	-0.084	-0.01	0.086	0.033	0.038	-0.224	-2.836	0.056	0.012
-0.368	0.292	-0.075	0	0.12	0.012	0.025	0.054	-2.985	0.069	0.009
-0.646	0.319	-0.058	0.023	0.061	-0.044	0.011	0.129	-3.05	-0.027	0.011
-0.448	0.242	-0.048	0.012	-0.036	-0.135	0.016	-0.03	-2.98	-0.103	0.013
-0.274	0.147	-0.041	0.006	-0.175	-0.225	0.029	-0.097	-2.784	-0.085	0.001
-0.29	0.115	-0.034	0.009	-0.281	-0.294	0.037	-0.066	-2.333	-0.022	-0.007
-0.268	0.024	-0.031	0.005	-0.26	-0.291	0.04	-0.265	-1.745	0.012	-0.005
-0.051	-0.098	-0.034	0.013	-0.174	-0.153	0.036	-0.394	-1.438	0.016	-0.01
0.221	-0.135	-0.035	0.021	-0.078	0.043	0.032	-0.161	-1.302	0.022	-0.005
0.253	-0.112	-0.04	0.004	0.057	0.057	0.038	0.107	-1.01	0.031	0.009
0.02	-0.074	-0.057	-0.007	0.167	-0.089	0.037	0.268	-0.582	0.042	0.008
-0.159	-0.077	-0.073	-0.008	0.199	-0.079	0.021	0.216	-0.343	0.056	0.003
-0.126	-0.091	-0.081	-0.013	0.181	0.018	0.018	0.01	-0.417	0.08	-0.001
-0.025	0.012	-0.097	-0.016	0.091	0.007	0.031	0.066	-0.244	0.152	0
-0.04	0.166	-0.115	-0.014	-0.033	0.061	0.035	0.161	0.305	0.208	0.007
-0.215	0.275	-0.107	0.001	-0.105	0.247	0.035	-0.076	0.674	0.133	0.004
-0.35	0.35	-0.083	0.013	-0.112	0.449	0.045	-0.199	0.996	-0.007	-0.004
-0.28	0.327	-0.082	0	-0.047	0.553	0.051	-0.023	1.573	-0.014	-0.003
-0.125	0.262	-0.085	-0.006	0.034	0.314	0.041	-0.1	2.041	0.071	-0.003
0	0.272	-0.058	0.003	0.049	-0.159	0.026	-0.363	2.21	0.057	-0.001
0.158	0.241	-0.043	-0.001	0.025	-0.346	0.024	-0.233	2.416	0.077	0.002
0.391	0.106	-0.07	-0.015	0.003	-0.179	0.036	0.045	2.693	0.109	0.003
0.654	-0.078	-0.094	-0.019	-0.037	0.05	0.041	0.175	2.688	-0.063	0.01
0.821	-0.386	-0.086	-0.018	-0.093	0.239	0.038	0.312	2.636	-0.161	0.011
0.649	-0.737	-0.068	-0.01	-0.112	0.372	0.042	0.188	2.871	-0.101	0.003
0.124	-0.826	-0.062	-0.002	-0.066	0.39	0.046	-0.071	3.005	-0.136	0
-0.278	-0.606	-0.067	-0.005	0.009	0.29	0.041	0.05	2.843	-0.145	0.002
-0.324	-0.321	-0.072	-0.01	0.036	0.092	0.038	0.058	2.691	-0.047	-0.002
-0.365	-0.122	-0.064	-0.015	0.014	-0.247	0.041	-0.331	2.644	0.025	-0.006
-0.487	-0.002	-0.051	-0.021	0.011	-0.53	0.034	-0.399	2.529	0.065	-0.002
-0.449	0.074	-0.058	-0.017	-0.004	-0.5	0.028	-0.075	2.233	0.077	0.002
-0.22	0.107	-0.072	-0.007	-0.057	-0.34	0.027	0.134	1.92	0.04	-0.001
-0.001	0.038	-0.074	0.01	-0.026	-0.32	0.021	0.194	1.8	0.028	-0.009
0.023	-0.081	-0.066	0.027	0.105	-0.351	0.019	0.201	1.577	0.126	-0.012
-0.053	-0.062	-0.055	0.02	0.178	-0.285	0.026	0.164	1.029	0.179	-0.006
-0.086	0.126	-0.048	0.014	0.139	-0.183	0.033	0.223	0.733	0.02	-0.006
-0.061	0.292	-0.036	0.032	0.045	-0.188	0.033	0.334	0.948	-0.155	-0.016
0.005	0.281	-0.024	0.034	-0.083	-0.298	0.023	0.192	0.996	-0.186	-0.013
0.113	0.232	-0.034	0.019	-0.135	-0.284	0.026	-0.144	0.481	-0.192	-0.001
0.336	0.267	-0.051	0.016	-0.037	-0.064	0.041	-0.244	-0.215	-0.203	-0.003
0.367	0.161	-0.051	0.015	0.047	0.114	0.042	-0.105	-0.835	-0.17	-0.008
-0.141	-0.115	-0.054	0.003	0.016	0.128	0.037	-0.232	-1.457	-0.168	-0.004
-0.709	-0.22	-0.069	-0.007	-0.063	0.04	0.037	-0.637	-1.983	-0.177	-0.001
-0.699	-0.082	-0.068	-0.001	-0.158	-0.084	0.038	-0.538	-2.37	-0.086	-0.002
-0.075	0.067	-0.055	0.012	-0.211	-0.138	0.039	0.095	-2.646	0.036	-0.003
0.491	0.051	-0.045	0.009	-0.158	-0.127	0.034	0.351	-2.747	0.04	-0.002
0.362	-0.09	-0.039	-0.001	-0.054	-0.147	0.03	0.185	-2.853	-0.062	-0.001
0.034	-0.142	-0.056	-0.004	0.008	-0.198	0.037	0.091	-3.093	-0.13	-0.006
0.129	-0.011	-0.075	0	0.002	-0.254	0.042	0.028	-3.249	-0.078	-0.008
0.341	0.092	-0.06	0.013	-0.031	-0.28	0.047	-0.001	-3.177	0.042	0.002
0.29	-0.067	-0.046	0.015	-0.045	-0.247	0.055	0.08	-3.07	0.11	0.009
0.059	-0.285	-0.057	-0.003	-0.033	-0.201	0.046	0.118	-3.031	0.087	0.006
-0.098	-0.239	-0.073	-0.008	-0.01	-0.064	0.039	0.083	-2.804	0.047	0.005
-0.06	-0.118	-0.08	-0.001	0.025	0.192	0.044	0.02	-2.442	0.036	0.009
0.067	-0.142	-0.087	0.002	0.067	0.314	0.035	-0.024	-2.213	0.052	0.013
0.115	-0.142	-0.097	0.008	0.091	0.334	0.019	-0.009	-2.004	0.124	0.008
0.044	-0.035	-0.084	0.012	0.079	0.44	0.025	0.043	-1.844	0.195	0.004
-0.027	0.064	-0.062	0.013	0.067	0.48	0.044	0.139	-1.81	0.155	0.009
-0.009	0.105	-0.071	0.012	0.061	0.451	0.052	0.235	-1.634	0.065	0.009
0.008	0.112	-0.071	0.002	0.035	0.442	0.046	0.235	-1.311	0.027	0.002
-0.155	0.111	-0.049	-0.011	0.026	0.323	0.04	0.104	-0.859	0.017	0
-0.563	0.111	-0.052	-0.024	0.026	0.127	0.04	-0.12	-0.192	-0.023	-0.003
-0.862	0.1	-0.06	-0.033	-0.028	-0.031	0.042	-0.236	0.198	-0.068	-0.007
-0.532	0.072	-0.035	-0.035	-0.086	-0.169	0.042	-0.111	0.066	-0.045	-0.002
0.159	-0.027	-0.019	-0.035	-0.099	-0.298	0.039	0.058	-0.05	-0.025	-0.001
0.517	-0.177	-0.029	-0.018	-0.085	-0.422	0.035	0.131	0.109	-0.099	-0.011
0.659	-0.254	-0.029	0.014	-0.01	-0.475	0.036	0.164	0.419	-0.18	-0.008
0.809	-0.277	-0.034	0.022	0.098	-0.36	0.036	0.153	1.03	-0.16	0.004
0.36	-0.269	-0.058	0.007	0.113	-0.151	0.037	0.162	1.892	-0.013	0.002
-0.503	-0.143	-0.072	0.006	0.032	-0.002	0.036	0.086	2.621	0.149	-0.001
-0.624	0.019	-0.076	0.012	-0.047	-0.046	0.027	-0.233	3.107	0.182	0.008
-0.066	0.126	-0.076	0.011	-0.099	-0.274	0.016	-0.436	3.077	0.106	0.008
0.327	0.225	-0.073	0.015	-0.117	-0.361	0.02	-0.252	2.67	0.022	0
0.386	0.276	-0.06	0.019	-0.106	-0.142	0.033	0.069	2.87	-0.034	-0.002
0.309	0.231	-0.049	0.019	-0.082	0.057	0.04	0.212	3.586	-0.054	-0.002
0.235	0.152	-0.066	0.02	-0.049	0.015	0.046	0.078	3.834	-0.023	-0.003
0.152	0.11	-0.079	0.016	-0.027	-0.093	0.046	-0.038	3.446	0.034	0.003
0.011	0.112	-0.076	0.006	0.004	-0.137	0.039	-0.043	2.897	0.064	0.009
-0.093	0.121	-0.075	0.004	0.031	-0.172	0.035	-0.023	2.586	0.064	0.01
-0.134	0.139	-0.066	0.011	-0.019	-0.128	0.041	0.176	2.42	0.052	0.015
-0.151	0.152	-0.07	0.012	-0.098	0.03	0.043	0.167	2.2	0.038	0.011
-0.121	0.124	-0.094	0.001	-0.095	0.101	0.042	-0.146	1.935	0.029	-0.005
-0.08	0.107	-0.091	0.008	-0.032	0.006	0.046	-0.046	1.719	0.024	-0.011
-0.083	0.1	-0.074	0.031	0.034	-0.128	0.047	0.221	1.634	0.023	0
-0.132	0.063	-0.076	0.021	0.075	-0.204	0.039	0.082	1.382	0.042	-0.001
-0.228	0.006	-0.07	-0.007	0.063	-0.161	0.04	-0.094	0.908	0.071	-0.01
-0.257	-0.045	-0.049	-0.013	0.003	0.008	0.043	-0.065	0.589	0.063	-0.005
-0.061	-0.097	-0.039	-0.021	-0.056	0.18	0.036	-0.033	0.216	0.013	-0.003
0.246	-0.305	-0.056	-0.034	-0.058	0.257	0.03	-0.002	-0.397	-0.024	-0.009
0.34	-0.621	-0.076	-0.035	-0.022	0.306	0.028	0.058	-0.824	-0.033	-0.011
0.176	-0.632	-0.061	-0.032	0	0.42	0.029	0.081	-0.928	-0.034	-0.003
0.022	-0.304	-0.04	-0.024	0.016	0.519	0.03	0.103	-1.097	-0.01	0.007
-0.001	0.018	-0.058	-0.009	0.022	0.455	0.029	-0.026	-1.512	0.019	0.004
0.013	0.179	-0.077	-0.012	0.011	0.283	0.028	-0.284	-1.727	-0.001	-0.008
0.005	0.223	-0.076	-0.017	0.003	0.209	0.034	-0.212	-1.652	-0.046	-0.01
0.013	0.221	-0.071	-0.005	-0.008	0.233	0.042	0.045	-1.754	-0.064	-0.006
0.014	0.159	-0.066	-0.004	0.008	0.218	0.042	-0.053	-2.061	-0.039	-0.002
-0.034	0.017	-0.075	-0.013	0.074	0.202	0.034	-0.395	-2.45	0.024	0.004
-0.05	-0.071	-0.09	-0.011	0.105	0.238	0.029	-0.486	-2.6	0.08	0.01
-0.038	-0.037	-0.08	-0.002	0.055	0.216	0.032	-0.155	-2.303	0.073	0.01
-0.052	0.013	-0.06	0.016	-0.027	0.073	0.025	0.239	-2.233	0.026	0.002
0.009	0.036	-0.067	0.031	-0.074	-0.123	0.02	0.294	-2.545	0	-0.001
0.183	0.058	-0.079	0.019	-0.045	-0.324	0.03	0.015	-2.564	-0.016	0.003
0.21	0.072	-0.063	0.002	0.014	-0.379	0.041	-0.253	-2.293	-0.035	0.007
-0.128	0.081	-0.05	0.002	0.048	-0.207	0.042	-0.177	-2.086	-0.03	0.004
-0.468	0.07	-0.058	-0.003	0.076	-0.106	0.038	0.136	-1.887	-0.019	-0.003
-0.301	0.038	-0.056	-0.017	0.091	-0.136	0.035	0.327	-1.646	-0.026	-0.007
0.16	0.03	-0.017	-0.005	0.043	-0.042	0.036	0.283	-1.54	-0.035	-0.004
0.247	0.026	0.014	0.015	-0.058	0.061	0.035	0.126	-1.635	-0.028	0.004
0.013	-0.021	-0.006	0.007	-0.141	-0.004	0.038	-0.007	-1.477	-0.021	0.005
0.006	-0.062	-0.034	-0.001	-0.156	-0.079	0.044	-0.063	-0.933	-0.041	-0.007
-0.006	-0.036	-0.051	0.015	-0.107	-0.045	0.038	-0.108	-0.472	-0.068	-0.014
-0.285	0.019	-0.064	0.028	-0.017	0.023	0.023	-0.098	0.071	-0.065	-0.008
-0.315	0.022	-0.063	0.019	0.077	0.077	0.02	0.158	0.689	-0.063	-0.004
0.02	-0.012	-0.066	0.005	0.109	0.086	0.031	0.395	0.882	-0.053	-0.01
0.264	-0.004	-0.082	0.003	0.075	0.005	0.03	0.184	0.974	0.033	-0.009
0.221	0.055	-0.08	0.011	0.031	-0.114	0.02	-0.085	1.359	0.035	-0.007
0.156	0.04	-0.069	0.018	-0.02	-0.2	0.025	0.035	1.734	-0.191	-0.007
0.332	-0.179	-0.077	0.018	-0.05	-0.286	0.032	0.18	1.849	-0.395	0.007
0.416	-0.337	-0.085	0.01	-0.02	-0.393	0.029	0.094	1.889	-0.349	0.013
0.15	-0.138	-0.071	0.001	0.007	-0.34	0.035	0.016	2.113	-0.134	0.005
-0.12	0.121	-0.049	-0.004	-0.012	-0.156	0.042	-0.088	2.393	0.086	0
-0.208	0.159	-0.057	-0.002	-0.041	-0.172	0.04	-0.435	2.493	0.196	0.001
-0.153	0.148	-0.087	0.002	-0.086	-0.249	0.041	-0.672	2.512	0.185	0.005
-0.008	0.187	-0.079	0.001	-0.124	-0.068	0.049	-0.355	2.689	0.141	0.006
-0.073	0.21	-0.055	0.002	-0.093	0.194	0.052	0.119	2.877	0.118	-0.003
-0.426	0.207	-0.07	0.002	-0.026	0.251	0.048	0.088	2.666	0.11	-0.005
-0.539	0.176	-0.083	0.002	0.002	0.084	0.041	-0.24	2.283	0.084	0.008
-0.188	0.13	-0.06	0.006	-0.009	-0.086	0.041	-0.188	2.09	0.029	0.011
-0.05	0.13	-0.038	0.009	-0.029	-0.19	0.037	0.143	1.699	0.031	-0.003
-0.447	0.18	-0.03	0.009	-0.043	-0.452	0.02	0.189	1.051	0.146	-0.001
-0.655	0.205	-0.026	0.01	-0.032	-0.684	0.011	0.038	0.615	0.227	0.007
-0.186	0.193	-0.033	0.007	0.023	-0.488	0.017	0.009	0.4	0.062	0.002
0.475	0.19	-0.044	0.006	0.058	-0.097	0.021	0.015	0.372	-0.257	0.001
0.717	0.058	-0.048	0.015	0.018	0.113	0.019	0.007	0.642	-0.38	0.003
0.613	-0.324	-0.062	0.017	-0.018	0.183	0.017	0.031	0.873	-0.241	-0.005
0.493	-0.65	-0.082	0.005	-0.006	0.207	0.022	-0.019	0.77	-0.064	-0.005
0.369	-0.585	-0.076	0	0.025	0.191	0.035	-0.185	0.506	0.016	-0.001
0.153	-0.304	-0.063	0.008	0.096	0.218	0.039	-0.247	0.058	0.035	-0.002
-0.131	-0.095	-0.075	0.005	0.138	0.268	0.039	-0.071	-0.495	0.043	0.001
-0.36	0.023	-0.09	-0.003	0.061	0.23	0.046	0.104	-0.776	0.031	0.001
-0.355	0.044	-0.078	0.003	-0.044	0.157	0.05	0.104	-1.059	0.012	-0.003
-0.031	-0.019	-0.059	0.004	-0.09	0.128	0.046	0.073	-1.54	0.001	-0.003
0.332	-0.018	-0.07	0.002	-0.107	0.104	0.038	0.086	-1.84	-0.019	-0.005
0.246	0.064	-0.076	0.01	-0.096	0.032	0.04	0.021	-2.161	-0.037	-0.011
-0.186	0.102	-0.059	0.016	-0.06	-0.038	0.044	-0.042	-2.746	-0.024	-0.009
-0.255	0.1	-0.058	0.01	-0.066	-0.039	0.039	-0.004	-3.145	0.022	0.003
0.198	0.135	-0.055	-0.003	-0.096	-0.03	0.039	-0.014	-3.147	0.069	0.006
0.502	0.193	-0.041	-0.006	-0.062	-0.027	0.042	-0.009	-3.097	0.068	-0.006
0.247	0.19	-0.046	-0.006	-0.008	0	0.045	0.067	-3.162	0.044	-0.012
-0.166	0.131	-0.058	-0.015	-0.018	0.023	0.049	-0.035	-3.002	0.036	0
-0.252	0.088	-0.051	-0.009	-0.035	0.034	0.042	-0.191	-2.599	0.023	0.009
-0.098	-0.034	-0.058	0.012	-0.02	0.102	0.033	-0.037	-2.263	-0.002	0.009
-0.001	-0.336	-0.082	0.008	-0.032	0.244	0.042	0.203	-1.97	0.005	0.009
0.042	-0.542	-0.076	-0.007	-0.044	0.278	0.051	0.2	-1.848	0.035	0.006
0.043	-0.383	-0.058	-0.008	0	0.164	0.042	0.131	-1.852	-0.018	0.001
-0.177	-0.07	-0.071	-0.005	0.036	0.084	0.034	0.19	-1.608	-0.13	0.005
-0.481	0.062	-0.089	-0.002	0.014	0.009	0.038	0.319	-1.291	-0.139	0.008
-0.497	0.002	-0.077	-0.001	-0.025	-0.101	0.047	0.328	-1.029	-0.047	0.008
-0.224	-0.042	-0.052	0.006	-0.038	-0.139	0.046	0.243	-0.607	0.044	0.006
0.067	0.023	-0.046	0.017	-0.01	-0.156	0.039	0.288	-0.207	0.094	-0.004
0.181	0	-0.047	0.004	0.026	-0.255	0.037	0.23	-0.033	0.109	-0.012
0.123	-0.248	-0.04	-0.016	0.04	-0.4	0.035	-0.152	0.133	0.1	-0.005
-0.021	-0.43	-0.042	-0.015	0.029	-0.481	0.031	-0.39	0.412	0.079	0.004
-0.208	-0.279	-0.064	-0.011	-0.017	-0.462	0.035	-0.267	0.628	0.063	0.007
-0.373	-0.053	-0.086	-0.008	-0.058	-0.456	0.038	-0.209	0.836	0.047	0.003
-0.382	-0.039	-0.097	-0.001	-0.028	-0.494	0.039	-0.259	1.333	0.019	-0.006
-0.215	-0.154	-0.097	-0.001	0.038	-0.439	0.037	-0.094	1.912	-0.003	-0.003
-0.07	-0.233	-0.068	-0.002	0.045	-0.342	0.026	0.167	2.154	-0.021	0.008
-0.038	-0.153	-0.033	0.002	0.001	-0.357	0.023	0.203	2.195	-0.016	0.009
0.181	0.03	-0.029	0.002	-0.04	-0.365	0.034	0.015	2.271	0.066	-0.003
0.838	0.163	-0.024	0.003	-0.092	-0.225	0.041	-0.184	2.44	0.11	-0.012
1.346	0.281	0.01	0.003	-0.105	-0.02	0.039	-0.156	2.608	0.009	-0.014
1.057	0.276	0.01	-0.007	-0.002	0.123	0.036	0.064	2.573	-0.113	-0.014
0.45	-0.008	-0.037	-0.015	0.117	0.274	0.035	0.28	2.491	-0.167	-0.012
0.034	-0.33	-0.061	-0.014	0.138	0.509	0.033	0.369	2.41	-0.142	-0.006
-0.278	-0.339	-0.065	-0.01	0.091	0.64	0.025	0.105	2.295	-0.042	-0.005
-0.343	-0.066	-0.091	0.004	0.032	0.519	0.027	-0.282	2.469	0.032	-0.001
-0.191	0.128	-0.104	0.016	-0.032	0.355	0.041	-0.236	2.665	0.031	-0.002
-0.088	0.146	-0.089	0.003	-0.051	0.358	0.05	0.026	2.452	0.035	-0.01
-0.018	0.176	-0.085	-0.005	0.005	0.362	0.049	0.038	2.151	0.059	-0.009
0.006	0.232	-0.09	0.006	0.034	0.26	0.042	-0.07	2.073	0.038	0.002
-0.088	0.237	-0.091	0.008	-0.006	0.246	0.038	-0.025	2.085	-0.017	0.006
-0.173	0.205	-0.098	-0.002	-0.042	0.332	0.044	0.105	1.968	-0.033	-0.003
-0.123	0.169	-0.095	-0.002	-0.058	0.363	0.047	0.094	1.767	0.034	-0.012
-0.06	0.143	-0.086	0.01	-0.057	0.281	0.034	0.009	1.472	0.11	-0.003
-0.139	0.129	-0.079	0.018	-0.042	0.138	0.021	-0.009	0.975	0.094	0.015
-0.229	0.122	-0.065	0.009	-0.043	0.068	0.024	-0.117	0.616	0.153	0.015
-0.245	0.122	-0.052	0.002	-0.063	0.021	0.027	-0.262	0.519	0.31	0.005
-0.247	0.129	-0.053	0.009	-0.086	-0.085	0.029	-0.173	0.304	0.148	0.007
-0.161	0.141	-0.059	0.01	-0.073	-0.075	0.037	0.124	-0.132	-0.289	0.01
-0.052	0.13	-0.058	0.004	-0.003	0.033	0.034	0.329	-0.688	-0.475	-0.003
-0.07	0.097	-0.038	0.008	0.06	0.065	0.023	0.224	-1.147	-0.344	-0.008
-0.045	0.08	-0.027	0.016	0.055	0.101	0.024	0.048	-1.402	-0.176	0.005
0.15	0.016	-0.047	0.019	0.017	0.179	0.029	0.034	-1.792	-0.066	0.006
0.306	-0.12	-0.066	0.016	-0.002	0.2	0.029	0.07	-2.297	-0.019	-0.001
0.336	-0.186	-0.074	0.012	-0.019	0.153	0.028	0.134	-2.59	-0.037	0.008
0.388	-0.125	-0.07	0.003	-0.053	0.036	0.027	0.255	-2.805	-0.034	0.008
0.371	-0.033	-0.05	-0.007	-0.054	-0.13	0.035	0.263	-2.943	0.018	-0.002
0.154	0.024	-0.052	0.001	-0.002	-0.231	0.037	-0.137	-2.734	0.052	0.002
-0.007	0.035	-0.073	0.004	0.074	-0.227	0.032	-0.688	-2.382	0.057	0.004
-0.03	-0.049	-0.077	-0.003	0.198	-0.192	0.04	-0.743	-2.258	0.065	-0.003
-0.128	-0.27	-0.066	0.01	0.239	-0.161	0.044	-0.445	-2.3	0.074	0
-0.226	-0.459	-0.077	0.017	0.063	-0.087	0.037	-0.189	-2.298	0.064	0.008
-0.23	-0.387	-0.095	-0.002	-0.109	-0.027	0.042	0.034	-2.164	0.049	0.005
-0.338	-0.081	-0.089	-0.012	-0.141	-0.083	0.045	0.117	-1.943	0.04	-0.01
-0.519	0.18	-0.07	-0.007	-0.15	-0.132	0.033	0.138	-1.919	0.028	-0.017
-0.493	0.157	-0.059	-0.003	-0.106	-0.107	0.029	0.236	-2.102	0.024	-0.008
-0.269	-0.015	-0.052	-0.012	-0.017	-0.176	0.04	0.097	-2.054	0.032	-0.002
-0.056	-0.046	-0.035	-0.022	0.018	-0.333	0.04	-0.212	-1.768	0.036	-0.007
0.147	0.032	-0.021	-0.013	0.049	-0.392	0.029	-0.241	-1.461	0.032	0
0.377	0.065	-0.035	-0.005	0.101	-0.354	0.035	-0.04	-1.083	0.023	0.008
0.271	0.084	-0.049	-0.009	0.075	-0.304	0.044	0.149	-0.645	0.017	-0.001
-0.262	0.125	-0.049	0.001	-0.036	-0.254	0.032	0.166	-0.115	0.004	-0.009
-0.592	0.15	-0.045	0.01	-0.129	-0.346	0.025	0.01	0.48	0	-0.005
-0.505	0.145	-0.036	0.008	-0.154	-0.56	0.031	-0.025	0.968	-0.003	-0.002
-0.169	0.107	-0.032	0.005	-0.138	-0.593	0.031	-0.003	1.326	-0.112	0.001
0.316	0.084	-0.034	0.004	-0.091	-0.494	0.032	-0.135	1.482	-0.29	0
0.485	0.107	-0.036	0.01	-0.041	-0.496	0.038	-0.161	1.529	-0.322	-0.007
0.215	0.117	-0.035	0.021	-0.015	-0.458	0.044	-0.009	1.725	-0.181	-0.006
0.023	0.122	-0.047	0.026	-0.002	-0.201	0.047	0.119	1.925	-0.031	-0.007
0.161	0.165	-0.063	0.013	0.012	0.153	0.045	0.203	2.101	0.04	-0.009
0.399	0.186	-0.06	0	0.039	0.356	0.036	0.192	2.375	0.03	0.001
0.429	0.189	-0.054	0.003	0.051	0.322	0.026	0.056	2.367	-0.011	0.003
0.22	0.221	-0.076	-0.002	-0.008	0.266	0.028	-0.037	2.115	-0.001	0.001
0.039	0.194	-0.101	-0.012	-0.084	0.27	0.034	0.015	2.217	0.047	0.005
0.055	0.094	-0.078	-0.002	-0.113	0.15	0.027	-0.091	2.455	0.068	0
0.117	0.037	-0.048	0.022	-0.12	-0.014	0.016	-0.362	2.271	0.068	-0.001
0.089	0.059	-0.073	0.021	-0.06	-0.046	0.017	-0.177	1.907	0.06	0.015
0.038	0.115	-0.097	0	0.095	0.004	0.024	0.204	1.734	0.05	0.018
-0.018	0.111	-0.083	0.003	0.206	0.056	0.029	0.104	1.681	0.064	0.005
-0.109	0.014	-0.084	0.015	0.16	0.053	0.036	-0.083	1.701	0.081	0
-0.145	-0.074	-0.101	0.011	0.068	0.075	0.034	-0.018	1.542	0.077	0.002
-0.126	-0.186	-0.1	-0.009	0.04	0.261	0.03	0.092	0.965	0.058	-0.002
-0.08	-0.422	-0.096	-0.028	-0.001	0.453	0.043	0.176	0.542	0.035	-0.005
0.169	-0.642	-0.108	-0.012	-0.088	0.448	0.058	0.149	0.65	0.075	0.005
0.477	-0.664	-0.111	0.019	-0.124	0.281	0.056	0.004	0.836	0.163	0.016
0.489	-0.488	-0.084	0.014	-0.106	0.058	0.047	-0.048	0.668	0.125	0.011
0.218	-0.18	-0.044	-0.008	-0.083	-0.064	0.046	0.023	0.279	-0.022	0
-0.243	0.112	-0.027	-0.016	-0.048	-0.029	0.048	0.074	-0.023	-0.036	-0.002
-0.531	0.227	-0.035	-0.01	-0.007	0.037	0.042	0.079	-0.396	0.097	-0.003
-0.335	0.277	-0.044	0.003	0.017	0.104	0.035	0.069	-0.925	0.179	0.003
-0.328	0.336	-0.056	-0.001	0.018	0.188	0.037	0.022	-1.327	0.142	0.01
-0.763	0.16	-0.052	-0.013	-0.001	0.185	0.038	-0.07	-1.514	0.027	0.007
-0.567	-0.175	-0.025	0.003	-0.033	0.07	0.036	-0.108	-1.62	-0.096	-0.001
0.219	-0.312	-0.028	0.023	-0.071	-0.095	0.038	-0.054	-1.805	-0.205	-0.004
0.374	-0.338	-0.038	0.015	-0.098	-0.232	0.039	0.006	-2.012	-0.298	0
0.153	-0.369	-0.02	0.008	-0.07	-0.275	0.03	0.03	-2.148	-0.281	0.003
0.239	-0.192	-0.012	0.023	-0.001	-0.219	0.031	0.001	-2.378	-0.191	0.002
0.193	0.121	-0.033	0.027	0.056	-0.061	0.041	-0.031	-2.748	-0.21	0.002
-0.082	0.256	-0.054	0.016	0.082	0.056	0.043	-0.009	-2.959	-0.304	-0.001
-0.106	0.199	-0.068	0.011	0.065	0.049	0.046	-0.049	-2.843	-0.285	-0.004
0.136	0.134	-0.084	0.009	0.025	0.071	0.047	-0.165	-2.49	-0.124	-0.005
0.243	0.057	-0.089	0.012	-0.003	0.091	0.038	-0.155	-2.065	0.06	-0.005
0.137	-0.163	-0.086	0.015	0.01	0.047	0.032	-0.041	-1.812	0.184	-0.001
0.197	-0.358	-0.086	-0.008	0.123	0.014	0.03	-0.058	-1.637	0.234	-0.002
0.35	-0.297	-0.083	-0.031	0.268	-0.036	0.032	-0.144	-1.294	0.211	-0.007
0.225	-0.219	-0.074	-0.024	0.268	-0.093	0.034	-0.102	-1.142	0.132	0.001
-0.067	-0.31	-0.066	-0.017	0.098	-0.159	0.032	-0.084	-1.406	0.067	0.005
-0.284	-0.339	-0.067	-0.029	-0.116	-0.346	0.042	-0.178	-1.515	0.059	-0.004
-0.333	-0.188	-0.054	-0.024	-0.254	-0.51	0.051	-0.096	-1.103	0.067	-0.004
-0.219	-0.008	-0.034	-0.002	-0.242	-0.461	0.041	0.158	-0.532	0.058	-0.002
-0.053	0.084	-0.047	0.005	-0.113	-0.389	0.027	0.119	-0.131	0.056	-0.008
0.059	0.112	-0.07	0.006	-0.005	-0.465	0.024	-0.363	0.061	0.06	-0.004
0.021	0.133	-0.072	0.011	0.023	-0.499	0.029	-0.583	0.046	0.049	0.001
-0.114	0.142	-0.065	0.007	-0.011	-0.34	0.027	-0.025	0.213	0.045	-0.004
-0.191	0.145	-0.064	-0.004	-0.096	-0.187	0.029	0.459	0.826	0.055	-0.009
-0.089	0.149	-0.071	-0.009	-0.163	-0.136	0.041	0.214	1.424	0.059	-0.005
0.297	0.117	-0.077	-0.003	-0.175	-0.078	0.037	0.008	1.732	0.047	0
0.645	0.069	-0.064	-0.002	-0.146	-0.113	0.029	0.195	1.916	0.026	-0.005
0.513	0.053	-0.042	0.001	-0.078	-0.23	0.031	0.208	2.144	0.015	-0.011
0.146	0.044	-0.042	0.013	-0.015	-0.156	0.032	0.075	2.384	0.011	-0.003
0.017	0.038	-0.058	0.007	0.03	0.097	0.031	0.088	2.455	0.007	0.004
0.085	0.056	-0.064	-0.004	0.07	0.334	0.032	0.123	2.397	0.004	0
-0.002	0.078	-0.056	-0.002	0.059	0.521	0.032	0.154	2.361	0.029	-0.005
-0.249	0.087	-0.06	0	0.003	0.577	0.031	0.198	2.318	0.162	-0.006
-0.329	0.082	-0.087	0.001	-0.037	0.492	0.037	0.156	2.179	0.244	0.001
-0.224	0.049	-0.077	0.005	-0.059	0.388	0.036	0.067	2.022	-0.005	0.009
-0.187	0.013	-0.044	0.008	-0.068	0.276	0.029	0.03	2.019	-0.338	0.011
-0.248	0.017	-0.058	0.012	-0.045	0.184	0.041	0.045	2.09	-0.357	0.014
-0.212	0.023	-0.074	0.011	-0.006	0.121	0.051	0.077	1.978	-0.177	0.012
-0.002	0.01	-0.054	0.001	0.02	0.018	0.036	0.09	1.657	-0.05	-0.001
0.131	0.036	-0.047	-0.009	0.049	-0.035	0.021	0.074	1.363	0.003	-0.008
-0.171	0.077	-0.052	-0.004	0.124	0.017	0.026	0.053	1.086	0.022	-0.007
-0.742	0.063	-0.045	0.006	0.23	0.049	0.03	0.042	0.632	0.008	-0.001
-1.007	0.032	-0.046	0	0.263	0.032	0.026	0.043	0.341	-0.015	0.008
-0.819	0.027	-0.051	-0.003	0.214	-0.025	0.037	0.029	0.401	-0.024	0.006
-0.273	0.014	-0.04	0.013	0.177	-0.143	0.049	0.021	0.339	-0.022	0.005
0.484	0.002	-0.042	0.022	0.101	-0.233	0.036	0.03	0.236	-0.024	0.007
0.921	0.025	-0.058	0.009	-0.053	-0.298	0.029	-0.09	0.359	-0.03	0.001
0.699	0.048	-0.054	0.001	-0.128	-0.417	0.036	-0.229	0.299	-0.033	-0.006
0.305	0.049	-0.042	0.011	-0.139	-0.423	0.032	-0.076	-0.201	-0.031	-0.011
0.256	0.044	-0.055	0.02	-0.23	-0.249	0.033	0.161	-0.894	-0.022	-0.011
0.264	0.037	-0.083	0.011	-0.3	-0.226	0.045	0.138	-1.345	-0.009	-0.01
0.159	0.036	-0.077	0.003	-0.209	-0.343	0.046	-0.005	-1.463	-0.004	-0.003
0.172	0.047	-0.055	0.003	-0.075	-0.187	0.046	-0.02	-1.674	-0.005	0.006
0.204	0.042	-0.077	-0.002	-0.018	0.129	0.056	0.123	-2.111	0.005	0.003
0.172	0.026	-0.101	-0.008	0.039	0.278	0.055	0.16	-2.454	0.024	-0.005
0.132	0.024	-0.084	-0.007	0.111	0.343	0.037	-0.145	-2.509	0.046	-0.009
0.028	0.005	-0.073	-0.008	0.087	0.36	0.028	-0.386	-2.483	0.055	-0.008
-0.098	-0.038	-0.076	0	0.009	0.342	0.035	-0.156	-2.589	0.024	-0.002
-0.146	-0.094	-0.074	0.007	-0.03	0.496	0.036	0.188	-2.51	-0.018	-0.002
-0.12	-0.225	-0.081	-0.007	-0.081	0.684	0.03	0.331	-2.003	0.009	-0.004
-0.085	-0.361	-0.085	-0.013	-0.139	0.66	0.034	0.399	-1.385	0.057	-0.001
-0.091	-0.322	-0.073	0.01	-0.077	0.582	0.04	0.331	-1.045	0.014	0.002
-0.081	-0.153	-0.071	0.018	0.064	0.53	0.035	-0.017	-1.161	-0.065	0.003
-0.053	-0.028	-0.071	-0.005	0.125	0.437	0.032	-0.374	-1.458	-0.081	0.003
-0.144	0.033	-0.058	-0.007	0.098	0.387	0.034	-0.404	-1.459	-0.048	0.006
-0.254	0.096	-0.052	0.01	0.006	0.429	0.03	-0.146	-1.074	-0.008	0.005
-0.091	0.128	-0.056	0.002	-0.123	0.469	0.029	0.183	-0.552	0.038	0.002
0.223	0.096	-0.068	-0.01	-0.166	0.35	0.038	0.333	-0.178	0.044	0.004
0.32	0.055	-0.069	0.006	-0.111	0.07	0.037	0.153	0.046	-0.071	-0.004
0.151	0.031	-0.046	0.026	-0.054	-0.166	0.032	-0.12	0.263	-0.217	-0.009
0.002	0.007	-0.037	0.01	-0.016	-0.227	0.036	-0.173	0.441	-0.206	0.003
-0.01	0.002	-0.055	-0.019	0.005	-0.186	0.041	-0.18	0.553	-0.05	0.006
-0.098	0.007	-0.064	-0.012	0.004	-0.191	0.037	-0.297	0.72	0.079	0
-0.165	0.006	-0.056	0.008	0.024	-0.271	0.033	-0.197	1.006	0.102	0
0.053	0.014	-0.048	0.01	0.075	-0.385	0.037	-0.062	1.313	0.054	0
0.268	0.024	-0.042	0.005	0.09	-0.602	0.041	-0.439	1.481	-0.012	0.004
0.189	0.012	-0.055	-0.002	0.045	-0.827	0.041	-0.764	1.503	-0.031	0.003
0.011	-0.006	-0.07	0.001	-0.037	-0.802	0.037	-0.306	1.644	0.018	-0.002
-0.125	-0.007	-0.051	0.018	-0.118	-0.61	0.035	0.24	1.999	0.066	0.002
-0.379	-0.001	-0.044	0.017	-0.105	-0.504	0.036	0.154	2.324	0.064	0.004
-0.613	-0.005	-0.068	0.004	-0.024	-0.498	0.034	-0.028	2.356	0.028	-0.004
-0.445	-0.001	-0.063	0.008	0.006	-0.465	0.03	0.155	2.18	0.001	-0.008
-0.069	0.018	-0.035	0.012	-0.016	-0.319	0.03	0.361	2.242	0.005	-0.005
0.19	0.024	-0.036	0	-0.047	-0.203	0.035	0.36	2.469	0.004	0.002
0.489	0.002	-0.058	-0.005	-0.085	-0.354	0.035	0.23	2.528	-0.007	0.004
0.782	-0.013	-0.062	0.01	-0.091	-0.543	0.027	0.137	2.394	-0.001	-0.011
0.666	-0.011	-0.049	0.018	-0.042	-0.448	0.028	0.196	1.987	0.021	-0.023
0.178	0	-0.054	-0.005	0.003	-0.32	0.032	0.061	1.591	0.044	-0.012
-0.024	0.012	-0.075	-0.024	0.024	-0.274	0.032	-0.393	1.466	0.044	0.005
0.229	0.018	-0.083	-0.004	0.056	-0.092	0.033	-0.553	1.375	0.017	0.008
0.323	0.031	-0.078	0.009	0.065	0.105	0.029	-0.26	1.122	0.005	0.005
0.076	0.046	-0.069	-0.006	0.035	0.142	0.025	-0.03	0.682	0.026	0.009
-0.196	0.03	-0.068	-0.011	0.011	0.102	0.032	-0.016	0.395	0.054	0.013
-0.438	-0.005	-0.082	-0.006	-0.005	0.11	0.038	0.019	0.408	0.066	0.009
-0.562	-0.02	-0.091	-0.003	-0.005	0.157	0.038	0.114	0.154	0.066	0.004
-0.447	-0.001	-0.086	0.016	0.023	0.182	0.038	0.113	-0.531	0.063	0.006
-0.334	0.019	-0.081	0.023	0.035	0.175	0.033	0.025	-1.078	0.05	0.017
-0.394	0.004	-0.071	0.005	0.008	0.107	0.036	0.043	-1.413	0.028	0.021
-0.5	-0.008	-0.054	-0.001	-0.037	0.028	0.047	0.167	-1.845	0.015	0.007
-0.395	-0.052	-0.039	0.004	-0.103	-0.031	0.046	0.095	-1.962	0.015	-0.004
-0.026	-0.184	-0.041	0.002	-0.14	-0.184	0.041	-0.182	-1.813	0.012	-0.001
0.24	-0.248	-0.057	-0.003	-0.077	-0.322	0.042	-0.167	-2.1	0.013	0.005
0.242	-0.157	-0.055	-0.007	0.028	-0.263	0.043	0.133	-2.312	0.014	0
0.22	-0.016	-0.04	0.006	0.08	-0.22	0.043	0.031	-2.084	0.007	-0.011
0.265	0.091	-0.051	0.012	0.123	-0.335	0.04	-0.44	-2.074	0.005	-0.007
0.288	0.107	-0.067	-0.005	0.202	-0.334	0.038	-0.399	-2.321	0.005	0.001
0.299	0.067	-0.063	-0.014	0.214	-0.211	0.037	0.104	-2.44	-0.015	-0.001
0.32	0.079	-0.056	-0.014	0.086	-0.187	0.029	0.244	-2.273	-0.046	-0.002
0.119	0.109	-0.053	-0.013	-0.091	-0.094	0.017	0.131	-2.042	-0.061	-0.002
-0.218	0.091	-0.06	0	-0.186	0.108	0.017	0.144	-2.033	-0.075	-0.002
-0.163	0.074	-0.085	0.011	-0.193	0.232	0.032	0.151	-1.894	-0.096	0
0.184	0.08	-0.094	0.007	-0.157	0.377	0.041	0.123	-1.427	-0.104	-0.008
0.3	0.052	-0.063	0.009	-0.053	0.575	0.036	0.009	-1.053	-0.104	-0.016
0.148	-0.013	-0.046	0.011	0.073	0.639	0.032	-0.173	-0.963	-0.117	-0.008
-0.033	-0.037	-0.058	0	0.099	0.558	0.032	-0.135	-0.925	-0.142	-0.001
-0.092	0.034	-0.064	0	0.037	0.435	0.036	0.057	-0.805	-0.146	-0.002
0.018	0.145	-0.063	0.012	-0.022	0.361	0.04	0.091	-0.734	-0.097	-0.007
0.195	0.173	-0.069	0.004	-0.039	0.441	0.032	-0.041	-0.714	-0.068	-0.01
0.092	0.124	-0.073	-0.007	-0.024	0.582	0.028	-0.139	-0.562	-0.118	-0.004
-0.477	0.114	-0.071	0.004	-0.003	0.578	0.036	-0.081	-0.347	-0.16	-0.009
-0.928	0.068	-0.058	0.017	0.002	0.491	0.039	0.044	-0.166	-0.128	-0.015
-0.677	-0.121	-0.045	-0.003	-0.012	0.401	0.039	0.073	0.134	-0.056	-0.003
-0.138	-0.253	-0.047	-0.023	-0.001	0.225	0.035	0.025	0.584	0.033	0
0.17	-0.179	-0.053	-0.012	0.068	0.048	0.032	-0.061	1.119	0.101	-0.007
0.381	-0.087	-0.048	-0.005	0.138	-0.075	0.036	-0.223	1.701	0.113	-0.001
0.567	-0.114	-0.041	-0.004	0.141	-0.196	0.038	-0.285	2.113	0.106	-0.002
0.607	-0.117	-0.058	0.003	0.082	-0.141	0.039	-0.079	2.256	0.101	-0.009
0.474	-0.016	-0.093	0.001	0.037	0.074	0.05	0.127	2.341	0.089	0.002
0.169	0.072	-0.101	0.007	0.026	0.165	0.055	0.131	2.464	0.078	0.013
-0.062	0.111	-0.078	0.017	-0.044	0.16	0.042	0.101	2.494	0.076	0.006
-0.071	0.145	-0.06	0.008	-0.161	0.17	0.035	0.064	2.397	0.076	0.005
-0.212	0.156	-0.065	0.002	-0.215	0.151	0.042	-0.021	2.407	0.076	0.01
-0.52	0.151	-0.073	0.007	-0.21	0.075	0.043	-0.03	2.542	0.072	0.007
-0.531	0.165	-0.057	-0.003	-0.173	-0.049	0.034	0.005	2.443	0.048	0.001
-0.126	0.183	-0.05	-0.012	-0.072	-0.149	0.031	-0.004	2.198	0.017	-0.008
0.339	0.183	-0.071	0.002	0.057	-0.257	0.038	0.011	2.09	0.057	-0.005
0.33	0.173	-0.06	0.017	0.109	-0.414	0.034	0.049	1.935	0.101	0.011
-0.12	0.181	-0.03	0.019	0.076	-0.493	0.026	0.074	1.662	-0.035	0.01
-0.305	0.214	-0.044	0.008	0.007	-0.492	0.034	0.11	1.349	-0.203	-0.003
-0.162	0.233	-0.06	-0.001	-0.083	-0.469	0.039	0.08	0.975	-0.138	-0.002
-0.106	0.199	-0.055	0.005	-0.124	-0.371	0.033	-0.029	0.615	0.036	0.002
-0.149	0.119	-0.055	0.007	-0.069	-0.197	0.032	-0.043	0.263	0.107	0.006
-0.211	0.006	-0.053	0.003	-0.018	-0.039	0.037	0.059	-0.045	0.064	0.006
0.015	-0.148	-0.045	0	-0.016	-0.047	0.04	0.138	-0.147	0.049	-0.007
0.485	-0.239	-0.055	0.002	-0.008	-0.166	0.035	0.144	-0.249	0.155	-0.004
0.353	-0.156	-0.069	0.004	-0.011	-0.176	0.037	0.077	-0.548	0.135	0.014
-0.311	-0.061	-0.056	0.006	-0.025	-0.207	0.038	-0.022	-0.609	-0.131	0.005
-0.569	-0.086	-0.038	0.018	-0.013	-0.328	0.03	-0.008	-0.477	-0.299	-0.008
-0.245	-0.119	-0.04	0.02	-0.019	-0.324	0.03	0.083	-0.701	-0.244	-0.002
0.327	-0.222	-0.038	0.003	-0.05	-0.28	0.035	0.013	-1.062	-0.154	0.001
0.73	-0.468	-0.025	-0.009	-0.047	-0.302	0.033	-0.141	-1.564	-0.085	0.002
0.653	-0.653	-0.047	-0.008	0.002	-0.258	0.036	-0.082	-2.356	-0.025	0.009
0.322	-0.814	-0.086	-0.006	0.087	-0.143	0.042	0.091	-2.832	0.042	0.01
0.082	-1.073	-0.075	-0.009	0.181	-0.035	0.035	0.116	-2.924	0.091	0.013
-0.005	-1.07	-0.048	-0.003	0.211	-0.015	0.024	0.034	-2.977	0.081	0.016
0.05	-0.599	-0.076	0.012	0.17	-0.103	0.025	0.007	-2.801	0.064	0.005
0.192	-0.037	-0.101	0.015	0.097	-0.165	0.032	0.048	-2.332	0.057	-0.003
0.23	0.261	-0.081	0.006	-0.034	-0.154	0.038	0.075	-1.959	0.027	0.004
0.143	0.319	-0.062	0.004	-0.175	-0.162	0.04	0.071	-1.827	0.007	0.004
0.114	0.319	-0.063	0.008	-0.216	-0.212	0.037	0.041	-1.653	0.017	-0.005
-0.048	0.319	-0.066	0.003	-0.179	-0.197	0.034	0.022	-1.477	0.032	-0.001
-0.494	0.277	-0.078	-0.01	-0.127	-0.081	0.032	0.102	-1.41	0.049	0.006
-0.655	0.235	-0.093	-0.006	-0.072	-0.027	0.028	0.155	-1.221	0.058	0.008
-0.307	0.203	-0.082	0.014	-0.036	-0.066	0.029	0.075	-0.927	0.055	0.013
-0.003	0.142	-0.061	0.017	-0.009	-0.035	0.04	0.047	-0.653	0.046	0.004
0.021	0.106	-0.058	0.003	0.009	0.073	0.047	-0.01	-0.352	0.026	-0.012
-0.09	0.044	-0.058	-0.005	0.004	0.132	0.039	-0.228	-0.13	-0.004	-0.008
-0.073	-0.105	-0.049	-0.008	0.011	0.159	0.032	-0.284	-0.156	-0.019	-0.001
0.046	-0.181	-0.055	-0.01	0.054	0.228	0.032	-0.1	-0.255	-0.025	-0.011
-0.118	-0.116	-0.076	-0.014	0.101	0.308	0.038	0.113	-0.105	-0.041	-0.016
-0.213	0.011	-0.069	-0.012	0.068	0.391	0.039	0.284	0.116	-0.043	-0.004
0.076	0.114	-0.05	0.003	-0.028	0.429	0.026	0.206	0.171	-0.03	0
0.064	0.111	-0.057	0.011	-0.052	0.262	0.026	-0.059	0.339	-0.018	-0.008
-0.334	0.061	-0.056	-0.001	-0.032	0.054	0.041	-0.151	0.768	0.008	-0.014
-0.418	0.058	-0.042	-0.011	-0.061	0.135	0.043	-0.162	1.277	0.034	-0.017
-0.117	0.069	-0.046	-0.005	-0.082	0.377	0.038	-0.136	1.684	0.036	-0.013
0.158	0.057	-0.053	0	-0.066	0.549	0.038	0.058	1.875	0.036	-0.01
0.14	0.053	-0.058	-0.001	-0.023	0.602	0.038	0.205	2.031	0.046	-0.01
-0.071	0.058	-0.07	-0.003	0.031	0.463	0.045	0.171	2.306	0.048	-0.011
-0.063	0.053	-0.077	-0.008	0.044	0.28	0.048	-0.039	2.464	0.04	-0.012
0.243	0.055	-0.081	-0.004	0.005	0.279	0.041	-0.264	2.446	0.028	-0.009
0.535	0.061	-0.085	0.006	-0.036	0.382	0.039	-0.202	2.436	0.014	-0.003
0.615	0.052	-0.082	0.001	-0.036	0.387	0.034	-0.04	2.36	-0.001	0.001
0.415	0.043	-0.071	-0.007	-0.018	0.221	0.026	-0.038	2.168	-0.002	-0.003
0.066	0.053	-0.067	0.001	-0.027	-0.006	0.033	0.026	2.111	0.002	-0.012
-0.04	0.049	-0.073	0.009	-0.063	-0.193	0.03	0.115	2.175	-0.017	-0.008
0.13	0.031	-0.075	0.008	-0.111	-0.412	0.02	-0.165	2.044	-0.038	0.001
0.207	0.048	-0.055	0.006	-0.126	-0.622	0.027	-0.496	1.772	-0.026	0.005
0.094	0.062	-0.029	0.007	-0.061	-0.676	0.039	-0.287	1.669	-0.011	0.013
-0.056	0.043	-0.037	0.013	0.013	-0.601	0.039	0.104	1.627	-0.022	0.02
-0.153	0.041	-0.062	0.01	0.02	-0.485	0.039	0.161	1.402	-0.035	0.019
-0.21	0.061	-0.06	-0.001	-0.013	-0.358	0.04	0.038	1.104	-0.044	0.013
-0.209	0.064	-0.048	0	-0.039	-0.28	0.032	-0.086	0.78	-0.064	0.014
-0.099	0.055	-0.059	0.009	-0.033	-0.278	0.03	-0.082	0.482	-0.078	0.022
-0.039	0.046	-0.071	0.011	0.032	-0.276	0.035	0.082	0.281	-0.077	0.019
-0.2	0.033	-0.073	0.011	0.13	-0.251	0.031	0.073	-0.063	-0.076	0.009
-0.368	0.027	-0.076	0.01	0.194	-0.208	0.03	-0.091	-0.506	-0.073	0.004
-0.299	0.02	-0.067	0.013	0.186	-0.078	0.034	-0.032	-0.841	-0.067	-0.001
-0.196	-0.002	-0.056	0.014	0.107	0.111	0.034	0.145	-1.269	-0.074	-0.004
-0.243	-0.004	-0.06	0.005	-0.021	0.226	0.033	0.121	-1.85	-0.083	-0.004
-0.252	0.018	-0.055	-0.002	-0.121	0.19	0.033	-0.022	-2.249	-0.064	-0.003
-0.059	0.01	-0.041	0.003	-0.083	0.027	0.036	-0.087	-2.354	-0.02	-0.004
0.287	-0.036	-0.044	0.007	0.093	-0.157	0.037	-0.038	-2.44	0.001	-0.004
0.5	-0.057	-0.053	0.003	0.207	-0.247	0.043	0.079	-2.572	-0.006	-0.004
0.367	-0.031	-0.034	-0.008	0.096	-0.208	0.055	0.154	-2.681	-0.004	-0.007
0.081	-0.013	-0.024	-0.005	-0.116	-0.158	0.047	0.154	-2.818	0.007	0
-0.069	-0.022	-0.053	0.015	-0.205	-0.15	0.036	0.151	-2.846	0.013	0.012
-0.049	-0.027	-0.069	0.016	-0.134	-0.055	0.038	0.146	-2.684	0.015	0.004
-0.014	-0.021	-0.073	0.001	-0.018	0.095	0.039	0.051	-2.419	0.011	-0.011
0.035	-0.003	-0.085	-0.007	0.04	0.156	0.041	-0.083	-2.192	0.009	-0.008
0.129	0.017	-0.084	-0.007	0.043	0.187	0.046	0.029	-1.975	0.019	-0.005
0.05	0.011	-0.079	-0.005	0.01	0.22	0.042	0.351	-1.573	0.031	-0.014
-0.077	-0.017	-0.08	-0.006	-0.041	0.126	0.035	0.251	-1.192	0.028	-0.016
0.171	-0.026	-0.067	-0.006	-0.026	-0.061	0.033	-0.362	-0.982	0.011	-0.006
0.59	-0.026	-0.054	0.01	0.049	-0.142	0.034	-0.555	-0.832	0.004	0.008
0.633	-0.041	-0.056	0.022	0.04	-0.092	0.033	-0.074	-0.79	0.003	0.01
0.234	-0.048	-0.059	0.006	-0.083	-0.026	0.036	0.227	-0.585	-0.001	-0.003
-0.176	-0.029	-0.06	-0.005	-0.148	0.006	0.04	0.043	-0.083	0.016	-0.005
-0.185	0.006	-0.066	0.008	-0.085	0.029	0.04	-0.097	0.221	0.042	0.001
-0.055	0.027	-0.078	0.007	-0.032	0.108	0.037	0.05	0.261	0.053	-0.004
-0.305	0.013	-0.092	-0.007	0	0.179	0.03	0.197	0.436	0.051	-0.005
-0.616	0.01	-0.078	-0.005	0.061	0.158	0.031	0.148	0.685	0.041	0
-0.489	0.012	-0.046	0.005	0.024	0.057	0.037	-0.05	0.816	0.038	-0.004
-0.105	-0.011	-0.045	0.005	-0.078	-0.123	0.03	-0.278	0.963	0.037	-0.01
0.164	-0.019	-0.06	-0.002	-0.064	-0.228	0.018	-0.367	1.274	0.029	-0.004
0.095	-0.007	-0.06	-0.002	-0.008	-0.135	0.024	-0.25	1.692	0.024	0.009
-0.149	-0.001	-0.05	0.003	-0.014	0.019	0.03	-0.125	2.043	0.021	0.016
-0.187	0.007	-0.043	0.006	-0.026	0.109	0.032	-0.19	2.28	0.021	0.006
-0.048	0.014	-0.052	-0.001	-0.044	0.048	0.037	-0.261	2.435	0.033	0
-0.038	0.005	-0.065	-0.012	-0.04	-0.12	0.04	-0.06	2.538	0.034	0.006
-0.26	-0.003	-0.071	-0.003	0.027	-0.182	0.041	0.182	2.675	0.024	0.002
-0.388	0.002	-0.065	0.007	0.068	-0.163	0.036	0.097	2.828	0.022	-0.004
-0.169	0.002	-0.055	0.008	0.037	-0.184	0.022	-0.042	2.92	0.012	0.005
0.051	-0.001	-0.058	0.015	0.009	-0.29	0.019	0.105	2.949	-0.003	0.005
0.041	0.003	-0.057	0.018	0.006	-0.473	0.03	0.301	2.813	0.005	-0.001
0.009	0.007	-0.043	0.01	-0.019	-0.478	0.039	0.316	2.382	0.004	0.002
0.014	-0.006	-0.045	0.005	-0.086	-0.301	0.041	0.168	1.816	-0.026	-0.004
0.048	-0.029	-0.063	0.007	-0.134	-0.261	0.037	-0.083	1.429	-0.045	-0.015
0.129	-0.024	-0.059	0.008	-0.12	-0.271	0.033	-0.106	1.182	-0.045	-0.013
0.067	0.006	-0.048	0.007	-0.073	-0.092	0.036	0.223	0.898	-0.05	-0.01
-0.113	0.008	-0.061	-0.008	-0.023	0.176	0.043	0.269	0.678	-0.05	-0.01
-0.084	-0.02	-0.067	-0.034	-0.01	0.318	0.047	-0.1	0.572	-0.034	0
0.146	-0.019	-0.06	-0.024	-0.022	0.304	0.042	-0.155	0.433	-0.025	0.007
0.228	0.005	-0.064	0.003	-0.019	0.311	0.038	0.145	0.258	-0.028	0.001
0.093	0.007	-0.066	-0.008	-0.03	0.418	0.043	0.259	0.125	-0.02	-0.002
0.03	-0.001	-0.066	-0.022	-0.012	0.467	0.044	0.166	-0.085	0.003	-0.002
0.114	-0.011	-0.078	-0.008	0.097	0.433	0.036	0.087	-0.35	0.004	0
0.145	-0.026	-0.077	0.003	0.175	0.499	0.034	-0.037	-0.544	-0.017	0.006
0.24	-0.032	-0.065	0.01	0.111	0.577	0.035	-0.326	-0.933	-0.04	0.009
0.506	-0.028	-0.076	0.023	-0.013	0.463	0.035	-0.581	-1.597	-0.06	0.007
0.516	-0.029	-0.09	0.012	-0.053	0.352	0.036	-0.534	-1.935	-0.058	0.007
0.188	-0.035	-0.08	-0.003	0.075	0.35	0.033	-0.259	-1.867	-0.053	0.009
-0.017	-0.019	-0.056	0.01	0.301	0.273	0.027	0.012	-2.29	-0.07	0.005
0.003	0.009	-0.052	0.008	0.356	0.061	0.035	0.044	-3.14	-0.084	-0.002
0.022	-0.003	-0.066	-0.008	0.114	-0.194	0.045	-0.213	-3.335	-0.071	-0.001
-0.104	-0.035	-0.054	0.007	-0.225	-0.316	0.032	-0.343	-2.918	-0.042	0.001
-0.249	-0.033	-0.031	0.018	-0.447	-0.306	0.022	-0.082	-2.646	-0.017	-0.006
-0.172	-0.021	-0.05	-0.01	-0.432	-0.282	0.038	0.158	-2.561	0.006	-0.011
0.027	-0.03	-0.075	-0.028	-0.176	-0.268	0.049	0.203	-2.399	0.036	-0.008
0.08	-0.04	-0.061	-0.01	0.093	-0.433	0.043	0.278	-2.238	0.061	0.001
0.051	-0.024	-0.041	0.008	0.159	-0.722	0.036	0.23	-2.191	0.071	0.01
0.118	0.005	-0.04	0.009	0.077	-0.771	0.036	0.1	-2.219	0.077	0.011
0.163	0.018	-0.051	0.005	-0.003	-0.582	0.031	0.091	-2.167	0.076	0.01
-0.014	0.013	-0.069	-0.002	-0.039	-0.368	0.021	-0.073	-1.838	0.065	0.01
-0.386	0.001	-0.082	0.002	-0.044	-0.227	0.02	-0.211	-1.48	0.065	0.01
-0.542	-0.003	-0.074	0.013	-0.033	-0.157	0.029	0.085	-1.217	0.063	0.01
-0.21	0	-0.056	0.005	-0.031	-0.105	0.043	0.329	-0.651	0.041	0.007
0.14	-0.009	-0.049	-0.004	-0.008	-0.137	0.045	0.226	-0.023	0.024	0.005
0.202	-0.014	-0.049	0.005	0.056	-0.168	0.035	0.136	0.227	0.014	0.002
0.262	0.01	-0.044	0.015	0.074	0.035	0.038	0.089	0.42	-0.002	-0.003
0.176	0.03	-0.052	0.007	0.041	0.304	0.051	0.062	0.642	-0.027	0.001
-0.299	0.014	-0.075	-0.004	0.026	0.328	0.047	0.124	0.646	-0.066	0.007
-0.576	-0.012	-0.073	0.009	-0.032	0.174	0.036	0.08	0.691	-0.093	0
-0.257	-0.023	-0.051	0.028	-0.141	-0.004	0.034	0.02	1.06	-0.085	-0.014
0.119	-0.03	-0.053	0.013	-0.178	-0.107	0.036	0.098	1.562	-0.073	-0.019
0.159	-0.026	-0.065	-0.01	-0.138	-0.051	0.035	0.049	1.958	-0.066	-0.017
-0.081	-0.01	-0.055	-0.001	-0.082	0.027	0.034	-0.076	2.257	-0.04	-0.017
-0.472	-0.007	-0.045	0.01	-0.007	0.058	0.039	-0.093	2.446	0.005	-0.017
-0.538	0	-0.055	-0.001	0.053	0.13	0.039	-0.113	2.507	0.042	-0.018
-0.096	0.002	-0.069	-0.005	0.03	0.184	0.031	-0.101	2.53	0.035	-0.02
0.359	-0.021	-0.084	0.01	-0.039	0.179	0.031	-0.154	2.393	0	-0.014
0.517	-0.024	-0.09	0.009	-0.035	0.133	0.036	-0.278	2.098	-0.009	-0.006
0.366	-0.009	-0.074	0.001	0.045	0.085	0.035	-0.074	2.031	0.009	-0.001
0.045	-0.014	-0.063	0.005	0.082	-0.022	0.035	0.32	2.185	0.021	0.005
-0.072	-0.022	-0.071	-0.001	0.078	-0.282	0.036	0.431	2.189	0.005	0.004
0.115	-0.014	-0.071	-0.007	0.092	-0.376	0.032	0.232	2.05	-0.028	0
0.258	0.007	-0.052	0.008	0.058	-0.128	0.028	-0.119	1.91	-0.044	0
0.169	0.02	-0.04	0.011	-0.045	0.062	0.033	-0.35	1.738	-0.054	0.001
0.05	0.004	-0.053	-0.009	-0.107	0.109	0.033	-0.241	1.59	-0.065	0
0.055	-0.008	-0.058	-0.007	-0.069	0.271	0.028	-0.038	1.44	-0.049	-0.001
0.138	0.003	-0.047	0.017	0.005	0.435	0.032	-0.012	1.135	-0.014	0.001
0.238	0.008	-0.063	-0.001	0.047	0.431	0.037	-0.117	0.771	0.001	0.007
0.19	-0.002	-0.088	-0.026	0.046	0.422	0.034	-0.153	0.387	0.009	0.01
-0.022	0.003	-0.082	0	-0.02	0.558	0.026	-0.007	-0.139	0.027	0.009
-0.067	0.028	-0.069	0.019	-0.097	0.643	0.023	-0.111	-0.531	0.037	0.007
0.086	0.027	-0.065	0.011	-0.061	0.469	0.029	-0.467	-0.629	0.046	0
0.121	0.005	-0.064	0.009	0.011	0.303	0.036	-0.277	-0.728	0.071	-0.006
0.008	0.001	-0.07	0.003	0.015	0.32	0.046	0.193	-0.758	0.076	0.006
-0.055	0.001	-0.077	-0.006	-0.001	0.181	0.053	0.301	-0.778	0.055	0.017
-0.002	-0.002	-0.076	0.001	-0.046	-0.032	0.042	0.353	-1.169	0.042	0.004
0.108	0	-0.067	0.017	-0.088	0.016	0.032	0.324	-1.504	0.024	-0.004
0.095	-0.007	-0.068	0.022	-0.042	0.091	0.034	0.066	-1.576	0.03	0.004
-0.173	-0.007	-0.077	0.006	0.011	0.073	0.034	-0.087	-1.883	0.044	0
-0.392	0.009	-0.062	-0.003	-0.005	0.064	0.035	-0.156	-2.245	-0.071	-0.006
-0.289	0.021	-0.042	0.006	-0.013	-0.099	0.043	-0.173	-2.353	-0.243	-0.002
-0.096	0.01	-0.053	0.005	0.001	-0.473	0.046	-0.068	-2.402	-0.25	0.005
0.025	-0.007	-0.062	0.001	-0.013	-0.8	0.04	-0.08	-2.461	-0.103	0.006
0.079	-0.008	-0.049	0.007	-0.022	-0.813	0.04	-0.083	-2.392	0.037	0.006
-0.008	-0.001	-0.044	-0.005	-0.001	-0.624	0.047	0.026	-2.128	0.087	0.006
-0.107	-0.009	-0.037	-0.025	0.004	-0.535	0.037	-0.06	-1.798	0.089	0.004
-0.103	-0.022	-0.027	-0.011	-0.019	-0.491	0.022	-0.163	-1.589	0.088	-0.003
-0.107	-0.008	-0.028	0.006	-0.04	-0.347	0.025	-0.006	-1.481	0.077	-0.007
-0.065	0.007	-0.039	-0.001	-0.041	-0.272	0.029	0.123	-1.289	0.063	-0.003
0.07	-0.004	-0.06	-0.005	-0.019	-0.393	0.03	0.032	-1.045	0.062	0.004
0.014	-0.002	-0.072	-0.004	0.007	-0.52	0.037	-0.066	-0.912	0.054	0.005
-0.267	0.014	-0.065	0	0.013	-0.42	0.038	-0.018	-0.78	0.03	0.003
-0.384	0.018	-0.056	0.01	0.009	-0.205	0.029	0.057	-0.578	-0.004	0.008
-0.207	0.015	-0.061	0.003	-0.006	-0.114	0.028	0.058	-0.41	-0.034	0.009
-0.049	0.005	-0.068	-0.012	-0.019	-0.075	0.037	0.046	-0.175	-0.04	0
-0.079	0	-0.066	-0.005	-0.009	0.016	0.039	0.076	0.256	-0.028	0.001
-0.027	0.021	-0.054	0.003	-0.012	0.063	0.037	0.112	0.547	-0.014	0.005
0.133	0.029	-0.044	-0.01	-0.016	0.014	0.039	0.114	0.532	0.014	0.004
0.07	0.011	-0.06	-0.017	0.013	-0.088	0.036	0.132	0.685	0.021	0.005
-0.027	-0.012	-0.077	0	0.034	-0.14	0.027	0.161	1.039	-0.023	0.003
0.078	-0.078	-0.057	0.017	0.025	-0.124	0.032	0.109	1.212	-0.058	-0.006
0.025	-0.153	-0.047	0.004	-0.004	-0.106	0.04	0.072	1.327	-0.068	-0.005
-0.192	-0.127	-0.07	-0.014	-0.041	-0.071	0.032	0.095	1.582	-0.071	0.003
-0.192	-0.031	-0.072	-0.007	-0.028	0.003	0.037	0.051	1.917	-0.055	0.001
-0.057	0.03	-0.06	0.001	0.024	0.068	0.055	0.012	2.275	-0.03	-0.001
0.067	0.041	-0.066	0.001	0.049	0.043	0.046	0.071	2.603	-0.017	-0.003
0.253	0.03	-0.076	0.007	0.08	-0.072	0.031	0.129	2.826	-0.007	-0.014
0.379	0.024	-0.084	0.015	0.105	-0.15	0.033	-0.033	2.941	0.017	-0.015
0.262	0.03	-0.086	0.016	0.064	-0.171	0.027	-0.436	2.958	0.045	-0.003
0.058	0.028	-0.077	0.018	-0.01	-0.101	0.02	-0.54	2.661	0.047	0.002
0.056	0.007	-0.081	0.017	-0.102	0.094	0.033	-0.182	1.981	0.038	-0.007
0.241	-0.004	-0.087	0.003	-0.144	0.183	0.047	0.018	1.491	0.04	-0.018
0.417	0.016	-0.08	-0.002	-0.051	0.126	0.049	-0.085	1.521	0.034	-0.013
0.471	0.036	-0.071	0.008	0.072	0.112	0.041	-0.01	1.565	0.029	-0.005
0.378	0.029	-0.07	0.006	0.112	0.109	0.034	0.178	1.367	0.037	-0.009
0.191	0.018	-0.084	-0.002	0.074	0.145	0.038	0.005	1.214	0.043	-0.017
0.07	0.02	-0.095	-0.005	-0.053	0.324	0.045	-0.192	1.078	0.044	-0.019
0.002	0.027	-0.085	0.001	-0.212	0.486	0.037	0.073	0.862	0.046	-0.017
-0.213	0.028	-0.068	0.007	-0.258	0.448	0.026	0.324	0.659	0.04	-0.008
-0.426	0.011	-0.049	0.002	-0.154	0.219	0.028	0.246	0.34	0.019	0.001
-0.376	0.001	-0.042	0.008	-0.015	0.009	0.031	0.116	-0.058	-0.014	0.002
-0.181	0.025	-0.05	0.01	0.064	0.11	0.034	-0.013	-0.332	0.007	0
-0.079	0.018	-0.052	-0.005	0.072	0.343	0.036	-0.133	-0.616	0.066	0.003
-0.149	-0.017	-0.064	-0.003	0.04	0.376	0.036	-0.136	-0.93	0.018	0.007
-0.291	0.005	-0.084	0.006	0.025	0.402	0.039	-0.107	-1.17	-0.036	0.006
-0.404	0.041	-0.068	0	0.024	0.463	0.039	-0.119	-1.53	-0.041	0.004
-0.376	0.047	-0.047	0.005	0.013	0.352	0.036	-0.046	-1.991	-0.213	0.009
-0.085	0.065	-0.049	0.009	0.019	0.207	0.035	0.076	-2.284	-0.369	0.01
0.18	0.083	-0.033	0.003	0.034	0.108	0.036	0.03	-2.527	-0.277	0.01
0.074	0.072	-0.007	0.013	0.033	-0.042	0.039	-0.065	-2.785	-0.123	0.014
-0.046	0.004	-0.009	0.016	0.04	-0.147	0.04	-0.016	-2.773	-0.021	0.01
0.179	-0.162	-0.024	-0.004	0.042	-0.178	0.033	-0.095	-2.663	0.043	0.005
0.216	-0.323	-0.044	-0.006	0.018	-0.256	0.029	-0.323	-2.77	0.08	0.015
-0.251	-0.324	-0.069	0.004	-0.018	-0.305	0.033	-0.218	-2.864	0.107	0.013
-0.479	-0.235	-0.074	0.005	-0.058	-0.252	0.04	0.13	-2.779	0.106	-0.003
-0.007	-0.183	-0.057	0.002	-0.079	-0.216	0.043	0.2	-2.505	0.066	-0.005
0.648	-0.144	-0.049	-0.007	-0.081	-0.258	0.04	0.049	-2.077	0.008	0.003
0.871	-0.059	-0.052	-0.011	-0.113	-0.339	0.033	0.034	-1.752	-0.02	0.004
0.623	0.035	-0.048	0	-0.156	-0.47	0.031	0.16	-1.457	-0.008	0.01
0.222	0.05	-0.046	0	-0.149	-0.66	0.032	0.165	-1.041	0.007	0.017
-0.067	0.02	-0.051	-0.009	-0.088	-0.746	0.032	0.016	-0.707	0.011	0.002
-0.097	0.045	-0.059	-0.006	0.017	-0.608	0.032	-0.024	-0.535	0	-0.011
-0.016	0.075	-0.07	0.005	0.125	-0.406	0.032	0.111	-0.371	-0.008	0.003
-0.092	0.053	-0.074	0.013	0.151	-0.224	0.031	0.132	-0.113	-0.012	0.014
-0.212	0.037	-0.073	0.009	0.099	-0.058	0.035	-0.004	0.073	-0.023	0.004
-0.118	0.044	-0.074	-0.002	0.004	-0.007	0.038	-0.04	0.141	-0.032	-0.002
0.077	0.037	-0.066	-0.001	-0.118	0.008	0.037	0.01	0.236	-0.027	0
0.107	0.032	-0.062	0.006	-0.161	0.044	0.039	0.02	0.299	-0.009	-0.001
0.017	0.042	-0.067	0.003	-0.072	0.082	0.043	-0.001	0.503	0.008	0.002
-0.001	0.041	-0.075	-0.005	0.028	0.279	0.044	-0.033	1.044	0.024	0.008
0.054	0.037	-0.09	-0.007	0.063	0.542	0.041	0.022	1.494	0.039	0.001
0.026	0.033	-0.093	0.001	0.064	0.629	0.033	0.152	1.689	0.039	-0.01
-0.116	0.013	-0.082	-0.006	0.041	0.6	0.035	0.119	2.135	0.023	-0.008
-0.143	0	-0.073	-0.019	0.016	0.516	0.04	-0.082	2.676	0.017	-0.004
-0.073	0.01	-0.063	-0.007	0.027	0.382	0.035	-0.074	2.721	0.023	-0.006
-0.251	0.018	-0.058	0.007	0.048	0.297	0.034	0.225	2.663	0.026	-0.003
-0.557	0.007	-0.051	0.01	0.05	0.237	0.043	0.42	2.888	0.026	0.002
-0.615	-0.01	-0.047	0.014	0.057	0.13	0.041	0.351	3.001	0.026	-0.002
-0.433	-0.019	-0.056	0.011	0.042	0	0.04	0.161	2.914	0.024	-0.009
-0.12	-0.019	-0.053	0.003	-0.017	-0.119	0.046	-0.105	2.75	0.03	-0.008
0.242	-0.023	-0.041	0.009	-0.027	-0.183	0.039	-0.294	2.459	0.043	-0.004
0.387	-0.032	-0.038	0.015	0.016	-0.178	0.034	-0.33	2.232	0.05	-0.004
0.06	-0.03	-0.041	0.003	0.02	-0.151	0.042	-0.366	2.028	0.046	-0.005
-0.493	-0.012	-0.046	-0.003	0.007	-0.129	0.047	-0.248	1.618	0.038	-0.005
-0.61	0.008	-0.051	0.005	-0.015	-0.083	0.043	0.046	1.464	0.04	-0.004
-0.097	0.006	-0.063	0	-0.106	-0.032	0.035	0.072	1.702	0.046	-0.008
0.55	-0.011	-0.086	-0.004	-0.172	-0.03	0.036	-0.074	1.536	0.04	-0.011
0.814	-0.005	-0.085	0.005	-0.095	-0.038	0.035	-0.002	0.869	0.022	-0.008
0.656	-0.002	-0.053	0.006	0.02	-0.129	0.021	0.013	0.505	-0.004	-0.004
0.378	-0.021	-0.049	-0.01	0.034	-0.344	0.015	-0.197	0.628	-0.034	-0.005
0.16	-0.021	-0.064	-0.021	-0.015	-0.433	0.023	-0.24	0.508	-0.054	-0.006
0.086	-0.002	-0.056	-0.007	-0.069	-0.333	0.026	-0.029	-0.099	-0.063	-0.005
0.098	0.007	-0.055	0.007	-0.105	-0.259	0.032	0.119	-0.647	-0.063	-0.005
-0.019	0.008	-0.071	0.001	-0.073	-0.229	0.032	0.121	-0.912	-0.048	-0.006
-0.063	0.005	-0.073	-0.001	-0.014	-0.194	0.023	0.136	-1.114	-0.038	-0.002
0.126	0.003	-0.073	0.005	-0.003	-0.205	0.029	0.151	-1.528	-0.043	0
0.217	0.01	-0.085	0.006	-0.021	-0.204	0.041	0.073	-2.136	-0.036	-0.003
0.124	0.014	-0.08	0.012	-0.038	-0.108	0.043	0.03	-2.528	-0.014	0.005
-0.016	0.012	-0.068	0.018	-0.033	0.038	0.037	0.064	-2.62	-0.005	0.012
-0.127	0.017	-0.073	0.011	0.025	0.139	0.039	-0.033	-2.674	-0.013	0.005
-0.093	0.021	-0.065	0	0.08	0.149	0.044	-0.129	-2.731	-0.024	0.007
0.021	0.028	-0.045	0.005	0.082	0.105	0.035	-0.053	-2.9	-0.032	0.02
0.073	0.03	-0.054	0.015	0.063	0.068	0.032	-0.099	-3.194	-0.043	0.016
0.001	0.008	-0.077	0.009	-0.01	0.123	0.043	-0.175	-3.145	-0.054	0.003
-0.268	-0.003	-0.062	0.004	-0.119	0.232	0.035	-0.056	-2.588	-0.047	0.006
-0.519	0.009	-0.039	0.017	-0.105	0.22	0.022	0.021	-2.053	-0.027	0.008
-0.386	-0.002	-0.058	0.014	-0.003	0.118	0.032	0.169	-1.941	-0.017	-0.001
-0.037	-0.034	-0.08	-0.006	0.02	0.043	0.039	0.293	-2.011	-0.015	0
0.031	-0.033	-0.077	-0.001	0.034	0.009	0.037	-0.022	-1.993	-0.005	0.005
-0.218	-0.009	-0.066	0.014	0.088	0.025	0.039	-0.312	-1.848	0	0
-0.39	0.005	-0.053	0.009	0.032	0.012	0.032	-0.102	-1.459	0.001	0.001
-0.502	0.008	-0.059	-0.01	-0.088	-0.022	0.024	0.213	-0.964	0.011	0.003
-0.697	0.002	-0.084	-0.019	-0.103	-0.015	0.032	0.088	-0.685	0.017	-0.009
-0.469	-0.007	-0.07	-0.005	-0.052	-0.142	0.039	-0.475	-0.518	0.015	-0.009
0.151	-0.014	-0.019	0.006	-0.022	-0.384	0.037	-0.682	-0.19	0.017	0
0.324	-0.025	-0.002	-0.003	-0.003	-0.478	0.037	-0.21	0.101	0.012	-0.004
0.135	-0.034	-0.021	-0.007	0.012	-0.43	0.038	0.163	0.104	-0.011	-0.009
0.283	-0.028	-0.034	-0.002	0.015	-0.416	0.037	0.163	0.22	-0.038	-0.008
0.629	-0.001	-0.044	0.001	-0.007	-0.476	0.037	0.162	0.519	-0.049	-0.005
0.73	0.018	-0.069	0.005	-0.04	-0.458	0.038	0.227	0.709	-0.049	-0.004
0.604	0.007	-0.088	0.004	-0.035	-0.287	0.034	0.243	1.146	-0.042	0.002
0.312	-0.006	-0.079	-0.005	-0.004	-0.147	0.029	0.114	1.804	-0.011	0.01
-0.058	0.001	-0.068	-0.005	0.011	0.018	0.037	-0.073	2.306	0.03	0.003
-0.221	0.007	-0.084	0.009	0.026	0.41	0.045	-0.095	2.779	0.052	-0.008
-0.029	-0.004	-0.094	0.009	0.032	0.723	0.039	0.008	3.257	0.063	-0.009
0.251	-0.017	-0.078	-0.005	-0.014	0.696	0.034	0.063	3.626	0.067	-0.007
0.174	-0.02	-0.06	0	-0.084	0.592	0.042	0.074	3.68	0.056	-0.011
-0.108	-0.014	-0.061	0.015	-0.098	0.552	0.039	0.099	3.315	0.036	-0.016
-0.057	-0.012	-0.074	0.009	-0.039	0.409	0.025	0.098	2.907	0.016	-0.009
0.236	-0.017	-0.085	-0.001	0.029	0.198	0.033	-0.011	2.765	-0.001	0
0.332	-0.014	-0.081	0.01	0.083	0.206	0.046	-0.097	2.723	-0.02	0.001
0.208	-0.007	-0.063	0.017	0.118	0.302	0.037	0.039	2.493	-0.035	0.004
0.04	-0.008	-0.058	-0.001	0.079	0.162	0.029	0.178	2.226	-0.032	0.005
-0.186	-0.007	-0.064	-0.004	-0.004	-0.029	0.032	0.022	2.166	-0.025	-0.003
-0.376	-0.003	-0.06	0.011	-0.068	-0.09	0.032	-0.231	1.999	-0.031	-0.003
-0.271	0.008	-0.057	0.01	-0.127	-0.076	0.029	-0.236	1.498	-0.039	0
-0.024	0.016	-0.063	-0.008	-0.131	0.016	0.035	-0.083	0.985	-0.02	0.002
-0.011	-0.001	-0.066	-0.019	-0.057	0.113	0.04	-0.097	0.612	0.008	0.009
-0.174	-0.011	-0.057	-0.007	-0.026	0.193	0.027	-0.195	0.285	0.026	0.009
-0.205	0.003	-0.063	0.016	-0.028	0.27	0.022	-0.096	0.061	0.053	0.004
-0.092	0.001	-0.086	0.003	0.017	0.252	0.038	0.083	-0.211	0.057	0.005
0.003	-0.001	-0.082	-0.025	0.024	0.18	0.04	0.183	-0.642	0.016	0.005
0.106	0.008	-0.063	-0.011	-0.043	0.172	0.036	0.239	-0.984	-0.013	0.004
0.078	0.001	-0.055	0.011	-0.096	0.138	0.042	0.098	-1.281	-0.016	0.006
-0.153	-0.006	-0.043	0.002	-0.102	-0.009	0.041	-0.157	-1.651	-0.029	0.003
-0.18	-0.009	-0.035	-0.001	-0.069	-0.177	0.028	-0.088	-1.953	-0.052	-0.005
0.009	-0.02	-0.046	0.002	0.014	-0.287	0.024	0.174	-2.206	-0.067	-0.004
-0.011	-0.021	-0.048	-0.004	0.116	-0.352	0.04	0.17	-2.464	-0.049	0.002
-0.207	-0.008	-0.039	0.003	0.165	-0.381	0.045	0.023	-2.665	0.002	0.007
-0.247	-0.004	-0.051	0.016	0.124	-0.342	0.039	-0.004	-2.795	0.046	0.014
-0.046	-0.018	-0.062	0.007	0.029	-0.287	0.04	0.037	-2.934	0.06	0.014
0.095	-0.012	-0.05	0.003	-0.06	-0.261	0.038	0.05	-3.142	0.055	0.004
-0.006	0.022	-0.051	0.01	-0.079	-0.21	0.033	-0.026	-3.22	0.056	-0.002
-0.094	0.034	-0.067	0.005	-0.015	-0.154	0.038	-0.15	-2.978	0.058	-0.002
-0.046	0.004	-0.069	0.003	0.05	-0.166	0.042	-0.182	-2.577	0.051	0.003
0.106	-0.024	-0.064	0.014	0.061	-0.234	0.036	-0.1	-2.248	0.04	0.006
0.323	-0.019	-0.057	0.014	0.063	-0.297	0.036	0.005	-1.983	0.025	0.001
0.426	-0.005	-0.057	-0.006	0.069	-0.307	0.043	0.1	-1.708	0.008	0.001
0.48	-0.009	-0.062	-0.011	0.045	-0.302	0.046	0.161	-1.504	-0.031	0.006
0.556	-0.016	-0.058	0.002	0.016	-0.339	0.045	0.123	-1.336	-0.081	0.004
0.376	-0.002	-0.053	0.006	0.009	-0.317	0.042	-0.012	-1.101	-0.062	-0.005
0.034	0.003	-0.056	-0.001	0.005	-0.216	0.036	-0.134	-0.854	-0.05	-0.005
-0.093	-0.018	-0.06	0.001	-0.002	-0.165	0.035	-0.031	-0.647	-0.173	0.007
-0.109	-0.021	-0.07	0.007	-0.017	-0.121	0.032	0.269	-0.469	-0.292	0.008
-0.241	-0.011	-0.075	0.002	-0.055	-0.058	0.027	0.314	-0.207	-0.259	0.004
-0.331	-0.014	-0.07	-0.002	-0.119	-0.094	0.033	-0.072	0.029	-0.122	0.007
-0.346	-0.011	-0.068	0.006	-0.152	-0.262	0.043	-0.441	0.023	0.022	-0.004
-0.479	-0.006	-0.064	0.011	-0.096	-0.432	0.036	-0.409	0.191	0.089	-0.011
-0.472	-0.013	-0.047	0.006	-0.009	-0.408	0.021	-0.135	0.844	0.073	0
-0.104	-0.012	-0.041	0.001	0.008	-0.268	0.018	0.076	1.459	0.042	-0.003
0.203	-0.006	-0.046	0.001	-0.027	-0.192	0.029	0.174	1.728	0.044	-0.014
0.134	-0.016	-0.05	-0.004	-0.026	-0.094	0.037	0.196	1.941	0.075	-0.016
-0.164	-0.02	-0.048	-0.016	-0.061	0.014	0.043	0.112	2.252	0.095	-0.016
-0.238	0.003	-0.049	-0.009	-0.164	0.007	0.044	-0.066	2.513	0.092	-0.01
0.031	0.012	-0.075	-0.004	-0.136	-0.026	0.03	-0.186	2.645	0.086	-0.004
0.182	-0.011	-0.099	-0.014	0.03	-0.018	0.019	-0.135	2.651	0.064	-0.006
0.129	-0.021	-0.088	-0.008	0.084	0.024	0.028	-0.044	2.561	0.036	-0.003
-0.014	-0.009	-0.072	0.007	0.041	0.115	0.036	-0.039	2.55	0.029	0
-0.189	-0.007	-0.072	0	0.061	0.106	0.034	-0.08	2.645	0.024	-0.008
-0.118	-0.013	-0.072	-0.008	0.064	-0.015	0.03	-0.089	2.764	0.003	-0.013
0.056	-0.01	-0.065	0	-0.003	-0.031	0.037	-0.025	2.877	-0.018	-0.005
0.035	-0.009	-0.056	0.008	-0.045	0.037	0.051	0.038	2.711	-0.024	0.002
0.005	-0.001	-0.05	0.016	-0.038	0.054	0.05	0.038	2.259	-0.021	-0.004
0.11	0.014	-0.05	0.021	-0.019	0.046	0.039	0.027	1.918	-0.021	-0.006
0.157	0.01	-0.052	0.003	-0.016	0.05	0.037	0.043	1.72	-0.023	0.005
0.029	0.003	-0.059	-0.007	-0.033	0.062	0.036	0.07	1.474	-0.01	0.012
-0.096	0.023	-0.062	0.004	-0.049	0.033	0.032	0.162	1.185	0.019	0.007
-0.083	0.037	-0.054	0.003	-0.054	0.026	0.029	0.25	0.878	0.046	0.002
0.004	0.014	-0.061	0.001	-0.039	0.143	0.029	0.077	0.535	0.066	0.006
0.114	-0.009	-0.074	0.01	-0.002	0.126	0.025	-0.186	0.239	0.082	0.013
0.238	-0.009	-0.06	0.009	0.025	-0.098	0.016	-0.092	0.093	0.077	0.012
0.298	-0.015	-0.05	0.008	0.03	-0.012	0.026	0.183	-0.022	0.054	0.006
0.296	-0.021	-0.068	0.014	0.031	0.49	0.042	0.175	-0.229	0.03	0.003
0.27	-0.002	-0.074	0.01	0.004	0.795	0.043	0.034	-0.499	-0.001	0
0.161	0.014	-0.063	0.007	-0.037	0.7	0.045	0.079	-0.993	-0.025	0.001
0.056	-0.012	-0.065	0.01	-0.027	0.615	0.043	0.136	-1.645	-0.028	0.003
0.018	-0.036	-0.073	0.004	0.014	0.644	0.035	0.062	-2.056	-0.037	0.003
-0.072	-0.01	-0.086	-0.004	0.028	0.549	0.037	-0.023	-2.315	-0.053	0.007
-0.199	0.007	-0.094	0.002	0.012	0.43	0.046	-0.143	-2.563	-0.054	0.002
-0.252	-0.001	-0.076	0.009	-0.002	0.508	0.049	-0.229	-2.556	-0.052	-0.011
-0.266	-0.004	-0.058	-0.002	-0.007	0.551	0.041	-0.038	-2.431	-0.05	-0.016
-0.237	-0.014	-0.063	-0.016	-0.019	0.372	0.035	0.241	-2.457	-0.048	-0.022
-0.044	-0.014	-0.063	-0.011	-0.029	0.136	0.037	0.248	-2.395	-0.046	-0.02
0.126	-0.002	-0.051	0.002	-0.026	-0.06	0.033	0.129	-2.167	-0.035	-0.009
0.035	-0.006	-0.044	0.002	-0.03	-0.208	0.032	0.164	-2.125	-0.032	-0.007
-0.198	-0.012	-0.048	-0.009	-0.032	-0.343	0.04	0.24	-2.258	-0.042	-0.011
-0.411	-0.008	-0.057	-0.006	-0.016	-0.483	0.041	0.004	-2.158	-0.039	-0.006
-0.419	-0.002	-0.062	0.013	0.014	-0.528	0.043	-0.476	-1.904	-0.027	0.009
-0.168	-0.005	-0.054	0.01	0.025	-0.496	0.049	-0.544	-1.836	-0.028	0.012
0.13	-0.022	-0.041	-0.014	0.001	-0.419	0.042	-0.091	-1.743	-0.036	-0.001
0.322	-0.021	-0.038	-0.012	-0.042	-0.288	0.03	0.134	-1.406	-0.04	-0.007
0.339	0.007	-0.043	0.006	-0.074	-0.268	0.033	-0.109	-0.993	-0.047	0
0.279	0.011	-0.042	0.006	-0.087	-0.32	0.038	-0.218	-0.633	-0.059	-0.002
0.322	-0.008	-0.05	-0.006	-0.076	-0.24	0.033	0.012	-0.374	-0.069	-0.006
0.39	-0.002	-0.067	-0.015	-0.027	-0.245	0.034	0.115	-0.145	-0.068	0.008
0.352	0.006	-0.068	-0.001	0.037	-0.433	0.034	0.008	0.092	-0.049	0.018
0.127	0.003	-0.06	0.025	0.097	-0.404	0.029	0.019	0.166	-0.01	0.012
-0.204	0.011	-0.059	0.025	0.135	-0.153	0.035	0.061	0.094	0.043	0.01
-0.259	0.007	-0.06	0.013	0.082	-0.104	0.044	-0.02	0.22	0.086	0.006
-0.03	-0.002	-0.064	0.013	-0.02	-0.232	0.041	-0.023	0.594	0.104	-0.008
0.145	0.008	-0.063	0.009	-0.059	-0.21	0.03	-0.032	0.918	0.115	-0.013
0.241	0.007	-0.054	0.003	-0.051	-0.041	0.024	-0.176	1.268	0.133	-0.011
0.239	-0.009	-0.071	0.003	-0.041	0.078	0.028	-0.162	1.738	0.134	-0.013
-0.01	-0.009	-0.091	0.006	-0.021	0.131	0.035	-0.038	2.175	0.101	-0.007
-0.287	-0.001	-0.086	0.007	0.004	0.181	0.036	0.02	2.642	0.047	0.003
-0.272	-0.004	-0.085	-0.001	0.022	0.211	0.038	0.116	2.946	-0.016	0.001
-0.179	-0.017	-0.087	-0.013	0.024	0.208	0.045	0.128	2.777	-0.068	-0.002
-0.332	-0.021	-0.07	-0.015	-0.013	0.168	0.046	0.035	2.401	-0.089	0.006
-0.521	-0.002	-0.052	-0.014	-0.071	0.104	0.04	0.023	2.258	-0.091	0.009
-0.493	-0.001	-0.056	-0.004	-0.092	0.019	0.032	0	2.321	-0.078	0.005
-0.263	-0.024	-0.064	0.002	-0.073	-0.091	0.022	-0.064	2.271	-0.04	0.013
0.149	-0.03	-0.058	-0.001	-0.056	-0.146	0.021	0.03	2.188	-0.003	0.021
0.458	-0.023	-0.059	0.009	-0.029	-0.134	0.033	0.111	2.296	0.019	0.01
0.408	-0.018	-0.059	0.017	0.027	-0.141	0.041	-0.061	2.409	0.053	0.001
0.219	-0.014	-0.052	0.016	0.062	-0.127	0.029	-0.086	2.276	0.088	-0.001
0.099	-0.01	-0.053	0.015	0.053	-0.111	0.018	0.204	2.032	0.08	-0.005
0.032	0.003	-0.05	0.004	0.034	-0.213	0.024	0.287	1.947	0.021	0.001
-0.04	0.022	-0.045	0.002	0.006	-0.387	0.027	0.072	1.701	-0.048	0.009
-0.141	0.031	-0.052	0.013	-0.032	-0.51	0.028	-0.026	1.006	-0.076	0.006
-0.219	0.023	-0.055	0.009	-0.032	-0.416	0.033	0.073	0.362	-0.087	0.009
-0.265	0.01	-0.055	0.002	0.015	-0.107	0.039	0.104	0.037	-0.114	0.015
-0.328	0.006	-0.063	0.006	0.061	0.083	0.046	-0.011	-0.166	-0.126	0.007
-0.302	0.007	-0.064	-0.001	0.06	0.091	0.045	-0.024	-0.314	-0.106	-0.001
-0.032	0	-0.053	-0.005	0.01	0.057	0.037	0.094	-0.543	-0.093	0.004
0.263	-0.01	-0.034	0.008	-0.061	-0.057	0.038	0.027	-0.957	-0.081	0.009
0.21	0	-0.019	0.008	-0.074	-0.177	0.043	-0.305	-1.387	-0.044	0.004
-0.001	0.014	-0.029	0.001	0.027	-0.199	0.04	-0.517	-1.794	-0.02	-0.001
0.041	-0.004	-0.065	0.001	0.111	-0.127	0.033	-0.293	-2.292	-0.019	0.005
0.164	-0.023	-0.09	-0.006	0.041	-0.019	0.029	0.042	-2.814	0.003	0.006
0.082	-0.014	-0.081	-0.004	-0.1	0.054	0.033	0.171	-3.192	0.03	-0.005
0.037	-0.008	-0.066	0.012	-0.175	0.236	0.041	0.211	-3.28	0.028	-0.008
0.177	-0.015	-0.065	0.016	-0.169	0.527	0.04	0.161	-3.112	0.018	-0.004
0.211	-0.026	-0.068	0.004	-0.129	0.578	0.034	-0.018	-2.922	0.024	-0.002
0.163	-0.031	-0.073	0	-0.073	0.421	0.039	-0.195	-2.72	0.043	-0.006
0.231	-0.014	-0.081	-0.001	-0.031	0.377	0.044	-0.211	-2.508	0.043	-0.015
0.238	-0.004	-0.086	-0.004	-0.029	0.354	0.039	-0.066	-2.435	0.03	-0.018
0.161	-0.017	-0.088	0.001	-0.019	0.202	0.034	0.033	-2.364	0.034	-0.016
0.204	-0.018	-0.082	0.002	0.032	0.139	0.04	0.013	-2.178	0.039	-0.019
0.246	-0.011	-0.065	-0.002	0.083	0.232	0.041	0.04	-1.928	0.046	-0.02
0.06	-0.015	-0.061	-0.01	0.103	0.222	0.033	0.106	-1.47	0.065	-0.021
-0.137	-0.018	-0.063	-0.024	0.084	0.047	0.03	-0.011	-0.966	0.059	-0.016
-0.107	-0.006	-0.059	-0.02	0.02	-0.099	0.031	-0.204	-0.852	0.036	-0.006
-0.037	0.017	-0.06	-0.001	-0.063	-0.134	0.033	-0.129	-0.84	0.032	-0.002
0.001	-0.002	-0.065	0.001	-0.111	-0.138	0.04	0.032	-0.452	0.036	-0.011
0.029	-0.04	-0.077	-0.003	-0.081	-0.08	0.043	-0.003	-0.025	0.037	-0.02
-0.077	-0.013	-0.09	-0.005	0	0.08	0.041	0.048	0.154	0.041	-0.009
-0.229	0.024	-0.087	-0.011	0.052	0.192	0.042	0.207	0.324	0.054	0.006
-0.261	0.012	-0.072	0.003	0.057	0.176	0.042	0.05	0.555	0.066	0.001
-0.208	-0.001	-0.065	0.023	0.064	0.094	0.04	-0.18	0.85	0.055	-0.003
-0.133	0.005	-0.063	0.015	0.07	0.051	0.036	-0.029	1.242	0.039	0.012
-0.107	0.012	-0.061	-0.001	0.068	0.081	0.026	0.201	1.59	0.048	0.022
-0.206	0.015	-0.062	0.001	0.065	0.084	0.018	0.237	1.892	0.067	0.017
-0.235	0.012	-0.059	0.012	0.036	0.075	0.029	0.135	2.096	0.071	0.01
-0.04	0.004	-0.063	0.011	0.006	0.1	0.042	-0.102	2.014	0.05	0.005
0.094	-0.002	-0.075	0.003	0.02	0.093	0.042	-0.313	1.9	0.023	0.001
0.067	-0.005	-0.067	0.005	0.012	0.041	0.045	-0.289	2.143	0.029	0.005
0.129	0.001	-0.055	0.01	-0.043	-0.03	0.048	-0.105	2.532	0.027	0.007
0.163	0.004	-0.062	-0.004	-0.093	-0.13	0.038	0.045	2.69	0.016	0.01
0.006	-0.003	-0.06	-0.016	-0.184	-0.194	0.027	0.126	2.685	0.097	0.015
-0.039	-0.003	-0.049	-0.006	-0.263	-0.237	0.03	0.063	2.536	0.137	0.007
-0.026	-0.019	-0.046	0.007	-0.167	-0.389	0.034	-0.1	2.224	0.012	-0.011
-0.306	-0.056	-0.043	0.002	-0.008	-0.502	0.032	0.019	2.002	-0.084	-0.018
-0.445	-0.06	-0.049	-0.007	0.048	-0.446	0.035	0.096	1.824	-0.13	-0.006
0.011	-0.042	-0.048	0	0.078	-0.47	0.039	-0.435	1.515	-0.239	0.007
0.507	-0.035	-0.027	0.013	0.098	-0.547	0.038	-0.757	1.206	-0.299	0.004
0.526	-0.031	-0.021	0.017	0.038	-0.409	0.037	-0.264	0.985	-0.249	0
0.358	-0.018	-0.026	0.004	-0.023	-0.225	0.041	0.212	0.766	-0.157	0.003
0.304	0.004	-0.027	-0.001	-0.04	-0.247	0.043	0.224	0.58	-0.051	-0.004
0.201	0.017	-0.036	0.009	-0.05	-0.335	0.038	0.166	0.58	0.032	-0.013
-0.211	0.009	-0.05	0.006	-0.019	-0.347	0.026	0.179	0.594	0.04	-0.005
-0.652	-0.002	-0.066	-0.01	0.03	-0.286	0.023	0.161	0.445	-0.032	0.003
-0.643	-0.021	-0.069	-0.014	0.008	-0.148	0.035	0.137	0.284	-0.127	0.001
-0.421	-0.065	-0.048	0.001	-0.048	-0.068	0.039	0.154	0.065	-0.181	-0.001
-0.277	-0.131	-0.045	0.021	-0.067	-0.107	0.031	0.167	-0.3	-0.194	0.002
-0.072	-0.208	-0.058	0.019	-0.063	-0.123	0.027	0.12	-0.825	-0.179	0.009
0.142	-0.248	-0.058	0.013	-0.021	-0.08	0.031	0.059	-1.437	-0.133	0.01
0.174	-0.201	-0.059	0.008	0.073	-0.007	0.038	0.056	-1.71	-0.066	0.011
-0.069	-0.119	-0.065	0.001	0.132	0.057	0.041	0.076	-1.686	0.011	0.019
-0.28	-0.045	-0.063	0	0.108	0.049	0.037	0.03	-1.858	0.091	0.02
-0.009	0.037	-0.065	-0.004	0.039	0.014	0.033	-0.065	-2.146	0.147	0.01
0.503	0.072	-0.071	-0.012	-0.042	0.025	0.035	-0.083	-2.321	0.162	0.001
0.74	0.046	-0.067	-0.008	-0.075	0.081	0.036	0.006	-2.485	0.151	0
0.661	0.044	-0.077	0.002	-0.023	0.173	0.031	0.094	-2.695	0.136	-0.002
0.377	0.063	-0.083	0.001	0.038	0.285	0.031	0.12	-2.863	0.113	-0.006
-0.016	0.057	-0.075	-0.008	0.054	0.36	0.038	0.137	-2.827	0.085	-0.005
-0.181	0.054	-0.074	-0.002	0.048	0.363	0.038	0.212	-2.537	0.077	-0.005
0.023	0.063	-0.072	0.006	0.013	0.351	0.034	0.181	-2.104	0.085	-0.007
0.181	0.048	-0.078	0.003	-0.06	0.348	0.034	-0.116	-1.732	0.079	-0.001
-0.012	0.033	-0.094	0.008	-0.119	0.317	0.035	-0.263	-1.609	0.06	0
-0.29	0.041	-0.081	0.012	-0.134	0.282	0.035	0.007	-1.509	0.05	-0.012
-0.241	0.041	-0.055	-0.004	-0.105	0.232	0.031	0.204	-1.129	0.045	-0.013
0.03	0.04	-0.053	-0.012	-0.062	0.06	0.031	0.141	-0.727	0.019	-0.001
0.131	0.055	-0.054	0.007	-0.042	-0.123	0.039	0.07	-0.564	-0.037	0.004
0.034	0.066	-0.043	0.014	-0.001	-0.123	0.038	0.075	-0.402	-0.078	-0.006
-0.102	0.055	-0.043	0.003	0.046	-0.066	0.033	0.078	-0.128	-0.055	-0.013
-0.099	0.045	-0.063	0.006	0.033	-0.06	0.036	-0.025	0.019	-0.037	-0.005
0.062	0.064	-0.081	0.009	-0.001	-0.017	0.044	-0.077	0.013	-0.096	0.002
0.107	0.081	-0.082	-0.001	-0.027	0.019	0.046	-0.017	0.079	-0.162	-0.001
-0.069	0.087	-0.082	0.007	-0.045	-0.018	0.041	-0.096	0.339	-0.197	0.001
-0.271	0.106	-0.081	0.02	-0.039	-0.071	0.041	-0.16	0.77	-0.202	0.01
-0.322	0.122	-0.067	0.011	-0.008	-0.099	0.035	-0.083	1.252	-0.155	0.009
-0.204	0.138	-0.056	0.008	0.019	-0.106	0.024	-0.183	1.634	-0.167	0.002
-0.006	0.163	-0.064	0.012	0.012	-0.092	0.028	-0.249	2.01	-0.26	0
0.145	0.167	-0.071	0.008	0.004	-0.099	0.036	0.005	2.4	-0.261	-0.002
0.087	0.134	-0.074	-0.002	0.008	-0.141	0.034	0.063	2.521	-0.144	-0.006
-0.152	0.106	-0.059	-0.004	-0.004	-0.167	0.034	-0.152	2.447	0.005	-0.003
-0.255	0.102	-0.027	0.014	-0.006	-0.139	0.035	-0.06	2.41	0.111	0.002
-0.155	0.098	-0.025	0.003	0.027	-0.058	0.031	0.248	2.362	0.179	-0.001
-0.076	0.091	-0.046	-0.025	0.059	0.03	0.029	0.342	2.373	0.275	-0.01
0.006	0.097	-0.048	-0.007	0.049	0.094	0.027	0.35	2.498	0.299	-0.009
0.094	0.131	-0.047	0.011	-0.005	0.132	0.022	0.327	2.464	0.203	-0.002
0.089	0.16	-0.056	0	-0.075	0.087	0.025	-0.068	2.083	0.118	0
0.084	0.135	-0.06	-0.003	-0.13	0.003	0.044	-0.506	1.826	0.082	0.002
0.102	0.093	-0.079	-0.003	-0.118	-0.017	0.053	-0.282	2.12	0.088	0.006
0.119	0.082	-0.099	-0.005	-0.045	-0.032	0.04	0.181	2.418	0.126	0.003
0.177	0.127	-0.076	0.006	0.005	-0.047	0.033	0.079	2.271	0.114	-0.001
0.202	0.135	-0.059	0.013	0.01	-0.064	0.039	-0.273	1.841	0.066	-0.002
0.147	-0.102	-0.079	0.011	0.008	-0.146	0.038	-0.17	1.22	0.046	0.002
0.091	-0.405	-0.085	0.011	-0.006	-0.179	0.04	0.153	0.611	0.03	0.01
0.041	-0.364	-0.065	0.004	-0.027	-0.125	0.043	0.115	0.192	0.021	0.006
-0.028	-0.105	-0.062	-0.011	-0.029	-0.061	0.035	-0.094	0.002	0.042	-0.006
-0.071	0.021	-0.074	-0.009	-0.023	-0.003	0.03	-0.178	-0.012	0.099	-0.005
-0.075	-0.04	-0.071	0.004	-0.031	0.003	0.038	-0.203	-0.117	0.158	0.003
-0.06	-0.136	-0.051	0.005	-0.051	-0.029	0.045	-0.114	-0.375	0.06	0.005
-0.05	-0.066	-0.046	-0.008	-0.04	-0.058	0.04	-0.038	-0.771	-0.151	0.004
-0.07	0.142	-0.065	-0.011	0.006	-0.117	0.036	-0.115	-1.293	-0.169	0.005
-0.067	0.267	-0.078	0.003	0.044	-0.158	0.039	-0.106	-1.769	-0.033	0.002
-0.014	0.254	-0.072	0.008	0.065	-0.136	0.034	-0.061	-2.166	0.06	-0.002
-0.021	0.17	-0.061	-0.003	0.07	-0.073	0.03	-0.139	-2.499	0.171	-0.001
-0.176	0.016	-0.058	-0.012	0.036	0.032	0.037	-0.076	-2.761	0.188	-0.001
-0.356	-0.253	-0.065	-0.012	-0.038	0.125	0.033	0.149	-2.904	0.002	-0.001
-0.196	-0.55	-0.063	-0.004	-0.094	0.126	0.024	0.2	-2.814	-0.08	-0.002
0.292	-0.576	-0.046	0.013	-0.1	-0.018	0.032	0.037	-2.587	-0.029	-0.002
0.4	-0.273	-0.034	0.023	-0.064	-0.205	0.04	-0.098	-2.407	-0.074	0
-0.011	-0.037	-0.032	0.014	0.009	-0.255	0.034	-0.104	-2.347	-0.116	-0.008
-0.072	-0.074	-0.027	0.01	0.059	-0.183	0.032	-0.033	-2.335	-0.112	-0.015
0.418	-0.194	-0.007	0.007	0.049	-0.074	0.039	0.012	-2.236	-0.123	-0.006
0.598	-0.351	0.004	-0.006	0.024	-0.021	0.046	-0.09	-2.111	-0.083	-0.006
0.26	-0.555	-0.034	-0.008	0.007	-0.05	0.046	-0.173	-2.058	-0.03	-0.016
0.031	-0.687	-0.077	-0.005	-0.007	0.003	0.036	-0.069	-1.945	-0.009	-0.01
-0.019	-0.759	-0.071	-0.007	-0.012	0.168	0.028	0.01	-1.665	0.014	0.001
-0.136	-0.727	-0.068	-0.014	-0.011	0.292	0.033	0.015	-1.246	0.02	0.005
-0.183	-0.489	-0.093	-0.018	-0.003	0.339	0.043	0.069	-0.727	0.004	0.005
-0.115	-0.174	-0.092	-0.006	0.012	0.286	0.037	0.081	-0.318	-0.006	-0.001
-0.116	0.108	-0.072	0.01	0.018	0.131	0.028	0.058	-0.07	-0.005	-0.009
-0.276	0.314	-0.069	0.009	0.007	0.055	0.037	0.116	0.225	-0.004	-0.008
-0.422	0.351	-0.072	-0.006	0.004	0.08	0.041	0.141	0.541	0.024	0
-0.338	0.297	-0.084	-0.011	0.02	0.062	0.036	0.06	0.771	0.093	-0.001
-0.108	0.263	-0.089	-0.005	0.027	0.095	0.037	0.111	0.975	0.109	-0.007
0.078	0.219	-0.071	0.006	0.012	0.208	0.035	0.295	1.256	0.017	-0.003
0.117	0.185	-0.076	0.015	-0.011	0.231	0.031	0.254	1.604	-0.094	0.005
0.039	0.181	-0.089	0.011	-0.036	0.172	0.031	-0.056	1.968	-0.139	0.001
0.058	0.155	-0.065	0.004	-0.047	0.077	0.031	-0.32	2.308	-0.129	0.001
0.208	0.121	-0.043	0.007	-0.023	-0.001	0.034	-0.311	2.359	-0.106	0.009
0.262	0.101	-0.054	0.005	-0.009	0.039	0.038	0.004	2.206	-0.086	-0.006
0.174	0.079	-0.073	-0.002	-0.02	0.071	0.035	0.263	2.354	-0.073	-0.023
0.065	0.032	-0.069	0.005	0.018	-0.002	0.028	0.015	2.637	-0.058	-0.009
0.051	-0.04	-0.066	0.023	0.092	-0.07	0.024	-0.382	2.612	-0.038	0.011
0.149	-0.073	-0.086	0.015	0.093	-0.087	0.031	-0.319	2.363	-0.029	0.018
0.183	-0.088	-0.084	-0.006	0.017	-0.092	0.041	-0.077	2.088	-0.034	0.017
0.046	-0.134	-0.059	-0.007	-0.065	-0.089	0.043	-0.064	1.817	-0.058	0.008
-0.128	-0.122	-0.057	-0.001	-0.108	-0.046	0.039	-0.066	1.619	-0.091	-0.003
-0.205	-0.036	-0.058	0.002	-0.077	-0.012	0.036	0.059	1.603	-0.091	-0.005
-0.22	0.064	-0.046	0.005	-0.002	-0.137	0.037	0.163	1.49	-0.052	0.003
-0.235	0.163	-0.043	0	0.018	-0.341	0.037	0.2	1.079	-0.025	0.005
-0.245	0.235	-0.047	0.003	-0.019	-0.392	0.037	0.201	0.864	-0.012	0.002
-0.165	0.254	-0.045	0.016	-0.077	-0.378	0.036	0.152	1.007	0.013	0.001
0.019	0.256	-0.051	0.013	-0.136	-0.419	0.04	0.039	1.008	-0.059	-0.002
0.102	0.261	-0.056	0.002	-0.144	-0.417	0.044	-0.077	0.765	-0.213	0.001
0.077	0.254	-0.047	-0.003	-0.103	-0.363	0.04	-0.079	0.558	-0.24	0.005
0.179	0.246	-0.044	-0.004	-0.066	-0.33	0.036	0.027	0.272	-0.11	0
0.387	0.234	-0.053	-0.003	-0.041	-0.329	0.039	0.083	-0.219	0.06	0.002
0.422	0.21	-0.068	-0.004	-0.012	-0.264	0.044	-0.011	-0.554	0.191	0.006
0.254	0.186	-0.067	-0.002	0.01	-0.087	0.045	-0.111	-0.8	0.234	0.008
0.158	0.109	-0.048	0.01	0.004	0.058	0.037	-0.041	-1.316	0.192	0.011
0.024	-0.011	-0.052	0.013	-0.012	0.11	0.031	0.097	-1.798	0.096	0.013
-0.235	-0.042	-0.069	0.006	-0.003	0.086	0.036	0.134	-2.004	0.001	0.006
-0.229	0.037	-0.063	0.004	0.02	-0.018	0.037	0.079	-2.082	-0.051	-0.006
-0.032	0.162	-0.053	0.001	0.015	-0.044	0.032	0.065	-2.18	-0.052	-0.001
-0.071	0.291	-0.059	0.002	0.01	0.044	0.033	0.129	-2.349	-0.024	0.009
-0.298	0.334	-0.067	0.008	0.046	0.144	0.034	0.142	-2.412	-0.018	0.001
-0.315	0.291	-0.078	0.001	0.073	0.263	0.032	0.13	-2.406	0.007	-0.008
-0.027	0.225	-0.077	-0.007	0.039	0.293	0.038	0.172	-2.553	0.095	-0.005
0.171	0.089	-0.058	0	-0.005	0.241	0.037	0.135	-2.716	0.111	0.006
0.029	-0.068	-0.056	0.012	-0.015	0.276	0.032	0.039	-2.646	0	0.014
-0.269	-0.05	-0.061	0.014	-0.016	0.31	0.04	0.036	-2.43	-0.1	0.004
-0.446	0.071	-0.058	0.01	-0.001	0.26	0.044	0.075	-2.204	-0.091	-0.011
-0.38	0.002	-0.065	0.007	0.033	0.234	0.036	0.092	-1.783	-0.037	-0.009
-0.209	-0.145	-0.073	0	0.075	0.197	0.034	0.087	-1.241	-0.033	0
-0.231	-0.038	-0.073	-0.013	0.105	0.06	0.032	0.071	-0.938	-0.005	-0.001
-0.373	0.17	-0.061	-0.016	0.113	-0.037	0.03	0.017	-0.753	0.084	-0.009
-0.125	0.229	-0.042	-0.006	0.1	-0.022	0.027	-0.167	-0.411	0.023	-0.008
0.37	0.237	-0.034	0.007	0.013	-0.058	0.023	-0.318	-0.249	-0.162	-0.005
0.435	0.189	-0.041	0.018	-0.15	-0.1	0.029	-0.189	-0.525	-0.12	-0.004
0.123	0.03	-0.048	0.01	-0.235	-0.039	0.042	0.002	-0.607	0.193	0.006
-0.072	-0.037	-0.039	-0.003	-0.181	-0.088	0.037	-0.056	-0.211	0.302	0.014
0.012	-0.001	-0.029	-0.003	-0.093	-0.312	0.023	-0.252	0.194	0.037	0.005
0.27	-0.094	-0.042	-0.004	-0.001	-0.488	0.032	-0.239	0.59	-0.097	-0.004
0.451	-0.221	-0.056	-0.007	0.062	-0.49	0.045	0.028	0.968	0.071	-0.002
0.399	-0.262	-0.066	0.003	0.028	-0.367	0.039	0.069	1.124	0.198	-0.013
0.207	-0.596	-0.081	0.02	-0.064	-0.306	0.033	-0.185	1.359	0.203	-0.022
0.028	-1.236	-0.088	0.016	-0.103	-0.311	0.039	-0.141	1.731	0.158	-0.007
-0.079	-1.559	-0.084	-0.005	-0.051	-0.2	0.043	0.14	1.968	0.052	0.004
-0.095	-1.372	-0.086	-0.008	0.008	-0.077	0.04	0.145	2.19	-0.021	0
-0.015	-0.885	-0.083	-0.002	0.023	-0.017	0.033	0.027	2.463	0.011	-0.002
0.076	-0.262	-0.067	-0.003	0.016	0.093	0.03	0.022	2.668	0.07	-0.003
0.072	0.214	-0.07	0.004	0.002	0.176	0.034	0.028	2.838	0.074	-0.01
-0.007	0.409	-0.085	-0.003	-0.015	0.178	0.04	0.074	2.95	0.007	-0.005
-0.058	0.378	-0.086	-0.018	-0.026	0.18	0.042	0.082	2.935	-0.063	0.007
-0.028	0.134	-0.085	0.002	-0.018	0.187	0.043	-0.062	2.879	-0.083	-0.002
0.02	-0.078	-0.079	0.021	-0.002	0.22	0.04	-0.099	2.71	-0.084	-0.011
0.031	-0.086	-0.068	0.01	0.029	0.266	0.033	0.096	2.415	-0.073	0.001
0.037	-0.074	-0.069	0.008	0.068	0.269	0.033	0.22	2.319	-0.029	0.008
0.034	-0.078	-0.073	0.009	0.048	0.266	0.038	0.086	2.273	0.023	0.007
0.029	-0.012	-0.069	-0.002	0.004	0.273	0.04	-0.05	1.773	0.063	0.002
0.007	0.058	-0.076	0.002	0.013	0.246	0.034	0.05	1.11	0.085	0
-0.126	0.111	-0.085	0.01	0.013	0.206	0.019	0.154	0.868	0.065	0.004
-0.192	0.183	-0.07	0.013	-0.021	0.16	0.02	-0.052	0.716	0.022	0.002
0.053	0.227	-0.058	0.016	-0.037	0.046	0.033	-0.394	0.3	0.001	0.004
0.284	0.232	-0.055	0.002	-0.046	-0.125	0.03	-0.448	0.114	-0.007	0.018
0.056	0.233	-0.042	-0.007	-0.061	-0.235	0.031	-0.182	0.228	-0.025	0.011
-0.283	0.158	-0.037	0.011	-0.043	-0.203	0.041	-0.021	0.187	-0.026	-0.005
-0.132	-0.01	-0.036	0.02	-0.011	-0.139	0.046	-0.117	-0.025	-0.005	-0.002
0.298	-0.097	-0.018	0.007	-0.018	-0.158	0.042	-0.049	-0.317	-0.013	0.001
0.478	-0.017	-0.007	0.002	-0.037	-0.2	0.03	0.228	-0.814	-0.068	-0.007
0.368	0.113	-0.015	0.007	-0.026	-0.25	0.03	0.296	-1.469	-0.101	-0.011
0.17	0.168	-0.024	-0.001	-0.009	-0.356	0.044	0.239	-1.929	-0.073	-0.006
0.004	0.144	-0.04	-0.004	-0.021	-0.424	0.051	0.186	-2.236	-0.04	-0.001
-0.104	0.131	-0.069	0.006	-0.049	-0.334	0.045	-0.01	-2.586	-0.007	0.003
-0.138	0.16	-0.089	0.004	-0.059	-0.091	0.04	-0.079	-2.698	0.024	0.01
-0.053	0.196	-0.088	-0.005	-0.029	0.119	0.037	0.049	-2.656	0.017	0.015
-0.112	0.207	-0.09	-0.012	0.025	0.079	0.027	-0.203	-2.678	0.107	0.006
-0.469	0.188	-0.098	-0.021	0.058	-0.096	0.021	-0.64	-2.615	0.22	-0.011
-0.502	0.18	-0.081	-0.01	0.042	-0.164	0.026	-0.506	-2.578	0.06	-0.014
-0.032	0.201	-0.054	0.013	-0.004	-0.194	0.027	-0.088	-2.583	-0.222	-0.006
0.236	0.213	-0.053	0	-0.045	-0.284	0.033	0.036	-2.473	-0.306	0.005
0.12	0.208	-0.059	-0.023	-0.055	-0.347	0.042	0.008	-2.307	-0.224	0.002
-0.075	0.218	-0.059	-0.013	-0.023	-0.282	0.033	0.042	-2.074	-0.129	-0.004
-0.246	0.25	-0.063	0.002	0.039	-0.143	0.025	0.115	-1.754	-0.061	-0.002
-0.154	0.246	-0.069	0.009	0.084	-0.094	0.032	0.128	-1.476	0.002	-0.009
0.347	0.17	-0.067	0.017	0.079	-0.064	0.032	-0.035	-1.283	-0.007	-0.011
0.584	0.14	-0.055	0.01	0.036	0.052	0.025	-0.224	-1.013	-0.186	0.003
0.05	0.233	-0.055	0	-0.03	0.136	0.033	-0.167	-0.648	-0.334	0.002
-0.478	0.235	-0.065	0.003	-0.084	0.14	0.04	-0.021	-0.409	-0.25	-0.009
-0.381	0.021	-0.056	0.003	-0.118	0.089	0.037	-0.011	-0.325	-0.144	-0.003
-0.087	-0.16	-0.047	0.003	-0.126	-0.002	0.04	-0.005	-0.23	-0.129	0.006
0.018	-0.142	-0.054	0.008	-0.075	-0.06	0.045	0.043	-0.078	-0.072	-0.002
0.025	-0.015	-0.052	0.005	-0.019	-0.009	0.041	0.029	0.096	0.061	-0.009
0.108	0.032	-0.048	0.002	0.008	0.123	0.037	0.014	0.353	0.176	-0.007
0.208	-0.188	-0.05	0.002	0.033	0.269	0.038	0.064	0.681	0.16	-0.008
0.188	-0.492	-0.021	-0.004	0.038	0.422	0.039	0.113	1.02	0.122	-0.002
0.059	-0.458	0.01	-0.009	0.018	0.497	0.038	0.13	1.399	0.195	0.004
-0.09	-0.171	-0.035	0	-0.008	0.468	0.038	0.13	1.734	0.211	0.003
-0.064	-0.117	-0.095	0.008	-0.054	0.47	0.04	0.107	2.031	0.104	0.005
0.09	-0.347	-0.098	0.003	-0.079	0.501	0.045	0.103	2.393	-0.003	0.009
0.085	-0.459	-0.098	0	-0.054	0.471	0.043	0.162	2.632	-0.069	0.01
0.009	-0.369	-0.106	0.002	-0.028	0.401	0.032	0.162	2.602	-0.003	0.014
0.037	-0.35	-0.092	0	0.001	0.157	0.025	-0.02	2.456	0.149	0.016
0.048	-0.347	-0.089	-0.004	0.067	-0.249	0.033	-0.163	2.357	0.138	0.008
-0.013	-0.152	-0.095	-0.002	0.114	-0.379	0.04	-0.024	2.357	0.005	0.002
-0.057	0.041	-0.086	0.01	0.074	-0.24	0.039	0.189	2.407	-0.039	0.007
-0.024	0.105	-0.084	0.018	-0.028	-0.3	0.039	0.185	2.374	-0.004	0.006
0.043	0.191	-0.085	0.006	-0.119	-0.441	0.036	0.019	2.046	0.017	-0.003
0.049	0.243	-0.066	-0.004	-0.135	-0.341	0.034	-0.096	1.612	0.028	-0.003
-0.027	0.192	-0.048	0.002	-0.063	-0.341	0.031	-0.06	1.579	0.046	0.004
-0.097	0.12	-0.05	-0.004	0.019	-0.612	0.026	0.072	1.74	0.056	0.003
-0.053	0.043	-0.063	-0.024	0.047	-0.651	0.036	0.152	1.624	0.049	-0.006
0.046	0	-0.065	-0.023	0.056	-0.239	0.047	0.138	1.383	0.036	-0.01
0.031	0.024	-0.053	-0.004	0.06	0.167	0.042	0.148	1.194	0.027	-0.007
-0.104	0.044	-0.049	0.004	0.032	0.183	0.036	0.201	1.021	0.043	0.001
-0.196	0.075	-0.053	0.002	-0.01	0.037	0.042	0.135	0.866	0.075	0.007
-0.186	0.169	-0.056	0.002	-0.022	0.022	0.047	-0.056	0.538	0.077	0.001
-0.179	0.274	-0.058	0.003	-0.019	0.089	0.04	-0.1	-0.143	0.055	-0.006
-0.273	0.339	-0.055	0.004	-0.032	0.078	0.029	0.019	-0.869	0.036	-0.009
-0.317	0.345	-0.051	0.001	-0.011	-0.089	0.03	0.05	-1.377	0.009	-0.009
-0.1	0.303	-0.048	-0.003	0.036	-0.263	0.038	0.072	-1.831	-0.022	0.001
0.207	0.219	-0.045	-0.001	0.05	-0.205	0.04	0.126	-2.15	-0.052	0.005
0.338	0.039	-0.046	0.01	0.047	-0.012	0.04	-0.052	-2.245	-0.085	0.001
0.25	-0.129	-0.042	0.018	0.027	0.016	0.038	-0.292	-2.404	-0.101	-0.003
-0.011	-0.078	-0.039	0.01	-0.019	-0.058	0.03	-0.214	-2.494	-0.117	-0.005
-0.261	0.078	-0.051	0.002	-0.054	-0.002	0.021	-0.082	-2.317	-0.152	0.001
-0.282	0.072	-0.055	0.009	-0.04	0.141	0.017	-0.165	-2.437	-0.144	-0.005
-0.097	-0.018	-0.039	0.01	0.021	0.26	0.023	-0.093	-2.973	-0.054	-0.02
0.091	0.026	-0.042	0.002	0.062	0.355	0.039	0.13	-3.197	0	-0.016
0.125	0.005	-0.061	0.002	0.041	0.343	0.049	-0.111	-3.05	-0.051	-0.005
0.162	-0.325	-0.06	0.01	-0.012	0.169	0.043	-0.546	-2.887	-0.084	0
0.375	-0.686	-0.06	0.016	-0.085	0.039	0.037	-0.385	-2.52	-0.054	0.002
0.414	-0.795	-0.069	0.006	-0.135	0.073	0.043	0.016	-2.029	-0.023	-0.002
0.109	-0.753	-0.073	-0.011	-0.085	0.125	0.049	0.113	-1.768	0.02	-0.004
-0.108	-0.663	-0.081	-0.009	0.007	0.095	0.037	0.147	-1.597	0.006	0.006
-0.1	-0.473	-0.086	0.003	0.037	0.022	0.029	0.141	-1.378	-0.101	0.007
-0.083	-0.151	-0.085	0.006	0.004	-0.019	0.03	-0.081	-1.116	-0.135	-0.007
-0.075	0.166	-0.094	0.003	-0.06	-0.016	0.029	-0.2	-0.846	-0.03	-0.007
0.003	0.298	-0.105	0.004	-0.096	0.001	0.039	0.015	-0.785	0.097	0.009
0.145	0.286	-0.09	0.01	-0.064	-0.022	0.045	0.213	-0.73	0.156	0.013
0.226	0.262	-0.068	0.007	-0.027	-0.12	0.039	0.196	-0.153	0.155	0.001
0.118	0.22	-0.069	-0.004	-0.027	-0.199	0.045	0.158	0.728	0.111	0.001
-0.025	0.151	-0.074	-0.001	-0.03	-0.208	0.041	0.153	1.192	0.029	0.015
-0.039	0.121	-0.061	0.011	-0.024	-0.213	0.022	0.139	1.27	-0.02	0.015
-0.102	0.091	-0.043	0.017	-0.01	-0.223	0.024	0.099	1.509	0.014	0
-0.212	0.041	-0.038	0.014	0.017	-0.231	0.032	-0.018	1.933	0.075	-0.005
-0.149	0.043	-0.048	0.004	0.031	-0.248	0.032	-0.099	2.312	0.107	-0.003
-0.05	0.065	-0.049	0.001	0.03	-0.263	0.032	-0.033	2.539	0.064	-0.005
-0.039	0.055	-0.043	0.006	0.033	-0.338	0.024	0.009	2.593	-0.075	0.002
0.097	0.047	-0.06	0.004	0.018	-0.399	0.024	-0.039	2.695	-0.164	0.01
0.295	0.045	-0.077	-0.009	-0.012	-0.302	0.034	-0.027	2.92	-0.097	0.003
0.28	0.048	-0.059	-0.007	-0.013	-0.196	0.036	-0.011	2.988	0.008	-0.006
0.142	0.071	-0.04	0.006	-0.001	-0.2	0.039	-0.021	2.913	0.036	-0.004
-0.019	0.082	-0.05	-0.008	-0.012	-0.193	0.04	0.126	2.901	0.01	0.001
-0.254	0.061	-0.06	-0.027	-0.021	-0.065	0.032	0.217	2.789	0.026	0.001
-0.366	0.037	-0.062	-0.009	-0.013	0.133	0.034	-0.008	2.483	0.112	-0.007
-0.256	-0.015	-0.059	0.014	-0.029	0.186	0.035	-0.179	2.22	0.163	-0.006
-0.054	-0.107	-0.043	-0.003	-0.062	0.009	0.026	-0.1	1.978	0.121	-0.002
0.19	-0.131	-0.034	-0.027	-0.052	-0.245	0.031	-0.042	1.614	0.038	-0.004
0.269	-0.065	-0.033	-0.017	-0.029	-0.322	0.036	-0.028	1.26	-0.039	0
0.141	-0.021	-0.029	0.003	-0.038	-0.106	0.026	-0.041	1.004	-0.088	0.004
0.063	-0.016	-0.03	0.006	-0.025	0.14	0.028	-0.099	0.752	-0.101	-0.001
-0.005	0.004	-0.047	0.003	0.036	0.19	0.04	-0.029	0.57	-0.104	-0.001
-0.131	0.029	-0.076	0.011	0.08	0.237	0.041	0.046	0.567	-0.116	0.002
-0.084	0.043	-0.086	0.018	0.068	0.294	0.041	-0.074	0.504	-0.122	0.003
0.201	0.058	-0.072	0.017	0.02	0.213	0.038	-0.091	0.262	-0.103	0.002
0.406	0.053	-0.067	0.017	-0.03	0.124	0.031	0.086	0.049	-0.039	-0.002
0.376	0.028	-0.064	0.016	-0.043	0.074	0.032	0.148	-0.207	0.033	0
0.3	0.018	-0.053	0.024	-0.009	0.023	0.036	0.044	-0.651	0.032	0.001
0.092	0.027	-0.05	0.033	0.038	-0.076	0.035	-0.086	-1.193	-0.022	-0.009
-0.254	0.044	-0.06	0.022	0.061	-0.219	0.036	-0.092	-1.701	-0.09	-0.001
-0.364	0.05	-0.087	0.012	0.04	-0.154	0.043	0.064	-2.13	-0.217	0.014
-0.301	0.043	-0.102	0.014	-0.011	0.092	0.05	0.102	-2.504	-0.318	-0.003
-0.289	0.047	-0.087	0.011	-0.077	0.183	0.046	-0.1	-2.73	-0.228	-0.019
-0.171	0.058	-0.079	-0.013	-0.137	0.189	0.037	-0.197	-2.827	-0.011	-0.007
-0.008	0.054	-0.085	-0.03	-0.132	0.311	0.033	-0.003	-2.873	0.132	0
-0.067	0.044	-0.087	-0.022	-0.076	0.43	0.023	0.16	-2.881	0.136	-0.005
-0.213	0.059	-0.079	-0.019	-0.029	0.437	0.021	0.025	-2.889	0.075	0.003
-0.17	0.076	-0.068	-0.018	0.029	0.331	0.036	-0.171	-2.755	0.024	0.008
[truncated: 30,061 more rows]
