# Supplementary material for: Asymmetric and transient properties of reciprocal activity of antagonists during the paw-shake response in the cat
Source: PLoS Comput Biol. 2021 Dec 28;17(12):e1009677. doi: 10.1371/journal.pcbi.1009677 (PMC8759665; doi:10.1371/journal.pcbi.1009677)
Supplement: S1 Data — File name of each file has the following structure: SupplementaryFileNumber_Data_SessionNumber_AnimalCode_EpisodeNumber.txt. Example: S1_Data_7_3-25-0_bo_9F.txt, where S1 is the supplementary data file number 7, 3-25-0 is session number, bo is animal code, 9F is episode number, and txt is file type extension. Each column of each file contains raw EMG signal of a specific muscle in mV sampled at 3000 Hz and band-pass filtered (Butterworth zero-lag filter, 30 Hz– 1000 Hz, 3 dB). First line of each file contains muscle name abbreviations (see Table 3 in the manuscript): MG, medial gastrocnemius; SO, soleus; BFS, biceps femoris anterior; IP, iliopsoas; TA, tibialis anterior; VA, vastus lateralis and vastus medialis. (ZIP) [file pcbi.1009677.s001.zip › S1_Data/S1_Data_37_6-9-0_br_25F.txt]

BFP	MG	SO	BFA	VM	TA	VL	IP	RF	MGprox	Sural Nerve
-0.131	0.172	-0.03	0.024	-0.043	1.095	-0.004	0.104	-10.29	-0.003	0.016
0.236	0.185	-0.039	0.026	-0.042	0.666	-0.017	0.113	-8.488	-0.021	0.009
0.399	0.181	-0.05	0.032	-0.035	0.263	0.011	0.084	-5.814	-0.035	-0.002
0.304	0.178	-0.05	0.028	-0.045	0.067	0.045	0.019	-3.908	-0.041	-0.011
0.259	0.183	-0.06	0.006	-0.051	-0.07	0.036	0.013	-2.536	-0.055	-0.009
0.246	0.18	-0.076	0	-0.032	-0.212	-0.002	0.126	-1.272	-0.059	-0.001
0.205	0.18	-0.071	0.017	-0.023	-0.351	-0.028	0.245	-0.103	-0.056	0
0.193	0.191	-0.068	0.026	-0.031	-0.481	-0.025	0.082	0.979	-0.063	-0.002
0.185	0.194	-0.082	0.015	-0.019	-0.646	-0.012	-0.288	1.897	-0.044	-0.008
0.159	0.184	-0.097	0	-0.011	-0.81	-0.014	-0.344	2.649	-0.019	-0.014
0.134	0.181	-0.099	-0.007	-0.025	-0.887	-0.014	-0.085	3.277	-0.033	-0.009
0.122	0.182	-0.089	-0.004	-0.029	-0.892	-0.003	0.057	3.804	-0.048	-0.008
0.12	0.18	-0.087	0.001	-0.02	-0.876	0.007	0.024	4.217	-0.044	-0.009
0.109	0.181	-0.091	-0.002	-0.023	-0.873	0	-0.058	4.552	-0.042	-0.005
0.081	0.186	-0.085	-0.006	-0.024	-0.81	-0.02	-0.068	4.873	-0.049	-0.004
0.066	0.192	-0.078	-0.011	-0.013	-0.727	-0.023	0.026	5.213	-0.056	-0.003
0.078	0.194	-0.077	-0.017	0.002	-0.799	-0.018	0.079	5.64	-0.04	-0.006
0.075	0.189	-0.081	-0.01	0.009	-0.847	-0.017	0.037	6.085	-0.019	-0.009
0.045	0.185	-0.074	-0.008	0.004	-0.75	-0.004	-0.08	6.389	-0.027	-0.006
0.042	0.186	-0.065	-0.017	-0.005	-0.7	0.008	-0.151	6.555	-0.039	-0.001
0.056	0.186	-0.077	-0.019	-0.007	-0.672	0.011	-0.014	6.686	-0.04	-0.001
0.043	0.181	-0.089	-0.025	0.001	-0.604	0.02	0.149	6.749	-0.045	-0.005
0.017	0.18	-0.083	-0.04	0.005	-0.525	0.017	0.138	6.74	-0.044	-0.008
0.006	0.184	-0.079	-0.034	-0.009	-0.426	-0.005	0.095	6.821	-0.034	-0.004
0.015	0.184	-0.083	-0.02	-0.026	-0.401	-0.011	0.098	6.877	-0.031	0
0.025	0.179	-0.09	-0.022	-0.022	-0.481	0.004	0.068	6.767	-0.03	0
0.014	0.175	-0.095	-0.026	0.001	-0.566	0.009	0.057	6.608	-0.026	0
-0.013	0.177	-0.099	-0.019	0.018	-0.6	0.008	0.096	6.353	-0.032	-0.003
-0.017	0.184	-0.1	-0.018	0.013	-0.598	0.01	0.054	5.982	-0.039	-0.005
0.018	0.186	-0.094	-0.025	0.007	-0.61	0.006	-0.023	5.528	-0.028	-0.006
0.03	0.182	-0.096	-0.02	0.009	-0.625	-0.006	0.017	5.005	-0.019	-0.006
-0.009	0.186	-0.107	-0.014	0.002	-0.529	-0.013	0.064	4.531	-0.032	0
-0.031	0.193	-0.096	-0.016	-0.006	-0.341	-0.019	0.04	4.072	-0.039	0.006
-0.01	0.176	-0.081	-0.022	-0.008	-0.248	-0.016	0.059	3.64	-0.021	0.008
-0.01	0.164	-0.092	-0.025	-0.01	-0.343	-0.001	0.108	3.239	-0.019	0
-0.037	0.182	-0.099	-0.028	-0.017	-0.507	0.002	0.113	2.776	-0.042	-0.012
-0.035	0.185	-0.089	-0.029	-0.025	-0.533	-0.007	0.096	2.4	-0.037	-0.004
-0.018	0.172	-0.09	-0.017	-0.026	-0.469	-0.006	0.075	2.104	-0.029	0.011
-0.032	0.178	-0.097	-0.004	-0.02	-0.487	-0.008	0.072	1.721	-0.037	0.008
-0.047	0.184	-0.095	-0.016	-0.016	-0.582	-0.016	0.094	1.305	-0.031	0.005
-0.032	0.172	-0.087	-0.028	-0.005	-0.66	-0.001	0.103	0.887	-0.032	0
-0.022	0.174	-0.079	-0.016	0.019	-0.64	0.019	0.095	0.458	-0.038	-0.011
-0.029	0.194	-0.077	-0.01	0.033	-0.623	0.005	0.092	-0.028	-0.024	-0.007
-0.018	0.192	-0.087	-0.019	0.018	-0.664	-0.008	0.09	-0.616	-0.016	0.001
-0.005	0.178	-0.092	-0.024	-0.009	-0.591	0.006	0.088	-1.207	-0.032	0.001
-0.016	0.181	-0.083	-0.02	-0.024	-0.41	0.006	0.091	-1.771	-0.038	0.005
-0.028	0.182	-0.077	-0.025	-0.017	-0.292	-0.025	0.096	-2.25	-0.022	0.013
-0.027	0.177	-0.081	-0.027	-0.002	-0.252	-0.049	0.091	-2.551	-0.02	0.013
-0.016	0.177	-0.086	-0.008	0.009	-0.19	-0.047	0.083	-2.767	-0.034	0.003
-0.004	0.177	-0.086	0.002	0.011	-0.082	-0.031	0.089	-2.96	-0.041	-0.005
-0.013	0.179	-0.087	-0.006	0.001	-0.026	-0.009	0.089	-3.043	-0.041	-0.001
-0.034	0.183	-0.096	0	-0.003	-0.036	-0.001	0.071	-3.026	-0.038	0.01
-0.039	0.183	-0.1	0.002	0.014	-0.054	-0.011	0.063	-3.104	-0.04	0.012
-0.037	0.179	-0.091	-0.007	0.02	-0.09	-0.012	0.063	-3.262	-0.045	0.003
-0.039	0.166	-0.082	-0.003	-0.013	-0.095	-0.014	0.061	-3.284	-0.035	0.003
-0.029	0.154	-0.087	0.007	-0.055	-0.036	-0.028	0.058	-3.144	-0.026	0.006
-0.018	0.162	-0.095	0.004	-0.056	-0.006	-0.034	0.055	-2.942	-0.034	0.011
-0.02	0.176	-0.09	-0.007	-0.034	-0.019	-0.03	0.046	-2.698	-0.038	0.022
-0.02	0.177	-0.082	-0.01	-0.034	-0.055	-0.021	0.038	-2.287	-0.027	0.018
-0.02	0.176	-0.083	-0.002	-0.045	-0.109	0	0.044	-1.813	-0.025	0.006
-0.022	0.174	-0.084	0.006	-0.041	-0.133	0.029	0.064	-1.549	-0.034	0.005
-0.011	0.166	-0.082	0.011	-0.026	-0.12	0.04	0.097	-1.29	-0.034	0.005
-0.001	0.166	-0.077	0.02	0.002	-0.088	0.019	0.129	-0.962	-0.03	0.007
-0.002	0.173	-0.074	0.016	0.031	-0.061	-0.006	0.099	-0.934	-0.037	0.014
-0.004	0.175	-0.082	0.001	0.038	-0.086	-0.005	0.022	-1.117	-0.043	0.013
-0.002	0.176	-0.048	0.009	0.029	-0.086	0.01	0.007	-1.105	-0.034	0.007
0	0.182	0.046	0.022	0.006	-0.042	-0.012	0.052	-0.842	-0.029	0.012
-0.009	0.188	0.078	0.017	-0.022	-0.064	-0.059	0.083	-0.428	-0.033	0.014
-0.02	0.19	0.018	0.012	-0.039	-0.129	-0.039	0.091	0.137	-0.035	0.003
-0.019	0.191	-0.011	0.014	-0.053	-0.16	0.036	0.082	0.725	-0.035	-0.003
-0.008	0.185	0.039	0.019	-0.049	-0.158	0.087	0.062	1.129	-0.037	0
0	0.176	0.043	0.026	-0.006	-0.18	0.112	0.037	1.436	-0.032	-0.004
0.001	0.17	-0.134	0.029	0.024	-0.266	0.12	0.017	1.694	-0.019	-0.009
-0.003	0.17	-0.338	0.026	0.011	-0.322	0.097	0.018	1.838	-0.024	-0.003
-0.003	0.176	-0.329	0.019	-0.017	-0.273	0.052	0.022	1.978	-0.031	-0.003
0.01	0.184	-0.235	0.009	-0.037	-0.211	0.005	0.046	2.172	-0.022	-0.013
0.011	0.183	-0.208	-0.006	-0.033	-0.188	-0.034	0.088	2.416	-0.021	-0.01
-0.01	0.175	-0.168	-0.014	-0.024	-0.19	-0.059	0.094	2.554	-0.022	0.003
-0.018	0.177	-0.124	-0.011	-0.03	-0.228	-0.066	0.077	2.397	-0.017	0
-0.019	0.177	-0.142	-0.021	-0.029	-0.232	-0.065	0.074	2.176	-0.016	-0.008
-0.01	0.163	-0.175	-0.028	-0.019	-0.175	-0.063	0.082	2.088	-0.014	0.006
0.011	0.157	-0.165	0.014	-0.012	-0.12	-0.049	0.091	1.938	-0.018	0.013
0.008	0.161	-0.131	0.058	-0.002	-0.057	-0.031	0.091	1.658	-0.031	-0.002
-0.003	0.168	-0.085	0.014	-0.002	-0.021	-0.019	0.092	1.404	-0.032	-0.001
0.001	0.185	-0.029	-0.065	-0.016	-0.048	-0.015	0.114	1.159	-0.026	0.009
-0.011	0.192	0.012	-0.104	-0.022	-0.072	-0.026	0.14	0.817	-0.027	0.002
-0.015	0.179	0.028	-0.162	-0.021	0.001	-0.035	0.144	0.515	-0.024	0.003
0.011	0.175	0.033	-0.207	-0.017	0.135	-0.012	0.135	0.394	-0.015	0.015
0.008	0.185	0.018	-0.087	-0.01	0.13	0.033	0.13	0.187	-0.013	0.014
-0.009	0.189	-0.013	0.102	-0.015	0.037	0.071	0.131	-0.212	-0.022	0.009
0.008	0.192	-0.036	0.134	-0.016	0.048	0.095	0.126	-0.448	-0.031	0.01
0.011	0.214	-0.047	0.058	-0.009	0.052	0.103	0.134	-0.542	-0.033	0.007
-0.017	0.229	-0.048	0.014	-0.008	-0.004	0.064	0.18	-0.855	-0.024	0.005
-0.014	0.202	-0.047	-0.037	-0.01	0	-0.01	0.176	-1.379	-0.017	0
0.002	0.168	-0.061	-0.157	-0.019	-0.034	-0.041	0.069	-1.886	-0.029	-0.001
-0.014	0.169	-0.067	-0.26	-0.032	-0.161	-0.022	-0.019	-2.301	-0.047	0.012
-0.019	0.177	-0.053	-0.245	-0.019	-0.175	-0.006	-0.026	-2.721	-0.044	0.019
0.005	0.174	-0.049	-0.195	0.006	-0.078	0.005	0	-3.131	-0.028	0.015
0.015	0.168	-0.028	-0.188	0.019	-0.053	0.007	0.046	-3.42	-0.023	0.007
0.003	0.16	0.028	-0.116	0.034	-0.052	-0.01	0.085	-3.594	-0.034	0.002
-0.016	0.168	-0.027	0.049	0.049	-0.011	-0.019	0.059	-3.545	-0.043	0.006
-0.028	0.185	-0.167	0.175	0.054	-0.059	-0.015	0.014	-3.331	-0.039	0.007
-0.017	0.176	-0.126	0.211	0.034	-0.139	-0.014	0.038	-3.164	-0.027	0.002
0.004	0.168	0.019	0.19	-0.016	-0.068	-0.013	0.09	-2.945	-0.021	0.002
0.001	0.177	-0.053	0.146	-0.051	0.026	-0.014	0.083	-2.66	-0.031	0.004
-0.012	0.185	-0.283	0.104	-0.046	-0.016	-0.021	0.033	-2.442	-0.047	0
-0.012	0.199	-0.374	0.065	-0.039	-0.154	-0.033	0.03	-2.317	-0.046	-0.004
-0.008	0.215	-0.252	0.039	-0.033	-0.292	-0.043	0.12	-2.173	-0.043	-0.004
-0.008	0.21	-0.062	0.04	-0.016	-0.304	-0.038	0.234	-1.926	-0.05	-0.002
-0.025	0.198	0.074	0.035	-0.02	-0.222	-0.025	0.216	-1.725	-0.051	-0.006
-0.02	0.194	0.086	0.006	-0.038	-0.198	-0.019	-0.115	-1.436	-0.042	-0.013
0.024	0.184	-0.038	-0.01	-0.03	-0.268	-0.006	-0.541	-0.999	-0.036	-0.012
0.031	0.172	-0.155	-0.006	-0.021	-0.33	0.013	-0.51	-0.688	-0.033	-0.009
0.004	0.175	-0.155	-0.007	-0.031	-0.283	0.02	-0.091	-0.383	-0.035	-0.009
-0.001	0.181	-0.085	-0.011	-0.031	-0.274	0.023	0.184	-0.064	-0.041	-0.009
-0.008	0.191	0.006	-0.005	-0.021	-0.394	0.029	0.208	0.089	-0.044	-0.013
-0.021	0.213	0.052	-0.002	-0.024	-0.454	0.028	0.153	0.204	-0.038	-0.014
-0.011	0.24	0.061	0.001	-0.022	-0.432	0.002	0.096	0.418	-0.035	-0.01
0.001	0.269	0.118	0.012	-0.013	-0.378	-0.035	0.07	0.788	-0.037	-0.001
-0.004	0.291	0.16	0.009	-0.005	-0.262	-0.047	0.077	1.207	-0.03	0.012
-0.008	0.279	0.107	-0.011	0.009	-0.228	-0.043	0.096	1.492	-0.022	0.011
0	0.255	0.002	-0.018	0.01	-0.286	-0.027	0.103	1.744	-0.026	-0.003
0.018	0.247	-0.16	-0.012	-0.008	-0.291	-0.008	0.085	2.075	-0.029	0.002
0.03	0.205	-0.356	-0.013	-0.025	-0.279	-0.018	0.066	2.332	-0.03	0.012
0.017	0.116	-0.42	-0.019	-0.039	-0.284	-0.036	0.07	2.405	-0.033	0.002
-0.007	0.062	-0.289	-0.02	-0.028	-0.28	-0.014	0.095	2.499	-0.032	-0.004
-0.002	0.081	-0.107	-0.016	-0.01	-0.254	0.019	0.113	2.696	-0.031	0.008
0.01	0.118	0.017	-0.006	-0.028	-0.222	0.004	0.082	2.685	-0.033	0.014
-0.004	0.117	-0.024	-0.004	-0.041	-0.179	-0.023	0.03	2.471	-0.029	0.01
-0.006	0.104	-0.211	-0.015	-0.022	-0.078	-0.011	0.017	2.337	-0.021	0.013
0.005	0.144	-0.284	-0.018	-0.009	-0.034	0.006	0.006	2.127	-0.022	0.018
0.005	0.198	-0.317	-0.004	-0.003	-0.135	-0.002	-0.005	1.838	-0.025	0.014
0.004	0.2	-0.514	0.004	0.003	-0.255	-0.009	0.018	1.777	-0.023	0.004
-0.009	0.208	-0.489	0.001	0.002	-0.337	-0.006	0.033	1.661	-0.027	-0.002
-0.011	0.22	-0.019	-0.005	-0.004	-0.37	-0.009	0.012	1.311	-0.027	-0.001
0.013	0.123	0.38	-0.004	-0.017	-0.339	-0.013	-0.007	1.214	-0.019	0.001
0.011	-0.057	0.372	-0.003	-0.03	-0.343	-0.012	0.026	1.313	-0.018	-0.004
-0.006	-0.136	0.195	-0.014	-0.03	-0.368	-0.013	0.09	1.097	-0.025	-0.009
0.005	-0.002	0.076	-0.027	-0.02	-0.322	-0.012	0.107	0.683	-0.029	0.001
0.016	0.211	0.012	-0.022	-0.003	-0.271	0.008	0.082	0.349	-0.023	0.011
0.016	0.295	-0.026	-0.003	0.001	-0.263	0.027	0.062	0.058	-0.007	0.008
0.007	0.256	-0.032	-0.001	-0.014	-0.28	0.015	0.054	-0.181	-0.005	0.007
-0.015	0.209	-0.026	-0.023	-0.021	-0.313	-0.009	0.058	-0.41	-0.024	0.008
-0.017	0.18	-0.035	-0.041	-0.014	-0.313	-0.005	0.07	-0.764	-0.035	0.008
0.006	0.177	-0.019	-0.047	-0.01	-0.291	0.016	0.076	-1.128	-0.031	0.006
0.017	0.188	0.023	-0.066	-0.012	-0.299	0.021	0.077	-1.447	-0.029	0.007
0.001	0.178	-0.041	-0.103	-0.011	-0.326	0.01	0.071	-1.827	-0.035	0.018
-0.012	0.173	-0.217	-0.146	-0.007	-0.316	0.008	0.066	-2.049	-0.041	0.024
0.005	0.187	-0.327	-0.179	-0.007	-0.205	0.015	0.065	-2.08	-0.046	0.017
0.007	0.181	-0.299	-0.174	-0.009	-0.067	0.006	0.067	-2.225	-0.042	0.009
-0.024	0.166	-0.211	-0.087	-0.004	-0.059	-0.01	0.067	-2.392	-0.035	0
-0.013	0.169	-0.144	0.077	0.002	-0.084	-0.006	0.069	-2.433	-0.035	-0.006
0.026	0.193	-0.095	0.193	-0.004	-0.009	0	0.071	-2.384	-0.035	-0.001
0.008	0.226	-0.033	0.179	-0.017	0.091	-0.008	0.065	-2.225	-0.038	-0.001
-0.018	0.24	-0.015	0.133	-0.02	0.095	-0.015	0.061	-2.094	-0.038	-0.008
-0.001	0.23	-0.054	0.116	-0.013	0.022	-0.013	0.07	-2.082	-0.031	0.001
0.001	0.214	-0.059	0.079	-0.001	0.002	-0.01	0.08	-1.98	-0.025	0.005
-0.013	0.203	-0.018	0.031	0	0.042	-0.014	0.073	-1.67	-0.031	-0.005
-0.013	0.2	-0.011	0.012	-0.015	0.072	-0.013	0.064	-1.375	-0.045	-0.001
-0.013	0.204	-0.039	0.002	-0.021	0.077	0.025	0.066	-1.2	-0.048	0.004
-0.007	0.218	-0.051	-0.017	-0.009	0.087	0.081	0.072	-1.016	-0.034	-0.001
0.007	0.234	-0.051	-0.017	-0.01	0.095	0.104	0.075	-0.796	-0.031	0.001
-0.003	0.245	-0.066	0	-0.015	0.042	0.109	0.077	-0.576	-0.041	0.005
-0.028	0.246	-0.082	-0.005	-0.006	0.003	0.111	0.078	-0.466	-0.036	0.007
-0.027	0.212	-0.078	-0.011	-0.004	0.025	0.067	0.07	-0.425	-0.026	0.011
-0.005	0.141	-0.08	0.008	-0.012	0.016	-0.015	0.061	-0.289	-0.032	0.006
0.002	0.089	-0.09	0.004	-0.012	-0.024	-0.062	0.068	-0.122	-0.043	0.004
-0.002	0.105	-0.084	-0.02	-0.007	-0.037	-0.051	0.077	0.221	-0.047	0.013
-0.002	0.159	-0.08	-0.009	-0.003	-0.081	-0.038	0.067	0.812	-0.036	0.015
-0.003	0.204	-0.091	0.011	-0.002	-0.144	-0.048	0.058	1.385	-0.018	-0.001
-0.003	0.217	-0.097	0.005	-0.008	-0.15	-0.032	0.067	1.863	-0.018	-0.01
-0.003	0.204	-0.092	-0.01	0	-0.201	0.011	0.074	2.064	-0.023	-0.003
-0.009	0.183	-0.101	-0.022	0.014	-0.336	0.002	0.068	2.044	-0.007	-0.004
0	0.175	-0.104	-0.022	-0.007	-0.437	-0.043	0.076	2.126	0.005	-0.006
0.023	0.18	-0.073	-0.012	-0.042	-0.463	-0.038	0.088	2.177	-0.004	0
0.01	0.174	-0.078	-0.007	-0.043	-0.386	-0.009	0.068	2.169	-0.013	0.003
-0.012	0.137	-0.072	-0.007	-0.029	-0.272	-0.009	0.049	2.165	-0.015	0.006
-0.011	0.104	0.026	-0.014	-0.024	-0.315	-0.013	0.066	2.162	-0.021	0.005
-0.009	0.102	0.016	-0.025	-0.021	-0.489	-0.018	0.069	2.306	-0.035	-0.009
-0.001	0.087	-0.151	-0.024	-0.02	-0.574	-0.036	0.061	2.448	-0.037	-0.017
0	0.053	-0.24	-0.02	-0.024	-0.498	-0.039	0.066	2.396	-0.026	-0.011
-0.013	0.053	-0.216	-0.023	-0.021	-0.377	-0.025	0.063	2.168	-0.025	-0.005
-0.014	0.094	-0.195	-0.02	-0.022	-0.331	-0.021	0.073	1.809	-0.037	-0.007
-0.01	0.163	-0.155	-0.009	-0.033	-0.328	-0.022	0.104	1.461	-0.039	-0.006
-0.014	0.234	-0.084	-0.004	-0.031	-0.282	-0.008	0.113	1.184	-0.03	-0.006
-0.017	0.261	-0.054	-0.01	-0.013	-0.234	0.003	0.098	1.004	-0.029	-0.012
-0.006	0.256	-0.029	-0.015	0	-0.25	-0.003	0.07	0.873	-0.033	-0.004
0.001	0.248	0.025	-0.009	0.004	-0.267	-0.006	0.053	0.616	-0.034	0.011
-0.003	0.231	0.017	-0.012	-0.006	-0.186	-0.007	0.068	0.322	-0.025	0.012
0.005	0.21	-0.045	-0.024	-0.018	-0.084	-0.014	0.074	0.13	-0.017	0.005
0.015	0.208	-0.056	-0.018	-0.008	-0.058	-0.015	0.059	-0.094	-0.024	0.006
0.012	0.219	-0.034	0.001	0.004	-0.046	-0.007	0.076	-0.377	-0.031	0.013
0.01	0.221	-0.041	0.001	0	-0.034	0	0.07	-0.684	-0.029	0.012
0.009	0.224	-0.056	-0.01	-0.004	-0.049	-0.002	-0.053	-1.131	-0.027	0.012
0.009	0.245	-0.055	-0.006	-0.002	-0.034	-0.006	-0.131	-1.647	-0.026	0.011
0.011	0.274	-0.061	-0.003	-0.001	-0.019	-0.002	0	-1.994	-0.031	0.008
-0.001	0.275	-0.075	-0.004	0.003	-0.033	0.002	0.14	-2.217	-0.04	0.012
-0.013	0.205	-0.084	-0.004	0.002	-0.004	0.001	0.107	-2.588	-0.042	0.009
-0.002	0.111	-0.088	-0.011	-0.003	0.006	0.001	0.048	-3.022	-0.039	0.002
0.008	0.083	-0.088	-0.018	-0.009	-0.039	0.001	0.088	-3.17	-0.038	0.002
0.008	0.114	-0.086	-0.008	-0.022	-0.02	0.001	0.125	-3.119	-0.042	0.003
-0.002	0.143	-0.089	0.002	-0.033	0.043	0.001	0.114	-3.018	-0.041	0.004
-0.024	0.156	-0.089	0	-0.026	0.057	0.002	0.122	-2.755	-0.034	0.008
-0.026	0.158	-0.079	-0.007	-0.014	0.015	0.001	0.139	-2.5	-0.043	0.008
-0.007	0.157	-0.077	-0.017	-0.014	-0.047	0.001	0.126	-2.333	-0.059	0.004
0.011	0.164	-0.084	-0.021	-0.022	-0.085	0.004	0.109	-2.088	-0.051	0.002
0.02	0.178	-0.086	-0.016	-0.02	-0.196	0.006	0.115	-1.871	-0.032	0.002
0.006	0.189	-0.08	-0.008	-0.016	-0.383	0.009	0.103	-1.777	-0.028	0.001
-0.009	0.192	-0.076	0.001	-0.013	-0.447	0.014	0.071	-1.677	-0.029	0.004
0.009	0.183	-0.076	-0.001	-0.009	-0.423	0.007	0.067	-1.428	-0.03	0.008
0.012	0.172	-0.071	-0.011	-0.007	-0.432	-0.003	0.095	-1.097	-0.036	0.004
-0.024	0.176	-0.068	-0.005	-0.012	-0.428	-0.004	0.107	-0.733	-0.039	-0.001
-0.032	0.183	-0.075	0.003	-0.022	-0.414	-0.003	0.093	-0.27	-0.037	0.005
-0.019	0.181	-0.077	-0.003	-0.023	-0.45	-0.004	0.099	0.083	-0.038	0.004
-0.022	0.179	-0.071	-0.009	-0.016	-0.475	-0.001	0.108	0.259	-0.034	-0.001
-0.016	0.179	-0.077	-0.008	-0.02	-0.435	0.002	0.08	0.46	-0.028	0.003
-0.009	0.178	-0.087	-0.006	-0.024	-0.431	0.002	0.076	0.644	-0.037	0.007
-0.001	0.178	-0.08	-0.008	-0.014	-0.414	0.003	0.115	0.87	-0.041	0.006
0.013	0.177	-0.073	-0.009	-0.013	-0.297	0	0.17	1.371	-0.028	0.005
-0.01	0.176	-0.082	-0.008	-0.021	-0.241	-0.007	0.221	1.977	-0.025	0.006
-0.035	0.188	-0.09	-0.005	-0.02	-0.255	-0.006	0.119	2.426	-0.03	0.006
-0.018	0.206	-0.084	-0.002	-0.018	-0.212	-0.002	-0.086	2.851	-0.028	0.004
-0.012	0.201	-0.077	-0.009	-0.018	-0.172	-0.003	-0.046	3.204	-0.031	-0.003
-0.042	0.182	-0.088	-0.013	-0.016	-0.167	-0.001	0.18	3.313	-0.032	-0.007
-0.048	0.177	-0.086	-0.006	-0.018	-0.185	0.003	0.199	3.389	-0.025	-0.003
-0.003	0.178	-0.064	-0.009	-0.022	-0.204	0.003	0.109	3.397	-0.019	0.004
0.024	0.181	-0.072	-0.012	-0.029	-0.168	0.003	0.167	3.199	-0.014	0.003
0.007	0.183	-0.092	-0.001	-0.039	-0.144	0.001	0.19	3.026	-0.008	-0.002
-0.006	0.181	-0.086	-0.005	-0.03	-0.157	0.005	0.128	2.952	-0.014	0.002
-0.004	0.184	-0.082	-0.006	0	-0.111	0.011	0.088	2.767	-0.027	0.006
0.005	0.188	-0.084	-0.001	0.005	-0.003	0.001	-0.178	2.38	-0.028	0.005
0.013	0.184	-0.09	-0.016	-0.014	0.029	-0.012	-0.522	2.013	-0.024	0.005
0.012	0.177	-0.104	-0.027	-0.008	-0.051	-0.013	-0.428	1.723	-0.022	0.002
0.01	0.171	-0.104	-0.014	0.006	-0.107	-0.011	-0.106	1.357	-0.011	-0.002
0.011	0.169	-0.083	0	0.002	-0.127	-0.009	0.001	1.047	-0.01	0.002
0.009	0.168	-0.073	0.011	0.003	-0.157	-0.007	-0.05	0.801	-0.02	0.005
0.009	0.169	-0.08	0.007	0.018	-0.149	-0.004	-0.057	0.431	-0.024	0.004
0.013	0.178	-0.079	-0.014	0.026	-0.054	0.002	0.047	-0.021	-0.031	0.005
0	0.188	-0.069	-0.028	0.02	0.09	-0.005	0.104	-0.378	-0.038	0.002
-0.015	0.187	-0.078	-0.026	-0.002	0.128	-0.017	-0.017	-0.601	-0.033	-0.003
0.011	0.179	-0.096	-0.014	-0.044	0.151	-0.013	-0.083	-0.81	-0.029	0
0.023	0.173	-0.08	-0.003	-0.07	0.304	0.001	0.103	-0.948	-0.029	0.009
-0.005	0.182	-0.052	-0.006	-0.072	0.38	-0.003	0.276	-1.089	-0.028	0.008
-0.002	0.19	-0.056	-0.012	-0.068	0.315	-0.016	0.181	-1.449	-0.031	-0.003
0.012	0.178	-0.074	-0.011	-0.035	0.242	-0.013	0.02	-1.834	-0.034	-0.004
-0.027	0.168	-0.079	-0.007	0.011	0.103	0.002	0.038	-2.163	-0.03	-0.006
-0.048	0.179	-0.08	0.003	0.008	-0.058	0.008	0.158	-2.494	-0.037	-0.015
0.015	0.19	-0.078	0.012	-0.024	-0.092	0.002	0.201	-2.667	-0.045	-0.007
0.078	0.191	-0.075	0.008	-0.027	-0.106	0	0.098	-2.734	-0.035	0.008
0.092	0.183	-0.084	-0.008	-0.014	-0.237	0.002	-0.038	-2.876	-0.03	0.01
0.113	0.181	-0.094	-0.02	-0.005	-0.412	-0.003	-0.068	-3.025	-0.038	0.003
0.131	0.182	-0.087	-0.014	0.013	-0.501	-0.002	-0.058	-2.983	-0.042	0.002
0.115	0.175	-0.07	-0.001	0.024	-0.479	0.003	-0.066	-2.869	-0.037	0.014
0.04	0.174	-0.066	0	0.02	-0.45	-0.001	-0.029	-2.87	-0.032	0.018
-0.047	0.174	-0.08	-0.008	0.012	-0.388	-0.004	-0.003	-2.685	-0.035	0.006
-0.039	0.177	-0.09	-0.01	0.005	-0.277	0.005	0.003	-2.26	-0.043	0
0.013	0.174	-0.08	-0.003	-0.008	-0.311	0.011	0.062	-1.958	-0.041	0.002
0.021	0.157	-0.08	-0.002	-0.028	-0.443	0	0.104	-1.74	-0.033	0.001
-0.004	0.161	-0.096	-0.008	-0.024	-0.472	-0.014	0.089	-1.477	-0.035	0.004
-0.03	0.177	-0.095	0	-0.011	-0.484	-0.008	0.057	-1.265	-0.034	0.008
-0.03	0.173	-0.079	0.013	-0.022	-0.575	-0.003	-0.018	-1.101	-0.032	0.002
-0.037	0.171	-0.072	0.011	-0.033	-0.625	-0.007	-0.046	-0.899	-0.042	-0.006
-0.088	0.176	-0.075	-0.003	-0.018	-0.587	-0.007	0.024	-0.687	-0.045	-0.007
-0.12	0.171	-0.086	-0.007	0.006	-0.584	-0.007	-0.017	-0.517	-0.041	0.001
-0.091	0.173	-0.087	-0.002	0.017	-0.611	-0.004	-0.126	-0.395	-0.036	0.011
-0.032	0.183	-0.078	-0.008	0.014	-0.564	0.001	-0.009	-0.247	-0.034	0.005
0.01	0.184	-0.077	-0.015	0.005	-0.511	-0.004	0.199	0.05	-0.039	0.001
0.009	0.187	-0.079	-0.009	-0.014	-0.505	-0.005	0.214	0.468	-0.034	0.006
0.034	0.185	-0.073	-0.002	-0.032	-0.459	0.004	0.138	0.906	-0.029	0.003
0.093	0.171	-0.071	-0.007	-0.037	-0.405	0.003	0.116	1.277	-0.04	-0.001
0.046	0.165	-0.08	-0.02	-0.041	-0.378	0.001	0.105	1.531	-0.034	-0.001
-0.066	0.168	-0.081	-0.026	-0.032	-0.286	-0.001	0.096	1.753	-0.017	0
-0.067	0.174	-0.072	-0.017	-0.016	-0.158	-0.009	0.115	2.005	-0.021	0.01
-0.029	0.191	-0.073	-0.007	-0.032	-0.109	-0.005	0.138	2.26	-0.035	0.018
-0.06	0.201	-0.081	-0.003	-0.049	-0.115	0.005	0.154	2.352	-0.033	0.01
-0.07	0.183	-0.093	-0.003	-0.025	-0.084	-0.003	0.145	2.297	-0.021	-0.001
-0.024	0.177	-0.101	-0.011	-0.004	-0.026	-0.011	0.085	2.416	-0.018	-0.002
0.003	0.188	-0.083	-0.007	-0.006	0.023	-0.007	0.033	2.573	-0.027	-0.001
0.005	0.176	-0.065	0.01	0.001	0.039	-0.007	0.026	2.501	-0.026	-0.001
0	0.171	-0.065	0.006	0.007	0.026	-0.009	0.033	2.39	-0.02	-0.003
0.005	0.18	-0.067	-0.014	0.005	0.095	-0.001	0.083	2.237	-0.024	-0.002
0.036	0.177	-0.061	-0.017	0.01	0.202	0.006	0.161	1.937	-0.029	0.009
0.053	0.176	-0.067	-0.009	0.004	0.145	0.002	0.184	1.714	-0.024	0.015
0.045	0.172	-0.083	-0.009	-0.025	0.055	-0.002	0.164	1.559	-0.02	0.009
0.024	0.169	-0.076	-0.015	-0.045	0.154	-0.003	0.135	1.213	-0.024	0.01
-0.033	0.187	-0.061	-0.008	-0.028	0.276	-0.002	0.094	0.789	-0.027	0.012
-0.074	0.192	-0.073	0.006	-0.007	0.245	-0.002	0.062	0.579	-0.026	0.001
-0.046	0.173	-0.083	0.003	-0.016	0.111	-0.004	0.066	0.504	-0.026	-0.005
-0.017	0.17	-0.075	-0.011	-0.017	-0.041	-0.003	0.088	0.389	-0.022	-0.003
-0.013	0.182	-0.078	-0.016	0.005	-0.127	-0.006	0.094	0.302	-0.021	-0.004
0.016	0.187	-0.081	-0.011	-0.004	-0.155	-0.006	0.082	0.197	-0.027	-0.002
0.04	0.189	-0.075	-0.003	-0.029	-0.233	-0.002	0.069	-0.05	-0.033	0.003
0.011	0.188	-0.082	-0.001	-0.026	-0.344	-0.001	0.076	-0.406	-0.035	-0.002
-0.008	0.185	-0.082	-0.003	-0.03	-0.373	-0.001	0.119	-0.794	-0.034	-0.006
0.002	0.185	-0.074	-0.004	-0.051	-0.328	-0.004	0.2	-1.047	-0.035	-0.004
-0.019	0.184	-0.072	-0.01	-0.029	-0.252	-0.004	0.281	-1.154	-0.032	-0.005
-0.04	0.178	-0.075	-0.016	0.021	-0.187	0.003	0.168	-1.34	-0.024	-0.005
-0.035	0.177	-0.085	-0.009	0.028	-0.278	0.007	-0.168	-1.607	-0.023	0.005
-0.044	0.188	-0.084	-0.013	0.013	-0.455	0.007	-0.302	-1.801	-0.034	0.013
-0.051	0.182	-0.07	-0.03	0.024	-0.456	0.004	-0.068	-1.928	-0.039	0.005
-0.036	0.167	-0.075	-0.024	0.023	-0.352	0.003	0.136	-2.061	-0.038	-0.007
-0.005	0.177	-0.091	-0.012	0	-0.29	0.002	0.152	-2.146	-0.034	-0.001
0.012	0.179	-0.091	-0.012	-0.006	-0.188	-0.004	0.147	-2.147	-0.03	0.005
-0.011	0.165	-0.083	-0.005	0.005	-0.115	-0.007	0.138	-2.166	-0.035	0.002
-0.034	0.171	-0.088	0.002	0.022	-0.16	-0.003	0.097	-2.197	-0.035	0.009
-0.031	0.181	-0.092	-0.013	0.023	-0.179	0.005	0.05	-2.055	-0.028	0.011
-0.024	0.188	-0.081	-0.025	0.007	-0.14	0.006	0.033	-1.825	-0.036	-0.003
-0.01	0.196	-0.075	-0.011	0.004	-0.052	-0.001	0.071	-1.752	-0.045	-0.003
0.009	0.188	-0.068	0.001	-0.002	0.094	-0.003	0.106	-1.624	-0.035	0.008
0.01	0.176	-0.067	-0.006	-0.022	0.099	-0.002	0.128	-1.32	-0.027	0.005
0.011	0.181	-0.08	-0.007	-0.032	-0.025	0.003	0.185	-1.021	-0.033	-0.002
0.041	0.19	-0.085	0.001	-0.04	-0.04	0.006	0.244	-0.721	-0.035	0.008
0.06	0.183	-0.082	-0.005	-0.048	-0.014	0.003	0.287	-0.496	-0.036	0.01
0.042	0.172	-0.084	-0.021	-0.031	-0.052	0.004	0.25	-0.386	-0.043	-0.008
0.035	0.17	-0.075	-0.017	0	-0.065	0.006	0.078	-0.295	-0.042	-0.008
0.031	0.184	-0.071	0.002	0.016	-0.076	0.001	-0.005	-0.158	-0.038	0.006
-0.002	0.199	-0.08	0.006	0.014	-0.153	-0.002	0.109	0.003	-0.041	0.005
-0.011	0.19	-0.074	-0.003	-0.001	-0.207	-0.003	0.181	0.2	-0.031	-0.006
0.003	0.175	-0.071	-0.01	-0.024	-0.189	-0.003	0.118	0.641	-0.02	-0.005
-0.002	0.179	-0.083	-0.005	-0.032	-0.191	0.002	0.011	1.156	-0.026	0.007
0	0.179	-0.081	0.007	-0.027	-0.225	0.004	-0.072	1.532	-0.026	0.006
0.023	0.175	-0.078	0.004	-0.036	-0.198	0.001	-0.065	1.999	-0.022	-0.004
0.031	0.177	-0.082	-0.008	-0.045	-0.182	-0.004	0.013	2.51	-0.032	0.002
0.015	0.17	-0.081	-0.009	-0.033	-0.222	-0.006	0.085	2.818	-0.039	0.014
0.01	0.166	-0.082	-0.003	-0.027	-0.254	-0.007	0.062	2.787	-0.033	0.015
0.002	0.174	-0.086	-0.003	-0.034	-0.36	-0.008	-0.125	2.516	-0.031	0.009
-0.024	0.175	-0.088	-0.007	-0.032	-0.458	-0.011	-0.24	2.328	-0.03	0.009
-0.012	0.168	-0.076	-0.007	-0.031	-0.399	-0.015	-0.05	2.232	-0.021	0.014
0.011	0.167	-0.064	-0.004	-0.027	-0.336	-0.006	0.129	2.116	-0.011	0.012
-0.006	0.178	-0.075	0.006	-0.013	-0.33	0.004	0.071	2.034	-0.007	0.001
-0.01	0.186	-0.086	0.011	-0.017	-0.29	-0.007	0.031	2.004	-0.013	-0.006
0.004	0.173	-0.083	0.001	-0.022	-0.195	-0.018	0.05	2.012	-0.026	0.001
0.001	0.166	-0.078	0	-0.008	-0.125	-0.009	-0.023	1.929	-0.028	0.009
-0.003	0.183	-0.075	0.006	0	-0.172	0	-0.031	1.628	-0.023	0.008
-0.002	0.194	-0.076	-0.008	-0.01	-0.23	-0.001	0.098	1.279	-0.022	0.002
-0.004	0.18	-0.082	-0.022	-0.024	-0.226	-0.004	0.225	1.053	-0.022	0.002
-0.003	0.173	-0.091	-0.014	-0.028	-0.198	-0.006	0.261	0.748	-0.026	0.011
-0.01	0.181	-0.093	-0.001	-0.021	-0.196	-0.004	-0.043	0.276	-0.025	0.008
-0.03	0.174	-0.087	0.001	-0.016	-0.288	-0.006	-0.484	-0.008	-0.019	-0.006
-0.046	0.163	-0.079	-0.007	-0.026	-0.339	-0.009	-0.386	-0.06	-0.026	-0.001
-0.029	0.171	-0.075	-0.01	-0.048	-0.228	-0.007	0.057	-0.184	-0.034	0.012
0.016	0.187	-0.083	0	-0.048	-0.115	-0.006	0.234	-0.35	-0.028	0.006
0.018	0.173	-0.087	-0.002	-0.007	-0.098	-0.007	0.127	-0.55	-0.023	-0.012
-0.04	0.152	-0.077	-0.014	0.023	-0.165	-0.003	-0.03	-0.918	-0.026	-0.019
-0.072	0.168	-0.077	-0.013	0.003	-0.287	0.002	-0.029	-1.361	-0.032	-0.011
-0.041	0.186	-0.082	-0.004	-0.026	-0.354	-0.002	0.069	-1.86	-0.037	0.002
-0.022	0.181	-0.078	0	-0.031	-0.322	-0.004	0.039	-2.422	-0.038	0.005
-0.041	0.179	-0.075	-0.007	-0.023	-0.256	-0.005	0.004	-2.856	-0.037	0.007
-0.013	0.182	-0.068	-0.017	-0.006	-0.252	-0.009	0.068	-3.162	-0.041	0.011
0.068	0.179	-0.061	-0.015	0.009	-0.326	-0.005	0.098	-3.308	-0.039	0.007
0.101	0.18	-0.069	-0.009	0.003	-0.356	0.001	0.094	-3.089	-0.038	0.003
0.076	0.192	-0.072	-0.012	-0.011	-0.296	-0.002	0.1	-2.835	-0.045	0.005
0.065	0.192	-0.067	-0.018	-0.014	-0.3	-0.01	0.085	-2.779	-0.044	0.002
0.076	0.176	-0.068	-0.013	-0.009	-0.365	-0.005	0.057	-2.576	-0.043	-0.003
0.058	0.174	-0.061	-0.002	-0.011	-0.366	0.005	0.039	-2.322	-0.043	0
0.019	0.181	-0.064	-0.012	-0.019	-0.348	0.007	0.047	-2.247	-0.037	0.007
0	0.176	-0.089	-0.031	-0.012	-0.15	0.012	0.079	-2.065	-0.045	0.01
-0.022	0.171	-0.093	-0.023	0.006	0.199	0.008	0.095	-1.716	-0.05	0.007
-0.059	0.183	-0.083	-0.006	0.004	0.249	-0.01	0.09	-1.542	-0.037	0.001
-0.048	0.194	-0.084	-0.005	-0.013	0.063	-0.011	0.089	-1.444	-0.035	-0.003
-0.002	0.184	-0.08	-0.009	-0.02	0.07	-0.004	0.099	-1.094	-0.041	0
-0.004	0.175	-0.073	-0.013	-0.016	0.178	-0.005	0.104	-0.738	-0.032	0.007
-0.011	0.185	-0.068	-0.011	-0.013	-0.045	-0.006	0.095	-0.569	-0.03	0.01
0.015	0.187	-0.07	0.003	-0.007	-0.424	-0.001	0.084	-0.322	-0.038	0.005
0.004	0.174	-0.086	0.014	-0.007	-0.502	0.003	0.078	-0.011	-0.04	0.005
-0.022	0.167	-0.092	0.007	-0.011	-0.347	-0.001	0.071	0.191	-0.034	0.01
-0.014	0.175	-0.083	-0.004	-0.005	-0.166	-0.004	0.065	0.481	-0.026	0.006
-0.022	0.183	-0.079	-0.004	0.002	-0.109	-0.003	0.067	0.861	-0.034	0.002
-0.042	0.189	-0.08	-0.001	-0.009	-0.166	-0.002	0.072	1.129	-0.042	0.004
-0.021	0.189	-0.082	-0.008	-0.014	-0.199	-0.002	0.073	1.437	-0.031	0
0.011	0.178	-0.085	-0.016	-0.005	-0.217	-0.001	0.07	1.813	-0.02	-0.001
0.005	0.173	-0.084	-0.006	-0.01	-0.205	0	0.067	2.114	-0.02	0.006
-0.01	0.185	-0.084	0.009	-0.019	-0.159	-0.002	0.069	2.369	-0.02	0.01
-0.007	0.191	-0.082	0.01	-0.021	-0.128	-0.009	0.072	2.537	-0.019	0.008
-0.007	0.178	-0.073	-0.003	-0.019	-0.152	-0.008	0.063	2.686	-0.019	0.007
-0.012	0.164	-0.063	-0.019	-0.011	-0.233	-0.002	0.063	2.882	-0.02	0.012
-0.002	0.179	-0.059	-0.017	-0.007	-0.28	-0.006	0.078	2.885	-0.015	0.013
0.009	0.202	-0.065	-0.004	-0.009	-0.316	-0.011	0.075	2.814	-0.012	0.002
-0.004	0.192	-0.077	-0.003	0.002	-0.37	-0.007	0.06	2.926	-0.015	-0.005
-0.016	0.176	-0.085	-0.015	0.003	-0.296	0.001	0.062	2.928	-0.015	0.002
-0.013	0.176	-0.085	-0.022	-0.019	-0.171	0.004	0.071	2.644	-0.026	0.003
-0.013	0.179	-0.087	-0.012	-0.025	-0.14	0	0.073	2.223	-0.032	-0.006
-0.016	0.174	-0.091	-0.003	-0.016	-0.087	-0.004	0.077	1.858	-0.018	-0.007
-0.016	0.175	-0.087	-0.014	-0.03	-0.064	0.002	0.078	1.625	-0.02	0.004
-0.017	0.195	-0.072	-0.012	-0.041	-0.088	0.003	0.076	1.392	-0.034	0.01
-0.021	0.19	-0.062	0.008	-0.024	-0.031	-0.004	0.075	1.193	-0.029	0.007
-0.015	0.15	-0.08	0.009	-0.023	-0.039	-0.007	0.071	1.033	-0.019	-0.002
0.005	0.151	-0.101	-0.006	-0.034	-0.124	-0.006	0.062	0.839	-0.021	-0.016
0.011	0.18	-0.094	-0.014	-0.018	-0.079	-0.004	0.061	0.642	-0.027	-0.015
0.004	0.183	-0.085	-0.012	-0.003	0.032	0.004	0.067	0.278	-0.028	-0.001
0.014	0.178	-0.088	-0.006	-0.005	0.038	0.004	0.068	-0.163	-0.032	0.003
0.022	0.18	-0.084	0.001	-0.005	-0.048	-0.003	0.065	-0.495	-0.039	0.006
0.019	0.179	-0.081	0.002	-0.013	-0.101	-0.006	0.063	-0.846	-0.038	0.004
0.022	0.178	-0.083	-0.006	-0.023	-0.136	-0.004	0.066	-1.305	-0.033	-0.009
0.006	0.18	-0.085	-0.016	-0.013	-0.216	-0.003	0.068	-1.84	-0.03	-0.006
-0.03	0.177	-0.094	-0.017	-0.003	-0.112	-0.007	0.064	-2.241	-0.032	0.009
-0.032	0.169	-0.09	-0.004	-0.007	0.161	-0.01	0.058	-2.462	-0.036	0.003
0.006	0.169	-0.071	0.004	-0.009	0.265	-0.005	0.056	-2.677	-0.036	-0.01
0.012	0.176	-0.076	-0.008	-0.01	0.338	-0.006	0.063	-2.816	-0.03	-0.004
-0.019	0.179	-0.086	-0.014	-0.01	0.529	-0.008	0.068	-2.936	-0.028	-0.001
-0.01	0.177	-0.077	-0.006	-0.001	0.593	0.004	0.062	-3.101	-0.039	-0.003
0.018	0.174	-0.073	-0.013	0.005	0.341	0.008	0.06	-3.091	-0.047	0.005
0.034	0.185	-0.074	-0.017	-0.004	-0.084	-0.002	0.063	-2.975	-0.037	0.004
0.046	0.196	-0.076	-0.01	-0.014	-0.272	-0.002	0.062	-2.887	-0.029	-0.003
0.013	0.184	-0.083	-0.013	-0.008	-0.259	0.008	0.06	-2.641	-0.035	0.006
-0.025	0.173	-0.082	-0.019	0.006	-0.348	0.008	0.059	-2.265	-0.035	0.011
0.002	0.176	-0.076	-0.011	0.007	-0.435	-0.001	0.061	-2.007	-0.029	-0.002
0.028	0.176	-0.081	0	-0.005	-0.339	-0.002	0.066	-1.824	-0.032	-0.007
0.001	0.178	-0.084	0.001	-0.012	-0.151	0	0.067	-1.463	-0.038	0.001
-0.026	0.182	-0.072	-0.007	-0.012	-0.153	-0.004	0.069	-1.042	-0.04	0.009
-0.04	0.178	-0.063	-0.011	-0.009	-0.379	-0.006	0.072	-0.964	-0.04	0.007
-0.06	0.173	-0.073	-0.001	-0.007	-0.533	-0.007	0.068	-1.05	-0.036	-0.002
-0.059	0.176	-0.083	0.006	-0.012	-0.529	-0.016	0.063	-0.906	-0.033	0.001
-0.051	0.184	-0.067	-0.002	-0.016	-0.485	-0.012	0.062	-0.702	-0.032	0.012
-0.049	0.184	-0.05	-0.004	-0.018	-0.458	-0.001	0.065	-0.518	-0.032	0.012
-0.026	0.175	-0.065	-0.002	-0.024	-0.454	-0.001	0.069	-0.207	-0.036	0.005
0.006	0.174	-0.083	-0.004	-0.023	-0.474	-0.007	0.065	0.072	-0.035	-0.006
0.001	0.185	-0.082	-0.004	-0.012	-0.498	-0.014	0.058	0.37	-0.03	-0.008
-0.026	0.189	-0.079	-0.007	-0.011	-0.481	-0.017	0.063	0.948	-0.035	0.001
-0.028	0.19	-0.072	-0.005	-0.02	-0.486	-0.007	0.078	1.581	-0.036	-0.003
-0.002	0.198	-0.068	-0.002	-0.021	-0.522	-0.009	0.078	1.975	-0.028	0
-0.001	0.196	-0.084	-0.013	-0.018	-0.481	-0.018	0.061	2.26	-0.024	0.011
-0.039	0.182	-0.095	-0.016	-0.019	-0.453	0.003	0.056	2.503	-0.026	0.004
-0.052	0.174	-0.079	-0.006	-0.017	-0.481	0.021	0.062	2.558	-0.026	0.003
-0.021	0.17	-0.075	-0.007	-0.018	-0.442	0.014	0.05	2.595	-0.024	0.015
0.006	0.166	-0.089	-0.007	-0.019	-0.39	0.01	0.036	2.69	-0.026	0.01
0.015	0.169	-0.085	-0.001	-0.019	-0.382	0.009	0.051	2.593	-0.034	0.004
0.021	0.174	-0.076	-0.006	-0.018	-0.353	0.006	0.066	2.452	-0.035	0.01
0.028	0.183	-0.075	-0.007	-0.006	-0.351	0.007	0.058	2.453	-0.022	0.008
0.031	0.188	-0.069	0.004	0.01	-0.37	0.006	0.053	2.49	-0.018	0
0.041	0.188	-0.067	0.002	0.014	-0.337	-0.001	0.059	2.502	-0.031	-0.003
0.054	0.184	-0.074	-0.01	0.007	-0.323	-0.007	0.061	2.432	-0.033	0.001
0.032	0.179	-0.079	-0.008	0	-0.337	-0.007	0.059	2.228	-0.027	0.004
-0.022	0.174	-0.082	-0.001	0.003	-0.319	0.001	0.063	1.88	-0.03	0.003
-0.079	0.167	-0.079	-0.005	0.003	-0.279	0.003	0.063	1.502	-0.036	0.001
-0.073	0.167	-0.07	-0.008	0.002	-0.274	0.002	0.059	1.149	-0.031	0.007
0.049	0.173	-0.069	-0.007	-0.001	-0.321	0.004	0.058	0.794	-0.024	0.017
0.146	0.178	-0.079	-0.005	-0.013	-0.364	0.001	0.058	0.525	-0.025	0.017
0.108	0.185	-0.087	-0.005	-0.022	-0.351	-0.007	0.06	0.273	-0.026	0.007
0.08	0.183	-0.09	-0.005	-0.035	-0.237	-0.002	0.064	0.035	-0.033	-0.002
0.114	0.177	-0.084	0.001	-0.038	-0.095	0.003	0.064	-0.081	-0.04	-0.006
0.077	0.189	-0.069	0	-0.032	-0.054	-0.005	0.06	-0.201	-0.032	0.002
0.006	0.196	-0.066	-0.015	-0.034	-0.06	-0.006	0.057	-0.409	-0.026	0.012
0.018	0.176	-0.078	-0.018	-0.03	-0.072	-0.001	0.057	-0.763	-0.035	0.006
0.05	0.163	-0.079	-0.003	-0.026	-0.096	0.003	0.057	-1.246	-0.04	0.002
0.025	0.177	-0.075	0	-0.033	-0.075	0.003	0.061	-1.715	-0.034	0.007
-0.005	0.191	-0.082	-0.008	-0.034	-0.059	-0.004	0.058	-2.083	-0.03	0.002
-0.014	0.184	-0.085	-0.009	-0.021	-0.063	-0.007	0.06	-2.311	-0.035	0.005
-0.032	0.177	-0.083	-0.011	-0.008	-0.04	-0.004	0.075	-2.556	-0.036	0.014
-0.044	0.179	-0.082	-0.011	-0.016	-0.038	0.002	0.076	-2.87	-0.028	0.006
-0.031	0.177	-0.085	-0.003	-0.026	-0.053	0.011	0.06	-3.053	-0.027	-0.002
-0.021	0.172	-0.088	-0.001	-0.019	-0.053	0.005	0.053	-3.051	-0.033	0
-0.026	0.171	-0.084	-0.008	-0.015	-0.036	-0.004	0.049	-2.906	-0.044	0.001
-0.021	0.178	-0.078	-0.014	-0.012	-0.036	0.009	0.044	-2.651	-0.047	0.001
-0.026	0.187	-0.082	-0.013	-0.003	-0.098	0.004	0.049	-2.426	-0.036	-0.002
-0.063	0.186	-0.088	-0.017	-0.005	-0.082	-0.02	0.064	-2.381	-0.029	-0.006
-0.064	0.183	-0.08	-0.021	-0.011	0.042	-0.017	0.069	-2.308	-0.03	-0.004
-0.022	0.177	-0.065	-0.008	-0.013	0.07	-0.005	0.062	-2.039	-0.034	0.002
-0.003	0.169	-0.068	-0.002	-0.02	0.028	-0.016	0.064	-1.906	-0.038	0.009
-0.007	0.174	-0.071	-0.018	-0.028	0.021	-0.018	0.077	-1.909	-0.033	0.009
-0.029	0.178	-0.064	-0.023	-0.02	0.073	-0.006	0.076	-1.694	-0.032	0.001
-0.042	0.171	-0.075	-0.008	-0.001	0.109	-0.003	0.067	-1.331	-0.038	-0.001
-0.014	0.174	-0.082	0	-0.008	-0.006	-0.005	0.069	-0.986	-0.034	0
0.018	0.185	-0.069	-0.01	-0.028	-0.109	-0.007	0.073	-0.572	-0.027	-0.002
0.024	0.184	-0.076	-0.013	-0.02	-0.105	-0.011	0.071	-0.124	-0.037	0.002
0.001	0.179	-0.089	-0.004	-0.006	-0.179	-0.009	0.065	0.131	-0.043	0.006
-0.015	0.177	-0.078	0.009	-0.009	-0.244	0	0.056	0.264	-0.026	0.001
-0.019	0.175	-0.072	0.02	-0.009	-0.189	0	0.051	0.537	-0.02	-0.001
-0.039	0.17	-0.08	0.014	-0.003	-0.157	-0.011	0.052	0.941	-0.03	-0.003
-0.045	0.168	-0.084	-0.002	-0.003	-0.116	-0.018	0.052	1.359	-0.029	-0.01
-0.021	0.171	-0.08	-0.006	0.001	0.005	-0.011	0.054	1.828	-0.024	-0.011
-0.002	0.17	-0.079	-0.006	0.005	0.005	-0.002	0.061	2.309	-0.029	-0.004
-0.011	0.168	-0.096	-0.009	0.005	-0.165	0.003	0.064	2.633	-0.029	0.003
-0.014	0.175	-0.101	-0.01	0	-0.266	0.002	0.063	2.86	-0.025	0.002
0.008	0.177	-0.072	-0.016	-0.013	-0.268	0	0.064	3.046	-0.026	0.004
0.009	0.177	-0.065	-0.019	-0.021	-0.301	-0.004	0.063	3.095	-0.022	0.016
-0.008	0.187	-0.084	-0.013	-0.02	-0.306	-0.01	0.062	3.006	-0.02	0.016
-0.008	0.184	-0.082	-0.012	-0.014	-0.252	-0.009	0.067	2.808	-0.029	0.004
0.003	0.163	-0.075	-0.019	-0.006	-0.271	-0.01	0.069	2.705	-0.03	0.002
0.01	0.165	-0.075	-0.031	-0.011	-0.335	-0.011	0.059	2.683	-0.017	0.004
0.009	0.178	-0.077	-0.053	-0.019	-0.349	-0.004	0.051	2.365	-0.014	0.001
0.004	0.172	-0.086	-0.081	-0.023	-0.339	-0.003	0.058	1.92	-0.023	0.005
0.007	0.168	-0.091	-0.116	-0.029	-0.312	-0.01	0.062	1.705	-0.022	0.01
0.011	0.168	-0.088	-0.1	-0.021	-0.295	-0.008	0.057	1.407	-0.016	0.002
-0.012	0.158	-0.092	0.013	-0.012	-0.324	0.004	0.056	0.945	-0.019	-0.004
-0.034	0.159	-0.091	0.108	-0.015	-0.34	0.006	0.065	0.996	-0.026	-0.001
-0.021	0.176	-0.077	0.099	-0.02	-0.24	-0.003	0.066	1.498	-0.029	-0.007
-0.013	0.178	-0.066	0.062	-0.018	-0.119	-0.002	0.055	1.512	-0.025	-0.006
-0.01	0.155	-0.068	0.038	-0.009	-0.154	-0.001	0.049	1.053	-0.017	0.013
0.008	0.139	-0.075	0.022	-0.007	-0.145	-0.006	0.053	0.738	-0.018	0.016
0.016	0.144	-0.075	0.017	-0.017	0.013	-0.004	0.051	0.433	-0.022	0.002
0.012	0.153	-0.066	0.006	-0.021	0.066	0.002	0.042	-0.148	-0.02	0.002
0.011	0.164	-0.065	-0.002	-0.021	-0.007	0.01	0.045	-0.841	-0.021	0.01
0.01	0.172	-0.073	0.001	-0.025	-0.101	0.005	0.049	-1.445	-0.029	0.005
0.009	0.172	-0.074	-0.003	-0.019	-0.195	-0.006	0.044	-1.671	-0.03	-0.004
0.008	0.177	-0.072	-0.009	-0.016	-0.229	-0.005	0.047	-1.53	-0.025	0.002
0.007	0.185	-0.075	-0.013	-0.017	-0.192	-0.001	0.054	-1.599	-0.039	0.009
0.008	0.184	-0.076	-0.022	-0.005	-0.148	0	0.056	-1.979	-0.053	0.002
0	0.177	-0.081	-0.022	0	-0.11	0.006	0.061	-2.345	-0.041	0.006
-0.02	0.174	-0.09	-0.007	-0.009	-0.065	0.011	0.066	-2.596	-0.04	0.012
-0.033	0.175	-0.089	0.019	-0.006	-0.078	0.003	0.066	-2.813	-0.049	0.001
-0.027	0.178	-0.084	0.024	0.004	-0.113	-0.008	0.061	-2.984	-0.034	0.003
0.004	0.181	-0.083	-0.007	0.01	-0.069	-0.006	0.063	-2.942	-0.021	0.018
0.022	0.181	-0.076	-0.029	0.001	0.002	-0.002	0.069	-2.787	-0.03	0.014
0.003	0.183	-0.069	-0.034	-0.013	0.05	-0.004	0.062	-2.529	-0.041	-0.002
0.002	0.179	-0.072	-0.055	-0.018	0.064	-0.002	0.054	-2.125	-0.038	-0.005
0.016	0.175	-0.078	-0.081	-0.018	0	0.005	0.06	-1.908	-0.032	0.006
0.003	0.185	-0.081	-0.114	-0.013	-0.042	0.006	0.065	-1.869	-0.035	0.006
-0.009	0.186	-0.082	-0.188	-0.011	0.02	0.009	0.063	-1.733	-0.043	-0.006
-0.007	0.177	-0.067	-0.244	-0.016	0.005	0.021	0.066	-1.509	-0.042	-0.009
-0.011	0.176	-0.058	-0.177	-0.021	-0.139	0.032	0.064	-1.299	-0.034	-0.003
-0.001	0.173	-0.072	0.004	-0.026	-0.205	0.03	0.056	-1.114	-0.034	0.004
0.008	0.177	-0.078	0.166	-0.022	-0.16	0.009	0.06	-0.891	-0.037	0.011
-0.007	0.191	-0.069	0.205	-0.014	-0.107	-0.016	0.064	-0.685	-0.04	0.003
-0.005	0.195	-0.074	0.173	-0.009	-0.088	-0.023	0.049	-0.501	-0.042	-0.008
-0.005	0.196	-0.092	0.15	-0.01	-0.116	-0.018	0.043	-0.235	-0.04	-0.002
-0.021	0.194	-0.094	0.118	-0.022	-0.198	-0.01	0.054	0.036	-0.033	0
-0.003	0.19	-0.085	0.062	-0.028	-0.288	-0.012	0.055	0.352	-0.027	-0.006
0.018	0.197	-0.078	0.008	-0.02	-0.289	-0.018	0.05	0.808	-0.027	-0.006
0.015	0.207	-0.077	-0.016	-0.008	-0.262	-0.008	0.055	1.266	-0.031	-0.002
0.004	0.213	-0.079	-0.015	-0.004	-0.3	0.002	0.064	1.619	-0.041	0
-0.018	0.207	-0.071	-0.02	-0.015	-0.39	0	0.065	1.772	-0.049	0
-0.02	0.199	-0.065	-0.02	-0.017	-0.486	0	0.059	1.796	-0.036	-0.001
0.006	0.211	-0.077	-0.011	-0.006	-0.495	-0.003	0.057	1.854	-0.013	-0.002
0.001	0.218	-0.083	-0.012	0.004	-0.445	-0.004	0.06	1.825	-0.015	0.005
-0.016	0.215	-0.079	-0.006	0.013	-0.434	0.002	0.071	1.813	-0.032	0.011
-0.004	0.221	-0.082	0.002	0.016	-0.443	-0.004	0.083	1.969	-0.032	0.011
0.006	0.23	-0.086	0.002	0.016	-0.454	-0.017	0.082	2.097	-0.026	0.008
-0.002	0.233	-0.085	0.004	0.011	-0.472	-0.012	0.079	2.199	-0.032	-0.001
0.008	0.226	-0.082	0	-0.008	-0.481	0.001	0.085	2.252	-0.028	-0.008
0.019	0.234	-0.08	0.001	-0.028	-0.441	-0.004	0.091	2.337	-0.021	-0.006
0.006	0.256	-0.075	0.013	-0.033	-0.371	-0.016	0.09	2.545	-0.021	0.005
-0.003	0.258	-0.074	0.004	-0.032	-0.426	-0.015	0.095	2.422	-0.021	0.012
-0.011	0.257	-0.077	-0.016	-0.022	-0.575	-0.007	0.104	1.962	-0.027	0.003
-0.025	0.264	-0.063	-0.012	-0.004	-0.628	-0.004	0.106	1.549	-0.03	-0.003
-0.014	0.262	-0.053	-0.014	-0.011	-0.614	-0.008	0.114	1.188	-0.027	0.009
0	0.261	-0.07	-0.03	-0.03	-0.565	-0.012	0.128	0.848	-0.025	0.018
-0.016	0.27	-0.078	-0.022	-0.025	-0.459	-0.008	0.114	0.481	-0.012	0.01
-0.029	0.282	-0.069	-0.006	-0.016	-0.401	-0.005	0.099	0.185	-0.014	-0.004
-0.017	0.288	-0.072	-0.001	-0.025	-0.374	-0.007	0.118	0.095	-0.036	-0.005
-0.01	0.281	-0.084	0.003	-0.027	-0.249	-0.003	0.147	0.059	-0.031	-0.002
-0.007	0.277	-0.093	0.001	-0.008	-0.05	0.001	0.173	-0.003	-0.011	-0.001
0.01	0.293	-0.101	-0.002	0.007	0.047	-0.003	0.197	-0.171	-0.022	0.009
0.023	0.305	-0.092	0	0.003	-0.013	-0.007	0.181	-0.558	-0.042	0.015
0.01	0.278	-0.08	0.003	-0.008	-0.088	-0.006	0.149	-1.019	-0.038	0.013
-0.015	0.233	-0.103	0	-0.007	-0.096	-0.004	0.181	-1.569	-0.031	0.015
-0.011	0.225	-0.127	-0.014	-0.002	-0.014	0.002	0.101	-2.193	-0.037	0.01
0.004	0.245	-0.127	-0.038	-0.011	0.107	0.007	-0.224	-2.49	-0.042	-0.003
-0.014	0.161	-0.202	-0.063	-0.022	0.163	0.012	-0.369	-2.464	-0.031	-0.009
-0.017	0.17	-0.331	-0.072	-0.021	0.223	0.016	-0.11	-2.522	-0.02	-0.008
0.008	0.348	-0.281	-0.057	-0.022	0.29	0.013	0.067	-2.596	-0.024	-0.005
0.005	-0.089	-0.061	-0.025	-0.025	0.258	0.006	-0.027	-2.474	-0.032	0.001
-0.01	-0.719	0.084	0.004	-0.019	0.181	-0.005	-0.048	-2.416	-0.047	0.003
-0.007	-0.294	0.116	0.005	-0.01	0.106	-0.017	-0.046	-2.402	-0.056	0.005
-0.01	0.341	0.099	-0.013	0.004	0.069	-0.021	-0.154	-2.186	-0.05	0.011
-0.006	0.33	0.033	-0.013	0.011	0.109	-0.02	-0.075	-2.163	-0.046	0.015
0.02	0.303	-0.038	-0.003	-0.005	0.116	-0.009	0.141	-2.396	-0.05	0.011
0.018	0.333	-0.074	-0.013	-0.022	0.029	0.015	0.129	-2.289	-0.043	0.004
-0.013	0.312	-0.087	-0.027	-0.016	-0.042	0.02	-0.005	-1.933	-0.031	0.004
0.002	0.416	-0.083	-0.023	0.001	-0.018	0.005	0.011	-1.682	-0.035	0.013
0.056	0.081	-0.082	-0.019	0.006	-0.01	-0.001	0.142	-1.349	-0.046	0.013
0.075	-0.834	-0.092	-0.037	-0.005	-0.126	-0.002	0.189	-0.894	-0.049	0.003
0.047	-1.218	-0.133	-0.071	-0.015	-0.231	-0.001	0.116	-0.641	-0.045	-0.003
0.016	-0.573	-0.234	-0.105	-0.017	-0.136	0.004	0.083	-0.528	-0.037	-0.004
0.024	0.221	-0.266	-0.134	-0.021	0.054	-0.002	0.121	-0.184	-0.037	0.004
0.032	0.416	-0.139	-0.177	-0.029	0.065	-0.009	0.134	0.214	-0.047	0.015
0.001	0.32	-0.004	-0.18	-0.02	-0.081	-0.008	0.145	0.359	-0.044	0.006
-0.027	0.353	0.047	-0.068	-0.006	-0.144	-0.006	0.181	0.579	-0.029	-0.001
-0.036	0.401	0.056	0.106	-0.014	-0.175	0.004	0.194	1.078	-0.028	0.004
-0.05	0.371	0.036	0.207	-0.024	-0.309	0.012	0.191	1.546	-0.029	0
-0.077	0.382	-0.011	0.19	-0.021	-0.402	0.006	0.182	1.98	-0.024	0.003
-0.069	0.404	-0.062	0.141	-0.026	-0.388	0.003	0.175	2.473	-0.032	0.01
-0.02	0.253	-0.079	0.115	-0.034	-0.351	0.008	0.223	2.804	-0.035	-0.002
0.008	0.074	-0.065	0.076	-0.026	-0.336	0.009	0.323	3.007	-0.019	-0.011
0.027	0.02	-0.063	0.027	-0.023	-0.386	0.005	0.366	3.19	-0.002	0
0.059	-0.015	-0.082	0.001	-0.038	-0.479	0.007	0.18	3.26	0.002	0.006
0.051	0.085	-0.094	-0.013	-0.041	-0.569	0.005	-0.301	3.222	-0.003	0.002
0.01	0.286	-0.084	-0.022	-0.03	-0.651	0.001	-0.691	3.058	-0.004	0.009
-0.013	0.339	-0.061	-0.027	-0.008	-0.713	0.003	-0.576	2.782	0.003	0.018
-0.029	0.321	-0.049	-0.026	0.018	-0.747	0.006	-0.164	2.536	0.01	0.009
-0.029	0.376	-0.069	-0.015	0.007	-0.728	-0.002	0.151	2.35	0.001	0.002
-0.01	0.423	-0.145	-0.008	-0.021	-0.626	-0.008	0.257	2.159	-0.021	0.006
0.003	0.347	-0.294	-0.01	-0.022	-0.505	-0.001	0.236	1.979	-0.032	0
0.026	0.218	-0.393	-0.008	-0.022	-0.38	-0.004	0.177	1.798	-0.028	-0.01
0.056	0.141	-0.289	-0.007	-0.024	-0.252	-0.012	0.073	1.527	-0.026	-0.003
0.058	0.093	-0.076	-0.009	-0.013	-0.203	-0.006	-0.005	1.248	-0.028	0.011
0.025	0.069	0.041	0	-0.007	-0.154	-0.004	0.011	1.048	-0.039	0.005
-0.002	0.097	0.053	0.01	-0.013	-0.054	-0.012	0.058	0.786	-0.04	-0.008
-0.002	0.144	0.032	0	-0.026	0.067	-0.011	0.104	0.424	-0.024	-0.002
-0.008	0.191	-0.005	-0.011	-0.031	0.234	-0.005	0.133	0.059	-0.018	0.007
-0.03	0.231	-0.028	-0.002	-0.022	0.335	-0.008	0.128	-0.355	-0.02	-0.002
-0.031	0.216	-0.047	0.001	-0.02	0.316	-0.012	0.077	-0.799	-0.02	-0.008
-0.012	0.139	-0.018	-0.011	-0.018	0.234	-0.011	-0.037	-1.144	-0.019	-0.009
0.007	0.07	0.164	-0.011	-0.008	0.113	-0.007	-0.125	-1.442	-0.017	-0.015
0.018	0.068	0.312	-0.002	-0.013	0.039	-0.002	-0.057	-1.749	-0.021	-0.019
-0.002	0.128	0.178	-0.014	-0.027	0.035	-0.007	0.079	-2.001	-0.034	-0.017
-0.032	0.187	-0.124	-0.028	-0.031	0.002	-0.008	0.044	-2.218	-0.039	-0.018
-0.037	0.191	-0.305	-0.022	-0.03	-0.068	0.002	-0.118	-2.462	-0.036	-0.018
-0.037	0.173	-0.339	-0.013	-0.034	-0.027	0.004	-0.113	-2.734	-0.037	-0.018
-0.029	0.185	-0.416	-0.004	-0.035	0.159	-0.009	0.071	-2.991	-0.045	-0.019
-0.012	0.212	-0.443	-0.01	-0.025	0.247	-0.022	0.183	-3.172	-0.047	-0.02
-0.004	0.22	-0.293	-0.022	-0.014	0.133	-0.019	0.193	-3.249	-0.041	-0.007
-0.001	0.226	-0.104	-0.01	-0.002	-0.001	-0.014	0.242	-3.184	-0.041	0.02
-0.02	0.244	0.07	0.007	0.007	-0.14	-0.015	0.239	-2.975	-0.048	0.038
-0.052	0.256	0.193	0.006	0.005	-0.31	-0.014	0.05	-2.697	-0.046	0.035
-0.049	0.253	0.171	0	0.008	-0.344	-0.004	-0.131	-2.297	-0.045	0.024
-0.032	0.246	0.056	-0.005	0.015	-0.259	0.011	-0.093	-1.868	-0.046	0.016
-0.015	0.241	-0.039	-0.006	0.007	-0.19	0.011	0.022	-1.788	-0.041	0.015
0.033	0.227	-0.092	0	0.001	-0.168	-0.004	0.058	-1.949	-0.034	0.012
0.066	0.204	-0.118	0.001	0.017	-0.228	-0.007	0.068	-1.881	-0.027	0.007
0.027	0.197	-0.1	0	0.022	-0.323	0.002	0.082	-1.687	-0.03	0.01
-0.009	0.204	-0.066	0	0.006	-0.342	0.009	0.114	-1.644	-0.04	0.018
0.013	0.201	-0.072	-0.009	0.005	-0.287	0.009	0.146	-1.492	-0.041	0.018
0.02	0.196	-0.081	-0.014	0.012	-0.325	0	0.081	-1.072	-0.043	0.01
-0.017	0.191	-0.072	-0.009	0.009	-0.455	0.005	0.008	-0.671	-0.044	0.003
-0.037	0.18	-0.078	-0.011	0.008	-0.473	0.016	0.085	-0.231	-0.036	0.006
-0.021	0.185	-0.085	-0.015	0.001	-0.417	0.015	0.158	0.303	-0.036	0.006
-0.012	0.186	-0.08	-0.008	-0.008	-0.427	0.015	0.076	0.648	-0.039	-0.003
-0.019	0.164	-0.086	-0.007	-0.008	-0.512	0.015	-0.04	0.997	-0.031	0.002
-0.013	0.157	-0.091	-0.011	-0.007	-0.64	0.002	-0.079	1.467	-0.026	0.006
0.008	0.174	-0.089	-0.004	-0.012	-0.687	-0.005	-0.059	1.738	-0.032	0
0.016	0.175	-0.092	-0.001	-0.01	-0.632	0.003	0.027	1.954	-0.033	0.003
0.002	0.163	-0.087	-0.012	0	-0.576	0.007	0.163	2.369	-0.031	0.007
-0.007	0.168	-0.082	-0.014	-0.011	-0.482	0	0.192	2.717	-0.041	0.005
-0.008	0.2	-0.091	-0.005	-0.039	-0.347	-0.005	0.086	2.806	-0.038	0.007
-0.008	0.209	-0.085	-0.01	-0.038	-0.258	-0.005	0.013	2.848	-0.019	0.003
0.002	0.187	-0.075	-0.021	-0.019	-0.269	-0.001	0.003	2.902	-0.02	-0.012
-0.003	0.19	-0.095	-0.018	-0.02	-0.342	0.008	0.035	2.856	-0.03	-0.016
-0.007	0.214	-0.103	-0.011	-0.025	-0.383	0.003	0.101	2.765	-0.027	-0.004
0.014	0.219	-0.082	-0.003	-0.021	-0.386	-0.016	0.134	2.63	-0.027	0.004
0.015	0.202	-0.071	0.001	-0.023	-0.337	-0.014	0.119	2.403	-0.03	0.005
-0.003	0.185	-0.076	-0.004	-0.024	-0.255	-0.001	0.071	2.142	-0.02	0.006
-0.004	0.185	-0.082	-0.012	-0.016	-0.242	0	0.046	1.876	-0.019	-0.001
0.011	0.184	-0.083	-0.015	-0.013	-0.206	0	0.09	1.568	-0.035	-0.009
0.009	0.175	-0.08	-0.019	-0.025	-0.16	-0.001	0.083	1.256	-0.035	0
-0.015	0.17	-0.083	-0.024	-0.027	-0.207	-0.008	0.014	1.001	-0.023	0.003
-0.016	0.176	-0.088	-0.016	-0.012	-0.174	-0.009	0.015	0.747	-0.029	-0.004
-0.001	0.186	-0.075	0.001	-0.01	-0.055	0	0.064	0.535	-0.036	0.004
-0.007	0.186	-0.067	-0.004	-0.022	-0.013	0.005	0.081	0.44	-0.023	0.006
-0.013	0.175	-0.074	-0.016	-0.011	-0.03	-0.005	0.042	0.327	-0.012	0.004
0.003	0.165	-0.078	-0.007	0.013	-0.036	-0.019	0.008	0.146	-0.021	0.013
0.002	0.164	-0.085	0.003	0.015	-0.006	-0.018	0.055	-0.063	-0.028	0.007
-0.027	0.174	-0.094	0.003	-0.003	0.039	-0.008	0.116	-0.469	-0.028	-0.006
-0.015	0.184	-0.093	-0.006	-0.022	0.092	-0.007	0.124	-1.119	-0.034	-0.001
0.009	0.178	-0.084	-0.015	-0.035	0.107	-0.01	0.125	-1.612	-0.039	0.004
-0.009	0.171	-0.081	-0.011	-0.031	0.039	0	0.132	-1.856	-0.035	0.001
-0.013	0.174	-0.082	-0.002	-0.022	0.024	0.012	0.126	-2.213	-0.024	0.003
0	0.165	-0.08	0.001	-0.021	0.076	0.005	0.122	-2.512	-0.02	0.011
-0.005	0.151	-0.078	-0.001	-0.011	0.077	-0.009	0.107	-2.554	-0.032	0.01
0.001	0.159	-0.083	-0.005	0.005	0.146	-0.014	0.083	-2.593	-0.038	0.005
0.012	0.176	-0.082	-0.016	0.002	0.295	-0.009	0.087	-2.58	-0.036	0.007
0.007	0.171	-0.081	-0.016	-0.007	0.307	-0.006	0.124	-2.459	-0.035	0.004
0.006	0.16	-0.092	0.002	-0.008	0.221	-0.008	0.151	-2.458	-0.036	-0.002
0.009	0.173	-0.079	0.001	-0.018	0.134	-0.006	0.126	-2.549	-0.037	0.006
-0.007	0.182	-0.058	-0.011	-0.037	-0.001	0.003	0.053	-2.533	-0.033	0.014
-0.009	0.169	-0.078	-0.006	-0.044	-0.106	0	-0.017	-2.435	-0.029	0.006
0.013	0.162	-0.089	-0.008	-0.034	-0.115	-0.005	-0.037	-2.305	-0.033	-0.001
0.011	0.163	-0.078	-0.02	-0.023	-0.096	0.002	-0.008	-1.971	-0.037	0.001
-0.003	0.165	-0.074	-0.013	-0.021	-0.081	-0.003	0.026	-1.483	-0.036	0
-0.003	0.173	-0.07	-0.009	-0.016	-0.067	-0.024	0.047	-1.117	-0.035	0
-0.005	0.18	-0.077	-0.025	-0.004	-0.092	-0.02	0.061	-0.836	-0.036	0.002
0.003	0.178	-0.096	-0.026	0.005	-0.156	-0.001	0.069	-0.532	-0.035	-0.004
0.014	0.176	-0.091	-0.019	0	-0.216	0.001	0.066	-0.29	-0.035	-0.002
0.002	0.18	-0.074	-0.025	-0.016	-0.275	0.002	0.061	-0.156	-0.036	0.013
-0.011	0.185	-0.075	-0.022	-0.019	-0.303	0.007	0.064	0.02	-0.034	0.013
-0.012	0.177	-0.081	-0.021	-0.011	-0.296	-0.001	0.067	0.293	-0.027	0
-0.005	0.174	-0.078	-0.05	-0.01	-0.388	-0.007	0.065	0.513	-0.024	-0.002
0.012	0.194	-0.077	-0.086	-0.013	-0.501	-0.01	0.068	0.822	-0.028	0.003
0.023	0.188	-0.079	-0.112	-0.011	-0.457	-0.014	0.071	1.341	-0.031	0.005
0.012	0.155	-0.083	-0.157	-0.006	-0.412	0.001	0.069	1.849	-0.03	0.004
-0.013	0.161	-0.082	-0.204	-0.003	-0.403	0.02	0.071	2.232	-0.031	0.008
-0.014	0.18	-0.076	-0.165	-0.006	-0.338	0.012	0.078	2.452	-0.027	0.008
0.011	0.173	-0.077	-0.042	-0.021	-0.344	-0.013	0.078	2.579	-0.024	0.002
0.01	0.166	-0.082	0.081	-0.029	-0.345	-0.026	0.099	2.721	-0.024	-0.001
-0.017	0.159	-0.074	0.195	-0.019	-0.254	-0.018	0.153	2.828	-0.025	-0.005
-0.018	0.157	-0.067	0.278	-0.009	-0.173	-0.007	0.199	2.89	-0.026	-0.002
0.003	0.171	-0.067	0.267	-0.01	-0.089	0.002	0.214	2.872	-0.021	0.01
0.012	0.179	-0.068	0.187	-0.012	-0.077	0.012	0.076	2.675	-0.018	0.005
0.008	0.177	-0.079	0.101	-0.008	-0.175	0.006	-0.249	2.384	-0.022	-0.003
-0.007	0.187	-0.092	0.041	-0.009	-0.209	-0.006	-0.376	2.141	-0.023	-0.001
-0.001	0.195	-0.09	0.015	-0.016	-0.15	-0.004	-0.123	1.92	-0.017	-0.001
0.014	0.185	-0.082	-0.013	-0.012	-0.087	-0.003	0.135	1.708	-0.019	-0.002
-0.003	0.182	-0.079	-0.052	0.002	-0.071	-0.013	0.185	1.529	-0.027	0.001
-0.01	0.185	-0.069	-0.052	0.007	-0.132	-0.014	0.148	1.327	-0.03	0.004
0.003	0.182	-0.058	-0.035	-0.002	-0.231	-0.01	0.105	1.067	-0.024	0.004
0.001	0.193	-0.064	-0.034	-0.001	-0.245	-0.011	0.078	0.796	-0.024	0.004
-0.002	0.199	-0.077	-0.016	0.015	-0.139	-0.015	0.078	0.566	-0.032	0
-0.002	0.18	-0.082	0.007	0.015	-0.068	-0.011	0.086	0.219	-0.031	-0.001
-0.003	0.169	-0.082	0.012	-0.003	-0.08	0.003	0.086	-0.295	-0.027	0.005
-0.001	0.176	-0.081	0.023	-0.009	-0.068	0.013	0.061	-0.645	-0.026	0.013
-0.013	0.179	-0.084	0.033	-0.001	-0.123	0.014	0.019	-0.759	-0.025	0.013
-0.025	0.176	-0.086	0.024	-0.006	-0.264	0.019	-0.001	-0.876	-0.032	0.002
-0.016	0.177	-0.085	0.012	-0.029	-0.277	0.025	0.025	-1.066	-0.035	-0.004
-0.004	0.188	-0.088	0.004	-0.035	-0.194	0.011	0.067	-1.219	-0.029	-0.002
-0.006	0.192	-0.086	0.01	-0.026	-0.209	-0.014	0.075	-1.324	-0.032	-0.003
-0.022	0.181	-0.077	0.02	-0.024	-0.334	-0.02	0.06	-1.569	-0.038	-0.002
-0.02	0.171	-0.069	0.014	-0.028	-0.465	-0.012	0.051	-1.91	-0.032	0.009
0.002	0.169	-0.065	0.003	-0.024	-0.484	-0.007	0.055	-2.196	-0.028	0.013
0.013	0.172	-0.079	-0.02	-0.022	-0.431	-0.007	0.082	-2.498	-0.034	0.001
0.008	0.18	-0.086	-0.088	-0.027	-0.389	-0.01	0.09	-2.729	-0.031	-0.005
-0.008	0.176	-0.073	-0.133	-0.028	-0.34	-0.016	0.056	-2.807	-0.031	-0.003
-0.008	0.173	-0.07	-0.085	-0.026	-0.297	-0.029	0.053	-2.783	-0.048	-0.003
0.004	0.189	-0.07	-0.03	-0.024	-0.27	-0.033	0.094	-2.632	-0.059	-0.005
0.006	0.193	-0.073	-0.016	-0.017	-0.286	-0.013	0.098	-2.489	-0.048	-0.001
0.003	0.176	-0.09	-0.001	-0.021	-0.338	-0.009	0.073	-2.34	-0.031	0.002
-0.012	0.173	-0.097	-0.006	-0.034	-0.321	-0.039	0.088	-2.075	-0.025	0
-0.013	0.179	-0.083	-0.033	-0.032	-0.271	-0.03	0.113	-1.815	-0.032	0.004
0.001	0.179	-0.077	-0.038	-0.023	-0.275	0.022	0.064	-1.511	-0.046	0.004
0.001	0.177	-0.079	-0.004	-0.015	-0.274	0.029	0.002	-1.171	-0.047	-0.001
-0.005	0.172	-0.078	0.04	-0.008	-0.206	0.003	0.044	-1.008	-0.043	0.001
-0.006	0.181	-0.077	0.051	-0.013	-0.093	0.012	0.12	-0.957	-0.042	0.01
0.005	0.184	-0.08	0.044	-0.008	-0.033	0.024	0.13	-0.821	-0.032	0.01
0.017	0.171	-0.083	0.04	0.005	-0.029	0.011	0.102	-0.614	-0.025	-0.001
0.015	0.174	-0.082	0.021	0.002	0.007	0.02	0.07	-0.404	-0.03	-0.008
0.011	0.183	-0.082	0.005	0.001	0.023	0.046	0.037	-0.061	-0.033	-0.002
0.011	0.181	-0.078	0.003	0.002	-0.002	0.054	0.032	0.363	-0.032	0.001
0.015	0.179	-0.074	-0.08	-0.01	0.011	0.045	0.056	0.597	-0.032	-0.005
0.004	0.182	-0.077	-0.25	-0.012	0.046	0.024	0.052	0.81	-0.031	-0.001
-0.027	0.187	-0.081	-0.319	-0.013	0.068	0	0.009	1.186	-0.033	0.005
-0.028	0.195	-0.081	-0.27	-0.028	0.075	-0.013	-0.006	1.377	-0.041	0.003
0.002	0.192	-0.075	-0.259	-0.032	0.065	-0.023	0.019	1.314	-0.041	0.01
0.01	0.176	-0.075	-0.216	-0.03	0.056	-0.024	0.046	1.412	-0.031	0.01
0.004	0.176	-0.083	-0.008	-0.025	0.021	-0.016	0.055	1.699	-0.026	0
0.011	0.182	-0.082	0.184	-0.003	-0.065	-0.02	0.041	1.923	-0.024	0.008
-0.007	0.171	-0.076	0.145	0.009	-0.098	-0.024	0.026	2.161	-0.021	0.016
-0.026	0.173	-0.08	0.03	-0.001	-0.054	-0.015	0.037	2.405	-0.021	0.01
0.005	0.192	-0.084	0.053	-0.012	-0.084	-0.01	0.045	2.469	-0.021	0.008
0.015	0.192	-0.08	0.158	-0.018	-0.221	-0.01	0.017	2.488	-0.024	0.006
-0.017	0.189	-0.075	0.203	-0.018	-0.3	-0.02	-0.008	2.438	-0.025	-0.001
-0.009	0.196	-0.074	0.127	-0.013	-0.236	-0.032	0.021	2.173	-0.018	-0.002
-0.007	0.188	-0.081	0.035	-0.011	-0.143	-0.016	0.064	1.926	-0.014	0.006
-0.027	0.17	-0.087	0.025	-0.009	-0.121	0.016	0.073	1.772	-0.017	0.009
-0.01	0.166	-0.083	-0.026	-0.009	-0.254	0.024	0.058	1.541	-0.027	0.016
-0.007	0.17	-0.078	-0.128	-0.009	-0.495	0.017	0.043	1.318	-0.033	0.021
-0.03	0.164	-0.079	-0.081	0.015	-0.578	0.006	0.041	1.218	-0.028	0.009
-0.018	0.162	-0.079	0.068	0.031	-0.51	-0.003	0.054	1.114	-0.024	0
0.007	0.174	-0.078	0.126	0.004	-0.504	0.007	0.064	1.041	-0.025	0.003
0.015	0.178	-0.077	0.106	-0.022	-0.503	0.015	0.062	1.058	-0.025	-0.003
0.005	0.167	-0.082	0.062	-0.026	-0.417	0.01	0.063	0.871	-0.025	-0.007
-0.021	0.17	-0.082	0.001	-0.031	-0.325	0.014	0.065	0.49	-0.022	-0.002
-0.03	0.184	-0.069	-0.061	-0.026	-0.272	0.01	0.063	0.21	-0.019	-0.003
0.003	0.179	-0.069	-0.119	-0.012	-0.242	-0.013	0.061	-0.037	-0.017	-0.002
0.039	0.165	-0.081	-0.122	-0.014	-0.222	-0.033	0.059	-0.423	-0.022	0.004
0.031	0.17	-0.079	-0.047	-0.016	-0.176	-0.039	0.057	-0.908	-0.036	0.01
0.006	0.181	-0.078	0.051	-0.008	-0.114	-0.033	0.059	-1.329	-0.037	0.014
0.011	0.181	-0.078	0.087	-0.013	-0.078	-0.022	0.061	-1.631	-0.031	0.009
0.017	0.183	-0.073	0.035	-0.02	-0.127	-0.02	0.058	-1.869	-0.036	-0.006
-0.007	0.189	-0.081	-0.047	-0.011	-0.196	-0.02	0.059	-2.107	-0.037	-0.009
-0.02	0.182	-0.082	-0.134	-0.011	-0.151	-0.015	0.062	-2.344	-0.029	0.003
-0.005	0.169	-0.068	-0.188	-0.021	-0.101	-0.017	0.061	-2.498	-0.027	0.009
0.002	0.174	-0.069	-0.185	-0.022	-0.124	-0.009	0.056	-2.472	-0.035	0.005
0.001	0.184	-0.075	-0.153	-0.016	-0.128	0.005	0.05	-2.407	-0.042	0.008
0	0.186	-0.068	-0.036	-0.01	-0.121	-0.007	0.055	-2.533	-0.036	0.015
-0.012	0.188	-0.068	0.142	-0.012	-0.142	-0.015	0.068	-2.556	-0.032	0.007
-0.012	0.177	-0.085	0.244	-0.009	-0.163	0.002	0.069	-2.397	-0.04	-0.005
-0.001	0.165	-0.086	0.249	0.011	-0.13	0.008	0.064	-2.361	-0.039	0.001
-0.006	0.178	-0.064	0.209	0.007	-0.049	0.01	0.063	-2.223	-0.037	0.007
0.002	0.187	-0.059	0.164	-0.019	-0.026	0.017	0.061	-1.94	-0.043	-0.004
0.016	0.172	-0.079	0.133	-0.024	-0.064	0.006	0.061	-1.701	-0.039	-0.011
0.001	0.17	-0.088	0.098	-0.022	-0.074	0	0.047	-1.401	-0.033	-0.009
-0.009	0.175	-0.078	0.044	-0.022	-0.087	0.02	0.031	-1.103	-0.041	-0.007
-0.004	0.17	-0.071	-0.016	-0.01	-0.133	0.036	0.037	-0.931	-0.049	-0.002
-0.017	0.183	-0.071	-0.072	-0.007	-0.183	0.03	0.048	-0.856	-0.043	0.005
-0.02	0.201	-0.075	-0.102	-0.013	-0.194	0.012	0.08	-0.768	-0.039	0.003
0.001	0.184	-0.08	-0.099	-0.017	-0.165	-0.003	0.109	-0.642	-0.042	-0.001
0.01	0.167	-0.079	-0.084	-0.02	-0.156	-0.01	0.094	-0.552	-0.036	0.003
0.005	0.179	-0.077	-0.051	-0.018	-0.164	-0.016	0.083	-0.333	-0.025	0.004
0.004	0.187	-0.08	-0.002	-0.015	-0.199	-0.024	0.098	0.182	-0.027	0.001
0.004	0.178	-0.081	0.027	-0.016	-0.242	-0.025	0.108	0.862	-0.03	0.006
0.008	0.18	-0.087	0.009	-0.02	-0.218	-0.021	0.113	1.46	-0.031	0.016
-0.005	0.187	-0.091	-0.036	-0.016	-0.213	-0.013	0.115	1.917	-0.039	0.013
-0.02	0.174	-0.084	-0.034	0.001	-0.279	-0.005	0.104	2.286	-0.04	-0.005
0.001	0.168	-0.085	0.018	0.005	-0.365	-0.009	0.086	2.436	-0.028	-0.012
0.025	0.187	-0.099	0.034	-0.005	-0.458	-0.01	0.085	2.431	-0.026	0
0.012	0.195	-0.105	-0.005	0.003	-0.49	0.001	0.101	2.473	-0.031	0.007
-0.011	0.183	-0.1	-0.043	0.012	-0.477	0.003	0.116	2.494	-0.027	0.002
-0.019	0.181	-0.091	-0.036	-0.012	-0.462	-0.006	0.123	2.497	-0.025	-0.004
-0.008	0.187	-0.083	-0.021	-0.033	-0.364	0.004	0.117	2.48	-0.03	-0.01
0.002	0.185	-0.075	-0.038	-0.025	-0.281	0.034	0.114	2.394	-0.032	-0.012
-0.001	0.182	-0.068	-0.058	-0.022	-0.324	0.043	0.129	2.42	-0.026	-0.001
-0.003	0.185	-0.071	-0.037	-0.025	-0.324	0.031	0.15	2.454	-0.011	0.007
-0.002	0.175	-0.079	-0.001	-0.023	-0.234	0.018	0.168	2.257	-0.011	-0.002
-0.003	0.166	-0.077	0.011	-0.024	-0.157	-0.007	0.175	1.995	-0.024	-0.01
-0.003	0.175	-0.07	-0.004	-0.023	-0.107	-0.024	0.173	1.72	-0.024	-0.006
-0.004	0.18	-0.078	-0.057	-0.016	-0.086	-0.014	0.206	1.389	-0.014	0.001
-0.008	0.173	-0.087	-0.117	-0.019	-0.068	-0.008	0.219	1.104	-0.012	0.006
0.003	0.172	-0.075	-0.133	-0.021	-0.024	-0.012	0.067	0.706	-0.028	0.008
0.014	0.183	-0.062	-0.147	-0.016	-0.008	-0.001	-0.106	0.247	-0.035	0.007
0.003	0.189	-0.06	-0.129	-0.014	-0.033	0.006	-0.044	0.078	-0.022	0.007
-0.009	0.188	-0.061	-0.018	-0.012	0.025	-0.006	0.131	-0.035	-0.017	0.005
-0.011	0.185	-0.075	0.078	-0.015	0.15	-0.007	0.181	-0.321	-0.026	0.008
0.001	0.181	-0.093	0.084	-0.015	0.148	0.004	0.111	-0.475	-0.032	0.017
0.015	0.181	-0.087	0.072	-0.01	0.04	0.003	0.038	-0.544	-0.032	0.013
-0.008	0.188	-0.074	0.069	-0.012	-0.048	-0.003	0.003	-0.882	-0.032	0
-0.036	0.183	-0.077	0.042	-0.011	-0.123	-0.005	-0.018	-1.359	-0.036	0.005
-0.009	0.171	-0.079	0.015	-0.017	-0.143	-0.008	-0.007	-1.681	-0.032	0.012
0.014	0.18	-0.07	0.013	-0.027	-0.074	-0.014	0.039	-1.989	-0.026	0.011
-0.007	0.177	-0.067	0.008	-0.012	-0.051	-0.013	0.025	-2.362	-0.025	0.012
-0.01	0.159	-0.082	0.003	-0.006	-0.157	-0.009	-0.095	-2.562	-0.025	0.005
0.016	0.172	-0.092	0.016	-0.018	-0.3	-0.007	-0.116	-2.58	-0.032	0.001
0.015	0.184	-0.082	0.01	-0.014	-0.373	0.01	0.117	-2.496	-0.035	0.008
-0.005	0.171	-0.075	-0.05	-0.003	-0.369	0.021	0.222	-2.316	-0.028	0.01
-0.024	0.179	-0.076	-0.134	0	-0.418	0	-0.199	-2.221	-0.035	0.014
-0.037	0.189	-0.078	-0.198	0.001	-0.53	-0.012	-0.614	-2.199	-0.042	0.013
-0.017	0.177	-0.085	-0.25	-0.003	-0.506	-0.002	-0.346	-2.022	-0.039	-0.003
0.016	0.18	-0.085	-0.258	-0.008	-0.395	0	0.16	-1.777	-0.041	-0.007
0.009	0.192	-0.075	-0.144	-0.007	-0.388	0	0.309	-1.548	-0.046	0.008
-0.008	0.179	-0.077	0.03	-0.011	-0.39	0.004	0.24	-1.27	-0.043	0.007
0.007	0.167	-0.091	0.149	-0.018	-0.309	0.004	0.154	-1.048	-0.035	-0.007
0.011	0.178	-0.097	0.199	-0.024	-0.243	-0.001	0.095	-0.934	-0.033	-0.002
-0.013	0.182	-0.093	0.189	-0.022	-0.201	-0.004	0.088	-0.806	-0.034	0.007
-0.025	0.173	-0.084	0.132	-0.008	-0.172	-0.003	0.074	-0.706	-0.033	0.004
-0.014	0.17	-0.073	0.097	-0.014	-0.209	-0.009	0.049	-0.633	-0.033	0.003
0.005	0.171	-0.075	0.092	-0.037	-0.247	-0.01	0.048	-0.329	-0.034	0.006
0.011	0.174	-0.08	0.061	-0.026	-0.162	0.001	0.059	0.149	-0.03	-0.001
0.009	0.177	-0.074	0.012	-0.008	-0.037	0.001	0.092	0.512	-0.026	-0.009
0.007	0.173	-0.073	-0.014	-0.013	-0.028	-0.001	0.132	0.698	-0.028	-0.002
0.003	0.172	-0.081	-0.017	-0.015	-0.07	0.009	0.101	0.845	-0.035	0.006
0.018	0.177	-0.08	-0.015	-0.018	-0.032	-0.002	0.029	1.149	-0.04	0.006
0.02	0.175	-0.075	-0.012	-0.022	0.116	-0.019	0.032	1.487	-0.031	-0.003
-0.015	0.164	-0.077	-0.013	-0.013	0.26	-0.009	0.103	1.774	-0.022	-0.006
-0.023	0.167	-0.074	-0.009	-0.005	0.234	-0.001	0.167	2.041	-0.036	0.002
-0.009	0.185	-0.066	-0.004	-0.004	0.122	-0.006	0.174	2.026	-0.04	0.002
-0.013	0.191	-0.073	-0.01	-0.004	0.079	-0.003	0.112	1.939	-0.023	0
-0.007	0.18	-0.091	-0.007	-0.012	0.015	0.001	0.078	2.14	-0.021	0.002
0.005	0.179	-0.08	-0.003	-0.02	-0.072	-0.004	0.141	2.365	-0.025	0.006
0	0.188	-0.062	-0.011	-0.016	-0.021	-0.007	0.217	2.46	-0.018	0.011
0	0.19	-0.079	0.002	-0.017	0.062	-0.009	0.209	2.462	-0.009	0.003
0.002	0.187	-0.092	0.026	-0.011	-0.008	-0.016	0.115	2.299	-0.013	-0.006
-0.009	0.181	-0.077	0.015	0.01	-0.124	-0.017	0.017	1.972	-0.024	0.003
-0.019	0.174	-0.072	-0.004	0.009	-0.134	-0.012	-0.003	1.608	-0.033	0.01
-0.019	0.174	-0.069	-0.005	-0.011	-0.086	-0.002	0.005	1.298	-0.036	0.006
-0.021	0.181	-0.065	-0.007	-0.009	-0.104	0.004	-0.057	1.022	-0.028	0.001
-0.011	0.182	-0.084	-0.014	0.007	-0.186	-0.004	-0.07	0.876	-0.021	0.002
-0.003	0.185	-0.092	-0.021	0.01	-0.251	-0.012	0.06	0.809	-0.026	0.007
-0.008	0.187	-0.071	-0.014	-0.006	-0.218	-0.01	0.166	0.636	-0.028	0.003
0	0.176	-0.065	-0.008	-0.02	-0.133	-0.01	0.12	0.53	-0.028	-0.007
0.009	0.167	-0.07	-0.021	-0.018	-0.199	-0.012	-0.074	0.448	-0.037	-0.007
0.008	0.177	-0.072	-0.024	-0.014	-0.352	-0.009	-0.219	0.14	-0.045	-0.003
0.007	0.186	-0.079	-0.012	-0.02	-0.424	-0.006	-0.166	-0.223	-0.038	-0.001
-0.003	0.173	-0.084	-0.017	-0.022	-0.483	-0.007	-0.088	-0.516	-0.024	0.004
-0.006	0.162	-0.091	-0.025	-0.015	-0.504	-0.009	-0.024	-0.838	-0.019	-0.003
0.006	0.167	-0.091	-0.018	-0.012	-0.489	-0.007	0.113	-1.184	-0.023	-0.013
0.008	0.172	-0.076	-0.017	-0.018	-0.531	0.003	0.194	-1.453	-0.028	-0.002
-0.008	0.181	-0.075	-0.023	-0.025	-0.549	0.006	0.001	-1.661	-0.034	0.012
-0.016	0.185	-0.084	-0.018	-0.019	-0.524	-0.001	-0.385	-1.938	-0.035	0.01
-0.005	0.172	-0.085	-0.015	-0.005	-0.512	-0.006	-0.49	-2.21	-0.035	0.002
-0.006	0.168	-0.076	-0.014	-0.007	-0.478	-0.015	-0.178	-2.398	-0.046	-0.001
-0.01	0.18	-0.067	-0.015	-0.017	-0.43	-0.022	0.14	-2.56	-0.051	0.002
0	0.183	-0.076	-0.027	-0.017	-0.394	-0.017	0.226	-2.655	-0.035	0
0	0.187	-0.095	-0.046	-0.016	-0.342	-0.015	0.164	-2.712	-0.028	-0.003
-0.004	0.198	-0.095	-0.066	-0.019	-0.292	-0.012	0.12	-2.781	-0.039	0.008
-0.003	0.194	-0.085	-0.087	-0.02	-0.289	0	0.151	-2.761	-0.037	0.019
-0.004	0.182	-0.087	-0.109	-0.016	-0.277	0.009	0.141	-2.675	-0.03	0.009
-0.004	0.181	-0.088	-0.15	-0.018	-0.182	0.01	0.048	-2.549	-0.038	0.006
-0.006	0.182	-0.083	-0.164	-0.023	-0.105	0.009	-0.025	-2.292	-0.045	0.009
-0.007	0.181	-0.083	-0.088	-0.009	-0.133	0.012	0.008	-2.034	-0.04	0.002
0.001	0.182	-0.083	0.043	0.001	-0.176	0.005	0.124	-1.824	-0.037	-0.003
0.007	0.179	-0.083	0.143	-0.009	-0.156	-0.004	0.198	-1.505	-0.035	0.001
0.016	0.171	-0.082	0.174	-0.016	-0.088	0.005	0.233	-1.148	-0.032	0.009
0.025	0.171	-0.072	0.164	-0.02	-0.037	0.005	0.263	-0.877	-0.033	0.007
0.015	0.178	-0.061	0.147	-0.03	-0.027	-0.02	0.201	-0.613	-0.03	0.002
0.006	0.181	-0.064	0.11	-0.038	0.015	-0.012	0.098	-0.288	-0.024	0.007
-0.003	0.177	-0.075	0.05	-0.038	0.06	0.033	0.064	-0.173	-0.032	0.008
-0.014	0.172	-0.077	0.001	-0.031	0.016	0.042	0.047	-0.294	-0.039	0
-0.004	0.174	-0.073	-0.017	-0.021	-0.056	0.026	0.033	-0.064	-0.033	-0.004
0.007	0.185	-0.077	-0.023	-0.009	-0.088	0.027	0.074	0.429	-0.032	0.001
0.003	0.191	-0.084	-0.032	0.002	-0.099	0.023	0.124	0.746	-0.029	0.004
0.002	0.183	-0.068	-0.034	0.003	-0.078	0.023	0.123	1.237	-0.02	0.003
0.003	0.177	-0.052	-0.02	-0.003	-0.077	0.06	0.101	1.914	-0.028	0.002
0.002	0.175	-0.065	-0.003	-0.006	-0.137	0.071	0.087	2.305	-0.039	0.003
0.002	0.172	-0.076	0.001	-0.006	-0.16	0.017	0.109	2.496	-0.03	0.003
0.001	0.174	-0.071	-0.012	-0.007	-0.164	-0.032	0.162	2.683	-0.026	-0.002
0.001	0.176	-0.072	-0.026	-0.009	-0.26	-0.04	0.154	2.811	-0.029	-0.001
0	0.182	-0.081	-0.033	-0.007	-0.359	-0.036	0.115	2.933	-0.022	0.004
0.001	0.19	-0.079	-0.034	-0.001	-0.346	-0.032	0.15	3.006	-0.018	-0.004
0.003	0.18	-0.069	-0.032	-0.002	-0.327	-0.022	0.194	2.946	-0.02	-0.008
-0.009	0.175	-0.076	-0.024	-0.009	-0.364	-0.011	0.153	2.898	-0.018	0
-0.017	0.188	-0.086	-0.008	-0.016	-0.35	-0.013	0.082	2.898	-0.02	0.001
-0.016	0.187	-0.082	0.005	-0.011	-0.303	-0.014	0.038	2.841	-0.028	-0.006
-0.02	0.177	-0.086	0.004	-0.002	-0.329	-0.004	0.016	2.715	-0.026	-0.004
-0.005	0.183	-0.096	-0.002	-0.014	-0.403	-0.002	0.035	2.475	-0.021	0.011
0.028	0.185	-0.092	-0.004	-0.023	-0.475	-0.013	0.08	2.079	-0.027	0.018
0.029	0.163	-0.078	-0.014	0.003	-0.526	-0.017	0.125	1.646	-0.024	0.004
-0.005	0.156	-0.077	-0.02	0.017	-0.48	-0.006	0.14	1.352	-0.011	-0.001
-0.025	0.176	-0.096	-0.011	-0.01	-0.297	0.008	0.068	1.075	-0.016	0.013
-0.013	0.184	-0.1	-0.005	-0.037	-0.093	0.016	0.002	0.694	-0.023	0.017
0.009	0.18	-0.081	0	-0.041	0.004	0.007	0.058	0.461	-0.021	0.004
0.016	0.184	-0.068	0.011	-0.031	0.041	-0.007	0.105	0.319	-0.022	0.001
0.001	0.181	-0.068	0.009	-0.009	0.076	-0.014	0.108	0.051	-0.025	0.006
0.001	0.175	-0.069	0.001	0.005	0.105	-0.015	0.15	-0.131	-0.029	0.006
0.016	0.18	-0.076	0.002	-0.003	0.146	-0.009	0.121	-0.272	-0.039	0.005
0.006	0.183	-0.089	-0.001	-0.011	0.116	-0.007	-0.007	-0.626	-0.039	0.006
-0.012	0.181	-0.092	-0.023	-0.008	-0.02	-0.016	-0.056	-1.103	-0.03	0.005
0.001	0.183	-0.081	-0.043	-0.015	-0.107	-0.021	-0.02	-1.575	-0.027	0.004
0.028	0.19	-0.07	-0.053	-0.023	-0.058	-0.02	0	-1.995	-0.032	0.007
0.014	0.183	-0.071	-0.069	-0.02	0.067	-0.015	0.024	-2.315	-0.03	0.011
-0.02	0.167	-0.078	-0.076	-0.015	0.042	0.005	0.058	-2.533	-0.028	0.009
-0.013	0.168	-0.08	-0.047	-0.007	-0.188	0.02	0.035	-2.747	-0.038	0.001
-0.008	0.191	-0.077	0.018	-0.001	-0.291	0.012	-0.034	-2.901	-0.043	-0.002
-0.025	0.203	-0.071	0.058	-0.008	-0.121	0.002	-0.029	-2.862	-0.044	0.002
-0.018	0.184	-0.062	0.018	-0.019	0.056	0.012	0.07	-2.775	-0.049	0.006
0.007	0.168	-0.064	-0.031	-0.023	0.08	0.041	0.127	-2.638	-0.042	0.004
0.013	0.184	-0.081	-0.036	-0.016	0.146	0.045	0.109	-2.407	-0.03	0.004
0.001	0.19	-0.087	0.003	-0.008	0.292	0.006	0.088	-2.248	-0.032	0.006
-0.006	0.168	-0.089	0.052	-0.006	0.284	-0.016	0.048	-2.148	-0.037	0.002
-0.015	0.165	-0.1	0.063	-0.008	0.106	-0.009	-0.027	-2.061	-0.031	-0.002
-0.026	0.18	-0.099	0.057	-0.012	-0.104	-0.014	-0.113	-1.97	-0.03	0.003
-0.015	0.176	-0.078	0.052	-0.013	-0.217	-0.02	-0.172	-1.786	-0.038	0.004
-0.005	0.163	-0.069	0.034	-0.007	-0.181	-0.017	-0.115	-1.512	-0.04	-0.005
-0.007	0.161	-0.082	0.027	-0.005	-0.087	-0.02	0.009	-1.245	-0.041	-0.006
-0.009	0.168	-0.077	0.031	-0.006	-0.07	-0.016	0.059	-1.012	-0.046	0.005
-0.01	0.173	-0.06	0.018	-0.009	-0.122	-0.008	0.044	-0.719	-0.043	0.012
-0.001	0.174	-0.069	0.007	-0.017	-0.103	-0.008	0.022	-0.432	-0.033	0.007
0.008	0.18	-0.074	0.02	-0.018	-0.069	-0.003	0.01	-0.214	-0.035	0
0.006	0.182	-0.062	0.022	-0.009	-0.142	0.005	0.032	0.015	-0.042	-0.002
0.007	0.182	-0.069	-0.003	-0.014	-0.268	0.011	0.1	0.175	-0.04	0.001
0	0.193	-0.077	-0.024	-0.024	-0.317	0.009	0.179	0.327	-0.041	-0.006
-0.02	0.198	-0.071	-0.028	-0.017	-0.236	-0.007	0.188	0.605	-0.043	-0.016
-0.032	0.183	-0.08	-0.016	-0.01	-0.153	-0.011	0.127	0.889	-0.03	-0.005
-0.022	0.169	-0.096	-0.009	-0.011	-0.163	-0.004	0.095	1.205	-0.02	0.009
-0.001	0.171	-0.086	-0.039	-0.017	-0.272	-0.006	0.115	1.571	-0.023	0.006
0.005	0.179	-0.073	-0.097	-0.029	-0.423	-0.008	0.173	1.861	-0.02	0.001
-0.002	0.182	-0.077	-0.178	-0.039	-0.477	-0.011	0.22	2.131	-0.029	0.004
0.009	0.175	-0.078	-0.237	-0.042	-0.437	-0.01	0.116	2.402	-0.044	0.001
0.021	0.174	-0.071	-0.161	-0.035	-0.4	0.001	-0.022	2.591	-0.039	-0.007
0.006	0.185	-0.074	0.011	-0.031	-0.431	-0.004	0.061	2.741	-0.029	-0.007
-0.002	0.189	-0.083	0.093	-0.032	-0.453	-0.02	0.208	2.774	-0.024	0.001
0	0.18	-0.085	0.068	-0.021	-0.388	-0.013	0.209	2.481	-0.02	0.004
-0.012	0.174	-0.084	0.04	-0.011	-0.364	-0.003	0.129	2.081	-0.017	-0.002
-0.008	0.174	-0.08	0.012	-0.004	-0.356	-0.006	0.04	1.913	-0.013	-0.003
-0.01	0.176	-0.076	-0.034	0.005	-0.282	-0.002	0.015	1.814	-0.016	0.005
-0.025	0.183	-0.082	-0.049	0	-0.253	0.005	0.076	1.605	-0.026	0.005
-0.003	0.186	-0.076	0.002	-0.007	-0.336	-0.003	0.15	1.425	-0.025	-0.002
0.007	0.189	-0.07	0.065	-0.01	-0.442	-0.008	0.078	1.371	-0.024	-0.008
-0.01	0.195	-0.083	0.074	-0.017	-0.458	-0.001	-0.255	1.292	-0.024	-0.01
0.002	0.192	-0.092	0.038	-0.014	-0.547	-0.004	-0.48	1.098	-0.023	-0.008
0.003	0.185	-0.094	0.013	-0.01	-0.767	-0.008	-0.284	0.858	-0.03	-0.005
-0.013	0.183	-0.101	0.013	-0.015	-0.801	0.001	-0.026	0.468	-0.033	0.007
0	0.178	-0.101	-0.007	-0.017	-0.659	0.002	0.109	-0.015	-0.021	0.019
0.001	0.173	-0.094	-0.039	-0.006	-0.608	0.001	0.266	-0.283	-0.008	0.018
-0.012	0.165	-0.096	-0.022	0.019	-0.565	0.005	0.301	-0.423	-0.019	0.014
-0.013	0.152	-0.1	0.011	0.021	-0.367	-0.002	0.183	-0.698	-0.041	0.009
-0.013	0.158	-0.082	0.002	-0.004	-0.152	-0.017	0.097	-1.061	-0.039	0.002
-0.006	0.178	-0.067	-0.013	-0.008	-0.004	-0.019	0.051	-1.403	-0.025	0.003
0.004	0.177	-0.078	-0.013	-0.003	0.045	-0.003	0.035	-1.671	-0.026	0.004
0.001	0.169	-0.083	-0.014	-0.017	-0.084	0.007	0.069	-1.91	-0.037	0.001
-0.004	0.18	-0.07	-0.007	-0.017	-0.217	0.003	0.098	-2.232	-0.032	0.004
0.007	0.191	-0.064	0.004	-0.008	-0.242	-0.002	0.131	-2.454	-0.02	0.013
0.018	0.184	-0.066	-0.015	-0.011	-0.274	-0.007	0.139	-2.489	-0.023	0.007
0.004	0.179	-0.065	-0.031	-0.021	-0.212	-0.011	0.086	-2.634	-0.036	0.002
-0.009	0.186	-0.065	-0.024	-0.027	0.039	-0.002	0.071	-2.796	-0.045	0.012
0.003	0.183	-0.071	-0.033	-0.014	0.192	0.006	-0.006	-2.707	-0.049	0.009
0.013	0.168	-0.081	-0.044	0.007	0.161	0	-0.133	-2.568	-0.038	-0.005
0.009	0.166	-0.072	-0.031	0.004	0.193	0.002	0.026	-2.455	-0.024	0
0.006	0.171	-0.054	-0.012	-0.008	0.228	0.007	0.27	-2.183	-0.04	0.01
0.008	0.17	-0.066	0	-0.011	0.159	-0.006	0.188	-1.864	-0.056	0
0.008	0.18	-0.086	0.007	-0.011	0.106	-0.018	0.023	-1.679	-0.046	-0.007
-0.003	0.188	-0.078	0.01	-0.006	0.102	-0.009	0.043	-1.454	-0.034	0.01
-0.009	0.176	-0.067	0.01	0.001	0.112	0.007	0.111	-1.055	-0.038	0.018
-0.02	0.178	-0.076	-0.006	-0.002	0.119	0.008	0.12	-0.809	-0.041	0.001
-0.035	0.196	-0.082	-0.035	-0.011	0.097	0.002	0.129	-0.799	-0.038	-0.006
-0.012	0.197	-0.083	-0.047	-0.023	0.074	-0.002	0.182	-0.688	-0.046	0.003
0.007	0.192	-0.085	-0.054	-0.031	0.057	-0.011	0.225	-0.487	-0.052	0.005
-0.009	0.192	-0.084	-0.083	-0.025	-0.015	-0.013	0.209	-0.317	-0.037	0.007
-0.009	0.182	-0.085	-0.077	-0.012	-0.111	-0.005	0.126	-0.021	-0.026	0.009
-0.007	0.172	-0.083	0.011	-0.004	-0.177	-0.002	0.005	0.362	-0.035	0.001
-0.02	0.183	-0.071	0.088	-0.018	-0.26	0.001	-0.066	0.63	-0.042	-0.003
-0.014	0.19	-0.068	0.084	-0.029	-0.343	0.003	-0.059	1.094	-0.041	0.002
-0.003	0.165	-0.075	0.045	-0.019	-0.322	-0.004	-0.006	1.832	-0.028	0.005
0.005	0.152	-0.076	0.02	-0.017	-0.254	-0.005	0.017	2.277	-0.01	0.003
0.002	0.178	-0.081	0.013	-0.02	-0.287	0.004	-0.024	2.434	-0.014	0.007
-0.011	0.188	-0.085	0	-0.013	-0.35	0.008	0.011	2.558	-0.031	0.008
-0.002	0.174	-0.077	-0.018	-0.014	-0.391	0.004	0.081	2.629	-0.03	0.001
0.011	0.175	-0.073	-0.032	-0.018	-0.506	0.002	0.028	2.73	-0.019	-0.004
0.006	0.184	-0.075	-0.064	-0.007	-0.595	0.004	0.012	2.763	-0.021	0.004
0.001	0.181	-0.071	-0.109	-0.003	-0.567	0.002	0.094	2.737	-0.03	0.013
0.012	0.178	-0.068	-0.137	-0.013	-0.545	-0.004	0.055	2.788	-0.023	0.004
0.023	0.189	-0.074	-0.118	-0.016	-0.501	-0.007	-0.027	2.759	-0.009	-0.008
0.01	0.186	-0.083	-0.04	-0.013	-0.371	-0.003	-0.004	2.596	-0.007	-0.002
-0.001	0.168	-0.087	0.049	-0.018	-0.295	0.005	0.03	2.444	-0.009	0.005
0.001	0.171	-0.085	0.107	-0.025	-0.291	0.006	0.074	2.343	-0.011	0.002
0.001	0.182	-0.088	0.127	-0.016	-0.304	-0.001	0.09	2.172	-0.012	0.007
-0.001	0.169	-0.089	0.118	-0.007	-0.344	-0.004	0.012	1.895	-0.017	0.017
-0.004	0.167	-0.082	0.103	-0.021	-0.309	-0.002	-0.003	1.54	-0.03	0.011
0.003	0.189	-0.076	0.072	-0.031	-0.194	0	0.062	1.049	-0.034	-0.005
0.021	0.183	-0.071	0.028	-0.017	-0.127	-0.003	0.076	0.622	-0.023	-0.008
0.033	0.165	-0.073	0.008	-0.004	-0.065	-0.008	0.072	0.457	-0.011	0.005
0.02	0.178	-0.089	0.001	-0.003	0.071	-0.012	0.085	0.342	-0.015	0.007
-0.002	0.187	-0.085	-0.016	-0.009	0.169	-0.008	0.079	0.134	-0.029	0.002
0	0.178	-0.076	-0.014	-0.015	0.118	0.002	0.071	-0.094	-0.032	0.006
0.011	0.179	-0.087	0.002	-0.005	-0.005	-0.001	0.074	-0.311	-0.033	0.003
0.009	0.18	-0.077	-0.004	0.009	-0.083	-0.017	0.076	-0.633	-0.04	-0.001
0.009	0.177	-0.058	-0.01	0.003	-0.05	-0.016	0.084	-1.12	-0.039	0.003
0.003	0.183	-0.071	0.006	-0.007	0.07	0	0.11	-1.627	-0.034	0.002
-0.018	0.194	-0.084	0.009	-0.013	0.124	0.005	0.124	-2.101	-0.036	-0.003
-0.03	0.191	-0.084	-0.009	-0.027	0.132	0.004	0.097	-2.483	-0.032	-0.007
-0.017	0.188	-0.095	-0.016	-0.045	0.203	0.004	0.067	-2.667	-0.027	-0.002
-0.004	0.188	-0.096	-0.01	-0.048	0.208	-0.006	0.059	-2.764	-0.032	0.004
-0.019	0.175	-0.079	-0.013	-0.025	0.124	-0.013	0.062	-2.853	-0.034	-0.001
-0.035	0.163	-0.077	-0.015	0.001	0.092	-0.004	0.073	-2.892	-0.031	0.001
-0.012	0.17	-0.082	-0.01	0	0.077	0.002	0.077	-2.898	-0.038	0.01
0.011	0.184	-0.068	-0.008	-0.015	-0.001	0.003	0.061	-2.887	-0.044	0.005
-0.006	0.188	-0.055	-0.008	-0.015	-0.111	0	0.043	-2.807	-0.042	0.001
-0.021	0.187	-0.062	-0.012	-0.006	-0.185	-0.01	0.046	-2.648	-0.045	0.002
-0.007	0.184	-0.079	-0.022	-0.008	-0.159	-0.01	0.093	-2.511	-0.046	0.001
0.006	0.178	-0.086	-0.018	-0.016	-0.057	0.002	0.159	-2.406	-0.037	0.004
-0.009	0.172	-0.08	-0.001	-0.02	-0.052	0.003	0.189	-2.181	-0.037	0.01
-0.023	0.168	-0.078	-0.006	-0.018	-0.253	-0.005	0.175	-1.834	-0.045	0.002
-0.009	0.163	-0.075	-0.018	-0.022	-0.447	-0.01	0.142	-1.508	-0.046	-0.007
0	0.164	-0.068	-0.005	-0.028	-0.452	-0.013	0.095	-1.152	-0.046	0
-0.007	0.179	-0.068	-0.001	-0.025	-0.389	-0.008	0.075	-0.756	-0.044	0.012
0.002	0.185	-0.079	-0.008	-0.011	-0.344	-0.004	0.103	-0.495	-0.034	0.011
0.016	0.173	-0.097	-0.001	-0.004	-0.325	-0.008	0.147	-0.293	-0.027	0.001
0.004	0.175	-0.099	0.005	-0.018	-0.349	-0.008	0.194	0.088	-0.032	-0.008
-0.017	0.192	-0.079	0.009	-0.027	-0.355	-0.005	0.04	0.487	-0.037	-0.011
-0.024	0.191	-0.075	0.002	-0.017	-0.367	-0.001	-0.402	0.56	-0.03	-0.006
-0.025	0.176	-0.086	-0.022	-0.009	-0.412	0.003	-0.611	0.665	-0.029	-0.002
-0.018	0.169	-0.086	-0.018	-0.004	-0.339	-0.005	-0.246	1.195	-0.038	-0.008
0	0.173	-0.076	-0.002	-0.005	-0.146	-0.007	0.199	1.633	-0.038	-0.01
0.008	0.182	-0.072	-0.007	-0.016	-0.047	-0.002	0.29	1.803	-0.03	0.003
0.004	0.189	-0.082	-0.01	-0.02	-0.08	-0.007	0.207	2.076	-0.026	0.004
0.004	0.184	-0.092	-0.007	-0.019	-0.1	-0.004	0.137	2.36	-0.02	-0.002
0.003	0.176	-0.092	-0.007	-0.013	-0.044	0.005	0.014	2.565	-0.013	0.004
0.002	0.178	-0.088	-0.002	0	-0.052	0.001	-0.095	2.78	-0.014	0.011
0.005	0.18	-0.086	0.003	-0.006	-0.171	-0.003	-0.056	2.902	-0.017	0.012
-0.007	0.17	-0.083	0	-0.017	-0.192	-0.004	0.032	2.721	-0.018	0.016
-0.023	0.17	-0.08	-0.002	-0.007	-0.142	-0.007	0.043	2.197	-0.027	0.014
-0.001	0.18	-0.078	-0.003	-0.009	-0.12	-0.008	0.021	1.681	-0.033	0.005
0.023	0.175	-0.081	-0.004	-0.025	-0.035	-0.003	0.058	1.513	-0.032	0.004
0.006	0.166	-0.09	-0.005	-0.022	-0.037	0.001	0.109	1.519	-0.029	0.006
-0.009	0.17	-0.083	-0.004	-0.007	-0.187	-0.006	0.09	1.383	-0.022	-0.002
0.005	0.173	-0.065	0.004	-0.007	-0.245	-0.001	0.056	1.248	-0.022	-0.007
0.017	0.177	-0.074	-0.003	-0.014	-0.203	0.009	0.057	1.304	-0.026	0.004
0.004	0.184	-0.089	-0.017	-0.011	-0.175	-0.004	0.082	1.327	-0.024	0.012
-0.012	0.183	-0.076	-0.008	-0.008	-0.206	-0.009	0.108	1.147	-0.027	0.006
0	0.18	-0.059	-0.028	-0.007	-0.268	0.006	0.083	0.785	-0.029	0.001
0.022	0.185	-0.067	-0.102	-0.005	-0.249	0.003	0.047	0.322	-0.029	0.006
0.018	0.189	-0.081	-0.157	-0.006	-0.228	-0.009	0.078	0.013	-0.031	0.01
0.005	0.181	-0.083	-0.189	-0.008	-0.281	0	0.114	-0.139	-0.021	0.006
0.006	0.174	-0.078	-0.208	-0.008	-0.344	0.013	0.118	-0.401	-0.009	0
0.009	0.175	-0.071	-0.142	-0.006	-0.399	0.008	0.119	-0.683	-0.017	0.008
0.005	0.176	-0.07	0.003	-0.006	-0.41	-0.001	0.095	-0.757	-0.024	0.016
0.001	0.177	-0.078	0.122	0	-0.414	-0.006	0.047	-0.773	-0.024	0.009
0.016	0.178	-0.082	0.161	0.007	-0.454	-0.008	0.032	-1.039	-0.029	-0.002
0.02	0.186	-0.075	0.156	-0.002	-0.451	-0.004	0.054	-1.505	-0.036	-0.003
-0.018	0.19	-0.071	0.139	-0.01	-0.408	-0.002	0.063	-1.896	-0.036	-0.002
-0.026	0.177	-0.079	0.082	-0.007	-0.39	-0.009	0.056	-2.138	-0.038	-0.005
0.003	0.173	-0.071	0	-0.012	-0.377	-0.013	0.06	-2.266	-0.046	0.002
-0.012	0.183	-0.054	-0.031	-0.017	-0.347	-0.008	0.067	-2.424	-0.042	0.012
-0.025	0.182	-0.065	-0.018	-0.013	-0.38	-0.001	0.072	-2.582	-0.03	0.01
-0.009	0.177	-0.08	-0.035	-0.013	-0.486	-0.003	0.08	-2.559	-0.031	0.008
-0.025	0.176	-0.076	-0.079	-0.008	-0.49	0	0.079	-2.485	-0.035	0.014
-0.021	0.18	-0.074	-0.111	0.003	-0.361	0.007	0.068	-2.291	-0.037	0.012
0.015	0.187	-0.075	-0.133	-0.002	-0.28	0.006	0.063	-1.848	-0.041	0
0.011	0.183	-0.076	-0.125	-0.014	-0.267	0.011	0.069	-1.526	-0.036	-0.005
-0.005	0.175	-0.082	-0.079	-0.015	-0.237	0.02	0.073	-1.504	-0.034	0.001
-0.002	0.179	-0.086	-0.038	-0.017	-0.219	0.028	0.07	-1.539	-0.042	-0.004
0.001	0.183	-0.081	-0.016	-0.025	-0.229	0.038	0.071	-1.425	-0.045	-0.008
-0.004	0.182	-0.074	0	-0.028	-0.264	0.031	0.071	-1.203	-0.041	0.001
-0.006	0.181	-0.082	0.011	-0.027	-0.259	0.004	0.064	-1.061	-0.035	-0.004
0.008	0.177	-0.092	0.004	-0.032	-0.112	-0.009	0.054	-0.979	-0.031	-0.005
0.007	0.183	-0.077	-0.02	-0.035	0.043	-0.004	0.04	-0.692	-0.033	0.004
-0.016	0.183	-0.067	-0.025	-0.026	0.076	-0.006	0.034	-0.148	-0.044	-0.005
-0.016	0.17	-0.09	0.009	-0.016	0.098	-0.006	0.045	0.322	-0.048	-0.007
-0.006	0.176	-0.09	0.076	-0.016	0.095	-0.004	0.05	0.5	-0.038	0.007
0.001	0.19	-0.064	0.156	-0.022	0	-0.01	0.043	0.562	-0.028	0.003
0.016	0.185	-0.067	0.188	-0.021	-0.063	-0.013	0.041	0.805	-0.022	-0.008
0.023	0.175	-0.084	0.16	-0.019	-0.073	-0.011	0.045	1.157	-0.026	-0.002
0.035	0.179	-0.089	0.121	-0.022	-0.097	-0.01	0.05	1.419	-0.032	0.003
0.028	0.191	-0.093	0.083	-0.015	-0.132	-0.01	0.056	1.701	-0.034	-0.002
-0.013	0.201	-0.095	0.061	-0.013	-0.184	-0.013	0.048	1.868	-0.031	-0.008
-0.031	0.2	-0.097	0.045	-0.02	-0.178	-0.013	0.045	1.758	-0.015	0.001
-0.023	0.192	-0.099	-0.002	-0.014	-0.116	-0.006	0.059	1.721	-0.016	0.008
-0.024	0.189	-0.09	-0.059	-0.006	-0.116	-0.001	0.061	2.013	-0.032	0.001
-0.029	0.192	-0.073	-0.122	-0.012	-0.148	-0.003	0.054	2.371	-0.028	0.001
-0.022	0.19	-0.069	-0.264	-0.01	-0.185	-0.017	0.053	2.426	-0.018	0.007
-0.002	0.18	-0.079	-0.426	0.002	-0.234	-0.023	0.055	2.427	-0.019	-0.002
0.007	0.184	-0.083	-0.429	-0.012	-0.204	-0.009	0.06	2.581	-0.026	-0.005
-0.007	0.2	-0.073	-0.274	-0.029	-0.124	-0.007	0.065	2.438	-0.036	0.012
-0.017	0.186	-0.065	-0.071	-0.005	-0.112	-0.02	0.066	1.989	-0.032	0.015
-0.016	0.157	-0.074	0.105	0.022	-0.156	-0.022	0.067	1.601	-0.021	0.004
-0.014	0.169	-0.079	0.162	0.009	-0.193	-0.008	0.073	1.347	-0.019	0.004
-0.014	0.196	-0.076	0.096	-0.009	-0.209	0.012	0.078	1.139	-0.021	0.014
-0.028	0.2	-0.083	0.023	-0.013	-0.199	0.016	0.071	0.818	-0.019	0.01
-0.029	0.179	-0.083	0.043	-0.016	-0.145	0	0.057	0.476	-0.023	-0.001
-0.009	0.141	-0.076	0.134	-0.006	-0.054	-0.019	0.054	0.271	-0.026	-0.003
-0.004	0.123	-0.073	0.194	0.006	0.031	-0.026	0.061	0.114	-0.024	-0.004
0.002	0.147	-0.067	0.204	-0.008	0.083	-0.008	0.067	-0.05	-0.028	0.002
0.014	0.175	-0.065	0.178	-0.019	0.072	0.013	0.073	-0.126	-0.039	0.013
0	0.171	-0.072	0.111	-0.014	0.042	0.011	0.074	-0.143	-0.043	0.011
-0.007	0.164	-0.078	0.051	-0.025	0.052	0.008	0.075	-0.373	-0.034	0.006
0.018	0.165	-0.078	0.028	-0.038	0.026	0.011	0.087	-0.732	-0.026	0.009
0.028	0.15	-0.08	0.013	-0.028	-0.026	-0.008	0.092	-1.083	-0.034	0.005
0.009	0.146	-0.085	-0.014	-0.016	-0.03	-0.029	0.082	-1.669	-0.041	-0.001
0.007	0.169	-0.081	-0.019	-0.01	-0.05	-0.021	0.074	-2.313	-0.039	0.007
0.031	0.189	-0.07	0.004	-0.003	-0.061	-0.002	0.069	-2.64	-0.04	0.016
0.031	0.192	-0.069	0.019	-0.012	-0.004	0.017	0.071	-2.713	-0.035	0.006
0.01	0.182	-0.078	0.013	-0.031	0.019	0.032	0.079	-2.713	-0.027	0.002
-0.01	0.178	-0.087	0.005	-0.037	0.003	0.029	0.082	-2.657	-0.029	0.009
-0.018	0.188	-0.095	-0.001	-0.028	-0.023	0.016	0.087	-2.545	-0.04	0.002
-0.005	0.185	-0.091	-0.014	-0.024	-0.153	0.006	0.102	-2.518	-0.049	-0.006
-0.002	0.174	-0.083	-0.033	-0.025	-0.345	-0.002	0.109	-2.486	-0.045	-0.005
-0.025	0.17	-0.081	-0.034	-0.017	-0.411	-0.005	0.108	-2.308	-0.038	0
-0.039	0.173	-0.078	-0.017	-0.009	-0.384	-0.009	0.113	-2.073	-0.034	0.001
-0.025	0.183	-0.079	-0.011	-0.005	-0.377	-0.019	0.109	-1.728	-0.028	0
-0.009	0.185	-0.084	-0.018	0.008	-0.34	-0.023	0.1	-1.322	-0.027	0.004
-0.007	0.179	-0.084	-0.028	0.025	-0.395	-0.012	0.105	-0.996	-0.033	0.004
0.01	0.182	-0.065	-0.025	0.025	-0.601	0	0.118	-0.701	-0.036	-0.001
0.031	0.187	-0.049	-0.01	0.005	-0.691	-0.006	0.128	-0.43	-0.027	0.003
0.018	0.183	-0.068	-0.015	-0.017	-0.669	-0.017	0.127	-0.219	-0.027	0.008
0.004	0.176	-0.086	-0.031	-0.028	-0.694	-0.012	0.125	-0.018	-0.038	0.003
0.008	0.171	-0.077	-0.027	-0.016	-0.633	-0.004	0.139	0.148	-0.039	-0.002
0.008	0.176	-0.072	-0.016	0.012	-0.51	-0.005	0.137	0.235	-0.042	0.003
0.005	0.193	-0.077	-0.016	0.017	-0.514	-0.007	0.116	0.339	-0.044	0.007
0.005	0.199	-0.078	-0.022	-0.002	-0.455	-0.004	0.102	0.489	-0.032	0.003
0.009	0.188	-0.081	-0.021	-0.016	-0.21	0.004	0.081	0.572	-0.029	-0.001
-0.004	0.185	-0.086	-0.025	-0.027	0.01	0.015	0.071	0.736	-0.037	0
-0.019	0.189	-0.074	-0.03	-0.033	0.124	0.015	0.085	1.153	-0.031	0.001
0.003	0.181	-0.065	-0.029	-0.021	0.14	0.005	0.063	1.561	-0.015	-0.004
0.025	0.17	-0.078	-0.026	-0.004	0.12	-0.004	0.027	1.819	-0.017	-0.004
0.01	0.182	-0.082	-0.024	-0.002	0.121	-0.005	0.056	2.098	-0.029	0.004
-0.002	0.198	-0.072	-0.029	-0.016	0.044	-0.004	0.132	2.411	-0.028	0.002
0	0.177	-0.068	-0.035	-0.021	-0.092	-0.005	0.184	2.661	-0.023	0
0.001	0.154	-0.072	-0.031	-0.018	-0.12	-0.003	0.092	2.77	-0.021	0.008
0.002	0.165	-0.076	-0.028	-0.026	-0.068	0.003	-0.17	2.7	-0.018	0.009
-0.009	0.176	-0.083	-0.034	-0.032	-0.102	0.01	-0.38	2.555	-0.018	0
-0.022	0.174	-0.094	-0.031	-0.021	-0.132	0.011	-0.297	2.398	-0.018	-0.003
-0.01	0.18	-0.099	-0.013	-0.016	-0.017	-0.001	-0.002	2.199	-0.021	0.002
0	0.183	-0.099	-0.003	-0.015	0.075	-0.016	0.169	1.983	-0.025	0.005
-0.004	0.18	-0.093	-0.004	-0.013	0.052	-0.023	0.156	1.793	-0.02	0.001
-0.004	0.183	-0.081	-0.005	-0.016	0.013	-0.024	0.15	1.607	-0.018	-0.002
-0.005	0.188	-0.072	-0.001	-0.01	-0.089	-0.024	0.143	1.38	-0.028	-0.002
-0.008	0.182	-0.069	0.01	-0.003	-0.225	-0.025	0.097	1.165	-0.026	-0.001
0.001	0.178	-0.073	0.014	-0.008	-0.248	-0.021	0.086	1.024	-0.019	-0.002
0.013	0.184	-0.076	0.019	-0.013	-0.22	-0.008	0.074	0.86	-0.028	-0.003
0.004	0.181	-0.074	0.035	-0.002	-0.22	0.001	0.017	0.682	-0.034	-0.001
-0.019	0.167	-0.075	0.033	0.011	-0.243	-0.009	-0.047	0.524	-0.02	0.006
-0.028	0.171	-0.084	0.016	-0.004	-0.226	-0.033	-0.08	0.215	-0.018	0.009
-0.017	0.186	-0.083	0.011	-0.031	-0.119	-0.03	-0.067	-0.208	-0.034	0.005
-0.008	0.175	-0.071	0.006	-0.036	-0.078	0.001	-0.013	-0.544	-0.04	0.001
-0.01	0.161	-0.08	-0.004	-0.029	-0.153	0.017	0.038	-0.746	-0.033	0
-0.013	0.177	-0.102	-0.013	-0.018	-0.205	0.032	0.034	-0.932	-0.03	0.008
-0.015	0.188	-0.101	-0.026	-0.008	-0.229	0.047	-0.002	-1.262	-0.034	0.015
-0.002	0.178	-0.086	-0.045	-0.018	-0.314	0.035	0.013	-1.59	-0.036	0.008
-0.002	0.173	-0.084	-0.081	-0.026	-0.41	0.008	0.054	-1.818	-0.038	-0.001
-0.025	0.174	-0.092	-0.114	-0.011	-0.432	0.005	0.041	-2.129	-0.041	0
-0.029	0.18	-0.085	-0.072	0	-0.451	0.021	0.066	-2.468	-0.038	0.007
-0.008	0.185	-0.069	0.041	-0.011	-0.503	0.017	0.164	-2.685	-0.036	0.013
0.011	0.184	-0.073	0.127	-0.02	-0.524	-0.001	0.209	-2.805	-0.03	0.01
0.009	0.187	-0.087	0.138	-0.011	-0.527	-0.005	0.128	-2.857	-0.022	0.003
-0.013	0.183	-0.081	0.093	-0.004	-0.548	-0.005	-0.044	-2.793	-0.029	-0.003
-0.024	0.18	-0.069	0.022	-0.013	-0.532	-0.008	-0.128	-2.592	-0.037	-0.003
-0.014	0.181	-0.072	-0.083	-0.022	-0.458	-0.01	-0.01	-2.389	-0.032	0.004
0.004	0.175	-0.073	-0.207	-0.018	-0.409	-0.006	0.108	-2.191	-0.036	0.008
0.015	0.171	-0.065	-0.202	-0.013	-0.397	0.003	0.065	-1.958	-0.053	0.002
0.003	0.18	-0.071	-0.055	-0.008	-0.376	-0.003	-0.011	-1.832	-0.054	0
-0.021	0.198	-0.087	0.009	-0.005	-0.35	-0.022	0.008	-1.773	-0.034	0.001
-0.02	0.199	-0.083	-0.007	-0.01	-0.281	-0.021	0.057	-1.672	-0.024	-0.004
0.002	0.184	-0.077	0.044	-0.014	-0.196	-0.006	0.059	-1.491	-0.034	-0.002
0.006	0.18	-0.085	0.059	-0.014	-0.2	0.001	0.047	-1.19	-0.04	0.011
0.009	0.176	-0.086	-0.025	-0.015	-0.192	0.007	0.048	-0.886	-0.038	0.006
0.029	0.164	-0.077	-0.069	-0.013	-0.083	0.007	0.05	-0.606	-0.039	-0.004
0.036	0.17	-0.075	-0.037	-0.011	-0.026	-0.001	0.045	-0.318	-0.037	0.004
0.033	0.184	-0.076	0.001	-0.012	-0.039	0	0.045	-0.051	-0.029	0.013
0.035	0.187	-0.073	0.008	-0.013	-0.03	0.002	0.062	0.291	-0.029	0.007
0.023	0.19	-0.078	-0.008	-0.014	-0.046	-0.004	0.079	0.662	-0.037	-0.009
0.018	0.189	-0.082	-0.034	-0.014	0.022	-0.009	0.073	0.942	-0.039	-0.012
0.014	0.175	-0.06	-0.068	-0.005	0.192	-0.007	0.062	1.21	-0.038	0.004
-0.023	0.163	-0.042	-0.041	0.002	0.218	-0.001	0.063	1.541	-0.037	0.01
-0.023	0.164	-0.056	0.066	-0.005	0.152	-0.006	0.065	1.869	-0.028	0
0.017	0.167	-0.062	0.124	-0.02	0.172	-0.015	0.075	2.068	-0.017	0
0.002	0.172	-0.06	0.096	-0.024	0.198	-0.003	0.083	2.194	-0.021	0.006
-0.023	0.178	-0.072	0.055	-0.024	0.153	0.005	0.071	2.277	-0.033	0.002
-0.012	0.187	-0.079	0.025	-0.028	0.09	-0.005	0.062	2.229	-0.031	-0.006
-0.029	0.199	-0.085	0.009	-0.018	0.042	-0.005	0.071	2.211	-0.026	-0.005
-0.06	0.19	-0.098	0.003	-0.009	0.027	0.002	0.078	2.311	-0.03	0
-0.038	0.173	-0.097	-0.004	-0.017	0.084	-0.003	0.075	2.346	-0.024	-0.002
0.003	0.183	-0.086	-0.001	-0.017	0.134	-0.009	0.076	2.212	-0.01	-0.002
0.011	0.191	-0.081	0.013	-0.003	0.043	0.002	0.077	2.078	-0.02	0.009
0.018	0.172	-0.075	-0.003	-0.008	-0.086	0.002	0.07	2.017	-0.03	0.016
0.032	0.167	-0.073	-0.063	-0.025	-0.041	-0.011	0.067	1.743	-0.024	0.008
0.01	0.188	-0.084	-0.135	-0.015	0.077	-0.007	0.071	1.27	-0.028	0.001
-0.011	0.185	-0.088	-0.188	0.007	0.067	0.004	0.074	0.959	-0.03	0.003
-0.004	0.155	-0.087	-0.212	0.003	-0.031	-0.005	0.078	0.78	-0.018	0.003
-0.012	0.158	-0.088	-0.174	-0.007	-0.145	-0.014	0.076	0.544	-0.019	0.003
-0.027	0.183	-0.079	-0.035	-0.006	-0.2	-0.004	0.065	0.432	-0.02	0.012
-0.017	0.188	-0.075	0.126	-0.006	-0.178	0.002	0.063	0.445	-0.019	0.025
0.002	0.177	-0.085	0.186	-0.007	-0.19	0	0.07	0.319	-0.023	0.017
0.014	0.171	-0.08	0.163	-0.009	-0.236	0.002	0.066	0.138	-0.019	-0.001
0.029	0.184	-0.072	0.135	-0.021	-0.248	-0.005	0.061	-0.039	-0.017	-0.001
0.049	0.204	-0.076	0.109	-0.028	-0.225	-0.014	0.072	-0.379	-0.027	0.001
0.049	0.196	-0.075	0.078	-0.023	-0.232	-0.001	0.076	-0.857	-0.036	-0.004
0.029	0.169	-0.076	0.06	-0.014	-0.324	0.009	0.06	-1.331	-0.038	-0.001
0.011	0.169	-0.086	0.05	-0.007	-0.442	-0.009	0.053	-1.753	-0.037	0.004
0.005	0.179	-0.077	0.008	-0.017	-0.479	-0.017	0.07	-2.132	-0.032	0.002
0.005	0.175	-0.067	-0.06	-0.031	-0.43	-0.002	0.084	-2.301	-0.036	0.002
0.007	0.169	-0.078	-0.095	-0.018	-0.398	0	0.084	-2.314	-0.045	0.002
0.007	0.169	-0.079	-0.095	0	-0.419	-0.006	0.078	-2.452	-0.048	0.001
-0.003	0.176	-0.061	-0.116	-0.004	-0.454	-0.002	0.073	-2.545	-0.049	0.005
-0.009	0.183	-0.064	-0.166	-0.013	-0.497	-0.001	0.071	-2.519	-0.04	0.009
-0.015	0.177	-0.078	-0.204	-0.016	-0.527	-0.004	0.063	-2.569	-0.024	0.004
-0.038	0.174	-0.084	-0.175	-0.017	-0.549	-0.007	0.06	-2.56	-0.031	0.001
-0.038	0.184	-0.092	-0.068	-0.015	-0.565	-0.01	0.057	-2.391	-0.05	0.002
-0.012	0.184	-0.092	0.047	-0.013	-0.541	-0.008	0.035	-2.211	-0.053	0
-0.016	0.171	-0.086	0.103	-0.014	-0.498	-0.001	0.028	-2.045	-0.041	0.007
-0.031	0.171	-0.089	0.109	-0.016	-0.454	0.003	0.059	-1.787	-0.031	0.015
-0.02	0.182	-0.094	0.108	-0.017	-0.387	0.009	0.083	-1.47	-0.033	0.008
-0.011	0.183	-0.09	0.104	-0.015	-0.325	0.013	0.101	-1.075	-0.04	-0.002
-0.005	0.186	-0.082	0.075	-0.023	-0.293	0.006	0.115	-0.628	-0.042	-0.008
0.007	0.185	-0.082	0.032	-0.036	-0.286	-0.001	0.104	-0.404	-0.041	-0.009
-0.002	0.171	-0.087	0.01	-0.03	-0.306	0.001	0.093	-0.256	-0.043	0.005
-0.024	0.164	-0.085	0.014	-0.017	-0.297	0.002	0.098	0.033	-0.039	0.016
-0.03	0.166	-0.075	0.007	-0.017	-0.249	0	0.101	0.206	-0.026	0.006
-0.029	0.167	-0.072	-0.009	-0.019	-0.217	0.001	0.095	0.295	-0.017	-0.001
-0.031	0.174	-0.082	0.003	-0.014	-0.201	0.003	0.098	0.479	-0.017	0.003
-0.021	0.187	-0.08	0.022	-0.005	-0.186	-0.004	0.11	0.658	-0.028	0
-0.015	0.192	-0.071	0.026	-0.003	-0.163	-0.011	0.102	0.913	-0.034	-0.01
-0.014	0.188	-0.078	0.03	-0.012	-0.145	-0.007	0.095	1.358	-0.031	-0.004
0.016	0.183	-0.085	0.026	-0.016	-0.102	-0.003	0.114	1.74	-0.023	0.004
0.04	0.172	-0.082	0.018	-0.015	-0.049	0.001	0.12	1.928	-0.02	-0.005
0.012	0.168	-0.084	0.016	-0.019	-0.098	-0.004	0.127	2.157	-0.026	-0.01
-0.011	0.18	-0.089	0.001	-0.017	-0.147	-0.011	0.186	2.481	-0.025	-0.001
0.006	0.182	-0.086	-0.03	0.001	-0.109	-0.003	0.245	2.713	-0.02	0.002
0.014	0.178	-0.076	-0.057	0.017	-0.048	0.001	0.267	2.798	-0.029	0
0.011	0.189	-0.068	-0.056	0.011	0.029	-0.004	0.289	2.866	-0.03	0
0.016	0.193	-0.075	-0.035	-0.004	0.044	-0.003	0.169	2.881	-0.017	0.001
-0.005	0.183	-0.078	-0.024	-0.014	0.017	-0.007	-0.142	2.715	-0.017	0.001
-0.031	0.18	-0.061	-0.02	-0.013	0.062	-0.006	-0.259	2.529	-0.025	-0.004
-0.007	0.184	-0.052	-0.008	-0.01	0.136	-0.001	-0.016	2.417	-0.02	-0.003
0.017	0.176	-0.07	-0.003	-0.013	0.191	-0.009	0.241	2.263	-0.011	0.004
0.003	0.168	-0.086	-0.002	-0.01	0.221	-0.013	0.327	2.021	-0.015	0.002
-0.019	0.175	-0.086	0.018	-0.01	0.204	-0.008	0.304	1.756	-0.026	0.003
-0.027	0.181	-0.081	0.023	-0.021	0.137	-0.008	0.206	1.547	-0.027	0.012
-0.019	0.183	-0.077	0.007	-0.019	0.126	-0.006	0.117	1.335	-0.028	0.008
0.001	0.184	-0.083	0.001	-0.007	0.188	-0.003	0.034	1.077	-0.032	0.001
0.011	0.184	-0.093	-0.005	-0.01	0.164	0.008	-0.096	0.7	-0.032	0.006
-0.004	0.188	-0.092	-0.004	-0.017	0.12	0.04	-0.182	0.255	-0.031	0.014
-0.015	0.185	-0.088	0.007	-0.013	0.145	0.051	-0.157	0.029	-0.029	0.01
-0.004	0.174	-0.085	0.003	-0.011	0.104	0.012	-0.069	-0.133	-0.025	-0.001
0.002	0.174	-0.082	-0.008	-0.015	0.024	-0.024	-0.084	-0.431	-0.023	-0.002
0.012	0.18	-0.083	-0.007	-0.008	-0.002	-0.022	-0.215	-0.623	-0.03	0.009
0.021	0.189	-0.079	0.005	-0.006	-0.053	-0.013	-0.22	-0.825	-0.042	0.019
0.006	0.196	-0.073	0.028	-0.012	-0.153	-0.025	-0.111	-1.261	-0.034	0.014
0.009	0.188	-0.073	0.035	-0.009	-0.294	-0.027	-0.025	-1.744	-0.022	0.004
0.016	0.178	-0.063	0.01	-0.009	-0.428	-0.007	0.012	-2.143	-0.026	0.001
-0.019	0.178	-0.051	-0.018	-0.016	-0.447	-0.001	-0.082	-2.547	-0.033	0.003
-0.032	0.172	-0.061	-0.032	-0.013	-0.401	-0.012	-0.143	-2.94	-0.038	0.005
-0.002	0.164	-0.075	-0.045	-0.011	-0.332	-0.011	0.009	-3.152	-0.038	0.007
-0.005	0.167	-0.078	-0.059	-0.012	-0.289	0.005	0.137	-3.243	-0.033	0.01
-0.024	0.175	-0.077	-0.065	-0.012	-0.376	0.013	0.101	-3.284	-0.032	0.012
-0.005	0.176	-0.073	-0.071	-0.02	-0.498	-0.001	0.072	-3.112	-0.04	0.003
0.024	0.175	-0.071	-0.104	-0.024	-0.59	-0.009	0.102	-2.852	-0.046	-0.01
0.037	0.177	-0.075	-0.13	-0.02	-0.671	0.006	0.08	-2.693	-0.042	-0.005
0.043	0.18	-0.081	-0.108	-0.025	-0.673	0.016	0.041	-2.559	-0.037	0.011
0.043	0.182	-0.08	-0.08	-0.028	-0.654	0.016	0.071	-2.351	-0.037	0.006
0.039	0.175	-0.075	-0.049	-0.022	-0.637	0.009	0.092	-2.057	-0.046	-0.008
0.042	0.164	-0.079	-0.017	-0.017	-0.557	-0.014	0.079	-1.87	-0.047	-0.009
0.049	0.174	-0.08	-0.03	-0.017	-0.521	-0.025	0.077	-1.757	-0.03	-0.014
0.019	0.198	-0.073	-0.031	-0.015	-0.519	-0.008	0.085	-1.453	-0.03	-0.008
-0.019	0.191	-0.075	0.04	-0.012	-0.469	0.006	0.091	-1.076	-0.045	0.008
-0.021	0.171	-0.087	0.119	-0.017	-0.43	0.004	0.097	-0.762	-0.05	-0.002
-0.029	0.176	-0.086	0.156	-0.021	-0.372	-0.006	0.109	-0.468	-0.049	-0.011
-0.034	0.184	-0.072	0.147	-0.023	-0.285	-0.015	0.095	-0.189	-0.045	-0.001
-0.012	0.187	-0.075	0.114	-0.021	-0.236	-0.014	0.03	0.119	-0.032	0
-0.002	0.183	-0.087	0.096	-0.002	-0.196	-0.007	0.009	0.372	-0.024	-0.007
-0.009	0.17	-0.089	0.073	0.012	-0.158	-0.003	0.086	0.498	-0.033	-0.004
-0.007	0.175	-0.081	0.012	-0.003	-0.161	0.003	0.065	0.642	-0.044	0.003
-0.004	0.196	-0.072	-0.066	-0.015	-0.201	0.007	-0.076	0.943	-0.03	0.005
-0.016	0.194	-0.077	-0.133	-0.011	-0.201	0.003	-0.06	1.338	-0.008	0.003
-0.025	0.178	-0.085	-0.17	-0.005	-0.133	-0.002	0.087	1.64	-0.009	0.004
-0.022	0.173	-0.079	-0.177	-0.002	-0.055	0.004	0.134	1.843	-0.025	0.015
-0.031	0.175	-0.074	-0.156	0.002	0.023	0.019	0.112	2.022	-0.031	0.022
-0.041	0.175	-0.08	-0.109	0.009	0.062	0.021	0.116	2.292	-0.025	0.013
-0.043	0.174	-0.085	-0.131	0.008	0.067	0.012	0.113	2.64	-0.022	0.007
-0.038	0.173	-0.081	-0.188	-0.015	0.139	0.013	0.1	2.747	-0.023	0.007
-0.008	0.177	-0.07	-0.053	-0.031	0.181	0.007	0.101	2.699	-0.023	0.001
0.012	0.177	-0.065	0.176	-0.012	0.132	-0.014	0.098	2.73	-0.021	-0.004
-0.007	0.17	-0.073	0.212	-0.004	0.112	-0.019	0.088	2.543	-0.025	-0.001
-0.011	0.164	-0.091	0.114	-0.027	0.058	-0.008	0.079	2.121	-0.031	0.009
0.015	0.17	-0.096	0.032	-0.034	-0.056	-0.009	0.055	1.832	-0.031	0.015
0.015	0.176	-0.083	-0.035	-0.015	-0.064	-0.013	0.037	1.642	-0.028	0.01
-0.01	0.163	-0.076	-0.079	-0.001	-0.008	-0.013	0.068	1.44	-0.024	0.005
-0.018	0.151	-0.079	-0.099	0.001	-0.034	-0.014	0.113	1.404	-0.019	0.012
-0.014	0.173	-0.076	-0.119	0.001	-0.095	-0.007	0.131	1.391	-0.028	0.01
-0.015	0.194	-0.069	-0.146	-0.005	-0.109	-0.001	0.135	1.1	-0.032	-0.007
-0.019	0.185	-0.072	-0.176	-0.019	-0.104	-0.002	0.136	0.797	-0.02	-0.005
-0.011	0.177	-0.093	-0.154	-0.025	-0.139	0.001	0.146	0.666	-0.018	0.006
0.004	0.18	-0.109	-0.018	-0.025	-0.201	0.003	0.144	0.401	-0.02	-0.004
0.022	0.175	-0.089	0.144	-0.023	-0.243	-0.004	0.118	-0.007	-0.014	-0.01
0.031	0.175	-0.062	0.199	-0.017	-0.234	-0.01	0.133	-0.248	-0.02	0.002
0.017	0.18	-0.07	0.185	-0.008	-0.226	-0.013	0.165	-0.371	-0.028	0.008
0.007	0.173	-0.084	0.176	0.007	-0.279	-0.01	0.165	-0.641	-0.026	0.006
0.012	0.177	-0.073	0.146	0.015	-0.314	-0.002	0.165	-1.009	-0.022	0.007
0.003	0.194	-0.066	0.087	0.006	-0.362	-0.001	0.004	-1.34	-0.03	0.004
-0.012	0.199	-0.078	0.048	-0.003	-0.47	-0.012	-0.304	-1.638	-0.041	-0.002
-0.004	0.195	-0.086	0.045	-0.01	-0.497	-0.02	-0.314	-1.976	-0.035	-0.005
0.021	0.195	-0.086	0.04	-0.034	-0.437	-0.01	-0.021	-2.331	-0.031	-0.005
0.021	0.188	-0.088	0.018	-0.05	-0.459	-0.002	0.153	-2.458	-0.034	-0.002
-0.015	0.179	-0.092	0.009	-0.035	-0.522	-0.01	0.148	-2.4	-0.034	0.004
-0.025	0.177	-0.088	0.004	-0.014	-0.482	-0.009	0.087	-2.479	-0.041	0.005
0	0.174	-0.081	-0.007	-0.015	-0.397	0.008	0.023	-2.65	-0.041	0.007
0.008	0.179	-0.08	0.002	-0.028	-0.381	0.01	0.001	-2.52	-0.031	0.012
0.002	0.191	-0.085	0.01	-0.033	-0.393	0	0.019	-2.163	-0.038	0.008
0.002	0.178	-0.086	-0.003	-0.025	-0.371	0.002	0.051	-2.013	-0.047	-0.008
0.003	0.168	-0.075	-0.008	-0.021	-0.305	0.005	0.049	-1.919	-0.041	-0.012
0.002	0.185	-0.062	-0.003	-0.03	-0.171	-0.007	0.032	-1.695	-0.036	0.005
-0.003	0.189	-0.064	-0.007	-0.031	-0.047	-0.012	0.077	-1.442	-0.041	0.01
0.008	0.178	-0.065	-0.017	-0.007	-0.047	0.001	0.094	-1.078	-0.044	0.002
0.023	0.174	-0.061	-0.019	0.017	-0.105	0.009	0.021	-0.705	-0.043	0.009
-0.001	0.179	-0.068	-0.013	0.021	-0.146	0.001	-0.025	-0.533	-0.042	0.016
-0.024	0.187	-0.074	-0.004	0.01	-0.129	-0.009	-0.043	-0.518	-0.045	0.003
-0.01	0.182	-0.072	0.002	-0.013	-0.042	-0.011	-0.032	-0.462	-0.039	-0.005
0.001	0.172	-0.081	0.017	-0.023	0.007	-0.008	0.072	-0.305	-0.025	0.004
-0.004	0.18	-0.095	0.038	-0.023	0.062	0	0.151	-0.121	-0.022	0.011
-0.005	0.19	-0.081	0.04	-0.035	0.206	0.001	0.125	0.091	-0.031	0.009
-0.003	0.178	-0.054	0.026	-0.027	0.282	-0.01	0.103	0.375	-0.033	0.009
-0.006	0.166	-0.064	0.004	-0.005	0.244	-0.017	0.117	0.869	-0.029	0.007
-0.006	0.174	-0.09	-0.023	-0.009	0.213	-0.011	0.101	1.464	-0.038	0.001
-0.003	0.185	-0.079	-0.049	-0.018	0.16	-0.008	0.054	1.724	-0.044	-0.005
-0.014	0.186	-0.067	-0.069	-0.009	0.07	-0.011	0.028	1.723	-0.027	-0.009
-0.027	0.18	-0.088	-0.075	0.003	0.029	-0.006	0.054	1.824	-0.021	-0.003
-0.018	0.181	-0.085	-0.07	0.001	0.031	0.008	0.09	1.96	-0.04	0.009
0.002	0.186	-0.058	-0.05	-0.015	0.014	0.013	0.092	1.967	-0.041	0.005
0.008	0.182	-0.065	-0.016	-0.023	0.008	0.02	0.08	1.985	-0.021	-0.007
0.006	0.176	-0.088	-0.004	-0.012	0.04	0.045	0.087	2.147	-0.015	-0.006
0.004	0.182	-0.092	-0.019	-0.005	-0.007	0.055	0.098	2.275	-0.025	-0.002
0.002	0.193	-0.083	-0.02	-0.008	-0.139	0.027	0.08	2.27	-0.027	0
0.014	0.204	-0.074	-0.011	-0.013	-0.192	0	0.051	2.232	-0.026	0.004
0.016	0.21	-0.08	-0.021	-0.016	-0.16	-0.009	0.044	2.174	-0.023	0
-0.006	0.206	-0.097	-0.029	-0.017	-0.144	-0.016	0.058	2.06	-0.02	-0.005
-0.02	0.198	-0.102	-0.038	-0.017	-0.18	-0.029	0.074	1.826	-0.02	-0.001
-0.007	0.188	-0.093	-0.068	-0.02	-0.262	-0.036	0.082	1.49	-0.022	0.006
0.015	0.164	-0.087	-0.093	-0.018	-0.323	-0.026	0.086	1.109	-0.019	0.008
0.01	0.14	-0.094	-0.114	-0.009	-0.328	-0.009	0.087	0.693	-0.011	0.006
-0.004	0.144	-0.108	-0.122	-0.017	-0.279	-0.005	0.083	0.405	-0.01	0.009
0.006	0.17	-0.109	-0.06	-0.033	-0.227	-0.007	0.089	0.346	-0.021	0.014
0.017	0.169	-0.102	0.043	-0.031	-0.267	-0.007	0.089	0.356	-0.026	0.009
0.017	0.143	-0.1	0.093	-0.017	-0.343	-0.006	0.034	0.296	-0.024	-0.007
0.007	0.144	-0.082	0.084	-0.009	-0.366	-0.006	-0.032	0.146	-0.025	-0.009
-0.016	0.161	-0.058	0.079	-0.012	-0.355	-0.007	-0.008	-0.065	-0.02	0.004
-0.013	0.16	-0.061	0.081	-0.02	-0.385	-0.004	0.064	-0.282	-0.02	0.002
0.002	0.161	-0.069	0.047	-0.01	-0.468	0.004	0.08	-0.547	-0.038	-0.005
-0.015	0.177	-0.061	-0.031	0.003	-0.521	0.003	0.066	-0.975	-0.048	0.007
-0.018	0.19	-0.05	-0.093	0.001	-0.542	-0.001	0.067	-1.461	-0.038	0.011
0.008	0.2	-0.046	-0.08	-0.008	-0.553	0.013	0.068	-1.769	-0.03	0.004
0.004	0.205	-0.057	-0.045	-0.011	-0.494	0.025	0.067	-1.964	-0.035	0.005
-0.008	0.191	-0.077	-0.06	-0.009	-0.415	0.018	0.076	-2.216	-0.041	0.007
-0.006	0.175	-0.083	-0.068	-0.005	-0.402	0.004	0.08	-2.432	-0.033	0.001
-0.016	0.182	-0.068	-0.018	0.003	-0.402	0	0.055	-2.474	-0.021	0.001
-0.018	0.191	-0.052	0.057	0.011	-0.359	0.003	0.043	-2.421	-0.027	0.011
-0.008	0.179	-0.059	0.121	0.002	-0.327	-0.001	0.07	-2.349	-0.032	0.007
-0.007	0.175	-0.079	0.142	-0.021	-0.377	-0.004	0.085	-2.235	-0.033	-0.006
-0.008	0.19	-0.091	0.109	-0.028	-0.436	0.001	0.082	-2.226	-0.044	0
-0.02	0.172	-0.085	0.071	-0.013	-0.423	-0.007	0.088	-2.295	-0.042	0.005
-0.023	0.143	-0.082	0.054	0	-0.4	-0.029	0.081	-2.124	-0.035	-0.004
-0.003	0.158	-0.089	0.038	-0.005	-0.347	-0.031	0.067	-1.839	-0.049	-0.005
0.006	0.185	-0.076	0.025	-0.009	-0.251	-0.015	0.088	-1.737	-0.047	-0.001
0.004	0.187	-0.066	0.009	-0.005	-0.193	-0.007	0.12	-1.655	-0.029	0.004
-0.007	0.175	-0.088	-0.04	-0.015	-0.159	-0.003	0.117	-1.462	-0.034	0.013
-0.018	0.174	-0.099	-0.096	-0.033	-0.161	-0.001	0.059	-1.281	-0.047	0.016
-0.008	0.188	-0.089	-0.127	-0.025	-0.213	0	-0.079	-1.089	-0.044	0.012
0.002	0.192	-0.078	-0.151	-0.009	-0.263	0.012	-0.153	-0.763	-0.04	0.006
-0.001	0.182	-0.074	-0.147	-0.015	-0.289	0.026	-0.033	-0.366	-0.04	0.003
-0.002	0.175	-0.079	-0.12	-0.027	-0.274	0.028	0.098	0.011	-0.04	0.004
-0.006	0.179	-0.075	-0.182	-0.029	-0.237	0.011	0.109	0.296	-0.046	0.005
0.003	0.176	-0.068	-0.328	-0.027	-0.181	-0.009	0.098	0.4	-0.039	0.001
0.024	0.159	-0.08	-0.34	-0.019	-0.122	-0.016	0.111	0.512	-0.025	-0.002
0.02	0.163	-0.086	-0.091	-0.01	-0.107	-0.016	0.118	0.791	-0.026	-0.002
0.009	0.187	-0.069	0.18	-0.008	-0.069	-0.017	0.112	1.097	-0.031	-0.001
0.011	0.191	-0.059	0.243	-0.014	-0.012	-0.012	0.123	1.454	-0.033	-0.002
-0.001	0.179	-0.064	0.211	-0.016	-0.028	-0.005	0.135	1.922	-0.034	-0.004
-0.002	0.178	-0.07	0.167	-0.006	-0.068	0.001	0.084	2.322	-0.028	0.002
0.012	0.182	-0.075	0.082	0.001	-0.07	0	0.01	2.625	-0.021	0.015
0.001	0.176	-0.076	0.049	-0.004	-0.059	-0.003	0.002	2.907	-0.02	0.008
-0.012	0.178	-0.075	0.097	-0.012	-0.036	-0.001	0.065	2.927	-0.02	-0.012
-0.01	0.185	-0.088	0.124	-0.015	-0.012	-0.007	0.13	2.6	-0.019	-0.011
-0.008	0.183	-0.101	0.085	-0.013	-0.003	-0.015	0.105	2.355	-0.022	0.002
-0.011	0.185	-0.096	0.028	-0.009	0.018	-0.01	0.038	2.242	-0.027	0.005
-0.014	0.189	-0.089	0.005	0.002	0.046	-0.005	0.056	1.932	-0.022	-0.002
-0.003	0.184	-0.081	0.005	0.005	0.002	-0.008	0.103	1.61	-0.018	-0.002
0.005	0.181	-0.083	0.005	-0.009	-0.112	-0.005	0.092	1.506	-0.024	0.008
0	0.178	-0.093	0.018	-0.017	-0.148	0.003	0.067	1.424	-0.024	0.014
0.009	0.173	-0.077	0.036	-0.022	-0.129	0.002	0.068	1.308	-0.014	0.013
0.021	0.177	-0.067	0.001	-0.03	-0.152	-0.002	0.087	1.273	-0.019	0.011
0.008	0.182	-0.085	-0.079	-0.023	-0.151	-0.001	0.13	1.16	-0.029	0.001
-0.003	0.174	-0.088	-0.123	-0.016	-0.148	-0.004	0.189	0.787	-0.028	-0.006
-0.001	0.164	-0.078	-0.117	-0.02	-0.193	-0.006	0.22	0.389	-0.036	-0.001
0	0.173	-0.086	-0.118	-0.018	-0.267	-0.009	0.223	0.135	-0.038	0.002
0	0.182	-0.096	-0.129	-0.011	-0.375	-0.013	0.105	-0.125	-0.019	0.001
-0.01	0.168	-0.087	-0.147	-0.009	-0.48	-0.009	-0.199	-0.336	-0.015	0.003
-0.021	0.171	-0.077	-0.199	-0.009	-0.548	-0.004	-0.358	-0.457	-0.028	0.007
-0.018	0.191	-0.076	-0.208	-0.013	-0.52	-0.01	-0.142	-0.693	-0.032	0.007
-0.019	0.183	-0.073	-0.066	-0.02	-0.39	-0.012	0.128	-1.042	-0.036	0.002
-0.022	0.166	-0.071	0.126	-0.008	-0.33	0	0.179	-1.353	-0.04	0
-0.012	0.168	-0.079	0.216	0.002	-0.351	0.006	0.1	-1.574	-0.039	0.005
-0.007	0.182	-0.082	0.213	-0.007	-0.306	-0.01	0.04	-1.689	-0.038	0.001
-0.001	0.198	-0.076	0.184	-0.011	-0.233	-0.022	0.057	-1.802	-0.029	-0.004
0.019	0.196	-0.078	0.136	-0.01	-0.188	-0.012	0.116	-1.956	-0.017	0.004
0.022	0.181	-0.079	0.07	-0.012	-0.147	-0.003	0.098	-2.076	-0.022	0.006
-0.005	0.19	-0.071	0.012	-0.016	-0.141	-0.013	-0.001	-2.223	-0.033	-0.004
-0.015	0.2	-0.071	-0.04	-0.024	-0.159	-0.018	-0.029	-2.369	-0.033	-0.007
0.002	0.185	-0.075	-0.068	-0.021	-0.15	-0.017	0.025	-2.382	-0.033	-0.001
0	0.173	-0.077	-0.037	-0.009	-0.075	-0.022	0.045	-2.282	-0.043	0.009
-0.016	0.175	-0.08	0.016	-0.012	0	-0.016	0.033	-2.112	-0.05	0.013
-0.004	0.182	-0.082	0.044	-0.014	-0.014	-0.003	0.047	-1.874	-0.046	0.004
0.007	0.188	-0.082	0.052	-0.005	0.056	-0.004	0.066	-1.531	-0.037	-0.004
-0.001	0.183	-0.091	0.041	-0.009	0.246	-0.005	0.077	-1.129	-0.029	0.008
0.008	0.182	-0.094	0.008	-0.018	0.358	-0.019	0.075	-0.789	-0.025	0.015
0.025	0.186	-0.081	-0.019	-0.016	0.397	-0.032	0.041	-0.548	-0.029	0.007
0.004	0.187	-0.081	-0.024	-0.015	0.431	-0.011	0.02	-0.525	-0.036	0.003
-0.031	0.183	-0.093	-0.017	-0.019	0.466	0.019	0.034	-0.572	-0.035	0
-0.026	0.174	-0.085	-0.006	-0.013	0.477	0.042	0.035	-0.425	-0.031	0.005
-0.006	0.181	-0.063	-0.001	-0.001	0.442	0.058	0.027	-0.321	-0.033	0.008
-0.001	0.196	-0.063	-0.008	-0.006	0.423	0.057	0.046	-0.316	-0.03	-0.001
0.008	0.192	-0.089	-0.001	-0.019	0.467	0.048	0.081	-0.207	-0.023	0.003
0.007	0.18	-0.09	0.028	-0.014	0.57	0.035	0.083	0.044	-0.032	0.009
-0.007	0.175	-0.069	0.049	-0.007	0.709	0.019	0	0.393	-0.041	0
0.002	0.174	-0.071	0.03	-0.008	0.841	0.016	-0.056	0.767	-0.028	-0.001
0.015	0.175	-0.079	-0.016	-0.009	0.958	0.018	0.046	1.207	-0.018	0.007
0.013	0.17	-0.082	-0.056	-0.012	1.025	0.006	0.15	1.579	-0.034	0.011
0.001	0.17	-0.095	-0.078	-0.014	0.988	-0.009	0.086	1.769	-0.045	0.006
-0.007	0.177	-0.098	-0.094	-0.009	0.925	-0.006	-0.004	1.93	-0.039	-0.001
-0.007	0.177	-0.089	-0.118	0.002	0.855	0.003	0.031	2.03	-0.031	0
-0.006	0.184	-0.087	-0.111	0.007	0.798	0.001	0.094	2.023	-0.022	0.005
-0.007	0.203	-0.087	-0.033	0.001	0.776	-0.002	0.095	2.067	-0.017	0
-0.008	0.199	-0.08	0.039	0.001	0.457	-0.001	0.097	2.221	-0.025	-0.002
-0.012	0.181	-0.073	0.04	0.007	-0.148	-0.003	0.113	2.243	-0.036	-0.003
-0.001	0.175	-0.073	0.019	-0.003	-0.608	-0.007	0.106	2.093	-0.031	-0.011
0.011	0.179	-0.082	0.026	-0.017	-0.863	-0.005	0.088	2.093	-0.024	-0.013
-0.003	0.181	-0.081	0.035	-0.018	-1.047	-0.006	0.078	2.067	-0.025	-0.002
-0.013	0.17	-0.071	0.021	-0.015	-1.307	-0.015	0.075	1.782	-0.025	0.004
-0.008	0.158	-0.08	0.003	-0.021	-1.57	-0.025	0.08	1.545	-0.027	0.002
-0.022	0.17	-0.085	-0.005	-0.027	-1.605	-0.024	0.083	1.365	-0.031	0.002
-0.024	0.181	-0.071	0.003	-0.017	-1.511	-0.015	0.078	1.06	-0.032	0.003
-0.001	0.173	-0.065	0.014	-0.004	-1.476	-0.015	0.076	0.793	-0.024	0.001
-0.001	0.176	-0.059	0.011	-0.014	-1.489	-0.022	0.087	0.599	-0.018	0.001
-0.016	0.185	-0.058	0.008	-0.036	-1.424	-0.025	0.091	0.356	-0.021	0.005
-0.017	0.179	-0.071	0	-0.043	-1.309	-0.022	0.09	0.176	-0.025	0.004
-0.008	0.179	-0.066	-0.025	-0.04	-1.265	-0.022	0.118	0.08	-0.027	0
0.01	0.18	-0.052	-0.024	-0.033	-1.241	-0.025	0.148	-0.154	-0.03	0.005
0.018	0.165	-0.071	0.002	-0.019	-1.269	-0.018	0.079	-0.481	-0.029	0.004
0.014	0.157	-0.09	0.007	-0.007	-1.397	-0.006	-0.034	-0.771	-0.028	-0.002
0.015	0.167	-0.078	-0.003	-0.011	-1.426	-0.001	-0.012	-1.159	-0.029	0.007
0.014	0.173	-0.069	-0.001	-0.014	-1.338	0.003	0.102	-1.584	-0.029	0.011
0.01	0.169	-0.074	0.002	-0.014	-1.287	-0.002	0.164	-1.892	-0.028	0.003
0.021	0.172	-0.067	0.007	-0.03	-1.22	-0.007	0.186	-2.194	-0.028	0
0.032	0.18	-0.057	0.012	-0.048	-1.093	0.008	0.188	-2.448	-0.031	-0.002
0.02	0.168	-0.053	-0.001	-0.045	-0.98	0.014	0.167	-2.499	-0.033	-0.004
0.011	0.15	-0.055	-0.012	-0.029	-0.949	0.009	0.091	-2.483	-0.036	0.001
0.007	0.165	-0.065	-0.029	-0.016	-0.998	0.03	-0.137	-2.497	-0.039	0.013
-0.013	0.187	-0.081	-0.099	-0.013	-1.012	0.06	-0.377	-2.464	-0.035	0.015
-0.025	0.18	-0.086	-0.179	-0.012	-0.846	0.056	-0.299	-2.404	-0.034	0.003
-0.011	0.17	-0.077	-0.219	-0.01	-0.549	0.029	0.002	-2.35	-0.036	0
0.001	0.174	-0.069	-0.227	-0.011	-0.333	0	0.125	-2.248	-0.044	0.006
-0.012	0.182	-0.07	-0.258	-0.012	-0.214	-0.018	0.077	-2.093	-0.049	0.005
-0.027	0.192	-0.073	-0.334	-0.016	-0.05	-0.017	0.088	-1.989	-0.035	0.004
-0.012	0.191	-0.072	-0.275	-0.017	0.129	-0.016	0.114	-1.894	-0.023	0.005
-0.001	0.18	-0.079	-0.008	-0.014	0.251	-0.028	0.017	-1.623	-0.029	0.005
-0.017	0.184	-0.095	0.244	-0.017	0.406	-0.032	-0.08	-1.289	-0.039	0.003
-0.015	0.197	-0.099	0.348	-0.013	0.618	-0.023	-0.009	-1.011	-0.043	0.007
-0.006	0.19	-0.095	0.312	-0.003	0.786	-0.015	0.09	-0.728	-0.043	0.012
-0.011	0.172	-0.095	0.174	-0.003	0.829	-0.012	0.092	-0.623	-0.043	0.004
0.009	0.177	-0.096	0.066	-0.013	0.83	-0.002	0.089	-0.637	-0.039	-0.004
0.022	0.191	-0.089	0.062	-0.018	0.914	0.017	0.115	-0.397	-0.04	0.001
-0.001	0.182	-0.08	0.078	-0.01	0.793	0.017	0.123	-0.086	-0.041	0.006
-0.013	0.167	-0.085	0.058	-0.004	0.435	-0.004	0.112	0.029	-0.034	0.002
-0.009	0.168	-0.099	0.029	-0.013	0.357	-0.018	0.139	0.277	-0.034	-0.003
-0.003	0.176	-0.102	0	-0.011	0.492	-0.023	0.166	0.806	-0.038	-0.001
0.009	0.178	-0.087	-0.026	0.001	0.485	-0.018	0.111	1.265	-0.029	0.01
0.009	0.173	-0.073	-0.031	-0.004	0.395	-0.007	0.045	1.619	-0.025	0.017
-0.008	0.169	-0.075	-0.031	-0.005	0.438	-0.013	0.015	2.1	-0.033	0.009
-0.004	0.182	-0.079	-0.036	0.013	0.645	-0.017	-0.037	2.465	-0.04	-0.001
0.012	0.2	-0.077	-0.034	0.014	0.712	0	-0.053	2.62	-0.038	-0.002
-0.012	0.194	-0.074	-0.028	0.004	0.496	0.015	0.052	2.838	-0.027	-0.001
-0.028	0.177	-0.08	-0.023	0.006	0.225	0.01	0.18	2.954	-0.016	-0.002
-0.001	0.179	-0.091	-0.009	0.002	0.115	-0.007	0.213	2.824	-0.015	0.001
0.008	0.185	-0.085	0.009	-0.013	0.158	-0.018	0.223	2.686	-0.014	0.004
-0.002	0.18	-0.074	-0.004	-0.022	0.141	-0.018	0.256	2.592	-0.014	0.004
0.01	0.174	-0.074	-0.049	-0.024	-0.023	-0.019	0.176	2.412	-0.025	0.003
0.025	0.179	-0.066	-0.08	-0.025	-0.213	-0.017	0.015	2.179	-0.022	0.003
0.005	0.185	-0.061	-0.101	-0.024	-0.36	-0.008	-0.052	2.05	-0.02	0.004
-0.026	0.183	-0.071	-0.149	-0.017	-0.45	-0.002	-0.059	2.041	-0.035	0.004
-0.035	0.183	-0.076	-0.148	-0.007	-0.499	-0.002	-0.086	2.035	-0.025	0.001
-0.023	0.185	-0.076	-0.039	0.005	-0.53	-0.005	-0.075	1.892	-0.007	-0.002
-0.005	0.173	-0.082	0.077	0.008	-0.531	-0.015	-0.01	1.578	-0.016	-0.002
0.002	0.17	-0.082	0.136	-0.005	-0.523	-0.019	0.033	1.234	-0.029	-0.002
-0.001	0.185	-0.075	0.176	-0.021	-0.516	-0.02	0.046	0.9	-0.025	0.001
-0.002	0.194	-0.078	0.187	-0.032	-0.559	-0.042	0.06	0.521	-0.02	0.003
-0.001	0.19	-0.084	0.145	-0.036	-0.67	-0.055	0.068	0.147	-0.024	0.005
-0.002	0.186	-0.078	0.073	-0.031	-0.625	-0.021	0.073	-0.205	-0.029	0.012
-0.003	0.188	-0.067	0.006	-0.021	-0.456	0.017	0.081	-0.509	-0.024	0.013
-0.001	0.185	-0.079	-0.04	-0.018	-0.477	0.035	0.088	-0.751	-0.019	0.004
-0.005	0.177	-0.091	-0.059	-0.02	-0.582	0.057	0.086	-0.994	-0.023	0.002
-0.005	0.177	-0.076	-0.024	-0.018	-0.537	0.08	0.078	-1.26	-0.03	0.004
0.006	0.172	-0.062	0.02	-0.017	-0.423	0.084	0.092	-1.577	-0.031	0
0.004	0.159	-0.067	0.009	-0.012	-0.361	0.051	0.119	-1.905	-0.032	-0.004
-0.005	0.162	-0.08	0.001	-0.003	-0.377	0.01	0.138	-2.217	-0.039	0
-0.005	0.176	-0.086	0.013	-0.005	-0.394	0.003	0.156	-2.56	-0.043	0.004
-0.017	0.178	-0.088	0.012	-0.008	-0.358	-0.001	0.16	-2.8	-0.037	0.004
-0.009	0.182	-0.093	0.006	-0.012	-0.307	-0.017	0.111	-2.887	-0.033	-0.001
0.013	0.194	-0.091	-0.009	-0.021	-0.273	-0.024	0.033	-2.933	-0.04	-0.001
0.01	0.188	-0.093	-0.017	-0.014	-0.274	-0.029	0.006	-2.864	-0.036	0.007
0.005	0.169	-0.099	-0.01	-0.004	-0.287	-0.032	0.035	-2.617	-0.024	0.005
0.009	0.163	-0.096	-0.031	-0.011	-0.322	-0.019	0.053	-2.339	-0.028	0.004
0.005	0.168	-0.092	-0.084	-0.001	-0.325	-0.003	0.028	-2.103	-0.037	0.01
0.005	0.174	-0.087	-0.138	0.022	-0.188	0.002	0.013	-1.858	-0.041	0.002
0.016	0.175	-0.079	-0.202	0.017	-0.063	-0.003	0.04	-1.67	-0.05	-0.006
0.011	0.174	-0.082	-0.232	-0.003	-0.043	-0.01	0.06	-1.532	-0.044	0
0.014	0.178	-0.09	-0.134	-0.01	0.01	-0.009	0.068	-1.355	-0.023	0.001
0.018	0.176	-0.089	0.041	-0.013	0.069	-0.005	0.082	-1.193	-0.028	-0.004
-0.013	0.163	-0.08	0.125	-0.021	0.075	-0.005	0.074	-1.013	-0.046	-0.002
-0.026	0.162	-0.08	0.094	-0.025	0.123	-0.007	0.068	-0.794	-0.038	0.004
-0.008	0.173	-0.087	0.095	-0.02	0.169	-0.007	0.082	-0.61	-0.032	0.012
-0.007	0.18	-0.077	0.164	-0.01	0.109	-0.001	0.095	-0.363	-0.042	0.009
-0.026	0.183	-0.061	0.151	-0.006	0.005	-0.003	0.096	-0.046	-0.042	-0.006
-0.024	0.192	-0.055	0.001	-0.02	-0.056	-0.02	0.078	0.247	-0.034	-0.009
-0.001	0.195	-0.056	-0.139	-0.028	-0.074	-0.017	0.076	0.6	-0.031	0
-0.006	0.19	-0.073	-0.123	-0.016	-0.1	0.003	0.12	1.02	-0.032	0.002
-0.013	0.185	-0.086	0	-0.012	-0.157	0.004	0.131	1.423	-0.033	-0.001
0.012	0.184	-0.075	0.083	-0.02	-0.228	-0.003	0.066	1.778	-0.03	0.004
0.014	0.186	-0.07	0.091	-0.029	-0.295	0.001	0.035	2.014	-0.023	0.005
-0.013	0.175	-0.077	0.042	-0.042	-0.335	0.007	0.077	2.184	-0.022	-0.004
-0.018	0.176	-0.074	-0.034	-0.034	-0.254	0.012	0.101	2.31	-0.031	-0.004
-0.016	0.2	-0.066	-0.059	-0.009	-0.078	0.02	0.086	2.375	-0.031	0.001
-0.023	0.197	-0.07	-0.018	-0.007	-0.042	0.017	0.075	2.54	-0.022	0
-0.002	0.172	-0.082	0.029	-0.014	-0.098	0.003	0.067	2.706	-0.023	-0.002
0.019	0.17	-0.079	0.013	-0.014	-0.066	-0.002	0.015	2.683	-0.028	0.002
0.001	0.18	-0.059	-0.054	-0.015	-0.083	0.001	-0.068	2.562	-0.024	0.006
-0.001	0.184	-0.057	-0.101	-0.01	-0.172	-0.002	-0.075	2.407	-0.019	0.002
0.016	0.173	-0.076	-0.105	-0.004	-0.159	-0.006	0.006	2.227	-0.022	-0.004
0.003	0.16	-0.087	-0.077	-0.005	-0.09	-0.005	0.08	1.934	-0.029	0.004
-0.012	0.167	-0.084	-0.044	-0.006	-0.103	-0.001	0.106	1.488	-0.032	0.012
0.001	0.192	-0.079	-0.026	-0.013	-0.138	0.002	0.08	1.095	-0.028	0.004
0.011	0.205	-0.078	-0.011	-0.017	-0.081	-0.001	0.044	0.802	-0.022	-0.006
0.01	0.188	-0.085	-0.016	-0.013	0.027	-0.005	-0.004	0.551	-0.019	0.001
0.001	0.17	-0.092	-0.022	-0.017	0.074	-0.005	-0.142	0.364	-0.019	0.017
-0.018	0.175	-0.085	0.011	-0.023	0.079	-0.001	-0.207	0.284	-0.021	0.014
-0.027	0.176	-0.085	0.027	-0.019	0.107	0.004	-0.021	0.218	-0.028	0.002
-0.027	0.167	-0.09	0.005	-0.015	0.091	-0.003	0.178	-0.157	-0.032	0.004
-0.02	0.175	-0.084	-0.006	-0.019	0.05	-0.011	0.163	-0.72	-0.026	0.005
-0.001	0.188	-0.072	-0.025	-0.018	0.07	-0.006	0.062	-0.986	-0.025	0.002
0.006	0.176	-0.069	-0.064	-0.008	0.067	-0.001	0.045	-1.143	-0.033	0.002
0.002	0.168	-0.077	-0.036	-0.003	0.026	-0.002	0.08	-1.562	-0.033	-0.002
0.003	0.181	-0.082	0.054	-0.009	0.032	-0.007	0.075	-2.044	-0.027	0
0.001	0.18	-0.081	0.088	-0.01	0.055	-0.005	0.064	-2.362	-0.03	0.01
0.002	0.176	-0.081	0.065	-0.006	0.048	-0.001	0.086	-2.467	-0.038	0.011
0.004	0.176	-0.075	0.04	-0.007	-0.01	-0.005	0.095	-2.376	-0.039	0.003
-0.011	0.168	-0.067	0.016	-0.012	-0.069	-0.004	0.083	-2.333	-0.038	-0.005
-0.011	0.173	-0.068	-0.003	-0.016	-0.079	-0.003	0.071	-2.439	-0.04	-0.001
0.01	0.186	-0.07	-0.014	-0.014	-0.13	-0.011	0.066	-2.488	-0.046	0.011
0.006	0.187	-0.074	-0.021	-0.008	-0.156	-0.009	0.074	-2.466	-0.05	0.008
0.006	0.19	-0.082	-0.026	-0.005	-0.103	-0.009	0.092	-2.55	-0.049	-0.004
0.009	0.187	-0.082	-0.027	-0.007	-0.12	-0.013	0.131	-2.578	-0.033	-0.008
-0.016	0.175	-0.069	-0.026	-0.02	-0.125	0.001	0.174	-2.285	-0.027	-0.001
-0.01	0.177	-0.065	-0.038	-0.028	-0.077	0.013	0.197	-2.069	-0.04	0.013
0.024	0.18	-0.077	-0.063	-0.016	-0.104	0.003	0.221	-2.229	-0.042	0.013
0.032	0.178	-0.079	-0.086	-0.02	-0.142	-0.005	0.106	-2.143	-0.039	-0.002
0.018	0.184	-0.074	-0.122	-0.042	-0.153	0.002	-0.211	-1.509	-0.048	-0.008
0.001	0.177	-0.071	-0.173	-0.024	-0.187	0.004	-0.325	-0.864	-0.046	-0.007
-0.008	0.162	-0.076	-0.149	0.006	-0.219	-0.008	-0.053	-0.54	-0.032	0
-0.01	0.177	-0.094	-0.014	-0.006	-0.229	-0.013	0.195	-0.325	-0.024	0.004
0.003	0.192	-0.096	0.118	-0.013	-0.287	-0.012	0.237	-0.02	-0.022	0.007
0.011	0.185	-0.08	0.176	0.011	-0.392	-0.011	0.256	0.292	-0.025	0.013
-0.001	0.177	-0.086	0.188	0.026	-0.427	-0.012	0.25	0.458	-0.029	0.012
-0.001	0.175	-0.096	0.162	0.019	-0.421	-0.013	0.165	0.447	-0.028	0.01
0.002	0.177	-0.083	0.105	-0.009	-0.449	-0.011	0.097	0.447	-0.026	0.016
-0.01	0.185	-0.074	0.049	-0.031	-0.444	-0.001	0.073	0.738	-0.033	0.01
-0.011	0.185	-0.083	0.014	-0.023	-0.424	-0.005	0.049	1.308	-0.041	-0.003
-0.007	0.172	-0.086	-0.012	-0.019	-0.472	-0.022	0.06	1.905	-0.035	0.002
-0.012	0.168	-0.085	-0.018	-0.027	-0.516	-0.017	0.15	2.402	-0.023	0.014
-0.012	0.181	-0.08	-0.013	-0.023	-0.501	0.006	0.184	2.765	-0.021	0.013
0	0.184	-0.078	-0.031	-0.019	-0.535	0.021	0.015	3.043	-0.027	0.005
-0.004	0.175	-0.09	-0.045	-0.025	-0.609	0.034	-0.127	3.221	-0.027	0.003
-0.009	0.171	-0.094	-0.016	-0.026	-0.611	0.041	-0.036	3.187	-0.019	0.005
0.014	0.174	-0.08	-0.004	-0.022	-0.563	0.022	0.087	3.073	-0.019	0.002
0.017	0.18	-0.077	-0.036	-0.026	-0.532	-0.01	0.112	3.003	-0.027	-0.005
-0.009	0.183	-0.085	-0.05	-0.02	-0.481	-0.023	0.093	2.861	-0.03	-0.008
-0.02	0.18	-0.087	-0.03	-0.001	-0.422	-0.018	0.058	2.57	-0.026	-0.004
-0.005	0.171	-0.086	0.006	0.012	-0.449	-0.018	0.02	2.252	-0.02	0
0.006	0.171	-0.084	0.044	0.004	-0.506	-0.022	-0.004	2.061	-0.015	-0.001
-0.007	0.181	-0.077	0.062	-0.006	-0.542	-0.015	-0.002	1.924	-0.022	-0.003
-0.018	0.177	-0.074	0.046	-0.006	-0.552	-0.005	-0.007	1.734	-0.033	0.002
-0.015	0.161	-0.073	0.003	-0.015	-0.498	-0.005	-0.011	1.542	-0.031	0.006
-0.016	0.172	-0.066	-0.041	-0.029	-0.442	-0.013	0.039	1.37	-0.026	-0.003
-0.016	0.193	-0.069	-0.059	-0.029	-0.389	-0.02	0.086	1.16	-0.028	-0.005
-0.017	0.182	-0.085	-0.062	-0.024	-0.355	-0.021	0.095	0.844	-0.025	0.011
-0.021	0.166	-0.073	-0.051	-0.025	-0.377	-0.01	0.096	0.384	-0.021	0.013
-0.009	0.18	-0.044	-0.03	-0.031	-0.386	-0.002	0.027	-0.123	-0.023	0.008
0.002	0.192	-0.057	-0.033	-0.031	-0.413	-0.011	-0.054	-0.445	-0.019	0.006
-0.013	0.181	-0.089	-0.044	-0.023	-0.417	-0.021	0.06	-0.487	-0.016	0.001
-0.017	0.175	-0.088	-0.024	-0.016	-0.314	-0.022	0.233	-0.456	-0.026	-0.003
0.005	0.183	-0.073	-0.009	0.001	-0.242	-0.026	0.125	-0.576	-0.038	-0.001
0.014	0.191	-0.071	-0.003	0.03	-0.268	-0.026	-0.097	-0.914	-0.033	0
0.009	0.189	-0.078	0.016	0.037	-0.237	-0.01	-0.089	-1.349	-0.019	-0.004
0.009	0.177	-0.083	0.026	0.023	-0.132	0.013	0.001	-1.626	-0.026	-0.009
0.01	0.178	-0.086	0.027	0.016	-0.106	0.032	0.022	-1.828	-0.043	-0.002
0.007	0.187	-0.081	0.031	0.009	-0.095	0.038	0.049	-2.222	-0.037	0.008
0.008	0.178	-0.076	0.021	-0.013	-0.019	0.036	0.053	-2.631	-0.024	0.008
0.011	0.177	-0.084	0.004	-0.031	0.001	0.035	0.036	-2.858	-0.027	0.01
0	0.181	-0.087	0.005	-0.036	0.029	0.025	0.031	-3.077	-0.042	0.016
-0.014	0.178	-0.083	0.014	-0.033	0.121	0.006	0.048	-3.326	-0.05	0.01
-0.002	0.178	-0.089	0.018	-0.023	0.182	-0.006	0.093	-3.312	-0.036	-0.003
0.013	0.17	-0.098	0.018	-0.019	0.271	-0.006	0.105	-2.963	-0.023	-0.01
-0.002	0.171	-0.083	0.018	-0.022	0.368	0.005	0.095	-2.665	-0.039	-0.004
-0.019	0.189	-0.057	0.022	-0.018	0.35	0.014	0.131	-2.552	-0.053	0.01
0.005	0.192	-0.062	0.03	-0.008	0.286	0.001	0.183	-2.327	-0.048	0.016
0.027	0.183	-0.078	0.032	-0.005	0.234	-0.02	0.228	-1.981	-0.04	0.009
0.012	0.176	-0.076	0.023	-0.01	0.155	-0.022	0.21	-1.709	-0.033	-0.001
-0.001	0.176	-0.07	0.016	-0.017	0.053	-0.004	-0.037	-1.497	-0.038	-0.003
0.004	0.186	-0.067	0.003	-0.019	-0.048	0.027	-0.365	-1.236	-0.046	-0.001
0.004	0.191	-0.069	-0.026	-0.02	-0.074	0.033	-0.348	-0.924	-0.038	-0.003
-0.001	0.189	-0.076	-0.038	-0.019	0.067	0.016	-0.043	-0.642	-0.034	-0.004
0.01	0.192	-0.077	-0.001	-0.01	0.246	0.014	0.148	-0.352	-0.036	0.003
0.025	0.182	-0.077	0.057	-0.002	0.259	0.005	0.16	-0.069	-0.033	0.008
0.005	0.168	-0.085	0.058	-0.012	0.147	-0.026	0.154	0.126	-0.032	0.007
-0.029	0.172	-0.084	-0.039	-0.021	0.063	-0.039	0.176	0.318	-0.028	0.012
-0.027	0.178	-0.075	-0.164	-0.013	0.045	-0.024	0.146	0.555	-0.033	0.006
-0.003	0.174	-0.076	-0.28	-0.005	0.043	-0.012	0.078	0.853	-0.038	-0.01
0.006	0.166	-0.079	-0.437	-0.011	0.02	-0.014	0.053	1.218	-0.026	-0.003
-0.009	0.161	-0.08	-0.52	-0.017	-0.041	-0.009	0.004	1.529	-0.021	0.002
-0.02	0.175	-0.086	-0.321	-0.012	-0.103	0.001	-0.033	1.803	-0.033	-0.006
-0.008	0.186	-0.087	0.02	-0.009	-0.142	0.004	0.089	2.095	-0.029	0.001
0.002	0.179	-0.077	0.198	-0.013	-0.157	0.001	0.196	2.338	-0.016	0.01
-0.001	0.175	-0.075	0.205	-0.018	-0.162	-0.01	0.123	2.523	-0.02	0
-0.002	0.177	-0.077	0.159	-0.018	-0.192	-0.025	0.042	2.617	-0.032	-0.003
-0.002	0.174	-0.069	0.087	-0.014	-0.169	-0.022	0.041	2.654	-0.031	0.003
-0.002	0.178	-0.063	0.053	-0.015	-0.102	-0.005	0.043	2.58	-0.023	-0.002
-0.002	0.192	-0.072	0.088	-0.023	-0.139	0.008	0.045	2.279	-0.02	-0.005
-0.006	0.198	-0.085	0.12	-0.022	-0.239	0.004	0.06	2.07	-0.023	0.005
0.004	0.19	-0.089	0.122	-0.022	-0.333	-0.009	0.067	1.952	-0.031	0.006
0.019	0.183	-0.085	0.115	-0.026	-0.403	-0.022	0.066	1.572	-0.03	-0.007
-0.001	0.182	-0.078	0.085	-0.015	-0.442	-0.021	0.062	1.272	-0.021	-0.01
-0.035	0.18	-0.075	0.045	-0.001	-0.501	-0.019	0.057	1.25	-0.023	-0.002
-0.032	0.175	-0.074	0.018	-0.004	-0.572	-0.02	0.053	1.132	-0.028	-0.001
-0.009	0.174	-0.077	-0.018	-0.012	-0.601	-0.002	0.061	0.987	-0.022	0.001
-0.003	0.172	-0.079	-0.072	-0.015	-0.601	0.018	0.076	1.045	-0.024	0.006
-0.006	0.163	-0.08	-0.124	-0.014	-0.573	0.029	0.086	1.018	-0.025	0
-0.007	0.166	-0.075	-0.131	-0.014	-0.494	0.044	0.112	0.708	-0.015	-0.001
-0.01	0.179	-0.07	-0.112	-0.019	-0.436	0.046	0.135	0.422	-0.021	0.007
0.001	0.173	-0.075	-0.11	-0.023	-0.452	0.028	0.1	0.163	-0.035	0.009
0.012	0.163	-0.085	-0.096	-0.018	-0.489	-0.005	0.037	-0.256	-0.037	0.008
-0.001	0.171	-0.089	-0.084	-0.011	-0.5	-0.045	0.016	-0.706	-0.036	0.008
-0.011	0.188	-0.088	-0.066	-0.002	-0.47	-0.06	0.034	-1.202	-0.029	0.006
-0.009	0.201	-0.084	0.041	0.005	-0.435	-0.037	0.042	-1.691	-0.026	0.01
-0.012	0.194	-0.081	0.159	-0.008	-0.448	-0.005	0.032	-1.983	-0.031	0.014
-0.002	0.171	-0.088	0.171	-0.019	-0.458	0.022	0.054	-2.127	-0.028	0.007
0.01	0.161	-0.096	0.12	-0.012	-0.336	0.046	0.103	-2.193	-0.025	0.001
-0.005	0.166	-0.088	0.033	-0.014	-0.183	0.063	0.098	-2.284	-0.031	-0.002
-0.01	0.176	-0.076	-0.082	-0.016	-0.212	0.056	0.065	-2.478	-0.041	-0.006
0.014	0.181	-0.079	-0.123	-0.007	-0.294	0.027	0.091	-2.7	-0.046	0
0.024	0.177	-0.08	-0.043	-0.016	-0.23	0.011	0.117	-2.836	-0.041	0.007
0.009	0.175	-0.071	0.071	-0.026	-0.104	0.007	0.088	-2.839	-0.041	0.006
0	0.166	-0.068	0.145	-0.014	-0.084	0.001	0.077	-2.769	-0.046	0.005
0.001	0.165	-0.079	0.169	-0.012	-0.165	-0.01	0.089	-2.551	-0.042	0.005
0	0.184	-0.089	0.146	-0.014	-0.213	-0.024	0.085	-2.172	-0.039	0.007
0.008	0.184	-0.083	0.11	-0.002	-0.219	-0.034	0.092	-1.874	-0.037	0.01
0.017	0.176	-0.075	0.091	0.007	-0.191	-0.029	0.125	-1.648	-0.034	0.011
0.019	0.189	-0.077	0.064	0.007	-0.114	-0.019	0.146	-1.389	-0.033	0.007
0.008	0.189	-0.077	0.004	0.005	-0.036	-0.016	0.098	-1.21	-0.035	0.001
-0.013	0.178	-0.075	-0.05	-0.004	0.051	-0.018	0.006	-1.105	-0.045	-0.001
-0.011	0.184	-0.067	-0.069	-0.016	0.105	-0.021	-0.027	-0.952	-0.052	-0.005
0	0.186	-0.06	-0.079	-0.025	0.091	-0.017	-0.006	-0.776	-0.048	-0.005
-0.002	0.175	-0.074	-0.095	-0.028	0.1	-0.014	0.009	-0.616	-0.038	0.002
-0.001	0.175	-0.093	-0.099	-0.036	0.136	-0.008	0.016	-0.37	-0.031	0.001
-0.01	0.188	-0.083	-0.091	-0.04	0.152	0.017	0.026	-0.084	-0.027	0.001
-0.024	0.187	-0.065	-0.081	-0.023	0.147	0.023	0.041	0.067	-0.02	0.001
-0.012	0.176	-0.071	-0.067	-0.008	0.081	-0.006	0.056	0.306	-0.021	-0.004
0.001	0.182	-0.081	-0.04	-0.022	0.006	-0.027	0.047	0.849	-0.037	0.003
-0.012	0.198	-0.083	-0.018	-0.039	0.002	-0.029	0.034	1.38	-0.042	0.008
-0.027	0.197	-0.08	-0.014	-0.03	-0.001	-0.027	0.045	1.699	-0.025	0.002
-0.016	0.182	-0.078	-0.02	-0.017	-0.063	-0.016	0.06	2.018	-0.014	0.001
0.003	0.177	-0.087	-0.029	-0.018	-0.124	-0.002	0.074	2.304	-0.028	0.006
0.01	0.176	-0.091	-0.034	-0.016	-0.124	0.006	0.088	2.382	-0.036	0.008
0.009	0.172	-0.076	-0.022	-0.008	-0.124	0.009	0.082	2.447	-0.024	0.006
0.001	0.172	-0.078	-0.008	0.005	-0.153	0.002	0.077	2.657	-0.017	0.013
-0.018	0.173	-0.097	-0.011	0.01	-0.134	-0.008	0.092	2.739	-0.019	0.018
-0.031	0.17	-0.096	-0.01	-0.002	-0.076	-0.01	0.091	2.574	-0.023	0.006
-0.02	0.175	-0.085	0.004	-0.009	-0.031	-0.009	0.086	2.604	-0.026	0.001
0.003	0.19	-0.082	0.014	-0.01	-0.073	-0.009	0.107	2.85	-0.021	0.001
-0.002	0.192	-0.09	0.018	-0.015	-0.242	-0.009	0.126	2.8	-0.02	-0.007
-0.017	0.181	-0.087	0.018	-0.012	-0.405	-0.009	0.123	2.579	-0.028	-0.008
-0.003	0.175	-0.066	0.011	-0.01	-0.483	-0.011	0.107	2.435	-0.021	0.003
0.002	0.172	-0.058	-0.032	-0.01	-0.526	-0.009	0.085	2.157	-0.007	0.009
-0.026	0.173	-0.069	-0.125	-0.001	-0.513	-0.001	0.078	1.768	-0.015	0.007
-0.03	0.179	-0.073	-0.212	0.006	-0.45	-0.002	0.098	1.442	-0.03	0.006
0.004	0.178	-0.073	-0.233	0.001	-0.431	-0.008	0.067	1.228	-0.027	0.008
0.024	0.179	-0.08	-0.125	-0.006	-0.443	-0.005	-0.023	1.027	-0.024	0.01
0.006	0.186	-0.082	0.064	-0.012	-0.365	0.002	-0.031	0.685	-0.03	-0.003
-0.008	0.186	-0.077	0.167	-0.015	-0.266	0.004	0.036	0.368	-0.03	-0.008
0.007	0.186	-0.079	0.165	-0.013	-0.296	0	0.081	0.238	-0.024	0.013
0.018	0.179	-0.074	0.137	-0.02	-0.36	-0.005	0.133	0.131	-0.026	0.016
0.002	0.174	-0.061	0.095	-0.03	-0.354	-0.011	0.137	-0.172	-0.029	0.001
0.001	0.184	-0.063	0.058	-0.02	-0.33	-0.025	0.04	-0.618	-0.026	0.003
0.013	0.191	-0.079	0.04	-0.007	-0.267	-0.033	-0.026	-1.017	-0.025	0.01
0.012	0.19	-0.081	0.019	-0.008	-0.158	-0.011	0.025	-1.471	-0.024	0.005
0.009	0.184	-0.077	0.007	-0.004	-0.134	0.02	0.116	-1.999	-0.027	-0.003
0.009	0.175	-0.091	0.007	0.005	-0.212	0.023	0.148	-2.381	-0.036	-0.002
0.011	0.171	-0.088	-0.001	-0.002	-0.28	-0.004	0.155	-2.6	-0.035	0.006
0.008	0.177	-0.063	-0.009	-0.019	-0.259	-0.027	0.177	-2.695	-0.033	0.005
0.003	0.181	-0.071	-0.01	-0.019	-0.173	-0.019	0.16	-2.699	-0.036	0.001
0.022	0.171	-0.085	-0.009	0	-0.122	-0.006	0.146	-2.647	-0.039	0.003
0.027	0.17	-0.076	-0.003	0.002	-0.087	-0.005	0.1	-2.509	-0.044	0
-0.009	0.183	-0.067	0.008	-0.01	-0.045	0.016	-0.151	-2.482	-0.046	-0.005
-0.02	0.189	-0.064	0.015	-0.016	-0.089	0.059	-0.384	-2.622	-0.04	-0.001
-0.016	0.189	-0.071	0.006	-0.021	-0.171	0.079	-0.228	-2.628	-0.028	0.003
-0.023	0.181	-0.09	-0.023	-0.022	-0.184	0.056	0.089	-2.498	-0.025	0.004
0.005	0.161	-0.098	-0.055	-0.018	-0.182	0.022	0.184	-2.401	-0.04	-0.003
0.029	0.155	-0.096	-0.072	-0.02	-0.224	0.007	0.092	-2.289	-0.044	-0.012
0.014	0.163	-0.089	-0.046	-0.018	-0.249	-0.005	0.008	-2.102	-0.041	-0.005
-0.007	0.171	-0.083	0.007	-0.016	-0.227	-0.014	0.017	-1.865	-0.05	0.008
-0.013	0.18	-0.085	0.039	-0.015	-0.149	-0.012	0.059	-1.572	-0.047	0.003
-0.011	0.179	-0.08	0.046	-0.006	-0.071	-0.012	0.092	-1.117	-0.038	-0.008
-0.012	0.173	-0.076	0.042	0	-0.07	-0.021	0.128	-0.539	-0.041	-0.007
-0.013	0.176	-0.083	0.038	-0.005	-0.067	-0.027	0.075	-0.131	-0.038	-0.004
-0.013	0.184	-0.076	0.04	-0.009	-0.017	-0.012	-0.06	-0.004	-0.034	0.001
-0.013	0.187	-0.059	0.039	-0.01	0.01	0.005	-0.052	0.163	-0.037	0.008
-0.014	0.177	-0.066	0.039	-0.017	0.004	-0.002	0.097	0.534	-0.03	0.004
-0.013	0.174	-0.081	0.034	-0.023	0.012	-0.006	0.164	0.903	-0.021	-0.001
-0.014	0.181	-0.084	0.025	-0.018	-0.003	-0.003	0.132	1.27	-0.03	0.001
-0.018	0.182	-0.074	0.03	-0.013	-0.085	-0.011	0.105	1.67	-0.037	0.001
-0.007	0.189	-0.065	0.038	-0.023	-0.132	-0.01	0.098	1.97	-0.034	0
0.005	0.195	-0.075	0.04	-0.027	-0.125	-0.004	0.092	2.246	-0.035	0.001
-0.011	0.175	-0.092	0.049	-0.011	-0.154	-0.011	0.082	2.576	-0.034	-0.001
-0.014	0.165	-0.093	0.04	0.004	-0.16	-0.008	0.068	2.818	-0.025	0.001
0.009	0.176	-0.087	-0.008	-0.003	-0.119	0.005	0.056	2.901	-0.015	0.009
0.017	0.173	-0.086	-0.068	-0.027	-0.115	-0.001	0.057	2.901	-0.013	0.009
0.01	0.165	-0.092	-0.104	-0.042	-0.132	-0.005	0.077	2.823	-0.017	0
0.016	0.169	-0.102	-0.121	-0.042	-0.13	0.001	0.1	2.634	-0.019	0
0.008	0.179	-0.102	-0.132	-0.034	-0.11	-0.004	0.088	2.322	-0.021	0.008
-0.021	0.172	-0.091	-0.151	-0.017	-0.047	-0.004	0.061	1.923	-0.028	0.011
-0.006	0.159	-0.081	-0.201	-0.014	0.042	0.011	0.053	1.649	-0.028	0.007
0.036	0.175	-0.082	-0.228	-0.024	0.069	0.019	0.048	1.562	-0.022	-0.001
0.016	0.193	-0.079	-0.204	-0.021	-0.017	0.011	0.037	1.361	-0.024	0
-0.016	0.191	-0.061	-0.254	-0.017	-0.126	-0.001	0.045	0.996	-0.025	0.008
0.005	0.179	-0.049	-0.353	-0.02	-0.162	-0.006	0.054	0.73	-0.019	0.005
0.009	0.166	-0.062	-0.263	-0.015	-0.158	-0.005	0	0.524	-0.022	0.005
-0.021	0.172	-0.073	0.013	-0.013	-0.189	-0.001	-0.079	0.29	-0.034	0.013
-0.015	0.187	-0.065	0.211	-0.01	-0.24	0.001	-0.06	0.148	-0.03	0.008
0	0.187	-0.062	0.269	-0.014	-0.259	0.002	0.023	-0.094	-0.02	0.004
-0.022	0.186	-0.076	0.257	-0.025	-0.265	0.002	0.053	-0.545	-0.024	0.01
-0.01	0.183	-0.086	0.163	-0.026	-0.32	-0.001	0.051	-0.857	-0.032	0.004
0.032	0.176	-0.08	0.068	-0.021	-0.381	-0.001	0.064	-1.052	-0.035	-0.005
0.012	0.186	-0.073	0.049	-0.012	-0.353	0.001	0.07	-1.426	-0.03	-0.002
-0.018	0.202	-0.071	0.054	0.006	-0.326	0.004	0.063	-1.869	-0.025	-0.002
0.002	0.192	-0.071	0.054	0.016	-0.363	0.012	0.07	-2.12	-0.032	-0.004
0.002	0.179	-0.069	0.043	0.004	-0.399	0.01	0.091	-2.253	-0.043	0
-0.014	0.186	-0.075	0.025	-0.015	-0.434	-0.002	0.096	-2.461	-0.04	0.003
-0.001	0.188	-0.08	0.017	-0.028	-0.475	-0.013	0.081	-2.601	-0.037	0.001
0.001	0.18	-0.081	0.013	-0.027	-0.549	-0.021	0.078	-2.618	-0.038	0.005
-0.012	0.174	-0.088	0.021	-0.019	-0.652	-0.021	0.075	-2.647	-0.034	0.016
-0.013	0.17	-0.089	0.043	-0.019	-0.633	-0.013	0.052	-2.655	-0.034	0.021
-0.012	0.174	-0.078	0.045	-0.022	-0.505	-0.01	0.056	-2.594	-0.037	0.008
-0.002	0.179	-0.07	0.02	-0.005	-0.422	-0.012	0.091	-2.339	-0.038	-0.002
-0.001	0.178	-0.074	0.001	0.011	-0.307	-0.008	0.11	-1.903	-0.037	0.008
-0.018	0.189	-0.082	0.003	0.001	-0.138	-0.004	0.133	-1.454	-0.033	0.009
-0.011	0.198	-0.078	0.009	0.002	-0.114	-0.008	0.159	-1.023	-0.033	-0.003
0.019	0.179	-0.076	0.002	0.018	-0.206	-0.013	0.127	-0.71	-0.038	-0.005
0.019	0.164	-0.087	-0.008	0.013	-0.247	-0.01	0.067	-0.55	-0.035	-0.004
-0.009	0.172	-0.09	-0.007	0.002	-0.249	0.002	0.045	-0.446	-0.029	-0.003
-0.011	0.175	-0.084	-0.015	0.007	-0.275	0.005	0.024	-0.311	-0.033	0.004
0.003	0.172	-0.085	-0.039	0.023	-0.234	-0.005	-0.007	-0.126	-0.041	0.008
0	0.175	-0.083	-0.076	0.036	-0.137	-0.014	-0.008	-0.012	-0.04	0.002
-0.002	0.177	-0.074	-0.144	0.028	-0.133	-0.019	0.014	0.099	-0.034	0.001
-0.002	0.18	-0.074	-0.228	0.01	-0.153	-0.019	0.038	0.351	-0.028	0.011
-0.001	0.183	-0.08	-0.256	-0.005	-0.126	-0.015	0.06	0.573	-0.025	0.007
-0.003	0.179	-0.086	-0.148	-0.025	-0.064	-0.012	0.069	0.687	-0.029	-0.004
-0.007	0.175	-0.089	0.031	-0.039	0.048	-0.01	0.073	0.959	-0.032	-0.006
0.007	0.177	-0.082	0.124	-0.04	0.047	0	0.051	1.352	-0.031	-0.006
0.023	0.173	-0.072	0.134	-0.043	-0.052	0.022	0.008	1.551	-0.031	-0.002
0.006	0.166	-0.069	0.127	-0.034	-0.05	0.032	0.008	1.661	-0.032	0.011
-0.01	0.177	-0.07	0.111	-0.019	-0.02	0.031	0.037	1.866	-0.029	0.018
-0.002	0.191	-0.082	0.091	-0.029	-0.053	0.027	0.062	2.046	-0.025	0.013
-0.01	0.184	-0.094	0.063	-0.04	-0.076	0	0.09	2.125	-0.026	0.004
-0.035	0.18	-0.086	0.033	-0.029	-0.055	-0.03	0.097	2.155	-0.028	-0.003
-0.034	0.183	-0.069	0.015	-0.017	-0.022	-0.03	0.084	2.176	-0.023	-0.012
-0.012	0.173	-0.071	0	-0.021	0.024	-0.024	0.092	2.178	-0.018	-0.019
-0.009	0.167	-0.084	-0.028	-0.029	0.095	-0.029	0.126	2.17	-0.026	-0.012
0.001	0.164	-0.078	-0.059	-0.029	0.12	-0.021	0.138	2.089	-0.034	-0.002
0.016	0.162	-0.068	-0.079	-0.024	0.075	-0.004	0.102	1.876	-0.028	0.002
0.002	0.174	-0.074	-0.095	-0.018	0.041	0	0.064	1.659	-0.024	0.004
-0.016	0.187	-0.079	-0.068	-0.015	-0.032	-0.002	0.055	1.465	-0.029	0.005
-0.014	0.187	-0.079	0.02	-0.023	-0.177	-0.002	0.049	1.215	-0.03	-0.001
-0.001	0.185	-0.087	0.072	-0.032	-0.235	-0.002	0.044	0.92	-0.023	-0.001
0.01	0.185	-0.085	0.067	-0.024	-0.193	-0.002	0.039	0.591	-0.019	0.007
0.013	0.188	-0.076	0.062	-0.018	-0.186	-0.003	0.053	0.282	-0.02	0.007
-0.004	0.191	-0.084	0.037	-0.021	-0.239	-0.004	0.122	0.125	-0.023	0.001
-0.016	0.19	-0.087	-0.004	-0.01	-0.281	0.01	0.174	0.076	-0.027	0.001
0.011	0.188	-0.07	-0.011	0.007	-0.265	0.022	0.144	-0.068	-0.034	0.007
0.019	0.193	-0.065	-0.002	0.006	-0.272	0.008	0.083	-0.191	-0.038	0.006
0.003	0.194	-0.077	0.001	0.001	-0.362	-0.012	0	-0.086	-0.029	-0.003
0.004	0.182	-0.088	0.006	0	-0.448	-0.018	-0.063	-0.064	-0.024	0.001
-0.009	0.18	-0.082	0.011	-0.009	-0.447	-0.019	-0.002	-0.422	-0.038	0.009
-0.01	0.185	-0.067	0.026	-0.02	-0.388	-0.02	0.103	-0.926	-0.039	0.007
0.003	0.169	-0.068	0.035	-0.023	-0.342	-0.02	0.106	-1.357	-0.022	0.008
-0.001	0.16	-0.076	0.03	-0.019	-0.308	-0.018	0.035	-1.766	-0.019	0.014
0.012	0.176	-0.075	0.048	-0.018	-0.224	-0.015	0.022	-2.197	-0.03	0.011
0.018	0.185	-0.072	0.069	-0.017	-0.146	-0.011	0.068	-2.551	-0.039	-0.001
-0.014	0.181	-0.073	0.038	-0.009	-0.164	-0.014	0.055	-2.714	-0.041	-0.004
-0.029	0.186	-0.083	-0.023	0	-0.226	-0.015	-0.013	-2.734	-0.038	0.008
-0.011	0.182	-0.091	-0.046	0.001	-0.28	-0.002	-0.017	-2.701	-0.032	0.011
0	0.174	-0.079	-0.009	-0.004	-0.282	0.004	0.052	-2.612	-0.027	0.005
-0.002	0.179	-0.066	0.028	-0.008	-0.178	0.01	0.093	-2.458	-0.032	0.006
-0.005	0.179	-0.074	0.021	-0.008	-0.077	0.038	0.087	-2.351	-0.039	0.005
-0.008	0.177	-0.085	-0.019	0.003	-0.038	0.06	0.07	-2.393	-0.037	-0.004
0.005	0.181	-0.085	-0.073	0.011	0.091	0.049	0.062	-2.369	-0.037	-0.004
0.022	0.182	-0.072	-0.097	-0.004	0.286	0.03	0.073	-2.106	-0.041	0.007
0.004	0.177	-0.066	-0.077	-0.024	0.326	0.022	0.082	-1.783	-0.037	0.009
-0.014	0.173	-0.073	-0.067	-0.028	0.201	0.013	0.083	-1.491	-0.037	0.006
0.002	0.176	-0.066	-0.109	-0.029	0.104	-0.001	0.089	-1.163	-0.038	0.004
0.015	0.18	-0.061	-0.166	-0.024	0.098	-0.009	0.088	-0.867	-0.034	-0.007
0.015	0.179	-0.086	-0.139	-0.01	0.077	-0.014	0.085	-0.656	-0.037	-0.008
0.004	0.177	-0.098	-0.045	-0.014	0.017	-0.014	0.097	-0.387	-0.041	0.005
-0.026	0.179	-0.089	-0.019	-0.018	-0.006	-0.007	0.101	-0.113	-0.039	0.004
-0.031	0.187	-0.091	-0.015	-0.015	-0.021	-0.005	0.091	-0.001	-0.04	-0.003
0.009	0.186	-0.096	0.091	-0.023	-0.1	-0.003	0.089	0.151	-0.042	0.002
0.037	0.179	-0.094	0.205	-0.009	-0.168	0.004	0.091	0.359	-0.035	0.006
0.009	0.177	-0.094	0.178	0.007	-0.169	0.015	0.088	0.523	-0.028	0.004
-0.034	0.171	-0.092	0.028	-0.016	-0.203	0.03	0.103	0.903	-0.033	0.007
-0.03	0.164	-0.084	-0.124	-0.024	-0.243	0.028	0.148	1.414	-0.034	0.012
0.004	0.165	-0.079	-0.187	-0.003	-0.189	0.006	0.18	1.851	-0.03	0.007
-0.002	0.165	-0.078	-0.147	0.004	-0.147	-0.011	0.185	2.329	-0.029	0.001
-0.022	0.175	-0.071	-0.065	-0.009	-0.247	-0.02	0.204	2.761	-0.031	0
-0.008	0.186	-0.063	-0.023	-0.017	-0.428	-0.021	0.128	2.892	-0.033	-0.004
0.008	0.164	-0.069	-0.048	-0.003	-0.593	-0.017	-0.18	2.768	-0.023	-0.004
0.007	0.149	-0.08	-0.041	-0.001	-0.719	-0.019	-0.431	2.7	-0.011	0.003
-0.009	0.168	-0.079	0.032	-0.028	-0.775	-0.014	-0.269	2.653	-0.022	0.002
-0.025	0.167	-0.076	0.057	-0.04	-0.731	-0.002	0.056	2.445	-0.036	0
-0.01	0.153	-0.088	0.024	-0.036	-0.658	-0.003	0.173	2.229	-0.027	0.007
0.009	0.168	-0.092	0.004	-0.039	-0.638	-0.011	0.164	2.086	-0.011	0.011
-0.011	0.181	-0.086	-0.02	-0.035	-0.65	-0.008	0.132	2.036	-0.014	0.008
-0.028	0.178	-0.092	-0.047	-0.023	-0.617	-0.009	0.056	2.06	-0.024	-0.002
-0.012	0.185	-0.086	-0.015	-0.017	-0.541	-0.012	0.025	1.977	-0.016	-0.008
0	0.189	-0.068	0.008	-0.011	-0.514	-0.006	0.028	1.802	-0.008	-0.003
0.004	0.18	-0.078	-0.046	-0.002	-0.563	-0.012	-0.032	1.633	-0.008	0
0.012	0.18	-0.089	-0.051	-0.002	-0.606	-0.025	-0.06	1.333	-0.015	-0.002
0.018	0.181	-0.071	0.018	-0.012	-0.592	-0.008	0.021	0.874	-0.025	0
-0.002	0.175	-0.061	0.048	-0.018	-0.529	0.038	0.089	0.584	-0.024	0.007
-0.019	0.168	-0.066	0.027	-0.007	-0.425	0.064	0.078	0.45	-0.018	0.01
0.01	0.161	-0.06	-0.035	0.002	-0.345	0.029	0.063	0.142	-0.02	0.009
0.025	0.166	-0.059	-0.134	-0.005	-0.337	-0.023	0.065	-0.162	-0.03	0.009
-0.005	0.17	-0.078	-0.165	-0.005	-0.346	-0.036	0.056	-0.261	-0.04	0.009
-0.004	0.16	-0.083	-0.04	-0.007	-0.299	-0.027	0.067	-0.427	-0.039	0.008
0.014	0.16	-0.073	0.126	-0.017	-0.162	-0.019	0.099	-0.81	-0.03	0.009
-0.004	0.176	-0.07	0.185	-0.022	-0.023	-0.013	0.095	-1.191	-0.03	0.011
-0.008	0.181	-0.071	0.169	-0.023	0.013	-0.015	0.057	-1.517	-0.039	0.004
0.018	0.174	-0.069	0.13	-0.015	0.013	-0.014	0.049	-1.88	-0.037	-0.007
0.019	0.174	-0.074	0.077	-0.002	0.05	-0.006	0.079	-2.197	-0.032	-0.002
-0.006	0.178	-0.081	0.044	-0.003	0.107	-0.004	0.094	-2.485	-0.036	0.006
-0.018	0.178	-0.079	0.037	-0.013	0.119	-0.006	0.095	-2.758	-0.04	0.001
-0.002	0.175	-0.075	0.058	-0.016	0.097	-0.001	0.108	-2.944	-0.038	-0.001
0.007	0.169	-0.083	0.083	-0.013	0.129	-0.002	0.101	-3.023	-0.039	-0.004
-0.007	0.164	-0.093	0.051	-0.011	0.152	-0.006	0.067	-2.964	-0.039	-0.008
-0.009	0.167	-0.076	-0.012	-0.012	0.14	-0.003	0.042	-2.794	-0.037	-0.001
0.003	0.176	-0.06	-0.035	-0.012	0.248	-0.012	0.04	-2.431	-0.041	0.003
0.003	0.176	-0.074	-0.032	-0.015	0.396	-0.025	0.043	-1.991	-0.045	-0.003
-0.002	0.173	-0.081	-0.052	-0.024	0.394	-0.017	0.046	-1.726	-0.042	0
-0.002	0.177	-0.074	-0.093	-0.024	0.291	-0.006	0.051	-1.543	-0.036	0.005
0.01	0.156	-0.074	-0.104	-0.009	0.141	-0.006	0.054	-1.485	-0.029	0.006
0.011	0.13	-0.084	-0.066	0.008	0	-0.008	0.049	-1.497	-0.027	0.008
-0.011	0.15	-0.097	-0.033	0.007	-0.035	-0.003	0.042	-1.349	-0.04	0.012
-0.021	0.175	-0.094	-0.025	-0.013	-0.058	-0.003	0.047	-1.173	-0.055	0.012
-0.016	0.176	-0.075	-0.006	-0.02	-0.097	-0.01	0.069	-0.994	-0.05	0.006
-0.016	0.182	-0.068	0.02	-0.008	-0.013	-0.005	0.096	-0.703	-0.037	0.003
-0.022	0.182	-0.076	0.014	-0.003	0.149	0.01	0.114	-0.315	-0.029	0
-0.014	0.179	-0.086	-0.001	-0.004	0.2	0.013	0.117	0.072	-0.027	0
0.009	0.195	-0.086	-0.001	-0.008	0.13	-0.001	0.11	0.369	-0.031	0.006
0.009	0.2	-0.082	-0.008	-0.017	0.052	-0.004	0.097	0.761	-0.035	-0.001
-0.018	0.188	-0.092	-0.02	-0.013	-0.074	0.003	0.076	1.21	-0.031	-0.01
-0.018	0.188	-0.103	-0.017	-0.003	-0.252	-0.001	0.052	1.508	-0.025	-0.004
0.005	0.19	-0.096	-0.006	-0.015	-0.326	-0.009	0.041	1.793	-0.031	0
0.012	0.183	-0.082	-0.023	-0.031	-0.315	-0.011	0.033	2.019	-0.037	-0.003
0.008	0.182	-0.074	-0.049	-0.027	-0.29	-0.01	0.013	2.074	-0.025	0
0.008	0.188	-0.073	-0.039	-0.014	-0.268	-0.014	0.001	2.158	-0.014	0.007
0.008	0.191	-0.071	-0.017	-0.007	-0.305	-0.016	0.008	2.32	-0.025	0.006
0.007	0.199	-0.064	-0.02	-0.004	-0.344	-0.009	0.031	2.405	-0.027	0.002
0.008	0.211	-0.067	-0.04	0.001	-0.4	-0.005	0.067	2.397	-0.011	0.003
0.006	0.21	-0.091	-0.067	0.004	-0.511	-0.01	0.096	2.435	-0.007	0.001
0.007	0.214	-0.095	-0.11	0.003	-0.547	-0.015	0.109	2.432	-0.019	-0.003
0.009	0.229	-0.066	-0.15	-0.011	-0.525	-0.012	0.103	2.233	-0.028	-0.003
-0.002	0.231	-0.059	-0.111	-0.026	-0.529	-0.005	0.075	2.013	-0.028	-0.001
-0.012	0.216	-0.077	0.02	-0.021	-0.503	-0.002	0.055	1.825	-0.029	0.005
-0.011	0.207	-0.081	0.109	-0.01	-0.437	-0.006	0.073	1.531	-0.037	0.009
-0.009	0.203	-0.081	0.079	-0.011	-0.376	-0.014	0.091	1.205	-0.04	0.004
-0.011	0.19	-0.084	-0.017	-0.007	-0.344	-0.014	0.051	0.947	-0.024	0
-0.014	0.174	-0.085	-0.121	0.003	-0.336	-0.005	-0.011	0.749	-0.014	0.004
-0.004	0.185	-0.082	-0.156	0.003	-0.336	0.003	-0.004	0.587	-0.025	0.008
0.009	0.214	-0.09	-0.06	-0.003	-0.302	0.02	0.062	0.419	-0.026	0.008
-0.004	0.227	-0.142	0.086	-0.017	-0.174	0.047	0.108	0.271	-0.023	0.005
-0.018	0.221	-0.19	0.173	-0.026	-0.058	0.062	0.134	0.13	-0.036	-0.003
-0.004	0.218	-0.139	0.204	-0.019	-0.059	0.056	0.15	-0.11	-0.036	-0.001
0.005	0.236	-0.027	0.207	-0.027	-0.063	0.042	0.107	-0.38	-0.023	0.002
0.002	0.254	0.022	0.177	-0.037	-0.053	0.026	0.028	-0.656	-0.026	0
0.004	0.251	-0.014	0.129	-0.023	-0.065	0.012	0.003	-1.068	-0.027	0.006
-0.006	0.246	-0.066	0.077	-0.012	-0.096	-0.005	0.036	-1.531	-0.02	0.013
-0.019	0.247	-0.086	0.036	-0.017	-0.19	-0.02	0.059	-1.838	-0.029	0.014
-0.007	0.244	-0.072	0.029	-0.018	-0.168	-0.021	0.045	-1.972	-0.044	0.006
0.004	0.247	-0.06	0.026	-0.017	0.034	-0.015	0.043	-2.24	-0.042	-0.006
-0.001	0.241	-0.069	0.007	-0.018	0.108	-0.007	0.073	-2.697	-0.037	0.002
-0.001	0.229	-0.076	0.021	-0.02	0.037	0.007	0.067	-2.882	-0.035	0.016
0.003	0.238	-0.075	-0.04	-0.017	0.026	0.004	0.022	-2.735	-0.037	0.006
-0.009	0.25	-0.076	-0.252	-0.011	0.026	-0.013	0.019	-2.593	-0.035	-0.003
-0.021	0.246	-0.086	-0.352	-0.012	-0.034	-0.019	0.056	-2.496	-0.031	0.006
-0.009	0.249	-0.085	-0.217	-0.007	-0.102	-0.017	0.073	-2.387	-0.039	0.002
0.002	0.267	-0.07	-0.082	0.006	-0.089	-0.011	0.081	-2.323	-0.04	-0.009
-0.002	0.278	-0.069	-0.062	-0.004	-0.02	-0.005	0.083	-2.21	-0.031	0.003
-0.003	0.281	-0.078	-0.124	-0.018	0.006	-0.005	0.063	-1.976	-0.034	0.014
-0.002	0.287	-0.079	-0.229	-0.006	0.005	-0.006	0.056	-1.787	-0.041	0.008
-0.002	0.299	-0.08	-0.259	0.004	-0.014	-0.007	0.081	-1.671	-0.047	0.003
-0.006	0.323	-0.081	-0.182	-0.011	-0.049	0.001	0.1	-1.444	-0.049	0.006
0.001	0.342	-0.079	-0.057	-0.029	-0.162	0.006	0.096	-1.106	-0.037	0.006
0.025	0.347	-0.078	0.096	-0.032	-0.383	-0.005	0.089	-0.715	-0.029	0.001
0.024	0.362	-0.082	0.193	-0.031	-0.459	-0.013	0.083	-0.262	-0.041	0.002
-0.002	0.375	-0.085	0.218	-0.033	-0.399	-0.006	0.074	0.086	-0.053	0.006
0	0.363	-0.077	0.186	-0.031	-0.408	-0.002	0.064	0.235	-0.044	0.002
0.016	0.348	-0.072	0.066	-0.026	-0.403	-0.007	0.072	0.311	-0.036	0.002
0.005	0.288	-0.077	-0.01	-0.022	-0.388	-0.007	0.1	0.437	-0.041	0.004
-0.013	0.181	-0.079	0.025	-0.017	-0.411	0.007	0.1	0.807	-0.037	-0.004
-0.001	0.127	-0.08	0.07	-0.015	-0.404	0.03	0.052	1.451	-0.02	-0.004
0.026	-0.057	-0.083	0.095	-0.017	-0.446	0.044	0.019	2.086	-0.011	0
0.013	-0.505	-0.076	0.105	-0.015	-0.557	0.028	0.048	2.574	-0.016	-0.002
-0.021	-0.789	-0.058	0.104	-0.013	-0.587	0.002	0.086	2.971	-0.023	0.001
-0.018	-0.668	-0.067	0.101	-0.011	-0.523	-0.02	0.085	3.161	-0.025	0.005
-0.003	-0.502	-0.094	0.085	-0.01	-0.448	-0.032	0.078	3.156	-0.022	0.002
-0.007	-0.422	-0.091	0.056	-0.008	-0.381	-0.02	0.089	3.185	-0.019	-0.001
-0.008	-0.254	-0.074	0.022	-0.004	-0.271	-0.005	0.122	3.002	-0.017	-0.004
-0.007	-0.16	-0.068	-0.02	-0.003	-0.161	-0.005	0.162	2.541	-0.014	-0.007
-0.008	-0.205	-0.073	-0.056	0.003	-0.194	-0.007	0.178	2.28	-0.011	-0.005
-0.008	-0.142	-0.08	-0.079	-0.003	-0.291	-0.003	0.192	2.178	-0.01	-0.001
-0.008	0.033	-0.076	-0.085	-0.026	-0.3	0.001	0.123	2.077	-0.008	0.002
-0.009	0.183	-0.073	-0.066	-0.029	-0.251	0.011	-0.16	2.023	-0.009	0.001
-0.009	0.274	-0.084	-0.033	-0.015	-0.182	0.01	-0.397	1.836	-0.025	-0.004
-0.01	0.306	-0.088	-0.017	-0.008	-0.139	-0.014	-0.257	1.455	-0.038	0.001
-0.009	0.308	-0.077	-0.019	-0.002	-0.05	-0.029	0.032	1.05	-0.032	0.002
-0.009	0.319	-0.068	-0.013	-0.008	0.11	-0.02	0.146	0.875	-0.025	-0.007
-0.014	0.326	-0.071	0	-0.028	0.08	-0.02	0.128	0.797	-0.024	-0.008
-0.006	0.319	-0.085	-0.001	-0.031	-0.124	-0.024	0.089	0.489	-0.023	0.003
0.016	0.326	-0.08	-0.015	-0.009	-0.191	-0.012	0.058	0.173	-0.026	0.009
0.016	0.337	-0.058	-0.023	0.007	-0.139	-0.006	0.054	-0.042	-0.033	0.004
-0.008	0.323	-0.064	-0.016	-0.001	-0.144	-0.009	0.066	-0.34	-0.031	0.001
-0.015	0.303	-0.087	-0.021	-0.013	-0.215	-0.005	0.077	-0.564	-0.029	0
-0.011	0.299	-0.09	-0.036	-0.003	-0.281	-0.004	0.07	-0.626	-0.037	0.004
-0.016	0.3	-0.083	-0.038	0.005	-0.276	-0.009	0.058	-0.798	-0.039	0.01
-0.01	0.295	-0.079	-0.052	-0.01	-0.25	-0.007	0.063	-1.188	-0.038	0.01
0.015	0.278	-0.081	-0.089	-0.014	-0.269	0.002	0.068	-1.532	-0.039	0.005
0.013	0.266	-0.09	-0.084	-0.002	-0.282	0.004	0.058	-1.76	-0.036	0.005
-0.014	0.262	-0.097	0.003	-0.003	-0.262	-0.002	0.057	-2.052	-0.032	0.006
-0.01	0.241	-0.092	0.084	-0.008	-0.226	0.002	0.062	-2.352	-0.034	0.008
0.005	0.221	-0.084	0.079	-0.002	-0.194	0.009	0.057	-2.673	-0.042	0.009
-0.011	0.213	-0.082	0.046	-0.003	-0.18	0.007	0.054	-3.097	-0.045	0.016
-0.015	0.207	-0.082	0.03	-0.02	-0.104	0.011	0.061	-3.312	-0.04	0.024
0.008	0.218	-0.082	0.01	-0.027	0.015	0.011	0.067	-3.171	-0.039	0.014
0.017	0.217	-0.08	-0.004	-0.013	0.049	-0.003	0.067	-2.934	-0.036	0
0.011	0.19	-0.081	-0.002	-0.014	0.073	-0.011	0.064	-2.67	-0.028	-0.002
0.011	0.188	-0.08	-0.001	-0.028	0.147	-0.012	0.07	-2.416	-0.035	0.003
0.014	0.204	-0.076	0.002	-0.016	0.131	-0.013	0.077	-2.215	-0.045	0.009
0.007	0.202	-0.076	0.009	-0.003	0.078	-0.01	0.074	-1.96	-0.044	0.008
-0.018	0.208	-0.079	0.015	-0.018	0.138	-0.003	0.061	-1.786	-0.047	0.003
-0.022	0.233	-0.078	0.01	-0.027	0.054	-0.002	0.053	-1.726	-0.042	0.008
0.016	0.247	-0.077	-0.013	-0.016	-0.307	-0.011	0.064	-1.526	-0.042	0.01
0.027	0.238	-0.077	-0.048	-0.017	-0.498	-0.011	0.074	-1.247	-0.052	0.003
-0.012	0.227	-0.076	-0.07	-0.025	-0.27	-0.003	0.067	-1.049	-0.043	-0.005
-0.02	0.226	-0.078	-0.058	-0.021	0.06	-0.002	0.065	-0.798	-0.028	-0.004
-0.005	0.223	-0.083	-0.018	-0.014	0.175	0.001	0.069	-0.37	-0.028	0.004
-0.008	0.216	-0.088	0.025	-0.016	0.132	0.003	0.07	-0.007	-0.029	0.004
-0.003	0.213	-0.092	0.032	-0.009	0.034	-0.009	0.065	0.101	-0.031	-0.001
0.01	0.212	-0.086	-0.003	0.002	-0.075	-0.014	0.057	0.214	-0.037	-0.001
0.009	0.218	-0.071	-0.044	-0.009	-0.122	0	0.06	0.509	-0.042	0.002
-0.004	0.229	-0.067	-0.066	-0.015	-0.122	0.004	0.069	0.963	-0.037	0.009
-0.011	0.229	-0.071	-0.059	0.001	-0.144	-0.008	0.073	1.493	-0.021	0.009
-0.008	0.223	-0.071	-0.037	0	-0.349	-0.014	0.079	1.872	-0.011	0.003
-0.021	0.216	-0.079	-0.029	-0.008	-0.658	-0.013	0.076	2.077	-0.019	-0.003
-0.024	0.209	-0.091	-0.024	-0.012	-0.699	-0.009	0.065	2.276	-0.03	-0.009
0.001	0.194	-0.082	0.005	-0.024	-0.504	-0.007	0.062	2.523	-0.032	-0.007
-0.002	0.192	-0.069	0.032	-0.031	-0.357	-0.007	0.063	2.806	-0.028	-0.008
-0.019	0.218	-0.076	0.046	-0.03	-0.308	-0.006	0.065	3.038	-0.024	-0.01
-0.006	0.234	-0.081	0.072	-0.028	-0.25	-0.001	0.069	3.132	-0.029	0.003
0.004	0.225	-0.069	0.076	-0.023	-0.19	0.01	0.075	3.157	-0.031	0.014
-0.003	0.221	-0.072	0.024	-0.019	-0.245	0.011	0.083	3.125	-0.021	0.008
0.007	0.22	-0.093	-0.024	-0.013	-0.329	-0.006	0.055	2.877	-0.01	0.003
0.019	0.217	-0.106	-0.036	-0.001	-0.312	-0.016	0.008	2.499	-0.013	0.005
0.007	0.213	-0.099	-0.049	0.006	-0.253	-0.012	0.022	2.232	-0.018	0.007
-0.005	0.203	-0.078	-0.074	0.007	-0.164	-0.002	0.076	1.938	-0.011	0.003
-0.006	0.198	-0.066	-0.093	0.007	-0.075	0.018	0.094	1.541	-0.015	-0.004
0.005	0.201	-0.07	-0.087	0.004	-0.039	0.026	0.092	1.32	-0.027	-0.003
0.019	0.207	-0.07	-0.07	-0.002	-0.007	0.009	0.097	1.289	-0.021	0.001
-0.005	0.22	-0.065	-0.062	-0.008	0.02	-0.011	0.093	1.176	-0.017	0
-0.028	0.217	-0.066	-0.06	-0.012	0.064	-0.014	0.089	0.915	-0.021	0.002
-0.01	0.198	-0.075	-0.073	-0.02	0.152	-0.008	0.095	0.556	-0.021	0.006
-0.01	0.201	-0.089	-0.108	-0.032	0.185	-0.007	0.073	0.078	-0.023	0.005
-0.027	0.211	-0.088	-0.129	-0.041	0.134	-0.005	0.028	-0.334	-0.027	0.004
-0.015	0.208	-0.071	-0.068	-0.033	0.099	0.015	0.019	-0.578	-0.026	0.004
-0.004	0.216	-0.071	0.067	-0.01	0.157	0.04	0.041	-0.933	-0.024	0.008
-0.011	0.233	-0.081	0.167	0.003	0.246	0.05	0.05	-1.4	-0.028	0.009
-0.002	0.234	-0.078	0.183	0.001	0.284	0.047	0.056	-1.708	-0.032	0.002
0.011	0.229	-0.074	0.169	0.002	0.371	0.035	0.077	-1.913	-0.027	-0.003
-0.001	0.235	-0.085	0.148	0.01	0.49	0.012	0.086	-2.19	-0.025	0.003
-0.017	0.22	-0.089	0.108	0.011	0.336	-0.01	0.068	-2.466	-0.037	0.006
-0.006	0.205	-0.069	0.056	0.001	-0.093	-0.019	0.057	-2.62	-0.041	0.001
[truncated: 25,189 more rows]
