# Supplementary material for: Asymmetric and transient properties of reciprocal activity of antagonists during the paw-shake response in the cat
Source: PLoS Comput Biol. 2021 Dec 28;17(12):e1009677. doi: 10.1371/journal.pcbi.1009677 (PMC8759665; doi:10.1371/journal.pcbi.1009677)
Supplement: S1 Data — File name of each file has the following structure: SupplementaryFileNumber_Data_SessionNumber_AnimalCode_EpisodeNumber.txt. Example: S1_Data_7_3-25-0_bo_9F.txt, where S1 is the supplementary data file number 7, 3-25-0 is session number, bo is animal code, 9F is episode number, and txt is file type extension. Each column of each file contains raw EMG signal of a specific muscle in mV sampled at 3000 Hz and band-pass filtered (Butterworth zero-lag filter, 30 Hz– 1000 Hz, 3 dB). First line of each file contains muscle name abbreviations (see Table 3 in the manuscript): MG, medial gastrocnemius; SO, soleus; BFS, biceps femoris anterior; IP, iliopsoas; TA, tibialis anterior; VA, vastus lateralis and vastus medialis. (ZIP) [file pcbi.1009677.s001.zip › S1_Data/S1_Data_38_6-9-0_br_23F.txt]

BFP	MG	SO	BFA	VM	TA	VL	IP	RF	MGprox	Sural Nerve
-0.09	0.027	0.021	0.039	-0.026	-6.822	0.023	0.07	2.445	0.031	0.009
0.15	0.016	0.019	0.024	-0.03	-5.994	0.02	0.073	2.449	0.033	-0.003
0.26	0.024	0	0.017	-0.03	-4.811	0.042	0.068	2.477	0.031	-0.008
0.216	0.027	-0.005	0.013	-0.023	-3.835	0.061	0.067	2.501	0.026	-0.008
0.194	0.034	0.006	0.011	-0.019	-2.909	0.05	0.071	2.493	0.026	-0.011
0.175	0.048	-0.002	0.013	-0.021	-1.989	0.035	0.067	2.483	0.021	-0.011
0.129	0.041	-0.01	0.01	-0.02	-1.194	0.034	0.063	2.492	0.016	-0.008
0.108	0.033	-0.005	-0.002	-0.013	-0.519	0.048	0.062	2.501	0.019	-0.012
0.11	0.045	-0.006	-0.014	-0.004	0.108	0.057	0.063	2.507	0.018	-0.016
0.108	0.048	-0.001	-0.011	-0.004	0.671	0.034	0.071	2.516	0.015	-0.009
0.092	0.04	-0.003	-0.003	-0.001	1.164	-0.008	0.08	2.522	0.016	-0.001
0.074	0.041	-0.021	-0.001	0.005	1.625	-0.041	0.081	2.529	0.02	-0.001
0.083	0.051	-0.023	0.004	0.002	2.043	-0.037	0.077	2.54	0.027	-0.008
0.095	0.059	-0.016	0.003	0.007	2.391	-0.015	0.082	2.539	0.023	-0.014
0.07	0.058	-0.019	-0.007	0.008	2.671	-0.019	0.083	2.522	0.007	-0.01
0.037	0.058	-0.024	-0.008	-0.008	2.934	-0.021	0.069	2.531	0.002	-0.006
0.027	0.058	-0.025	-0.004	-0.01	3.164	-0.008	0.067	2.557	0.01	-0.004
0.029	0.04	-0.024	-0.01	0.005	3.304	-0.007	0.082	2.553	0.022	0
0.029	0.021	-0.025	-0.018	0.011	3.482	-0.01	0.087	2.548	0.029	-0.002
0.01	0.039	-0.025	-0.021	0.007	3.709	-0.004	0.083	2.562	0.022	-0.009
0.004	0.064	-0.02	-0.025	0.002	3.815	0	0.083	2.555	0.021	-0.012
0.037	0.058	-0.024	-0.019	0.005	3.777	-0.011	0.084	2.545	0.025	-0.008
0.044	0.046	-0.028	-0.01	0.012	3.646	-0.025	0.078	2.554	0.016	-0.003
0.017	0.046	-0.024	-0.017	0.01	3.562	-0.016	0.074	2.551	0.012	0.004
0.009	0.045	-0.021	-0.023	0.006	3.581	-0.001	0.079	2.546	0.023	0.006
0.002	0.05	-0.018	-0.02	0.004	3.559	0	0.075	2.573	0.027	0.003
-0.01	0.056	-0.015	-0.025	0.006	3.504	-0.001	0.065	2.572	0.017	0.001
-0.01	0.05	-0.027	-0.025	0.014	3.419	0	0.071	2.523	0.005	-0.002
-0.01	0.051	-0.033	-0.021	0.012	3.263	0.001	0.082	2.534	0.008	-0.006
-0.011	0.053	-0.023	-0.017	0.002	3.149	0.002	0.082	2.59	0.018	-0.002
-0.013	0.048	-0.026	-0.011	0.01	3.107	-0.001	0.076	2.571	0.015	0.002
-0.017	0.04	-0.026	-0.014	0.017	3.054	-0.005	0.075	2.522	0.012	0.001
-0.007	0.048	-0.006	-0.014	-0.001	2.922	-0.001	0.082	2.533	0.013	0
0.005	0.063	-0.008	-0.01	-0.021	2.732	0.003	0.085	2.572	0.011	0.001
-0.008	0.05	-0.02	-0.008	-0.017	2.552	0.002	0.079	2.589	0.008	0
-0.019	0.034	-0.008	0.002	0.004	2.386	0	0.076	2.556	0.011	0
-0.017	0.04	0.002	0.005	0.012	2.293	0.006	0.076	2.53	0.016	0.004
-0.015	0.039	-0.008	0.003	0.001	2.242	0.019	0.074	2.562	0.012	0.003
-0.017	0.04	-0.016	0.01	-0.004	2.126	0.023	0.077	2.566	0.017	0
-0.02	0.047	-0.01	0.006	0.003	1.997	0.025	0.08	2.55	0.024	-0.001
-0.008	0.04	-0.004	-0.002	0.012	1.895	0.028	0.077	2.565	0.016	-0.003
0.003	0.041	-0.006	0.005	0.017	1.778	0.014	0.079	2.554	0.014	0.007
-0.012	0.052	-0.005	0.006	0.013	1.654	0.001	0.085	2.542	0.028	0.019
-0.012	0.049	-0.005	-0.003	0.015	1.558	0.002	0.076	2.563	0.038	0.01
0.003	0.046	-0.022	0.002	0.025	1.452	-0.001	0.066	2.558	0.025	0
-0.006	0.053	-0.035	0.007	0.024	1.314	-0.007	0.078	2.525	0.009	-0.001
-0.019	0.055	-0.021	0.001	0.019	1.228	0.001	0.087	2.508	0.01	-0.005
-0.019	0.052	0.002	0.003	0.009	1.156	0.009	0.084	2.513	0.014	-0.003
-0.006	0.055	-0.001	0.003	-0.012	1.029	-0.001	0.084	2.529	0.014	0.008
0.008	0.055	-0.019	-0.012	-0.017	0.927	-0.007	0.078	2.556	0.013	0.007
-0.013	0.052	-0.015	-0.018	-0.007	0.886	0.004	0.069	2.559	0.009	0.003
-0.036	0.045	-0.002	-0.009	-0.008	0.835	0.014	0.074	2.52	0.012	0
-0.021	0.034	-0.005	-0.006	-0.006	0.694	0.014	0.079	2.497	0.025	-0.004
-0.004	0.038	-0.009	-0.009	0.007	0.534	0.012	0.073	2.514	0.031	-0.001
-0.018	0.045	-0.011	-0.005	0.008	0.478	0.016	0.068	2.537	0.015	0.004
-0.039	0.042	-0.016	0.008	0.008	0.456	0.029	0.072	2.555	0.011	-0.001
-0.034	0.042	-0.013	0.021	0.018	0.394	0.055	0.075	2.549	0.019	-0.006
-0.023	0.041	-0.004	0.019	0.029	0.27	0.094	0.074	2.509	0.013	-0.001
-0.025	0.038	-0.012	0.01	0.037	0.128	0.103	0.074	2.498	0.009	0.003
-0.015	0.047	-0.027	0.013	0.02	0.081	0.062	0.071	2.526	0.016	-0.002
-0.013	0.058	-0.025	0.012	-0.002	0.068	0.011	0.066	2.533	0.016	-0.004
-0.023	0.05	-0.021	0.001	-0.001	0.023	-0.025	0.067	2.532	0.018	0.003
-0.027	0.039	-0.025	-0.004	-0.014	0.035	-0.03	0.067	2.547	0.025	0.008
-0.019	0.034	-0.016	0.005	-0.033	0.093	-0.013	0.064	2.546	0.023	0.003
0.017	0.031	-0.009	0.012	-0.028	0.081	-0.008	0.071	2.528	0.013	-0.006
0.019	0.03	-0.015	0.005	-0.015	-0.019	-0.014	0.077	2.528	0.008	-0.002
-0.028	0.04	-0.017	0.005	-0.013	-0.122	-0.008	0.074	2.528	0.015	0.01
-0.034	0.056	-0.012	0.013	-0.009	-0.202	0.004	0.079	2.513	0.015	0.006
-0.014	0.045	-0.012	0.009	0.003	-0.272	0.011	0.086	2.514	0.014	-0.006
-0.021	0.03	-0.02	0.004	0.004	-0.248	0.023	0.084	2.533	0.021	-0.008
-0.016	0.039	-0.018	0.005	-0.011	-0.144	0.053	0.083	2.536	0.026	-0.006
0.011	0.038	-0.002	0.003	-0.009	-0.126	0.079	0.084	2.52	0.025	0.003
0.009	0.036	-0.005	0.01	0.015	-0.188	0.062	0.084	2.51	0.024	0.013
-0.016	0.053	-0.02	0.013	0.021	-0.222	0.011	0.08	2.522	0.023	0.01
-0.009	0.058	-0.012	0.008	0.008	-0.234	-0.031	0.077	2.54	0.016	0.006
-0.005	0.054	-0.003	0.007	0.002	-0.292	-0.037	0.078	2.522	0.013	0.011
-0.028	0.057	-0.004	0.011	0.006	-0.366	-0.025	0.073	2.5	0.025	0.007
-0.028	0.049	0.003	0.011	0.006	-0.345	-0.018	0.075	2.524	0.031	0
-0.017	0.04	0.002	0.006	0.003	-0.261	-0.013	0.077	2.546	0.023	0.003
-0.01	0.049	-0.007	0.005	0.001	-0.188	-0.002	0.063	2.545	0.017	-0.006
0.008	0.054	-0.002	0.011	-0.001	-0.2	0.002	0.063	2.557	0.02	-0.007
0.01	0.04	-0.006	0.006	-0.003	-0.342	-0.011	0.079	2.562	0.023	0.009
-0.001	0.036	-0.016	-0.004	-0.006	-0.401	-0.019	0.077	2.551	0.026	0.008
-0.013	0.045	-0.01	0.004	-0.004	-0.349	-0.009	0.07	2.545	0.024	-0.001
-0.012	0.047	-0.001	0.012	-0.003	-0.38	0.01	0.079	2.54	0.013	0
0.01	0.045	-0.005	0.003	-0.006	-0.422	0.04	0.079	2.532	0.013	-0.001
0.013	0.044	-0.011	-0.003	-0.007	-0.374	0.064	0.074	2.519	0.028	0.004
-0.012	0.045	-0.007	0.002	-0.004	-0.292	0.064	0.074	2.516	0.025	0.013
-0.022	0.054	-0.004	0.007	0.005	-0.228	0.052	0.076	2.52	0.012	0.006
-0.007	0.052	-0.01	0.008	0.006	-0.14	0.041	0.082	2.524	0.016	-0.01
0	0.032	-0.009	0.019	-0.006	-0.046	0.028	0.087	2.54	0.022	-0.009
-0.005	0.027	-0.003	0.035	-0.005	-0.042	0.007	0.08	2.525	0.018	0.003
0.009	0.047	0.001	0.03	0.005	-0.078	-0.003	0.069	2.504	0.016	0.006
0.01	0.056	0.005	0.018	0.006	-0.102	-0.004	0.072	2.539	0.016	-0.001
-0.015	0.045	-0.004	0.004	-0.001	-0.045	-0.009	0.073	2.548	0.017	-0.004
-0.01	0.04	-0.022	-0.025	-0.007	0.112	-0.004	0.064	2.517	0.022	0.005
-0.005	0.048	-0.028	-0.052	-0.006	0.198	0.01	0.066	2.525	0.021	0.004
-0.03	0.053	-0.023	-0.065	0.002	0.302	0.014	0.077	2.538	0.022	-0.003
-0.029	0.045	-0.014	-0.057	0.006	0.492	0.012	0.08	2.535	0.028	-0.002
-0.015	0.032	-0.006	-0.032	0.003	0.55	0.012	0.078	2.525	0.018	-0.005
-0.02	0.039	-0.009	-0.007	-0.001	0.499	0.01	0.076	2.509	0.012	-0.007
-0.013	0.056	-0.014	0.003	0	0.447	0.013	0.083	2.517	0.017	-0.001
-0.001	0.048	-0.012	0.003	0.009	0.351	0.02	0.091	2.534	0.018	0.006
-0.004	0.04	-0.021	0.01	0.011	0.256	0.02	0.084	2.52	0.021	0.007
-0.008	0.046	-0.025	0.02	-0.002	0.302	0.014	0.075	2.506	0.023	0.007
0	0.042	-0.01	0.015	-0.011	0.437	0.004	0.067	2.516	0.019	0.005
0.019	0.037	-0.005	0.001	-0.009	0.481	-0.003	0.06	2.523	0.02	-0.001
0.03	0.041	-0.017	-0.013	0	0.482	0.004	0.066	2.529	0.023	-0.008
0.017	0.039	-0.014	-0.019	0.003	0.472	0.014	0.076	2.528	0.02	-0.009
-0.001	0.046	-0.005	-0.008	-0.003	0.382	0.016	0.08	2.504	0.015	0.002
-0.006	0.06	-0.007	0	-0.006	0.285	0.012	0.083	2.507	0.012	0.007
-0.018	0.059	-0.006	-0.009	-0.003	0.229	0.005	0.081	2.537	0.012	0.005
-0.019	0.049	-0.017	-0.011	-0.003	0.185	0.001	0.074	2.538	0.019	0.006
0.004	0.048	-0.032	-0.005	-0.003	0.14	0.008	0.067	2.518	0.029	0.003
0.002	0.049	-0.014	-0.016	-0.001	0.162	0.016	0.068	2.498	0.031	-0.001
-0.011	0.045	0.002	-0.036	0	0.274	0.011	0.075	2.498	0.033	0
-0.01	0.04	-0.006	-0.042	-0.002	0.322	0.004	0.077	2.524	0.027	0.001
-0.011	0.044	-0.001	-0.05	-0.005	0.296	0.013	0.077	2.529	0.008	-0.003
-0.002	0.048	0.008	-0.077	-0.007	0.3	0.021	0.074	2.522	-0.001	-0.008
0.006	0.043	-0.003	-0.127	-0.003	0.276	0.011	0.067	2.533	0.006	-0.001
0.006	0.039	-0.02	-0.179	0.001	0.225	0.008	0.066	2.535	0.013	0.006
0.005	0.04	-0.022	-0.138	0.003	0.223	0.023	0.074	2.539	0.014	0.005
-0.006	0.04	-0.015	0.026	-0.001	0.229	0.03	0.078	2.538	0.016	0
-0.006	0.039	-0.013	0.152	-0.007	0.184	0.023	0.072	2.513	0.026	-0.003
0.004	0.036	-0.017	0.165	0.002	0.139	0.01	0.068	2.505	0.024	0.002
0.001	0.043	-0.014	0.16	-0.004	0.207	0.001	0.072	2.539	0.008	0.002
0.011	0.054	-0.001	0.145	-0.022	0.36	0.002	0.076	2.562	0.008	-0.003
0.014	0.038	0.004	0.057	-0.006	0.451	0.009	0.074	2.538	0.026	0
-0.007	0.018	-0.006	-0.04	0.016	0.471	0.012	0.074	2.516	0.028	0.004
-0.018	0.029	-0.011	-0.079	0.005	0.447	0.011	0.074	2.53	0.02	0.004
-0.017	0.049	-0.007	-0.096	-0.004	0.385	0.008	0.073	2.55	0.031	0
-0.006	0.056	-0.008	-0.088	0.009	0.36	0.005	0.076	2.558	0.035	-0.004
0.004	0.055	-0.012	-0.035	0.009	0.332	0.005	0.08	2.54	0.014	0
-0.011	0.043	-0.016	0.021	0.001	0.247	0.003	0.076	2.522	0.001	0.004
-0.01	0.038	-0.023	0.083	0.003	0.227	0.009	0.072	2.53	0.008	0.002
0.003	0.051	-0.017	0.156	-0.004	0.304	0.021	0.072	2.516	0.016	0.002
-0.01	0.053	-0.005	0.157	-0.019	0.339	0.017	0.075	2.489	0.018	0.003
-0.013	0.043	-0.015	0.088	-0.013	0.285	0.003	0.08	2.515	0.013	-0.001
0	0.043	-0.028	0.046	0	0.251	0.008	0.073	2.548	0.016	-0.005
-0.002	0.049	-0.016	0.053	-0.005	0.237	0.02	0.062	2.53	0.027	-0.001
-0.005	0.045	-0.005	0.039	-0.008	0.189	0.017	0.062	2.521	0.031	0.003
-0.003	0.036	-0.018	-0.009	-0.004	0.186	0.004	0.069	2.55	0.028	0.001
-0.005	0.035	-0.025	-0.025	-0.008	0.172	-0.008	0.075	2.57	0.019	0.004
-0.004	0.046	-0.009	-0.005	-0.008	0.07	-0.003	0.077	2.56	0.013	0.008
-0.003	0.05	-0.005	0.003	0	0.05	0.033	0.074	2.544	0.016	0.005
-0.012	0.036	-0.013	-0.004	0.002	0.193	0.073	0.078	2.543	0.016	-0.002
-0.022	0.032	0	-0.004	0.005	0.34	0.085	0.082	2.554	0.014	-0.007
-0.024	0.04	0.015	0.01	0.014	0.383	0.064	0.076	2.548	0.022	0
-0.015	0.044	0.002	0.015	0.008	0.378	0.023	0.076	2.521	0.03	0.011
0.002	0.049	-0.018	0.006	0	0.358	-0.014	0.082	2.512	0.024	0.01
0.011	0.052	-0.021	-0.001	0.008	0.335	-0.028	0.074	2.525	0.014	0.001
0.011	0.046	-0.011	-0.004	0.008	0.369	-0.026	0.068	2.523	0.009	0.002
0	0.047	-0.002	-0.006	-0.005	0.375	-0.017	0.076	2.518	0.011	0.006
-0.013	0.048	-0.004	0.001	-0.006	0.274	-0.006	0.083	2.523	0.014	0.006
-0.001	0.037	-0.015	0.004	0.006	0.241	0.001	0.08	2.531	0.014	0.006
0.012	0.034	-0.017	-0.006	0.002	0.338	0.006	0.078	2.531	0.018	0.002
-0.002	0.033	-0.005	-0.007	-0.01	0.384	0.008	0.078	2.521	0.017	0
-0.011	0.035	0.004	0	-0.001	0.369	0.008	0.07	2.517	0.016	0
-0.01	0.047	0.002	0.001	0.009	0.352	0.006	0.073	2.514	0.025	-0.012
-0.011	0.049	-0.01	0.003	0.004	0.283	-0.002	0.084	2.508	0.026	-0.017
-0.003	0.057	-0.019	0.004	0	0.192	-0.005	0.079	2.507	0.016	-0.002
0.008	0.07	-0.022	-0.004	0.004	0.149	0.001	0.079	2.501	0.019	0.008
0.004	0.053	-0.028	-0.012	0.015	0.223	-0.002	0.078	2.498	0.025	0.002
0.003	0.038	-0.013	-0.011	0.021	0.371	-0.004	0.065	2.502	0.017	-0.002
0.007	0.058	0.01	-0.01	0.011	0.413	0.011	0.067	2.515	0.015	0
-0.004	0.061	-0.005	-0.015	-0.011	0.416	0.015	0.083	2.532	0.016	-0.001
-0.017	0.034	-0.028	-0.018	-0.023	0.502	0.002	0.084	2.535	0.012	-0.002
-0.005	0.027	-0.015	-0.008	-0.013	0.573	-0.002	0.078	2.531	0.019	0.002
0.006	0.045	-0.003	0	0.003	0.581	0.003	0.078	2.531	0.024	0.006
0.002	0.05	-0.005	0	0.003	0.515	0.007	0.08	2.522	0.019	0.001
0.002	0.04	-0.001	0.002	-0.008	0.426	0.011	0.079	2.502	0.02	-0.002
0.002	0.04	-0.012	0.004	-0.011	0.432	0.02	0.075	2.511	0.019	-0.001
0.001	0.04	-0.026	0.005	-0.001	0.469	0.027	0.073	2.542	0.015	-0.001
0.004	0.043	-0.016	0.008	0.004	0.433	0.02	0.081	2.538	0.015	-0.002
-0.004	0.046	-0.005	0.009	-0.004	0.346	0.017	0.086	2.514	0.019	-0.002
-0.027	0.038	-0.009	0.009	-0.007	0.313	0.03	0.076	2.521	0.024	-0.002
-0.028	0.035	-0.018	0.007	0.002	0.382	0.034	0.071	2.536	0.019	-0.001
-0.006	0.042	-0.012	-0.004	0.008	0.455	0.02	0.073	2.54	0.016	-0.005
0.007	0.053	0.004	-0.013	0.004	0.444	0.007	0.066	2.536	0.032	-0.01
-0.007	0.05	-0.006	-0.005	-0.002	0.262	0.004	0.062	2.53	0.044	-0.003
-0.032	0.038	-0.025	0.013	-0.001	0.023	-0.001	0.068	2.539	0.032	0.007
-0.017	0.043	-0.018	0.019	-0.003	0.024	-0.008	0.064	2.551	0.019	0.008
0.005	0.044	-0.004	0	-0.01	0.124	-0.01	0.057	2.543	0.019	0.007
-0.01	0.034	-0.002	-0.009	-0.005	0.107	-0.008	0.064	2.535	0.021	0.008
-0.014	0.04	-0.007	0.009	0.002	0.103	-0.003	0.077	2.55	0.022	0.005
0	0.047	-0.015	0.021	-0.003	0.152	0.006	0.08	2.56	0.017	0.001
-0.002	0.048	-0.02	0.017	-0.003	0.201	0.011	0.083	2.549	0.017	0.002
-0.005	0.051	-0.017	0.01	0.008	0.228	0.008	0.084	2.556	0.029	0.002
-0.003	0.048	-0.012	-0.001	0.006	0.22	0.001	0.075	2.569	0.032	0.001
-0.004	0.049	-0.013	-0.004	-0.009	0.161	-0.005	0.075	2.547	0.027	0
-0.005	0.062	-0.008	0.002	-0.007	0.13	-0.006	0.082	2.519	0.029	0.005
-0.004	0.057	-0.002	-0.005	0.003	0.212	0	0.072	2.528	0.026	0.006
-0.005	0.041	-0.009	-0.022	0.005	0.268	0.016	0.067	2.55	0.013	-0.005
-0.008	0.046	-0.014	-0.022	0.009	0.252	0.042	0.082	2.554	0.006	-0.009
0.003	0.052	-0.012	-0.015	0.009	0.267	0.05	0.088	2.544	0.005	-0.001
0.014	0.045	-0.01	-0.015	-0.001	0.286	0.036	0.084	2.527	0.003	0.002
0.001	0.045	-0.007	-0.015	-0.005	0.338	0.02	0.077	2.508	0.012	0.001
-0.009	0.046	-0.005	-0.012	-0.002	0.446	0.011	0.068	2.513	0.02	-0.003
-0.007	0.043	-0.007	-0.013	-0.001	0.505	0.016	0.068	2.533	0.009	-0.004
-0.01	0.048	-0.009	-0.019	-0.002	0.453	0.036	0.071	2.529	0.013	0.005
0	0.05	-0.012	-0.022	-0.003	0.364	0.049	0.076	2.515	0.027	0.005
0.013	0.045	-0.006	-0.007	-0.013	0.41	0.044	0.087	2.524	0.019	-0.005
-0.004	0.047	-0.003	0.022	-0.012	0.524	0.03	0.083	2.526	0.01	-0.004
-0.007	0.044	-0.011	0.029	0.003	0.514	0.014	0.069	2.517	0.017	0.005
0.018	0.033	-0.021	0.014	0.007	0.473	0.007	0.075	2.513	0.021	0.002
0.019	0.044	-0.023	0.019	0.006	0.543	0.011	0.082	2.512	0.015	0.001
-0.002	0.057	-0.012	0.022	0.004	0.656	0.008	0.07	2.512	0.02	0.01
-0.021	0.044	-0.007	0.007	0.003	0.702	-0.003	0.062	2.506	0.028	0.006
-0.029	0.033	-0.019	0.01	0.004	0.702	-0.002	0.066	2.498	0.025	-0.003
-0.019	0.038	-0.02	0.012	0.003	0.652	0.005	0.076	2.507	0.019	0.001
-0.008	0.041	-0.014	-0.006	0.001	0.537	0	0.08	2.519	0.011	0.006
-0.011	0.045	-0.017	-0.01	0.001	0.486	-0.006	0.078	2.497	0.005	0.005
-0.017	0.05	-0.015	-0.01	-0.002	0.515	0.002	0.082	2.468	0.01	0
-0.007	0.053	-0.014	-0.034	-0.003	0.516	0.013	0.082	2.483	0.014	0.002
0.015	0.054	-0.021	-0.073	0	0.533	0.011	0.077	2.523	0.013	0.005
0.011	0.044	-0.015	-0.138	-0.004	0.597	0.006	0.081	2.547	0.015	0.001
-0.005	0.033	-0.012	-0.245	-0.006	0.64	0.011	0.083	2.539	0.022	0
0.01	0.034	-0.022	-0.295	0.001	0.655	0.015	0.076	2.515	0.029	0.005
0.012	0.038	-0.014	-0.2	-0.004	0.604	0.013	0.068	2.524	0.029	0.004
-0.009	0.049	-0.001	-0.039	-0.011	0.421	0.024	0.069	2.549	0.021	0.004
-0.017	0.056	-0.01	0.08	-0.005	0.27	0.059	0.076	2.545	0.011	0.005
-0.026	0.041	-0.023	0.122	-0.003	0.249	0.086	0.076	2.541	0.008	0
-0.027	0.04	-0.008	0.133	-0.004	0.217	0.074	0.071	2.539	0.016	0.001
-0.01	0.059	0.004	0.151	0.001	0.189	0.039	0.07	2.535	0.024	0.005
-0.003	0.047	-0.006	0.129	0.007	0.197	-0.001	0.075	2.552	0.019	0.002
0.01	0.029	-0.002	0.111	0.003	0.194	-0.025	0.078	2.543	0.015	-0.003
-0.001	0.04	0.006	0.138	-0.002	0.228	-0.024	0.073	2.512	0.02	-0.002
-0.036	0.047	-0.002	0.134	0.001	0.285	-0.013	0.072	2.516	0.022	0.003
-0.025	0.044	-0.006	0.089	-0.001	0.345	-0.002	0.08	2.532	0.026	0.001
0	0.043	-0.008	0.05	-0.003	0.308	0.006	0.08	2.543	0.03	-0.003
-0.005	0.044	-0.017	0.037	0.002	0.174	0.009	0.072	2.553	0.023	0.002
-0.011	0.043	-0.024	0.031	0.003	0.173	0.009	0.07	2.556	0.021	0.002
-0.006	0.042	-0.014	0.017	0.004	0.22	0.007	0.07	2.555	0.022	-0.003
-0.005	0.044	-0.006	-0.001	0.006	0.202	0.002	0.072	2.549	0.017	0.001
-0.02	0.041	-0.01	-0.014	0.004	0.209	-0.004	0.078	2.542	0.026	0.002
-0.022	0.03	-0.012	-0.013	0.002	0.166	-0.009	0.08	2.541	0.029	-0.002
0.002	0.037	-0.011	-0.01	0.001	0.113	-0.009	0.079	2.548	0.013	-0.001
0	0.056	-0.017	-0.018	0	0.162	-0.004	0.08	2.557	0.011	-0.003
-0.018	0.053	-0.025	-0.016	-0.001	0.158	0.006	0.076	2.548	0.019	-0.009
-0.005	0.042	-0.006	-0.001	-0.002	-0.006	0.016	0.072	2.527	0.013	-0.007
0.005	0.048	0.021	0.01	-0.003	-0.146	0.013	0.077	2.519	0.011	0.006
-0.003	0.05	0.013	0.008	-0.007	-0.134	0.011	0.077	2.533	0.024	0.008
0.008	0.039	-0.006	0.005	-0.003	-0.084	0.021	0.072	2.544	0.028	-0.004
0.02	0.041	-0.003	0.01	0.011	-0.084	0.019	0.074	2.533	0.017	-0.006
0.004	0.056	-0.003	0.012	0.009	-0.127	0.003	0.071	2.528	0.011	-0.001
0.003	0.061	-0.011	0.021	-0.006	-0.169	0.003	0.065	2.533	0.012	-0.003
0.017	0.045	-0.009	0.019	-0.002	-0.148	0.007	0.072	2.519	0.017	0.002
0.006	0.029	-0.001	-0.011	0.007	-0.115	-0.004	0.08	2.518	0.019	0.01
-0.007	0.041	-0.008	-0.015	-0.003	-0.113	-0.009	0.075	2.54	0.018	0.007
-0.004	0.049	-0.016	0.01	-0.014	-0.056	-0.011	0.07	2.531	0.022	-0.003
-0.004	0.031	-0.003	0.005	-0.008	0.055	-0.012	0.072	2.514	0.023	-0.003
-0.006	0.03	-0.002	-0.003	0.007	0.099	-0.003	0.072	2.516	0.018	0.009
-0.006	0.045	-0.015	0.005	0.003	0.121	0.004	0.07	2.512	0.011	0.012
-0.007	0.046	-0.007	0.001	-0.01	0.217	0.012	0.073	2.521	0.008	0.003
-0.008	0.048	-0.003	-0.004	-0.009	0.242	0.032	0.077	2.534	0.015	0.002
-0.008	0.045	-0.02	-0.007	-0.009	0.179	0.05	0.073	2.527	0.022	0.001
-0.008	0.037	-0.016	-0.015	-0.013	0.175	0.056	0.068	2.527	0.021	-0.008
-0.013	0.042	-0.004	-0.012	-0.005	0.184	0.045	0.072	2.519	0.021	-0.007
-0.006	0.042	-0.017	-0.012	0.005	0.22	0.029	0.076	2.508	0.021	0
0.016	0.035	-0.019	-0.021	0.003	0.309	0.015	0.074	2.506	0.023	0.001
0.015	0.041	-0.008	-0.011	0.002	0.376	-0.006	0.074	2.496	0.021	0.004
-0.007	0.051	-0.013	0	0.012	0.44	-0.018	0.075	2.511	0.013	0.005
-0.016	0.052	-0.02	-0.008	0.018	0.491	-0.009	0.07	2.548	0.013	-0.002
-0.016	0.052	-0.02	-0.013	0.01	0.53	-0.004	0.069	2.542	0.023	-0.006
-0.006	0.049	-0.023	-0.01	-0.002	0.516	0.012	0.077	2.498	0.02	-0.005
0.003	0.04	-0.018	-0.011	-0.005	0.409	0.038	0.077	2.486	0.018	-0.002
-0.007	0.043	-0.013	-0.003	-0.003	0.446	0.027	0.07	2.517	0.031	0.001
-0.017	0.055	-0.017	0.009	0.003	0.61	0	0.074	2.537	0.031	0
-0.028	0.051	-0.015	-0.006	0.003	0.61	-0.004	0.082	2.529	0.019	-0.001
-0.028	0.048	-0.014	-0.019	0.003	0.534	0.003	0.079	2.508	0.022	0.001
-0.01	0.059	-0.016	-0.006	0.01	0.514	0.008	0.078	2.491	0.021	0.008
-0.003	0.053	-0.014	-0.003	0.009	0.461	-0.003	0.087	2.512	0.013	0.011
0.005	0.032	-0.017	-0.014	0	0.426	-0.019	0.081	2.549	0.013	0.008
0.004	0.035	-0.019	-0.006	-0.003	0.486	-0.011	0.075	2.542	0.019	0.002
-0.011	0.045	-0.007	0.01	-0.003	0.515	0.003	0.088	2.523	0.02	-0.004
0.001	0.036	0.002	0.012	-0.007	0.435	0.004	0.09	2.537	0.021	-0.008
0.014	0.029	-0.005	0.009	-0.011	0.368	0.002	0.073	2.542	0.022	-0.004
-0.003	0.04	-0.014	0.009	-0.013	0.37	0	0.066	2.535	0.016	-0.001
-0.005	0.05	-0.014	0.005	-0.011	0.372	-0.004	0.076	2.537	0.012	-0.002
0.015	0.049	-0.015	-0.001	-0.003	0.369	-0.004	0.082	2.54	0.018	-0.002
0.025	0.037	-0.018	0	0	0.362	-0.003	0.078	2.552	0.026	-0.003
0.025	0.032	-0.017	-0.001	0.004	0.322	-0.004	0.074	2.556	0.029	-0.001
0.003	0.045	-0.016	-0.008	0.011	0.327	-0.009	0.071	2.547	0.024	0.005
-0.014	0.048	-0.011	-0.004	0.002	0.378	-0.008	0.071	2.543	0.013	0.01
-0.009	0.038	-0.014	0.007	-0.01	0.339	-0.004	0.075	2.548	0.011	0.004
-0.021	0.04	-0.019	0.004	0.001	0.259	-0.001	0.072	2.554	0.017	-0.011
-0.025	0.049	-0.01	-0.005	0.016	0.296	0.033	0.067	2.555	0.019	-0.014
-0.003	0.058	-0.003	-0.009	0.007	0.378	0.083	0.068	2.556	0.017	-0.002
0.004	0.061	-0.011	-0.007	0.001	0.348	0.077	0.072	2.555	0.025	0.004
0.001	0.049	-0.022	-0.006	0.01	0.354	0.033	0.072	2.533	0.03	0
0.003	0.045	-0.014	-0.004	0.007	0.465	0.014	0.076	2.505	0.019	-0.008
-0.008	0.052	-0.009	0.004	-0.007	0.52	0.015	0.083	2.509	0.011	-0.01
-0.016	0.048	-0.019	0.013	-0.01	0.55	0.023	0.078	2.527	0.018	0.004
-0.017	0.039	-0.013	0.009	-0.003	0.558	0.038	0.075	2.531	0.023	0.015
-0.021	0.051	-0.005	0	-0.01	0.58	0.043	0.08	2.532	0.016	0.007
-0.002	0.067	-0.01	0.004	-0.022	0.714	0.042	0.072	2.524	0.017	-0.005
0.02	0.043	-0.006	0.003	-0.004	0.774	0.038	0.071	2.511	0.025	-0.005
0.007	0.016	-0.001	-0.005	0.009	0.718	0.023	0.079	2.528	0.023	0.006
-0.007	0.031	-0.006	0.005	-0.001	0.7	0.009	0.078	2.538	0.023	0.012
-0.006	0.047	0.002	0.009	0.001	0.705	0	0.079	2.526	0.03	0.01
0.005	0.038	0.006	0.004	0.005	0.677	-0.009	0.085	2.527	0.02	0.009
0.015	0.036	-0.009	0.015	0.001	0.632	-0.013	0.079	2.518	0.01	0.01
0.003	0.043	-0.014	0.013	0.003	0.603	-0.007	0.075	2.51	0.013	0.009
-0.008	0.052	-0.01	-0.002	0.008	0.583	0.006	0.085	2.522	0.01	-0.001
-0.006	0.057	-0.011	0.003	-0.001	0.542	0.011	0.085	2.52	0.008	-0.01
-0.005	0.053	-0.006	0.003	-0.011	0.499	0.008	0.072	2.514	0.016	-0.002
-0.007	0.049	-0.004	-0.007	-0.003	0.464	0.011	0.074	2.522	0.019	0.01
-0.007	0.047	-0.015	0.006	0.003	0.458	0.016	0.077	2.526	0.019	0.006
-0.007	0.044	-0.017	0.019	-0.002	0.519	0.013	0.069	2.511	0.018	-0.006
-0.009	0.041	-0.009	0.011	0.004	0.533	0.015	0.065	2.504	0.018	-0.008
-0.008	0.036	-0.017	0.004	0.009	0.442	0.025	0.07	2.504	0.023	-0.003
-0.005	0.04	-0.022	0.005	-0.005	0.361	0.021	0.075	2.495	0.023	-0.002
-0.022	0.047	-0.007	0.008	-0.015	0.303	0.007	0.077	2.499	0.015	-0.001
-0.021	0.044	-0.004	0.005	-0.001	0.23	0.005	0.08	2.506	0.017	0.009
0.005	0.044	-0.016	0.001	0.004	0.202	0.01	0.08	2.512	0.018	0.016
-0.012	0.05	-0.003	0.002	-0.009	0.238	0.01	0.075	2.534	0.013	0.012
-0.026	0.048	0.014	0	-0.004	0.26	0.009	0.069	2.549	0.017	0.004
0.002	0.051	-0.009	0.003	0.011	0.278	0.008	0.061	2.538	0.022	0.004
-0.008	0.057	-0.027	0.011	0.007	0.325	0.011	0.068	2.521	0.019	0.012
-0.035	0.046	-0.015	0.016	0	0.299	0.019	0.083	2.511	0.013	0.013
-0.025	0.036	-0.005	0.016	0.006	0.173	0.019	0.077	2.498	0.007	0.005
-0.005	0.045	-0.01	0.01	0.001	0.039	0.011	0.071	2.499	0.007	0
0.014	0.055	-0.019	0.01	-0.008	0.033	0.008	0.08	2.512	0.015	-0.002
0.012	0.042	-0.023	0.011	-0.003	0.158	0.01	0.081	2.511	0.017	-0.003
-0.016	0.029	-0.023	0	-0.007	0.177	0.011	0.076	2.522	0.016	0.001
-0.007	0.039	-0.02	-0.003	-0.016	0.13	0.007	0.074	2.534	0.027	0.006
0.028	0.048	-0.007	0.011	-0.007	0.194	0.004	0.07	2.522	0.036	-0.001
0.026	0.038	0.002	0.013	0.007	0.24	0.008	0.073	2.522	0.024	-0.008
0.005	0.041	-0.005	0.01	0.007	0.244	0.011	0.078	2.541	0.014	-0.006
-0.014	0.057	-0.015	0.026	-0.005	0.289	0.012	0.075	2.541	0.018	-0.006
-0.023	0.052	-0.015	0.035	-0.012	0.288	0.01	0.068	2.518	0.014	-0.008
-0.007	0.039	-0.013	0.025	-0.012	0.199	-0.002	0.066	2.51	0.013	-0.004
-0.011	0.045	-0.007	0.015	-0.01	0.116	-0.002	0.065	2.523	0.021	-0.001
-0.027	0.047	0.009	0.003	-0.009	0.096	0.013	0.067	2.537	0.023	-0.001
-0.005	0.041	0.007	-0.018	-0.008	0.112	0.014	0.077	2.536	0.024	-0.002
0.007	0.039	-0.012	-0.04	-0.004	0.132	0.013	0.082	2.529	0.032	-0.001
-0.008	0.037	-0.014	-0.051	0.002	0.11	0.015	0.07	2.536	0.032	-0.001
-0.01	0.031	-0.001	-0.044	0	0.013	0.008	0.062	2.52	0.025	-0.002
-0.009	0.033	0.007	-0.023	0.004	-0.069	0.007	0.069	2.492	0.022	0
-0.001	0.051	0.004	-0.01	0.018	-0.055	0.012	0.082	2.511	0.025	0.008
0.007	0.054	-0.017	-0.006	0.017	-0.016	0.012	0.086	2.541	0.023	0.011
0.007	0.04	-0.029	0.002	-0.001	-0.031	0.011	0.087	2.542	0.011	0.003
0.006	0.037	-0.013	0.01	-0.004	-0.03	0.012	0.084	2.54	0.009	0
-0.003	0.044	-0.01	0.01	0.003	0.027	0.011	0.073	2.539	0.019	0.004
-0.012	0.044	-0.02	0.006	0.006	0.05	0.012	0.074	2.537	0.015	0.003
-0.013	0.042	-0.011	0.003	0.002	0.05	0.011	0.081	2.54	0.009	-0.001
-0.014	0.051	-0.004	0.009	-0.012	0.107	0.002	0.078	2.526	0.016	-0.008
-0.002	0.051	-0.011	0.008	-0.01	0.121	-0.007	0.077	2.512	0.023	-0.008
-0.004	0.036	-0.01	-0.005	0.008	0.05	-0.01	0.074	2.529	0.028	0.004
-0.021	0.044	-0.003	-0.003	0.007	0.043	-0.005	0.071	2.541	0.029	0.001
-0.001	0.059	-0.006	0.009	0.003	0.015	0.009	0.076	2.531	0.022	-0.009
0.024	0.044	-0.015	-0.011	0.011	-0.206	0.028	0.07	2.518	0.019	-0.008
0.011	0.035	-0.017	-0.034	0.006	-0.375	0.043	0.063	2.504	0.021	0
-0.016	0.048	-0.014	-0.021	-0.003	-0.114	0.056	0.071	2.498	0.019	0.004
-0.013	0.053	-0.014	-0.038	-0.004	0.376	0.058	0.079	2.507	0.012	0.004
0.011	0.053	-0.014	-0.116	-0.001	0.553	0.033	0.076	2.52	0.009	0.005
0.008	0.059	-0.021	-0.207	0.007	0.552	0.007	0.072	2.523	0.014	-0.003
-0.006	0.05	-0.028	-0.267	0.009	0.712	-0.004	0.078	2.524	0.017	-0.005
-0.004	0.034	-0.018	-0.191	0.003	0.804	-0.011	0.074	2.521	0.015	0.011
-0.003	0.036	-0.009	0.015	0.002	0.595	-0.012	0.065	2.526	0.019	0.013
-0.004	0.046	-0.012	0.167	0.002	0.234	-0.003	0.073	2.541	0.024	0.007
-0.005	0.042	0	0.194	0.002	0.104	-0.001	0.08	2.531	0.017	0.009
-0.009	0.039	0.004	0.174	-0.003	0.336	-0.003	0.077	2.511	0.01	0.007
0.002	0.054	-0.006	0.145	-0.009	0.587	0.001	0.081	2.52	0.013	-0.001
0.013	0.061	-0.007	0.099	-0.004	0.64	0.004	0.084	2.549	0.022	-0.003
0.001	0.05	-0.015	0.054	0.008	0.691	0.001	0.07	2.566	0.025	-0.001
-0.008	0.039	-0.019	0.033	0.005	0.823	0.01	0.066	2.565	0.016	-0.005
-0.014	0.038	-0.006	0.018	-0.007	0.838	0.013	0.081	2.574	0.014	-0.009
-0.028	0.042	-0.004	0	0	0.712	-0.006	0.08	2.579	0.02	-0.005
-0.02	0.044	-0.015	-0.007	0.005	0.592	-0.014	0.066	2.554	0.012	-0.003
0.005	0.042	-0.011	-0.002	-0.013	0.499	0	0.071	2.55	0.01	0.001
0.002	0.049	-0.005	0.002	-0.017	0.536	0.016	0.079	2.594	0.022	0.004
-0.022	0.053	-0.012	0.005	-0.006	0.735	0.023	0.077	2.607	0.026	-0.004
-0.021	0.043	-0.018	0.004	-0.006	0.823	0.021	0.077	2.586	0.022	-0.004
-0.012	0.043	-0.019	0.004	-0.002	0.714	0.018	0.074	2.603	0.015	0.004
-0.003	0.053	-0.019	0.01	0.003	0.594	0.02	0.072	2.63	0.015	-0.001
0.007	0.049	-0.013	0.015	-0.007	0.566	0.015	0.079	2.633	0.022	-0.002
-0.007	0.038	-0.005	0.025	-0.011	0.535	0.013	0.085	2.633	0.028	0.002
-0.011	0.038	-0.002	0.032	0.003	0.441	0.028	0.088	2.629	0.032	0.001
0.014	0.041	-0.007	0.016	0.014	0.4	0.036	0.086	2.652	0.028	0.004
0.015	0.048	-0.016	-0.002	0.011	0.429	0.023	0.075	2.683	0.022	0.005
-0.009	0.053	-0.022	-0.008	0.006	0.501	0.017	0.069	2.612	0.021	0.001
-0.022	0.037	-0.02	-0.009	0.004	0.627	0.017	0.074	2.543	0.017	0
-0.009	0.028	-0.012	-0.007	0	0.692	0.013	0.074	2.601	0.017	0.002
0.012	0.047	-0.012	-0.006	-0.003	0.667	0.004	0.073	2.701	0.024	0.002
0.008	0.05	-0.016	-0.008	0.003	0.614	-0.007	0.074	2.797	0.025	-0.004
-0.007	0.033	-0.016	0.001	0.016	0.512	-0.003	0.071	2.551	0.022	-0.001
0.004	0.041	-0.011	0.009	0.004	0.416	0.012	0.07	1.975	0.016	0.01
0.019	0.056	-0.007	0.001	-0.019	0.379	0.014	0.07	2.012	0.011	0.01
0.007	0.041	-0.01	-0.002	-0.008	0.286	0.01	0.075	2.621	0.012	0.001
-0.018	0.032	-0.016	0.003	0.016	0.12	0.007	0.082	2.835	0.012	-0.001
-0.017	0.046	-0.019	-0.002	0.01	0.048	0.003	0.082	2.701	0.017	0.001
0.008	0.049	-0.015	-0.01	-0.002	0.139	0.009	0.077	2.708	0.025	-0.003
0.008	0.041	-0.009	-0.008	0.007	0.237	0.018	0.074	2.764	0.026	-0.007
-0.016	0.038	-0.003	0.003	0.015	0.251	0.014	0.077	2.538	0.017	-0.004
-0.025	0.036	0	0.01	0.005	0.416	0.005	0.083	2.269	0.012	0.002
-0.02	0.045	0	0.01	-0.003	0.671	0.007	0.079	2.436	0.017	0.008
-0.022	0.06	-0.001	0.008	0.001	0.671	0.023	0.069	2.619	0.017	0.009
-0.026	0.052	-0.006	0.004	0.003	0.511	0.048	0.064	2.264	0.015	-0.001
-0.018	0.038	-0.016	0.001	0.007	0.341	0.076	0.065	2.003	0.022	-0.012
0.001	0.044	-0.018	0.002	0.004	0.199	0.084	0.065	2.13	0.026	-0.012
0.008	0.051	-0.009	0.008	-0.013	0.201	0.057	0.077	2.2	0.026	-0.003
0.005	0.044	-0.007	0.01	-0.012	0.303	0.02	0.092	2.512	0.022	0.009
0.003	0.027	-0.017	0.002	-0.003	0.362	-0.01	0.087	2.866	0.02	0.016
0.005	0.028	-0.017	0.004	-0.013	0.325	-0.024	0.075	2.81	0.023	0.008
0.006	0.048	-0.004	0.012	-0.016	0.312	-0.02	0.076	2.778	0.017	-0.002
-0.005	0.043	-0.003	0.006	-0.006	0.311	-0.021	0.072	2.843	0.005	-0.004
-0.013	0.036	-0.016	-0.006	0.001	0.156	-0.02	0.06	2.813	0.011	-0.002
-0.014	0.053	-0.025	-0.009	-0.001	-0.023	-0.007	0.059	2.791	0.019	-0.005
-0.015	0.052	-0.027	-0.009	-0.012	-0.049	-0.001	0.07	2.834	0.016	-0.002
-0.004	0.044	-0.02	0	-0.017	0.097	0	0.081	2.868	0.019	0.006
-0.005	0.053	-0.009	0.009	-0.011	0.313	0	0.076	2.838	0.025	0.004
-0.019	0.053	-0.01	-0.001	-0.003	0.375	-0.003	0.066	2.799	0.021	-0.001
-0.009	0.047	-0.013	-0.011	0.003	0.274	-0.001	0.075	2.821	0.013	0.004
0.003	0.051	-0.004	-0.004	0.008	0.167	0.003	0.084	2.876	0.016	0.005
-0.003	0.053	0.002	0.002	0.012	0.119	0.006	0.074	2.894	0.027	-0.003
-0.001	0.045	-0.011	0.002	0.003	0.058	0.006	0.066	2.883	0.032	-0.007
-0.001	0.038	-0.018	-0.001	-0.006	-0.039	-0.001	0.075	2.883	0.025	-0.003
-0.014	0.042	-0.005	-0.002	0.001	-0.028	-0.001	0.082	2.881	0.012	0.003
-0.006	0.037	-0.001	0	0.01	0.102	-0.007	0.08	2.861	0.01	0.008
-0.005	0.029	-0.006	-0.003	0.001	0.206	-0.017	0.077	2.867	0.014	0.002
-0.02	0.046	-0.006	-0.002	-0.011	0.152	-0.006	0.073	2.91	0.017	-0.015
0.002	0.065	-0.003	0.004	-0.012	-0.025	0.007	0.076	2.891	0.022	-0.013
0.012	0.058	-0.002	0.002	-0.004	-0.106	-0.002	0.085	2.888	0.025	0.01
-0.013	0.043	-0.012	-0.004	-0.002	-0.066	-0.013	0.081	2.931	0.03	0.016
-0.002	0.039	-0.007	-0.006	-0.01	-0.035	-0.002	0.069	2.746	0.027	0.002
0.031	0.04	0.009	-0.002	-0.008	0.036	0.016	0.074	2.485	0.016	-0.004
0.03	0.039	0.003	0.008	0.006	0.152	0.017	0.082	2.405	0.019	0
-0.002	0.042	-0.009	0.008	0.006	0.23	0.007	0.077	2.531	0.028	0.007
-0.017	0.045	-0.009	0	0.002	0.294	0.008	0.073	2.791	0.029	0.009
0.003	0.045	-0.007	0.005	0.011	0.325	0.014	0.075	2.682	0.021	0.006
0.017	0.043	-0.008	0.014	0.007	0.324	0.009	0.074	2.441	0.013	0.002
0	0.043	-0.019	0.012	-0.007	0.327	0.003	0.076	2.433	0.014	0.001
-0.014	0.046	-0.032	0.007	-0.003	0.331	0.022	0.081	2.397	0.015	0.007
-0.011	0.048	-0.034	-0.001	0.003	0.38	0.05	0.081	2.615	0.014	0.007
-0.009	0.039	-0.022	-0.007	0.003	0.422	0.061	0.075	2.613	0.016	-0.005
-0.012	0.034	-0.016	-0.001	0.009	0.418	0.055	0.078	1.991	0.021	-0.006
-0.017	0.045	-0.017	0.005	0.009	0.468	0.045	0.081	1.886	0.025	0.009
-0.001	0.054	-0.008	0	-0.001	0.537	0.029	0.063	2.321	0.016	0.013
0.013	0.053	-0.003	-0.002	0	0.55	0.012	0.051	2.359	0.014	0.005
-0.007	0.05	-0.023	0.002	0.004	0.536	0.003	0.067	2.285	0.031	-0.004
-0.007	0.039	-0.034	-0.004	-0.005	0.472	-0.001	0.082	2.474	0.032	-0.01
0.012	0.036	-0.004	-0.011	-0.009	0.399	-0.006	0.078	2.493	0.015	-0.008
-0.002	0.045	0.022	-0.003	-0.006	0.404	-0.007	0.072	2.414	0.011	0
-0.02	0.043	0.01	-0.004	-0.007	0.431	-0.001	0.077	2.514	0.013	0.007
-0.02	0.041	-0.005	-0.017	-0.006	0.43	0.017	0.083	2.129	0.011	-0.001
-0.005	0.048	0	-0.014	-0.004	0.413	0.049	0.076	1.355	0.016	-0.011
0.01	0.05	0.003	0.004	-0.003	0.38	0.076	0.064	1.208	0.028	0.001
-0.006	0.053	-0.006	0.017	0.003	0.36	0.081	0.068	1.399	0.027	0.011
-0.026	0.052	-0.015	0.015	0.002	0.388	0.065	0.08	1.442	0.019	0
-0.007	0.036	-0.02	0.009	-0.004	0.396	0.033	0.081	1.515	0.017	-0.007
0.009	0.033	-0.016	0.007	-0.004	0.298	-0.005	0.08	1.44	0.018	0.002
-0.009	0.045	-0.008	0.009	-0.004	0.287	-0.027	0.081	1.039	0.015	0.005
-0.023	0.048	-0.009	0.01	-0.007	0.418	-0.022	0.077	0.69	0.011	0.002
-0.02	0.042	-0.017	0.006	-0.004	0.421	-0.011	0.075	0.986	0.012	0.008
-0.02	0.04	-0.024	0.004	0.002	0.392	-0.007	0.077	1.164	0.012	0.013
-0.02	0.048	-0.016	0.009	-0.001	0.47	-0.002	0.07	0.422	0.013	0.01
-0.022	0.054	-0.002	0.008	-0.004	0.463	0.005	0.064	-0.021	0.009	-0.001
-0.025	0.051	-0.014	-0.001	0.004	0.374	-0.003	0.075	0.245	0.005	-0.004
-0.011	0.046	-0.026	-0.007	0.014	0.32	-0.014	0.086	0.426	0.008	0.004
-0.001	0.042	-0.014	-0.018	0.014	0.343	-0.008	0.086	0.622	0.012	0.005
-0.005	0.048	-0.012	-0.025	0.009	0.37	-0.001	0.083	0.84	0.01	-0.001
0.009	0.048	-0.025	-0.02	0.008	0.283	-0.001	0.082	0.904	0.01	-0.001
0.007	0.044	-0.023	-0.013	0.001	0.223	0.018	0.075	1.059	0.009	0.005
-0.006	0.055	-0.006	-0.009	-0.012	0.279	0.051	0.067	1.328	0.011	0.004
-0.003	0.045	0.002	-0.003	-0.006	0.279	0.057	0.076	1.616	0.018	-0.003
-0.021	0.019	-0.01	0.003	0.007	0.228	0.031	0.083	1.942	0.018	-0.003
-0.019	0.035	-0.022	-0.003	0.009	0.231	0.014	0.07	2.22	0.009	0
0.033	0.057	-0.012	-0.02	0.003	0.235	0.014	0.062	2.411	0.007	0.003
0.046	0.045	-0.002	-0.025	-0.004	0.211	0.007	0.071	2.601	0.02	0.006
0.015	0.032	-0.012	-0.027	-0.005	0.165	-0.002	0.078	2.816	0.021	0.003
0.008	0.037	-0.016	-0.052	0.001	0.092	-0.007	0.075	3.071	0.004	0
0.017	0.049	-0.004	-0.074	0.003	0.04	-0.007	0.068	3.484	0	-0.001
0.001	0.058	0	-0.081	0.001	0.095	0.004	0.061	3.852	0.013	-0.008
-0.017	0.058	-0.003	-0.119	-0.002	0.195	0.01	0.065	4.024	0.016	-0.013
-0.001	0.047	-0.009	-0.171	-0.006	0.189	0.007	0.075	4.476	0.015	-0.003
0.017	0.038	-0.016	-0.127	-0.008	0.129	0.012	0.077	5.009	0.028	-0.002
0.002	0.037	-0.007	0.028	-0.006	0.119	0.015	0.079	5.064	0.034	-0.007
-0.025	0.036	-0.001	0.158	0	0.177	0.004	0.08	5.009	0.028	0.001
-0.039	0.037	-0.011	0.189	0	0.3	-0.001	0.076	5.043	0.028	0.001
-0.026	0.048	-0.022	0.197	-0.009	0.368	0.01	0.076	4.898	0.025	-0.005
0.002	0.054	-0.02	0.209	-0.013	0.327	0.014	0.077	4.798	0.023	0.003
0.009	0.038	-0.008	0.15	-0.01	0.27	0.004	0.077	5.256	0.03	0.004
0.002	0.023	-0.005	0.047	-0.006	0.254	0.004	0.077	5.936	0.033	-0.001
0.017	0.031	-0.014	-0.01	-0.002	0.27	0.009	0.077	6.04	0.031	0
0.018	0.045	-0.01	-0.019	0.005	0.3	0.001	0.078	5.806	0.031	-0.002
-0.02	0.048	-0.001	-0.01	0.003	0.357	0.002	0.077	5.702	0.03	-0.006
-0.043	0.05	-0.001	0.004	-0.009	0.409	0.007	0.077	5.538	0.032	-0.007
-0.039	0.051	-0.006	0.009	-0.001	0.418	0.001	0.08	5.067	0.028	-0.002
-0.025	0.045	-0.007	-0.001	0.011	0.469	0.006	0.085	4.47	0.018	0.001
-0.014	0.044	-0.005	-0.013	-0.002	0.537	0.021	0.082	4.117	0.025	-0.004
-0.02	0.056	-0.009	-0.007	-0.005	0.508	0.016	0.072	4.079	0.041	-0.005
-0.013	0.055	-0.021	0.01	0.013	0.43	0.001	0.067	4.208	0.035	0.002
0.014	0.046	-0.021	0.008	0.009	0.419	0.002	0.068	4.103	0.026	0.009
0.022	0.047	-0.014	0	-0.01	0.465	0.011	0.067	3.601	0.028	0.007
0.004	0.048	-0.021	0.007	-0.01	0.486	0.021	0.073	3.148	0.03	0.003
0.006	0.048	-0.022	0.005	0.002	0.458	0.039	0.08	2.887	0.025	0.003
0.02	0.043	-0.002	0.001	0.005	0.374	0.038	0.08	2.583	0.022	0.007
0.008	0.039	-0.002	0.007	0.001	0.363	0.013	0.077	2.314	0.023	0.009
-0.004	0.047	-0.015	0.007	0.009	0.519	0	0.069	2.162	0.024	0.009
-0.001	0.049	-0.009	0.002	0.008	0.511	-0.001	0.062	1.935	0.019	0.009
-0.004	0.037	-0.008	-0.01	-0.003	0.25	0.002	0.064	1.611	0.016	0.006
0.005	0.032	-0.009	-0.013	0.002	0.131	0.012	0.075	1.302	0.02	0.005
0.017	0.038	-0.004	-0.007	0.016	0.168	0.016	0.086	0.919	0.02	0.01
0.005	0.044	-0.007	-0.01	0.021	0.202	0.008	0.079	0.498	0.016	0.01
-0.007	0.042	-0.011	-0.009	0.014	0.285	0.004	0.064	0.203	0.017	0.005
-0.004	0.039	-0.008	-0.006	-0.002	0.345	0.008	0.065	-0.074	0.016	0.003
-0.004	0.05	-0.012	-0.012	-0.017	0.339	0.013	0.073	-0.302	0.016	0.004
-0.005	0.057	-0.014	-0.012	-0.014	0.382	0.022	0.078	-0.307	0.018	0
-0.004	0.048	-0.01	-0.004	0.003	0.483	0.018	0.081	-0.31	0.011	0
-0.007	0.041	-0.022	0.005	0.001	0.615	0.005	0.081	-0.475	0.004	0.005
-0.006	0.042	-0.026	0.007	-0.017	0.801	0.011	0.077	-0.539	0.008	0.001
-0.002	0.044	-0.008	-0.008	-0.016	0.884	0.018	0.075	-0.394	0.013	-0.003
-0.022	0.043	-0.009	-0.021	-0.005	0.68	0.007	0.086	-0.218	0.01	-0.001
-0.026	0.038	-0.017	-0.015	-0.007	0.435	-0.004	0.095	0.053	0.009	-0.004
0.005	0.04	-0.005	-0.002	-0.001	0.415	-0.002	0.085	0.474	0.015	-0.007
-0.007	0.053	-0.005	0.004	0.015	0.47	0.005	0.067	0.878	0.011	-0.007
-0.039	0.06	-0.026	-0.002	0.018	0.484	0.008	0.064	1.222	0.001	-0.007
-0.021	0.054	-0.029	-0.007	0.007	0.493	0.005	0.081	1.518	0.012	-0.005
-0.004	0.045	-0.008	-0.008	-0.009	0.456	0.008	0.091	1.752	0.023	0.001
-0.011	0.04	-0.003	-0.009	-0.009	0.403	0.016	0.079	1.803	0.02	0.007
-0.013	0.038	-0.01	-0.008	0.007	0.359	0.015	0.07	1.72	0.016	0.01
-0.01	0.046	-0.006	-0.006	0.005	0.297	0.009	0.07	1.868	0.015	0.007
-0.013	0.056	-0.001	-0.006	-0.009	0.258	0.004	0.064	2.178	0.012	0
-0.015	0.04	0	-0.005	-0.004	0.226	-0.001	0.062	2.315	0.004	-0.003
-0.006	0.023	-0.006	-0.003	0.001	0.185	-0.005	0.071	2.488	0.008	-0.002
0.002	0.039	-0.018	-0.002	-0.008	0.212	-0.003	0.074	3.009	0.015	-0.002
0.001	0.053	-0.011	-0.007	-0.014	0.295	0.007	0.071	3.676	0.013	-0.003
0.002	0.049	-0.002	0.001	-0.011	0.305	0.015	0.078	4.203	0.015	0.001
-0.008	0.05	-0.012	0.016	-0.002	0.235	0.006	0.086	4.608	0.019	0.004
-0.022	0.043	-0.012	0.016	0.003	0.176	-0.003	0.081	4.952	0.018	0.001
-0.012	0.037	0	0.012	0	0.118	-0.003	0.076	5.127	0.016	-0.003
0.008	0.05	-0.002	0.011	-0.001	0.058	-0.01	0.081	5.111	0.021	-0.005
0.014	0.054	-0.008	0.01	-0.001	0.08	-0.004	0.086	5.03	0.024	-0.007
0.011	0.042	-0.018	0.009	-0.003	0.164	0.036	0.081	4.924	0.017	-0.011
0.009	0.038	-0.023	0.003	-0.001	0.238	0.075	0.067	4.873	0.022	-0.014
0.01	0.031	-0.011	0.001	0.005	0.288	0.077	0.06	4.98	0.041	-0.012
0.012	0.027	-0.01	0.008	0.006	0.283	0.056	0.072	5.096	0.04	-0.006
-0.001	0.048	-0.016	0.005	0.004	0.235	0.029	0.083	5.035	0.025	0.003
-0.009	0.063	-0.011	0.001	0.008	0.181	-0.001	0.076	4.814	0.017	0.008
-0.006	0.051	-0.011	0.011	0.007	0.118	-0.021	0.076	4.442	0.013	0.006
-0.019	0.044	-0.02	0.012	-0.001	0.053	-0.039	0.082	4.02	0.023	0.007
-0.019	0.049	-0.024	0.006	-0.002	0.082	-0.051	0.078	3.704	0.036	0.005
-0.005	0.052	-0.013	0.012	0.002	0.249	-0.027	0.074	3.382	0.034	-0.006
-0.019	0.056	-0.002	0.02	0.002	0.373	0.002	0.075	3.021	0.029	-0.009
-0.026	0.05	-0.005	0.009	-0.002	0.384	0.013	0.076	2.812	0.031	-0.001
-0.002	0.034	-0.014	-0.001	-0.001	0.396	0.039	0.077	2.753	0.027	0.001
0.009	0.037	-0.015	0.006	0.013	0.392	0.066	0.072	2.648	0.024	0.002
-0.007	0.054	-0.009	0.013	0.008	0.36	0.076	0.061	2.437	0.025	0.007
-0.019	0.056	-0.012	0.007	-0.014	0.321	0.077	0.061	2.205	0.021	0.003
-0.008	0.044	-0.02	-0.005	-0.006	0.26	0.057	0.07	1.926	0.023	-0.006
0.003	0.039	-0.016	-0.011	0.01	0.244	0.033	0.072	1.557	0.023	-0.002
-0.001	0.038	-0.008	-0.003	0.003	0.278	0.023	0.071	1.006	0.015	0.009
-0.005	0.033	-0.006	0.012	-0.004	0.257	0.015	0.072	0.345	0.019	0.01
0.006	0.038	-0.006	0.015	-0.001	0.188	0.004	0.069	0.036	0.024	0.007
0.017	0.052	-0.006	0.008	0.008	0.17	-0.004	0.065	0.02	0.016	0.013
0.005	0.056	-0.007	0.005	0.016	0.2	-0.006	0.068	-0.145	0.013	0.013
-0.009	0.054	-0.003	0.01	0.005	0.244	0.001	0.076	-0.213	0.009	0.002
-0.004	0.056	0.003	0.007	-0.013	0.327	-0.002	0.077	-0.004	0.012	-0.001
-0.002	0.051	-0.006	-0.003	-0.015	0.414	-0.015	0.076	0.111	0.024	0.004
-0.018	0.039	-0.01	0.007	-0.021	0.388	-0.009	0.08	0.244	0.02	0.003
-0.019	0.042	0.002	0.032	-0.031	0.285	0.013	0.08	0.601	0.008	0.002
0.005	0.055	-0.004	0.038	-0.011	0.251	0.02	0.076	0.672	0.008	0.004
0.004	0.055	-0.019	0.029	0.014	0.292	0.019	0.079	0.45	0.006	0
-0.015	0.05	-0.017	0.012	0.006	0.346	0.018	0.073	0.517	0.001	-0.003
-0.005	0.054	-0.012	-0.014	0.002	0.4	0.007	0.062	0.739	0.003	-0.003
0.018	0.038	-0.007	-0.048	0.017	0.423	-0.005	0.074	0.891	0.012	-0.003
0.017	0.009	-0.011	-0.086	0.02	0.395	-0.007	0.09	1.183	0.023	-0.001
-0.006	0.025	-0.023	-0.102	0.012	0.373	-0.002	0.083	1.554	0.019	0.003
-0.018	0.058	-0.014	-0.078	0.001	0.39	0.004	0.076	1.781	0.007	0.002
-0.003	0.046	-0.002	-0.04	-0.017	0.406	0.008	0.079	2.063	0.007	0.001
0.007	0.024	-0.018	-0.02	-0.019	0.406	0.007	0.074	2.559	0.015	0.003
-0.009	0.033	-0.032	-0.007	0.003	0.416	0.006	0.076	2.851	0.018	-0.001
-0.009	0.047	-0.017	0.013	0.015	0.455	0.011	0.089	2.771	0.014	-0.005
0.005	0.056	-0.003	0.017	0.004	0.488	0.015	0.084	2.74	0.009	0
-0.006	0.053	-0.016	-0.001	-0.003	0.517	0.011	0.076	2.897	0.011	0.001
-0.019	0.046	-0.033	-0.014	-0.004	0.574	0.01	0.079	3.127	0.022	-0.007
-0.018	0.051	-0.021	-0.024	-0.009	0.608	0.01	0.078	3.47	0.027	-0.01
-0.012	0.05	0.003	-0.039	-0.008	0.623	-0.004	0.07	3.864	0.022	0
0.007	0.038	-0.001	-0.065	0	0.683	-0.011	0.066	4.248	0.022	0.014
0.018	0.034	-0.011	-0.121	0.001	0.698	0.003	0.074	4.704	0.023	0.014
0.002	0.039	-0.004	-0.184	-0.004	0.598	0.008	0.081	5.082	0.018	0.009
-0.009	0.046	-0.001	-0.167	-0.005	0.498	-0.003	0.077	5.232	0.02	0.016
0.005	0.042	-0.01	-0.034	-0.002	0.448	-0.002	0.073	5.331	0.029	0.011
0.005	0.036	-0.015	0.119	-0.002	0.385	0.009	0.075	5.407	0.026	-0.01
-0.006	0.032	-0.002	0.192	-0.004	0.338	0.014	0.075	5.245	0.022	-0.004
-0.01	0.029	0.009	0.221	-0.005	0.311	0.018	0.075	4.936	0.026	0.011
-0.008	0.036	-0.002	0.24	-0.003	0.276	0.019	0.075	4.741	0.026	0
0.006	0.04	-0.012	0.178	0	0.27	0.01	0.076	4.584	0.022	-0.006
-0.007	0.033	-0.012	0.064	0.008	0.295	0.004	0.082	4.304	0.023	0.006
-0.033	0.035	-0.012	0.011	0.02	0.272	0.006	0.091	4.095	0.02	0.007
-0.007	0.045	-0.006	0.003	0.013	0.215	0.008	0.088	4.051	0.017	-0.011
0.003	0.049	0.001	-0.012	-0.008	0.267	0.025	0.074	3.856	0.028	-0.013
-0.015	0.051	-0.007	-0.013	-0.008	0.36	0.063	0.069	3.593	0.036	0.004
-0.002	0.054	-0.021	0.002	0.008	0.349	0.091	0.071	3.499	0.027	0.004
0	0.052	-0.015	0.013	0.008	0.297	0.076	0.073	3.244	0.02	-0.008
-0.017	0.044	-0.008	0.01	0.002	0.241	0.033	0.08	2.818	0.021	-0.004
-0.007	0.041	-0.01	0.004	0.004	0.231	-0.005	0.084	2.508	0.023	0.008
0.009	0.044	-0.001	0.007	-0.002	0.279	-0.022	0.076	2.237	0.02	0.011
-0.004	0.05	0.005	0.006	-0.011	0.265	-0.023	0.071	1.967	0.02	0
-0.028	0.053	0	-0.006	-0.011	0.225	0.001	0.073	1.741	0.028	-0.007
-0.026	0.048	-0.013	-0.011	-0.007	0.246	0.032	0.069	1.503	0.027	-0.004
-0.006	0.045	-0.026	-0.004	-0.007	0.281	0.028	0.069	1.128	0.019	-0.003
0.003	0.046	-0.019	0.007	-0.016	0.289	0.014	0.074	0.726	0.024	-0.009
0.001	0.043	-0.01	-0.002	-0.02	0.295	0.011	0.069	0.576	0.023	-0.006
-0.013	0.041	-0.02	-0.018	-0.004	0.269	-0.007	0.069	0.523	0.013	0.003
-0.016	0.036	-0.019	-0.001	0.006	0.164	-0.02	0.075	0.357	0.006	0.01
0.009	0.034	-0.01	0.01	-0.009	0.071	-0.012	0.07	0.178	0.006	0.012
0.01	0.048	-0.014	-0.015	-0.016	0.06	-0.008	0.069	0.017	0.021	0.005
-0.02	0.055	-0.015	-0.047	0.002	0.081	-0.008	0.075	-0.039	0.025	0.001
-0.017	0.044	-0.014	-0.069	0.015	0.112	0.002	0.071	0.061	0.01	0.007
0.008	0.044	-0.014	-0.076	0.011	0.117	0.012	0.066	0.164	0.002	0.004
0	0.053	-0.008	-0.061	0.003	0.06	0.013	0.071	0.363	0.008	-0.002
-0.002	0.052	-0.017	-0.026	-0.001	0.019	0.017	0.077	0.796	0.016	0.003
0.015	0.046	-0.028	-0.013	0.002	0.058	0.018	0.078	1.214	0.011	0.007
-0.011	0.049	-0.022	-0.026	0.005	0.091	0.014	0.082	1.495	0.001	0.004
-0.024	0.056	-0.018	-0.016	0.003	0.077	0.014	0.084	1.781	0.013	-0.001
0.003	0.059	-0.018	0.008	0.003	0.115	0.026	0.072	1.99	0.025	-0.009
-0.002	0.056	-0.02	0.035	0.001	0.187	0.051	0.069	2.114	0.015	-0.009
-0.006	0.047	-0.029	0.066	0.003	0.202	0.046	0.078	2.357	0.007	0.002
0.008	0.037	-0.024	0.072	0.01	0.233	0.008	0.078	2.589	0.013	0.005
-0.006	0.038	-0.004	0.049	0.007	0.3	-0.008	0.075	2.605	0.016	-0.001
-0.009	0.044	0.008	0.018	0.005	0.315	0	0.072	2.745	0.015	0.001
0.007	0.048	0.01	0.009	0.013	0.283	-0.003	0.065	3.19	0.016	0.01
-0.004	0.055	0.003	0.013	0.009	0.243	-0.008	0.069	3.352	0.011	0.014
-0.021	0.056	-0.013	-0.001	-0.002	0.27	-0.004	0.077	3.297	0.013	0.003
-0.01	0.045	-0.026	-0.007	-0.007	0.313	0.002	0.071	3.698	0.025	-0.008
0.013	0.039	-0.011	0.004	-0.012	0.274	0.009	0.071	4.189	0.023	0
0.013	0.041	0.015	0.003	-0.018	0.272	0.009	0.076	4.379	0.019	0.009
-0.014	0.039	0.011	0.005	-0.016	0.312	0.002	0.073	4.577	0.031	0.004
-0.019	0.043	-0.01	0.017	0.003	0.344	0.002	0.068	4.731	0.039	-0.003
0.017	0.05	-0.014	0.007	0.023	0.395	0.007	0.069	4.663	0.03	-0.005
0.037	0.043	-0.002	-0.006	0.015	0.369	0.007	0.073	4.63	0.023	-0.005
0.011	0.044	-0.002	-0.005	0.003	0.312	0.006	0.075	4.804	0.025	-0.001
-0.008	0.054	-0.013	-0.006	0.005	0.33	0.006	0.074	4.9	0.025	0.003
-0.005	0.042	-0.015	-0.009	-0.007	0.403	0.012	0.077	4.837	0.027	-0.004
-0.006	0.036	-0.013	0.004	-0.025	0.516	0.012	0.082	4.776	0.034	-0.011
0.004	0.049	-0.015	0.013	-0.016	0.606	0.002	0.077	4.609	0.037	-0.01
0.007	0.052	-0.011	0.001	-0.001	0.637	0.01	0.073	4.349	0.034	-0.006
-0.015	0.047	-0.006	-0.002	0.001	0.621	0.023	0.077	4.106	0.028	-0.004
-0.029	0.041	-0.012	-0.002	0.007	0.558	0.014	0.08	3.864	0.022	-0.006
-0.016	0.038	-0.011	-0.012	0.007	0.485	0.006	0.083	3.626	0.023	-0.002
0.004	0.041	-0.002	-0.008	-0.006	0.418	0.01	0.086	3.292	0.026	0.002
0.001	0.048	-0.017	0	-0.005	0.386	0.01	0.083	2.903	0.028	-0.004
-0.008	0.049	-0.033	0.002	0.009	0.429	0.008	0.079	2.643	0.025	-0.002
-0.018	0.05	-0.018	0.013	0.016	0.53	0.013	0.081	2.523	0.014	0.011
-0.029	0.049	-0.009	0.008	0.017	0.611	0.014	0.079	2.496	0.015	0.008
-0.019	0.036	-0.011	-0.013	0.005	0.583	0.006	0.071	2.4	0.025	-0.005
-0.007	0.033	0.004	-0.003	-0.016	0.52	0.005	0.072	2.173	0.017	-0.007
-0.012	0.05	0.01	0.017	-0.023	0.534	0.016	0.076	1.988	0.01	-0.001
-0.016	0.037	-0.009	0.007	-0.009	0.497	0.027	0.075	1.763	0.024	-0.002
-0.005	0.013	-0.027	-0.005	0.003	0.406	0.023	0.079	1.287	0.029	-0.007
0.004	0.041	-0.038	0.005	0.003	0.43	0.012	0.08	0.671	0.018	-0.003
0.001	0.064	-0.035	0.008	-0.003	0.488	0.009	0.071	0.171	0.006	0.01
0	0.049	-0.014	-0.008	-0.005	0.478	0.017	0.071	-0.171	0.012	0.02
0.003	0.037	-0.006	-0.01	0.005	0.464	0.024	0.081	-0.388	0.025	0.016
-0.009	0.036	-0.009	0.003	0.011	0.468	0.021	0.08	-0.437	0.016	0.003
-0.018	0.043	-0.008	0.009	0.005	0.448	0.013	0.071	-0.437	0.005	-0.002
-0.018	0.049	-0.01	0.01	0.002	0.409	0.01	0.074	-0.478	0.011	-0.003
-0.018	0.047	-0.012	0.01	-0.002	0.381	0.016	0.074	-0.407	0.014	0.002
-0.011	0.046	-0.014	-0.003	-0.004	0.261	0.016	0.069	-0.259	0.005	0.016
-0.006	0.048	-0.019	-0.01	0.006	0.103	0.009	0.077	-0.22	0.002	0.019
0.008	0.045	-0.015	0.003	0.009	0.111	0.008	0.082	-0.108	0.005	0.01
0.009	0.039	-0.006	0.011	-0.001	0.195	0.005	0.073	0.215	0.012	0.007
-0.028	0.035	-0.009	0.007	-0.004	0.221	0.001	0.073	0.448	0.016	0.01
-0.028	0.036	-0.011	0.002	-0.003	0.126	0.009	0.078	0.576	0.01	0.007
0.008	0.049	0.003	-0.002	-0.006	-0.058	0.014	0.077	0.944	0.01	0
0.002	0.062	0.003	-0.003	-0.003	-0.11	0.006	0.076	1.449	0.019	-0.004
-0.004	0.049	-0.015	-0.003	0.002	0.007	0.001	0.076	1.771	0.015	0.001
0.008	0.031	0.003	-0.011	-0.007	0.108	0.006	0.081	2.052	0.007	0.005
0.004	0.043	0.026	-0.011	-0.015	0.156	0.012	0.081	2.41	0.008	0
0.015	0.053	0.001	0.006	-0.012	0.225	0.016	0.073	2.677	0.01	-0.003
0.018	0.034	-0.018	0.01	-0.009	0.26	0.014	0.073	2.847	0.008	-0.001
-0.009	0.031	-0.004	-0.002	-0.007	0.256	0.003	0.08	2.931	0.008	-0.003
-0.006	0.044	-0.002	-0.004	-0.008	0.315	-0.001	0.077	3.062	0.011	-0.011
0.009	0.043	-0.01	-0.001	-0.014	0.4	0.012	0.067	3.468	0.014	-0.014
-0.008	0.048	-0.014	0	-0.008	0.405	0.016	0.069	3.94	0.014	-0.01
-0.008	0.056	-0.021	0	-0.002	0.354	0.006	0.079	4.383	0.014	-0.004
0.006	0.049	-0.016	-0.012	-0.005	0.354	0.005	0.071	4.92	0.011	-0.002
-0.009	0.04	-0.009	-0.012	-0.004	0.367	0.014	0.059	5.272	0.017	-0.002
-0.01	0.041	-0.012	0.008	-0.001	0.364	0.02	0.068	5.369	0.03	-0.006
0.005	0.048	-0.006	0.011	0	0.399	0.009	0.074	5.532	0.032	-0.009
-0.01	0.053	0.005	0.002	0.003	0.422	-0.006	0.075	5.655	0.027	-0.006
-0.013	0.053	-0.002	0.005	0	0.434	0.002	0.084	5.486	0.027	-0.002
0.003	0.05	-0.024	0.004	0	0.455	0.008	0.077	5.264	0.029	0.007
-0.008	0.041	-0.036	0	0.01	0.501	-0.003	0.064	5.157	0.027	0.016
-0.026	0.034	-0.014	0.003	0.015	0.61	-0.001	0.073	4.94	0.027	0.005
-0.012	0.034	0.005	0.003	0.01	0.649	0.015	0.081	4.673	0.031	-0.011
0.01	0.038	-0.013	-0.009	0.007	0.596	0.018	0.079	4.469	0.031	-0.005
0.002	0.044	-0.022	-0.014	0.001	0.585	0.019	0.075	4.157	0.028	0.004
-0.002	0.041	-0.007	-0.004	-0.007	0.544	0.037	0.074	3.866	0.024	-0.002
0.02	0.041	-0.002	-0.003	-0.005	0.442	0.069	0.073	3.75	0.021	-0.007
0.02	0.05	-0.01	0.001	0.001	0.366	0.09	0.062	3.649	0.027	-0.002
0.009	0.041	-0.019	0.019	0.005	0.323	0.075	0.058	3.523	0.035	0
-0.001	0.033	-0.022	0.022	0.007	0.337	0.036	0.07	3.462	0.033	0.002
-0.011	0.052	-0.016	0.017	0.007	0.372	0.004	0.075	3.379	0.032	0.01
0.001	0.061	-0.011	0.018	0.001	0.318	-0.016	0.075	3.034	0.035	0.005
0.005	0.048	-0.02	0.011	-0.001	0.21	-0.024	0.082	2.567	0.03	-0.003
-0.018	0.035	-0.021	-0.003	0.009	0.161	-0.016	0.086	2.263	0.015	0.002
-0.031	0.039	-0.017	-0.003	0.013	0.143	-0.003	0.081	2.041	0.012	0.004
-0.019	0.057	-0.021	0.002	0.001	0.095	0.004	0.077	1.802	0.025	0.007
0.002	0.062	-0.017	0.003	0.001	0.06	0.011	0.083	1.515	0.029	0.011
0.002	0.053	-0.013	0.002	0.01	0.026	0.01	0.084	1.229	0.017	0.003
-0.021	0.049	-0.018	-0.001	0.006	-0.029	0.004	0.073	1.02	0.013	-0.002
-0.032	0.052	-0.012	0.004	-0.008	-0.004	0.002	0.067	0.798	0.011	0.007
-0.022	0.05	-0.003	-0.001	-0.007	0.04	0.001	0.07	0.537	0.005	0.011
-0.004	0.037	-0.003	-0.02	0	0.001	-0.005	0.078	0.249	0.017	0.005
0.011	0.033	-0.01	-0.014	-0.001	0.025	0.002	0.082	-0.034	0.024	0.002
0.018	0.046	-0.018	0.01	0.004	0.097	0.014	0.073	-0.185	0.015	0.005
0.019	0.048	-0.01	0.016	0.014	0.086	0.012	0.069	-0.131	0.016	0.008
0.009	0.041	0.001	0.007	0.011	0.092	0.007	0.08	0.14	0.018	0.012
-0.012	0.049	0	-0.001	-0.001	0.157	0.014	0.087	0.475	0.012	0.008
-0.011	0.052	-0.003	-0.004	-0.008	0.222	0.021	0.084	0.758	0.016	0.001
0	0.036	-0.006	0.004	-0.006	0.254	0.022	0.084	1.036	0.022	0.003
0.003	0.028	-0.006	0.006	-0.003	0.254	0.016	0.086	1.191	0.014	-0.002
-0.008	0.036	-0.008	-0.01	-0.008	0.297	0.004	0.082	1.229	0.006	-0.009
-0.034	0.048	-0.019	-0.013	-0.01	0.362	0	0.079	1.33	0.012	-0.01
-0.023	0.054	-0.021	0.001	-0.005	0.413	-0.003	0.079	1.444	0.017	-0.004
0.014	0.05	-0.012	0.001	0	0.464	-0.002	0.081	1.554	0.011	0.008
0	0.039	-0.023	-0.005	0.005	0.476	0.004	0.082	1.717	0.011	0.012
-0.03	0.035	-0.035	-0.001	0.005	0.452	0.006	0.063	1.941	0.019	0.005
-0.013	0.035	-0.021	0.008	-0.004	0.417	0.01	0.04	2.225	0.019	-0.004
0.002	0.03	-0.015	0.01	-0.008	0.463	0.011	0.05	2.465	0.014	-0.003
-0.018	0.036	-0.019	-0.004	-0.003	0.611	0.002	0.079	2.696	0.015	0.01
-0.02	0.047	0.003	-0.015	-0.004	0.628	0.006	0.089	2.996	0.016	0.005
0.006	0.041	0.018	-0.004	-0.009	0.501	0.016	0.08	3.122	0.015	-0.01
0.003	0.039	-0.005	0.006	-0.009	0.468	0.006	0.073	3.143	0.014	-0.007
-0.015	0.044	-0.018	-0.005	0.001	0.492	0.001	0.063	3.466	0.017	-0.008
-0.002	0.044	0.006	-0.01	0.012	0.461	0.014	0.059	3.873	0.023	-0.015
0.01	0.049	0.015	0.007	0.002	0.443	0.018	0.072	4.062	0.017	-0.008
-0.002	0.058	-0.009	0.015	-0.021	0.444	0.008	0.085	4.249	0.004	0
-0.015	0.051	-0.017	0.004	-0.026	0.417	0.008	0.086	4.437	0.008	-0.003
-0.014	0.034	-0.009	0.005	-0.008	0.364	0.016	0.085	4.521	0.025	-0.007
-0.004	0.037	-0.01	0.014	0.01	0.323	0.019	0.082	4.689	0.022	-0.002
0.002	0.054	-0.007	0.013	0.008	0.33	0.019	0.079	4.924	0.011	-0.001
0.003	0.066	-0.005	0.011	0.005	0.332	0.015	0.081	4.956	0.023	-0.008
0.002	0.066	-0.01	0.009	0.01	0.269	0.013	0.078	4.878	0.033	-0.006
-0.011	0.051	-0.01	0.003	0.006	0.19	0.015	0.071	4.855	0.03	0.006
-0.009	0.038	-0.004	0.006	-0.01	0.2	0.017	0.069	4.693	0.033	0.009
0.003	0.044	-0.004	0.006	-0.019	0.262	0.035	0.07	4.438	0.034	-0.003
-0.01	0.047	-0.011	-0.01	-0.007	0.241	0.049	0.07	4.195	0.032	-0.007
-0.013	0.043	-0.011	-0.009	0.004	0.191	0.023	0.07	3.827	0.028	0.001
-0.001	0.055	-0.005	0.005	-0.007	0.184	0	0.068	3.443	0.02	0.004
-0.002	0.057	-0.003	0.004	-0.014	0.181	0.003	0.073	3.17	0.028	0.006
-0.005	0.04	-0.01	0	-0.003	0.195	0.002	0.076	3.024	0.038	0.006
-0.008	0.036	-0.02	-0.001	0.008	0.199	-0.002	0.071	2.923	0.024	0.002
-0.001	0.046	-0.015	-0.005	0.003	0.204	-0.004	0.071	2.738	0.01	0.002
0.022	0.049	-0.008	0	-0.002	0.31	-0.009	0.075	2.635	0.009	0.002
0.02	0.042	-0.005	0.005	0.004	0.417	-0.003	0.072	2.574	0.016	0.004
-0.005	0.042	-0.001	0	-0.001	0.377	0.009	0.08	2.326	0.014	0.007
-0.005	0.052	-0.008	0.001	-0.01	0.306	0.007	0.086	1.892	0.006	0.007
0.01	0.044	-0.01	0.007	0.006	0.301	-0.002	0.071	1.362	0.021	0.007
0.009	0.028	-0.006	0.001	0.034	0.299	0	0.059	0.899	0.037	0.005
-0.005	0.033	-0.019	-0.006	0.039	0.314	0.002	0.068	0.539	0.024	0.007
-0.012	0.04	-0.029	-0.004	0.026	0.382	0.004	0.079	0.335	0.012	0.018
-0.009	0.042	-0.024	-0.002	0.021	0.47	0.015	0.076	0.307	0.017	0.01
-0.021	0.044	-0.016	-0.002	0.009	0.537	0.015	0.072	0.141	0.016	-0.009
-0.025	0.04	-0.01	-0.005	-0.011	0.576	0.003	0.077	-0.108	0.004	-0.005
-0.003	0.041	-0.013	-0.005	-0.01	0.595	0.003	0.075	-0.07	0.001	0.001
0.004	0.051	-0.021	0.001	-0.005	0.582	0	0.073	0.08	0.009	-0.009
-0.001	0.059	-0.027	0.009	-0.008	0.529	-0.016	0.082	0.053	0.012	-0.008
0.003	0.053	-0.031	0.013	-0.002	0.473	-0.006	0.082	0.041	0.011	0.005
-0.006	0.042	-0.021	0.015	0	0.464	0.039	0.074	0.178	0.01	0.007
-0.029	0.045	-0.005	0.024	-0.012	0.511	0.086	0.073	0.296	0.012	0.001
-0.026	0.043	-0.01	0.024	-0.024	0.549	0.1	0.068	0.476	0.019	-0.002
-0.016	0.033	-0.022	0.015	-0.01	0.532	0.07	0.066	0.873	0.024	0.003
-0.019	0.036	-0.018	0.014	0.016	0.5	0.03	0.082	1.184	0.015	0.003
-0.013	0.046	-0.006	0.011	0.008	0.39	0	0.084	1.175	0.009	-0.002
-0.005	0.044	-0.002	0.002	-0.011	0.209	-0.025	0.071	1.162	0.014	0.002
0.003	0.036	-0.011	-0.004	0	0.185	-0.041	0.075	1.38	0.012	0.005
0.014	0.035	-0.018	-0.004	0.006	0.285	-0.036	0.07	1.646	0.014	0.004
0.001	0.04	-0.007	0.001	-0.009	0.294	-0.019	0.055	1.965	0.025	0.005
-0.013	0.052	-0.007	-0.012	-0.014	0.233	-0.012	0.07	2.382	0.021	0.003
0	0.055	-0.017	-0.029	-0.004	0.207	-0.004	0.086	2.635	0.015	-0.004
0.009	0.037	-0.004	-0.011	0.005	0.193	0.03	0.077	2.772	0.021	-0.009
0.006	0.036	0.001	0.017	0.007	0.155	0.049	0.076	3.072	0.018	-0.001
0.006	0.054	-0.012	0.013	-0.001	0.143	0.022	0.082	3.598	0.013	0.011
-0.002	0.052	-0.012	-0.002	-0.008	0.179	-0.004	0.078	4.199	0.015	0.002
-0.014	0.04	-0.006	-0.001	-0.006	0.204	-0.006	0.074	4.629	0.015	-0.011
-0.015	0.046	-0.003	-0.002	-0.01	0.172	-0.012	0.075	4.923	0.013	-0.002
-0.004	0.055	-0.002	-0.008	-0.017	0.115	-0.024	0.074	5.232	0.017	0.008
0.007	0.054	-0.01	0.003	-0.009	0.085	-0.023	0.077	5.47	0.023	0.001
-0.005	0.054	-0.01	0.013	-0.003	0.078	-0.004	0.08	5.514	0.024	-0.007
-0.02	0.049	0	0.008	-0.008	0.099	0.028	0.08	5.419	0.027	0
-0.011	0.046	-0.003	0.002	-0.003	0.143	0.053	0.077	5.351	0.03	0.003
0.01	0.054	-0.013	0.001	0.009	0.15	0.06	0.072	5.306	0.029	-0.006
0.019	0.05	-0.015	0	0.002	0.114	0.055	0.065	5.236	0.033	-0.003
0.004	0.043	-0.016	0.004	-0.008	0.111	0.044	0.064	5.184	0.033	0.006
-0.005	0.043	-0.008	0.015	0	0.155	0.035	0.074	5.083	0.026	0.004
0.001	0.031	0.001	0.007	0.006	0.172	0.024	0.082	4.899	0.026	0.003
-0.014	0.031	-0.011	-0.017	0.004	0.121	0.01	0.077	4.689	0.028	0.004
-0.02	0.052	-0.019	-0.024	0.003	0.109	0.007	0.068	4.428	0.025	0.003
0.015	0.053	-0.006	-0.017	-0.001	0.184	0.003	0.073	4.156	0.023	0.005
0.024	0.027	-0.009	-0.011	-0.003	0.22	-0.017	0.083	3.943	0.026	0.001
-0.001	0.022	-0.022	-0.007	0.005	0.292	-0.029	0.083	3.642	0.037	-0.004
-0.008	0.039	-0.018	-0.009	0.003	0.435	-0.014	0.078	3.197	0.038	0.004
-0.014	0.039	-0.004	-0.01	-0.003	0.445	0.008	0.075	2.88	0.025	0.009
-0.025	0.038	-0.005	0.013	0.001	0.398	0.017	0.076	2.739	0.022	0
-0.024	0.05	-0.015	0.026	0.003	0.431	0.022	0.08	2.538	0.03	-0.003
-0.026	0.05	-0.013	0.003	0.001	0.454	0.022	0.076	2.307	0.027	-0.001
-0.02	0.04	-0.002	-0.012	0.004	0.44	0.016	0.075	2.1	0.013	-0.001
0	0.041	-0.01	0.001	0.003	0.432	0.011	0.081	1.761	0.011	-0.001
0.006	0.045	-0.022	0.01	-0.001	0.429	0.014	0.078	1.363	0.017	-0.002
0.002	0.044	-0.014	0.001	-0.001	0.382	0.029	0.07	1.07	0.017	-0.001
0.006	0.041	-0.012	-0.007	-0.006	0.362	0.034	0.072	0.767	0.013	0.009
-0.003	0.047	-0.021	0.003	-0.008	0.439	0.017	0.076	0.326	0.011	0.017
-0.025	0.048	-0.02	0.012	-0.001	0.475	0.005	0.076	-0.109	0.012	0.012
-0.027	0.034	-0.014	0.003	0.001	0.448	0.003	0.075	-0.373	0.01	0.003
-0.007	0.033	-0.016	-0.003	-0.002	0.462	0.001	0.075	-0.471	0.005	0.008
0.01	0.049	-0.016	-0.001	0.002	0.571	-0.002	0.078	-0.342	0.005	0.018
0.019	0.05	-0.01	0.001	0.002	0.698	-0.003	0.081	-0.019	0.014	0.007
0.006	0.046	-0.004	0.011	0.003	0.547	-0.004	0.084	0.251	0.016	-0.008
-0.008	0.053	0.01	0.02	0.014	0.192	-0.003	0.079	0.47	0.007	-0.004
0.006	0.059	0.022	0.011	0.014	0.1	0.021	0.06	0.72	0.013	-0.003
0.016	0.049	0.006	-0.003	-0.003	0.245	0.064	0.06	0.859	0.025	-0.009
0.004	0.041	-0.015	-0.004	-0.007	0.346	0.081	0.083	0.859	0.024	-0.003
-0.005	0.05	-0.016	0.012	0.002	0.392	0.057	0.089	0.881	0.02	0.008
-0.013	0.053	-0.003	0.027	0.004	0.392	0.022	0.091	0.982	0.015	0.012
-0.021	0.048	0.007	0.015	-0.001	0.345	-0.004	0.104	1.172	0.013	0.003
-0.023	0.048	0.001	0.001	-0.005	0.386	-0.016	0.103	1.51	0.021	-0.007
-0.022	0.049	-0.01	-0.003	-0.005	0.51	-0.013	0.085	1.812	0.027	-0.002
-0.016	0.048	-0.012	-0.009	-0.006	0.546	-0.006	0.074	1.936	0.016	0.003
-0.008	0.047	-0.015	0	-0.005	0.598	0	0.077	2.133	0.001	-0.004
0.001	0.048	-0.027	0.007	0	0.754	0.003	0.083	2.401	0.008	-0.009
0.006	0.046	-0.03	-0.001	0.006	0.739	0.001	0.08	2.565	0.017	-0.008
0.004	0.045	-0.014	0.003	0.008	0.589	0.006	0.055	2.791	0.01	0
0.014	0.053	-0.008	0.007	0.003	0.561	0.02	0.003	3.103	0.009	0.001
0.014	0.053	-0.024	-0.003	-0.002	0.553	0.018	-0.015	3.375	0.018	-0.014
0.002	0.043	-0.032	-0.01	0.002	0.506	-0.004	0.044	3.676	0.015	-0.017
0.005	0.038	-0.022	-0.01	0.005	0.517	-0.012	0.107	4.013	0.017	-0.011
-0.004	0.041	-0.01	-0.005	0.002	0.539	-0.002	0.112	4.289	0.029	-0.013
-0.019	0.044	-0.006	-0.007	0.004	0.532	0.001	0.1	4.609	0.026	-0.012
-0.005	0.04	-0.002	-0.015	0.003	0.52	0.002	0.099	4.995	0.015	-0.004
0.006	0.043	0	-0.012	-0.018	0.511	0.006	0.092	5.138	0.013	-0.002
-0.01	0.059	-0.013	0	-0.021	0.467	0.009	0.08	5.082	0.014	-0.003
-0.008	0.04	-0.021	0.006	-0.003	0.398	0.012	0.083	5.096	0.025	-0.004
-0.003	0.015	-0.02	0.002	-0.003	0.401	0.013	0.093	5.01	0.044	-0.005
-0.027	0.036	-0.019	-0.003	-0.002	0.444	0.012	0.08	4.74	0.043	0
-0.031	0.052	-0.012	0.001	0.01	0.453	0.014	0.046	4.463	0.026	0.01
-0.01	0.042	-0.011	0.011	0.018	0.417	0.014	0.044	4.185	0.024	0.012
0.011	0.041	-0.02	0.018	0.023	0.339	0.013	0.088	3.952	0.036	0.008
0.009	0.047	-0.014	0.019	0.017	0.28	0.017	0.109	3.799	0.029	0.004
-0.017	0.045	-0.001	0.014	0.004	0.287	0.022	0.081	3.555	0.012	0.004
-0.018	0.045	0	0.002	-0.008	0.328	0.017	0.066	3.325	0.019	0.008
0.009	0.047	-0.014	-0.003	-0.005	0.253	0.015	0.085	3.229	0.028	0.011
0.005	0.047	-0.028	-0.001	0.013	0.067	0.017	0.099	3.055	0.022	0.008
-0.013	0.051	-0.023	0	0.017	0.047	0.013	0.1	2.858	0.02	0.004
0	0.047	-0.008	0	-0.002	0.183	0.015	0.087	2.668	0.017	-0.001
0.014	0.039	-0.003	0	-0.02	0.252	0.016	0.07	2.289	0.012	0.002
-0.001	0.043	-0.004	0.003	-0.019	0.193	0.006	0.084	1.825	0.021	0.014
-0.013	0.047	-0.006	0.01	-0.015	0.108	0.006	0.105	1.416	0.026	0.011
-0.002	0.045	0	0.013	-0.022	0.095	0.004	0.084	1.092	0.012	-0.003
0.008	0.046	0.004	0.015	-0.021	0.088	-0.006	0.046	0.882	0.012	-0.001
0.009	0.045	-0.006	0.009	-0.007	0.108	0.008	0.017	0.763	0.026	0.006
-0.005	0.044	-0.001	-0.003	-0.003	0.165	0.028	-0.005	0.656	0.024	-0.002
-0.016	0.049	0.012	-0.002	-0.005	0.138	0.019	0.02	0.51	0.015	-0.011
-0.001	0.05	0	-0.003	-0.007	0.108	0.017	0.096	0.39	0.016	-0.003
-0.002	0.037	-0.005	-0.015	-0.009	0.148	0.031	0.154	0.276	0.012	0.006
-0.018	0.036	-0.005	-0.01	-0.002	0.116	0.028	0.158	0.159	-0.003	0.009
-0.004	0.049	-0.016	0	0	-0.036	0.019	0.13	0.062	-0.004	0.006
0	0.049	-0.011	-0.003	-0.006	-0.162	0.009	0.111	-0.029	0.011	-0.006
-0.028	0.047	-0.012	-0.001	-0.004	-0.184	-0.004	0.097	-0.033	0.019	-0.01
-0.028	0.053	-0.04	0.009	0	-0.161	0.001	0.09	0.067	0.021	0.006
-0.005	0.049	-0.043	0.006	-0.003	-0.104	0.011	0.094	0.352	0.016	0.012
-0.001	0.039	-0.018	0.006	0	-0.012	0.004	0.061	0.767	0.013	0.001
0.005	0.039	-0.013	0.015	0.001	0.064	-0.007	0.016	1.114	0.019	0.001
0.017	0.04	-0.017	0.012	0	0.097	-0.008	0.017	1.482	0.016	0.008
0.006	0.05	-0.014	0.005	0.012	0.072	-0.002	0.033	1.821	0.004	0.003
-0.008	0.061	-0.009	0.007	0.022	0.01	-0.001	0.069	1.987	0.004	-0.003
-0.004	0.049	-0.005	0.007	0.016	-0.002	-0.001	0.121	2.114	0.012	0.005
-0.001	0.036	-0.012	0.002	0.008	0.06	0.016	0.106	2.274	0.017	0.013
-0.014	0.044	-0.021	-0.007	0.004	0.112	0.038	0.048	2.444	0.019	0.009
-0.026	0.047	-0.011	-0.014	-0.012	0.112	0.048	0.06	2.608	0.019	0.001
-0.014	0.031	-0.002	-0.006	-0.033	0.109	0.043	0.104	2.772	0.018	-0.002
-0.005	0.022	-0.012	0.007	-0.025	0.21	0.014	0.053	2.936	0.017	0.003
-0.01	0.037	-0.017	0.003	0.005	0.382	-0.006	-0.056	3.197	0.022	0.003
-0.001	0.053	-0.002	-0.008	0.019	0.404	-0.003	-0.066	3.761	0.021	-0.004
0.008	0.044	0.001	-0.008	0.013	0.312	-0.007	0.032	4.39	0.012	-0.006
0.006	0.023	-0.01	-0.006	0.007	0.332	-0.005	0.114	4.752	0.016	-0.008
0.007	0.026	-0.004	-0.008	0.004	0.387	0.009	0.126	5.001	0.025	-0.013
-0.004	0.046	0.003	-0.004	-0.002	0.347	0.003	0.087	5.182	0.018	-0.01
-0.015	0.052	-0.009	0.016	-0.006	0.345	-0.003	0.029	5.246	0.018	-0.003
-0.008	0.039	-0.005	0.022	-0.008	0.376	0.01	0.034	5.373	0.023	-0.001
-0.02	0.028	0.011	0	-0.006	0.264	0.015	0.094	5.464	0.017	-0.003
-0.04	0.032	-0.001	-0.015	0.006	0.182	0.004	0.113	5.3	0.018	0.002
-0.006	0.052	-0.017	-0.011	0.009	0.46	-0.006	0.106	5.026	0.033	0.001
0.025	0.071	-0.005	-0.006	0.001	0.851	-0.005	0.096	4.776	0.035	-0.005
0.006	0.065	-0.002	-0.004	0.001	0.857	-0.005	0.044	4.601	0.027	0.001
0.001	0.05	-0.015	-0.002	0.005	0.639	-0.011	0.014	4.583	0.025	0.012
0.016	0.048	-0.016	0.003	0.004	0.573	0.006	0.056	4.522	0.022	0.013
0.017	0.04	-0.014	0.007	-0.003	0.641	0.042	0.092	4.272	0.022	0.013
0.006	0.029	-0.015	0.001	0.002	0.79	0.046	0.091	4.006	0.025	0.011
-0.016	0.039	-0.011	0.004	0.013	0.965	0.019	0.092	3.773	0.023	0.002
-0.018	0.058	-0.011	0.019	0.014	1.005	0.002	0.091	3.421	0.029	-0.008
0.009	0.055	-0.011	0.013	0.009	0.879	0.002	0.084	2.983	0.035	-0.01
0.007	0.04	-0.016	-0.007	0.015	0.713	-0.001	0.078	2.68	0.027	-0.005
-0.02	0.048	-0.032	-0.005	0.017	0.657	0.001	0.074	2.484	0.017	-0.003
-0.016	0.06	-0.027	0.01	-0.003	0.737	0.048	0.075	2.266	0.024	-0.005
-0.004	0.055	-0.01	0.009	-0.013	0.789	0.105	0.085	2.038	0.032	0
-0.014	0.047	-0.016	0	-0.001	0.707	0.093	0.092	1.779	0.022	0.01
0.005	0.042	-0.022	0.005	-0.011	0.687	0.04	0.084	1.486	0.009	0.013
0.031	0.039	-0.012	0.015	-0.019	0.787	0.003	0.071	1.255	0.014	0.01
0.006	0.039	-0.011	0.009	0.002	0.804	-0.019	0.074	1.021	0.026	0
-0.021	0.038	-0.016	-0.004	0.002	0.743	-0.02	0.09	0.571	0.029	-0.008
-0.004	0.041	-0.015	-0.009	-0.019	0.632	-0.006	0.09	0.037	0.017	0
0.01	0.045	-0.013	-0.006	-0.013	0.477	0.005	0.072	-0.263	0.009	0.01
-0.007	0.037	-0.015	0.006	0.007	0.352	0.014	0.069	-0.466	0.016	0
-0.02	0.034	-0.024	0.014	0.011	0.181	0.023	0.081	-0.674	0.02	-0.009
-0.004	0.036	-0.022	0.003	0	0.016	0.029	0.084	-0.634	0.013	0.001
-0.002	0.037	-0.004	-0.006	-0.005	0.022	0.021	0.085	-0.446	0.005	0.004
-0.028	0.049	0.006	-0.003	0.004	0.14	-0.001	0.092	-0.227	0.007	-0.002
-0.031	0.059	0.002	-0.001	0.005	0.226	-0.014	0.09	0.129	0.02	0.003
-0.006	0.051	-0.006	-0.002	-0.009	0.238	-0.019	0.078	0.428	0.022	0.001
0.003	0.054	-0.02	-0.003	-0.012	0.233	-0.016	0.071	0.586	0.008	-0.008
-0.012	0.061	-0.021	0.006	-0.002	0.235	0	0.073	0.757	0.012	-0.005
-0.024	0.046	0.001	0.011	0.002	0.232	0.011	0.079	0.952	0.026	0.002
-0.013	0.036	0.005	-0.002	0.006	0.221	0.005	0.078	1.074	0.018	0.009
-0.003	0.047	-0.018	-0.001	0.01	0.131	0	0.077	1.173	0.006	0.004
-0.006	0.052	-0.018	0.012	-0.001	0.039	0.006	0.075	1.527	0.005	-0.003
-0.008	0.038	-0.003	0.011	-0.009	0.03	0.01	0.076	2.038	0.01	0
-0.011	0.03	-0.012	0.009	-0.008	-0.021	0.004	0.081	2.391	0.009	0.004
-0.001	0.045	-0.009	0.007	-0.004	-0.088	0.006	0.071	2.675	0.004	0.007
0.01	0.054	0.009	0	-0.007	-0.112	0.021	0.059	2.988	0.008	0.003
-0.003	0.052	-0.003	0.006	-0.008	-0.146	0.024	0.063	3.275	0.021	-0.003
-0.015	0.049	-0.014	0.009	0	-0.072	0.016	0.07	3.515	0.033	-0.003
-0.012	0.04	-0.005	-0.001	0.006	0.03	0.01	0.074	3.771	0.024	-0.003
-0.012	0.042	-0.011	-0.004	0.008	-0.046	0.007	0.077	3.983	0.006	0.003
-0.017	0.057	-0.019	-0.003	0.003	0.013	0.012	0.074	4.138	0.008	0.008
-0.009	0.057	-0.015	-0.006	-0.004	0.362	0.017	0.068	4.488	0.016	-0.001
0.008	0.046	-0.019	-0.009	-0.003	0.553	0.009	0.071	4.842	0.017	-0.005
0.016	0.037	-0.023	-0.008	-0.008	0.392	0.001	0.082	4.984	0.022	0.001
0.019	0.03	-0.005	-0.002	-0.019	0.168	0.01	0.083	5.12	0.027	0
-0.001	0.038	0.002	0.005	-0.013	0.1	0.018	0.078	5.155	0.022	-0.005
-0.036	0.044	-0.014	0.01	0.002	0.094	0.012	0.081	5.097	0.015	0.001
-0.024	0.038	-0.008	0.014	0.001	0.162	0.008	0.082	5.122	0.015	0.009
0.009	0.051	0.006	0.014	-0.005	0.322	0.01	0.08	5.088	0.019	0.008
0.008	0.057	-0.016	0.005	0.001	0.274	0.011	0.074	4.967	0.032	0.003
0.014	0.031	-0.025	-0.008	-0.004	0.043	0.007	0.061	4.834	0.043	0
0.03	0.028	0.01	-0.007	-0.013	-0.026	0.005	0.068	4.645	0.034	0.005
0.01	0.045	0.021	0.008	0.003	0.123	0.006	0.086	4.395	0.025	0.002
-0.022	0.043	-0.004	0.006	0.021	0.337	0.001	0.086	4.155	0.031	-0.005
-0.031	0.04	-0.016	-0.011	0.026	0.452	0.004	0.084	3.925	0.038	-0.004
-0.02	0.043	-0.009	-0.012	0.039	0.388	0.015	0.089	3.653	0.027	-0.006
0.002	0.035	-0.011	0.001	0.055	0.249	0.013	0.083	3.474	0.012	-0.01
-0.003	0.032	-0.02	0.004	0.034	0.22	0.011	0.075	3.394	0.017	-0.01
-0.021	0.042	-0.019	0	-0.013	0.268	0.018	0.076	3.175	0.029	-0.009
0.001	0.052	-0.01	0.001	-0.036	0.236	0.01	0.08	2.86	0.027	0.001
0.023	0.05	-0.01	0.001	-0.027	0.163	0.002	0.084	2.589	0.021	0.009
0.007	0.041	-0.018	0.005	-0.018	0.138	0.008	0.079	2.292	0.026	0.01
-0.001	0.042	-0.016	0.01	-0.017	0.124	0.009	0.078	1.985	0.031	0.013
-0.01	0.048	-0.011	0.006	-0.009	0.115	0.003	0.086	1.674	0.024	0.015
-0.025	0.049	-0.013	0.004	0.002	0.203	0.007	0.085	1.255	0.017	0.004
-0.001	0.056	-0.009	0.004	-0.005	0.307	0.012	0.081	0.847	0.018	-0.003
0.011	0.055	-0.004	-0.004	-0.015	0.267	0.008	0.083	0.634	0.02	0.005
-0.016	0.047	-0.02	-0.003	-0.006	0.265	0.001	0.079	0.557	0.021	0
-0.018	0.048	-0.031	0.009	-0.003	0.382	0.002	0.078	0.41	0.014	-0.007
-0.001	0.046	-0.015	0.003	-0.012	0.418	0.006	0.087	0.168	0.009	0.007
-0.006	0.041	-0.012	-0.017	-0.003	0.424	0.006	0.075	0.104	0.017	0.019
-0.012	0.042	-0.024	-0.011	0.014	0.486	0.006	0.049	0.083	0.022	0.011
0.001	0.052	-0.013	0.004	0.013	0.472	0.002	0.06	-0.137	0.018	-0.003
0.008	0.062	0.004	0.009	0.02	0.367	0.001	0.092	-0.178	0.012	-0.007
0.003	0.047	-0.001	0.012	0.036	0.34	0.008	0.091	0.022	0.009	-0.003
0.015	0.023	-0.015	0.008	0.015	0.39	0.012	0.077	0.205	0.011	-0.001
0.017	0.032	-0.02	-0.003	-0.028	0.37	0.019	0.078	0.476	0.01	0.003
-0.009	0.051	-0.015	-0.003	-0.039	0.349	0.035	0.085	0.89	0.008	0.003
-0.007	0.048	-0.008	0.01	-0.02	0.405	0.033	0.111	1.287	0.017	-0.005
0.008	0.043	-0.005	0.016	-0.013	0.472	0.019	0.149	1.562	0.022	-0.002
-0.008	0.041	-0.006	0.012	-0.018	0.513	0.047	0.122	1.754	0.006	0.005
-0.009	0.036	-0.008	0.008	-0.012	0.463	0.104	0.012	1.817	0.001	0.007
0.006	0.042	-0.009	0.002	0.002	0.365	0.128	-0.072	1.823	0.007	0.01
-0.007	0.049	-0.015	-0.011	0.016	0.375	0.107	-0.055	1.975	0.004	0.008
-0.018	0.045	-0.021	-0.014	0.024	0.471	0.057	0.021	2.192	0.011	0.001
-0.016	0.048	-0.017	-0.004	0.014	0.508	-0.016	0.082	2.429	0.03	-0.005
-0.018	0.056	-0.013	0.01	0.002	0.491	-0.067	0.103	2.698	0.031	-0.006
-0.011	0.051	-0.01	0.015	-0.001	0.515	-0.065	0.106	2.97	0.013	-0.009
0	0.042	-0.01	0.002	0.004	0.513	-0.046	0.095	3.342	0.001	-0.013
-0.002	0.048	-0.015	-0.013	0.009	0.494	-0.026	0.071	3.805	0.001	-0.011
-0.009	0.05	-0.009	-0.017	-0.008	0.545	0.005	0.053	4.338	0.014	-0.001
0	0.039	-0.006	-0.014	-0.027	0.547	0.015	0.059	4.754	0.029	0.009
0.026	0.028	-0.02	-0.005	-0.013	0.52	0.007	0.088	4.894	0.034	0.004
0.015	0.031	-0.018	0.01	0.013	0.583	0.013	0.099	4.993	0.029	-0.004
-0.023	0.045	0.003	0.008	0.024	0.619	0.012	0.084	5.094	0.025	-0.001
-0.016	0.05	0.004	0	0.014	0.609	0	0.083	5.118	0.029	0.007
-0.001	0.045	-0.013	0.006	-0.001	0.647	0	0.082	5.132	0.038	0.009
-0.021	0.039	-0.016	0.005	-0.002	0.644	0.01	0.062	5.127	0.036	0.006
-0.011	0.044	-0.004	-0.005	0.002	0.56	0.01	0.048	5.028	0.019	0.001
0.013	0.062	0.005	-0.009	-0.003	0.557	0.002	0.061	4.812	0.008	-0.005
-0.003	0.07	-0.002	-0.013	-0.004	0.639	0.002	0.092	4.62	0.015	-0.01
-0.008	0.05	-0.018	-0.016	0	0.619	0.007	0.103	4.393	0.034	-0.003
0.007	0.035	-0.015	-0.015	-0.006	0.54	0.009	0.088	4.053	0.04	0.008
0.008	0.045	-0.003	-0.002	-0.006	0.555	0.002	0.082	3.76	0.026	0.006
-0.006	0.054	-0.013	0.015	0.006	0.572	-0.009	0.083	3.445	0.024	0.001
-0.016	0.048	-0.02	0.016	0.017	0.538	-0.004	0.075	3.105	0.032	0.002
-0.006	0.037	-0.001	0.01	0.013	0.549	0.008	0.072	2.909	0.024	0.003
0.003	0.045	0.004	0.016	-0.007	0.521	0.004	0.073	2.814	0.016	0.002
0.004	0.061	-0.015	0.016	-0.021	0.406	0.016	0.073	2.717	0.023	0.003
-0.006	0.053	-0.024	0.001	-0.017	0.363	0.05	0.072	2.569	0.025	0.002
-0.028	0.037	-0.021	-0.004	-0.005	0.408	0.051	0.071	2.379	0.014	0.001
-0.029	0.036	-0.017	0.004	-0.003	0.42	0.029	0.073	2.161	0.018	0.005
-0.007	0.04	-0.012	0	-0.007	0.431	0.018	0.08	1.896	0.033	0.007
0	0.045	-0.009	-0.008	0.002	0.479	0.005	0.081	1.561	0.025	-0.004
-0.001	0.047	-0.005	0.001	0.012	0.403	-0.004	0.072	1.115	0.007	-0.011
-0.009	0.046	-0.006	0.007	0.008	0.232	0.002	0.068	0.633	0.018	-0.007
-0.031	0.047	-0.01	-0.002	0.01	0.23	0.002	0.074	0.27	0.032	0
-0.032	0.043	-0.002	-0.006	0.012	0.323	0.002	0.077	0.038	0.018	0.002
-0.014	0.038	-0.006	-0.001	0.003	0.336	0.003	0.071	-0.166	0.009	0.001
0.001	0.042	-0.027	0.006	0	0.276	-0.005	0.072	-0.316	0.021	0.001
0.019	0.047	-0.024	0.009	0.001	0.156	-0.002	0.083	-0.356	0.023	0.001
0.02	0.041	0.002	0.008	-0.006	0.061	0.008	0.088	-0.459	0.011	0
-0.004	0.037	0.003	0.008	-0.003	0.059	0.012	0.087	-0.568	0.003	0.003
-0.016	0.041	-0.013	0.012	0.009	0.085	0.019	0.091	-0.407	0.001	0.009
-0.002	0.043	-0.004	0.016	0.001	0.059	0.019	0.096	-0.269	0.002	0.013
0.009	0.044	0.002	0.014	-0.013	0.016	0.01	0.096	-0.334	0.005	0.009
-0.004	0.052	-0.023	0.011	-0.007	0.025	0.011	0.096	-0.176	0.007	0.002
-0.016	0.048	-0.038	0.006	-0.003	0.051	0.017	0.091	0.043	0.01	0
-0.013	0.036	-0.021	0.005	-0.008	0.054	0.013	0.088	0.049	0.013	0.002
-0.013	0.039	-0.004	0.003	-0.006	0.034	0.008	0.085	0.264	0.014	-0.004
-0.018	0.039	-0.001	-0.005	0.003	-0.002	0.013	0.052	0.684	0.011	-0.004
-0.011	0.033	-0.003	-0.009	-0.002	-0.077	0.015	0.016	0.905	0.003	0.005
0.008	0.039	0.001	-0.007	-0.015	-0.179	0.015	0.022	1.089	0.004	0.001
0.019	0.035	-0.004	0	-0.012	-0.209	0.018	0.059	1.638	0.009	-0.008
0.006	0.023	-0.02	0.003	-0.001	-0.181	0.008	0.091	2.43	0.007	-0.004
-0.015	0.037	-0.017	0.002	-0.001	-0.141	-0.004	0.095	2.928	0.008	0.002
-0.018	0.057	-0.003	0.005	-0.002	-0.045	0.005	0.086	2.974	0.02	-0.004
0.001	0.046	-0.012	0.008	-0.002	0.058	0.013	0.08	2.856	0.022	-0.009
0.026	0.03	-0.02	0.006	-0.008	0.104	0.009	0.075	2.901	0.013	-0.001
0.014	0.031	-0.009	-0.005	-0.006	0.098	0.01	0.073	3.33	0.014	0.006
-0.029	0.039	-0.01	-0.008	0.004	0.042	0.012	0.07	3.928	0.019	0.003
-0.036	0.054	-0.014	0.004	0.005	-0.002	0.005	0.066	4.35	0.018	-0.008
-0.024	0.063	-0.009	0.01	0.002	0.002	-0.002	0.069	4.808	0.017	-0.015
-0.018	0.056	-0.021	0.003	0.002	0.037	0.003	0.072	5.473	0.017	-0.008
-0.002	0.053	-0.027	-0.009	0.002	0.135	0.005	0.071	5.908	0.017	0.001
0.004	0.052	-0.007	-0.006	-0.001	0.244	-0.002	0.071	5.871	0.029	0.007
0.01	0.043	0.001	0.006	-0.007	0.271	0.001	0.068	5.755	0.036	0.006
0.021	0.031	-0.009	0.003	-0.006	0.272	0.012	0.06	5.731	0.026	-0.002
0.01	0.033	-0.013	-0.004	0.006	0.262	0.012	0.06	5.477	0.023	-0.002
-0.004	0.05	-0.006	-0.005	0.018	0.194	0.023	0.066	5.16	0.03	0.004
0	0.059	0	-0.008	0.017	0.12	0.058	0.071	5.118	0.021	0
0.004	0.052	-0.014	-0.007	0.007	0.132	0.078	0.076	5.106	0.018	-0.006
-0.011	0.047	-0.017	0.006	-0.008	0.205	0.066	0.078	5.024	0.034	-0.001
-0.022	0.049	0.001	0.021	-0.01	0.219	0.043	0.077	4.979	0.04	0.003
-0.008	0.049	-0.002	0.019	-0.002	0.245	0.008	0.076	4.863	0.036	-0.002
-0.008	0.043	-0.015	0.002	-0.006	0.335	-0.03	0.076	4.628	0.028	-0.002
-0.024	0.044	-0.013	-0.009	-0.005	0.375	-0.035	0.075	4.315	0.018	0.001
-0.017	0.047	-0.011	-0.009	0.006	0.368	-0.016	0.075	4.026	0.017	0.001
0.005	0.042	-0.009	-0.009	0.004	0.369	-0.006	0.075	3.796	0.03	0.002
0.014	0.045	-0.014	-0.004	-0.002	0.481	-0.008	0.07	3.542	0.034	0.004
-0.004	0.049	-0.029	-0.002	-0.001	0.655	-0.008	0.069	3.393	0.021	0.011
-0.009	0.041	-0.026	-0.003	-0.003	0.665	0.013	0.078	3.415	0.019	0.017
0.026	0.04	-0.017	0.007	-0.001	0.623	0.048	0.084	3.366	0.026	0.01
0.039	0.044	-0.021	0.003	0.003	0.664	0.047	0.083	3.081	0.022	0.004
0.002	0.044	-0.015	-0.009	-0.002	0.686	0.019	0.078	2.719	0.015	0.002
-0.018	0.05	-0.002	0.002	-0.008	0.665	-0.001	0.076	2.432	0.014	-0.002
-0.01	0.055	-0.008	0.005	-0.003	0.606	-0.007	0.075	1.944	0.013	0.002
-0.011	0.046	-0.011	-0.009	0	0.515	0.001	0.073	1.329	0.017	0.003
-0.018	0.038	-0.006	-0.005	-0.006	0.482	0.007	0.079	1.065	0.024	-0.002
-0.005	0.044	-0.01	0.007	-0.007	0.572	0.006	0.089	0.922	0.024	0
0.005	0.043	-0.007	0	-0.003	0.652	0.006	0.088	0.646	0.02	0.008
-0.011	0.037	0	-0.012	-0.005	0.601	0.002	0.08	0.662	0.021	0.011
-0.011	0.041	-0.011	-0.011	-0.005	0.56	0.003	0.076	0.995	0.022	0.003
0.003	0.044	-0.02	0.004	0.003	0.594	0.017	0.08	1.179	0.02	-0.004
-0.008	0.043	-0.01	0.012	0.014	0.588	0.024	0.084	1.308	0.014	0.001
-0.022	0.051	-0.001	0.014	0.019	0.528	0.018	0.079	1.712	0.01	0.006
-0.018	0.063	-0.008	0.018	0.017	0.497	0.013	0.074	2.129	0.017	0
-0.019	0.058	-0.019	0.014	0.003	0.5	0.008	0.077	2.411	0.027	-0.004
-0.023	0.044	-0.018	0.013	-0.011	0.481	0.002	0.084	2.909	0.03	0.001
-0.012	0.038	-0.009	0.023	-0.009	0.543	0.003	0.087	3.014	0.03	0.004
-0.004	0.04	-0.003	0.02	-0.006	0.703	0.006	0.083	2.042	0.025	0.003
-0.01	0.039	-0.005	0.01	-0.006	0.739	0.007	0.076	1.202	0.016	0.004
0	0.037	-0.004	0.008	0.003	0.675	0.006	0.073	1.279	0.014	0
0.013	0.043	-0.001	0.001	0.007	0.684	0.003	0.074	1.467	0.015	-0.003
-0.006	0.051	-0.01	-0.009	0.006	0.679	0.003	0.073	1.494	0.019	-0.002
-0.007	0.045	-0.021	-0.008	0.006	0.602	0.008	0.073	1.573	0.024	-0.003
0.02	0.036	-0.02	0.001	-0.001	0.55	0.004	0.073	1.643	0.017	0
0.005	0.041	-0.009	0.005	-0.008	0.534	0.001	0.072	1.699	0.01	0.005
-0.013	0.047	0.001	0	0.003	0.523	0.009	0.075	1.768	0.015	0
0.012	0.044	0.001	-0.004	0.011	0.514	0.024	0.078	1.824	0.021	-0.004
0.025	0.05	-0.007	0.006	0.002	0.507	0.041	0.076	1.883	0.016	0
0.006	0.054	-0.018	0.009	-0.011	0.484	0.049	0.068	1.96	0.012	0.004
-0.001	0.037	-0.019	0.005	-0.007	0.44	0.047	0.064	2.019	0.018	0.004
0.005	0.028	-0.01	0.008	0.003	0.411	0.037	0.071	2.049	0.018	0
-0.017	0.042	-0.01	0.003	0.005	0.388	0.014	0.078	2.087	0.014	-0.004
-0.032	0.048	-0.018	-0.009	0.002	0.387	-0.006	0.073	2.145	0.018	0
-0.008	0.038	-0.013	-0.002	0.001	0.407	-0.013	0.068	2.202	0.022	0.003
0.006	0.037	-0.009	0.006	0.004	0.394	-0.013	0.072	2.238	0.022	0.003
-0.013	0.041	-0.009	0	0.007	0.368	0	0.078	2.258	0.025	0.003
-0.023	0.042	-0.008	0.003	0.003	0.313	0.013	0.08	2.287	0.017	0.001
-0.009	0.049	-0.011	0.014	-0.003	0.195	0.022	0.079	2.325	0	-0.003
-0.012	0.048	-0.013	0.008	-0.008	0.058	0.046	0.08	2.368	-0.003	-0.004
-0.017	0.042	-0.013	-0.006	-0.016	-0.001	0.08	0.076	2.398	0.01	0.002
0.002	0.045	-0.012	-0.01	-0.018	0.075	0.084	0.071	2.418	0.019	0.001
0.013	0.052	-0.009	-0.004	-0.005	0.132	0.054	0.075	2.455	0.02	-0.007
0.009	0.042	-0.016	0	0.003	0.134	0.011	0.08	2.488	0.022	-0.003
-0.001	0.033	-0.025	-0.004	0.004	0.166	-0.023	0.075	2.503	0.027	0.005
-0.01	0.044	-0.013	-0.007	0.002	0.087	-0.028	0.071	2.535	0.026	0.003
-0.01	0.057	0.001	-0.005	-0.002	-0.079	-0.015	0.074	2.561	0.014	0.002
-0.008	0.047	-0.008	-0.003	0.002	-0.134	-0.006	0.077	2.553	0.011	0.003
-0.011	0.033	-0.02	-0.006	-0.001	-0.123	-0.006	0.078	2.558	0.025	0.003
-0.014	0.041	-0.004	-0.013	-0.01	-0.158	-0.007	0.074	2.585	0.025	0.004
-0.003	0.055	0.009	-0.012	-0.01	-0.168	-0.003	0.067	2.592	0.012	0
0.007	0.053	-0.01	-0.005	-0.005	-0.076	0	0.067	2.593	0.018	-0.004
-0.004	0.048	-0.011	-0.001	-0.007	0.024	-0.001	0.071	2.609	0.024	0.002
-0.016	0.047	0.012	0.01	-0.014	0.072	-0.001	0.07	2.617	0.015	0.001
-0.017	0.049	0.008	0.015	-0.006	0.091	0.001	0.07	2.616	0.014	-0.005
-0.008	0.059	-0.004	0	0.013	0.066	-0.005	0.079	2.636	0.023	0.004
0.009	0.063	-0.006	-0.005	0.011	-0.018	-0.015	0.092	2.646	0.025	0.008
0.016	0.052	-0.014	0.002	-0.008	-0.136	-0.016	0.084	2.627	0.026	-0.001
0.017	0.042	-0.02	-0.002	-0.009	-0.158	-0.008	0.063	2.632	0.024	-0.001
0.007	0.042	-0.017	-0.004	0.02	-0.072	0.001	0.068	2.658	0.014	0.005
-0.014	0.038	-0.018	0.006	0.04	-0.064	0.002	0.086	2.664	0.013	0.004
-0.013	0.035	-0.022	0.005	0.033	-0.15	0.01	0.077	2.659	0.016	-0.001
-0.002	0.046	-0.024	0.001	0.033	-0.15	0.039	0.064	2.65	0.005	0
-0.002	0.053	-0.013	0.005	0.019	-0.049	0.045	0.068	2.644	0.002	0.007
-0.004	0.046	0.002	-0.003	-0.041	0.02	0.015	0.077	2.655	0.02	0.007
-0.016	0.042	-0.004	-0.007	-0.066	0.112	-0.008	0.078	2.662	0.035	0.004
-0.016	0.048	-0.011	0.005	-0.026	0.252	-0.002	0.071	2.649	0.03	0
-0.003	0.047	-0.004	0.01	0.002	0.312	0.006	0.067	2.64	0.014	-0.004
-0.013	0.043	-0.017	0.001	0.003	0.347	-0.001	0.07	2.654	0.016	0.004
-0.026	0.044	-0.033	-0.002	0	0.434	0	0.073	2.657	0.027	0.009
-0.026	0.039	-0.021	0.003	-0.002	0.427	0.014	0.08	2.642	0.019	0
-0.018	0.038	-0.002	0.006	-0.001	0.324	0.02	0.076	2.642	0.01	-0.003
0	0.046	0	0.009	-0.01	0.318	0.015	0.068	2.646	0.02	-0.001
0.008	0.045	-0.009	0.003	-0.011	0.384	0.01	0.069	2.639	0.028	-0.001
0.004	0.042	-0.021	-0.011	0	0.428	0.014	0.07	2.636	0.02	-0.003
0.003	0.05	-0.028	-0.01	0.001	0.484	0.021	0.067	2.637	0.013	0.001
0.003	0.053	-0.016	0.002	-0.002	0.557	0.02	0.073	2.641	0.015	0.006
0.002	0.037	-0.004	0.004	0.01	0.662	0.013	0.081	2.645	0.016	0.001
0.002	0.025	-0.01	0.005	0.017	0.749	0.011	0.086	2.641	0.016	-0.003
0	0.037	-0.012	0.012	0.004	0.697	0.007	0.089	2.635	0.015	0.002
0.001	0.052	-0.002	0.017	0.005	0.569	0.007	0.083	2.632	0.018	0.003
0.004	0.047	0.001	0.014	0.016	0.517	0.014	0.073	2.622	0.025	-0.006
-0.012	0.042	-0.012	0.003	0.001	0.543	0.013	0.069	2.616	0.025	-0.006
-0.016	0.047	-0.03	0.012	-0.006	0.582	0.011	0.066	2.62	0.021	0.002
0.018	0.047	-0.026	0.032	0.015	0.65	0.015	0.064	2.614	0.022	0.005
0.029	0.044	-0.006	0.014	0.018	0.733	0.016	0.071	2.604	0.023	0.004
0.002	0.042	0.001	-0.016	0.003	0.737	0.014	0.08	2.602	0.023	0.001
-0.007	0.041	-0.008	-0.008	-0.009	0.67	0.011	0.08	2.593	0.021	-0.002
-0.003	0.052	-0.017	0.009	-0.018	0.632	0.021	0.083	2.582	0.015	-0.001
-0.004	0.054	-0.017	0.009	-0.015	0.614	0.035	0.085	2.589	0.01	-0.002
-0.006	0.042	-0.02	0.009	-0.006	0.567	0.031	0.075	2.595	0.017	0.001
-0.005	0.046	-0.022	0.009	-0.004	0.528	0.022	0.066	2.584	0.03	0.005
-0.003	0.049	-0.01	-0.003	0.005	0.526	0.011	0.071	2.58	0.026	0.001
-0.015	0.052	-0.002	-0.004	0.012	0.514	-0.003	0.079	2.578	0.011	-0.004
-0.027	0.057	-0.012	0.003	0.002	0.491	0.005	0.076	2.567	0.009	0.001
-0.015	0.041	-0.013	-0.004	-0.003	0.52	0.016	0.071	2.562	0.017	0.005
-0.006	0.034	0.002	-0.008	0.007	0.551	0.014	0.08	2.553	0.023	0.001
-0.008	0.055	0.011	-0.004	0.003	0.543	0.013	0.081	2.538	0.027	-0.003
-0.007	0.062	0.003	0.001	-0.007	0.573	0.011	0.067	2.546	0.02	-0.002
-0.021	0.049	-0.011	0.004	-0.006	0.569	0.007	0.071	2.568	0.012	-0.001
-0.022	0.04	-0.011	-0.003	-0.003	0.488	0.008	0.083	2.57	0.02	-0.001
0.001	0.034	-0.004	-0.005	-0.001	0.476	0.01	0.081	2.552	0.029	-0.004
-0.003	0.036	-0.013	-0.002	0.007	0.494	0.004	0.076	2.532	0.022	-0.008
-0.01	0.038	-0.015	-0.008	0.013	0.461	-0.008	0.078	2.527	0.012	-0.008
0.011	0.035	0.004	-0.012	-0.006	0.42	-0.004	0.076	2.537	0.01	-0.006
0.024	0.046	0.002	-0.009	-0.024	0.4	0.029	0.07	2.538	0.014	0.001
0.01	0.042	-0.021	-0.009	-0.014	0.406	0.071	0.062	2.526	0.02	0.005
-0.012	0.01	-0.025	-0.011	-0.011	0.423	0.081	0.064	2.52	0.023	-0.001
-0.012	0.009	-0.015	-0.006	-0.012	0.465	0.057	0.072	2.531	0.023	-0.001
0.009	0.038	-0.012	0.007	-0.003	0.452	0.032	0.068	2.537	0.019	0.006
0.019	0.043	-0.012	0.018	-0.001	0.353	0.001	0.071	2.518	0.017	0.005
0.012	0.037	-0.015	0.014	-0.002	0.333	-0.032	0.083	2.502	0.017	0.004
-0.02	0.046	-0.019	0.001	0.004	0.37	-0.042	0.075	2.52	0.017	0.008
-0.044	0.047	-0.015	-0.004	0.011	0.339	-0.031	0.065	2.534	0.02	0.004
-0.017	0.044	-0.007	-0.002	0.009	0.219	-0.011	0.076	2.521	0.024	0.004
0.005	0.056	-0.006	0.003	0	0.102	0.009	0.087	2.505	0.025	0.006
-0.016	0.054	-0.014	0.002	0.002	0.128	0.018	0.089	2.514	0.02	-0.002
-0.015	0.036	-0.017	-0.003	0.004	0.193	0.02	0.083	2.536	0.018	-0.003
0	0.036	-0.011	0.003	0	0.168	0.019	0.071	2.539	0.022	0.001
-0.019	0.049	-0.01	0.013	0.011	0.115	0.007	0.075	2.529	0.01	0.006
-0.012	0.052	-0.017	0.01	0.019	0.119	-0.008	0.09	2.52	0.003	0.004
0.022	0.048	-0.019	-0.003	0.004	0.128	-0.015	0.081	2.506	0.016	-0.002
0.018	0.056	-0.009	-0.001	-0.009	0.012	-0.008	0.067	2.499	0.018	-0.001
0.005	0.06	-0.003	0.014	-0.014	-0.068	0.011	0.08	2.512	0.015	-0.004
-0.002	0.049	-0.007	0.005	-0.014	-0.019	0.014	0.095	2.526	0.024	-0.009
-0.014	0.04	0	-0.009	-0.007	-0.057	-0.004	0.08	2.526	0.025	-0.001
-0.005	0.045	0.004	0.005	0.001	-0.152	-0.004	0.069	2.53	0.015	0.009
0.01	0.052	-0.023	0.016	0.01	-0.17	0.01	0.08	2.535	0.017	0.018
-0.001	0.051	-0.029	0	0.009	-0.134	0.01	0.083	2.531	0.022	0.018
-0.026	0.045	-0.007	-0.011	-0.004	-0.066	0.009	0.081	2.535	0.018	0.004
-0.025	0.048	-0.006	-0.004	-0.012	-0.011	0.023	0.087	2.543	0.015	-0.002
-0.004	0.056	-0.006	0.004	-0.011	0.021	0.037	0.081	2.537	0.016	0
0.004	0.054	-0.006	0.001	-0.004	0.144	0.03	0.072	2.527	0.013	0
-0.001	0.047	-0.023	0.001	-0.003	0.34	0.025	0.078	2.529	0.023	0.001
-0.001	0.043	-0.018	0.009	-0.008	0.408	0.033	0.084	2.54	0.037	-0.003
-0.002	0.044	0	0.009	-0.005	0.31	0.038	0.079	2.542	0.032	-0.008
0	0.049	-0.01	0.005	-0.004	0.23	0.035	0.074	2.524	0.026	0
-0.007	0.044	-0.017	0.006	-0.001	0.232	0.024	0.081	2.513	0.022	0.007
-0.03	0.036	-0.011	0.006	0.014	0.195	0.007	0.095	2.525	0.012	0.001
-0.035	0.042	-0.016	0.01	0.014	0.153	0.005	0.1	2.529	0.012	0
-0.004	0.049	-0.007	0.011	-0.003	0.19	0.017	0.089	2.526	0.021	0.005
0.024	0.049	-0.004	0.004	-0.008	0.202	0.023	0.066	2.542	0.024	0.002
0.02	0.042	-0.014	0.003	0.005	0.202	0.022	0.053	2.553	0.019	-0.002
0.001	0.031	-0.001	0.003	0.01	0.258	0.021	0.068	2.543	0.017	-0.006
-0.019	0.034	0.004	-0.007	0.003	0.261	0.012	0.088	2.53	0.018	-0.001
-0.031	0.045	-0.021	-0.012	0.004	0.221	-0.008	0.095	2.521	0.016	0.005
-0.009	0.046	-0.025	-0.011	0.006	0.268	-0.02	0.097	2.52	0.011	-0.001
0.012	0.044	-0.004	-0.012	-0.007	0.33	-0.014	0.095	2.528	0.013	0.002
-0.003	0.045	-0.005	-0.003	-0.009	0.305	-0.004	0.091	2.529	0.024	0.008
-0.015	0.045	-0.02	0.009	0.003	0.34	-0.001	0.09	2.513	0.031	0
-0.014	0.041	-0.024	0.005	0.005	0.495	0.008	0.101	2.513	0.025	-0.005
-0.009	0.037	-0.023	-0.003	0.001	0.568	0.014	0.091	2.531	0.015	-0.002
0.011	0.039	-0.021	-0.004	0.003	0.515	0.012	0.024	2.522	0.009	-0.002
0.024	0.046	-0.009	-0.001	0.013	0.462	0.013	-0.054	2.51	0.012	-0.008
-0.002	0.048	-0.006	0.005	0.015	0.449	0.013	-0.062	2.521	0.022	-0.003
-0.024	0.046	-0.017	0.012	0.009	0.437	0.002	0.027	2.502	0.026	0.005
-0.007	0.049	-0.01	0.013	0.01	0.451	-0.006	0.138	2.479	0.022	-0.004
-0.006	0.053	0.007	0.005	0.009	0.506	0.002	0.171	2.506	0.015	-0.009
-0.024	0.048	0.002	0.004	-0.002	0.525	0.012	0.112	2.531	0.016	-0.002
-0.015	0.047	-0.008	0.014	-0.011	0.563	0.014	0.033	2.538	0.021	0.006
0.005	0.05	-0.011	0.017	-0.013	0.621	0.013	0.026	2.544	0.017	0.005
0.011	0.052	-0.018	0.001	-0.016	0.55	0.013	0.072	2.527	0.012	-0.003
0.01	0.049	-0.018	-0.009	-0.017	0.411	0.013	0.074	2.521	0.017	-0.004
-0.001	0.042	-0.007	0.004	-0.015	0.337	0.012	0.042	2.538	0.023	0.004
-0.011	0.047	-0.003	0.006	-0.013	0.396	0.015	0.049	2.527	0.013	0.007
-0.01	0.039	-0.005	-0.012	-0.006	0.535	0.019	0.084	2.513	0.009	0.001
-0.009	0.021	-0.013	-0.011	0.001	0.548	0.018	0.094	2.526	0.021	0.001
-0.011	0.041	-0.021	0.005	0.001	0.476	0.017	0.088	2.516	0.024	0.01
-0.012	0.054	-0.004	0.009	-0.008	0.48	0.019	0.109	2.5	0.019	0.006
-0.013	0.036	0.005	0.013	-0.017	0.51	0.019	0.11	2.524	0.019	-0.005
-0.013	0.038	-0.014	0.011	-0.007	0.536	0.001	0.046	2.529	0.021	-0.007
-0.014	0.057	-0.014	-0.002	0.007	0.574	-0.011	0.004	2.514	0.021	-0.006
-0.017	0.052	0.005	-0.005	0.005	0.582	0.007	0.039	2.529	0.017	-0.004
-0.012	0.043	-0.006	0.001	-0.005	0.554	0.015	0.075	2.536	0.014	-0.002
0.009	0.051	-0.03	0.003	-0.005	0.566	0	0.083	2.518	0.018	0.002
0.019	0.042	-0.025	-0.001	0.012	0.583	-0.003	0.088	2.506	0.021	0.005
0	0.034	-0.011	-0.008	0.037	0.508	0.007	0.079	2.509	0.021	-0.001
-0.002	0.056	-0.016	-0.004	0.044	0.457	0.006	0.077	2.514	0.019	0.002
0.027	0.067	-0.014	0.008	0.04	0.506	0.002	0.093	2.511	0.011	0.012
0.011	0.056	0	0.004	0.048	0.51	0.001	0.093	2.521	0.01	0.002
-0.016	0.046	-0.004	-0.004	0.028	0.494	-0.008	0.081	2.544	0.023	-0.007
0.01	0.043	-0.014	-0.001	-0.037	0.534	-0.005	0.076	2.544	0.026	0.005
0.021	0.042	-0.017	-0.001	-0.071	0.531	0.018	0.071	2.543	0.015	0.004
0.004	0.031	-0.015	-0.009	-0.04	0.463	0.034	0.071	2.564	0.02	-0.007
0.007	0.026	0.004	-0.014	-0.007	0.381	0.03	0.073	2.582	0.028	0.003
-0.001	0.037	0.016	-0.001	-0.01	0.364	0.013	0.077	2.586	0.023	0.016
-0.014	0.043	-0.004	0.011	-0.011	0.436	-0.001	0.08	2.575	0.022	0.01
-0.009	0.04	-0.014	-0.003	0.001	0.479	0.004	0.074	2.549	0.027	0.001
-0.019	0.042	-0.006	-0.006	-0.001	0.456	0.019	0.076	2.529	0.027	0.005
-0.033	0.049	-0.006	0.006	-0.007	0.402	0.02	0.087	2.54	0.025	0.006
-0.022	0.051	-0.004	-0.005	-0.006	0.304	0.015	0.089	2.566	0.015	-0.006
-0.01	0.048	-0.008	-0.015	-0.006	0.185	0.006	0.087	2.564	0.009	-0.006
-0.015	0.041	-0.025	-0.001	-0.008	0.143	-0.008	0.086	2.541	0.014	0.005
-0.02	0.034	-0.015	0.007	-0.008	0.233	-0.006	0.078	2.527	0.017	0.007
-0.007	0.034	0.003	0.011	-0.009	0.285	0.014	0.075	2.521	0.017	0.009
0.002	0.04	-0.012	0.019	-0.009	0.19	0.038	0.08	2.515	0.027	0.007
-0.013	0.045	-0.027	0.016	0	0.113	0.065	0.079	2.509	0.034	0
-0.011	0.049	-0.022	0.005	0.009	0.118	0.082	0.076	2.503	0.02	0
-0.007	0.055	-0.01	0.008	0.009	0.143	0.081	0.076	2.496	0.002	0.002
-0.031	0.055	0.001	0.012	0.007	0.19	0.058	0.072	2.491	0.005	0.002
-0.033	0.049	-0.007	0	0.009	0.225	0.011	0.073	2.495	0.016	-0.005
-0.014	0.04	-0.02	-0.006	0.001	0.138	-0.03	0.073	2.508	0.018	-0.008
0.002	0.04	-0.005	0.002	-0.009	-0.071	-0.039	0.068	2.522	0.019	-0.005
0.02	0.052	0.001	-0.002	0.002	-0.187	-0.033	0.071	2.529	0.019	0
0.015	0.054	-0.014	-0.009	0.015	-0.113	-0.028	0.076	2.525	0.021	0.002
0.003	0.044	-0.02	-0.005	0.002	0.008	-0.009	0.072	2.52	0.019	-0.006
0.015	0.047	-0.016	-0.002	-0.016	0.083	0.018	0.065	2.524	0.016	-0.006
0.013	0.045	-0.015	0.004	-0.009	0.138	0.021	0.065	2.514	0.024	0.004
0.01	0.031	-0.019	0.012	0.001	0.216	0.011	0.067	2.493	0.022	0.006
0.023	0.037	-0.02	0.005	-0.003	0.292	0.01	0.074	2.497	0.009	0.01
0.013	0.053	-0.021	-0.003	-0.001	0.341	0.008	0.078	2.514	0.012	0.006
-0.001	0.051	-0.019	0.002	0.005	0.323	0.003	0.077	2.514	0.022	-0.002
0.003	0.042	-0.004	0.011	0.001	0.219	0.007	0.081	2.52	0.025	0.006
0.004	0.038	0.004	0.01	0.01	0.154	0.012	0.077	2.534	0.015	0.01
0	0.042	-0.01	0.005	0.02	0.155	0.008	0.07	2.526	0.015	0.005
0.001	0.048	-0.01	-0.001	0.003	0.149	0.002	0.072	2.518	0.027	0.006
0.004	0.036	-0.006	-0.006	-0.012	0.117	-0.002	0.067	2.531	0.026	0.003
-0.007	0.022	-0.019	-0.005	-0.006	0.088	0.001	0.068	2.531	0.024	0.002
-0.021	0.036	-0.015	-0.002	0	0.1	0.011	0.084	2.515	0.029	0.008
-0.009	0.046	0.003	0.001	0.001	0.112	0.014	0.084	2.516	0.026	0.005
0.005	0.036	-0.005	0.008	0.003	0.149	0.017	0.069	2.533	0.022	-0.003
-0.009	0.044	-0.017	0.009	-0.001	0.212	0.024	0.062	2.544	0.022	-0.004
-0.022	0.051	-0.014	0.003	-0.003	0.162	0.009	0.066	2.541	0.016	-0.004
-0.01	0.041	-0.011	-0.004	0.001	0.056	-0.005	0.076	2.53	0.009	-0.003
0	0.044	-0.012	-0.002	-0.001	0.034	0.006	0.082	2.531	0.009	-0.003
-0.003	0.049	-0.017	0.005	0	0.099	0.007	0.077	2.546	0.015	-0.007
-0.005	0.043	-0.01	0.005	0.005	0.229	-0.003	0.072	2.557	0.023	-0.007
-0.003	0.042	0.005	0.004	0.002	0.32	0.001	0.076	2.557	0.023	-0.004
-0.001	0.044	0.004	0.008	-0.008	0.325	0.005	0.081	2.552	0.012	-0.001
-0.013	0.043	-0.011	0.009	-0.01	0.35	0.009	0.086	2.547	0.008	0.004
-0.025	0.04	-0.02	0.008	0.005	0.373	0.014	0.093	2.549	0.018	0.009
-0.013	0.045	-0.014	0.009	0.01	0.307	0.028	0.092	2.556	0.02	0.006
-0.003	0.058	-0.007	0.01	-0.001	0.231	0.062	0.086	2.556	0.006	-0.004
-0.007	0.059	-0.005	0.008	0	0.195	0.085	0.081	2.544	0.006	-0.011
-0.007	0.055	-0.011	0.003	0.011	0.179	0.074	0.074	2.534	0.021	-0.006
-0.007	0.053	-0.022	0.008	0.017	0.217	0.054	0.074	2.534	0.026	-0.002
-0.009	0.043	-0.029	0.017	0.005	0.298	0.038	0.081	2.526	0.024	-0.004
-0.001	0.037	-0.024	0.013	-0.016	0.332	0.015	0.084	2.519	0.024	-0.002
0.009	0.04	-0.012	0.004	-0.007	0.304	-0.011	0.083	2.532	0.025	0.007
0.009	0.034	-0.012	0.001	0.01	0.325	-0.023	0.082	2.542	0.024	0.006
0	0.034	-0.014	-0.006	-0.004	0.409	-0.019	0.084	2.538	0.024	-0.002
-0.017	0.051	-0.002	-0.016	-0.015	0.434	-0.008	0.093	2.534	0.029	-0.001
-0.031	0.059	0.001	-0.017	-0.003	0.317	-0.011	0.092	2.54	0.028	0.002
-0.023	0.056	-0.005	-0.003	0.007	0.173	-0.013	0.073	2.554	0.024	0.005
0.011	0.054	0.005	0.003	0.008	0.173	-0.003	0.067	2.55	0.028	0.01
0.018	0.047	0.007	-0.019	0	0.25	0.001	0.08	2.532	0.02	0.003
-0.009	0.041	-0.008	-0.024	-0.008	0.297	0.001	0.084	2.523	0.004	-0.006
-0.008	0.051	-0.009	0.006	-0.001	0.284	0.003	0.085	2.521	0.008	0.001
0.006	0.055	-0.008	0.01	0.004	0.18	0.01	0.091	2.522	0.024	0.013
0.003	0.041	-0.018	-0.012	0.007	0.124	0.016	0.084	2.529	0.026	0.013
0.003	0.041	-0.02	-0.017	0.015	0.199	0.012	0.075	2.532	0.018	0.001
-0.005	0.05	-0.02	-0.007	0.019	0.27	0.007	0.083	2.524	0.014	-0.006
-0.017	0.047	-0.024	0	0.014	0.284	0.009	0.093	2.516	0.019	0.004
-0.015	0.05	-0.022	0.009	-0.004	0.375	0.012	0.076	2.517	0.024	0.007
-0.011	0.052	-0.023	0.007	-0.026	0.509	0.002	0.018	2.518	0.019	-0.002
-0.024	0.042	-0.021	-0.011	-0.025	0.494	-0.013	-0.031	2.512	0.016	0.001
-0.035	0.042	-0.01	-0.017	-0.007	0.466	-0.009	0.003	2.509	0.018	0
-0.024	0.05	-0.005	-0.007	0	0.52	0.014	0.082	2.511	0.014	-0.014
-0.016	0.05	-0.015	-0.006	-0.004	0.502	0.035	0.113	2.503	0.013	-0.008
-0.012	0.053	-0.025	-0.001	-0.002	0.497	0.038	0.096	2.492	0.024	0.013
0.006	0.057	-0.025	0.011	0.001	0.575	0.02	0.082	2.502	0.027	0.011
0.019	0.049	-0.011	0.008	0.003	0.665	0.004	0.076	2.517	0.022	-0.003
0.006	0.044	0.003	-0.003	0.004	0.751	0.002	0.057	2.511	0.022	-0.002
-0.017	0.042	0.001	-0.007	-0.004	0.78	0.001	0.053	2.508	0.026	0.008
-0.016	0.034	-0.007	0.001	-0.021	0.815	-0.007	0.076	2.528	0.022	0.008
0.006	0.04	-0.004	0.017	-0.025	0.882	-0.008	0.083	2.543	0.011	-0.002
0.013	0.041	-0.003	0.009	-0.007	0.863	-0.001	0.08	2.538	0.013	-0.011
0.009	0.024	-0.009	-0.009	0	0.784	0.003	0.083	2.534	0.02	-0.005
0.009	0.027	-0.01	-0.004	-0.003	0.675	0.008	0.068	2.53	0.008	0.013
0.009	0.044	-0.015	0.004	0.009	0.541	0.015	0.061	2.517	0.005	0.021
0.007	0.039	-0.021	0.008	0.018	0.499	0.013	0.081	2.504	0.02	0.003
0.011	0.035	-0.021	0.018	0.009	0.574	0.009	0.092	2.499	0.031	-0.016
0.003	0.047	-0.016	0.02	-0.005	0.637	0.013	0.082	2.496	0.026	-0.008
-0.022	0.052	0	0.01	-0.021	0.563	0.013	0.073	2.502	0.013	0.005
-0.021	0.049	0.015	0.009	-0.029	0.43	0.009	0.069	2.524	0.011	-0.002
0.005	0.051	0.01	0.022	-0.02	0.426	0.007	0.063	2.533	0.015	-0.01
0	0.046	-0.003	0.028	-0.001	0.467	0.01	0.072	2.528	0.018	-0.005
-0.014	0.031	-0.006	0.021	0.007	0.415	0.02	0.09	2.55	0.022	-0.002
-0.004	0.029	-0.01	0.018	0.009	0.406	0.021	0.091	2.578	0.015	0.001
0.005	0.037	-0.016	0.009	0.028	0.411	0.018	0.081	2.548	0.011	0
0.015	0.037	-0.015	0	0.051	0.316	0.016	0.081	2.505	0.017	-0.004
0.014	0.042	-0.014	0.006	0.06	0.333	0.004	0.088	2.531	0.014	0
-0.009	0.051	-0.009	0.008	0.053	0.499	-0.005	0.082	2.567	0.007	0.002
-0.006	0.039	-0.008	-0.008	0.01	0.551	-0.006	0.067	2.558	0.015	-0.007
0.001	0.026	-0.018	-0.016	-0.042	0.53	-0.011	0.064	2.551	0.026	-0.008
-0.022	0.034	-0.009	-0.009	-0.048	0.591	-0.004	0.064	2.563	0.025	0.004
-0.035	0.045	0.004	-0.007	-0.024	0.567	0.011	0.061	2.561	0.02	0.005
-0.023	0.046	-0.009	-0.007	-0.008	0.359	0.024	0.072	2.541	0.02	0.001
-0.004	0.041	-0.014	0.001	-0.006	0.125	0.043	0.079	2.536	0.025	0.003
0.003	0.038	0.001	-0.003	0	0.015	0.071	0.068	2.562	0.026	-0.004
-0.002	0.047	0.002	-0.006	0.008	0.091	0.076	0.07	2.571	0.015	-0.007
0	0.062	-0.006	-0.001	-0.007	0.208	0.042	0.082	2.552	0.011	-0.003
0.002	0.06	-0.011	-0.005	-0.021	0.326	0.002	0.083	2.547	0.021	-0.005
-0.013	0.042	-0.009	-0.002	-0.02	0.529	-0.018	0.081	2.546	0.022	0
-0.014	0.047	-0.005	0.007	-0.017	0.645	-0.02	0.081	2.539	0.023	0.012
0.01	0.06	-0.007	0.001	-0.01	0.604	-0.015	0.081	2.544	0.032	0.006
0.008	0.052	-0.01	0.001	-0.004	0.5	-0.016	0.082	2.545	0.031	-0.002
-0.006	0.042	-0.012	0.012	0.004	0.399	-0.017	0.078	2.53	0.012	0.004
-0.004	0.043	-0.01	0.005	0.013	0.347	-0.003	0.074	2.531	0.006	0.003
-0.003	0.052	-0.009	-0.006	0.006	0.309	0.027	0.077	2.54	0.017	0.001
-0.005	0.053	-0.015	-0.001	0.001	0.34	0.082	0.072	2.522	0.027	0.008
-0.005	0.041	-0.018	0.004	0.008	0.319	0.138	0.066	2.492	0.031	0.01
-0.005	0.045	-0.016	0.007	0	0.145	0.132	0.077	2.475	0.02	0.002
-0.007	0.052	-0.012	0.007	-0.011	0.072	0.059	0.085	2.463	0.01	-0.005
-0.006	0.047	-0.01	-0.007	0	0.082	-0.015	0.073	2.458	0.015	-0.003
-0.004	0.049	-0.017	-0.015	0.009	0.027	-0.048	0.065	2.481	0.019	0
-0.014	0.049	-0.024	-0.001	0.007	-0.042	-0.045	0.067	2.506	0.02	-0.002
-0.028	0.047	-0.018	0.01	0.005	-0.104	-0.032	0.07	2.502	0.024	0.004
-0.019	0.052	-0.011	0.001	0	-0.127	-0.019	0.073	2.499	0.025	0.009
0.002	0.049	-0.022	-0.005	0.003	-0.079	-0.005	0.072	2.503	0.021	0.002
0.007	0.041	-0.031	-0.003	0.011	0.029	-0.002	0.07	2.499	0.016	-0.007
0.006	0.038	-0.021	-0.003	0.003	0.103	0	0.074	2.504	0.013	-0.005
0.007	0.039	-0.01	0.003	-0.008	0.065	0.006	0.077	2.513	0.012	0.004
-0.007	0.04	-0.012	0.011	-0.001	0.023	-0.003	0.072	2.499	0.019	0
-0.006	0.036	-0.012	0.009	0.009	0.025	-0.018	0.072	2.497	0.027	-0.011
0.009	0.039	-0.01	0.009	0.01	0.049	-0.028	0.075	2.529	0.019	0
-0.008	0.06	-0.016	0.012	0.005	0.089	-0.027	0.074	2.538	0.012	0.014
-0.011	0.068	-0.017	0.007	0.002	0.107	-0.005	0.076	2.548	0.014	0.012
0.017	0.047	-0.023	0.006	0.001	0.158	0.018	0.08	2.588	0.015	0.007
0.003	0.036	-0.027	0.009	-0.009	0.248	0.017	0.08	2.595	0.013	0.007
-0.023	0.046	-0.017	-0.001	-0.022	0.285	0.006	0.075	2.564	0.017	0.001
-0.006	0.046	-0.006	-0.007	-0.019	0.227	0.011	0.071	2.529	0.021	-0.008
-0.004	0.029	-0.003	-0.002	-0.004	0.118	0.021	0.076	2.504	0.016	-0.004
-0.022	0.037	-0.01	0	-0.004	0.17	0.032	0.076	2.526	0.015	0.011
-0.01	0.059	-0.018	0	-0.012	0.348	0.056	0.07	2.559	0.024	0.008
0.001	0.044	-0.01	-0.003	-0.005	0.351	0.062	0.074	2.545	0.024	0.004
-0.007	0.019	0.001	-0.007	0.002	0.28	0.031	0.079	2.53	0.015	0.008
0.003	0.024	0.004	-0.001	-0.002	0.337	0.004	0.072	2.528	0.016	0.004
0.016	0.041	-0.001	0	0	0.403	-0.002	0.071	2.511	0.022	0.008
0.001	0.044	-0.005	-0.009	0.003	0.413	-0.006	0.082	2.516	0.018	0.012
-0.008	0.035	-0.008	-0.004	0	0.404	-0.01	0.073	2.536	0.012	0.004
-0.004	0.031	-0.011	0.004	0.003	0.363	-0.008	0.061	2.539	0.02	0.005
-0.017	0.035	-0.006	0.002	0.007	0.316	-0.001	0.069	2.55	0.029	0.003
-0.018	0.039	-0.002	0.007	-0.001	0.3	0.004	0.076	2.566	0.019	-0.003
-0.007	0.04	-0.007	0.005	0	0.21	-0.005	0.074	2.567	0.015	-0.004
-0.01	0.036	-0.01	-0.007	0.015	0.064	-0.012	0.073	2.562	0.025	-0.004
-0.005	0.045	-0.015	-0.002	0.016	0.081	0.004	0.072	2.552	0.023	0.004
0.007	0.059	-0.007	0.008	-0.003	0.201	0.024	0.078	2.545	0.02	0.005
0.006	0.053	0.007	0.003	-0.007	0.234	0.026	0.087	2.538	0.033	-0.009
-0.006	0.045	-0.008	-0.001	0.007	0.27	0.023	0.078	2.529	0.035	-0.015
-0.015	0.047	-0.022	0.001	0.008	0.27	0.027	0.07	2.537	0.02	-0.013
-0.015	0.053	-0.013	0.002	-0.003	0.175	0.023	0.075	2.548	0.01	-0.012
-0.013	0.063	-0.014	0.002	0.001	0.147	0.003	0.08	2.537	0.012	-0.002
-0.016	0.061	-0.014	0.001	0.005	0.16	-0.009	0.075	2.533	0.021	0.007
-0.019	0.053	0.002	0.005	-0.003	0.128	-0.007	0.069	2.539	0.019	-0.007
-0.009	0.055	0.003	0.012	-0.007	0.142	0.006	0.076	2.521	0.014	-0.016
0	0.052	-0.012	0.002	-0.009	0.247	0.046	0.089	2.502	0.019	0.001
-0.004	0.035	-0.016	-0.015	-0.005	0.342	0.09	0.091	2.508	0.022	0.008
-0.005	0.031	-0.015	-0.002	0.01	0.35	0.089	0.098	2.518	0.01	0
-0.002	0.046	-0.012	0.018	0.009	0.375	0.045	0.104	2.522	0.004	0.004
-0.015	0.054	-0.002	0.01	-0.009	0.472	0.006	0.096	2.523	0.009	0.011
-0.026	0.051	-0.006	0.005	-0.008	0.578	-0.011	0.094	2.52	0.013	0.002
-0.016	0.052	-0.029	0.015	0	0.645	-0.023	0.086	2.515	0.023	-0.006
-0.008	0.048	-0.033	0.005	-0.013	0.611	-0.019	0.046	2.514	0.031	0.002
0	0.043	-0.011	-0.011	-0.024	0.441	0.007	0.023	2.519	0.019	0.009
0.011	0.048	-0.001	-0.003	-0.013	0.253	0.016	0.039	2.518	0.011	0.008
0.013	0.05	-0.012	0.003	0.002	0.259	0.011	0.062	2.507	0.02	0.005
0.001	0.036	-0.015	-0.008	0.004	0.356	0.021	0.089	2.504	0.024	-0.002
-0.021	0.035	-0.006	-0.004	0.005	0.32	0.016	0.101	2.506	0.023	-0.001
-0.026	0.05	-0.003	0.01	0.006	0.295	-0.006	0.084	2.511	0.019	0.002
-0.015	0.053	-0.013	0.004	-0.002	0.4	-0.008	0.075	2.523	0.019	0.001
-0.004	0.044	-0.027	-0.004	-0.007	0.51	-0.001	0.088	2.524	0.025	0.005
0.005	0.038	-0.023	0.005	-0.004	0.537	0	0.089	2.52	0.03	0.005
0.005	0.034	-0.015	-0.001	0.001	0.494	0.002	0.075	2.526	0.027	-0.001
0	0.04	-0.018	-0.018	0.004	0.478	0.005	0.074	2.542	0.018	-0.003
-0.002	0.05	-0.012	-0.009	0.002	0.495	0.008	0.093	2.554	0.009	-0.007
0.011	0.049	-0.002	0.007	-0.002	0.446	0.005	0.114	2.558	0.007	-0.008
0.021	0.042	-0.01	0.004	0.006	0.364	0.001	0.124	2.558	0.009	0.004
0.019	0.037	-0.017	0.002	0.014	0.391	0.002	0.116	2.552	0.017	0.003
0.02	0.028	-0.012	-0.004	-0.001	0.458	0.002	0.09	2.54	0.031	-0.007
0.007	0.03	-0.01	-0.01	-0.007	0.402	0.001	0.081	2.53	0.034	0.001
-0.007	0.046	-0.001	0.007	0.01	0.4	0.002	0.113	2.517	0.023	0.009
-0.002	0.046	0.012	0.024	0.008	0.552	-0.001	0.132	2.499	0.017	0.006
-0.013	0.03	0.004	0.013	-0.003	0.616	-0.006	0.084	2.498	0.02	0.006
-0.035	0.033	-0.017	0.002	0.002	0.564	-0.004	-0.018	2.516	0.018	0.009
-0.021	0.05	-0.017	0.007	0.001	0.571	0.005	-0.072	2.524	0.011	0.001
0.012	0.046	0	0.007	-0.003	0.629	0.016	0.015	2.528	0.006	-0.007
0.003	0.038	-0.007	0.002	0.007	0.51	0.031	0.136	2.545	0.014	0.001
-0.016	0.052	-0.032	0.007	0.012	0.215	0.063	0.173	2.549	0.025	0.008
0.004	0.064	-0.021	0.012	0.011	0.088	0.085	0.164	2.541	0.022	0.006
0.002	0.055	0.008	-0.001	0.018	0.174	0.061	0.097	2.537	0.021	0.005
-0.018	0.039	0.008	-0.022	0.011	0.239	0.021	-0.026	2.533	0.027	0.007
0.001	0.038	-0.002	-0.011	-0.019	0.271	-0.004	-0.06	2.536	0.023	0.005
0.002	0.048	-0.001	0.011	-0.032	0.328	-0.022	0.008	2.544	0.017	0.006
-0.02	0.042	-0.001	-0.003	-0.015	0.339	-0.029	0.05	2.535	0.027	0.008
-0.005	0.032	-0.012	-0.019	-0.008	0.319	-0.016	0.058	2.529	0.031	0.001
0.01	0.043	-0.017	-0.008	-0.006	0.348	0.003	0.065	2.539	0.019	-0.006
0.003	0.052	-0.002	-0.002	0.001	0.381	0.012	0.07	2.537	0.016	-0.002
0.007	0.05	0.004	0	-0.005	0.375	0.011	0.086	2.521	0.023	0.001
-0.002	0.05	-0.017	0.016	-0.008	0.333	0.017	0.075	2.512	0.019	0.003
-0.035	0.042	-0.021	0.018	0	0.279	0.025	0.026	2.523	0.012	0.008
-0.034	0.04	-0.007	0	0	0.281	0.017	0.038	2.539	0.014	0.003
-0.004	0.054	-0.01	-0.003	0.001	0.306	0.008	0.093	2.531	0.014	-0.013
0	0.05	-0.014	0.013	0.011	0.266	0.003	0.099	2.518	0.011	-0.015
0.008	0.035	-0.013	0.012	0.001	0.198	-0.004	0.084	2.534	0.011	-0.002
0.023	0.04	-0.025	-0.003	-0.012	0.211	-0.002	0.075	2.55	0.011	-0.001
-0.006	0.051	-0.032	-0.004	0	0.256	0.009	0.062	2.533	0.016	-0.006
-0.023	0.049	-0.03	-0.002	0.004	0.211	0.011	0.059	2.517	0.023	-0.001
0.007	0.044	-0.02	-0.003	0.004	0.153	0.007	0.078	2.522	0.023	-0.003
0.01	0.042	-0.011	0.003	0.015	0.163	0.001	0.096	2.532	0.019	-0.013
-0.007	0.05	-0.011	0.007	0.008	0.152	-0.004	0.103	2.538	0.016	-0.009
-0.004	0.058	-0.009	0.007	-0.006	0.118	0.002	0.1	2.53	0.019	0
-0.003	0.046	-0.011	0.005	-0.001	0.179	0.016	0.095	2.519	0.024	0.007
-0.008	0.033	0.001	-0.001	0.002	0.293	0.016	0.09	2.526	0.022	0.014
0	0.042	0.014	-0.003	0.003	0.314	0.014	0.079	2.541	0.022	0.014
0.017	0.049	-0.005	-0.002	0.006	0.29	0.018	0.078	2.529	0.026	0.003
0.029	0.046	-0.016	-0.002	0.001	0.316	0.014	0.093	2.502	0.015	0
0.022	0.047	-0.002	0.001	-0.001	0.339	0.013	0.104	2.507	0.003	0.002
-0.013	0.042	-0.006	0.006	0.006	0.347	0.017	0.112	2.512	0.016	0
-0.037	0.04	-0.014	0.003	0.006	0.379	0.015	0.101	2.501	0.024	-0.005
-0.019	0.051	-0.009	-0.005	0.008	0.439	0.009	0.067	2.506	0.017	-0.009
-0.004	0.055	-0.016	-0.004	0.013	0.527	-0.002	0.054	2.525	0.018	-0.001
-0.01	0.046	-0.021	0.002	0.003	0.574	-0.005	0.059	2.542	0.019	0.003
-0.01	0.042	-0.008	0.01	-0.013	0.541	0.004	0.057	2.544	0.016	-0.006
-0.01	0.044	-0.004	0.014	-0.012	0.579	0.013	0.057	2.527	0.023	-0.006
-0.015	0.043	-0.012	0.004	-0.002	0.67	0.017	0.065	2.518	0.023	-0.001
-0.004	0.041	-0.014	0.005	0.004	0.441	0.018	0.069	2.53	0.01	-0.003
0.008	0.044	-0.014	0.018	-0.002	-0.003	0.021	0.059	2.541	0.015	-0.001
-0.005	0.051	-0.016	0.014	-0.02	-0.102	0.026	0.052	2.531	0.027	0.004
-0.016	0.051	-0.022	0.008	-0.031	0.064	0.017	0.069	2.52	0.022	0.003
-0.014	0.042	-0.018	0.016	-0.02	0.076	0.01	0.086	2.518	0.019	-0.002
-0.013	0.038	-0.002	0.014	-0.009	-0.014	0.028	0.083	2.517	0.025	-0.002
-0.015	0.044	-0.002	-0.008	-0.007	0.129	0.043	0.07	2.508	0.027	0.006
-0.017	0.045	-0.016	-0.02	0	0.424	0.032	0.066	2.493	0.019	0.005
-0.011	0.041	-0.012	-0.009	-0.002	0.487	0.015	0.077	2.488	0.009	0.002
0.005	0.055	-0.008	-0.004	-0.011	0.44	0.006	0.084	2.501	0.013	0.008
0.026	0.055	-0.021	-0.011	0.003	0.489	0.001	0.078	2.523	0.023	0.006
0.027	0.033	-0.023	-0.007	0.018	0.502	-0.009	0.073	2.534	0.026	-0.008
-0.006	0.038	-0.012	0	0.008	0.478	-0.02	0.077	2.533	0.025	-0.007
-0.028	0.054	-0.016	0.002	-0.005	0.485	-0.012	0.08	2.544	0.022	0.009
-0.01	0.04	-0.024	0.008	-0.005	0.511	0	0.078	2.561	0.019	0.007
0.001	0.027	-0.019	0.004	-0.007	0.48	0.004	0.077	2.556	0.02	0.001
-0.016	0.037	-0.015	-0.007	-0.007	0.369	0.01	0.079	2.531	0.018	0.006
-0.016	0.043	-0.015	0	0.005	0.307	0.027	0.071	2.518	0.014	0.004
-0.005	0.042	-0.006	0.002	0.016	0.356	0.062	0.063	2.54	0.014	-0.001
-0.006	0.048	-0.002	-0.01	0.017	0.429	0.085	0.07	2.563	0.017	-0.001
-0.006	0.052	-0.021	-0.006	0.014	0.443	0.066	0.077	2.562	0.023	0.003
-0.015	0.046	-0.032	0.003	0.005	0.462	0.032	0.073	2.572	0.027	0.006
-0.029	0.043	-0.016	0.006	-0.009	0.533	-0.005	0.075	2.574	0.022	0.002
-0.02	0.045	-0.002	0.004	-0.004	0.564	-0.041	0.081	2.537	0.019	0.002
0.001	0.038	-0.003	0.001	0.01	0.524	-0.043	0.073	2.517	0.021	0.004
0.006	0.042	0	0.009	-0.005	0.481	-0.029	0.061	2.539	0.018	-0.003
0.003	0.056	0.006	0.014	-0.019	0.468	-0.018	0.064	2.56	0.014	-0.008
0.006	0.04	0.002	0.005	-0.001	0.425	0.007	0.076	2.552	0.016	-0.003
-0.005	0.022	-0.005	0.005	0.003	0.366	0.017	0.085	2.534	0.016	0.005
-0.021	0.038	0.008	0.014	-0.013	0.394	0.019	0.087	2.528	0.015	-0.001
0.001	0.051	0.021	0.017	-0.015	0.426	0.06	0.078	2.53	0.018	-0.007
0.023	0.043	0.007	0.017	-0.001	0.389	0.085	0.075	2.53	0.022	0.005
0.008	0.033	-0.01	0.015	0.02	0.372	0.051	0.078	2.526	0.02	0.013
-0.005	0.041	-0.012	0.01	0.032	0.374	0.016	0.079	2.517	0.013	0.006
-0.001	0.055	-0.013	0.005	0.022	0.37	0.004	0.076	2.52	0.008	0.003
-0.001	0.052	-0.013	0	0.018	0.372	0.003	0.075	2.532	0.015	0.005
-0.003	0.049	-0.01	-0.004	0.028	0.364	0.002	0.083	2.527	0.026	0.001
-0.006	0.053	-0.015	-0.007	0.018	0.386	-0.011	0.082	2.514	0.025	0.001
0.004	0.053	-0.027	-0.007	0.001	0.447	-0.019	0.073	2.514	0.019	0.006
0.015	0.052	-0.024	0	-0.014	0.476	-0.018	0.078	2.522	0.023	0.001
0.003	0.049	-0.015	0.009	-0.041	0.418	-0.018	0.077	2.522	0.031	0.001
-0.009	0.048	-0.018	0.002	-0.045	0.341	-0.002	0.074	2.521	0.019	0.005
-0.01	0.049	-0.016	-0.008	-0.023	0.327	0.026	0.084	2.523	0.005	0.005
0.002	0.048	-0.003	-0.009	-0.014	0.327	0.03	0.082	2.515	0.01	0.005
0.013	0.039	-0.007	-0.007	-0.01	0.301	0.005	0.063	2.503	0.018	0.003
-0.004	0.031	-0.018	-0.007	-0.003	0.246	-0.017	0.064	2.507	0.019	-0.004
-0.007	0.044	-0.005	-0.009	-0.005	0.185	-0.016	0.081	2.512	0.023	-0.007
0.02	0.046	0.008	-0.002	-0.01	0.192	-0.011	0.078	2.515	0.019	-0.002
0.011	0.035	-0.003	0.01	0.001	0.237	-0.009	0.069	2.528	0.016	-0.001
-0.024	0.043	-0.016	0.003	0.011	0.237	-0.007	0.072	2.527	0.016	0.002
-0.03	0.048	-0.019	-0.006	0.001	0.189	0.005	0.067	2.514	0.016	0.009
-0.025	0.04	-0.019	-0.008	-0.007	0.133	0.026	0.057	2.522	0.019	0.008
-0.029	0.043	-0.022	-0.011	0.005	0.083	0.036	0.063	2.543	0.022	0.004
-0.03	0.051	-0.026	-0.004	0.015	0.153	0.047	0.077	2.549	0.023	0.007
-0.022	0.051	-0.023	0.002	0.009	0.379	0.061	0.082	2.543	0.02	-0.001
-0.015	0.051	-0.012	-0.007	-0.002	0.497	0.044	0.077	2.538	0.013	-0.005
-0.007	0.051	-0.006	-0.008	-0.005	0.447	0.007	0.073	2.536	0.014	0.005
-0.001	0.045	-0.008	0.001	-0.005	0.396	-0.008	0.076	2.535	0.018	0.004
0	0.039	-0.003	0.004	-0.003	0.313	-0.004	0.083	2.522	0.017	-0.001
-0.002	0.035	-0.001	0.003	0.001	0.241	-0.008	0.085	2.523	0.017	0.003
-0.013	0.036	-0.011	0.004	0.006	0.284	-0.012	0.08	2.542	0.016	-0.004
-0.014	0.04	-0.017	0.001	0.01	0.31	-0.008	0.081	2.532	0.019	-0.014
-0.004	0.035	-0.017	-0.001	0.013	0.192	-0.005	0.082	2.52	0.027	0
-0.003	0.032	-0.01	-0.001	0.013	0.057	-0.005	0.076	2.519	0.025	0.007
-0.009	0.043	0.002	-0.001	0.005	0.076	0.003	0.082	2.494	0.02	-0.003
-0.009	0.049	-0.003	0.003	-0.003	0.153	0.018	0.094	2.504	0.027	-0.002
0.003	0.046	-0.011	0.007	0.003	0.139	0.02	0.093	2.524	0.023	0
0.001	0.049	-0.004	0.003	0.011	0.139	0.017	0.085	2.488	0.013	-0.005
-0.014	0.05	-0.004	0	0.009	0.192	0.039	0.082	2.489	0.015	-0.001
-0.003	0.045	-0.007	0.001	0.001	0.207	0.065	0.083	2.541	0.014	0.001
0.008	0.043	-0.004	0.001	-0.004	0.265	0.057	0.086	2.54	0.017	-0.005
0.001	0.048	-0.011	0.004	-0.007	0.363	0.025	0.088	2.538	0.028	-0.002
0.009	0.052	-0.017	0.008	-0.012	0.296	-0.008	0.1	2.583	0.022	0.008
0.022	0.043	-0.002	0.008	-0.018	0.08	-0.01	0.121	2.578	0.02	0.003
0.013	0.04	0.002	0.008	-0.018	-0.057	0.033	0.102	2.535	0.031	-0.009
-0.01	0.044	-0.012	0.008	0.001	-0.059	0.065	0.046	2.538	0.034	-0.004
-0.023	0.041	-0.008	0.009	0.017	-0.028	0.045	0.029	2.546	0.024	0.004
0	0.048	-0.004	0.01	0.02	0.065	0.01	0.053	2.522	0.007	0.002
0.021	0.064	-0.02	0.008	0.025	0.233	-0.011	0.068	2.517	0.004	0.001
0.007	0.062	-0.022	0.001	0.011	0.298	-0.017	0.071	2.537	0.02	0.003
-0.006	0.049	-0.014	-0.001	-0.018	0.277	-0.008	0.079	2.539	0.024	0.003
-0.006	0.049	-0.019	0.013	-0.024	0.319	-0.004	0.084	2.539	0.015	0
0.003	0.05	-0.022	0.019	-0.009	0.353	0	0.07	2.556	0.019	-0.003
0.019	0.031	-0.019	0	-0.004	0.32	0.013	0.077	2.57	0.03	-0.003
-0.003	0.033	-0.024	-0.013	-0.015	0.264	0.017	0.107	2.569	0.023	-0.003
-0.04	0.06	-0.022	-0.005	-0.017	0.2	0.011	0.074	2.539	0.003	0
-0.022	0.055	-0.008	-0.004	-0.003	0.149	-0.001	0.014	2.513	0.008	0.002
0	0.026	-0.009	-0.006	0.002	0.145	-0.016	0.024	2.534	0.026	0.005
-0.017	0.027	-0.02	0.001	-0.001	0.138	-0.008	0.058	2.546	0.019	0.009
-0.017	0.044	-0.01	0.005	-0.004	0.067	0.012	0.069	2.515	0.012	0.005
-0.014	0.048	-0.001	0.006	-0.007	0.061	0.007	0.086	2.491	0.026	0.002
-0.027	0.045	-0.014	0	-0.009	0.148	0.001	0.093	2.5	0.031	0
-0.019	0.043	-0.014	-0.011	-0.007	0.152	0.013	0.083	2.514	0.018	-0.004
-0.011	0.043	-0.004	-0.006	0	0.117	0.015	0.082	2.511	0.011	0
-0.002	0.04	-0.007	0.005	0	0.144	0.015	0.081	2.512	0.017	0.006
0.008	0.049	-0.012	0.006	0	0.171	0.015	0.073	2.523	0.022	-0.004
-0.009	0.063	-0.022	0.009	0.011	0.2	-0.003	0.073	2.518	0.017	-0.008
-0.004	0.058	-0.025	0.013	0.012	0.275	-0.012	0.081	2.507	0.013	0.003
0.032	0.05	-0.013	0.009	-0.005	0.303	0.004	0.083	2.515	0.018	0.009
0.03	0.051	-0.009	0.009	-0.01	0.204	0.006	0.084	2.521	0.019	0.008
0.004	0.041	-0.014	0.005	0.003	0.134	-0.005	0.089	2.517	0.011	0.006
-0.003	0.032	-0.015	-0.01	0.007	0.261	0	0.096	2.518	0.01	-0.002
0.001	0.041	-0.01	-0.009	0.003	0.452	0.017	0.103	2.515	0.017	-0.001
-0.001	0.047	-0.003	0.006	0.009	0.479	0.037	0.085	2.495	0.026	0.009
-0.002	0.042	-0.007	0	0.015	0.422	0.053	0.063	2.476	0.021	0
0	0.039	-0.001	-0.006	0.013	0.442	0.045	0.075	2.484	0.01	-0.009
-0.003	0.036	0.017	0.008	0.014	0.479	0.015	0.084	2.502	0.013	0.005
-0.006	0.034	0.007	0.009	0.009	0.498	-0.005	0.053	2.509	0.025	0.005
0.007	0.042	-0.013	-0.002	-0.005	0.504	-0.006	0.011	2.527	0.027	-0.006
0.009	0.045	-0.011	-0.004	-0.009	0.434	-0.008	0.001	2.562	0.024	0.002
-0.017	0.038	-0.007	-0.004	-0.005	0.371	-0.014	0.057	2.577	0.018	0.001
-0.019	0.04	-0.016	0.005	0	0.354	-0.01	0.118	2.56	0.01	-0.018
0.009	0.045	-0.019	0.01	-0.002	0.287	-0.002	0.085	2.544	0.014	-0.014
0.008	0.035	-0.007	-0.007	-0.016	0.203	-0.005	0.025	2.554	0.026	0.009
-0.02	0.033	-0.004	-0.008	-0.008	0.182	-0.007	0.04	2.563	0.024	0.011
-0.019	0.048	-0.008	0.015	0.007	0.241	0.012	0.076	2.558	0.021	-0.002
0.006	0.052	-0.008	0.022	-0.003	0.316	0.031	0.068	2.563	0.031	-0.005
0.003	0.042	-0.007	0.014	-0.007	0.331	0.033	0.051	2.559	0.032	-0.001
-0.011	0.035	-0.003	0.005	0.002	0.357	0.02	0.062	2.536	0.008	0.009
-0.009	0.04	-0.004	0	0.005	0.404	0.01	0.086	2.531	-0.003	0.012
-0.007	0.045	-0.015	0.003	0.001	0.397	0.024	0.093	2.54	0.017	0.004
-0.01	0.045	-0.017	0.003	-0.002	0.442	0.046	0.087	2.53	0.031	0.003
-0.012	0.043	-0.004	-0.009	0.001	0.631	0.041	0.08	2.519	0.025	-0.002
-0.003	0.04	0.008	-0.013	0	0.774	0.024	0.076	2.532	0.017	-0.011
0.006	0.042	-0.004	0.004	0.001	0.732	0.014	0.081	2.54	0.016	-0.004
0.007	0.047	-0.018	0.011	0.02	0.672	0.003	0.086	2.536	0.02	0.007
-0.003	0.053	-0.009	0.002	0.037	0.665	-0.002	0.074	2.543	0.023	0.009
-0.021	0.06	-0.011	0.001	0.02	0.64	-0.001	0.063	2.544	0.021	0.004
-0.03	0.052	-0.022	-0.001	-0.019	0.599	-0.014	0.071	2.531	0.026	0.001
-0.031	0.043	-0.022	-0.015	-0.039	0.551	-0.028	0.078	2.53	0.027	0.002
-0.023	0.051	-0.025	-0.018	-0.037	0.504	-0.016	0.075	2.538	0.018	0.004
-0.006	0.047	-0.026	-0.009	-0.022	0.469	0.002	0.075	2.54	0.018	-0.001
0.003	0.033	-0.014	-0.004	-0.004	0.482	0	0.075	2.54	0.026	-0.006
0.002	0.042	-0.011	0.002	0.008	0.558	-0.001	0.073	2.536	0.02	0.002
-0.01	0.052	-0.018	0.005	0.019	0.596	0.013	0.077	2.529	0.005	0.008
-0.02	0.048	-0.009	0.005	0.02	0.574	0.019	0.08	2.528	0.003	0.006
-0.011	0.056	-0.004	0.006	0.003	0.553	0.015	0.076	2.521	0.011	0.012
-0.002	0.055	-0.012	0.004	-0.013	0.548	0.017	0.072	2.504	0.016	0.006
0.005	0.034	-0.016	-0.002	-0.018	0.597	0.026	0.072	2.496	0.021	-0.01
0.011	0.035	-0.024	0.006	-0.012	0.659	0.034	0.075	2.506	0.024	-0.005
0.011	0.046	-0.032	0.021	-0.003	0.63	0.042	0.07	2.523	0.023	0.005
0.015	0.04	-0.023	0.009	0	0.564	0.036	0.053	2.526	0.024	-0.001
-0.006	0.035	-0.012	-0.009	0.002	0.611	0.025	0.054	2.512	0.023	-0.005
-0.032	0.039	-0.016	-0.002	0.005	0.671	0.04	0.081	2.505	0.012	-0.001
-0.007	0.044	-0.014	0.005	0.002	0.591	0.067	0.088	2.513	0.008	0.003
0.016	0.049	-0.002	0.007	0.001	0.562	0.064	0.077	2.52	0.02	0.004
-0.001	0.051	0	0.013	0.009	0.633	0.037	0.078	2.515	0.026	-0.005
-0.009	0.051	-0.011	0.005	0.005	0.627	0.003	0.081	2.519	0.023	-0.009
-0.017	0.049	-0.023	0	-0.004	0.562	-0.024	0.073	2.535	0.024	0.003
-0.033	0.042	-0.014	0.014	0	0.465	-0.023	0.071	2.536	0.027	0.007
-0.011	0.038	0.003	0.014	0.005	0.362	-0.009	0.068	2.513	0.02	0
0.012	0.041	-0.007	-0.004	0	0.313	-0.002	0.066	2.51	0.01	0
-0.005	0.046	-0.017	-0.013	-0.008	0.259	0.005	0.078	2.531	0.011	0.007
-0.015	0.055	-0.002	-0.01	-0.01	0.238	0.011	0.082	2.531	0.015	0.003
-0.014	0.061	0.002	-0.002	-0.011	0.296	0.01	0.073	2.521	0.019	-0.009
-0.02	0.054	-0.009	-0.002	-0.011	0.296	0.008	0.07	2.535	0.018	-0.006
0.003	0.044	-0.006	-0.007	-0.009	0.23	0.002	0.074	2.548	0.013	0.006
0.018	0.04	0.001	-0.002	-0.009	0.172	-0.014	0.08	2.546	0.019	0.009
-0.024	0.036	-0.008	0.003	-0.004	0.141	-0.025	0.086	2.548	0.029	0.003
-0.029	0.037	-0.013	0	0.01	0.172	-0.024	0.09	2.553	0.023	0
0.022	0.047	-0.001	-0.006	0.006	0.137	-0.019	0.086	2.55	0.007	0.004
0.027	0.057	-0.003	-0.002	0	0.024	-0.008	0.083	2.539	0.004	0.008
-0.003	0.054	-0.009	0.011	0.02	0.055	0.025	0.085	2.54	0.019	0.004
0.003	0.05	0.004	0.01	0.036	0.174	0.08	0.085	2.553	0.028	0.003
0.005	0.054	-0.002	0	0.03	0.254	0.108	0.086	2.547	0.025	-0.004
-0.01	0.043	-0.026	0.009	0.031	0.371	0.066	0.098	2.535	0.028	-0.013
-0.002	0.031	-0.018	0.019	0.022	0.419	0.012	0.107	2.542	0.029	0
0.011	0.04	-0.008	0.01	-0.013	0.224	-0.005	0.097	2.539	0.028	0.007
0.011	0.047	-0.017	0.004	-0.026	-0.028	-0.005	0.093	2.526	0.02	-0.002
-0.003	0.044	-0.016	0.008	-0.011	-0.083	-0.003	0.108	2.539	0.003	-0.004
-0.013	0.045	-0.014	0.003	-0.006	-0.036	0	0.119	2.55	0.001	0.003
-0.001	0.042	-0.019	-0.007	-0.007	-0.005	0.004	0.122	2.528	0.009	0.004
-0.001	0.036	-0.011	-0.011	-0.007	0.044	0.004	0.101	2.515	0.015	-0.006
-0.012	0.043	-0.008	-0.001	-0.006	0.099	-0.003	0.065	2.532	0.017	-0.009
-0.014	0.052	-0.011	0.007	-0.013	0.143	-0.003	0.075	2.544	0.013	0.003
-0.014	0.042	0.002	-0.012	-0.022	0.156	0.001	0.112	2.533	0.013	0.002
-0.003	0.032	0.003	-0.028	-0.015	0.157	0.003	0.116	2.521	0.017	-0.004
-0.005	0.046	-0.01	-0.01	-0.006	0.141	0.006	0.087	2.524	0.016	0.004
-0.019	0.053	-0.007	0.004	-0.006	0.082	0.006	0.04	2.529	0.019	0.006
-0.009	0.041	-0.005	0	-0.003	0.104	0.005	0.02	2.509	0.022	-0.001
0.003	0.033	-0.009	0.002	-0.005	0.2	0.004	0.051	2.472	0.024	0.001
-0.002	0.035	-0.008	0.008	-0.019	0.244	0.011	0.064	2.455	0.028	0.002
-0.004	0.038	-0.007	0.008	-0.027	0.264	0.018	0.025	2.463	0.028	-0.003
-0.001	0.041	-0.007	0.005	-0.024	0.264	0.012	-0.021	2.479	0.024	-0.003
-0.005	0.038	-0.007	-0.001	-0.004	0.254	0.009	0.001	2.509	0.022	0.004
-0.007	0.031	-0.006	-0.001	0.023	0.317	0.012	0.105	2.543	0.022	0.007
0.006	0.037	-0.004	0.003	0.03	0.413	0.005	0.148	2.554	0.022	0.007
0.004	0.051	-0.01	0.008	0.019	0.398	0.009	0.082	2.55	0.026	0.003
-0.011	0.052	-0.016	0.008	0.013	0.318	0.021	0.065	2.542	0.027	-0.001
0.003	0.044	-0.014	0.001	0.009	0.351	0.014	0.125	2.524	0.018	0.004
0.007	0.042	-0.015	0.002	0.003	0.425	0.002	0.146	2.508	0.019	0.007
-0.022	0.039	-0.019	0.009	-0.004	0.42	0.003	0.103	2.503	0.025	0.004
-0.022	0.037	-0.022	0.001	-0.008	0.353	0.008	0.049	2.506	0.02	0.002
0.003	0.045	-0.017	-0.007	-0.004	0.269	0.013	0.042	2.511	0.017	-0.005
0	0.055	-0.013	0.003	-0.002	0.262	0.012	0.059	2.513	0.02	-0.011
-0.011	0.058	-0.016	0.008	-0.005	0.31	0.011	0.055	2.52	0.015	0.004
-0.02	0.048	-0.015	0	0	0.315	0.015	0.068	2.531	0.013	0.016
-0.03	0.04	-0.02	-0.003	0.007	0.272	0.012	0.119	2.536	0.029	0.006
-0.025	0.053	-0.026	0.002	0.005	0.248	0.008	0.188	2.54	0.032	-0.002
-0.006	0.055	-0.027	0.004	-0.001	0.325	0.009	0.235	2.556	0.021	0.003
0.013	0.046	-0.02	0.007	-0.002	0.427	0.009	0.225	2.565	0.019	0.007
0.012	0.052	-0.007	0.012	0.006	0.471	0.008	0.204	2.542	0.014	0.007
-0.01	0.045	-0.002	0.009	0.015	0.46	0.008	0.165	2.508	0.011	0.003
-0.022	0.033	-0.003	0.003	0.018	0.386	0.02	-0.028	2.495	0.014	0
-0.011	0.049	-0.002	0.002	0.011	0.311	0.034	-0.284	2.507	0.016	0.003
0.008	0.059	-0.013	0.001	-0.004	0.266	0.032	-0.293	2.525	0.027	-0.003
0.015	0.052	-0.033	-0.007	-0.008	0.271	0.023	-0.054	2.518	0.04	-0.015
0.01	0.049	-0.028	-0.004	0.003	0.339	0.033	0.126	2.5	0.032	-0.012
0.01	0.046	-0.003	0.012	0.009	0.338	0.044	0.145	2.514	0.017	0.003
0.013	0.033	-0.004	0.015	0.006	0.252	0.014	0.103	2.547	0.017	0.008
0.004	0.024	-0.012	0.006	-0.007	0.246	-0.025	0.056	2.559	0.023	0.005
-0.016	0.031	0.005	0.005	-0.023	0.292	-0.019	0.047	2.56	0.017	0
-0.025	0.046	0.011	0.005	-0.028	0.227	-0.003	0.088	2.567	0.006	-0.012
-0.021	0.044	-0.005	-0.002	-0.018	0.164	-0.002	0.108	2.562	0.004	-0.011
-0.023	0.031	-0.013	-0.004	-0.006	0.267	0.006	0.076	2.553	0.01	0.004
-0.027	0.031	-0.012	0	-0.003	0.39	0.014	0.005	2.556	0.011	0.003
-0.016	0.038	-0.014	0.004	-0.006	0.41	0.007	-0.059	2.551	0.012	-0.004
-0.008	0.043	-0.02	0.006	-0.001	0.38	0.007	0.02	2.524	0.023	0.004
-0.013	0.044	-0.022	0.01	-0.005	0.338	0.013	0.174	2.501	0.028	0.008
-0.004	0.046	-0.024	0.011	-0.016	0.315	0.004	0.165	2.502	0.014	0.006
0.006	0.049	-0.016	0.008	-0.006	0.319	0	0.034	2.507	0.001	0.005
0.001	0.048	0.005	0.005	0.018	0.313	0.006	-0.003	2.52	0.002	-0.001
0.009	0.046	0.013	0.007	0.027	0.265	0.012	0.049	2.554	0.013	-0.008
0.02	0.046	-0.002	0.006	0.012	0.236	0.019	0.071	2.572	0.022	-0.008
0.017	0.049	-0.015	-0.001	-0.01	0.286	0.024	0.074	2.568	0.019	-0.002
0.014	0.049	-0.015	-0.004	-0.02	0.322	0.017	0.089	2.567	0.019	0.005
0.016	0.045	-0.009	0.002	-0.017	0.331	0.005	0.105	2.558	0.025	0.007
0.017	0.042	-0.008	0.004	0.007	0.351	0.003	0.12	2.542	0.018	0.003
0.006	0.049	-0.006	-0.004	0.036	0.322	0.011	0.121	2.538	0.009	0.001
-0.002	0.058	0.005	-0.007	0.035	0.287	0.011	0.122	2.558	0.015	0.001
-0.003	0.057	-0.002	0	0.021	0.316	0.004	0.117	2.578	0.019	0
-0.004	0.052	-0.019	-0.001	0.016	0.423	0.008	0.088	2.559	0.015	0.005
0.007	0.052	-0.009	-0.004	0.015	0.527	0.014	0.085	2.548	0.013	0.004
0.009	0.044	0.008	0	0.003	0.48	0.015	0.119	2.566	0.007	-0.012
-0.011	0.037	-0.008	-0.011	-0.02	0.351	0.019	0.127	2.559	0.01	-0.013
-0.026	0.05	-0.03	-0.019	-0.021	0.286	0.019	0.107	2.52	0.025	0.003
-0.016	0.058	-0.013	-0.003	0.006	0.282	0.011	0.103	2.49	0.024	0.009
0.016	0.042	0.003	0.004	0.009	0.289	0.008	0.126	2.495	0.015	0.003
0.026	0.043	-0.011	-0.002	-0.001	0.287	0.009	0.157	2.506	0.018	0
0	0.055	-0.018	0	-0.002	0.29	0.008	0.185	2.506	0.026	0
-0.013	0.042	-0.01	-0.002	-0.003	0.333	0.01	0.215	2.508	0.03	0.002
0.003	0.029	-0.012	-0.007	0.006	0.452	0.016	0.241	2.508	0.034	0.009
0.014	0.039	-0.009	-0.002	0.015	0.506	0.018	0.241	2.504	0.032	0.013
0	0.043	-0.001	0.003	0.001	0.387	0.017	0.229	2.501	0.021	0.007
-0.01	0.036	-0.012	-0.001	-0.017	0.288	0.017	0.16	2.498	0.014	0.005
-0.005	0.037	-0.024	-0.004	-0.033	0.268	0.017	-0.111	2.493	0.022	0.007
-0.015	0.047	-0.013	-0.003	-0.046	0.191	0.015	-0.45	2.497	0.03	0.001
-0.026	0.057	-0.006	-0.002	-0.034	0.112	0.008	-0.393	2.507	0.026	-0.007
-0.025	0.052	-0.018	-0.003	-0.008	0.132	0	-0.017	2.531	0.02	-0.002
-0.023	0.04	-0.028	0.001	-0.007	0.203	0.004	0.114	2.564	0.014	0.002
-0.022	0.043	-0.023	0.004	-0.019	0.282	0.003	0.057	2.547	0.012	0
-0.035	0.045	-0.013	0.005	-0.002	0.368	-0.008	0.113	2.47	0.023	0
-0.038	0.032	-0.006	0.002	0.019	0.394	0.003	0.131	2.426	0.032	0
-0.017	0.038	-0.007	-0.003	0.013	0.278	0.017	0.074	2.451	0.023	-0.001
-0.008	0.062	-0.013	-0.008	-0.001	0.146	0.01	0.079	2.481	0.013	0.003
-0.014	0.048	-0.013	-0.003	-0.003	0.168	0.009	0.106	2.487	0.025	-0.003
-0.012	0.022	-0.019	0.005	0.003	0.206	0.011	0.086	2.486	0.039	-0.019
-0.013	0.039	-0.028	0.003	0.012	0.21	0.007	0.042	2.482	0.026	-0.016
-0.017	0.058	-0.016	0.001	0.012	0.268	0.005	0.025	2.502	0.012	0.002
-0.007	0.052	-0.006	0.01	0.001	0.258	0.016	0.003	2.534	0.015	0.007
0.002	0.041	-0.008	0.021	-0.009	0.186	0.049	-0.008	2.529	0.019	0.005
0	0.03	-0.004	0.023	-0.012	0.183	0.08	0.057	2.508	0.018	0.003
-0.002	0.035	-0.006	0.01	-0.007	0.176	0.069	0.094	2.526	0.019	-0.002
-0.001	0.057	-0.013	-0.006	-0.007	0.144	0.032	0.049	2.565	0.016	0.001
-0.003	0.06	-0.011	-0.007	-0.006	0.18	-0.004	0.014	2.581	0.01	0.009
-0.005	0.043	-0.012	0.002	0.004	0.245	-0.029	0.016	2.591	0.019	0.009
0	0.036	-0.016	0.003	0.005	0.253	-0.03	0.084	2.605	0.028	0
0.017	0.04	-0.014	0.005	-0.001	0.311	-0.017	0.184	2.596	0.016	0
0.041	0.051	-0.013	0.013	0.015	0.4	-0.007	0.174	2.571	0.006	0.009
0.028	0.053	-0.016	0.011	0.022	0.357	0.003	0.085	2.56	0.009	0.01
-0.007	0.044	-0.009	0.001	-0.005	0.337	0.008	0.068	2.571	0.009	-0.003
-0.004	0.046	0.005	-0.004	-0.014	0.373	0.006	0.125	2.581	0.009	-0.006
0.014	0.047	-0.005	-0.006	0.011	0.321	0.007	0.169	2.563	0.021	0.006
0.001	0.037	-0.018	-0.003	0.019	0.376	0.003	0.106	2.539	0.027	0.01
-0.02	0.041	-0.002	0	0.011	0.534	-0.001	-0.047	2.54	0.022	0.001
-0.027	0.05	0.005	0.006	0.012	0.575	0.002	-0.073	2.542	0.02	-0.002
-0.029	0.043	-0.016	0.002	0.008	0.522	0.005	0.053	2.537	0.017	-0.001
-0.019	0.041	-0.022	-0.009	-0.004	0.468	0.005	0.112	2.539	0.013	0.002
-0.007	0.051	-0.011	-0.004	-0.007	0.422	0.003	0.082	2.532	0.019	0.005
-0.023	0.047	-0.009	0.004	-0.002	0.349	0.002	0.071	2.525	0.018	0.002
-0.03	0.036	-0.009	0.002	-0.001	0.311	0.008	0.085	2.538	0.013	-0.001
0.003	0.045	-0.009	0.005	-0.011	0.359	0.003	0.104	2.554	0.02	-0.005
0.023	0.053	-0.01	0.01	-0.012	0.437	-0.017	0.089	2.557	0.026	-0.004
0.005	0.046	-0.002	0.008	0.01	0.495	-0.026	0.046	2.557	0.03	0.004
-0.005	0.044	0.005	0.012	0.023	0.46	-0.025	0.038	2.546	0.03	0
0.001	0.043	-0.001	0.016	0.018	0.383	-0.019	0.009	2.512	0.019	-0.008
-0.011	0.03	-0.007	0.012	0.035	0.353	0.001	-0.03	2.498	0.018	-0.004
-0.024	0.032	-0.013	0.011	0.039	0.336	0.021	0.038	2.511	0.02	0.001
-0.013	0.052	-0.015	0.007	0.001	0.305	0.028	0.127	2.509	0.012	0
-0.003	0.051	-0.006	-0.005	-0.011	0.235	0.054	0.129	2.499	0.014	-0.004
-0.006	0.047	-0.008	-0.011	-0.005	0.197	0.108	0.118	2.502	0.024	-0.007
-0.009	0.057	-0.017	-0.008	-0.018	0.248	0.139	0.118	2.511	0.019	-0.004
-0.007	0.054	-0.011	-0.006	-0.004	0.277	0.109	0.099	2.525	0.013	-0.001
-0.008	0.042	-0.008	-0.009	0.016	0.251	0.049	0.099	2.528	0.022	0
-0.013	0.044	-0.008	-0.014	-0.011	0.246	0.009	0.114	2.512	0.03	0.008
-0.005	0.044	-0.005	-0.01	-0.034	0.316	-0.011	0.117	2.509	0.022	0.009
0.017	0.043	-0.013	0	-0.025	0.372	-0.036	0.117	2.522	0.013	-0.002
0.013	0.047	-0.016	0.006	-0.019	0.355	-0.043	0.108	2.524	0.009	-0.009
-0.004	0.043	-0.005	0.005	-0.015	0.394	-0.017	0.098	2.524	0.005	-0.003
0.008	0.04	-0.012	0.005	-0.003	0.47	-0.002	0.103	2.53	0.011	0
0.023	0.049	-0.024	0.005	0.006	0.468	-0.006	0.108	2.537	0.023	-0.002
0.007	0.052	-0.015	0.008	0.006	0.403	-0.009	0.092	2.539	0.02	0.001
-0.008	0.043	-0.007	0.014	0.005	0.355	-0.009	0.053	2.528	0.016	0.005
0.011	0.041	-0.008	0.012	0.007	0.363	0.021	0.052	2.518	0.03	0.003
0.011	0.042	0	0.001	0.011	0.402	0.072	0.098	2.533	0.034	0.005
-0.019	0.036	0.004	-0.003	0.009	0.452	0.084	0.099	2.554	0.02	0.012
-0.006	0.045	-0.012	-0.001	0.008	0.463	0.053	0.084	2.543	0.019	0.005
0.021	0.057	-0.031	-0.002	0.011	0.456	0.014	0.118	2.526	0.023	-0.008
-0.003	0.05	-0.032	0.005	0.014	0.505	-0.018	0.143	2.538	0.012	-0.003
-0.027	0.046	-0.022	0.014	0.01	0.538	-0.038	0.139	2.557	0.007	0.009
-0.024	0.039	-0.02	0.006	0.005	0.453	-0.034	0.144	2.557	0.018	0.007
-0.015	0.021	-0.021	-0.001	-0.002	0.269	-0.01	0.15	2.541	0.018	0.002
0.001	0.028	-0.019	0.002	-0.017	0.216	0.004	0.147	2.527	0.007	0.007
0.009	0.056	-0.012	0.003	-0.019	0.369	0.002	0.158	2.539	0.01	0.007
0.007	0.049	-0.004	0.001	-0.01	0.456	0.005	0.174	2.556	0.026	0.003
0.001	0.031	-0.009	0.008	-0.013	0.484	0.01	0.2	2.557	0.029	0.003
-0.02	0.038	-0.014	0.008	-0.016	0.618	0.006	0.253	2.556	0.019	0.005
-0.036	0.038	-0.012	-0.002	-0.007	0.768	0.002	0.25	2.554	0.017	0.004
-0.01	0.035	-0.017	0.007	-0.009	0.83	0.006	0.193	2.548	0.02	0.001
0.013	0.044	-0.014	0.021	-0.016	0.787	0.008	0.177	2.544	0.016	0.001
-0.019	0.041	0.001	0.009	-0.005	0.659	0.012	0.016	2.526	0.012	0.004
-0.021	0.039	-0.007	-0.001	-0.008	0.509	0.025	-0.344	2.484	0.016	0.005
0.015	0.063	-0.024	0.003	-0.031	0.449	0.022	-0.417	2.449	0.02	0.006
0.008	0.067	-0.014	-0.001	-0.016	0.533	-0.004	-0.068	2.452	0.019	-0.002
0.003	0.042	-0.002	-0.008	0.021	0.639	-0.019	0.221	2.478	0.018	-0.005
0.017	0.036	-0.006	-0.01	0.022	0.653	0.008	0.307	2.504	0.021	0.002
0.003	0.048	-0.001	-0.009	0.007	0.583	0.069	0.347	2.514	0.028	0.005
0.003	0.046	-0.001	-0.002	0.008	0.455	0.121	0.215	2.515	0.028	0.01
0.011	0.04	-0.006	-0.002	-0.001	0.292	0.114	-0.082	2.525	0.021	0.016
-0.02	0.043	0.004	-0.002	-0.015	0.118	0.054	-0.243	2.539	0.017	0.006
-0.045	0.049	0.003	0.002	-0.008	0.003	-0.001	-0.162	2.559	0.02	-0.004
-0.03	0.056	-0.015	0.002	0.004	0.007	-0.033	0.045	2.577	0.033	-0.007
-0.011	0.055	-0.017	0.003	0	0.077	-0.059	0.165	2.571	0.034	-0.01
-0.006	0.045	-0.01	0.01	-0.016	0.13	-0.061	0.033	2.556	0.013	-0.01
-0.008	0.049	-0.012	0.009	-0.023	0.115	-0.03	-0.135	2.552	0.011	-0.007
-0.01	0.057	-0.009	-0.008	-0.014	0.067	-0.002	-0.101	2.547	0.025	-0.002
-0.009	0.053	-0.004	-0.008	-0.003	0.032	-0.002	-0.019	2.533	0.021	0.003
-0.008	0.048	-0.005	0.007	0.014	-0.011	0.004	0.005	2.518	0.014	0.01
-0.018	0.046	-0.005	-0.005	0.03	0	0.036	0.038	2.53	0.011	0.013
-0.032	0.047	-0.002	-0.014	0.017	0.049	0.053	0.04	2.561	0.007	0.009
-0.023	0.046	-0.004	0.002	0.001	0.008	0.025	0.021	2.555	0.019	0.007
-0.001	0.044	-0.015	-0.002	0.002	-0.087	-0.014	0.067	2.523	0.023	0.004
0.002	0.042	-0.017	-0.011	0.005	-0.157	-0.027	0.139	2.525	0.011	-0.012
-0.003	0.042	-0.011	0.005	0.009	-0.111	-0.017	0.128	2.544	0.01	-0.023
0.01	0.048	-0.014	0.019	0.011	0.086	-0.003	0.038	2.544	0.016	-0.014
0.008	0.05	-0.016	0.006	0.01	0.267	-0.002	0.003	2.534	0.019	0
-0.006	0.049	-0.019	-0.008	0	0.347	-0.01	0.043	2.518	0.018	0.003
0.004	0.052	-0.022	-0.001	-0.048	0.383	-0.001	0.055	2.46	0.014	0.002
0.015	0.051	-0.016	0.005	-0.108	0.411	0.017	0.052	2.356	0.019	0.004
0.011	0.043	-0.02	-0.003	-0.117	0.369	0.019	0.079	2.248	0.019	-0.001
0.009	0.037	-0.025	-0.007	-0.076	0.191	0.009	0.103	2.176	0.014	-0.004
0.01	0.038	-0.014	-0.001	-0.028	0.01	0.005	0.119	2.183	0.017	0.002
0.009	0.04	-0.006	0.003	0.016	-0.049	0.013	0.142	2.278	0.023	-0.001
0.009	0.03	-0.01	-0.001	0.047	-0.034	0.02	0.118	2.396	0.02	-0.008
0.007	0.029	-0.014	-0.005	0.052	0.077	0.015	0.017	2.488	0.009	-0.008
0.007	0.044	-0.014	-0.003	0.052	0.219	0.009	-0.044	2.558	0.015	-0.008
0.009	0.038	-0.007	-0.002	0.063	0.234	0.016	0.016	2.618	0.038	-0.002
-0.002	0.023	-0.01	-0.005	0.065	0.225	0.017	0.104	2.651	0.041	0.004
-0.014	0.039	-0.025	-0.006	0.046	0.294	0.002	0.158	2.642	0.025	0.006
-0.004	0.05	-0.022	0	0.026	0.348	0.006	0.196	2.623	0.018	0.009
0.007	0.039	-0.005	0.009	0.028	0.348	0.022	0.206	2.634	0.013	0.007
0.007	0.038	-0.003	0.019	0.025	0.335	0.017	0.164	2.662	0.013	0
-0.006	0.042	-0.009	0.02	0.003	0.337	0.006	0.115	2.666	0.02	-0.004
-0.018	0.045	-0.008	0.009	-0.008	0.365	0.002	0.128	2.649	0.022	0
-0.003	0.058	-0.001	0.001	0.001	0.439	-0.004	0.068	2.65	0.022	0.007
-0.002	0.062	0.003	0.002	0.009	0.491	-0.005	-0.157	2.653	0.024	0.008
-0.027	0.049	0.002	-0.005	0.013	0.468	0	-0.245	2.635	0.017	0.007
-0.026	0.043	-0.001	-0.008	0.004	0.477	0.007	-0.05	2.602	0.009	0.012
-0.013	0.045	-0.003	0	-0.008	0.526	0.022	0.119	2.57	0.017	0.011
-0.019	0.043	-0.001	0	0.007	0.58	0.03	0.14	2.581	0.024	0.008
-0.011	0.037	-0.004	-0.001	0.027	0.65	0.027	0.161	2.608	0.024	0.01
0.003	0.036	-0.009	0.004	0	0.665	0.03	0.189	2.583	0.02	0.001
-0.011	0.047	-0.001	0	-0.035	0.696	0.029	0.184	2.546	0.013	-0.009
-0.025	0.041	0	0	-0.022	0.75	0.019	0.169	2.541	0.016	-0.006
-0.011	0.017	-0.016	-0.005	-0.007	0.669	0.002	0.119	2.539	0.028	-0.008
-0.005	0.019	-0.014	-0.021	-0.013	0.59	-0.011	0.042	2.537	0.028	-0.014
-0.001	0.043	-0.013	-0.014	-0.009	0.667	-0.001	0.011	2.545	0.019	-0.01
0.02	0.049	-0.039	0.01	-0.011	0.725	0.017	0.044	2.546	0.017	-0.003
0.021	0.041	-0.039	0.008	-0.027	0.64	0.018	0.116	2.546	0.019	-0.003
-0.003	0.043	-0.018	-0.003	-0.026	0.508	0.012	0.175	2.551	0.016	0
-0.012	0.054	-0.014	0.001	-0.019	0.465	0.008	0.101	2.522	0.011	0.006
-0.008	0.056	-0.011	0.014	-0.019	0.49	0.005	-0.06	2.465	0.015	-0.002
-0.009	0.05	-0.016	0.018	-0.011	0.458	0	-0.05	2.455	0.023	-0.01
-0.014	0.048	-0.029	0.006	-0.006	0.362	0.005	0.11	2.488	0.022	-0.002
-0.007	0.048	-0.022	-0.001	-0.004	0.226	0.012	0.175	2.482	0.015	0.004
0.015	0.045	-0.002	0.009	0.007	0.101	0.004	0.153	2.446	0.014	0.004
0.019	0.051	-0.002	0.014	0.026	0.05	0.003	0.15	2.436	0.012	0.012
-0.017	0.061	-0.02	0.015	0.05	-0.009	0.01	0.136	2.45	0.008	0.011
-0.04	0.058	-0.02	0.027	0.057	-0.017	0.012	0.103	2.505	0.01	0.006
-0.014	0.046	0.001	0.029	0.044	0.041	0.009	0.1	2.576	0.017	0.011
0.008	0.04	0.007	0.013	0.038	-0.06	-0.005	0.13	2.617	0.022	0.011
-0.009	0.043	-0.006	0.01	0.019	-0.118	0.002	0.175	2.657	0.025	0.007
-0.021	0.042	0.002	0.022	-0.046	0.1	0.065	0.215	2.673	0.025	0.009
-0.017	0.033	0.018	0.022	-0.096	0.292	0.149	0.244	2.644	0.022	0.003
-0.018	0.037	0.002	0.011	-0.064	0.288	0.18	0.293	2.622	0.016	-0.005
-0.023	0.045	-0.016	0.008	-0.009	0.194	0.127	0.252	2.595	0.016	0
-0.014	0.039	-0.01	0.008	0.013	0.081	0.052	-0.015	2.574	0.02	0.003
0.004	0.046	-0.008	-0.004	0.033	0.014	-0.006	-0.265	2.616	0.022	0.002
0.01	0.069	-0.017	-0.008	0.045	0.02	-0.042	-0.196	2.638	0.014	0.003
0.01	0.066	-0.013	-0.008	0.024	0.045	-0.041	0.031	2.551	0.006	0
0.002	0.048	-0.007	-0.018	0.008	0.035	-0.03	0.133	2.41	0.017	-0.006
-0.021	0.053	-0.012	-0.019	0.019	0.042	-0.038	0.141	2.293	0.026	0.002
-0.022	0.053	-0.013	-0.008	0.019	0.136	-0.035	0.186	2.26	0.029	0.011
0	0.034	-0.007	-0.006	-0.018	0.177	-0.012	0.236	2.338	0.029	-0.001
0.007	0.029	-0.004	-0.01	-0.044	0.117	-0.005	0.245	2.447	0.02	-0.011
0.002	0.032	-0.008	-0.009	-0.02	0.177	-0.013	0.159	2.503	0.013	-0.007
0.003	0.036	-0.009	-0.007	0.009	0.313	0.003	-0.05	2.524	0.014	-0.013
0.001	0.051	-0.014	-0.01	0.004	0.325	0.02	-0.159	2.546	0.018	-0.023
-0.001	0.058	-0.037	-0.012	-0.012	0.321	0.002	-0.041	2.56	0.02	-0.016
0.007	0.048	-0.051	-0.004	-0.017	0.384	-0.009	0.07	2.573	0.021	-0.002
0.015	0.043	-0.037	0.008	-0.015	0.411	0.002	0.06	2.58	0.021	0.003
0.018	0.049	-0.023	0.001	-0.005	0.385	0.005	0.05	2.583	0.018	0
0.006	0.051	-0.023	-0.011	0.011	0.347	0.004	0.075	2.583	0.015	0.002
-0.018	0.047	-0.025	-0.004	0.015	0.316	0.002	0.048	2.567	0.015	0.01
-0.006	0.045	-0.011	0.001	0.001	0.31	-0.005	-0.026	2.625	0.015	0.011
0.018	0.04	0.014	-0.003	-0.018	0.269	-0.016	-0.048	2.753	0.017	-0.001
0.004	0.04	0.022	0.005	-0.018	0.234	-0.031	-0.031	2.722	0.023	-0.008
-0.01	0.051	-0.003	0.018	0.002	0.362	-0.039	0.014	2.517	0.027	-0.001
-0.007	0.046	-0.015	0.008	0.003	0.522	-0.034	0.095	2.377	0.025	0.01
-0.004	0.039	-0.003	0	-0.013	0.587	-0.031	0.176	2.382	0.015	0.011
-0.013	0.039	-0.005	0.012	-0.006	0.638	-0.009	0.267	2.411	0.008	0.007
-0.036	0.026	-0.012	0.01	0.009	0.595	0.038	0.256	2.395	0.012	0.005
-0.04	0.016	-0.015	-0.003	-0.002	0.523	0.055	0.073	2.387	0.02	0.002
-0.008	0.037	-0.027	0.002	-0.024	0.643	0.032	-0.056	2.435	0.022	-0.004
0.014	0.067	-0.033	0.012	-0.032	0.834	0.018	-0.001	2.506	0.019	-0.003
-0.004	0.057	-0.031	0.008	-0.027	0.838	0.026	0.102	2.611	0.014	-0.004
-0.022	0.029	-0.031	0.002	-0.025	0.685	0.032	0.118	2.682	0.017	-0.004
0.004	0.03	-0.017	-0.001	-0.014	0.609	0.033	0.113	2.561	0.027	0.001
0.027	0.046	0.003	-0.008	0.022	0.627	0.034	0.187	2.35	0.034	0.004
-0.002	0.053	0.006	-0.011	0.046	0.612	0.033	0.274	2.287	0.031	0.007
-0.014	0.054	0.005	-0.002	0.023	0.608	0.021	0.228	2.366	0.02	0.007
0.005	0.053	0.006	0.002	0.007	0.618	0.006	0.039	2.45	0.015	0
-0.007	0.052	0.002	-0.003	0.028	0.604	0	-0.059	2.495	0.02	0
-0.024	0.052	0.004	-0.002	0.024	0.638	0.004	-0.03	2.518	0.019	0.003
-0.009	0.054	0.005	-0.002	-0.006	0.642	0.012	-0.212	2.533	0.019	0.006
-0.001	0.044	-0.004	-0.001	-0.02	0.538	0.02	-0.494	2.539	0.023	0.01
-0.006	0.032	0.002	0.011	-0.023	0.463	0.028	-0.382	2.524	0.02	0.004
0.005	0.038	0.008	0.016	-0.02	0.454	0.025	-0.047	2.513	0.017	-0.005
0.005	0.042	-0.004	0.005	-0.007	0.453	0.008	0.078	2.56	0.016	0.001
-0.007	0.037	-0.006	-0.001	0.013	0.463	0	0.092	2.637	0.008	0.005
-0.008	0.046	-0.002	0.002	0.026	0.46	0	0.169	2.66	0.008	0
-0.009	0.061	-0.012	0.002	0.025	0.405	0.005	0.233	2.651	0.016	-0.003
-0.001	0.056	-0.019	0.001	0.015	0.318	0.022	0.215	2.642	0.019	-0.002
0.011	0.043	-0.015	0.003	0.001	0.275	0.028	0.155	2.598	0.015	-0.002
0.002	0.042	-0.014	0.004	-0.001	0.312	0.018	0.102	2.547	0.023	-0.002
-0.02	0.047	-0.019	-0.002	0.015	0.363	0.02	0.039	2.483	0.031	-0.003
-0.03	0.044	-0.018	-0.007	0.02	0.315	0.019	-0.008	2.399	0.024	-0.001
-0.02	0.043	-0.013	-0.008	0.002	0.179	0.007	0.034	2.413	0.015	0.006
-0.002	0.05	-0.017	-0.003	-0.01	0.079	0.009	0.109	2.516	0.007	0.01
0.006	0.051	-0.018	0.007	0.004	0.029	0.01	0.125	2.593	0.003	0.006
0.005	0.042	-0.009	0.007	0.009	0.012	0.007	0.128	2.648	0.013	0
-0.006	0.039	-0.009	0.001	-0.006	0.096	0.019	0.169	2.664	0.022	-0.003
-0.018	0.04	-0.013	-0.003	-0.018	0.249	0.023	0.204	2.606	0.028	-0.002
-0.011	0.04	-0.014	-0.002	-0.019	0.322	0.012	0.206	2.549	0.029	-0.001
0.01	0.038	-0.009	0.008	-0.004	0.277	0.014	0.196	2.558	0.018	-0.003
0.022	0.041	-0.002	0.011	0.014	0.223	0.02	0.185	2.618	0.012	-0.002
0.002	0.046	-0.003	0.009	0.027	0.178	0.01	0.156	2.682	0.017	0.01
-0.032	0.04	-0.006	0.004	0.038	0.129	0.011	0.109	2.711	0.021	0.015
-0.033	0.033	-0.005	-0.008	0.013	0.118	0.021	0.079	2.716	0.02	0.009
0.002	0.046	-0.007	-0.011	-0.043	0.097	0.01	0.089	2.709	0.019	0.013
0.02	0.053	-0.01	-0.007	-0.071	0.043	-0.001	0.153	2.694	0.02	0.019
0.001	0.039	-0.009	0.001	-0.057	0.013	0.003	0.227	2.664	0.021	0.008
-0.003	0.035	-0.008	0.007	-0.019	0.007	0.002	0.227	2.612	0.018	0.003
0.021	0.044	-0.005	-0.001	0.02	-0.001	0.004	0.139	2.632	0.014	-0.002
0.03	0.035	-0.004	-0.001	0.031	-0.031	0.012	0.039	2.753	0.017	-0.007
0.017	0.023	-0.006	0.007	0.004	-0.067	0.009	-0.028	2.818	0.025	0.005
0.005	0.04	-0.011	0.009	-0.022	-0.093	0.01	-0.041	2.617	0.027	0.012
-0.019	0.053	-0.021	0.014	-0.033	-0.119	0.015	0.068	2.159	0.026	-0.005
-0.059	0.043	-0.021	0.02	-0.058	-0.158	0.006	0.123	1.852	0.028	-0.015
-0.068	0.048	-0.01	0.015	-0.066	-0.234	0.004	-0.015	1.932	0.025	-0.007
-0.045	0.053	-0.013	0.01	-0.032	-0.249	0.021	-0.017	2.207	0.021	-0.008
-0.03	0.038	-0.026	0.009	-0.004	-0.131	0.019	0.155	2.49	0.024	-0.011
-0.018	0.043	-0.021	0.004	0.005	-0.017	0.011	0.223	2.538	0.022	0
0.001	0.05	-0.011	-0.002	0.021	0.069	0.025	0.272	2.285	0.01	0.009
0.009	0.042	-0.014	-0.002	0.034	0.174	0.027	0.258	2.082	0.011	-0.001
-0.002	0.053	-0.024	0.005	0.029	0.188	0.012	0.008	2.117	0.023	-0.008
-0.014	0.06	-0.031	0.005	0.023	0.146	0.003	-0.149	2.282	0.025	-0.003
-0.014	0.039	-0.024	-0.005	0.029	0.078	0.001	0.006	2.463	0.026	0.001
-0.002	0.03	-0.011	-0.008	0.029	-0.04	0.004	0.135	2.577	0.031	0.001
0.005	0.047	-0.003	-0.002	0.018	0.02	0.012	0.09	2.627	0.031	-0.003
0.001	0.057	0.001	-0.002	0.013	0.213	0.011	0.054	2.642	0.027	-0.006
0.012	0.057	-0.005	-0.006	0.006	0.267	0.006	-0.025	2.657	0.026	-0.003
0.015	0.062	-0.017	-0.008	0	0.149	0.008	-0.387	2.728	0.024	0.001
-0.007	0.044	-0.013	-0.007	0.005	-0.009	0.005	-0.696	2.788	0.016	0
-0.016	0.022	-0.007	-0.007	0	0.223	-0.001	-0.377	2.763	0.021	-0.001
-0.011	0.034	-0.017	-0.004	-0.002	0.828	0.006	0.139	2.714	0.027	0.003
-0.016	0.047	-0.016	0	0.007	1.149	0.017	0.243	2.686	0.017	0.007
-0.011	0.04	-0.005	0	-0.001	1.147	0.015	0.211	2.685	0.01	0.003
0.021	0.035	-0.019	-0.001	-0.009	1.153	0.01	0.254	2.706	0.01	-0.003
0.035	0.034	-0.021	0.003	-0.007	1.085	0.012	0.232	2.715	0.009	-0.004
0.031	0.045	0.001	0.007	-0.01	0.779	0.01	0.176	2.704	0.005	-0.008
0.067	0.059	-0.001	0.003	-0.004	0.426	0.001	0.152	2.684	0.002	-0.008
0.112	0.059	-0.019	0.001	0.017	0.302	0.002	0.134	2.655	0.006	0
0.104	0.054	-0.029	0.002	0.021	0.363	0.007	0.024	2.632	0.01	-0.003
0.049	0.053	-0.037	0	0.013	0.511	0.002	-0.081	2.621	0.01	-0.001
-0.015	0.058	-0.024	0.007	0.019	0.617	0	0.039	2.618	0.01	0.011
-0.04	0.057	-0.002	0.016	0.019	0.59	0.007	0.187	2.623	0.009	0.009
-0.013	0.043	-0.002	0.008	-0.01	0.545	0.012	0.125	2.644	0.013	0.005
0.015	0.039	-0.008	0.001	-0.043	0.471	0.017	0.023	2.695	0.017	0.007
0.018	0.058	-0.006	0.005	-0.038	0.346	0.017	0.046	2.729	0.011	0
0.026	0.055	-0.004	0.003	-0.003	0.309	0.011	0.098	2.677	0.016	-0.004
0.004	0.029	-0.008	-0.004	0.015	0.401	0.004	0.076	2.632	0.034	0.003
-0.061	0.024	-0.012	-0.007	0.016	0.5	0	0.063	2.709	0.037	0.006
-0.071	0.03	-0.005	-0.006	0.019	0.522	0.007	0.118	2.806	0.029	0.009
-0.018	0.034	0.003	-0.002	0.015	0.474	0.014	0.164	2.794	0.024	0.01
-0.006	0.043	0.004	0	0.011	0.337	0.012	0.177	2.72	0.02	0.002
-0.046	0.044	-0.004	0.001	0.014	0.238	0.009	0.171	2.663	0.017	-0.001
-0.064	0.046	-0.01	0.014	0.007	0.326	0.013	0.122	2.638	0.006	0.002
-0.047	0.051	-0.004	0.015	-0.003	0.415	0.018	0.06	2.638	0.002	-0.002
-0.037	0.043	-0.005	0	-0.003	0.371	0.012	0.038	2.65	0.017	-0.006
-0.044	0.035	-0.016	-0.004	-0.007	0.325	-0.001	0.049	2.673	0.025	-0.002
-0.037	0.039	-0.02	-0.005	-0.019	0.326	-0.002	0.071	2.699	0.017	0.002
-0.015	0.045	-0.011	-0.01	-0.018	0.332	0.013	0.088	2.71	0.018	0
-0.009	0.051	-0.001	-0.002	-0.011	0.346	0.019	0.092	2.702	0.032	0.003
-0.014	0.05	0	0.006	-0.007	0.322	0.008	0.091	2.688	0.036	0.007
-0.003	0.046	0.002	0	-0.001	0.192	0.008	0.099	2.686	0.02	0.003
0.005	0.048	0.009	0	0.001	0.084	0.015	0.11	2.671	0.017	0.001
0.003	0.041	0.003	0.004	0	0.087	0.008	0.114	2.617	0.027	-0.001
0.008	0.034	-0.011	0.007	0.004	0.062	-0.006	0.137	2.567	0.024	-0.009
-0.008	0.039	-0.012	0.002	-0.003	0.01	-0.01	0.114	2.55	0.019	-0.006
-0.043	0.049	-0.003	-0.008	-0.018	0.061	-0.01	0.01	2.57	0.019	0.006
-0.04	0.059	-0.012	0.007	-0.011	0.131	-0.02	-0.003	2.605	0.025	0.004
-0.013	0.058	-0.032	0.018	0.002	0.134	-0.021	0.073	2.604	0.036	-0.002
-0.021	0.045	-0.026	-0.011	0.025	0.258	0.002	0.075	2.574	0.037	0.003
-0.028	0.049	-0.017	-0.016	0.072	0.464	0.014	0.084	2.555	0.026	0.008
0.003	0.058	-0.027	0.002	0.067	0.533	-0.009	0.148	2.535	0.018	0.004
0.019	0.054	-0.024	-0.012	0.011	0.669	-0.028	0.161	2.503	0.017	-0.003
0.022	0.047	-0.009	-0.016	-0.007	0.944	-0.027	0.143	2.474	0.015	-0.005
0.032	0.041	-0.008	0.005	-0.006	0.994	-0.038	0.132	2.447	0.022	-0.003
0.026	0.043	-0.002	0.011	-0.032	0.695	-0.027	0.086	2.419	0.036	-0.008
0.008	0.044	0.003	0.008	-0.045	0.296	0.077	0.027	2.393	0.035	-0.009
-0.019	0.036	-0.015	0.006	-0.02	0.096	0.2	0.012	2.354	0.028	-0.001
-0.039	0.037	-0.027	0.003	-0.003	0.219	0.192	0.047	2.307	0.027	0.002
-0.029	0.05	-0.011	0.005	-0.004	0.461	0.094	0.113	2.278	0.018	-0.001
[truncated: 30,122 more rows]
