# Supplementary material for: Asymmetric and transient properties of reciprocal activity of antagonists during the paw-shake response in the cat
Source: PLoS Comput Biol. 2021 Dec 28;17(12):e1009677. doi: 10.1371/journal.pcbi.1009677 (PMC8759665; doi:10.1371/journal.pcbi.1009677)
Supplement: S1 Data — File name of each file has the following structure: SupplementaryFileNumber_Data_SessionNumber_AnimalCode_EpisodeNumber.txt. Example: S1_Data_7_3-25-0_bo_9F.txt, where S1 is the supplementary data file number 7, 3-25-0 is session number, bo is animal code, 9F is episode number, and txt is file type extension. Each column of each file contains raw EMG signal of a specific muscle in mV sampled at 3000 Hz and band-pass filtered (Butterworth zero-lag filter, 30 Hz– 1000 Hz, 3 dB). First line of each file contains muscle name abbreviations (see Table 3 in the manuscript): MG, medial gastrocnemius; SO, soleus; BFS, biceps femoris anterior; IP, iliopsoas; TA, tibialis anterior; VA, vastus lateralis and vastus medialis. (ZIP) [file pcbi.1009677.s001.zip › S1_Data/S1_Data_39_6-9-0_br_21F.txt]

BFP	MG	SO	BFA	VM	TA	VL	IP	RF	MGprox	Sural Nerve
-0.102	0.009	-0.084	0.028	-0.035	1.51	0.004	0.022	-4.53	0.022	-0.002
0.185	0.014	-0.081	0.032	-0.041	1.119	-0.012	0.036	-3.675	0.027	-0.002
0.306	0.013	-0.095	0.03	-0.044	0.749	-0.011	-0.014	-2.474	0.023	-0.001
0.235	0.009	-0.114	0.016	-0.042	0.557	0.005	-0.029	-1.561	0.014	-0.002
0.197	0.01	-0.106	0.007	-0.036	0.434	0.008	0.023	-0.775	0.001	-0.012
0.197	0.026	-0.1	0.009	-0.026	0.42	-0.001	0.004	0.076	-0.015	-0.017
0.194	0.035	-0.113	0.01	-0.016	0.399	-0.001	-0.083	0.981	-0.008	-0.013
0.173	0.024	-0.118	0.007	-0.006	0.281	-0.004	-0.101	1.973	0.01	-0.02
0.131	0.008	-0.11	0.004	0.004	0.221	-0.006	-0.053	2.943	0.006	-0.025
0.099	0.002	-0.101	0.002	0.009	0.21	0.005	-0.018	3.698	-0.002	-0.013
0.087	0.014	-0.096	0.002	0.022	0.199	0.012	0.004	4.314	0.002	-0.007
0.094	0.018	-0.097	-0.007	0.028	0.215	0.011	0.01	4.815	0.005	-0.014
0.101	0.008	-0.1	-0.021	0.015	0.134	0.01	-0.04	5.082	0.003	-0.025
0.087	0.021	-0.102	-0.019	0.013	-0.021	0.001	-0.095	5.216	-0.003	-0.026
0.061	0.036	-0.105	-0.01	0.016	-0.088	-0.007	-0.073	5.331	-0.002	-0.017
0.051	0.025	-0.116	-0.011	0.001	-0.125	0.002	-0.035	5.426	0.008	-0.02
0.048	0.016	-0.131	-0.013	-0.006	-0.147	0.011	-0.064	5.557	0.01	-0.025
0.042	0.018	-0.128	-0.01	-0.002	-0.093	0.002	-0.101	5.696	0.003	-0.021
0.052	0.016	-0.108	-0.001	-0.008	-0.154	-0.004	-0.088	5.675	0.002	-0.016
0.05	0.016	-0.102	-0.001	-0.011	-0.371	-0.001	-0.043	5.517	0.007	-0.014
0.021	0.014	-0.114	-0.011	0	-0.457	-0.003	-0.008	5.364	0.002	-0.017
0.021	0.009	-0.109	-0.013	0.007	-0.411	-0.005	-0.013	5.153	-0.006	-0.019
0.035	0.023	-0.099	-0.014	0.005	-0.416	0.002	-0.023	4.787	-0.008	-0.021
0.018	0.037	-0.107	-0.018	0.015	-0.462	0.01	-0.003	4.312	-0.004	-0.026
0.006	0.021	-0.123	-0.014	0.021	-0.545	0.008	0.009	3.955	-0.002	-0.02
0.009	0.016	-0.135	-0.013	0.002	-0.673	0.005	-0.003	3.807	-0.01	-0.007
-0.005	0.025	-0.133	-0.013	-0.012	-0.742	0.011	-0.011	3.619	-0.007	-0.012
-0.01	0.021	-0.11	-0.012	-0.011	-0.723	0.009	-0.002	3.405	0.004	-0.024
0.01	0.017	-0.101	-0.016	-0.014	-0.682	-0.002	0.004	3.272	-0.005	-0.019
0.018	0.02	-0.112	-0.013	-0.021	-0.646	-0.003	0.001	3.098	-0.015	-0.01
0.015	0.024	-0.113	-0.005	-0.019	-0.735	0	0.004	2.839	-0.015	-0.015
0.007	0.022	-0.111	-0.006	0.005	-0.912	-0.004	-0.004	2.432	-0.012	-0.018
-0.013	0.014	-0.126	-0.01	0.03	-0.896	-0.007	-0.025	1.889	-0.009	-0.02
-0.026	0.014	-0.133	-0.009	0.042	-0.772	-0.005	-0.021	1.358	-0.008	-0.022
-0.012	0.026	-0.119	-0.006	0.043	-0.759	-0.007	0.01	0.923	-0.003	-0.013
-0.001	0.039	-0.114	-0.003	0.034	-0.694	-0.01	0.029	0.624	-0.005	-0.002
-0.014	0.04	-0.117	0.002	0.018	-0.519	-0.009	0.03	0.45	-0.012	-0.003
-0.025	0.027	-0.11	-0.005	0.01	-0.4	-0.009	0.031	0.352	-0.02	-0.012
-0.022	0.023	-0.106	-0.014	-0.003	-0.326	-0.007	0.022	0.238	-0.029	-0.012
-0.022	0.033	-0.11	-0.016	-0.024	-0.259	-0.001	0.024	0.084	-0.022	-0.002
-0.023	0.028	-0.11	-0.019	-0.028	-0.179	0.007	0.053	-0.039	-0.017	-0.004
-0.023	0.018	-0.119	-0.014	-0.011	-0.052	0.007	0.01	-0.158	-0.026	-0.021
-0.022	0.022	-0.133	-0.003	0	0.028	0	-0.107	-0.173	-0.022	-0.021
-0.022	0.027	-0.131	-0.002	0.003	0.114	-0.003	-0.126	-0.017	-0.013	-0.005
-0.025	0.022	-0.123	-0.001	-0.005	0.271	-0.001	-0.04	-0.048	-0.015	0.001
-0.015	0.014	-0.122	0.002	-0.028	0.364	-0.001	0.008	-0.259	-0.01	-0.006
-0.001	0.012	-0.119	0.006	-0.039	0.457	-0.001	0.009	-0.193	0	-0.008
-0.014	0.014	-0.118	0.006	-0.028	0.587	0.002	0.008	0.007	0.005	-0.006
-0.027	0.006	-0.123	-0.002	-0.012	0.576	0.007	0	0.123	0.013	-0.011
-0.013	0	-0.126	-0.005	0.003	0.434	0.006	-0.003	0.428	0.012	-0.01
-0.004	0.011	-0.112	0.001	0.016	0.302	0.004	0.03	0.852	-0.006	-0.007
-0.006	0.017	-0.097	-0.003	0.024	0.233	0.01	0.026	1.151	-0.013	-0.008
0	0.013	-0.104	-0.008	0.011	0.17	0.012	-0.117	1.383	0	-0.005
-0.016	0.017	-0.124	-0.004	-0.004	0.09	0.001	-0.203	1.58	0.011	0
-0.049	0.021	-0.13	-0.003	0.007	0.089	-0.003	-0.041	1.769	0.007	-0.005
-0.047	0.012	-0.117	-0.006	0.004	0.135	0.007	0.112	1.881	0.003	-0.009
-0.022	0.018	-0.11	-0.005	-0.031	0.141	0.009	0.023	1.939	0.013	-0.005
-0.015	0.037	-0.121	0.008	-0.034	0.051	-0.003	-0.144	2.262	0.011	-0.001
-0.018	0.022	-0.123	0.009	0.002	-0.11	-0.008	-0.17	2.756	0.006	-0.002
-0.017	0.003	-0.108	-0.004	0.028	-0.154	-0.003	-0.076	3.179	0.019	-0.003
-0.016	0.024	-0.104	0	0.035	-0.072	-0.001	-0.001	3.567	0.017	-0.002
-0.017	0.029	-0.096	0.007	0.032	-0.066	0.005	0.019	3.766	0.003	-0.003
-0.015	0.004	-0.082	-0.005	0.013	-0.109	0.013	0.025	3.821	0.001	-0.012
-0.016	0.01	-0.1	-0.014	-0.022	-0.026	0.008	0.027	3.971	0.001	-0.023
-0.019	0.026	-0.125	-0.009	-0.041	0.106	-0.006	0.025	4.052	0	-0.02
-0.007	-0.002	-0.123	-0.002	-0.024	0.132	-0.012	0.028	3.962	0.002	-0.015
0.005	-0.016	-0.114	-0.004	-0.003	0.136	-0.003	0.033	3.777	0.008	-0.021
-0.007	0.015	-0.11	-0.007	-0.001	0.283	0.004	0.038	3.539	0.021	-0.022
-0.018	0.024	-0.109	0	0.005	0.539	0.004	0.051	3.299	0.022	-0.014
-0.014	0.005	-0.112	0.005	0.016	0.678	-0.001	0.069	2.991	0.011	-0.012
-0.013	0.012	-0.105	0.004	0.011	0.671	-0.001	0.079	2.694	0.004	-0.01
-0.014	0.027	-0.1	0.001	0.005	0.66	0.009	0.061	2.596	0.006	-0.006
-0.014	0.029	-0.113	-0.005	0.005	0.578	0.017	0.023	2.561	0.017	-0.009
-0.013	0.023	-0.12	-0.014	-0.004	0.422	0.013	0.009	2.417	0.02	-0.015
-0.014	0.016	-0.114	-0.011	-0.009	0.357	0.005	0.02	2.254	0.015	-0.021
-0.016	0.022	-0.119	-0.001	-0.002	0.35	-0.005	-0.002	2.109	0.017	-0.025
-0.006	0.021	-0.124	0.001	0.008	0.312	-0.004	-0.033	1.83	0.015	-0.02
0.003	0.011	-0.109	-0.006	0.006	0.267	0.006	-0.023	1.4	0.007	-0.006
0.002	0.02	-0.101	-0.005	-0.014	0.22	0.005	-0.002	0.884	0.009	0.001
0.003	0.024	-0.118	0.008	-0.027	0.181	-0.003	-0.001	0.361	0.013	-0.008
-0.006	0.014	-0.12	0.015	-0.026	0.219	-0.001	-0.035	0.046	0.01	-0.015
-0.015	0.016	-0.101	0.005	-0.033	0.294	0.003	-0.101	0.07	0.009	-0.009
-0.015	0.017	-0.097	-0.003	-0.031	0.279	-0.009	-0.126	0.212	0.002	-0.01
-0.016	0.007	-0.102	0.001	-0.006	0.193	-0.014	-0.04	0.041	-0.012	-0.015
-0.006	0.014	-0.098	-0.005	0.009	0.147	0.002	0.063	-0.324	-0.011	-0.01
0.002	0.026	-0.098	-0.015	0.007	0.183	0.011	0.041	-0.572	-0.003	-0.009
-0.002	0.02	-0.104	-0.004	0.011	0.252	0.009	-0.035	-0.932	0.004	-0.015
0.01	0.014	-0.106	0.005	0.019	0.314	0.012	-0.062	-1.366	0.005	-0.024
0.01	0.019	-0.098	0	0.006	0.345	0.014	-0.07	-1.67	-0.006	-0.024
-0.005	0.021	-0.094	0.005	-0.01	0.328	0.011	-0.069	-1.941	-0.013	-0.008
0.005	0.022	-0.105	0.011	-0.003	0.328	0.005	-0.053	-2.088	-0.006	-0.006
0.02	0.021	-0.118	0.001	0.009	0.357	0	-0.033	-2.102	-0.004	-0.016
0.01	0.015	-0.124	-0.008	0.001	0.364	0.002	0.009	-2.018	-0.015	-0.013
-0.012	0.023	-0.126	-0.004	-0.015	0.378	0	0.06	-1.798	-0.021	-0.005
-0.022	0.032	-0.117	0.003	-0.009	0.418	-0.004	0.075	-1.633	-0.017	-0.011
-0.008	0.015	-0.106	0.001	0.015	0.441	-0.003	0.03	-1.364	-0.009	-0.019
0	0.01	-0.115	-0.004	0.033	0.432	0.001	-0.027	-0.845	-0.006	-0.013
-0.006	0.025	-0.118	-0.007	0.029	0.385	0.005	-0.042	-0.434	-0.011	-0.009
0.007	0.024	-0.093	-0.012	0.007	0.322	0.003	-0.033	-0.189	-0.012	-0.019
0.01	0.003	-0.086	-0.011	-0.016	0.291	-0.004	-0.039	0.093	-0.004	-0.016
-0.016	-0.004	-0.117	-0.002	-0.039	0.234	-0.007	-0.039	0.438	-0.001	-0.005
-0.018	0.012	-0.114	0.003	-0.05	0.148	-0.002	-0.006	0.713	-0.002	-0.003
0.006	0.023	-0.081	0.004	-0.034	0.086	0.002	0.007	0.894	-0.002	-0.004
0.016	0.013	-0.091	0	-0.018	0.038	-0.002	0.007	1.206	-0.002	-0.006
0.005	0.003	-0.113	0.003	-0.022	0.013	-0.005	0.058	1.624	-0.002	-0.013
-0.016	0.003	-0.111	0.01	-0.027	-0.029	-0.004	0.115	1.981	-0.002	-0.014
-0.026	0.01	-0.116	0.003	-0.021	-0.044	-0.003	0.133	2.359	-0.001	-0.006
-0.012	0.027	-0.125	-0.001	-0.016	-0.011	-0.003	-0.037	2.731	-0.001	-0.002
-0.006	0.036	-0.125	0.002	-0.011	-0.113	-0.003	-0.423	3.011	-0.002	-0.007
-0.009	0.025	-0.123	-0.012	0.002	-0.219	0	-0.524	3.248	0	-0.012
0.002	0.013	-0.119	-0.015	0.01	-0.146	0.003	-0.179	3.408	0.01	-0.005
-0.002	0.015	-0.113	0.005	0.004	-0.107	0.004	0.104	3.566	0.017	0.004
-0.005	0.02	-0.113	0.013	0.004	-0.141	0.004	0.126	3.853	0.012	-0.004
0.016	0.021	-0.114	0.009	0.013	-0.114	0	0.084	4.081	0.008	-0.016
0.017	0.021	-0.104	0.006	0.004	-0.069	0.002	0.064	4.164	0.01	-0.013
0.004	0.022	-0.096	-0.005	-0.015	-0.044	0.015	0.038	4.348	0.01	-0.007
-0.005	0.014	-0.109	-0.009	-0.008	-0.045	0.013	-0.022	4.584	0.009	-0.016
-0.01	0.01	-0.125	-0.007	0.006	0.018	-0.003	-0.068	4.523	0.01	-0.02
-0.012	0.019	-0.111	-0.004	0.002	0.176	-0.004	-0.072	4.218	0.011	-0.01
-0.017	0.02	-0.085	0.009	0.002	0.243	0.005	-0.082	3.885	0.007	-0.012
0.003	0.01	-0.093	0.014	0.01	0.227	0.004	-0.075	3.536	0.005	-0.026
0.028	0.01	-0.111	0.004	0.002	0.23	0.004	-0.026	3.189	0.007	-0.024
0.002	0.017	-0.109	-0.001	-0.005	0.179	0.005	-0.002	2.792	0.003	-0.005
-0.022	0.023	-0.105	0.003	0.007	0.08	-0.001	-0.009	2.444	-0.001	0.004
-0.006	0.025	-0.106	0.002	0.004	0.08	-0.004	-0.001	2.312	0.004	-0.003
0.004	0.024	-0.112	-0.002	-0.005	0.308	-0.004	0.018	2.206	0.007	-0.016
-0.001	0.023	-0.124	-0.007	-0.005	0.595	-0.001	0.029	1.987	0.007	-0.025
0	0.026	-0.127	-0.008	-0.013	0.575	0.007	0.022	1.731	0.007	-0.024
-0.001	0.02	-0.121	-0.003	-0.017	0.376	0.007	0.008	1.53	0.006	-0.015
-0.002	0.005	-0.119	0	-0.006	0.261	0	0.01	1.371	0.01	-0.016
0.002	0.006	-0.12	-0.005	0.004	0.004	-0.002	0.014	1.063	0.014	-0.023
-0.01	0.015	-0.114	-0.012	0.002	-0.395	-0.004	0.003	0.633	0	-0.016
-0.026	0.025	-0.103	-0.01	-0.006	-0.532	-0.007	0.002	0.199	-0.015	-0.003
-0.003	0.032	-0.099	0.001	0.001	-0.237	-0.007	0.011	-0.284	-0.005	-0.009
0.02	0.018	-0.113	0	0.01	0.082	-0.004	0.002	-0.721	0.008	-0.018
0.003	0.003	-0.104	-0.016	-0.002	0.011	0.003	-0.01	-1.062	-0.002	-0.01
-0.008	0.009	-0.079	-0.014	-0.004	-0.065	0.007	0	-1.282	-0.007	-0.004
-0.001	0.013	-0.099	0.005	0.005	0.069	0	0.004	-1.31	0.003	-0.001
-0.011	0.013	-0.126	0.005	-0.004	0.077	0.004	-0.011	-1.298	0.003	0
-0.026	0.018	-0.114	-0.006	-0.016	0.153	0.017	-0.011	-1.323	-0.001	-0.011
-0.016	0.027	-0.113	-0.008	-0.008	0.414	0.009	-0.001	-1.295	-0.003	-0.014
0.005	0.035	-0.133	-0.002	-0.001	0.468	-0.002	-0.011	-1.263	-0.006	-0.006
0.01	0.028	-0.131	0.006	0.001	0.326	0	-0.021	-1.317	-0.002	-0.003
0.008	0.014	-0.112	0.008	0.007	0.253	0.002	-0.012	-1.252	0.003	-0.004
0.01	0.009	-0.102	0.001	0.002	0.284	0.001	-0.008	-0.96	-0.001	-0.007
0	0.011	-0.098	0	-0.011	0.377	0	-0.007	-0.722	-0.006	-0.009
-0.013	0.011	-0.106	0.003	-0.011	0.415	0.004	0.007	-0.412	-0.001	-0.009
-0.005	0.01	-0.119	0.001	-0.009	0.361	0.008	0.023	0.172	0.004	-0.009
0.018	0.011	-0.115	-0.003	-0.019	0.359	0.004	0.016	0.504	0	-0.007
0.024	0.008	-0.109	-0.007	-0.017	0.405	0	-0.01	0.388	-0.008	-0.013
0.012	0.003	-0.12	-0.012	-0.003	0.372	0.005	-0.021	0.351	-0.003	-0.024
0.006	0.007	-0.129	-0.01	-0.026	0.287	0.009	-0.003	0.564	0.005	-0.02
-0.004	0.021	-0.114	0.005	-0.064	0.209	0.006	0.018	0.733	0.004	-0.011
-0.015	0.029	-0.091	0.018	-0.044	0.154	0	0.026	0.887	0	-0.005
-0.002	0.016	-0.09	0.012	-0.007	0.125	-0.006	0.033	1.195	-0.002	0.003
-0.001	0.004	-0.108	-0.007	0	0.103	-0.009	0.036	1.489	-0.002	-0.006
-0.015	0.016	-0.118	-0.011	0.004	0.064	-0.004	0.041	1.806	0	-0.015
-0.013	0.026	-0.113	-0.004	0.013	0.02	-0.002	0.056	2.284	0	0
-0.011	0.024	-0.111	0	0.019	0.028	-0.001	0.026	2.813	-0.005	0
-0.017	0.024	-0.118	0.001	0.012	0.028	0.007	-0.074	3.386	0	-0.021
-0.006	0.016	-0.115	-0.005	-0.01	-0.077	0.008	-0.141	3.885	0.008	-0.024
0.006	0.016	-0.103	-0.005	-0.019	-0.231	-0.001	-0.087	4.195	0.003	-0.011
-0.007	0.026	-0.096	0.005	-0.01	-0.298	0	0.006	4.4	0.001	-0.004
-0.018	0.018	-0.103	0.01	0.005	-0.257	0.006	0.028	4.429	0.01	-0.012
-0.015	0.007	-0.128	0.003	0.023	-0.177	-0.001	0.009	4.288	0.01	-0.021
-0.017	0.017	-0.129	-0.002	0.022	-0.017	-0.009	0.02	4.148	0.005	-0.023
-0.012	0.025	-0.106	0	-0.002	0.177	-0.005	0.024	4.011	0.007	-0.022
0.009	0.017	-0.107	0	-0.016	0.235	0.002	-0.021	3.823	0.018	-0.02
0.018	0.019	-0.117	-0.002	-0.009	0.214	0.005	-0.072	3.641	0.028	-0.015
0.005	0.032	-0.109	-0.008	0	0.172	0.002	-0.089	3.533	0.025	-0.007
-0.005	0.028	-0.108	-0.008	0.013	0.064	-0.004	-0.047	3.423	0.015	-0.007
-0.004	0.014	-0.11	-0.003	0.022	0.054	0.001	0.04	3.251	0.01	-0.017
-0.003	0.009	-0.098	-0.006	0.01	0.193	0.008	0.07	3.139	0.01	-0.023
-0.001	0.008	-0.102	-0.004	0.003	0.202	-0.004	0.018	3.008	0.008	-0.023
-0.011	0.016	-0.123	-0.004	0.004	0.124	-0.017	-0.031	2.57	-0.001	-0.019
-0.025	0.032	-0.117	-0.014	-0.012	0.324	-0.003	-0.021	1.966	-0.006	-0.013
-0.015	0.037	-0.103	-0.015	-0.023	0.589	0.009	0.001	1.55	-0.008	-0.014
0.005	0.022	-0.121	-0.012	-0.008	0.543	-0.002	-0.014	1.276	-0.01	-0.015
0.011	0.005	-0.128	-0.014	0	0.436	-0.006	-0.023	0.98	-0.006	-0.011
0.009	0.005	-0.105	-0.008	-0.006	0.388	0.003	-0.019	0.666	-0.008	-0.01
0.007	0.01	-0.106	0.009	-0.003	0.269	0.002	-0.039	0.4	-0.005	-0.012
0.008	0.007	-0.115	0.008	-0.002	0.189	0	-0.042	0.22	0.006	-0.01
0.011	0.01	-0.104	-0.002	-0.017	0.245	0.005	-0.012	0.013	0.004	-0.011
-0.003	0.018	-0.105	0	-0.018	0.324	0.002	-0.028	-0.231	-0.007	-0.015
-0.012	0.004	-0.113	0.002	-0.005	0.239	-0.002	-0.115	-0.401	-0.013	-0.011
0.001	-0.006	-0.112	0.002	-0.003	0.024	-0.001	-0.194	-0.598	-0.01	-0.005
-0.004	0.014	-0.105	0.008	0.002	-0.072	-0.002	-0.165	-0.908	-0.007	-0.007
-0.004	0.026	-0.088	0.003	0.014	0.1	0.001	-0.04	-1.266	-0.011	-0.002
0.011	0.01	-0.089	-0.003	0.013	0.378	0.006	0.059	-1.497	-0.011	-0.004
-0.013	0.007	-0.115	-0.002	0.014	0.45	0.002	0.059	-1.493	-0.007	-0.016
-0.028	0.023	-0.118	0.003	0.015	0.292	-0.003	-0.009	-1.341	-0.007	-0.014
-0.003	0.032	-0.103	0.011	0.005	0.155	0.001	-0.065	-1.146	-0.008	-0.011
0.006	0.029	-0.103	0.01	-0.01	0.143	0.008	-0.05	-1.053	-0.007	-0.021
0.001	0.025	-0.105	-0.003	-0.017	0.11	0.007	-0.008	-0.962	-0.007	-0.019
0.003	0.028	-0.11	-0.009	-0.011	0.029	0.004	-0.004	-0.65	-0.009	-0.004
-0.007	0.033	-0.128	-0.002	-0.015	0.048	0.004	-0.007	-0.402	-0.002	0.003
-0.017	0.03	-0.126	0.007	-0.029	0.168	0.004	0.007	-0.381	0.005	-0.007
-0.017	0.018	-0.097	0.003	-0.018	0.253	0.008	0.01	-0.334	0.002	-0.014
-0.015	0.014	-0.086	-0.005	0.007	0.24	0.007	0.006	-0.273	-0.006	-0.005
-0.015	0.027	-0.103	0.005	0.005	0.266	0.003	0.01	-0.224	-0.009	-0.001
-0.027	0.032	-0.112	0.012	-0.009	0.375	0.008	0.011	0.092	-0.002	-0.006
-0.031	0.017	-0.113	0.001	0.002	0.423	0.007	0.007	0.693	-0.006	-0.005
-0.012	0.003	-0.125	-0.006	0.012	0.42	0.006	0	1.18	-0.018	-0.009
0.007	0.005	-0.119	0.004	-0.007	0.421	0.014	0	1.458	-0.014	-0.01
0.01	0.014	-0.091	0.013	-0.021	0.422	0.011	0.006	1.741	-0.003	0
0.01	0.013	-0.088	0.008	-0.008	0.451	0.003	0.009	1.908	-0.003	-0.004
0.011	0.006	-0.101	-0.007	0	0.412	0.004	0.016	2.002	0	-0.014
-0.003	0.012	-0.111	-0.018	-0.004	0.275	0.007	0.031	2.357	0.005	-0.006
-0.005	0.027	-0.12	-0.014	-0.006	0.179	0.006	0.029	2.734	-0.005	0.005
0.019	0.027	-0.112	-0.009	-0.01	0.126	0.002	0.017	2.921	-0.007	-0.002
0.016	0.021	-0.103	-0.011	-0.013	0.038	0.004	0.008	3.261	0.011	-0.022
0.002	0.028	-0.125	-0.004	-0.008	-0.076	0.007	-0.012	3.732	0.019	-0.022
0.006	0.023	-0.137	0.005	-0.004	-0.143	-0.008	-0.022	4.048	0.021	-0.007
-0.002	0.004	-0.113	0.001	-0.011	-0.129	-0.015	0.002	4.232	0.021	-0.02
-0.015	0.006	-0.104	-0.001	-0.03	-0.144	-0.003	0.035	4.296	0.013	-0.029
-0.013	0.013	-0.119	0	-0.039	-0.238	0.004	0.016	4.315	0.015	-0.012
-0.012	0.014	-0.12	-0.007	-0.026	-0.239	0.003	-0.091	4.372	0.017	-0.011
-0.015	0.022	-0.109	-0.01	-0.013	-0.132	0	-0.14	4.293	0.007	-0.021
-0.018	0.017	-0.117	-0.002	-0.016	-0.113	-0.006	-0.051	4.113	0.01	-0.022
-0.007	-0.001	-0.129	-0.004	-0.031	-0.108	-0.006	0.007	3.918	0.025	-0.015
0.003	0.005	-0.107	-0.014	-0.034	0.013	-0.001	-0.002	3.579	0.017	-0.001
-0.009	0.029	-0.087	-0.012	-0.016	0.121	-0.002	-0.003	3.21	0.001	-0.001
-0.02	0.031	-0.103	-0.008	0.002	0.155	0	-0.002	2.958	0.006	-0.014
-0.021	0.013	-0.116	-0.003	0.012	0.184	0.005	0.006	2.705	0.017	-0.013
-0.014	0.01	-0.111	0.009	0.03	0.228	0.005	0.005	2.409	0.02	-0.006
0.006	0.022	-0.108	0.009	0.047	0.253	0.001	-0.041	2.214	0.016	-0.01
0.011	0.026	-0.11	0.003	0.044	0.251	-0.002	-0.075	2.105	0.009	-0.018
0.005	0.017	-0.119	0	0.03	0.305	0.002	-0.046	1.895	0.011	-0.017
0.019	0.01	-0.124	-0.007	0.014	0.468	0.006	-0.005	1.606	0.015	-0.013
0.018	0.012	-0.118	-0.007	-0.007	0.624	0.006	0.008	1.342	0.012	-0.013
-0.004	0.016	-0.118	0.011	-0.033	0.597	0.002	-0.011	1.002	0.009	-0.014
-0.002	0.013	-0.114	0.015	-0.049	0.451	-0.001	-0.015	0.513	0.008	-0.013
-0.003	0.007	-0.106	-0.002	-0.033	0.386	0.003	0.017	0.067	0.003	-0.015
-0.006	0.009	-0.109	0.001	0.004	0.29	0.008	-0.015	-0.238	-0.004	-0.013
0.014	0.023	-0.112	0.01	0.027	0.116	0.003	-0.091	-0.575	-0.006	-0.001
0.015	0.029	-0.109	0	0.029	0.094	-0.01	-0.083	-0.82	-0.001	-0.001
0.003	0.022	-0.111	-0.011	0.027	0.158	-0.017	-0.037	-0.859	0	-0.013
-0.007	0.011	-0.103	-0.006	0.023	0.154	-0.01	-0.025	-0.971	-0.007	-0.014
-0.017	0.006	-0.092	0	0.005	0.08	0.004	-0.013	-1.163	-0.009	-0.016
-0.007	0.01	-0.103	-0.008	-0.02	-0.051	0.009	-0.003	-1.277	-0.01	-0.02
0.002	0.013	-0.124	-0.011	-0.028	-0.128	0.005	-0.008	-1.346	-0.016	-0.019
0	0.014	-0.125	-0.001	-0.022	-0.151	-0.001	-0.007	-1.422	-0.02	-0.018
0.002	0.019	-0.11	0	-0.025	-0.194	-0.004	-0.009	-1.422	-0.016	-0.019
-0.012	0.026	-0.097	-0.006	-0.031	-0.183	0	-0.023	-1.284	-0.006	-0.02
-0.018	0.029	-0.092	0	-0.016	-0.082	0.006	-0.024	-1.135	0.001	-0.016
0.016	0.025	-0.101	0.006	0.003	0.045	0.009	-0.01	-0.91	-0.004	-0.012
0.031	0.018	-0.116	0	0.002	0.154	0.009	-0.009	-0.581	-0.009	-0.019
-0.008	0.016	-0.115	0.001	0.002	0.157	0.006	-0.013	-0.308	-0.003	-0.016
-0.032	0.017	-0.114	0.012	0.01	0.055	0.004	-0.008	-0.04	0.001	-0.003
-0.005	0.003	-0.115	0.005	0.004	-0.004	0.002	-0.004	0.177	-0.003	-0.01
0.017	0	-0.103	-0.005	-0.006	0.008	-0.004	0.003	0.345	-0.006	-0.016
0.004	0.028	-0.101	0.001	-0.002	0.025	-0.005	-0.001	0.653	-0.004	-0.002
-0.019	0.034	-0.112	0.004	0.001	0.036	-0.007	-0.018	0.976	-0.008	-0.002
-0.028	0.012	-0.114	0.002	-0.003	0.113	-0.012	-0.019	1.212	-0.01	-0.015
-0.017	0.014	-0.109	-0.005	-0.002	0.237	-0.007	-0.004	1.499	0.002	-0.015
-0.003	0.018	-0.109	-0.007	0.004	0.284	0.008	-0.002	1.791	0.005	-0.008
-0.018	0.008	-0.113	-0.005	0.005	0.299	0.013	-0.013	1.93	0	-0.01
-0.034	0.012	-0.108	-0.013	0.003	0.325	0.008	-0.017	2.198	0.002	-0.014
-0.01	0.016	-0.098	-0.009	0	0.308	0.005	-0.014	2.785	-0.001	-0.014
0.008	0.016	-0.106	0.006	0.003	0.27	0.008	-0.009	3.009	-0.006	-0.011
0	0.023	-0.111	0.007	0.006	0.23	0.004	-0.007	2.78	0	-0.01
0.011	0.028	-0.108	0.003	0.001	0.24	0.001	-0.01	2.857	0.012	-0.011
0.015	0.021	-0.121	-0.003	-0.005	0.278	0.004	-0.009	3.254	0.011	-0.016
-0.012	0.01	-0.133	-0.003	-0.013	0.237	0	-0.002	3.597	0.003	-0.012
-0.013	0.01	-0.116	0.002	-0.019	0.199	-0.007	-0.003	3.74	0.002	-0.006
0.014	0.019	-0.1	-0.004	-0.007	0.196	0.005	-0.011	3.692	0.003	-0.008
0.008	0.021	-0.106	-0.007	0.007	0.154	0.02	-0.015	3.54	0	-0.003
-0.007	0.016	-0.111	-0.001	0.008	0.135	0.004	-0.016	3.474	-0.001	-0.004
0.007	0.016	-0.106	-0.003	0.006	0.134	-0.015	-0.013	3.726	0.005	-0.02
0.008	0.021	-0.104	-0.005	-0.002	0.113	-0.004	-0.012	3.981	0.012	-0.019
-0.005	0.02	-0.113	-0.008	-0.006	0.11	0.007	-0.015	3.838	0.015	-0.008
-0.006	0.009	-0.121	-0.008	-0.002	0.119	0.005	-0.009	3.405	0.011	-0.008
-0.005	0.001	-0.12	0.005	-0.007	0.119	0.006	-0.003	2.933	0.007	-0.001
0.002	0.011	-0.117	0.006	-0.011	0.11	0	-0.009	2.623	0.01	0
0.011	0.019	-0.103	-0.008	-0.013	0.089	-0.005	-0.009	2.501	0.008	-0.011
0.012	0.009	-0.095	-0.01	-0.024	0.022	0.004	-0.011	2.437	-0.001	-0.013
0.003	0.007	-0.104	-0.003	-0.02	-0.057	0.006	-0.012	2.313	0.003	-0.014
-0.02	0.012	-0.104	-0.001	0.001	-0.045	-0.002	-0.003	2.195	0.014	-0.02
-0.021	0.008	-0.105	-0.008	0.004	0.007	-0.007	-0.011	2.136	0.015	-0.017
0.005	0.01	-0.122	-0.018	-0.003	0.019	0.002	-0.025	2.017	0.007	-0.007
0.005	0.017	-0.13	-0.011	-0.004	0.079	0.013	-0.017	1.774	-0.011	-0.001
-0.023	0.019	-0.121	0.005	-0.006	0.16	0.007	-0.009	1.386	-0.014	0
-0.023	0.015	-0.114	0.007	0.001	0.149	0.003	-0.015	0.955	0.005	-0.008
0	0.002	-0.11	0.004	0.002	0.147	0.01	-0.021	0.599	0.012	-0.016
0.008	0.012	-0.11	-0.001	-0.014	0.207	0.004	-0.017	0.196	0.004	-0.007
-0.001	0.029	-0.116	-0.005	-0.02	0.276	-0.004	-0.012	-0.311	-0.006	-0.001
0.007	0.013	-0.113	-0.008	-0.01	0.399	-0.004	-0.01	-0.751	-0.011	-0.015
0.033	0.003	-0.116	-0.006	0.001	0.532	0.005	-0.009	-1.056	-0.004	-0.02
0.021	0.02	-0.121	0.006	0.005	0.607	0.01	-0.007	-1.315	0.002	-0.002
-0.014	0.022	-0.105	0.015	0	0.59	-0.002	-0.006	-1.517	0.005	0.003
-0.01	0.005	-0.096	0.004	-0.008	0.455	-0.018	-0.009	-1.499	0.007	-0.007
0.004	0	-0.109	-0.007	-0.01	0.33	-0.013	-0.02	-1.224	-0.003	-0.005
-0.001	0.022	-0.111	0.001	-0.012	0.281	0.006	-0.024	-0.924	-0.022	-0.005
-0.002	0.033	-0.103	0.007	-0.023	0.221	0.011	-0.017	-0.842	-0.027	-0.018
0.001	0.008	-0.107	-0.001	-0.02	0.168	0.002	-0.012	-0.899	-0.002	-0.024
-0.01	-0.008	-0.112	-0.006	0.002	0.165	0	-0.008	-0.835	0.023	-0.023
-0.019	0.009	-0.105	-0.004	0.016	0.198	0.002	-0.005	-0.71	0.013	-0.017
-0.02	0.013	-0.1	-0.005	0.015	0.212	0.001	-0.007	-0.64	-0.006	-0.008
-0.02	0.005	-0.106	0.003	0.009	0.194	0.002	-0.007	-0.466	-0.008	-0.007
-0.009	0.02	-0.114	0.009	0.004	0.203	0.002	-0.008	-0.088	-0.005	-0.004
-0.011	0.034	-0.12	-0.001	0.007	0.142	0.001	-0.008	0.404	-0.012	-0.003
-0.025	0.035	-0.118	-0.008	0.011	0.005	0.006	-0.008	0.736	-0.008	-0.009
-0.015	0.039	-0.108	-0.002	0.004	-0.032	0.008	-0.012	1.029	0.004	-0.012
-0.004	0.041	-0.113	0.004	-0.008	-0.009	-0.004	-0.015	1.504	0	-0.014
-0.006	0.038	-0.129	-0.001	-0.011	-0.015	-0.006	-0.014	1.662	-0.008	-0.017
-0.01	0.04	-0.123	-0.005	-0.009	-0.081	0	-0.018	1.488	-0.009	-0.017
-0.011	0.043	-0.111	0.006	-0.011	-0.185	-0.005	-0.019	1.577	-0.002	-0.016
0.001	0.04	-0.108	0.008	-0.018	-0.217	-0.003	-0.015	1.975	0.012	-0.016
-0.001	0.03	-0.11	-0.007	-0.013	-0.228	0.009	-0.016	2.509	0.012	-0.016
-0.015	0.029	-0.109	-0.01	-0.011	-0.215	0.008	-0.017	3.033	0	-0.014
-0.006	0.04	-0.103	0.002	-0.022	-0.045	0.004	-0.018	3.418	-0.002	-0.018
0.007	0.034	-0.104	0.003	-0.016	0.127	0.001	-0.015	3.68	-0.001	-0.024
0.005	0.015	-0.108	-0.007	-0.007	0.13	-0.001	-0.012	3.91	0.001	-0.015
-0.01	0.031	-0.099	-0.013	-0.009	0.111	0.003	-0.013	4.139	0.008	-0.007
-0.012	0.047	-0.096	-0.008	0.001	0.175	0.004	-0.014	4.285	0.011	-0.017
0.013	0.032	-0.109	0	0.01	0.226	0	-0.013	4.317	0.011	-0.018
0.013	0.029	-0.118	0.002	0.01	0.236	0	-0.015	4.141	0.008	-0.005
-0.014	0.039	-0.117	0.003	0.01	0.226	0	-0.014	3.863	0.005	-0.007
-0.016	0.042	-0.106	0.007	0	0.192	0.002	-0.013	3.823	0.005	-0.01
0.007	0.039	-0.094	-0.003	-0.011	0.151	0.007	-0.02	3.691	0.009	-0.002
0.018	0.036	-0.097	-0.013	-0.015	0.161	0.007	-0.028	3.212	0.011	0.003
0.004	0.041	-0.112	-0.004	-0.01	0.262	-0.007	-0.021	2.884	0.012	-0.005
-0.018	0.041	-0.112	0.004	-0.001	0.355	-0.02	-0.014	2.738	0.012	-0.012
-0.015	0.033	-0.103	0.005	0.001	0.331	-0.016	-0.016	2.534	0.008	-0.008
-0.004	0.036	-0.113	0.009	-0.009	0.282	-0.004	-0.018	2.367	0.009	-0.003
-0.009	0.033	-0.128	0.013	-0.013	0.266	0.011	-0.014	2.241	0.014	-0.003
-0.001	0.026	-0.121	0.003	-0.009	0.201	0.021	-0.008	2.046	0.01	-0.009
0.01	0.041	-0.109	-0.009	-0.014	0.11	0.012	-0.01	1.577	0.006	-0.018
0.005	0.044	-0.118	-0.006	-0.019	0.06	-0.006	-0.011	0.975	0.011	-0.021
0.005	0.018	-0.129	-0.002	-0.008	0.1	-0.01	-0.007	0.78	0.013	-0.019
0.008	0.008	-0.108	0.002	0.001	0.235	-0.004	-0.009	0.852	0.015	-0.019
-0.008	0.009	-0.088	0.008	-0.007	0.295	-0.004	-0.016	0.696	0.014	-0.022
-0.005	-0.007	-0.103	0.001	-0.013	0.226	-0.002	-0.023	0.43	-0.001	-0.015
0.01	-0.018	-0.112	-0.008	-0.005	0.144	0.012	-0.023	0.24	-0.005	-0.003
-0.015	-0.011	-0.106	0.004	0.005	0.099	0.007	-0.016	-0.031	0.002	-0.008
-0.029	-0.003	-0.112	0.01	0.007	0.122	-0.01	-0.014	-0.419	-0.006	-0.017
-0.005	0.002	-0.118	-0.005	0.004	0.173	0	-0.015	-0.68	-0.007	-0.012
0.005	0.01	-0.115	-0.009	0.005	0.153	0.01	-0.016	-0.798	0.004	-0.006
-0.002	0.006	-0.118	-0.004	0.004	0.08	-0.001	-0.016	-1.032	-0.004	-0.012
-0.005	-0.004	-0.117	-0.005	-0.008	0.025	-0.003	-0.012	-1.329	-0.013	-0.017
0.007	-0.001	-0.1	0.007	-0.01	-0.004	0.011	-0.015	-1.458	-0.006	-0.008
0.017	-0.006	-0.094	0.012	-0.001	-0.04	0.014	-0.014	-1.468	-0.002	-0.003
0.006	-0.017	-0.111	-0.003	0.006	-0.028	0.001	-0.01	-1.39	-0.005	-0.014
-0.007	-0.005	-0.118	-0.004	0.012	0.094	-0.002	-0.019	-1.194	-0.008	-0.022
-0.007	0.009	-0.101	0	0.004	0.17	0.008	-0.018	-1.105	-0.014	-0.017
0.004	-0.003	-0.1	-0.005	-0.009	0.146	0.007	0	-1.124	-0.006	-0.009
0.013	-0.013	-0.117	-0.009	-0.008	0.22	0.003	0.003	-0.862	0.01	-0.01
0.003	0.003	-0.114	-0.009	-0.004	0.29	0.003	-0.005	-0.426	-0.001	-0.02
-0.01	0.013	-0.103	-0.006	-0.01	0.183	0.004	-0.014	-0.196	-0.016	-0.016
-0.01	0.007	-0.108	-0.011	-0.014	0.082	0.005	-0.023	-0.02	-0.013	-0.003
0	0.005	-0.108	-0.025	-0.004	0.053	0.002	-0.022	0.216	-0.012	-0.008
0.012	0.008	-0.101	-0.018	0.005	0.016	-0.004	-0.019	0.399	-0.009	-0.017
0.002	0.016	-0.104	-0.003	0.001	-0.016	-0.007	-0.017	0.587	-0.009	-0.011
-0.024	0.024	-0.11	0.004	-0.004	-0.052	-0.004	-0.011	0.793	-0.012	-0.008
-0.021	0.026	-0.111	0.001	-0.004	-0.045	0.003	-0.011	1.032	-0.011	-0.01
0.002	0.037	-0.12	-0.002	-0.005	0.011	0.006	-0.017	1.356	-0.016	-0.006
-0.003	0.048	-0.131	0.006	-0.007	0.047	0.002	-0.014	1.816	-0.013	-0.006
-0.007	0.04	-0.122	0.01	-0.006	0.072	-0.001	-0.004	2.397	-0.002	-0.01
0.007	0.024	-0.107	0.01	-0.002	0.074	0	-0.009	2.921	-0.001	-0.009
-0.003	0.012	-0.106	0.004	0.004	0.056	0	-0.022	3.301	-0.01	-0.011
-0.019	0.005	-0.102	-0.013	0.002	0.116	0	-0.017	3.488	-0.015	-0.015
-0.009	0.01	-0.103	-0.01	-0.007	0.239	0	-0.008	3.686	-0.005	-0.017
0.012	0.023	-0.112	0.001	-0.007	0.351	-0.001	-0.014	4.114	0.01	-0.019
0.02	0.028	-0.114	-0.008	-0.003	0.406	0.002	-0.017	4.39	0.017	-0.025
0.007	0.018	-0.111	-0.008	-0.009	0.388	0.01	-0.018	4.411	0.021	-0.021
-0.003	0.017	-0.111	0.002	-0.011	0.394	0.01	-0.027	4.49	0.026	-0.006
-0.002	0.031	-0.108	-0.009	-0.008	0.418	0.002	-0.025	4.492	0.022	-0.009
-0.001	0.029	-0.111	-0.024	-0.002	0.349	-0.001	-0.009	4.294	0.016	-0.015
0	0.02	-0.117	-0.015	0.019	0.278	0.004	-0.009	4.055	0.015	-0.005
-0.011	0.017	-0.104	-0.001	0.017	0.277	0.008	-0.014	3.71	0.009	-0.009
-0.023	0.005	-0.093	0.005	-0.004	0.266	0.003	-0.01	3.245	0.002	-0.016
-0.012	0.006	-0.099	0.004	-0.014	0.235	0.001	-0.009	2.964	0.008	-0.005
-0.001	0.017	-0.108	-0.001	-0.033	0.184	0.003	-0.013	2.837	0.015	0.003
-0.005	0.015	-0.115	-0.001	-0.04	0.116	-0.002	-0.015	2.602	0.019	-0.003
-0.008	0.005	-0.116	0.003	-0.02	0.093	-0.002	-0.022	2.383	0.015	-0.007
-0.005	-0.005	-0.11	0.009	-0.006	0.108	0.007	-0.023	2.268	0.004	-0.003
-0.005	0.008	-0.114	0.009	0.008	0.089	0.003	-0.015	2.158	0.009	0.003
-0.018	0.037	-0.115	-0.002	0.021	0.056	-0.005	-0.013	2.02	0.016	-0.004
-0.017	0.04	-0.104	0	0.011	0.055	-0.003	-0.015	1.785	0.007	-0.018
-0.007	0.021	-0.104	0.006	-0.006	0.001	0	-0.01	1.539	0.003	-0.019
-0.01	0.011	-0.124	0.001	-0.002	-0.081	-0.004	-0.012	1.359	0.01	-0.015
-0.004	0.014	-0.127	0.003	0.006	-0.038	-0.012	-0.013	1.058	0.01	-0.014
0.008	0.016	-0.105	0.014	0.012	0.065	-0.009	-0.006	0.565	0.001	-0.015
0.005	-0.012	-0.098	0.015	0.022	0.117	0.002	-0.005	0.092	0.006	-0.02
-0.002	-0.027	-0.11	0.001	0.017	0.19	0.004	-0.01	-0.243	0.012	-0.017
0.011	0.003	-0.115	-0.007	-0.007	0.312	0.003	-0.01	-0.556	0.002	-0.005
0.024	0.009	-0.113	-0.004	-0.016	0.399	0.004	-0.007	-0.9	-0.008	-0.01
0.002	-0.008	-0.107	-0.003	-0.008	0.442	0.004	-0.001	-1.185	-0.009	-0.016
-0.023	-0.009	-0.105	-0.002	-0.013	0.416	0.004	0.002	-1.325	-0.007	-0.008
-0.01	-0.013	-0.116	-0.002	-0.026	0.398	0.004	0.003	-1.324	-0.01	-0.003
0.013	-0.001	-0.119	-0.011	-0.026	0.51	0.004	-0.003	-1.291	-0.015	-0.004
0.011	0.003	-0.108	-0.012	-0.022	0.56	0.004	-0.015	-1.275	-0.011	-0.012
-0.011	-0.016	-0.107	0.008	-0.025	0.487	0.004	-0.021	-1.22	-0.001	-0.015
-0.025	0.008	-0.115	0.017	-0.016	0.486	0.007	-0.03	-1.097	-0.007	-0.009
-0.013	0.05	-0.117	0.007	0.005	0.496	0.011	-0.029	-0.96	-0.016	-0.012
0.013	0.056	-0.114	0.001	0.017	0.446	0.009	0.008	-0.867	-0.005	-0.02
-0.003	0.037	-0.112	-0.013	0.016	0.403	0.002	0.03	-0.746	-0.004	-0.01
-0.03	0.005	-0.119	-0.023	0.015	0.348	-0.003	-0.01	-0.534	-0.017	-0.003
-0.006	-0.002	-0.123	-0.011	0.01	0.289	0.006	-0.04	-0.343	-0.014	-0.013
0.013	0.023	-0.111	-0.001	-0.003	0.17	0.016	-0.029	-0.13	0	-0.012
0.008	0.027	-0.104	0.004	-0.015	-0.015	0.003	-0.031	0.344	-0.002	-0.005
0.011	0.008	-0.105	0.006	-0.025	-0.082	-0.008	-0.042	0.953	-0.011	-0.017
-0.009	0.013	-0.104	-0.003	-0.027	-0.111	0.002	-0.033	1.32	-0.008	-0.021
-0.033	0.022	-0.105	-0.011	-0.019	-0.206	0.006	-0.026	1.493	0.005	-0.015
-0.016	0.002	-0.11	-0.014	-0.009	-0.197	0	-0.027	1.647	0.015	-0.015
-0.014	0.006	-0.115	-0.009	-0.003	-0.125	0.005	-0.017	1.71	0.014	-0.016
-0.036	0.045	-0.119	-0.001	0.002	-0.122	0.006	-0.009	1.833	0.004	-0.018
-0.017	0.062	-0.111	-0.004	0.001	-0.109	-0.001	-0.014	2.148	-0.003	-0.022
0.019	0.062	-0.101	-0.002	-0.01	-0.092	-0.003	-0.018	2.502	0.003	-0.022
0.012	0.055	-0.109	0.015	-0.01	-0.101	-0.006	-0.016	2.914	0.006	-0.018
-0.014	0.036	-0.118	0.014	0.008	-0.051	-0.006	-0.015	3.398	0.004	-0.017
-0.01	0.029	-0.108	-0.005	0.015	0.012	0.002	-0.02	3.935	0.008	-0.015
0	0.048	-0.098	-0.009	-0.006	0.035	0.003	-0.02	4.372	0.009	-0.008
-0.004	0.073	-0.106	-0.004	-0.011	0.091	-0.005	-0.011	4.348	0.004	-0.007
0.006	0.058	-0.117	-0.006	0.008	0.171	-0.007	-0.01	4.084	0.007	-0.017
0.005	0.031	-0.112	-0.007	0.012	0.186	-0.008	-0.019	3.96	0.014	-0.017
-0.008	0.034	-0.11	0.002	0.002	0.152	-0.005	-0.019	3.81	0.016	-0.005
0	0.029	-0.119	0.006	0.008	0.154	0.006	-0.008	3.472	0.017	-0.003
0.008	0.013	-0.116	-0.001	0.006	0.167	0.006	-0.003	3.166	0.015	-0.009
0.018	0.015	-0.11	-0.003	-0.013	0.166	-0.002	-0.002	3.078	0.003	-0.005
0.021	0.008	-0.119	-0.002	-0.023	0.199	-0.001	0.006	2.983	0.005	-0.001
-0.01	-0.029	-0.118	-0.009	-0.022	0.215	0.001	0.007	2.839	0.016	-0.002
-0.034	-0.063	-0.108	-0.013	-0.022	0.221	0	-0.001	2.784	0.004	-0.002
-0.02	-0.063	-0.113	-0.003	-0.021	0.293	-0.001	-0.002	2.68	-0.008	-0.004
-0.001	-0.056	-0.115	0	-0.032	0.32	0.002	0.008	2.467	0	-0.011
0.005	-0.066	-0.105	-0.004	-0.046	0.25	0.009	0.011	2.153	0.002	-0.014
0.001	-0.059	-0.103	-0.003	-0.038	0.152	0.012	0.006	1.869	-0.008	-0.01
0.001	-0.025	-0.104	-0.002	-0.021	0.044	0.008	0.008	1.746	-0.007	-0.007
0.001	0.003	-0.099	0.001	-0.009	0.008	0.006	-0.007	1.573	0.001	-0.007
-0.002	0.011	-0.1	0.005	0.009	0.04	0.002	-0.058	1.321	0.001	-0.007
-0.001	0.004	-0.108	0.006	0.033	0.049	-0.008	-0.069	1.154	0.008	-0.011
0.001	-0.009	-0.117	0.003	0.053	0.113	-0.011	-0.02	1.007	0.014	-0.012
-0.014	-0.005	-0.123	0.001	0.046	0.198	-0.004	0.02	0.714	-0.001	-0.004
-0.016	-0.002	-0.114	0.002	0.009	0.196	0.006	0.044	0.324	-0.009	-0.002
0.008	-0.028	-0.106	0.003	-0.01	0.207	0.009	0.069	0.118	0.002	-0.002
0.006	-0.041	-0.111	0.003	0.004	0.238	0.003	0.071	0.031	0.003	-0.003
-0.012	-0.03	-0.113	0.004	0.003	0.247	0	0.058	-0.238	-0.007	-0.013
0.001	-0.016	-0.113	0.007	-0.005	0.294	0.006	0.047	-0.644	-0.007	-0.022
0.013	-0.014	-0.119	0	0.019	0.325	0.004	0.014	-1.031	0.005	-0.021
-0.001	-0.017	-0.124	-0.009	0.028	0.308	-0.007	-0.036	-1.313	0.009	-0.019
-0.008	-0.002	-0.114	-0.006	-0.007	0.296	-0.011	-0.029	-1.475	-0.002	-0.013
-0.016	0.012	-0.107	-0.005	-0.016	0.242	-0.002	0.011	-1.48	-0.009	-0.002
-0.033	0.028	-0.116	-0.005	-0.001	0.178	0.006	-0.011	-1.298	-0.007	-0.006
-0.014	0.054	-0.115	0.002	-0.009	0.171	0.008	-0.062	-1.029	-0.004	-0.014
0.02	0.069	-0.105	0.002	-0.011	0.143	0.012	-0.073	-0.751	-0.011	-0.014
0.012	0.08	-0.111	0.002	-0.005	0.111	0.011	-0.021	-0.528	-0.023	-0.02
-0.001	0.082	-0.111	0.006	-0.017	0.078	-0.002	0.059	-0.398	-0.019	-0.025
0.005	0.075	-0.102	-0.004	-0.022	-0.031	-0.012	-0.016	-0.29	-0.004	-0.018
-0.007	0.074	-0.113	-0.012	-0.018	-0.117	-0.011	-0.239	-0.213	-0.001	-0.009
-0.018	0.077	-0.124	-0.002	-0.029	-0.149	0	-0.3	-0.205	0	-0.006
0.021	0.071	-0.115	0.007	-0.032	-0.203	0.005	-0.166	0.033	0.007	-0.007
0.065	0.062	-0.107	0.002	-0.009	-0.252	0.003	-0.043	0.553	0.005	-0.02
0.052	0.06	-0.107	-0.012	0.011	-0.242	0.007	0.049	0.881	0.005	-0.033
0.006	0.055	-0.102	-0.019	0.012	-0.138	0.009	0.089	1.117	0.01	-0.022
-0.011	0.046	-0.091	-0.005	0.013	0.018	-0.001	0.02	1.506	0.002	-0.003
0.008	0.041	-0.09	0.005	0.012	0.111	-0.008	-0.039	1.834	-0.002	-0.006
0.012	0.032	-0.11	-0.001	0.008	0.121	-0.005	-0.002	2.202	0.005	-0.016
-0.023	0.03	-0.11	0.001	0.006	0.062	0.008	0.015	2.639	-0.002	-0.011
-0.042	0.033	-0.095	0.013	0.005	0.017	0.01	-0.031	2.992	-0.011	-0.005
-0.028	0.023	-0.106	0.017	0.009	0.086	-0.002	-0.039	3.248	-0.006	-0.01
-0.02	0.026	-0.115	0.015	0.017	0.157	0	-0.015	3.322	0.001	-0.018
-0.014	0.042	-0.107	0.004	0.024	0.184	0.006	-0.016	3.367	0.004	-0.014
-0.005	0.04	-0.104	-0.011	0.019	0.264	-0.004	-0.017	3.509	-0.001	-0.005
-0.009	0.034	-0.102	-0.012	0.006	0.349	-0.001	-0.01	3.592	-0.005	-0.009
-0.002	0.042	-0.096	-0.006	-0.003	0.38	0.009	-0.007	3.668	0	-0.018
0.011	0.037	-0.099	-0.005	-0.011	0.357	0.004	-0.006	3.854	0.003	-0.016
0.002	0.024	-0.105	-0.006	-0.017	0.29	-0.001	-0.01	3.994	-0.001	-0.012
-0.02	0.023	-0.113	-0.006	-0.021	0.243	0.005	-0.012	3.832	0.006	-0.013
-0.034	0.017	-0.128	0.001	-0.023	0.211	0.005	-0.006	3.52	0.015	-0.011
-0.013	0.002	-0.119	0.009	-0.025	0.177	0.001	-0.001	3.291	0.007	-0.008
0.021	0.014	-0.099	0.006	-0.038	0.236	0.002	-0.004	2.938	-0.002	-0.005
0.008	0.043	-0.113	0.002	-0.042	0.322	0.002	-0.019	2.525	0.002	-0.004
-0.027	0.039	-0.133	-0.007	-0.02	0.273	0.006	-0.027	2.301	0.011	-0.011
-0.033	0.017	-0.127	-0.026	-0.009	0.217	0.007	-0.016	2.102	0.019	-0.015
-0.023	0.015	-0.108	-0.022	-0.019	0.25	0	-0.007	1.863	0.024	-0.009
-0.01	0.018	-0.098	0.004	-0.007	0.24	-0.004	-0.006	1.792	0.017	-0.009
0.013	0.016	-0.098	0.005	0.023	0.149	0.001	0.001	1.871	0.004	-0.017
0.014	0.01	-0.092	-0.01	0.032	0.058	0.008	0.004	1.778	0	-0.018
-0.025	0.012	-0.092	0	0.024	0.028	0.006	-0.004	1.457	0	-0.009
-0.028	0.021	-0.109	0.012	0.009	0.052	0.006	-0.01	1.27	-0.01	-0.007
0.02	0.025	-0.115	-0.003	-0.012	0.074	0.011	-0.012	1.351	-0.005	-0.009
0.028	0.02	-0.112	-0.016	-0.015	0.075	0.005	-0.02	1.328	0.017	-0.006
-0.001	0.009	-0.127	-0.014	-0.002	0.075	-0.003	-0.021	0.91	0.021	-0.002
-0.009	0.006	-0.132	-0.015	-0.005	0.069	0.001	-0.013	0.407	0.014	-0.004
-0.004	0.011	-0.111	-0.009	-0.021	0.024	0.009	-0.013	0.084	0.016	-0.003
-0.007	0.006	-0.112	0.005	-0.029	0.022	0.012	-0.012	-0.284	0.014	-0.004
-0.009	0.005	-0.128	0.007	-0.033	0.101	0.008	-0.005	-0.713	0.009	-0.014
-0.004	0.017	-0.114	0.006	-0.033	0.142	0.003	-0.005	-0.969	0.002	-0.021
-0.013	0.023	-0.095	0.008	-0.021	0.182	-0.001	-0.014	-1.096	-0.011	-0.016
-0.04	0.007	-0.113	0.004	-0.012	0.252	-0.008	-0.017	-1.193	-0.018	-0.011
-0.031	-0.01	-0.126	-0.003	-0.008	0.195	-0.008	-0.014	-1.232	-0.008	-0.006
0.005	0.007	-0.097	-0.004	0.004	0.106	0	-0.009	-1.212	-0.001	0.001
0.029	0.022	-0.076	-0.001	0.019	0.14	0.003	-0.004	-1.136	-0.01	0
0.048	0.011	-0.095	0.003	0.024	0.206	0.003	-0.001	-1.047	-0.002	-0.008
0.036	0.003	-0.122	0.008	0.023	0.278	0.001	-0.005	-0.986	0.011	-0.005
0.002	0.005	-0.126	0.006	0.022	0.37	-0.007	-0.01	-0.907	-0.001	-0.006
0.007	0.016	-0.118	-0.005	-0.004	0.418	-0.008	-0.01	-0.717	-0.012	-0.02
0.014	0.038	-0.118	-0.005	-0.042	0.431	0.005	-0.006	-0.37	-0.008	-0.023
-0.01	0.038	-0.121	0.006	-0.039	0.441	0.008	-0.005	-0.021	-0.009	-0.018
-0.023	0.014	-0.123	0.004	-0.024	0.419	-0.001	-0.003	0.281	-0.006	-0.015
-0.01	0.007	-0.127	-0.001	-0.011	0.354	-0.002	0.003	0.596	-0.002	-0.011
0.003	0.012	-0.119	0.009	0.015	0.287	-0.005	0.003	0.84	-0.006	-0.019
-0.006	0.006	-0.11	0.011	0.032	0.235	-0.017	-0.002	1.073	-0.007	-0.023
-0.037	0.005	-0.117	0	0.035	0.171	-0.017	-0.004	1.334	-0.003	-0.016
-0.03	0.013	-0.118	-0.002	0.017	0.109	-0.004	-0.008	1.488	0.001	-0.01
0.027	0.013	-0.103	-0.001	-0.022	0.088	0	-0.008	1.584	0.002	-0.004
0.037	0.009	-0.104	-0.004	-0.04	0.105	-0.014	0.015	1.803	0	-0.007
-0.013	0.006	-0.117	-0.008	-0.034	0.152	-0.016	0.043	2.267	0.008	-0.016
-0.03	0.002	-0.11	-0.006	-0.024	0.191	0.004	0.024	2.807	0.013	-0.021
-0.022	0.007	-0.103	0.002	-0.008	0.171	0.01	-0.033	3.212	0.002	-0.026
-0.023	0.01	-0.114	-0.013	0.001	0.129	0.001	-0.075	3.671	-0.006	-0.029
-0.025	-0.004	-0.121	-0.025	0.006	0.121	-0.002	-0.083	4.139	0	-0.02
-0.027	-0.007	-0.118	-0.007	0.014	0.145	-0.001	-0.06	4.331	0.004	-0.004
-0.023	0.017	-0.104	0.002	0.015	0.179	0.002	-0.032	4.322	0.003	-0.007
-0.001	0.026	-0.089	-0.01	0.011	0.169	0.005	-0.025	4.172	0.001	-0.02
0.037	0.009	-0.096	-0.007	0.016	0.14	0.005	-0.023	4.018	0.007	-0.013
0.057	0.014	-0.114	-0.001	0.016	0.201	0.004	-0.015	4.068	0.019	-0.008
0.032	0.029	-0.114	-0.008	-0.006	0.249	0.005	-0.014	4.078	0.015	-0.019
0.002	0.015	-0.107	0	-0.023	0.162	0.005	-0.015	3.878	0.003	-0.014
0	0.006	-0.112	0.012	-0.009	0.073	0.004	-0.012	3.688	0.005	0.003
-0.008	0.018	-0.112	0.003	0.005	0.094	0.008	-0.02	3.551	0.011	0.002
-0.02	0.024	-0.107	0.001	-0.004	0.158	0.01	-0.028	3.362	0.005	-0.011
-0.011	0.034	-0.108	0.004	-0.01	0.195	0.01	-0.019	3.135	-0.006	-0.015
-0.003	0.051	-0.104	-0.003	0.002	0.233	0.013	-0.005	2.894	-0.01	-0.014
0.007	0.038	-0.099	-0.002	0.003	0.247	0.004	0	2.47	0.002	-0.015
0.006	0.01	-0.114	0.001	-0.003	0.179	-0.011	-0.012	1.968	0.015	-0.01
-0.016	0.004	-0.133	-0.006	-0.001	0.151	-0.008	-0.027	1.688	0.009	0
-0.017	0.007	-0.137	-0.007	0.002	0.212	0.008	-0.018	1.312	0.005	0.002
-0.007	0.009	-0.12	0.002	0.005	0.219	0.013	-0.006	0.794	0.01	0.001
0.002	0.023	-0.094	0.006	0	0.162	0.007	-0.012	0.597	0	0.001
0.01	0.033	-0.087	0.002	-0.008	0.109	0.008	-0.016	0.581	-0.01	-0.001
0	0.014	-0.094	0.001	-0.005	0.067	0.014	-0.013	0.495	0	-0.003
-0.009	-0.005	-0.098	-0.002	-0.001	0.086	0.007	-0.016	0.348	0.01	-0.01
-0.018	0.006	-0.108	-0.006	-0.004	0.121	-0.003	-0.023	0.029	0.008	-0.016
-0.03	0.024	-0.119	0.002	-0.005	0.09	-0.004	-0.023	-0.422	0.005	-0.012
-0.019	0.024	-0.113	0.011	-0.002	0.073	-0.003	-0.016	-0.764	0.004	-0.012
-0.009	-0.001	-0.106	0.003	-0.004	0.067	-0.003	-0.011	-0.995	-0.003	-0.012
-0.014	-0.009	-0.111	-0.003	-0.006	0.011	-0.004	-0.005	-1.233	-0.004	-0.01
-0.007	0.018	-0.117	-0.003	0	-0.01	-0.001	-0.002	-1.295	-0.005	-0.019
0.004	0.03	-0.104	-0.008	0.003	0.021	0.006	-0.002	-1.176	-0.016	-0.029
0.005	0.025	-0.092	-0.011	0	0.022	0.01	-0.005	-1.067	-0.019	-0.021
-0.009	0.024	-0.102	-0.011	0	-0.037	0.006	-0.008	-0.907	-0.009	-0.005
-0.023	0.018	-0.116	-0.003	0.001	-0.074	0	-0.016	-0.756	-0.001	-0.009
-0.002	0.011	-0.117	0.003	-0.005	-0.035	-0.002	-0.02	-0.681	0.008	-0.018
0.018	0.013	-0.111	-0.008	-0.009	-0.023	-0.005	-0.005	-0.572	0.011	-0.008
0.012	0.014	-0.106	-0.015	-0.003	-0.016	0.007	0.007	-0.452	0.001	-0.008
0.013	0.016	-0.113	-0.009	-0.01	0.088	0.019	0.016	-0.341	-0.005	-0.017
0.007	0.028	-0.118	-0.003	-0.024	0.175	0.003	0.041	-0.18	-0.007	-0.012
-0.017	0.025	-0.116	0.002	-0.017	0.148	-0.007	0.044	0.067	-0.007	-0.012
-0.018	0.008	-0.12	0.009	-0.005	0.111	0.001	0.014	0.339	-0.001	-0.014
0.004	0.009	-0.116	0.009	-0.008	0.188	-0.002	-0.009	0.544	0.002	-0.005
0.014	0.02	-0.104	0.004	-0.019	0.329	-0.005	-0.026	0.761	0.006	-0.007
0.002	0.017	-0.11	0.009	-0.016	0.375	0.004	-0.047	1.005	0.002	-0.023
-0.018	0.013	-0.111	0.016	-0.003	0.371	0.006	-0.045	1.217	-0.006	-0.025
-0.027	0.016	-0.097	0.007	0	0.427	0.007	-0.009	1.508	-0.001	-0.018
-0.019	0.018	-0.1	-0.01	0.002	0.433	0.004	0.013	1.794	0.003	-0.012
-0.002	0.024	-0.111	-0.009	0.006	0.378	-0.004	0.022	1.933	-0.009	-0.005
0.019	0.029	-0.113	0.005	-0.007	0.36	0.002	0.054	2.172	-0.02	-0.009
0.016	0.03	-0.118	0.008	-0.011	0.291	0.008	0.029	2.516	-0.015	-0.019
-0.009	0.029	-0.121	-0.011	-0.003	0.174	-0.003	-0.059	2.719	-0.004	-0.009
-0.007	0.022	-0.116	-0.025	0.003	0.123	-0.009	-0.072	2.901	-0.002	0.004
0.007	0.021	-0.112	-0.007	0.02	0.127	-0.008	-0.022	3.236	-0.005	-0.001
0	0.023	-0.114	0.005	0.021	0.142	-0.006	-0.018	3.568	-0.002	-0.012
0.005	0.01	-0.109	-0.005	-0.018	0.098	0.005	-0.034	3.767	0.005	-0.016
0.03	0.014	-0.105	-0.009	-0.036	0.032	0.008	-0.008	4.078	0.006	-0.014
0.029	0.027	-0.108	-0.005	-0.013	0.053	0.001	0.006	4.411	0.008	-0.021
0.005	0.019	-0.099	-0.004	-0.002	0.068	-0.001	-0.043	4.352	0.016	-0.026
-0.003	0.01	-0.092	-0.008	-0.011	0.005	-0.004	-0.079	4.103	0.016	-0.016
0	0.012	-0.11	-0.008	-0.001	-0.05	-0.006	-0.037	3.819	0.008	-0.006
0	0.016	-0.119	0	0.003	-0.059	0.004	0.025	3.395	0.006	-0.005
-0.002	0.018	-0.113	0.003	-0.018	-0.049	0.015	0.046	3.037	0.008	-0.005
-0.002	0.014	-0.11	0.004	-0.012	-0.04	0.015	0.018	2.837	0.006	-0.009
0.001	0.024	-0.1	0.001	0.005	-0.021	0.005	-0.031	2.757	0.007	-0.012
-0.01	0.038	-0.097	-0.004	-0.025	0.03	-0.004	-0.059	2.731	0.019	-0.008
-0.023	0.024	-0.11	0.005	-0.042	0.062	-0.005	-0.101	2.634	0.024	-0.008
-0.01	0.002	-0.122	0.013	-0.009	0.093	-0.003	-0.144	2.498	0.008	-0.009
-0.001	0.002	-0.115	0.007	0.016	0.152	-0.004	-0.091	2.344	0.002	-0.005
-0.007	0.011	-0.099	0.009	0.024	0.164	-0.004	0.016	2.092	0.011	-0.008
0.006	0.014	-0.102	0.012	0.034	0.18	0	0.076	1.606	0.011	-0.01
0.007	0.007	-0.117	0	0.016	0.24	0.003	0.07	1.088	0.009	-0.006
-0.017	0.017	-0.118	0.002	-0.024	0.341	0.001	0.028	0.877	0.002	-0.002
-0.017	0.041	-0.113	0.013	-0.033	0.511	0.006	-0.004	0.645	-0.007	-0.002
-0.003	0.02	-0.117	0.002	-0.023	0.576	0.007	-0.006	0.219	0.009	-0.008
-0.006	-0.011	-0.126	-0.004	-0.023	0.522	-0.002	-0.002	-0.054	0.021	-0.015
-0.008	0.009	-0.128	0.001	-0.022	0.5	-0.001	0.015	-0.296	0.008	-0.017
-0.007	0.02	-0.124	-0.008	-0.019	0.409	0.009	0.045	-0.696	0.002	-0.016
-0.007	0.011	-0.118	-0.005	-0.023	0.256	0.005	0.031	-0.987	0.003	-0.018
-0.009	0.019	-0.109	0.01	-0.019	0.179	-0.003	0.007	-1.092	-0.004	-0.022
-0.011	0.016	-0.105	0.004	-0.005	0.112	0.001	0.027	-1.205	-0.005	-0.022
-0.002	0.011	-0.107	-0.003	-0.006	0.012	0.006	-0.022	-1.291	-0.008	-0.019
0.008	0.018	-0.105	0.007	-0.011	-0.044	0.006	-0.131	-1.278	-0.012	-0.016
0.006	0.01	-0.106	-0.006	0	-0.074	0	-0.128	-1.242	-0.005	-0.015
0.003	0.004	-0.115	-0.025	0.015	-0.14	0.004	-0.047	-1.182	0.002	-0.009
0.005	0.015	-0.122	-0.011	0.021	-0.204	0.016	0.007	-1.054	0.001	-0.003
0.006	0.021	-0.117	0.002	0.02	-0.228	0.013	0.014	-0.761	0.001	0
-0.005	0.022	-0.108	-0.001	0.032	-0.253	0.002	-0.031	-0.389	-0.002	-0.002
-0.014	0.023	-0.11	-0.003	0.049	-0.234	-0.003	-0.073	-0.115	-0.004	-0.013
-0.014	0.023	-0.112	-0.008	0.032	-0.103	-0.005	-0.087	0.2	-0.004	-0.02
-0.017	0.031	-0.1	-0.01	0.005	0.026	0	-0.059	0.468	-0.007	-0.011
-0.006	0.018	-0.094	-0.009	0.011	0.062	0.001	0.04	0.513	-0.003	-0.007
0.005	-0.01	-0.107	-0.009	0.015	0.065	-0.007	0.095	0.561	0.001	-0.016
-0.011	0.004	-0.123	-0.006	-0.004	0.053	-0.007	0.01	0.718	-0.005	-0.016
-0.012	0.023	-0.126	0.001	-0.017	0.069	-0.002	-0.049	0.833	-0.01	-0.012
0.003	0.013	-0.121	0.006	-0.022	0.124	-0.002	-0.001	0.927	-0.009	-0.011
-0.009	0.019	-0.117	0.003	-0.023	0.123	-0.002	-0.02	1.116	-0.003	-0.003
-0.022	0.028	-0.109	-0.005	-0.015	0.108	-0.005	-0.098	1.38	0.004	-0.001
-0.018	0.016	-0.094	-0.003	-0.008	0.131	-0.005	-0.064	1.737	0.003	-0.014
-0.018	0.022	-0.093	0.004	-0.011	0.189	-0.001	0.013	2.195	0.001	-0.019
-0.023	0.036	-0.108	-0.002	-0.017	0.307	-0.001	0.018	2.66	0.006	-0.013
-0.016	0.027	-0.113	-0.013	-0.015	0.381	-0.002	-0.006	2.991	0.008	-0.018
0.003	0.016	-0.108	-0.011	-0.004	0.364	-0.002	-0.018	3.2	0.009	-0.021
0.014	0.015	-0.111	-0.003	0.004	0.367	0.001	-0.025	3.551	0.007	-0.016
0.001	0.015	-0.12	0	0.007	0.322	0.005	-0.017	3.825	-0.002	-0.021
-0.021	0.016	-0.112	0.001	-0.002	0.2	0.004	-0.006	3.663	-0.008	-0.02
-0.022	0.025	-0.099	-0.005	-0.022	0.241	0.002	-0.025	3.521	-0.008	-0.008
-0.003	0.025	-0.096	-0.012	-0.024	0.388	0.007	-0.046	3.593	-0.005	-0.009
0.015	0.001	-0.095	-0.005	-0.004	0.368	0.012	-0.032	3.47	0.004	-0.015
0.021	-0.011	-0.104	0.004	0.012	0.239	0.004	-0.008	3.288	0.012	-0.012
0.011	0.015	-0.114	0.004	0.006	0.135	-0.003	0	3.353	0.006	-0.004
-0.002	0.025	-0.107	-0.003	-0.001	0.094	0.002	-0.001	3.466	0	0.001
-0.002	0.007	-0.105	-0.008	-0.001	0.083	0.006	0	3.381	0.009	-0.011
0.01	0.002	-0.112	-0.005	-0.012	0.053	0.005	0.005	3.198	0.018	-0.023
0.011	0.01	-0.115	-0.001	-0.023	0.118	0.006	0.012	2.991	0.007	-0.013
-0.01	0.022	-0.116	0.007	-0.019	0.267	0.002	0.01	2.634	-0.006	-0.005
-0.026	0.038	-0.105	0.007	-0.017	0.314	-0.001	0.003	2.252	-0.008	-0.011
-0.012	0.042	-0.092	-0.004	-0.014	0.303	0.001	0.009	1.939	-0.005	-0.014
0.012	0.027	-0.104	0.001	-0.006	0.316	-0.003	0.013	1.637	-0.005	-0.013
-0.004	0.022	-0.115	0.003	-0.001	0.339	-0.004	-0.019	1.478	-0.01	-0.016
-0.028	0.032	-0.107	0	-0.001	0.391	0.005	-0.051	1.381	-0.01	-0.009
-0.016	0.023	-0.105	0.001	-0.002	0.387	0.002	-0.04	1.355	-0.003	0.003
-0.007	0.011	-0.114	-0.004	-0.001	0.37	-0.007	-0.013	1.475	-0.001	-0.004
-0.001	0.013	-0.112	-0.005	-0.006	0.472	-0.002	0.014	1.296	0.003	-0.019
0.009	0.014	-0.106	0.001	-0.013	0.511	0.004	0.025	0.716	0.011	-0.018
-0.001	0.008	-0.109	0.001	-0.003	0.378	-0.002	-0.009	0.14	0.018	-0.01
-0.011	-0.001	-0.115	-0.003	0.007	0.28	-0.007	-0.046	-0.306	0.018	-0.005
-0.022	0.01	-0.12	-0.001	0	0.262	0.001	-0.049	-0.696	0.008	-0.003
-0.027	0.025	-0.121	-0.001	-0.006	0.214	0.008	-0.048	-0.96	0.001	-0.003
0.003	0.015	-0.121	-0.002	-0.001	0.144	0.007	-0.046	-1.085	0.004	-0.004
0.025	0.008	-0.12	-0.003	0	0.135	0.004	-0.031	-1.254	0.005	-0.003
0.007	0.016	-0.117	-0.014	-0.002	0.144	-0.003	-0.02	-1.326	0	-0.003
-0.007	0.026	-0.117	-0.016	0.003	0.104	-0.002	-0.018	-1.187	-0.003	-0.006
0.007	0.032	-0.115	0.004	0.008	0.094	0.003	-0.015	-1.014	0	-0.008
0.016	0.024	-0.116	0.013	0.01	0.108	-0.002	-0.009	-0.75	0.003	-0.01
0.011	0.015	-0.13	-0.004	0.008	0.087	-0.003	-0.003	-0.574	0.007	-0.018
0.011	0.022	-0.133	-0.016	0.002	0.043	0.006	-0.008	-0.576	0.006	-0.015
0.014	0.024	-0.121	-0.001	-0.002	-0.021	0.005	-0.018	-0.398	-0.002	-0.003
0.002	0.012	-0.122	0.011	-0.007	-0.032	0	-0.01	-0.208	0.003	-0.001
-0.01	0.004	-0.13	0.001	-0.003	0.014	0.004	-0.005	-0.198	0.006	-0.006
0.001	0.02	-0.117	-0.002	0	0.015	0.008	-0.014	-0.022	-0.006	-0.007
0.011	0.038	-0.087	0.006	-0.009	0.027	0.007	-0.024	0.335	-0.019	-0.009
0.007	0.02	-0.077	-0.001	-0.01	0.072	0.007	-0.018	0.665	-0.018	-0.017
0.006	-0.002	-0.098	-0.007	0.004	0.127	0.008	-0.012	0.999	-0.001	-0.015
0.007	0.007	-0.113	-0.007	0.013	0.256	0.007	-0.019	1.313	0.009	-0.01
0.005	0.018	-0.102	-0.004	0.006	0.333	0.007	-0.016	1.525	-0.001	-0.017
0.005	0.023	-0.099	0.011	-0.001	0.361	0.009	-0.01	1.662	-0.004	-0.014
0.007	0.024	-0.099	0.016	-0.001	0.497	0.006	-0.012	1.755	-0.003	0
-0.005	0.009	-0.096	-0.001	-0.003	0.483	-0.002	-0.01	1.841	-0.012	-0.008
-0.014	0.005	-0.11	-0.002	0.001	0.317	0	-0.008	2.024	-0.016	-0.021
-0.009	0.024	-0.115	0.005	0.001	0.313	0.005	-0.009	2.316	-0.007	-0.012
-0.022	0.029	-0.107	0.001	-0.02	0.11	0.001	-0.005	2.598	-0.004	-0.004
-0.03	0.015	-0.114	-0.002	-0.037	-0.393	-0.003	-0.009	2.91	-0.014	-0.005
0.003	0.023	-0.12	-0.001	-0.036	-0.545	-0.002	-0.018	3.327	-0.009	-0.01
0.027	0.042	-0.11	0.001	-0.03	-0.259	-0.002	-0.01	3.597	-0.004	-0.024
-0.002	0.024	-0.105	0.003	-0.015	0.057	0.001	-0.006	3.753	-0.012	-0.026
-0.024	0	-0.11	-0.003	0.008	0.163	0.004	-0.012	3.995	-0.005	-0.019
-0.006	0.003	-0.113	-0.011	0.018	-0.007	0.004	-0.013	4.034	0.015	-0.023
-0.006	0.016	-0.11	-0.003	0.023	-0.221	0.004	-0.013	3.85	0.015	-0.027
-0.023	0.02	-0.11	0.007	0.024	-0.271	0.001	-0.009	3.676	0.004	-0.026
-0.012	0.013	-0.113	0.001	-0.007	-0.293	-0.002	-0.009	3.526	0.012	-0.027
0	0.019	-0.102	-0.003	-0.043	-0.342	-0.001	-0.017	3.378	0.024	-0.023
-0.005	0.024	-0.089	0.005	-0.061	-0.306	-0.001	-0.018	3.185	0.018	-0.009
-0.005	0.007	-0.101	0.002	-0.073	-0.124	-0.001	-0.01	3.105	0.013	-0.003
-0.006	0.006	-0.111	-0.009	-0.059	0.156	-0.001	-0.007	3.088	0.017	-0.009
-0.007	0.021	-0.108	-0.002	-0.016	0.307	-0.001	-0.01	2.924	0.013	-0.013
-0.003	0.021	-0.106	-0.001	0.003	0.258	-0.001	-0.006	2.859	0.004	-0.009
-0.016	0.027	-0.104	-0.009	0.008	0.164	0.001	-0.002	2.801	0.011	-0.005
-0.03	0.03	-0.113	-0.003	0.045	0.131	-0.003	-0.006	2.545	0.024	-0.004
-0.01	0.011	-0.123	-0.002	0.072	0.223	-0.008	-0.009	2.298	0.028	-0.01
0.01	0.004	-0.117	-0.007	0.051	0.327	0	-0.008	1.9	0.023	-0.022
0.009	0.013	-0.114	-0.001	0.032	0.301	0.008	-0.008	1.317	0.011	-0.018
-0.003	0.005	-0.118	0	0.025	0.321	0	-0.008	0.932	0.016	-0.006
-0.022	-0.005	-0.121	-0.005	-0.002	0.427	-0.008	-0.007	0.716	0.029	-0.005
-0.022	0.013	-0.123	0.001	-0.031	0.43	-0.003	-0.007	0.388	0.019	-0.007
-0.013	0.035	-0.109	0.003	-0.039	0.417	0.001	-0.008	-0.107	0.004	-0.005
-0.006	0.028	-0.101	-0.004	-0.033	0.396	-0.002	-0.001	-0.619	0.003	-0.007
0.008	0.013	-0.118	-0.004	-0.02	0.26	0.002	0.005	-0.982	-0.002	-0.017
0.02	0.01	-0.109	-0.009	-0.005	0.151	0.009	0.004	-1.185	-0.009	-0.013
0.019	0.015	-0.082	-0.009	-0.004	0.097	-0.003	0.009	-1.374	-0.01	0.001
-0.005	0.023	-0.102	0.008	-0.006	0.023	-0.015	0.008	-1.486	-0.013	-0.008
-0.012	0.014	-0.121	0.006	0.005	0.007	-0.003	0.006	-1.395	-0.016	-0.021
0.001	0.004	-0.11	-0.002	0.009	0.072	0.008	0.02	-1.353	-0.014	-0.012
-0.009	0.017	-0.113	0.007	-0.007	0.116	0.004	0.013	-1.293	-0.019	-0.004
-0.016	0.033	-0.114	0.008	-0.019	0.101	0.007	-0.028	-0.992	-0.02	-0.006
-0.004	0.028	-0.107	-0.004	-0.024	0.104	0.011	-0.05	-0.754	-0.007	-0.01
0.007	0.018	-0.116	-0.008	-0.03	0.167	-0.001	-0.04	-0.601	-0.007	-0.013
0.002	0.019	-0.116	-0.007	-0.023	0.202	-0.009	-0.034	-0.34	-0.02	-0.009
-0.007	0.009	-0.1	-0.002	-0.006	0.222	0.001	-0.015	-0.152	-0.02	-0.006
-0.005	-0.006	-0.109	0.01	0.003	0.319	0.008	0.017	0.018	-0.012	-0.007
-0.014	0.003	-0.12	0.014	0.018	0.298	0.001	0.027	0.28	-0.004	-0.007
-0.028	0.016	-0.102	0.004	0.025	0.09	0.001	0.026	0.452	-0.009	-0.006
-0.019	0.025	-0.092	-0.004	0.004	-0.014	0.007	0.031	0.599	-0.022	-0.009
-0.001	0.034	-0.104	-0.008	-0.006	0.049	0.002	0.016	0.829	-0.005	-0.015
0.015	0.02	-0.115	-0.007	0	0.077	0	-0.046	1.04	0.022	-0.017
0.021	0	-0.112	-0.003	-0.004	0.024	0.009	-0.099	1.232	0.015	-0.021
0.02	0.007	-0.103	-0.001	-0.01	0.139	0.01	-0.043	1.445	-0.001	-0.02
0.02	0.017	-0.102	-0.006	-0.01	0.413	0	0.033	1.723	-0.002	-0.016
0.012	0.014	-0.108	-0.008	-0.011	0.408	0.001	-0.036	2.055	-0.01	-0.021
-0.001	0.018	-0.115	-0.003	0.002	0.194	0.01	-0.109	2.405	-0.021	-0.018
-0.001	0.025	-0.113	-0.003	0.022	0.099	0.009	-0.02	2.811	-0.022	-0.012
0.01	0.027	-0.105	-0.003	0.02	0.072	0.002	0.046	3.129	-0.019	-0.02
0.017	0.026	-0.114	0.002	0.001	0.135	0	-0.013	3.269	-0.017	-0.026
0.015	0.019	-0.132	0	-0.001	0.252	-0.002	-0.029	3.372	-0.002	-0.018
0.017	0.018	-0.13	-0.006	0.009	0.239	-0.006	0.007	3.484	0.018	-0.005
0.008	0.022	-0.114	0	0.003	0.142	-0.003	0.007	3.603	0.017	-0.004
-0.012	0.023	-0.109	0.007	-0.008	0.044	0.004	-0.01	3.736	0.014	-0.006
-0.015	0.018	-0.11	-0.004	-0.001	-0.027	0.009	-0.014	3.886	0.02	-0.002
-0.026	0.013	-0.112	-0.015	0.009	-0.072	0.011	0.023	3.991	0.018	-0.004
-0.04	0.02	-0.106	-0.004	-0.005	-0.159	0.013	0.076	4.013	0.005	-0.01
-0.016	0.027	-0.099	0.002	-0.028	-0.247	0.006	0.079	4.044	0.005	-0.017
-0.007	0.022	-0.113	-0.01	-0.03	-0.13	-0.004	0.048	3.913	0.02	-0.018
-0.024	0.016	-0.127	-0.005	-0.009	0.141	-0.003	0.025	3.585	0.027	-0.007
-0.011	0.02	-0.115	0.012	0.008	0.264	0.002	-0.012	3.331	0.019	0
-0.01	0.026	-0.111	-0.004	0.004	0.267	0.002	-0.064	3.023	0.02	-0.006
-0.026	0.021	-0.127	-0.024	0.006	0.303	0.001	-0.093	2.62	0.028	-0.009
-0.015	0.01	-0.133	-0.006	0.014	0.324	0.001	-0.098	2.315	0.015	-0.007
-0.007	0.019	-0.126	0.007	0.011	0.338	0.004	-0.082	1.906	-0.004	-0.01
-0.002	0.031	-0.112	0	0.009	0.384	0.008	-0.057	1.416	0	-0.014
0.019	0.019	-0.1	-0.003	-0.028	0.414	0.005	-0.046	1.183	0.007	-0.011
0.016	0.007	-0.113	-0.005	-0.073	0.38	-0.003	-0.057	1.122	-0.004	-0.004
0.003	0.01	-0.127	0	-0.045	0.315	-0.004	-0.087	0.994	-0.005	-0.001
0.007	0.01	-0.113	0.011	-0.011	0.275	-0.001	-0.126	0.837	0.011	-0.004
-0.002	0.011	-0.105	0.015	-0.012	0.313	-0.009	-0.13	0.625	0.013	-0.012
-0.014	0.015	-0.109	0.009	0.006	0.379	-0.014	-0.048	0.153	0.009	-0.013
-0.009	0.014	-0.102	-0.003	0.026	0.379	-0.001	0.059	-0.351	0.008	0
-0.015	0.013	-0.096	-0.008	0.015	0.364	0.002	0.044	-0.594	0	0.004
-0.011	0.013	-0.1	-0.004	-0.005	0.376	-0.005	-0.042	-0.861	0	-0.009
0.027	0.011	-0.107	-0.008	-0.02	0.371	-0.001	-0.042	-1.184	0.01	-0.014
0.022	0.013	-0.106	-0.012	-0.025	0.36	0.004	-0.006	-1.288	0.008	-0.01
-0.015	0.022	-0.098	-0.004	-0.02	0.295	-0.001	-0.016	-1.218	-0.007	-0.018
-0.001	0.027	-0.095	-0.007	-0.015	0.161	-0.002	-0.025	-1.14	-0.01	-0.023
0.01	0.019	-0.095	-0.019	-0.001	0.078	0.005	-0.017	-1.094	-0.001	-0.01
0.006	0.005	-0.095	-0.013	0.014	0.049	0.01	-0.007	-1.008	0.004	-0.006
0.02	0.011	-0.104	0.003	0.007	0.029	0.005	0.008	-0.952	-0.004	-0.015
0.001	0.028	-0.113	0.008	0.001	0.034	-0.002	0.01	-0.999	-0.014	-0.019
-0.026	0.015	-0.11	0.006	0.005	-0.011	-0.001	0	-0.998	-0.014	-0.014
-0.01	0	-0.107	0.004	0.006	-0.109	0.004	-0.005	-0.766	-0.004	-0.007
0.004	0.013	-0.113	0.005	0	-0.116	0.003	-0.008	-0.311	0.009	-0.008
-0.012	0.026	-0.121	0.004	-0.007	-0.015	0.003	-0.021	0.096	0.013	-0.012
-0.021	0.018	-0.119	-0.003	-0.008	0.059	0.003	-0.034	0.41	0	-0.01
-0.02	0.007	-0.108	-0.006	-0.006	0.058	0.001	-0.025	0.786	-0.015	-0.013
-0.022	0.021	-0.107	0.001	-0.003	0.094	0.006	-0.006	1.099	-0.02	-0.018
-0.013	0.039	-0.103	-0.002	-0.002	0.174	0.01	0.003	1.257	-0.016	-0.014
-0.004	0.035	-0.094	-0.01	-0.005	0.187	0.003	0.002	1.346	-0.007	-0.005
-0.009	0.019	-0.103	-0.005	-0.001	0.191	-0.003	0.003	1.432	0.002	-0.01
-0.001	0.01	-0.112	-0.001	0.012	0.25	-0.002	0.007	1.584	0.004	-0.018
0.014	0.015	-0.113	-0.001	0.012	0.276	-0.003	0.007	1.741	0.004	-0.012
-0.001	0.023	-0.116	0	0.007	0.245	0.003	-0.002	1.873	0.001	-0.01
-0.017	0.018	-0.109	-0.006	0.007	0.211	0.012	-0.008	2.107	-0.004	-0.02
0.005	0.012	-0.1	-0.001	0.001	0.241	0.003	-0.008	2.518	-0.007	-0.02
0.028	0.017	-0.104	0.014	-0.004	0.337	-0.005	-0.012	3.056	-0.008	-0.01
0.015	0.021	-0.11	0.001	-0.013	0.36	0.001	-0.015	3.486	-0.002	-0.014
-0.007	0.014	-0.109	-0.013	-0.028	0.308	0.004	-0.009	3.714	0.008	-0.023
-0.016	0.005	-0.115	-0.001	-0.015	0.286	0.003	-0.003	3.93	0.008	-0.02
-0.005	0.008	-0.122	-0.002	0.008	0.199	0.004	-0.003	4.072	0.003	-0.009
0.008	0.019	-0.114	-0.006	0.002	0.08	0.001	-0.003	4.03	0.003	0
-0.003	0.025	-0.115	0.014	-0.009	0.114	-0.003	-0.007	3.938	0.007	-0.002
-0.027	0.019	-0.128	0.016	-0.001	0.163	0	-0.015	3.837	0.011	-0.005
-0.027	0.014	-0.123	-0.001	0.002	0.1	0.005	-0.017	3.752	0.008	-0.006
-0.005	0.03	-0.11	-0.002	-0.004	-0.007	0.005	-0.009	3.716	0.001	-0.014
0.004	0.044	-0.11	0	-0.005	-0.129	-0.002	-0.008	3.569	-0.003	-0.024
-0.003	0.023	-0.117	0.003	-0.005	-0.179	-0.007	-0.022	3.304	0.004	-0.028
-0.006	0.001	-0.122	0.009	-0.004	-0.155	-0.007	-0.028	3.143	0.014	-0.02
0.01	0.013	-0.111	0.002	0	-0.129	-0.009	-0.013	3.185	0.017	-0.01
0.009	0.021	-0.093	-0.007	0.007	-0.122	0.001	-0.005	3.074	0.011	-0.013
-0.019	0.013	-0.09	0.003	0.01	-0.162	0.013	-0.012	2.561	0.011	-0.012
-0.006	0.016	-0.1	0.01	-0.013	-0.154	0.003	-0.016	2.137	0.01	-0.01
0.018	0.023	-0.11	-0.001	-0.033	-0.051	-0.005	-0.018	1.859	-0.004	-0.024
0	0.015	-0.119	-0.01	-0.016	-0.006	0.002	-0.024	1.453	-0.011	-0.021
-0.002	0.003	-0.117	-0.011	-0.002	-0.022	0.002	-0.022	1.177	0.001	-0.002
0.014	0.005	-0.108	-0.009	-0.012	-0.014	-0.002	-0.015	0.996	0.008	-0.001
-0.001	0.021	-0.109	0.001	-0.012	0.007	-0.002	-0.014	0.771	0.005	-0.006
-0.004	0.025	-0.111	0.01	0.001	0.06	-0.002	-0.017	0.55	0.007	-0.008
0.012	0.009	-0.109	0.003	0.009	0.109	0.001	-0.014	0.287	0.004	-0.015
0.003	0.001	-0.116	-0.008	0.019	0.17	0.004	-0.011	0.102	-0.013	-0.011
-0.021	0.011	-0.117	-0.005	0.027	0.287	0.003	-0.017	-0.046	-0.024	-0.004
-0.029	0.025	-0.104	0	0.017	0.323	0.003	-0.019	-0.526	-0.013	-0.009
-0.018	0.029	-0.1	-0.003	-0.006	0.268	0.004	-0.013	-1.234	0.004	-0.006
-0.011	0.023	-0.116	-0.006	-0.021	0.286	0.002	-0.008	-1.574	0.008	-0.001
-0.003	0.023	-0.127	-0.008	-0.022	0.417	0.006	-0.006	-1.815	0.003	-0.008
0.004	0.03	-0.121	0	-0.021	0.526	0.011	-0.01	-2.367	0	-0.013
0	0.019	-0.117	0.012	-0.012	0.558	0.003	-0.015	-2.392	0	-0.011
0.011	0.005	-0.116	0.005	-0.004	0.633	-0.005	-0.017	-1.624	0.004	-0.008
0.014	0.015	-0.105	-0.008	-0.018	0.655	0.003	-0.012	-1.011	-0.003	-0.006
-0.01	0.027	-0.101	-0.008	-0.031	0.546	0.011	-0.001	-0.928	-0.019	-0.004
-0.019	0.01	-0.116	-0.009	-0.01	0.482	0.007	-0.006	-0.98	-0.013	-0.007
-0.015	-0.007	-0.129	-0.013	0.014	0.438	0	-0.019	-0.921	0	-0.018
-0.019	0.01	-0.119	-0.013	0.007	0.326	-0.003	-0.016	-0.825	-0.01	-0.02
-0.013	0.024	-0.107	-0.009	-0.001	0.229	0	-0.006	-0.667	-0.015	-0.016
0.006	0.018	-0.112	-0.002	0	0.202	0.007	-0.004	-0.435	-0.006	-0.017
0.018	0.02	-0.117	0.001	-0.006	0.229	0.009	-0.008	-0.212	-0.003	-0.012
0.005	0.028	-0.11	0	-0.003	0.237	0.008	-0.016	0.283	-0.005	-0.005
-0.018	0.029	-0.107	0	0.005	0.237	0.01	-0.017	1.072	-0.006	-0.005
-0.015	0.03	-0.112	0.003	-0.006	0.285	0.005	-0.01	1.597	-0.003	-0.008
-0.003	0.028	-0.105	0.001	-0.008	0.252	-0.009	-0.008	1.698	0.005	-0.017
-0.009	0.015	-0.104	-0.012	0.002	0.1	-0.013	-0.01	1.695	0.005	-0.025
-0.001	0.016	-0.116	-0.007	-0.007	-0.054	-0.002	-0.01	1.877	-0.005	-0.018
0.013	0.031	-0.11	0.01	-0.015	-0.173	0.009	-0.012	2.264	-0.001	-0.006
-0.001	0.019	-0.096	0.002	-0.007	-0.242	0.008	-0.01	2.688	0.012	-0.007
-0.016	0.002	-0.097	-0.008	-0.001	-0.284	-0.004	-0.003	3.002	0.006	-0.016
-0.002	0.023	-0.103	0.002	-0.006	-0.284	-0.007	-0.004	3.204	-0.003	-0.016
0.01	0.041	-0.111	0.007	-0.007	-0.186	0.002	-0.012	3.461	0.003	-0.007
-0.004	0.023	-0.115	0.004	0.001	-0.115	0.002	-0.015	3.782	0.016	-0.006
-0.014	0.002	-0.109	-0.005	-0.004	-0.132	-0.004	-0.014	4.14	0.027	-0.019
-0.012	0.014	-0.102	-0.013	-0.014	-0.084	0	-0.016	4.557	0.033	-0.024
-0.016	0.027	-0.103	-0.003	-0.01	0.002	0.004	-0.013	4.825	0.027	-0.008
-0.006	0.014	-0.104	0.005	-0.008	-0.012	0.004	-0.009	4.92	0.016	-0.001
0.006	0.004	-0.105	-0.002	-0.008	-0.062	0	-0.015	4.96	0.012	-0.01
-0.01	0.005	-0.116	-0.002	-0.003	-0.074	-0.004	-0.015	4.795	0.012	-0.014
-0.013	0.006	-0.117	0.009	-0.001	-0.057	0	-0.011	4.369	0.005	-0.011
0.011	0.018	-0.106	0.002	-0.004	-0.022	0.004	-0.016	3.924	-0.003	-0.011
0.01	0.031	-0.114	-0.009	-0.004	0.046	0.002	-0.016	3.61	0.008	-0.017
-0.006	0.019	-0.122	-0.004	-0.004	0.135	0.001	-0.013	3.368	0.021	-0.013
-0.007	0	-0.111	-0.001	-0.01	0.17	0.007	-0.014	3.147	0.012	-0.002
0.006	0.004	-0.114	0.005	-0.013	0.185	0.003	-0.012	2.921	0	-0.006
0.015	0.013	-0.12	0.014	-0.005	0.223	-0.008	-0.011	2.635	0.003	-0.013
0	0.005	-0.11	0.007	0.007	0.249	-0.004	-0.016	2.278	0.01	-0.015
0	0.016	-0.108	-0.003	0.001	0.336	0.004	-0.017	1.988	0	-0.019
0.014	0.044	-0.115	-0.002	-0.017	0.434	0.003	-0.013	1.746	-0.005	-0.012
0.002	0.027	-0.12	-0.007	-0.012	0.418	0.001	-0.009	1.407	0.011	-0.004
-0.01	-0.008	-0.112	-0.016	-0.003	0.355	-0.01	-0.016	1.062	0.018	-0.01
-0.007	0.011	-0.097	-0.008	-0.017	0.301	-0.015	-0.024	0.762	0.01	-0.012
-0.011	0.036	-0.096	0.002	-0.023	0.266	-0.001	-0.02	0.44	0.006	-0.002
-0.004	0.019	-0.111	0.006	-0.016	0.263	0.013	-0.013	0.017	-0.004	-0.003
0.018	0.011	-0.117	0.003	-0.009	0.235	0.01	-0.012	-0.661	-0.018	-0.011
0.016	0.019	-0.108	-0.008	-0.003	0.213	0.001	-0.012	-1.398	-0.016	-0.011
0.002	0.014	-0.098	-0.006	0.011	0.246	0.003	-0.014	-1.791	-0.011	-0.014
0.002	0.011	-0.095	0.003	0.026	0.232	0.008	-0.025	-1.858	-0.011	-0.019
0.006	0.019	-0.096	-0.001	0.022	0.158	0.003	-0.029	-1.824	-0.012	-0.012
0.004	0.021	-0.107	-0.005	0.012	0.14	-0.001	-0.018	-1.805	-0.012	-0.006
-0.005	0.02	-0.12	-0.003	0.017	0.179	0	-0.012	-1.756	-0.009	-0.004
-0.012	0.018	-0.117	-0.003	0.013	0.148	0.001	-0.013	-1.636	-0.006	0
-0.022	0.01	-0.109	-0.004	0.004	0.101	0	-0.018	-1.525	-0.005	-0.003
-0.033	0.009	-0.107	0.001	-0.004	0.156	0	-0.023	-1.317	-0.007	-0.009
-0.023	0.018	-0.104	0.005	-0.032	0.167	0.001	-0.014	-1.106	-0.019	-0.014
-0.011	0.019	-0.098	0.001	-0.048	0.087	0.008	0.001	-1.17	-0.019	-0.02
-0.016	0.003	-0.105	-0.002	-0.017	0.047	0.013	-0.001	-1.144	0.006	-0.02
-0.02	-0.005	-0.111	0.001	0.014	-0.024	0.005	-0.011	-0.723	0.021	-0.013
-0.008	0.008	-0.108	-0.005	0.016	-0.092	-0.005	-0.011	-0.225	0.008	-0.011
0	0.022	-0.108	-0.011	0.013	-0.034	-0.004	-0.001	0.195	-0.01	-0.007
-0.004	0.024	-0.116	0.001	0.008	0.009	-0.001	0.005	0.593	-0.011	-0.007
0.003	0.021	-0.13	0.012	-0.006	0.071	0.002	0.005	0.908	-0.002	-0.014
0.013	0.025	-0.128	0.008	-0.012	0.232	0.004	0	1.088	0.001	-0.013
0.014	0.031	-0.115	-0.001	-0.011	0.316	0.003	-0.016	1.225	-0.004	-0.012
0.005	0.023	-0.106	-0.007	-0.015	0.324	0.007	-0.015	1.341	-0.008	-0.017
-0.018	0.02	-0.098	-0.008	-0.02	0.354	0.008	-0.018	1.453	-0.002	-0.013
-0.018	0.02	-0.102	-0.006	-0.021	0.414	-0.001	-0.084	1.676	0.008	-0.009
0.003	0.008	-0.124	-0.01	-0.007	0.488	-0.001	-0.149	1.966	0.011	-0.011
0.011	0.005	-0.126	-0.012	0.014	0.509	0.009	-0.1	2.434	0.006	-0.006
0.011	0.019	-0.109	0.002	0.018	0.532	0.004	-0.002	3.031	0.002	-0.004
-0.001	0.022	-0.102	0.005	0.008	0.577	-0.004	0.024	3.334	-0.003	-0.018
-0.016	0.016	-0.107	-0.007	-0.002	0.442	0.001	0.001	3.479	-0.014	-0.026
0.006	0.024	-0.114	-0.006	-0.008	0.225	0.001	-0.007	3.662	-0.015	-0.017
0.028	0.012	-0.11	-0.002	-0.006	0.173	0.001	-0.012	3.659	0.002	-0.01
0.013	-0.01	-0.109	-0.002	-0.004	0.108	0	-0.028	3.553	0.012	-0.009
0	0.012	-0.12	0.006	-0.001	-0.051	-0.004	-0.026	3.596	0.008	-0.007
0.004	0.031	-0.116	0.001	-0.006	-0.121	0.003	-0.003	3.714	0.004	-0.012
0.007	0.022	-0.114	0	-0.015	-0.092	0.007	0.006	3.74	0.005	-0.017
-0.002	0.018	-0.137	0.012	-0.01	-0.059	0.002	-0.005	3.732	0.009	-0.006
-0.025	0.012	-0.139	-0.001	0	-0.059	0.003	-0.01	3.741	0.005	-0.005
-0.026	0.013	-0.114	-0.018	0.001	-0.036	0.001	-0.008	3.751	0.004	-0.023
-0.004	0.025	-0.103	-0.006	0.005	-0.011	-0.005	-0.012	3.767	0.007	-0.018
0.004	0.022	-0.116	0.001	0.014	-0.051	-0.001	-0.012	3.668	0.01	-0.005
-0.001	0.016	-0.129	-0.013	0.015	-0.122	0.006	-0.006	3.402	0.012	-0.012
-0.001	0.022	-0.127	-0.017	0.01	-0.194	0.005	-0.01	3.058	0.013	-0.009
0.001	0.018	-0.115	-0.004	0.007	-0.183	0.001	-0.016	2.743	0.013	-0.001
-0.007	0.009	-0.111	0.003	-0.001	-0.147	0.001	-0.006	2.412	0.009	-0.013
-0.023	0.016	-0.109	0	-0.011	-0.209	0.002	0	1.993	0.006	-0.023
-0.043	0.021	-0.102	0	-0.021	-0.122	0.002	-0.014	1.641	0.01	-0.009
-0.056	0.027	-0.099	0.005	-0.026	0.101	-0.001	-0.015	1.521	-0.001	0
-0.035	0.03	-0.109	0.006	-0.015	0.092	-0.005	0.003	1.641	-0.014	-0.015
-0.007	0.016	-0.112	0	-0.003	0.038	-0.002	0.005	1.713	0.001	-0.026
-0.005	0.019	-0.087	-0.004	0	0.192	0.005	-0.001	1.51	0.016	-0.022
0.001	0.032	-0.074	-0.004	-0.002	0.321	0.007	0.005	1.178	0.011	-0.012
0.01	0.023	-0.103	0.006	-0.006	0.336	0.006	0.008	0.74	0.002	-0.001
0.009	0.015	-0.111	0.017	-0.008	0.335	0.007	-0.001	0.134	0.001	-0.006
0.009	0.017	-0.097	0.011	-0.009	0.353	0.003	-0.001	-0.475	0.006	-0.016
-0.004	0.014	-0.104	0	-0.007	0.38	-0.002	0.011	-0.929	0.002	-0.006
-0.006	0.02	-0.113	-0.004	-0.006	0.373	0.004	0.019	-1.266	-0.006	0
0.017	0.028	-0.108	-0.001	-0.004	0.334	0.006	0.015	-1.499	0	-0.014
0.016	0.019	-0.107	0	-0.003	0.271	-0.007	0.012	-1.545	0.008	-0.017
0.001	0.014	-0.113	-0.008	-0.013	0.204	-0.011	0.016	-1.462	0.011	-0.006
0.003	0.019	-0.108	-0.008	-0.027	0.201	0.001	0.025	-1.309	0.007	-0.001
0.004	0.021	-0.096	0.003	-0.024	0.298	0.007	0.029	-1.119	-0.004	0.003
0.002	0.01	-0.1	0	-0.009	0.453	0.005	0.015	-0.946	0.001	0.001
0.001	0.003	-0.107	-0.015	-0.012	0.558	0.005	-0.006	-0.795	0.008	-0.014
0.001	0.017	-0.095	-0.015	-0.024	0.569	0.002	-0.012	-0.747	-0.006	-0.024
0	0.015	-0.09	-0.002	-0.018	0.483	-0.001	0.003	-0.698	-0.01	-0.023
-0.001	0.004	-0.113	0.004	-0.009	0.338	-0.001	0.026	-0.527	0.002	-0.016
0	0.016	-0.128	-0.007	-0.007	0.274	-0.001	0.032	-0.323	-0.003	-0.006
-0.001	0.017	-0.114	-0.013	-0.004	0.3	0.001	0.018	-0.03	-0.013	-0.007
-0.009	0.006	-0.116	0.011	0.003	0.306	0.006	0.015	0.318	-0.002	-0.013
-0.017	0.007	-0.127	0.023	0.011	0.28	0.003	0.016	0.664	-0.001	-0.011
-0.029	0.01	-0.125	0.002	0.014	0.23	-0.006	0.027	1.082	-0.017	-0.007
-0.029	0.013	-0.124	-0.004	0.004	0.17	-0.005	0.064	1.394	-0.019	-0.017
-0.012	0.024	-0.119	0.007	-0.015	0.161	0.002	0.069	1.487	-0.013	-0.032
-0.003	0.028	-0.11	-0.001	-0.019	0.135	0.004	0.051	1.55	-0.015	-0.029
0.004	0.011	-0.112	-0.011	-0.009	0.017	0.003	0.052	1.796	-0.012	-0.014
-0.001	0.006	-0.124	0.001	0.001	-0.097	0.004	0.018	2.232	-0.01	-0.005
-0.002	0.022	-0.125	0.014	0.005	-0.121	0	-0.094	2.64	-0.008	-0.008
0.019	0.027	-0.113	0.007	0.013	-0.106	-0.004	-0.236	2.925	0	-0.012
0.016	0.022	-0.109	-0.007	0.02	-0.093	0.001	-0.274	3.188	-0.003	-0.007
0.009	0.027	-0.105	-0.01	0.01	0.013	0.002	-0.124	3.532	-0.016	-0.005
0.029	0.029	-0.091	-0.008	0	0.178	-0.007	0.068	3.833	-0.014	-0.013
0.042	0.014	-0.094	-0.011	0.008	0.171	-0.006	0.056	3.914	0.003	-0.018
0.031	0.002	-0.11	-0.011	0.013	0.031	-0.002	-0.132	3.937	0.014	-0.012
0.005	0.011	-0.106	-0.007	-0.001	-0.046	-0.003	-0.236	3.964	0.014	-0.007
-0.024	0.021	-0.096	-0.003	-0.01	-0.055	-0.003	-0.179	3.864	0.015	-0.017
-0.03	0.02	-0.101	0	-0.003	0.02	-0.004	-0.091	3.688	0.012	-0.019
-0.018	0.023	-0.102	-0.004	0.006	0.139	-0.002	-0.053	3.498	0.005	-0.004
-0.013	0.027	-0.096	-0.001	0.007	0.2	0.006	-0.03	3.242	0.014	0.004
-0.004	0.021	-0.095	0.008	0.002	0.258	0.004	-0.008	2.868	0.034	-0.004
0.007	0.019	-0.098	0.005	-0.006	0.285	-0.001	-0.016	2.517	0.032	-0.017
-0.008	0.028	-0.099	-0.002	-0.009	0.281	0.007	-0.021	2.378	0.014	-0.023
-0.014	0.028	-0.111	-0.004	-0.008	0.359	0.011	-0.001	2.361	0.018	-0.017
0.014	0.018	-0.127	0	-0.013	0.417	0.003	0.007	2.307	0.026	-0.013
0.015	0.016	-0.123	0.007	-0.017	0.378	-0.001	-0.005	2.164	0.01	-0.018
-0.02	0.019	-0.117	0.012	-0.008	0.35	-0.001	-0.02	1.948	0.002	-0.021
-0.03	0.011	-0.122	0.005	0.003	0.335	0.006	-0.023	1.695	0.013	-0.01
-0.013	0.005	-0.119	-0.005	-0.004	0.236	0.013	-0.006	1.443	0.013	0.002
-0.011	0.016	-0.111	-0.001	-0.018	0.064	0.007	0.006	1.18	0.005	-0.003
-0.028	0.023	-0.118	0.002	-0.012	-0.066	0.005	0.006	0.931	0.003	-0.016
-0.035	0.019	-0.129	-0.008	0	-0.072	0.014	0.008	0.787	0.001	-0.012
-0.023	0.02	-0.123	-0.015	-0.002	-0.029	0.017	0.004	0.549	-0.001	0
-0.029	0.02	-0.103	-0.011	-0.013	-0.061	0.013	0.004	0.127	-0.002	0.001
-0.023	0.015	-0.096	-0.001	-0.017	-0.086	0.007	0.005	-0.215	-0.012	-0.012
0.007	0.016	-0.108	0.009	-0.008	-0.033	0.003	-0.002	-0.451	-0.017	-0.017
0.012	0.018	-0.117	0.009	-0.001	-0.029	-0.004	-0.006	-0.582	-0.006	-0.011
0.015	0.017	-0.112	0.002	-0.007	-0.033	-0.007	-0.006	-0.598	0.004	-0.012
0.03	0.02	-0.105	0.001	-0.015	0.068	-0.003	-0.006	-0.662	0.005	-0.016
0.02	0.02	-0.108	-0.001	-0.009	0.102	0.001	0.005	-0.765	0.001	-0.014
-0.006	0.016	-0.12	-0.004	0.008	-0.024	0	0.02	-0.851	0	-0.018
-0.005	0.017	-0.129	-0.002	-0.003	-0.081	-0.003	0.014	-0.907	-0.003	-0.02
0.02	0.011	-0.125	-0.001	-0.034	-0.011	-0.007	0	-0.923	-0.009	-0.01
0.02	0.005	-0.112	-0.002	-0.025	0.024	-0.004	0.003	-0.928	-0.008	0
-0.003	0.014	-0.106	0	0.007	0.063	0.003	0.008	-0.816	-0.007	0
-0.015	0.026	-0.115	0.001	0.007	0.131	0.006	-0.011	-0.548	-0.011	-0.001
-0.005	0.026	-0.113	-0.002	-0.007	0.126	0.001	-0.018	-0.28	-0.012	0.002
0.018	0.007	-0.107	-0.004	0	0.101	0.001	0.017	-0.029	-0.009	-0.003
0.021	-0.005	-0.117	-0.006	0.015	0.068	0.006	0.045	0.301	0.001	-0.018
-0.016	0.012	-0.122	-0.008	0.01	0.046	0.003	0.029	0.607	0.006	-0.02
-0.031	0.021	-0.113	-0.007	0.004	0.148	-0.005	0.008	0.779	0.004	-0.01
0.01	0.017	-0.103	-0.008	0.008	0.249	-0.008	0.001	0.846	0.007	-0.01
0.022	0.018	-0.1	-0.004	0.005	0.257	-0.004	0.006	0.911	0.012	-0.021
-0.019	0.015	-0.107	0.002	0.006	0.275	0.001	0.022	1.123	0.009	-0.016
-0.025	0.008	-0.11	-0.005	0.017	0.324	-0.004	-0.005	1.402	0.001	-0.005
-0.008	0.017	-0.106	-0.012	0.014	0.354	-0.01	-0.067	1.641	-0.002	-0.007
-0.022	0.033	-0.107	-0.006	0.008	0.327	0.002	-0.064	1.993	0.005	-0.008
-0.025	0.03	-0.119	-0.004	0.013	0.288	0.013	-0.013	2.507	0.002	-0.005
-0.014	0.008	-0.12	-0.002	0	0.294	0.002	-0.086	2.945	-0.011	-0.015
-0.008	0.002	-0.111	0.008	-0.022	0.32	0.002	-0.274	3.178	-0.007	-0.023
0.009	0.02	-0.112	0.004	-0.023	0.382	0.011	-0.28	3.392	0.006	-0.018
0.017	0.02	-0.113	-0.007	-0.02	0.447	0.006	-0.05	3.581	0.003	-0.011
0.013	0.012	-0.105	-0.003	-0.018	0.406	0.005	0.109	3.554	0.002	-0.009
0.016	0.025	-0.105	0.007	-0.005	0.293	0.01	0.108	3.544	0.007	-0.012
0.008	0.026	-0.107	0.005	-0.001	0.181	0.005	0.063	3.664	0.003	-0.016
-0.012	0.011	-0.109	0.002	-0.006	0.109	0.005	0.004	3.637	0	-0.016
-0.019	0.017	-0.117	0.002	0	0.122	0.011	-0.033	3.575	-0.002	-0.013
-0.02	0.021	-0.109	-0.005	0.006	0.149	0.004	-0.015	3.626	-0.007	-0.007
-0.014	0.012	-0.097	-0.01	0.003	0.137	-0.004	0.012	3.57	-0.004	-0.004
0.009	0.015	-0.105	-0.005	0.004	0.056	-0.002	0.02	3.38	0.006	-0.003
0.009	0.019	-0.108	-0.005	0.007	-0.081	-0.002	0.01	3.183	0.001	-0.009
-0.018	0.015	-0.106	-0.007	0.007	-0.114	-0.001	-0.011	2.993	-0.009	-0.019
-0.018	0.025	-0.108	0.002	0.003	-0.09	-0.005	-0.009	2.75	0.002	-0.021
0.005	0.033	-0.107	0.005	-0.016	-0.116	-0.01	0.009	2.467	0.014	-0.02
0.012	0.026	-0.111	-0.007	-0.037	-0.096	-0.002	0.024	2.197	0.008	-0.021
0.011	0.022	-0.108	-0.014	-0.039	-0.056	0.004	0.037	1.92	0.004	-0.017
0.001	0.025	-0.095	-0.006	-0.029	-0.019	0.003	0.021	1.757	0.005	-0.014
-0.012	0.02	-0.096	0.005	-0.013	0.073	0.002	0.002	1.594	0.005	-0.016
-0.001	0.006	-0.104	0.008	0.007	0.134	0.001	0.011	1.266	0.005	-0.013
0.014	0.008	-0.102	0.004	0.004	0.172	0.006	0.009	1.05	0.004	-0.009
-0.002	0.03	-0.108	-0.001	-0.019	0.198	0.007	-0.003	0.959	0.007	-0.013
-0.014	0.029	-0.118	-0.003	-0.013	0.143	-0.004	-0.003	0.767	0.015	-0.016
0.001	0.003	-0.111	-0.003	0.006	0.128	-0.01	-0.01	0.432	0.011	-0.016
0.001	0.004	-0.109	0	0.006	0.198	-0.008	0.003	-0.054	0	-0.015
-0.013	0.023	-0.12	0.006	-0.001	0.252	-0.009	0.056	-0.541	0.002	-0.005
-0.012	0.016	-0.121	0.012	-0.004	0.282	-0.007	0.062	-0.882	0.004	0.003
-0.009	0.005	-0.112	0.006	-0.002	0.296	-0.002	0.002	-1.208	0	-0.004
-0.012	0.014	-0.103	-0.008	0	0.289	-0.003	-0.046	-1.54	-0.001	-0.017
-0.014	0.02	-0.106	-0.008	0.002	0.272	-0.007	-0.077	-1.583	0	-0.025
-0.005	0.02	-0.122	-0.005	-0.007	0.285	0	-0.074	-1.415	0.002	-0.017
0.004	0.016	-0.119	-0.013	-0.029	0.346	0.014	-0.03	-1.354	0.005	-0.003
0.002	0.006	-0.108	-0.01	-0.036	0.355	0.012	-0.008	-1.19	0.006	-0.002
-0.001	0.006	-0.118	-0.001	-0.026	0.298	0.004	-0.018	-0.876	0.003	-0.008
0.001	0.013	-0.119	-0.001	-0.017	0.296	0.007	-0.011	-0.798	-0.003	-0.004
0.003	0.013	-0.102	-0.006	-0.007	0.316	0.001	0.027	-0.827	-0.007	0.001
-0.008	0.01	-0.101	-0.01	0.011	0.283	-0.007	0.033	-0.626	-0.006	-0.004
-0.021	0.009	-0.114	0	0.022	0.263	-0.003	-0.02	-0.457	-0.004	-0.007
-0.009	0.018	-0.115	0.005	0.016	0.263	0.001	-0.053	-0.384	-0.01	-0.005
0.001	0.027	-0.11	-0.009	0.005	0.225	0	-0.04	-0.007	-0.021	-0.011
-0.003	0.025	-0.115	-0.008	-0.002	0.229	-0.001	-0.031	0.506	-0.02	-0.018
-0.004	0.024	-0.121	0.005	-0.002	0.34	-0.002	-0.034	0.862	-0.011	-0.018
-0.003	0.021	-0.115	0.003	0.003	0.395	0.004	-0.04	1.263	-0.014	-0.014
-0.004	0.021	-0.113	0.005	0.005	0.314	0.011	-0.054	1.688	-0.016	-0.009
-0.005	0.024	-0.115	0.013	0.003	0.232	0.011	-0.075	1.915	-0.007	-0.005
-0.005	0.02	-0.103	0.01	0.002	0.181	0.006	-0.076	1.953	0	-0.005
-0.006	0.019	-0.101	0.007	0.002	0.143	0.002	-0.054	1.96	0.002	-0.012
-0.007	0.022	-0.113	0.005	-0.001	0.094	0.009	-0.032	2.062	-0.002	-0.018
-0.006	0.023	-0.113	0.002	-0.011	-0.023	0.016	-0.014	2.325	0.003	-0.017
-0.008	0.021	-0.114	0.007	-0.011	-0.105	0.011	-0.007	2.76	0.014	-0.018
-0.013	0.008	-0.121	0.005	-0.003	-0.083	0.008	-0.007	3.174	0.005	-0.013
0.003	-0.005	-0.107	0	-0.01	-0.085	0.008	-0.015	3.489	-0.003	-0.001
0.016	0.007	-0.098	-0.005	-0.013	-0.101	-0.002	-0.024	3.746	0.007	-0.001
-0.003	0.021	-0.116	-0.016	0.001	-0.055	-0.011	-0.014	3.89	0.003	-0.014
-0.004	0.014	-0.115	-0.008	0.005	-0.043	-0.003	0.001	4.101	-0.003	-0.016
0.011	0.02	-0.101	0.003	0.002	-0.073	0.01	-0.001	4.341	0.005	-0.007
0.01	0.034	-0.108	-0.006	0.003	-0.067	0.004	-0.01	4.301	0.008	-0.009
0.009	0.02	-0.114	-0.014	-0.004	-0.075	-0.008	-0.013	4.089	0.009	-0.01
-0.001	0.01	-0.118	-0.007	-0.014	-0.122	-0.002	-0.006	3.956	0.012	-0.004
-0.017	0.024	-0.127	-0.003	-0.008	-0.104	0.004	0.002	3.819	0.014	-0.01
-0.018	0.028	-0.115	0.002	0.002	0.032	0.001	0.005	3.551	0.02	-0.021
-0.003	0.017	-0.1	0.017	0.002	0.169	0.009	0.004	3.328	0.025	-0.023
0.006	0.017	-0.106	0.015	0.001	0.24	0.011	-0.002	3.193	0.018	-0.017
0.005	0.022	-0.109	-0.001	0	0.281	-0.004	0.002	2.995	0.008	-0.015
0.005	0.022	-0.108	-0.012	-0.004	0.267	-0.011	0.013	2.754	0.006	-0.02
-0.006	0.017	-0.12	-0.018	-0.007	0.23	-0.004	0.009	2.442	0.008	-0.017
-0.021	0.013	-0.129	-0.008	-0.012	0.182	-0.002	0.001	2.028	0.006	-0.008
-0.023	0.017	-0.119	0.008	-0.013	0.182	-0.001	-0.001	1.627	0.006	-0.012
-0.008	0.021	-0.106	0.004	-0.006	0.31	0.005	-0.003	1.313	0.011	-0.02
0.007	0.016	-0.105	-0.011	0.003	0.397	0.01	-0.001	1.078	0.008	-0.012
-0.01	0.011	-0.106	-0.015	0.008	0.397	0.004	0.002	0.869	0	0.003
-0.028	0.015	-0.101	-0.009	0.005	0.438	-0.001	0.006	0.635	0.004	0.002
-0.011	0.022	-0.101	-0.008	0.008	0.465	0.009	0.015	0.383	0.009	-0.009
0.001	0.021	-0.1	-0.003	0.022	0.45	0.011	0.019	0.119	0.007	-0.014
-0.002	0.014	-0.101	0.011	-0.003	0.429	-0.005	0.025	-0.214	0.005	-0.018
-0.001	0.01	-0.112	0.003	-0.044	0.36	-0.01	0.029	-0.519	0.003	-0.011
-0.016	0.008	-0.114	-0.014	-0.033	0.241	-0.008	0.014	-0.738	-0.001	0
-0.022	0.019	-0.104	-0.002	-0.014	0.224	-0.009	-0.022	-1.03	-0.003	-0.002
0.008	0.028	-0.105	0.008	-0.016	0.33	-0.005	-0.043	-1.215	-0.001	-0.007
0.022	0.011	-0.11	-0.008	-0.003	0.371	-0.004	-0.031	-1.284	-0.006	-0.004
0.002	0	-0.104	-0.005	0.008	0.371	-0.012	-0.031	-1.51	-0.006	-0.01
-0.01	0.02	-0.104	0.015	0.002	0.446	-0.014	-0.045	-1.535	0.003	-0.019
-0.008	0.035	-0.106	0.005	-0.007	0.43	-0.004	-0.028	-1.266	0	-0.012
-0.01	0.022	-0.108	-0.009	-0.01	0.209	0.019	0.014	-1.1	-0.011	0.002
0.001	0.007	-0.115	0.004	-0.006	0.026	0.043	0.043	-0.976	-0.013	-0.005
0.014	0.005	-0.111	0.008	-0.006	0.023	0.041	-0.001	-0.774	-0.013	-0.024
0.011	0.013	-0.102	-0.012	-0.016	0.033	0.01	-0.138	-0.568	-0.007	-0.025
0.008	0.019	-0.105	-0.021	-0.006	-0.065	-0.015	-0.219	-0.392	0.001	-0.016
0.007	0.014	-0.111	0	0.021	-0.186	-0.012	-0.132	-0.202	-0.006	-0.015
0.015	0.009	-0.116	0.014	0.026	-0.208	-0.007	0.016	0.007	-0.015	-0.013
0.028	0.011	-0.115	0.005	0.02	-0.156	-0.01	0.089	0.188	-0.011	-0.007
0.02	0.011	-0.119	-0.007	0.018	-0.123	-0.007	0.042	0.461	-0.001	-0.015
-0.011	0.005	-0.136	-0.004	0.005	-0.118	-0.001	-0.033	0.757	0.008	-0.022
-0.013	0.008	-0.14	0.006	-0.004	-0.111	0.004	-0.018	0.888	0.008	-0.019
0.02	0.019	-0.124	0.002	-0.006	-0.093	0.009	0.024	1.046	0	-0.019
0.009	0.014	-0.114	-0.01	-0.012	-0.089	0.012	0.002	1.316	-0.003	-0.022
-0.035	0.008	-0.114	-0.004	-0.015	-0.097	0.01	-0.04	1.57	0.001	-0.014
-0.03	0.014	-0.112	0.002	-0.021	-0.107	0.001	-0.065	1.9	0.004	-0.008
-0.012	0.023	-0.103	-0.007	-0.03	-0.112	-0.01	-0.064	2.475	0.003	-0.012
-0.02	0.031	-0.1	-0.006	-0.026	-0.086	-0.007	-0.037	3.162	0.003	-0.013
-0.009	0.03	-0.107	-0.001	-0.014	-0.094	0.007	-0.024	3.614	0.005	-0.012
0.007	0.026	-0.097	-0.004	-0.005	-0.128	0.014	-0.023	3.798	0.001	-0.012
0.001	0.023	-0.089	0.002	0.001	-0.041	0.007	-0.02	3.878	-0.006	-0.01
-0.001	0.02	-0.104	0.014	-0.004	0.077	-0.006	-0.023	3.939	-0.004	-0.01
0.006	0.02	-0.105	0.011	-0.016	0.088	-0.012	-0.02	3.969	-0.002	-0.004
-0.011	0.02	-0.102	0.002	-0.007	0.096	-0.006	-0.004	3.931	-0.012	-0.001
-0.03	0.018	-0.11	-0.007	0.005	0.115	-0.004	-0.004	4.09	-0.01	-0.003
-0.005	0.021	-0.102	-0.012	-0.002	0.123	-0.007	-0.026	4.412	0.005	-0.007
0.023	0.027	-0.095	-0.007	0.007	0.24	0	-0.03	4.45	0.011	-0.014
0.01	0.026	-0.106	-0.004	0.022	0.363	0.006	-0.01	4.352	0.005	-0.009
-0.02	0.024	-0.113	-0.003	0.008	0.36	0.004	-0.006	4.294	0.001	-0.004
-0.022	0.018	-0.108	0.005	-0.002	0.384	0.007	-0.012	3.929	0.003	-0.011
0.006	0.007	-0.109	0.008	-0.006	0.422	0.01	-0.014	3.282	0.015	-0.017
0.011	0.01	-0.119	-0.006	-0.019	0.359	0	-0.025	2.784	0.018	-0.013
-0.019	0.02	-0.126	-0.009	-0.012	0.329	-0.001	-0.027	2.484	0.005	-0.001
-0.032	0.026	-0.117	0.006	-0.004	0.345	0.012	-0.013	2.168	0.005	-0.001
-0.016	0.024	-0.114	0.003	-0.015	0.278	0.012	-0.007	2.012	0.017	-0.014
-0.006	0.019	-0.124	-0.012	-0.016	0.227	-0.003	-0.011	2.046	0.019	-0.011
0	0.025	-0.103	-0.012	-0.012	0.289	-0.007	-0.011	1.932	0.018	0.001
0.008	0.023	-0.072	-0.013	-0.014	0.335	-0.008	-0.011	1.722	0.016	-0.006
0.007	0.007	-0.086	-0.015	-0.015	0.292	-0.012	-0.013	1.531	0.009	-0.023
0.005	0.006	-0.113	-0.008	-0.008	0.234	-0.011	-0.011	1.338	0.008	-0.022
0.006	0.021	-0.116	-0.001	0.007	0.213	-0.011	-0.003	1.13	0.005	-0.004
0.004	0.026	-0.112	0.001	0.014	0.218	-0.013	-0.004	0.633	-0.002	-0.005
0.004	0.025	-0.114	0	0.007	0.175	-0.008	-0.011	-0.007	-0.001	-0.02
0.006	0.021	-0.119	0.002	0.007	0.056	0.003	-0.005	-0.317	0.001	-0.015
-0.006	0.017	-0.125	0.002	0.014	-0.014	0.012	0.008	-0.54	-0.005	-0.003
-0.014	0.02	-0.116	-0.003	0.018	0.016	0.026	0.012	-0.934	-0.011	-0.006
-0.01	0.025	-0.099	0.003	-0.001	0.025	0.027	0.013	-1.243	-0.018	-0.005
-0.026	0.022	-0.11	0.007	-0.038	0.061	0.006	0.008	-1.404	-0.014	-0.004
-0.034	0.013	-0.127	-0.003	-0.048	0.205	-0.006	-0.009	-1.518	-0.003	-0.011
-0.009	0.011	-0.113	-0.006	-0.042	0.216	-0.003	-0.013	-1.587	-0.005	-0.011
0.005	0.018	-0.096	-0.004	-0.043	0.04	-0.002	-0.01	-1.532	-0.008	-0.008
-0.004	0.01	-0.111	-0.005	-0.022	-0.043	-0.001	-0.026	-1.327	0	-0.016
-0.005	-0.005	-0.128	0.002	0.008	0.021	0.001	-0.041	-1.132	0.004	-0.019
0.009	0.01	-0.108	0.006	0.018	0.051	0.008	-0.037	-0.959	-0.002	-0.017
0.005	0.031	-0.095	0.005	0.009	0	0.012	-0.017	-0.825	-0.006	-0.017
-0.008	0.02	-0.113	0.005	-0.011	0.046	0.012	-0.004	-0.768	-0.001	-0.018
0.005	0.003	-0.114	0.008	-0.026	0.187	0.014	0.002	-0.491	0.002	-0.017
0.005	0.008	-0.101	0.004	-0.016	0.216	0.004	0.013	0.005	0	-0.017
-0.009	0.02	-0.101	-0.001	-0.001	0.193	-0.008	0.014	0.279	0.003	-0.017
-0.001	0.021	-0.111	0.009	0.005	0.23	0.002	0.012	0.293	-0.002	-0.017
0.008	0.017	-0.116	0.013	0.005	0.202	0.007	0.034	0.395	-0.018	-0.018
0.018	0.013	-0.124	-0.007	0.002	0.122	-0.003	0.025	0.637	-0.018	-0.016
0.018	0.012	-0.133	-0.016	0.007	0.156	-0.003	-0.059	0.777	-0.003	-0.008
-0.005	0.018	-0.129	0.007	0.016	0.229	0.002	-0.107	0.866	0.002	-0.009
-0.005	0.015	-0.113	0.017	0.015	0.165	0.001	-0.056	0.995	-0.001	-0.014
0.007	0	-0.089	0.005	0.006	0.04	0	-0.001	1.156	0	-0.01
0.007	0.008	-0.084	0	0	0.13	0.001	0.013	1.558	0	-0.005
0.004	0.026	-0.101	-0.005	-0.004	0.313	0.001	0.024	2.185	-0.002	-0.011
-0.007	0.013	-0.106	-0.007	-0.003	0.3	0	0.027	2.799	0.001	-0.01
-0.002	-0.004	-0.116	0.01	0.005	0.283	0.003	0.016	3.343	0.009	-0.007
-0.006	0.007	-0.12	0.012	0.013	0.383	0.006	0.005	3.789	0.007	-0.02
-0.033	0.021	-0.096	-0.008	0.014	0.403	0.007	-0.012	4.033	0.001	-0.021
-0.018	0.026	-0.103	-0.012	0.013	0.297	0.002	-0.03	4.042	0.01	-0.007
-0.001	0.021	-0.129	-0.004	0.01	0.168	-0.001	-0.021	3.969	0.014	-0.01
-0.016	0.008	-0.116	-0.008	0.002	0.103	0.003	0.017	3.833	0.003	-0.023
-0.019	0.014	-0.105	-0.009	-0.011	0.045	0.004	0.035	3.659	0.007	-0.023
-0.017	0.034	-0.119	-0.002	-0.021	-0.006	-0.001	0.024	3.682	0.017	-0.011
-0.014	0.031	-0.12	-0.005	-0.021	0.052	0	0.024	3.721	0.008	-0.006
0.007	0.016	-0.118	-0.013	-0.014	0.156	0	0.029	3.563	-0.001	-0.011
0.017	0.023	-0.12	-0.011	-0.013	0.21	-0.002	0.023	3.465	0.008	-0.013
0.003	0.028	-0.107	-0.007	-0.016	0.193	0.003	0.024	3.438	0.016	-0.015
-0.008	0.017	-0.105	-0.006	-0.002	0.142	0.006	0.047	3.234	0.01	-0.02
-0.005	0.011	-0.123	-0.008	0.019	0.086	-0.01	0.071	2.855	0.006	-0.014
-0.005	0.014	-0.118	-0.006	0.028	0	-0.018	-0.029	2.464	0.009	-0.003
-0.008	0.026	-0.101	0.009	0.03	-0.045	-0.003	-0.182	2.176	0.005	-0.004
-0.006	0.03	-0.105	0.017	0.022	-0.007	0.001	-0.086	1.96	0	-0.013
-0.008	0.009	-0.105	0.002	0	0.085	-0.014	0.141	1.733	0.005	-0.014
-0.012	0.006	-0.1	-0.006	-0.008	0.265	-0.014	0.199	1.482	0.009	-0.001
0	0.02	-0.113	-0.005	-0.003	0.428	0	0.183	1.236	0.005	0.002
0.006	0.016	-0.126	-0.012	-0.012	0.435	0.008	0.053	1.025	0.001	-0.011
0.003	0.014	-0.125	-0.009	-0.02	0.361	0.014	-0.311	0.771	0.003	-0.01
0.013	0.024	-0.125	-0.001	-0.001	0.298	0.01	-0.482	0.426	0	-0.004
0.012	0.015	-0.123	0.001	0.012	0.298	-0.001	-0.181	0.135	-0.003	-0.012
0.002	0.007	-0.112	0.008	0	0.363	0	0.14	-0.129	-0.003	-0.014
0.003	0.017	-0.107	0.007	-0.003	0.402	0.003	0.184	-0.46	-0.003	-0.007
-0.008	0.011	-0.109	-0.005	-0.001	0.421	0.006	0.172	-0.739	0	-0.008
-0.009	0.007	-0.1	-0.009	-0.01	0.439	0.011	0.162	-1.132	0.003	-0.013
0.004	0.025	-0.1	0.005	-0.011	0.401	0.003	0.077	-1.645	0.003	-0.008
-0.006	0.021	-0.109	0.013	-0.004	0.38	-0.005	0.017	-1.712	0.003	-0.004
-0.02	0.005	-0.103	0	-0.012	0.394	0.002	-0.029	-1.447	0	-0.011
-0.02	0.013	-0.101	-0.002	-0.022	0.296	-0.001	-0.16	-1.37	-0.003	-0.015
-0.008	0.025	-0.109	0.004	-0.017	0.146	-0.01	-0.278	-1.186	-0.005	-0.015
0.002	0.022	-0.108	-0.007	0	0.094	-0.003	-0.262	-0.773	-0.012	-0.01
-0.013	0.018	-0.107	-0.016	-0.001	0.051	0.004	-0.148	-0.536	-0.013	0.001
-0.017	0.018	-0.105	-0.005	-0.026	-0.047	0.005	-0.036	-0.367	-0.004	0.002
0.005	0.018	-0.104	0.002	-0.029	-0.093	0.008	-0.001	-0.087	-0.001	-0.009
0.012	0.021	-0.117	-0.004	-0.021	-0.062	0.005	-0.012	0.083	-0.007	-0.02
0.011	0.019	-0.109	-0.001	-0.038	-0.044	0.001	-0.006	0.15	-0.007	-0.014
0.004	0.018	-0.093	0.002	-0.045	-0.047	0.002	-0.044	0.326	0.001	-0.008
-0.02	0.025	-0.109	-0.013	-0.018	-0.052	0.001	-0.114	0.656	0.001	-0.008
-0.021	0.025	-0.124	-0.016	0.009	-0.099	0.004	-0.067	1.056	-0.005	-0.007
0.006	0.017	-0.116	-0.006	0.008	-0.12	0.011	0.036	1.382	-0.003	-0.015
0.001	0.024	-0.119	-0.008	-0.014	-0.062	0.01	0.022	1.621	0.01	-0.019
-0.015	0.037	-0.131	-0.004	-0.018	-0.024	0.006	-0.042	1.857	0.013	-0.004
-0.001	0.03	-0.126	0.008	0	-0.015	0.007	-0.043	2.032	0	-0.01
0	0.019	-0.117	0.011	0.009	-0.043	0.005	-0.009	2.25	-0.002	-0.023
-0.013	0.024	-0.12	0.008	0.015	-0.119	-0.002	0.002	2.721	0.004	-0.01
-0.012	0.026	-0.114	0.003	0.022	-0.032	-0.004	-0.04	3.237	0	-0.006
-0.013	0.02	-0.106	-0.004	0.012	0.192	-0.003	-0.086	3.6	-0.004	-0.013
-0.009	0.013	-0.108	-0.002	0.008	0.25	-0.004	-0.064	3.934	-0.004	-0.005
0.013	0.003	-0.108	0.003	0.025	0.177	-0.001	0	4.168	-0.001	-0.003
0.019	0.007	-0.097	0	0.026	0.137	0.003	0.033	4.158	0.005	-0.009
0.012	0.011	-0.084	-0.005	0.002	0.113	0.002	-0.001	4.087	0.008	-0.007
0.025	0.007	-0.092	0.001	-0.018	0.102	0.001	-0.058	4.176	0.008	-0.009
0.032	0.015	-0.107	0.003	-0.04	0.141	0.002	-0.057	4.285	0.004	-0.016
-0.004	0.02	-0.104	-0.007	-0.063	0.171	0.012	0.004	4.275	0	-0.02
-0.028	0.008	-0.097	-0.013	-0.051	0.14	0.023	0.049	4.168	0.003	-0.014
0.002	0.007	-0.101	-0.01	-0.008	0.114	0.01	0.03	3.923	0.01	-0.009
0.014	0.025	-0.107	-0.011	0.018	0.137	-0.017	-0.003	3.573	0.013	-0.021
-0.015	0.019	-0.11	-0.009	0.028	0.23	-0.015	0.002	3.169	0.012	-0.029
-0.018	0.005	-0.116	0.002	0.038	0.357	0.006	0.027	2.776	0.011	-0.016
0.009	0.016	-0.12	0.008	0.016	0.415	0.008	0.05	2.409	0.012	-0.013
0.016	0.017	-0.113	0.006	-0.025	0.42	-0.002	0.054	2.095	0.013	-0.017
-0.001	0.004	-0.102	0.008	-0.031	0.397	-0.005	0.001	1.971	0.008	-0.008
0.003	0.015	-0.099	0.018	-0.013	0.286	0	-0.053	1.86	-0.002	-0.008
0.007	0.029	-0.104	0.019	-0.001	0.189	0.003	-0.017	1.724	-0.005	-0.015
-0.014	0.028	-0.114	0.005	0.002	0.231	0.001	0.029	1.698	-0.001	-0.018
-0.026	0.021	-0.129	-0.004	0.009	0.307	0.005	0.01	1.535	0.006	-0.019
-0.022	0.009	-0.126	0	0.015	0.33	0.009	0.022	1.202	0.006	-0.012
-0.015	0.009	-0.11	0	-0.007	0.288	0.005	0.088	0.838	0	-0.004
-0.009	0.024	-0.112	-0.009	-0.034	0.18	0.002	0.104	0.438	0.003	-0.011
0.004	0.024	-0.116	-0.01	-0.04	0.11	0.003	0.105	0.02	0.014	-0.019
0.002	0.014	-0.112	-0.005	-0.03	0.091	0.003	0.087	-0.42	0.018	-0.018
-0.02	0.013	-0.11	-0.006	-0.011	0.031	0.003	-0.172	-0.733	0.008	-0.013
-0.021	0.02	-0.109	-0.006	0.002	-0.053	0.004	-0.489	-0.915	-0.002	-0.011
-0.009	0.03	-0.116	0.002	0.008	-0.08	0	-0.363	-1.164	-0.007	-0.016
-0.002	0.027	-0.132	0.002	0.012	-0.014	-0.002	0.004	-1.402	-0.003	-0.012
0.005	0.013	-0.127	-0.002	0.01	0.072	-0.002	0.132	-1.561	-0.007	-0.008
0.005	0.005	-0.109	-0.001	0.012	0.067	-0.003	0.102	-1.711	-0.016	-0.013
0.002	0.011	-0.112	0.001	0.015	0.005	0.005	0.082	-1.798	-0.007	-0.01
0.003	0.02	-0.112	-0.003	0.013	-0.056	0.011	0.069	-1.756	-0.003	-0.007
0.006	0.009	-0.087	-0.005	0.013	-0.106	-0.005	0.082	-1.575	-0.013	-0.003
-0.006	0.004	-0.086	-0.003	0.01	-0.122	-0.013	0.077	-1.301	-0.008	0.006
-0.02	0.019	-0.112	-0.006	0.003	-0.157	0	0.02	-0.99	-0.003	0
-0.005	0.019	-0.109	-0.007	0.001	-0.164	0.008	-0.016	-0.668	-0.01	-0.016
0.005	0.013	-0.093	0	-0.002	-0.071	0.002	-0.038	-0.344	-0.014	-0.015
-0.01	0.014	-0.106	-0.002	-0.006	0.178	-0.005	-0.056	-0.033	-0.017	-0.001
-0.007	0.009	-0.122	-0.014	-0.007	0.547	-0.004	-0.024	0.192	-0.015	-0.004
-0.007	0.003	-0.111	-0.015	-0.004	0.688	0	0.002	0.348	-0.004	-0.02
-0.02	0.005	-0.1	-0.006	-0.012	0.634	0.001	-0.002	0.567	-0.002	-0.024
-0.008	0.018	-0.113	-0.009	-0.024	0.675	-0.001	-0.02	0.772	-0.005	-0.019
-0.006	0.029	-0.12	-0.006	-0.017	0.66	-0.002	-0.06	0.908	-0.001	-0.017
-0.023	0.018	-0.111	0.005	-0.005	0.459	0.006	-0.06	1.114	0.003	-0.014
-0.014	0.011	-0.111	0.004	-0.002	0.204	0.01	-0.024	1.259	-0.001	-0.011
0.007	0.025	-0.12	0.003	0.005	0.079	0.001	-0.016	1.282	-0.006	-0.015
0.013	0.029	-0.115	0.008	0.002	0.207	0	-0.031	1.514	-0.001	-0.016
0.011	0.014	-0.106	0.006	-0.012	0.435	0.011	-0.044	2.011	0.003	-0.01
0.003	0.013	-0.108	0.001	-0.009	0.49	0.007	-0.016	2.55	-0.003	-0.003
-0.008	0.03	-0.117	0.003	0.004	0.379	-0.005	0.032	3.087	-0.002	0
-0.01	0.033	-0.12	0.007	0.001	0.274	-0.003	0.032	3.682	0.001	-0.005
0.002	0.017	-0.106	0.009	-0.007	0.249	0.003	-0.031	4.197	-0.001	-0.009
0.012	0.02	-0.103	0.002	-0.004	0.149	-0.002	-0.082	4.386	0.006	-0.003
-0.002	0.027	-0.116	-0.005	-0.008	-0.116	-0.005	-0.061	4.354	0.01	-0.007
-0.007	0.009	-0.11	0	-0.017	-0.267	-0.004	-0.018	4.296	0.004	-0.014
0.016	0.007	-0.104	-0.001	-0.011	-0.172	-0.008	-0.009	4.195	0.006	-0.01
0.027	0.029	-0.112	-0.02	-0.004	-0.019	-0.007	-0.029	4.063	0.014	-0.009
0.011	0.026	-0.103	-0.023	-0.001	0.043	0.005	-0.05	3.937	0.018	-0.007
0.001	0.015	-0.092	-0.006	-0.003	-0.031	0.02	-0.025	3.88	0.02	-0.012
0.007	0.021	-0.106	-0.001	-0.008	-0.112	0.02	0.031	3.873	0.024	-0.032
-0.001	0.023	-0.108	-0.001	-0.001	-0.093	0.001	0.044	3.781	0.021	-0.025
-0.022	0.015	-0.097	0.007	0.003	-0.114	-0.008	-0.002	3.64	0.011	-0.005
-0.03	0.009	-0.103	0.007	-0.006	-0.171	0	-0.046	3.484	0.007	-0.007
-0.03	0.014	-0.111	0.003	-0.009	-0.133	-0.001	-0.044	3.218	0.012	-0.014
-0.023	0.024	-0.112	0.006	0.002	-0.093	-0.007	-0.034	2.898	0.019	-0.013
-0.004	0.014	-0.112	0	0.004	-0.074	0.002	-0.044	2.656	0.019	-0.006
0.003	0	-0.104	-0.009	-0.016	-0.011	0.006	-0.04	2.407	0.01	0.002
-0.003	0.017	-0.101	0.002	-0.028	0.024	-0.004	-0.024	2.064	0.01	-0.006
0.006	0.027	-0.111	0.006	-0.012	0.022	0.002	-0.02	1.809	0.02	-0.013
0.019	0.007	-0.12	-0.013	-0.001	0.034	0.006	-0.013	1.595	0.018	-0.01
0.009	0.005	-0.12	-0.012	0.002	0.023	-0.003	0.004	1.309	0.003	-0.014
-0.013	0.023	-0.12	0.008	0.009	-0.017	0.002	0.004	1.092	-0.003	-0.015
-0.022	0.024	-0.127	0	0.005	-0.015	0.003	-0.017	0.717	0.003	-0.01
-0.01	0.016	-0.13	-0.01	-0.004	-0.011	-0.007	-0.027	0.115	0.007	-0.01
-0.001	0.014	-0.122	0.009	0.001	-0.083	0.002	-0.008	-0.407	0.004	-0.012
-0.003	0.01	-0.114	0.011	0.003	-0.157	0.007	0.007	-0.863	-0.004	-0.007
-0.005	0.01	-0.108	-0.008	-0.005	-0.055	-0.003	0.003	-1.271	-0.004	-0.005
-0.008	0.025	-0.101	-0.002	-0.002	0.239	-0.002	-0.004	-1.557	0.007	-0.008
0.002	0.033	-0.105	0.01	0.011	0.457	0.001	-0.002	-1.754	0	0.002
0.014	0.019	-0.11	0	0.01	0.598	0.003	-0.002	-1.884	-0.017	0.003
0.001	0.009	-0.109	-0.007	-0.005	0.901	0.012	-0.007	-1.871	-0.019	-0.014
-0.01	0.016	-0.12	0.001	-0.001	1.121	0.006	-0.01	-1.683	-0.024	-0.012
-0.008	0.024	-0.133	-0.003	0.013	0.853	-0.009	-0.01	-1.499	-0.031	-0.001
-0.008	0.025	-0.123	-0.01	0.007	0.362	-0.011	-0.015	-1.352	-0.027	-0.009
-0.008	0.022	-0.099	-0.007	-0.013	0.208	-0.005	-0.015	-1.143	-0.024	-0.018
-0.009	0.028	-0.086	-0.01	-0.027	0.334	-0.001	-0.009	-0.975	-0.02	-0.015
-0.013	0.031	-0.094	-0.013	-0.032	0.445	0.002	-0.009	-0.936	-0.013	-0.011
-0.003	0.02	-0.107	0	-0.025	0.498	0.016	-0.003	-0.864	-0.004	-0.023
0.011	0.018	-0.113	0.009	-0.019	0.519	0.024	0.005	-0.57	0.006	-0.035
-0.003	0.018	-0.115	-0.007	-0.009	0.592	0.008	-0.004	-0.236	0.001	-0.022
-0.022	0.005	-0.116	-0.018	0.009	0.633	0.001	-0.01	0.002	-0.006	-0.011
0.004	0.005	-0.105	-0.006	0.017	0.43	0.008	0	0.349	-0.004	-0.017
0.028	0.029	-0.105	0.007	0.013	0.055	0.006	0	0.773	-0.009	-0.02
-0.002	0.037	-0.12	0.005	0.015	-0.159	-0.003	-0.008	1.131	-0.006	-0.021
-0.012	0.023	-0.116	-0.006	0.011	-0.101	-0.005	-0.01	1.474	0.005	-0.027
0.006	0.022	-0.116	-0.008	-0.004	0.032	0.001	-0.009	1.676	0.003	-0.031
-0.009	0.019	-0.132	-0.001	-0.008	0.105	0.009	-0.01	1.742	0.001	-0.031
-0.015	0.003	-0.125	0.005	-0.006	0.072	0.009	-0.006	2.069	0.007	-0.013
0.012	0.006	-0.111	0.012	-0.011	0.005	0.001	-0.005	2.635	0.003	0.001
0.012	0.019	-0.104	0.013	-0.009	0.036	-0.004	-0.001	3.038	-0.005	-0.011
-0.012	0.019	-0.092	0.002	0.001	0.018	-0.003	0.015	3.281	-0.004	-0.013
-0.024	0.019	-0.098	-0.003	0.003	-0.11	-0.005	0.027	3.637	-0.001	0.004
-0.013	0.018	-0.117	0.001	0.004	-0.081	-0.009	0.03	4.125	0.001	0.003
0.01	0.005	-0.115	-0.005	-0.003	0.054	-0.009	0.024	4.441	0.008	-0.008
0.008	0.005	-0.102	-0.001	-0.014	0.058	-0.006	0.022	4.428	0.008	-0.011
-0.017	0.019	-0.099	0.014	-0.007	0.051	0	0.04	4.344	0.001	-0.011
-0.015	0.013	-0.102	0	-0.006	0.103	-0.008	0.031	4.378	0.008	-0.003
-0.004	0.002	-0.11	-0.02	-0.02	0.126	-0.018	-0.049	4.357	0.019	0.001
-0.004	0.016	-0.107	-0.008	-0.015	0.135	-0.004	-0.1	4.116	0.015	-0.012
-0.005	0.023	-0.091	0.001	0	0.148	0.014	-0.045	3.796	0.015	-0.011
-0.017	0.01	-0.086	-0.007	0.004	0.223	0.011	0.015	3.529	0.021	-0.001
-0.02	0.009	-0.101	-0.005	0.004	0.346	0.005	0.004	3.098	0.011	-0.01
0.002	0.005	-0.122	0	-0.004	0.301	0.009	-0.022	2.588	0	-0.013
0.009	0	-0.134	-0.005	-0.018	0.114	0.016	-0.017	2.383	0.004	-0.007
0.006	0.016	-0.127	0	-0.021	0.057	0.018	0.008	2.301	0.013	-0.013
0.008	0.015	-0.114	0.005	-0.014	0.098	0.017	0.039	2.146	0.015	-0.01
-0.006	0.001	-0.123	-0.005	-0.005	0.074	0.009	0.048	2.09	0.007	0
-0.007	0.019	-0.12	0.002	-0.012	0.03	-0.005	-0.001	2.003	0.004	-0.009
0.015	0.035	-0.091	0.015	-0.031	0.011	-0.007	-0.089	1.703	0.008	-0.017
0.015	0.024	-0.09	0.008	-0.042	-0.007	0.002	-0.127	1.314	0.01	-0.011
0.003	0.024	-0.116	-0.002	-0.037	-0.018	-0.001	-0.05	0.964	0.006	-0.009
-0.006	0.032	-0.12	0.002	-0.013	0.004	0.001	0.075	0.65	-0.002	-0.006
-0.016	0.02	-0.103	0.011	0.01	0.026	0.015	0.081	0.341	0.003	-0.003
-0.006	0.01	-0.108	-0.002	0.014	0.014	0.008	-0.01	0.116	0.011	-0.006
0.005	0.015	-0.119	-0.029	0.011	-0.022	-0.008	-0.02	0.019	0.006	-0.009
0.001	0.015	-0.113	-0.019	-0.004	-0.081	-0.004	0.025	-0.086	0.003	-0.012
0	0.024	-0.113	0.004	-0.023	-0.097	-0.002	0.03	-0.309	0.001	-0.013
0	0.037	-0.111	-0.004	-0.018	-0.079	-0.011	-0.035	-0.611	-0.003	-0.015
0	0.022	-0.101	-0.012	0.007	-0.125	0.002	-0.17	-0.831	0.001	-0.023
0.003	0.006	-0.107	-0.006	0.021	-0.133	0.022	-0.201	-0.987	0.006	-0.019
-0.01	0.012	-0.12	-0.006	0.013	-0.036	0.015	-0.055	-1.185	0.003	-0.009
-0.02	0.019	-0.113	0.007	0.007	0.06	-0.003	0.062	-1.293	-0.007	-0.009
-0.007	0.021	-0.105	0.023	0.008	0.105	-0.013	0.052	-1.245	-0.015	-0.003
-0.01	0.017	-0.11	0.012	-0.004	0.109	-0.006	-0.013	-1.128	-0.006	0.003
-0.014	0.012	-0.11	-0.003	-0.028	0.179	0.005	-0.053	-0.884	0.005	-0.008
0.007	0.014	-0.107	0	-0.048	0.32	0	-0.041	-0.408	0.002	-0.015
0.009	0.025	-0.114	-0.001	-0.05	0.35	-0.006	-0.02	0.06	0.001	-0.012
-0.008	0.029	-0.117	-0.012	-0.022	0.357	0.003	0.007	0.273	0.006	-0.013
-0.009	0.018	-0.113	-0.004	-0.002	0.48	0.006	0.04	0.439	0.003	-0.013
0.008	0.008	-0.117	0.015	-0.013	0.545	0.004	-0.026	0.611	-0.002	-0.011
0.007	0.007	-0.121	0.004	-0.024	0.479	0.005	-0.131	0.719	-0.001	-0.017
-0.021	0.008	-0.117	-0.015	-0.008	0.428	0.007	-0.081	0.869	0.003	-0.017
-0.01	0.005	-0.11	-0.011	0.027	0.408	0.002	0.006	1.018	0.006	-0.007
0.02	0.008	-0.106	-0.003	0.033	0.355	-0.01	-0.004	1.122	0.004	-0.014
-0.006	0.026	-0.109	-0.001	0.022	0.354	-0.011	-0.009	1.231	-0.003	-0.026
-0.035	0.034	-0.116	0.002	0.044	0.388	0.005	-0.007	1.421	-0.009	-0.021
-0.007	0.017	-0.116	-0.007	0.057	0.334	0.011	0.004	1.768	-0.008	-0.015
0.016	0.006	-0.105	-0.013	0.037	0.283	0.002	0.052	2.199	-0.005	-0.018
-0.004	0.013	-0.097	0.009	0.025	0.281	0	0.019	2.62	-0.005	-0.021
-0.008	0.017	-0.102	0.014	0.021	0.184	-0.002	-0.083	2.952	-0.003	-0.01
0.019	0.009	-0.108	-0.008	0.012	0.024	-0.004	-0.089	3.143	-0.002	0.001
0.019	0.011	-0.109	-0.007	0.008	0.059	0.005	-0.011	3.247	0	-0.007
-0.005	0.028	-0.109	0.009	0	0.217	0.006	0.007	3.399	-0.006	-0.015
-0.016	0.025	-0.116	0.005	-0.006	0.175	-0.005	-0.036	3.573	-0.013	-0.013
-0.005	0.014	-0.121	-0.006	-0.003	0.063	-0.011	-0.048	3.607	-0.003	-0.013
0.014	0.026	-0.11	-0.007	-0.007	0.129	-0.008	-0.04	3.553	-0.006	-0.011
0.02	0.032	-0.097	-0.005	-0.011	0.189	0.002	-0.045	3.465	-0.019	-0.007
0.02	0.02	-0.096	-0.005	-0.003	0.157	0.012	-0.033	3.376	-0.01	-0.007
0.013	0.012	-0.093	-0.006	0.001	0.157	0.009	-0.019	3.417	-0.004	-0.01
-0.007	0.013	-0.093	0.001	0.006	0.111	0.004	-0.039	3.477	-0.014	-0.017
-0.019	0.023	-0.104	0.008	0.018	0.02	0.011	-0.046	3.276	-0.017	-0.016
-0.006	0.037	-0.119	0.007	0.011	0.016	0.009	-0.014	2.895	-0.015	-0.01
0.006	0.041	-0.127	-0.003	-0.001	0.011	-0.005	0.009	2.609	-0.017	-0.018
-0.007	0.026	-0.132	-0.013	-0.006	-0.069	-0.01	-0.002	2.245	-0.003	-0.027
-0.018	0.011	-0.128	-0.005	-0.02	-0.188	-0.01	-0.012	1.648	0.022	-0.019
-0.015	0.02	-0.111	0.007	-0.03	-0.267	-0.004	-0.006	1.174	0.021	-0.011
-0.017	0.03	-0.113	0.004	-0.026	-0.247	0.009	-0.003	1.237	0.011	-0.013
-0.017	0.023	-0.127	-0.006	-0.025	-0.222	0.012	-0.009	1.668	0.018	-0.016
-0.014	0.014	-0.113	-0.015	-0.028	-0.151	0.004	-0.013	1.813	0.015	-0.009
-0.029	0.021	-0.096	-0.01	-0.022	-0.001	-0.001	-0.014	1.698	0.004	0.002
-0.03	0.027	-0.101	-0.001	-0.008	0.042	-0.004	-0.011	1.732	0.015	-0.002
-0.007	0.009	-0.103	-0.006	-0.005	0.063	-0.001	-0.011	1.652	0.03	-0.015
-0.009	-0.006	-0.094	-0.009	-0.012	0.18	0.007	-0.009	1.015	0.027	-0.011
-0.023	0.001	-0.09	0.003	-0.019	0.204	0.006	-0.004	-0.007	0.021	0.001
-0.02	0.009	-0.097	0.012	-0.018	0.098	-0.002	-0.004	-0.712	0.024	-0.001
-0.025	0.008	-0.11	0.004	0.002	0.005	0	0.001	-0.828	0.025	-0.004
-0.018	0.012	-0.121	-0.006	0.02	0.029	-0.001	0.007	-0.804	0.009	-0.007
0.008	0.026	-0.118	-0.005	0.011	0.114	-0.003	0.003	-0.87	-0.012	-0.011
-0.006	0.03	-0.114	0.003	-0.005	0.14	0.011	-0.003	-0.895	-0.01	-0.006
-0.034	0.016	-0.118	0.009	-0.013	0.243	0.009	-0.005	-0.851	0.003	-0.005
-0.014	0.008	-0.112	0.001	-0.015	0.419	-0.012	0.002	-0.773	0.003	-0.013
0.015	0.022	-0.107	-0.01	-0.006	0.439	-0.011	0.007	-0.773	0.002	-0.016
0.031	0.027	-0.11	-0.003	-0.004	0.409	0.006	0.002	-0.863	0.005	-0.016
0.033	0.011	-0.115	0.003	-0.01	0.431	0.006	0.009	-0.866	-0.002	-0.012
0.001	0.003	-0.124	-0.01	-0.002	0.432	0.002	0.024	-0.627	-0.012	-0.01
-0.026	0.009	-0.125	-0.01	0.003	0.508	0.004	0.032	-0.3	-0.012	-0.011
0.002	0.016	-0.114	0.004	-0.009	0.647	-0.004	0.043	-0.295	-0.005	-0.007
0.027	0.015	-0.114	0.001	-0.01	0.706	-0.003	0.048	-0.427	0.005	-0.007
-0.004	0.009	-0.129	-0.008	-0.021	0.684	0.005	0.03	-0.34	0.007	-0.013
-0.019	0.003	-0.121	-0.006	-0.045	0.601	0	0.001	-0.153	0	-0.017
0.014	-0.001	-0.098	-0.001	-0.03	0.476	0	-0.024	0.178	-0.003	-0.017
0.034	0.003	-0.101	0.001	-0.007	0.392	0.014	-0.053	0.594	-0.005	-0.01
0.031	0.018	-0.109	0.002	-0.004	0.379	0.013	-0.072	0.86	-0.007	-0.004
0.012	0.023	-0.108	0.003	0.013	0.375	0.002	-0.066	1.123	0	-0.01
-0.015	0.011	-0.117	-0.004	0.012	0.34	0.008	-0.036	1.44	0.005	-0.007
-0.024	0.016	-0.122	-0.008	-0.012	0.308	0.018	0.007	1.608	0	0
-0.023	0.028	-0.123	0.001	-0.016	0.237	0.007	0.029	1.797	-0.007	-0.009
-0.012	0.013	-0.13	0.006	-0.012	0.114	-0.006	-0.005	2.207	-0.006	-0.024
-0.005	0.015	-0.118	-0.001	-0.016	0.085	-0.007	-0.077	2.546	-0.002	-0.028
-0.013	0.033	-0.093	0.001	-0.02	0.084	-0.008	-0.134	2.749	-0.002	-0.023
0.006	0.024	-0.089	0.008	-0.031	-0.011	-0.001	-0.111	3.079	-0.002	-0.025
0.031	0.015	-0.094	-0.002	-0.037	-0.095	0.006	0.004	3.404	-0.006	-0.024
0.007	0.017	-0.095	-0.013	-0.018	-0.078	-0.001	0.083	3.511	-0.007	-0.012
-0.02	0.017	-0.103	-0.006	0.004	-0.017	-0.006	0.024	3.657	0	-0.001
-0.006	0.021	-0.108	-0.002	0.009	-0.033	-0.01	-0.05	3.902	0.004	-0.003
0.018	0.017	-0.112	-0.004	0.021	-0.033	-0.011	-0.021	3.873	-0.002	-0.012
0.016	0.009	-0.109	0	0.04	0.085	0.004	0.011	3.722	-0.002	-0.011
-0.008	0.015	-0.094	0.005	0.037	0.139	0.006	-0.014	3.723	0.005	-0.005
-0.016	0.022	-0.093	0.011	0.012	0.096	-0.003	-0.026	3.597	0.008	-0.009
-0.009	0.024	-0.107	0.02	-0.003	0.075	0.002	-0.018	3.255	0.008	-0.016
-0.021	0.023	-0.114	0.015	0.002	0.077	0.001	-0.017	2.998	0.004	-0.019
-0.038	0.018	-0.12	-0.006	0.002	0.02	-0.008	-0.017	3.13	-0.001	-0.019
-0.017	0.024	-0.117	-0.01	-0.005	-0.121	-0.006	-0.011	3.42	0.005	-0.013
0.015	0.032	-0.1	-0.001	0.002	-0.146	0.005	-0.007	3.33	0.008	-0.007
0.009	0.028	-0.101	-0.008	0.009	-0.052	0.015	-0.013	2.984	0.001	-0.008
-0.005	0.021	-0.114	-0.017	0.008	-0.051	0.013	-0.021	2.687	0.008	-0.009
-0.002	0.016	-0.111	-0.007	0.005	-0.033	-0.002	-0.019	2.392	0.021	-0.008
-0.001	0.013	-0.107	0.001	-0.002	0.051	-0.009	-0.021	1.978	0.009	-0.008
-0.005	0.013	-0.115	-0.004	-0.014	0.02	0	-0.024	1.586	-0.002	-0.011
-0.003	0.015	-0.118	-0.006	-0.025	-0.015	0.008	-0.014	1.437	0.001	-0.015
-0.001	0.019	-0.114	-0.008	-0.023	0.066	0.003	-0.011	1.164	0.001	-0.015
-0.015	0.031	-0.117	-0.012	-0.007	0.09	-0.002	-0.018	0.634	0.003	-0.01
-0.017	0.032	-0.127	-0.007	0.006	-0.027	0.001	-0.016	0.305	0.006	-0.01
0.005	0.013	-0.115	-0.004	0.004	-0.161	0.012	-0.01	0.111	0.006	-0.018
0.012	0.007	-0.1	-0.002	-0.005	-0.223	0.016	-0.005	-0.156	0.007	-0.02
0.008	0.014	-0.108	0.006	-0.014	-0.218	0.006	-0.003	-0.396	0.001	-0.008
0.011	0.012	-0.105	0.007	-0.022	-0.134	-0.004	-0.008	-0.7	-0.006	-0.001
0	0.012	-0.094	-0.002	-0.017	-0.036	-0.006	-0.012	-1.055	-0.005	-0.011
-0.01	0.02	-0.101	0	0.004	-0.05	-0.001	-0.012	-1.147	-0.003	-0.014
-0.005	0.026	-0.112	0.008	0.009	-0.077	0.002	-0.012	-0.977	-0.005	-0.01
-0.018	0.013	-0.112	-0.003	-0.009	0.01	-0.001	-0.015	-0.969	-0.006	-0.009
-0.024	0.002	-0.111	-0.016	-0.02	0.109	-0.004	-0.012	-1.078	0.001	0.001
0.008	0.015	-0.109	-0.003	-0.002	0.128	-0.006	-0.008	-0.91	0.005	0.006
0.029	0.019	-0.104	0.01	0.026	0.131	0	-0.013	-0.667	-0.004	-0.005
0.015	0.009	-0.104	0.002	0.023	0.177	0.015	-0.018	-0.549	-0.004	-0.015
-0.006	0.012	-0.116	-0.009	0.006	0.224	0.015	-0.014	-0.28	0.001	-0.014
-0.015	0.014	-0.132	-0.008	-0.005	0.263	0	-0.012	0.128	0.001	-0.018
-0.003	0.023	-0.131	0.004	-0.014	0.275	-0.005	-0.013	0.312	-0.004	-0.023
0.007	0.034	-0.128	0.011	-0.01	0.236	-0.004	-0.013	0.231	-0.006	-0.016
0.001	0.024	-0.129	0.006	-0.003	0.221	0.002	-0.019	0.271	-0.004	-0.007
0.006	0.02	-0.109	0.003	-0.006	0.242	0.014	-0.017	0.527	-0.012	-0.003
0.031	0.029	-0.091	0.005	-0.001	0.286	0.01	-0.006	0.764	-0.017	0.003
0.032	0.017	-0.101	0.003	-0.001	0.37	-0.004	-0.008	1.001	-0.005	0.005
-0.001	0.006	-0.108	0	-0.012	0.398	0.001	-0.013	1.193	0	-0.006
-0.017	0.014	-0.106	0	-0.002	0.396	0.015	-0.013	1.354	-0.009	-0.015
-0.014	0.02	-0.114	0.001	0.004	0.42	0.009	-0.013	1.706	-0.013	-0.013
-0.015	0.024	-0.127	0.006	-0.017	0.391	0.001	-0.013	2.123	-0.009	-0.012
-0.004	0.032	-0.13	0.004	-0.021	0.44	0.007	-0.015	2.488	-0.003	-0.016
-0.005	0.025	-0.119	-0.004	-0.007	0.589	0.009	-0.014	2.807	-0.001	-0.015
-0.019	0.015	-0.108	-0.002	-0.006	0.565	0.001	-0.003	2.984	-0.001	-0.007
-0.01	0.01	-0.109	0.001	-0.009	0.415	0	0	3.081	0.007	0
0.003	0.007	-0.107	-0.004	-0.008	0.402	-0.003	-0.012	3.164	0.02	-0.004
0.002	0.01	-0.094	-0.006	-0.007	0.547	-0.007	-0.019	3.295	0.028	-0.014
-0.01	0.017	-0.094	0	-0.011	0.682	-0.001	-0.016	3.404	0.017	-0.016
-0.021	0.019	-0.109	-0.003	-0.007	0.656	0	-0.01	3.383	-0.002	-0.018
-0.011	0.017	-0.109	-0.01	0.015	0.532	-0.008	-0.002	3.418	0.003	-0.018
0.004	0.017	-0.099	-0.008	0.02	0.403	-0.009	-0.007	3.543	0.019	-0.016
-0.008	0.02	-0.085	-0.007	0.006	0.274	0	-0.018	3.6	0.016	-0.012
-0.032	0.012	-0.075	-0.007	0.005	0.22	0.003	-0.017	3.53	0.014	-0.008
-0.031	-0.006	-0.098	-0.005	0.002	0.244	-0.001	-0.017	3.305	0.02	-0.014
-0.01	-0.01	-0.126	-0.009	-0.011	0.249	-0.005	-0.017	2.987	0.017	-0.023
-0.001	0.004	-0.123	-0.009	-0.009	0.223	-0.002	-0.014	2.661	0.009	-0.02
-0.006	0.018	-0.114	0.001	-0.004	0.207	0.006	-0.019	2.397	0.011	-0.007
-0.01	0.026	-0.123	-0.003	-0.01	0.174	0.009	-0.018	2.223	0.012	-0.005
0.001	0.029	-0.13	-0.012	-0.009	0.141	0.005	-0.005	2.066	0.008	-0.017
0.016	0.018	-0.123	-0.003	-0.009	0.136	0.002	0.003	1.957	0.009	-0.02
-0.008	0.008	-0.113	0.006	-0.013	0.062	0.003	-0.005	1.901	0.007	-0.016
-0.032	0.01	-0.106	0	-0.011	-0.066	0.003	-0.019	1.752	0.004	-0.012
-0.015	0.01	-0.108	-0.003	-0.008	-0.084	0.003	-0.022	1.652	0.001	-0.008
-0.005	0.011	-0.113	0	-0.005	-0.002	0.004	-0.012	1.602	-0.001	-0.016
-0.017	0.017	-0.104	-0.004	-0.002	0.017	0.005	-0.013	1.292	0	-0.02
0.004	0.024	-0.1	-0.004	-0.006	-0.084	0.001	-0.022	0.923	-0.005	-0.011
0.029	0.021	-0.115	0.004	-0.009	-0.198	-0.001	-0.021	0.578	-0.002	-0.012
0.004	0.018	-0.123	0.003	-0.012	-0.328	-0.001	-0.018	0.009	0.011	-0.016
-0.022	0.031	-0.113	0.004	-0.017	-0.503	-0.001	-0.015	-0.541	0.004	-0.006
-0.008	0.032	-0.102	0.007	-0.012	-0.553	0.003	-0.009	-0.817	-0.008	0.004
0.013	0.015	-0.108	-0.004	0	-0.407	0.004	-0.011	-0.875	-0.004	-0.005
0.017	0.014	-0.112	-0.008	0.008	-0.226	-0.003	-0.01	-0.877	-0.005	-0.02
0.014	0.019	-0.103	0.002	0.012	-0.125	-0.006	-0.009	-0.941	-0.014	-0.017
0.018	0.012	-0.101	0.002	0.003	-0.068	-0.006	-0.018	-1.002	-0.015	-0.009
0.008	0.02	-0.109	-0.002	-0.015	-0.025	-0.003	-0.024	-1.013	-0.004	-0.012
-0.015	0.029	-0.115	0	-0.018	0.036	0.005	-0.028	-0.967	0.004	-0.008
-0.012	0.012	-0.113	-0.002	-0.006	0.101	0.004	-0.026	-0.918	-0.001	-0.007
-0.003	0.008	-0.109	-0.007	-0.001	0.062	0	-0.008	-0.813	-0.008	-0.016
-0.002	0.019	-0.108	-0.003	-0.005	0.038	0.002	-0.005	-0.564	-0.008	-0.016
-0.002	0.013	-0.11	0.006	0.001	0.19	-0.002	-0.018	-0.498	-0.001	-0.009
-0.023	0.009	-0.12	0.006	0.007	0.367	-0.003	-0.021	-0.527	0.004	-0.006
-0.033	0.02	-0.125	-0.001	0.009	0.441	0.005	-0.017	-0.202	-0.002	-0.004
-0.022	0.032	-0.111	-0.003	0.011	0.447	0.009	-0.008	0.094	-0.006	-0.015
-0.022	0.027	-0.106	-0.001	0.009	0.424	0.004	-0.002	0.099	0.002	-0.027
-0.018	0.01	-0.12	-0.001	0.013	0.436	0	-0.002	0.305	0.008	-0.013
-0.013	0.012	-0.119	-0.003	0.016	0.48	0.005	-0.007	0.692	-0.003	-0.009
0.006	0.023	-0.106	-0.007	0.002	0.455	0.007	-0.02	0.871	-0.015	-0.021
0.029	0.014	-0.108	-0.014	-0.011	0.376	-0.001	-0.029	1.041	-0.01	-0.021
0.004	0.004	-0.109	-0.016	-0.011	0.335	-0.005	-0.016	1.345	0.005	-0.02
-0.021	0.014	-0.104	0.002	-0.013	0.339	0	-0.001	1.445	0.007	-0.018
-0.005	0.02	-0.109	0.017	-0.017	0.328	0.004	-0.01	1.481	-0.002	-0.011
0.006	0.015	-0.109	0.007	-0.019	0.299	0	-0.021	1.871	-0.005	-0.017
0	0.024	-0.101	0	-0.014	0.246	-0.003	-0.017	2.437	0	-0.015
-0.001	0.038	-0.111	0.004	-0.009	0.129	-0.001	-0.021	2.875	0.004	-0.002
0.001	0.026	-0.126	0.001	-0.022	0.023	-0.005	-0.023	3.311	0	-0.008
-0.002	0.005	-0.119	-0.002	-0.021	0.008	-0.007	-0.011	3.759	-0.007	-0.014
-0.004	0.013	-0.111	0.001	0.016	0.052	0.005	-0.008	3.93	-0.006	-0.002
0.005	0.024	-0.114	-0.003	0.032	0.092	0.008	-0.015	3.886	-0.001	0.001
0.013	0.017	-0.111	-0.004	0.011	0.086	0	-0.008	3.872	-0.003	-0.004
0.012	0.021	-0.106	0.007	0.002	0.075	-0.003	0.001	3.979	-0.004	-0.005
0.013	0.024	-0.106	0.004	0.007	0.107	-0.002	-0.003	4.149	0.011	-0.003
-0.001	0.009	-0.108	-0.01	0.001	0.137	0.002	-0.011	4.101	0.023	-0.002
-0.003	0.003	-0.114	-0.003	0.002	0.113	0.005	-0.011	3.929	0.009	-0.009
0.02	0.015	-0.119	0.009	0.005	0.066	0	-0.002	3.864	0.001	-0.016
0.021	0.026	-0.121	-0.004	-0.011	0.051	0	0.012	3.73	0.012	-0.012
-0.001	0.02	-0.124	-0.016	-0.018	0.027	0.008	0.016	3.473	0.01	-0.008
-0.019	0.011	-0.114	-0.002	-0.004	-0.015	0.009	0.004	3.242	-0.002	-0.007
-0.028	0.018	-0.095	0.005	-0.006	0.018	0.003	-0.014	2.978	-0.004	-0.002
-0.02	0.028	-0.1	0.004	-0.014	0.069	-0.007	-0.017	2.54	0	-0.004
0	0.021	-0.112	0.004	-0.004	0.038	-0.014	-0.015	2.152	0.007	-0.017
0.01	0.015	-0.11	-0.003	0.006	0.061	-0.004	-0.071	2.037	0.016	-0.016
-0.003	0.027	-0.109	0.003	-0.003	0.169	0.011	-0.148	1.927	0.023	-0.005
-0.018	0.025	-0.106	0.007	-0.018	0.204	0.009	-0.115	1.659	0.018	-0.005
-0.007	0.002	-0.104	-0.01	-0.018	0.205	0.001	-0.01	1.393	0.011	-0.008
0.016	-0.002	-0.111	-0.012	-0.006	0.261	-0.002	0.035	1.114	0.015	-0.015
0.01	0.014	-0.116	0.011	-0.004	0.325	0.003	0.024	0.767	0.009	-0.019
-0.001	0.022	-0.107	0.015	-0.01	0.362	0.006	0.01	0.419	-0.001	-0.009
0.002	0.024	-0.106	-0.005	-0.011	0.358	0.005	-0.001	0.068	0.008	-0.001
-0.009	0.021	-0.125	-0.012	-0.004	0.291	0.008	-0.012	-0.299	0.017	-0.005
-0.014	0.01	-0.117	-0.008	-0.002	0.199	0.012	-0.018	-0.649	0.01	-0.014
0.008	0.008	-0.09	-0.01	-0.004	0.154	0.01	-0.013	-0.969	-0.002	-0.025
0.019	0.014	-0.098	-0.014	-0.004	0.143	0.003	-0.005	-1.233	-0.004	-0.023
0.007	0.006	-0.1	-0.014	-0.005	0.17	-0.002	-0.007	-1.413	0.004	-0.004
-0.012	0.003	-0.087	-0.009	-0.004	0.268	-0.004	-0.008	-1.513	-0.001	0.005
-0.024	0.017	-0.103	-0.005	-0.009	0.321	-0.003	0.002	-1.577	-0.025	-0.005
-0.014	0.026	-0.11	-0.01	-0.014	0.295	-0.005	0.01	-1.577	-0.024	-0.01
0.008	0.027	-0.1	-0.009	-0.007	0.271	0.001	0.008	-1.424	-0.002	-0.009
0.008	0.023	-0.11	-0.001	-0.001	0.182	0.011	0.006	-1.081	-0.005	-0.02
-0.016	0.022	-0.12	-0.004	-0.004	0.053	0.014	0.016	-0.665	-0.016	-0.025
-0.027	0.027	-0.118	-0.001	-0.004	-0.002	0.011	0.022	-0.35	-0.008	-0.013
-0.012	0.026	-0.119	0.013	-0.007	-0.041	0.004	0.004	-0.15	0.001	-0.006
-0.005	0.013	-0.109	0.006	-0.015	-0.079	0.003	-0.007	-0.014	-0.001	-0.013
-0.01	0.009	-0.099	-0.007	-0.014	-0.097	0.004	0.008	0.147	-0.016	-0.012
0.002	0.025	-0.103	0	-0.013	-0.141	0.002	0.033	0.311	-0.026	-0.01
0.001	0.031	-0.104	0.005	-0.023	-0.18	-0.002	0.08	0.381	-0.015	-0.017
-0.014	0.021	-0.113	0.001	-0.022	-0.211	-0.002	0.095	0.529	-0.005	-0.021
-0.003	0.022	-0.125	-0.002	-0.008	-0.254	0.002	0.004	0.93	-0.003	-0.018
0.008	0.027	-0.113	-0.001	-0.003	-0.222	0.006	-0.097	1.428	-0.007	-0.018
0.003	0.023	-0.099	0	0.003	-0.119	0.003	-0.101	1.704	-0.018	-0.024
0.006	0.02	-0.109	0	0.004	-0.06	-0.002	-0.073	1.786	-0.013	-0.019
-0.001	0.016	-0.117	-0.001	-0.014	0.027	0.001	-0.094	2.011	-0.008	-0.012
-0.026	0.018	-0.108	0.005	-0.018	0.147	0.003	-0.115	2.365	-0.015	-0.018
-0.022	0.023	-0.101	0.006	0.01	0.17	-0.006	-0.079	2.707	-0.01	-0.016
-0.009	0.011	-0.109	-0.003	0.025	0.134	-0.009	-0.054	3.033	0.001	-0.008
-0.023	0.006	-0.13	0	0.026	0.111	0.003	-0.069	3.298	0.002	-0.009
-0.025	0.018	-0.139	0.013	0.031	0.125	0.006	-0.04	3.496	0	-0.011
-0.017	0.022	-0.124	0.014	0.019	0.177	0.001	0.01	3.624	0.002	-0.01
-0.008	0.02	-0.111	0.003	-0.004	0.251	0.001	0.014	3.766	0.011	-0.008
0.009	0.016	-0.108	-0.006	-0.005	0.34	0.002	0.003	3.969	0.021	-0.003
0.006	0.016	-0.104	-0.003	-0.008	0.425	0.007	-0.014	4.071	0.019	-0.005
0.005	0.022	-0.105	-0.002	-0.028	0.45	0.005	-0.029	4.005	0.014	-0.018
0.008	0.026	-0.114	-0.004	-0.022	0.372	-0.009	-0.012	3.876	0.018	-0.021
-0.014	0.024	-0.123	-0.007	0.003	0.317	-0.011	0.007	3.764	0.021	-0.008
-0.02	0.014	-0.126	-0.011	0.003	0.363	-0.006	-0.008	3.547	0.02	-0.009
0.003	0.004	-0.12	-0.003	-0.006	0.372	-0.003	-0.022	3.269	0.019	-0.018
0.024	0.006	-0.117	0.005	-0.003	0.32	0	0.006	3.185	0.02	-0.015
0.017	0.011	-0.119	-0.012	0.002	0.326	-0.003	0.043	3.046	0.022	-0.009
0.003	0.016	-0.115	-0.03	-0.002	0.365	-0.006	0.049	2.644	0.015	-0.009
0.017	0.026	-0.101	-0.023	-0.018	0.352	0.005	0.037	2.261	0.007	-0.018
0.02	0.016	-0.093	-0.009	-0.032	0.311	0.016	0.026	1.944	0.016	-0.022
-0.004	-0.008	-0.101	-0.005	-0.043	0.295	0.011	0.011	1.666	0.02	-0.012
-0.013	-0.001	-0.115	-0.003	-0.062	0.302	0.001	-0.015	1.528	0.011	-0.004
-0.009	0.024	-0.114	-0.001	-0.076	0.286	0.001	-0.047	1.382	0.011	-0.006
-0.011	0.026	-0.103	0.004	-0.06	0.235	-0.002	-0.064	1.066	0.016	-0.011
-0.011	0.008	-0.095	0.008	-0.025	0.199	-0.005	-0.055	0.816	0.018	-0.012
-0.011	0.001	-0.096	0.001	0.014	0.214	-0.003	-0.034	0.662	0.013	0.001
-0.016	0.015	-0.107	-0.003	0.048	0.261	-0.007	-0.013	0.135	-0.005	0
-0.004	0.029	-0.109	0.004	0.065	0.263	-0.008	0.009	-0.587	-0.01	-0.012
0.008	0.029	-0.104	0.005	0.055	0.244	0.001	0.014	-0.944	0	-0.01
-0.01	0.025	-0.113	-0.001	0.031	0.249	0.002	0.012	-1.103	-0.001	-0.01
-0.012	0.021	-0.126	0	0.012	0.222	-0.008	0.038	-1.278	-0.005	-0.012
0.016	0.013	-0.12	0.008	-0.014	0.197	-0.006	0.063	-1.194	-0.003	-0.003
0.003	0	-0.108	0.009	-0.03	0.201	0.01	0.01	-0.933	-0.007	-0.007
-0.023	-0.003	-0.109	0.004	-0.013	0.172	0.017	-0.088	-0.862	-0.006	-0.016
-0.009	0.015	-0.114	0.005	-0.007	0.131	0.007	-0.107	-0.847	-0.005	-0.011
0	0.032	-0.114	0.008	-0.019	0.084	0	-0.039	-0.844	-0.012	-0.007
0.004	0.015	-0.109	0.006	-0.005	0.027	0.01	0.027	-0.899	-0.013	-0.009
0.019	-0.012	-0.105	-0.004	0.016	0.013	0.013	0.055	-0.766	-0.007	-0.009
0.005	-0.002	-0.11	-0.006	0.017	0.028	-0.002	0.037	-0.543	-0.006	-0.008
-0.013	0.016	-0.11	-0.002	0.014	0.03	-0.009	-0.005	-0.315	-0.013	-0.01
0.015	0.018	-0.104	0.003	0.016	0.026	-0.004	-0.023	-0.021	-0.019	-0.006
0.029	0.022	-0.107	0.006	0.01	0.03	0.007	-0.066	0.243	-0.018	-0.001
-0.009	0.026	-0.115	0	-0.003	0.077	0.01	-0.14	0.499	-0.018	-0.009
-0.022	0.024	-0.114	-0.002	-0.001	0.16	0.002	-0.144	0.737	-0.015	-0.017
0.004	0.023	-0.106	0	0.014	0.221	0.001	-0.085	0.921	-0.012	-0.01
0.016	0.024	-0.104	-0.006	0.017	0.222	-0.001	-0.027	1.066	-0.011	-0.01
0.002	0.024	-0.104	-0.005	0.014	0.166	-0.006	0.005	1.2	-0.003	-0.018
-0.02	0.02	-0.105	-0.004	0.017	0.144	0	0.008	1.398	0.006	-0.018
-0.016	0.018	-0.112	-0.006	0.009	0.18	0.011	0.009	1.573	0.013	-0.014
-0.006	0.018	-0.115	0.005	-0.002	0.295	0.016	0.011	1.662	0.013	-0.014
-0.009	0.014	-0.11	0.011	0.002	0.488	0.009	-0.005	1.896	0.002	-0.013
0	0.026	-0.107	0.004	-0.002	0.518	-0.007	-0.021	2.369	-0.001	-0.01
0.001	0.036	-0.107	-0.007	-0.024	0.379	-0.001	-0.011	2.814	0.004	-0.004
-0.012	0.012	-0.107	-0.007	-0.019	0.301	0.013	0.006	3.095	0.004	-0.007
-0.011	-0.004	-0.117	0.003	-0.002	0.212	0.004	0.006	3.341	0.001	-0.026
-0.009	0.015	-0.127	-0.005	-0.009	0.091	-0.001	0.006	3.569	0.005	-0.027
-0.012	0.022	-0.121	-0.014	-0.018	0.061	0.006	0.007	3.74	0.015	-0.017
-0.01	0.013	-0.116	0.001	-0.015	0.057	0.004	-0.001	3.843	0.017	-0.024
-0.013	0.015	-0.111	0.005	-0.019	0.05	-0.004	-0.008	3.793	0.013	-0.021
-0.015	0.026	-0.099	-0.005	-0.012	0.068	-0.007	-0.01	3.691	0.015	-0.002
-0.002	0.032	-0.105	0	0.008	0.062	0.001	-0.006	3.718	0.009	0
-0.003	0.029	-0.11	0.007	0.003	0.067	0.009	0.002	3.672	0	-0.009
-0.018	0.017	-0.096	0	-0.02	0.119	0.002	0.004	3.418	0.009	-0.012
-0.007	0.011	-0.107	-0.005	-0.014	0.098	-0.005	0.012	3.258	0.018	-0.01
0.007	0.02	-0.127	-0.001	0.003	-0.019	-0.003	0.02	3.237	0.009	-0.009
-0.007	0.022	-0.114	0.003	-0.005	-0.09	-0.003	0.022	3.061	0.002	-0.013
-0.021	0.018	-0.101	-0.012	-0.01	-0.113	-0.001	0.041	2.72	0.005	-0.017
-0.012	0.019	-0.108	-0.025	-0.002	-0.134	0.007	0.056	2.331	0.002	-0.013
0.01	0.011	-0.108	-0.012	-0.012	-0.107	0.01	0.036	1.949	-0.003	-0.01
0.019	0.008	-0.105	-0.002	-0.026	-0.079	0.006	0.001	1.696	0.002	-0.012
0.002	0.017	-0.106	-0.001	-0.019	-0.114	0.005	-0.013	1.565	0.006	-0.008
0	0.01	-0.108	0.004	-0.004	-0.131	0.002	-0.032	1.424	0.004	-0.005
0.024	0.009	-0.109	-0.004	0.008	-0.083	-0.001	-0.067	1.277	0.005	-0.009
0.025	0.033	-0.114	-0.006	0.007	-0.045	0.004	-0.076	1.168	0.004	-0.011
0.003	0.037	-0.116	0.012	-0.006	-0.005	0.005	-0.032	1.023	-0.005	-0.015
-0.014	0.015	-0.099	0.014	-0.011	0.056	-0.002	0.055	0.783	-0.015	-0.016
-0.023	0.011	-0.093	-0.003	0.005	0.067	-0.004	0.08	0.4	-0.014	-0.005
-0.016	0.015	-0.113	-0.007	0.011	0.135	-0.004	-0.055	-0.14	-0.007	-0.001
0.006	0.017	-0.122	0.008	0.002	0.281	-0.001	-0.237	-0.55	-0.002	-0.01
0.014	0.025	-0.115	0.014	-0.003	0.352	0.007	-0.287	-0.727	0.002	-0.013
0.001	0.02	-0.114	-0.003	-0.012	0.402	0.007	-0.169	-0.994	0.009	-0.012
-0.01	0.003	-0.107	-0.011	-0.017	0.462	0	0.013	-1.272	0.011	-0.009
-0.006	0.005	-0.098	-0.001	-0.008	0.473	-0.002	0.111	-1.339	0.009	-0.005
-0.006	0.015	-0.11	-0.008	0.001	0.488	-0.001	0.056	-1.396	0.004	-0.01
-0.012	0.01	-0.116	-0.022	0.006	0.494	-0.002	-0.034	-1.488	-0.005	-0.013
0.001	0.01	-0.112	-0.008	0.004	0.457	0.002	-0.029	-1.382	-0.012	-0.011
0.012	0.029	-0.118	0.001	0	0.43	0.007	-0.003	-1.145	-0.008	-0.014
-0.005	0.035	-0.122	-0.009	0.004	0.381	0.002	-0.011	-0.977	-0.001	-0.021
-0.004	0.023	-0.12	-0.008	0.005	0.272	0	-0.007	-0.723	0.002	-0.012
0.01	0.015	-0.117	-0.002	-0.004	0.178	0.003	-0.004	-0.391	-0.002	-0.004
-0.004	0.009	-0.114	-0.004	-0.008	0.143	-0.004	-0.012	-0.242	-0.006	-0.014
-0.006	0.008	-0.11	-0.001	-0.002	0.141	-0.012	-0.008	-0.102	-0.005	-0.018
0.008	0.019	-0.112	0.005	-0.002	0.157	-0.002	-0.003	0.148	-0.004	-0.008
-0.002	0.021	-0.112	0	-0.013	0.19	0.001	-0.009	0.332	-0.005	-0.009
-0.012	0.015	-0.104	-0.002	-0.008	0.171	-0.003	-0.013	0.529	-0.005	-0.015
-0.019	0.02	-0.107	0	0	0.097	-0.002	-0.012	0.783	-0.003	-0.01
-0.032	0.02	-0.112	-0.003	-0.008	0.018	-0.005	-0.014	1.022	-0.009	-0.007
-0.023	0.015	-0.108	-0.004	-0.015	-0.1	-0.006	-0.011	1.373	-0.01	-0.008
-0.002	0.019	-0.102	0.001	-0.017	-0.208	0.003	-0.007	1.852	0.002	-0.007
0.004	0.021	-0.103	0.003	-0.022	-0.243	0.003	-0.014	2.148	0.004	-0.01
0.001	0.013	-0.113	-0.001	-0.016	-0.267	-0.002	-0.012	2.318	-0.001	-0.014
-0.001	0.008	-0.114	-0.008	0.002	-0.259	-0.001	0	2.712	0	-0.013
0.001	0.015	-0.112	-0.004	0.017	-0.188	-0.001	-0.004	3.074	-0.002	-0.013
0.002	0.025	-0.117	0.005	0.018	-0.146	0.002	-0.017	3.313	-0.007	-0.014
-0.01	0.027	-0.113	0.003	0.008	-0.129	0.006	-0.021	3.75	-0.006	-0.011
-0.014	0.021	-0.106	-0.009	-0.004	-0.07	0.006	-0.012	4.158	-0.002	-0.005
0.007	0.021	-0.118	-0.014	-0.015	-0.006	0.006	-0.005	4.437	0	-0.004
0.02	0.029	-0.126	-0.005	-0.022	0.05	0.008	-0.015	4.727	-0.001	-0.009
0.006	0.027	-0.111	0.008	-0.018	0.125	0.003	-0.02	4.809	0.001	-0.02
-0.016	0.015	-0.102	0.019	-0.003	0.181	0	-0.01	4.693	0.003	-0.028
-0.012	0.012	-0.1	0.016	0.014	0.191	0.007	-0.013	4.551	0.011	-0.016
-0.001	0.016	-0.1	-0.004	0.008	0.223	0.004	-0.016	4.311	0.014	-0.005
-0.007	0.021	-0.106	-0.01	-0.012	0.277	-0.008	-0.003	3.96	0.002	-0.012
0.002	0.024	-0.106	-0.002	-0.012	0.244	-0.002	-0.005	3.574	0.002	-0.014
0.016	0.025	-0.105	0	-0.009	0.145	0.003	-0.016	3.229	0.01	-0.005
0.001	0.018	-0.107	0.002	-0.019	0.09	-0.004	-0.003	2.948	0.01	-0.002
-0.012	0.008	-0.108	0.01	-0.019	0.162	0.003	0.004	2.727	0.018	-0.006
0.004	0.009	-0.12	0	-0.005	0.306	0.011	-0.006	2.517	0.031	-0.012
0.003	0.013	-0.129	-0.019	0.003	0.318	0.009	-0.004	2.161	0.025	-0.016
-0.013	0.013	-0.117	-0.011	0	0.312	0.009	-0.007	1.743	0.014	-0.011
-0.002	0.019	-0.106	0.008	-0.005	0.44	0.012	-0.014	1.452	0.015	-0.005
0.012	0.027	-0.107	0.004	-0.002	0.432	0.005	0.001	1.215	0.021	-0.018
0.001	0.023	-0.114	-0.005	0.001	0.277	-0.003	0.009	0.93	0.021	-0.026
-0.02	0.013	-0.12	0.005	0	0.216	0.006	0	0.622	0.015	-0.011
-0.03	0.007	-0.118	0.012	-0.005	0.163	0.014	-0.007	0.371	0.006	-0.001
-0.021	0.005	-0.115	0.006	-0.007	0.171	-0.001	-0.008	0.097	0.003	-0.003
-0.001	0.009	-0.115	0.012	-0.009	0.3	-0.017	-0.006	-0.272	0.006	-0.008
0.009	0.006	-0.112	0.009	-0.031	0.311	-0.008	0	-0.656	0.004	-0.011
-0.006	0.007	-0.11	-0.008	-0.048	0.278	0.011	0.007	-1.01	-0.006	-0.006
-0.018	0.022	-0.105	-0.012	-0.03	0.343	0.014	0.018	-1.136	-0.013	-0.006
-0.006	0.023	-0.094	-0.01	-0.006	0.34	0.002	0.031	-1.006	-0.006	-0.013
0.004	0.007	-0.095	-0.01	0.002	0.216	-0.006	0.026	-1.014	0.005	-0.014
-0.001	0	-0.1	0.005	0.015	0.141	0.003	0.001	-1.195	0.006	-0.02
0	0.006	-0.097	0.016	0.023	0.212	0.016	-0.017	-1.26	0.005	-0.028
-0.002	0.009	-0.101	-0.003	0.02	0.306	0.007	-0.009	-1.276	0.006	-0.02
-0.005	0.006	-0.115	-0.018	0.021	0.378	-0.004	0.044	-1.349	0.004	-0.014
0.009	0.008	-0.12	-0.006	0.012	0.384	0.003	0.103	-1.339	-0.002	-0.014
0.008	0.016	-0.115	0.002	-0.005	0.239	0.002	0.055	-1.209	-0.005	-0.006
-0.015	0.016	-0.109	-0.002	-0.011	0.112	-0.009	-0.052	-1.014	-0.005	-0.006
-0.013	0.014	-0.115	-0.008	-0.011	0.068	-0.012	-0.089	-0.779	-0.002	-0.015
-0.01	0.021	-0.131	-0.013	-0.004	0.031	-0.007	-0.067	-0.4	-0.008	-0.014
-0.022	0.024	-0.14	-0.003	0.01	0.079	-0.001	-0.033	0.089	-0.022	-0.01
-0.02	0.019	-0.135	0.016	0.008	0.139	0.002	-0.047	0.367	-0.024	-0.011
-0.028	0.017	-0.127	0.016	-0.015	0.114	0	-0.131	0.471	-0.017	-0.008
-0.043	0.011	-0.115	-0.001	-0.041	0.1	0.005	-0.167	0.556	-0.021	-0.006
-0.033	0.004	-0.095	-0.013	-0.058	0.089	0.007	-0.11	0.594	-0.027	-0.003
-0.016	0.014	-0.087	-0.012	-0.053	0.075	-0.004	-0.038	0.799	-0.023	0.001
-0.003	0.032	-0.106	0	-0.026	0.116	-0.01	0.012	1.185	-0.013	-0.005
0.016	0.026	-0.12	0.007	-0.001	0.136	-0.004	0.037	1.497	-0.01	-0.014
0.022	0.015	-0.109	0	0.007	0.109	-0.002	0.042	1.729	-0.007	-0.02
0.011	0.015	-0.102	-0.005	0.015	0.116	-0.001	0.03	2.009	-0.002	-0.022
0.033	0.005	-0.105	-0.007	0.026	0.181	0.008	0.014	2.487	-0.013	-0.018
0.059	0.001	-0.102	-0.01	0.031	0.223	0.008	0.011	3.074	-0.021	-0.019
0.024	0.008	-0.098	-0.005	0.04	0.214	-0.001	-0.009	3.411	-0.01	-0.022
-0.007	0.009	-0.099	-0.004	0.044	0.188	0	-0.023	3.555	-0.004	-0.011
-0.001	0.015	-0.098	-0.01	0.029	0.079	0.006	-0.008	3.863	-0.003	-0.006
0	0.02	-0.099	-0.005	0.007	0.044	0.002	-0.024	4.1	0	-0.016
0.005	0.009	-0.107	0.002	-0.008	0.202	-0.004	-0.056	3.989	-0.003	-0.021
0.015	-0.002	-0.118	-0.01	-0.012	0.265	0.004	-0.048	3.963	0.005	-0.011
0.017	0.002	-0.117	-0.017	0.002	0.224	0.016	-0.012	4.179	0.02	-0.005
0.006	0.001	-0.104	-0.005	0.012	0.251	0.012	0.026	4.168	0.027	-0.011
-0.017	-0.005	-0.103	0.002	0.004	0.208	0.002	0.033	3.878	0.034	-0.011
-0.014	0.005	-0.107	0.003	-0.01	0.193	-0.003	-0.009	3.721	0.031	-0.01
0.004	0.015	-0.103	0.004	-0.021	0.3	-0.005	-0.058	3.678	0.016	-0.013
-0.023	0.011	-0.113	-0.001	-0.017	0.259	-0.001	-0.066	3.424	0.015	-0.014
-0.039	0.016	-0.123	-0.005	-0.003	0.163	-0.001	-0.04	3.159	0.018	-0.014
-0.001	0.016	-0.106	-0.004	-0.014	0.207	-0.004	-0.018	3.058	0.008	-0.008
0.006	-0.001	-0.096	0	-0.036	0.219	-0.003	-0.013	2.801	0.01	-0.002
-0.013	-0.01	-0.111	0.004	-0.029	0.183	-0.007	-0.016	2.464	0.024	-0.004
0	-0.007	-0.117	0.002	-0.009	0.185	-0.007	-0.014	2.321	0.022	-0.002
0.006	-0.006	-0.109	-0.005	0.002	0.151	0.002	-0.011	2.261	0.013	-0.008
-0.018	0.002	-0.111	-0.007	0.008	0.106	0	-0.014	2.04	0.015	-0.019
-0.035	0.017	-0.112	-0.006	0.013	0.121	-0.002	-0.005	1.65	0.018	-0.017
-0.011	0.018	-0.101	-0.006	0.012	0.028	0.007	0.009	1.416	0.007	-0.013
0.023	0.013	-0.109	-0.004	0.008	-0.187	0.007	-0.002	1.301	0	-0.017
0.005	0.021	-0.128	0.003	0.003	-0.247	0.002	-0.018	0.918	0.003	-0.007
-0.02	0.015	-0.127	0.01	0.003	-0.159	0.003	-0.015	0.341	0.003	0.005
-0.003	0.001	-0.115	0.01	0.009	-0.126	0.003	-0.006	-0.05	0.002	-0.004
-0.001	0.007	-0.104	0.003	0.001	-0.075	0.006	-0.008	-0.305	0.004	-0.012
-0.019	0.013	-0.097	0.002	-0.013	0.098	0.011	-0.004	-0.713	0.001	-0.01
-0.01	0.013	-0.102	0	-0.013	0.245	0.008	0.016	-1.081	-0.008	-0.008
0.013	0.004	-0.116	-0.003	-0.036	0.277	0.001	0.016	-1.16	-0.003	-0.013
0.016	-0.012	-0.122	-0.002	-0.071	0.263	-0.002	0.004	-1.155	0.006	-0.017
0.012	-0.007	-0.113	-0.003	-0.043	0.3	0.002	0.012	-1.21	-0.002	-0.013
0.023	0.011	-0.105	-0.008	0.003	0.415	0.006	-0.013	-1.169	-0.009	-0.009
0.027	0.014	-0.11	-0.006	0.002	0.455	0.006	-0.066	-1.087	-0.01	-0.011
0.007	0.012	-0.113	0.007	0.001	0.402	0.003	-0.067	-1.108	-0.012	-0.011
-0.017	0.011	-0.111	0.011	0.015	0.371	-0.002	-0.044	-1.043	-0.013	-0.009
-0.014	0.012	-0.114	-0.001	0.012	0.294	-0.005	-0.035	-0.895	-0.013	-0.013
0.009	0.022	-0.116	-0.006	-0.007	0.191	-0.005	-0.001	-0.801	-0.01	-0.018
0.006	0.031	-0.115	0.009	-0.009	0.185	-0.002	0.027	-0.591	-0.006	-0.013
-0.008	0.028	-0.121	0.013	0.004	0.218	0.006	-0.029	-0.314	-0.01	-0.011
-0.003	0.032	-0.124	0	-0.01	0.185	0.005	-0.115	-0.121	-0.014	-0.02
-0.009	0.036	-0.12	-0.001	-0.036	0.065	0.001	-0.105	0.119	-0.01	-0.023
-0.034	0.032	-0.117	0.004	-0.036	-0.117	0.003	-0.019	0.395	-0.007	-0.018
-0.034	0.038	-0.11	-0.008	-0.021	-0.243	0	0.024	0.597	-0.008	-0.017
-0.012	0.049	-0.11	-0.012	-0.008	-0.237	-0.004	0.012	0.819	-0.007	-0.012
-0.004	0.059	-0.114	0.001	-0.005	-0.19	0.001	-0.007	1.179	-0.011	-0.001
-0.006	0.055	-0.113	0.004	0	-0.153	0.003	-0.009	1.542	-0.013	-0.003
-0.017	0.044	-0.115	0.001	0.022	-0.062	0.005	-0.003	1.709	-0.001	-0.009
-0.028	0.049	-0.106	-0.003	0.024	0.05	0.014	-0.011	1.818	0.002	-0.004
-0.021	0.06	-0.089	-0.006	0.005	0.119	0.008	-0.013	2.042	-0.008	0.001
-0.002	0.066	-0.097	0.005	0.006	0.177	-0.007	0.001	2.359	-0.006	-0.007
0.018	0.065	-0.113	0.012	0.015	0.241	-0.004	0.01	2.745	0.008	-0.012
0.012	0.057	-0.11	0.008	0.009	0.252	0.001	0.013	3.12	0.014	-0.015
-0.002	0.064	-0.101	0.006	0.004	0.224	0	0.016	3.531	0.011	-0.019
0.012	0.087	-0.101	-0.002	0.006	0.238	0.001	0.017	3.922	-0.001	-0.012
0.016	0.099	-0.105	-0.007	0.005	0.24	-0.002	0.013	3.993	-0.005	-0.005
-0.012	0.094	-0.116	-0.008	0.001	0.208	-0.006	0.01	3.862	0.01	-0.006
-0.013	0.094	-0.124	-0.011	0.01	0.243	-0.003	0.013	3.8	0.02	-0.009
0.014	0.095	-0.107	-0.006	0.014	0.304	0.005	0.018	3.659	0.012	-0.016
0.012	0.095	-0.097	-0.006	-0.001	0.286	0.008	0.028	3.38	0.014	-0.016
-0.011	0.103	-0.109	-0.011	-0.009	0.22	0.004	0.035	3.218	0.016	-0.01
-0.018	0.107	-0.102	-0.006	-0.014	0.197	0.001	0.019	3.117	0.006	-0.014
-0.02	0.117	-0.088	-0.001	-0.024	0.197	0.002	-0.005	2.888	0.009	-0.019
-0.012	0.127	-0.096	-0.005	-0.014	0.144	0.003	-0.015	2.813	0.021	-0.015
0.01	0.098	-0.104	-0.007	0.001	0.08	0.003	-0.034	2.909	0.02	-0.011
0.007	0.056	-0.111	-0.007	-0.004	-0.02	0.001	-0.067	2.79	0.014	-0.013
-0.01	0.034	-0.12	-0.005	-0.008	-0.25	-0.004	-0.083	2.498	0.006	-0.012
0.002	0.008	-0.118	0.006	0.005	-0.394	0	-0.063	2.219	-0.004	-0.012
0.016	-0.013	-0.116	0.011	0.017	-0.17	0.008	-0.01	1.956	-0.001	-0.014
0.005	-0.011	-0.121	-0.002	0.009	0.181	0.008	0.014	1.601	0.012	-0.007
-0.017	-0.022	-0.116	-0.005	-0.012	0.306	0.001	-0.037	1.193	0.011	0
-0.027	-0.033	-0.114	0.006	-0.022	0.26	-0.002	-0.102	1.036	0	-0.004
-0.015	-0.014	-0.123	0.004	-0.02	0.226	-0.001	-0.134	1.029	0.006	-0.008
-0.002	-0.007	-0.12	-0.008	-0.022	0.322	0.003	-0.111	0.876	0.016	-0.009
-0.016	-0.03	-0.108	-0.01	-0.018	0.376	0.006	-0.01	0.604	0.004	-0.013
-0.033	-0.041	-0.105	0	-0.006	0.166	0.006	0.062	0.349	-0.004	-0.014
-0.011	-0.04	-0.109	0	0.002	0	0.007	0.004	0.2	0.006	-0.009
0.017	-0.068	-0.115	-0.011	0.012	0.232	0.003	-0.051	-0.051	0.007	-0.006
0.019	-0.092	-0.115	-0.01	0.024	0.633	-0.001	0.014	-0.448	0	-0.01
0.028	-0.053	-0.106	-0.005	0.015	0.766	0.006	0.08	-0.718	-0.004	-0.01
0.029	-0.03	-0.105	-0.003	-0.013	0.631	0.005	0.054	-0.936	-0.011	-0.01
0.008	-0.061	-0.115	0.001	-0.024	0.483	-0.011	0.005	-1.082	-0.012	-0.012
0.001	-0.058	-0.124	0.002	-0.018	0.418	-0.01	-0.017	-1.084	0	-0.012
-0.006	-0.044	-0.125	-0.003	-0.013	0.422	0.004	-0.009	-1.131	0.004	-0.017
-0.019	-0.045	-0.122	-0.002	-0.007	0.354	0.001	0.007	-1.078	-0.005	-0.01
-0.008	-0.021	-0.117	0.004	0	0.203	-0.002	0.034	-0.804	-0.008	0.002
0.003	-0.011	-0.108	-0.004	0.009	0.202	0.008	0.078	-0.523	-0.006	-0.007
-0.002	-0.016	-0.098	-0.008	0.015	0.306	0.009	0.057	-0.378	-0.004	-0.014
0.001	0.003	-0.096	0.003	0.008	0.273	-0.002	-0.043	-0.237	-0.009	-0.014
-0.006	0.009	-0.109	0	-0.003	0.127	-0.007	-0.093	0.038	-0.011	-0.021
-0.03	0.009	-0.123	-0.013	-0.008	-0.004	-0.006	-0.054	0.226	0.001	-0.022
-0.031	0.016	-0.118	0.001	-0.01	-0.055	-0.003	-0.019	0.271	0.006	-0.014
-0.008	-0.002	-0.105	0.018	-0.012	-0.079	0.006	-0.023	0.448	-0.006	-0.011
-0.001	-0.006	-0.106	-0.006	-0.009	-0.191	0.011	-0.006	0.668	-0.013	-0.012
-0.005	0.018	-0.116	-0.029	-0.005	-0.271	0.015	0.045	0.812	-0.007	-0.015
-0.005	0.02	-0.111	-0.011	0	-0.163	0.017	0.046	1.118	-0.003	-0.018
-0.006	0.029	-0.099	0.008	-0.003	-0.036	0.004	0.002	1.488	-0.005	-0.019
-0.005	0.054	-0.1	0.008	-0.029	-0.013	-0.005	-0.009	1.715	-0.006	-0.015
-0.007	0.045	-0.102	0.001	-0.045	0	-0.002	-0.019	2.047	-0.001	-0.008
-0.01	0.03	-0.108	-0.008	-0.019	-0.004	-0.005	-0.034	2.587	0.001	-0.009
0.001	0.044	-0.118	-0.007	0.001	-0.052	-0.005	-0.029	3.081	0	-0.013
0.008	0.067	-0.112	0.009	0.004	-0.107	-0.001	-0.015	3.375	0.003	-0.011
0.003	0.072	-0.107	0.019	0.013	-0.128	-0.003	-0.01	3.582	0.006	-0.015
0.016	0.05	-0.115	0.003	0.011	-0.093	0.004	-0.119	3.754	0.008	-0.02
0.017	0.03	-0.103	-0.014	-0.003	-0.078	0.013	-0.245	3.808	0.005	-0.013
-0.007	0.041	-0.092	-0.008	-0.002	-0.107	0.004	-0.127	3.765	-0.005	-0.005
-0.006	0.024	-0.109	0.001	0.005	-0.082	0.001	0.083	3.662	0.001	-0.01
0.006	-0.042	-0.118	0.003	-0.005	0.02	0.008	0.097	3.635	0.021	-0.014
0.004	-0.066	-0.099	0.003	-0.013	0.131	0.001	-0.012	3.731	0.02	-0.012
0.004	-0.052	-0.093	0.01	0.003	0.174	-0.006	-0.061	3.74	0.006	-0.014
-0.004	-0.065	-0.102	0.024	0.014	0.292	-0.004	-0.021	3.695	0.008	-0.013
-0.016	-0.034	-0.1	0.015	-0.002	0.573	-0.004	0.02	3.623	0.014	-0.001
-0.013	0.039	-0.101	-0.012	-0.006	0.697	-0.001	0.018	3.336	0.009	0.003
-0.013	0.059	-0.11	-0.008	0.008	0.507	0.004	0.011	2.978	0.006	-0.009
-0.017	0.054	-0.113	0.006	0	0.242	0	0.014	2.768	0.009	-0.016
-0.006	0.072	-0.123	0.002	-0.01	0.229	-0.004	0.015	2.511	0.004	-0.014
0.002	0.094	-0.135	-0.003	-0.017	0.481	0.001	0.022	2.13	0.002	-0.01
-0.003	0.105	-0.126	-0.005	-0.033	0.64	0.003	0.021	1.986	0.015	-0.009
0.006	0.103	-0.111	0	-0.026	0.595	0.004	-0.014	2.018	0.016	-0.005
0.017	0.091	-0.11	0.005	-0.003	0.548	0.005	-0.02	1.845	0.001	0
0.013	0.066	-0.114	-0.005	0.012	0.541	-0.003	0.026	1.691	-0.004	-0.011
0.012	0.067	-0.113	-0.011	0.018	0.453	-0.002	0.006	1.618	-0.002	-0.022
0.015	0.097	-0.113	-0.009	0.015	0.221	0.007	-0.066	1.185	0	-0.017
0.007	0.076	-0.12	-0.008	0.005	-0.076	-0.001	-0.072	0.511	0.006	-0.012
-0.013	0.028	-0.126	-0.007	-0.007	-0.24	-0.003	-0.029	0.012	0.013	-0.013
-0.024	0.025	-0.111	-0.01	-0.014	-0.157	0.008	0.035	-0.312	0.012	-0.017
-0.014	0.037	-0.094	-0.004	-0.014	0.036	0.005	0.106	-0.589	0.007	-0.018
0.005	0.058	-0.107	0.014	-0.008	0.121	-0.004	0.129	-0.772	-0.001	-0.011
0.015	0.077	-0.119	0.007	-0.003	0.059	-0.004	0.135	-0.847	-0.013	-0.007
0.005	0.05	-0.11	-0.016	-0.006	-0.07	-0.003	0.037	-0.912	-0.017	-0.014
-0.016	0.045	-0.099	-0.01	-0.003	-0.118	-0.007	-0.32	-1.066	-0.018	-0.014
-0.026	0.061	-0.095	0.002	-0.002	-0.104	-0.008	-0.586	-1.262	-0.023	-0.002
-0.014	0.014	-0.103	0.004	-0.012	-0.226	0	-0.354	-1.257	-0.02	-0.004
-0.004	-0.012	-0.12	0.007	-0.012	-0.333	0.004	0.032	-1.11	-0.013	-0.01
-0.007	0.004	-0.123	0.002	-0.006	-0.214	0.001	0.139	-1.088	-0.01	0
-0.009	-0.043	-0.11	-0.004	-0.016	-0.035	-0.007	0.092	-1.066	-0.011	-0.003
-0.006	-0.104	-0.101	-0.005	-0.023	0.02	-0.009	0.062	-0.943	-0.012	-0.016
-0.009	-0.118	-0.111	-0.008	-0.008	-0.009	0.007	0.021	-0.858	-0.009	-0.014
-0.012	-0.105	-0.118	-0.004	0.001	0.094	0.017	-0.019	-0.749	-0.003	-0.008
0.002	-0.068	-0.109	0.001	-0.007	0.285	0.008	-0.019	-0.42	-0.002	-0.012
0.003	-0.039	-0.113	-0.003	-0.008	0.306	0.003	-0.003	0.065	0.001	-0.019
-0.025	-0.052	-0.125	-0.006	-0.005	0.301	-0.001	0	0.476	0.005	-0.024
-0.015	-0.07	-0.106	-0.005	-0.005	0.368	0.001	0.001	0.687	0.001	-0.015
0.018	-0.064	-0.085	-0.003	0.003	0.344	0.02	0.004	0.831	-0.005	-0.009
0.016	-0.074	-0.098	0.004	0.011	0.292	0.021	0.003	1.075	0.003	-0.015
0.002	-0.075	-0.113	0.01	0.013	0.33	0.002	0.002	1.301	0.011	-0.015
-0.008	-0.031	-0.108	0.003	0.009	0.408	-0.003	0.001	1.455	0.004	-0.01
-0.005	-0.046	-0.105	-0.011	0	0.398	0	0.004	1.574	-0.007	-0.015
0.005	-0.086	-0.105	-0.009	-0.011	0.332	0.002	0.007	1.718	-0.011	-0.014
-0.007	-0.025	-0.101	0.002	-0.012	0.353	0.007	0.006	2.107	0	-0.013
-0.01	0.032	-0.112	-0.006	-0.004	0.341	0.001	0.006	2.615	0.014	-0.023
0.002	-0.011	-0.123	-0.015	0.005	0.205	-0.01	0.003	3.037	0.008	-0.017
0.002	-0.055	-0.111	-0.007	0.005	0.123	-0.009	-0.001	3.497	-0.001	0
-0.002	-0.036	-0.108	0.005	0	0.12	-0.001	-0.004	3.874	0.004	-0.007
-0.004	0.007	-0.126	0.007	0	0.079	0.004	0.007	4.01	0.008	-0.014
0.006	0.04	-0.125	0.003	-0.01	0.014	0.006	0.02	4.08	0.007	-0.012
0.018	0.085	-0.107	0.001	-0.029	-0.044	0.008	0.015	4.144	0.006	-0.017
0.005	0.113	-0.109	0.001	-0.023	-0.097	0.004	0.007	4.067	0.006	-0.014
-0.006	0.067	-0.119	0.002	-0.018	-0.086	-0.002	0.006	3.805	0.009	-0.005
0	0.014	-0.111	0.004	-0.033	-0.012	-0.002	0.004	3.566	0.012	-0.013
-0.012	-0.001	-0.101	-0.002	-0.032	0.035	0.003	0.002	3.471	0.01	-0.018
-0.025	0.028	-0.104	-0.013	-0.019	0.044	0.003	0.005	3.356	0.016	-0.013
-0.009	0.217	-0.118	-0.007	-0.01	0.051	0.002	0.014	3.243	0.025	-0.013
-0.011	0.435	-0.124	0	0.009	0.05	0.003	0.01	3.163	0.017	-0.016
-0.026	0.469	-0.115	0	0.029	0.047	0.004	-0.002	3.058	0.005	-0.012
-0.012	0.45	-0.109	0.001	0.029	0.073	-0.001	0.01	2.966	0.008	-0.005
-0.011	0.42	-0.115	-0.008	0.03	0.084	-0.002	0.03	2.746	0.014	-0.007
-0.027	0.332	-0.121	-0.015	0.039	0.05	0.008	-0.006	2.394	0.016	-0.008
-0.02	0.191	-0.106	-0.008	0.025	0.042	0.006	-0.08	2.054	0.021	-0.005
-0.001	-0.075	-0.088	-0.001	0.008	0.06	-0.009	-0.08	1.64	0.018	-0.004
0.017	-0.264	-0.104	0.005	0.002	0.07	-0.012	-0.018	1.201	0.005	-0.004
0.02	-0.214	-0.126	0.006	-0.002	0.094	-0.004	0.022	0.906	0	-0.01
-0.013	-0.186	-0.121	-0.001	-0.01	0.218	0.002	0.06	0.702	-0.002	-0.016
-0.038	-0.256	-0.112	-0.004	-0.046	0.408	0.005	0.079	0.469	-0.002	-0.016
-0.014	-0.269	-0.114	-0.001	-0.069	0.418	0.001	0.033	0.234	0.004	-0.014
0.019	-0.263	-0.111	-0.004	-0.036	0.348	-0.003	-0.012	-0.008	0.008	-0.005
0.012	-0.303	-0.107	-0.009	-0.011	0.444	0.002	-0.007	-0.356	0.007	0.002
-0.006	-0.305	-0.108	-0.004	-0.012	0.495	0.006	-0.058	-0.694	0.005	-0.001
0.007	-0.188	-0.106	0.013	-0.004	0.42	0.003	-0.209	-0.996	-0.002	-0.012
0.022	-0.094	-0.109	0.025	-0.002	0.41	-0.004	-0.219	-1.444	-0.005	-0.018
0.006	-0.149	-0.114	0.014	-0.005	0.411	-0.008	-0.027	-1.851	-0.001	-0.014
-0.007	-0.204	-0.106	-0.002	0.007	0.375	0	0.088	-1.987	-0.008	-0.007
0.007	-0.178	-0.098	-0.006	0.021	0.327	0.008	0.062	-1.959	-0.02	-0.004
0.011	-0.097	-0.104	-0.004	0.015	0.212	0	0.027	-1.845	-0.013	-0.009
-0.013	0	-0.115	-0.003	0	0.121	-0.008	0.01	-1.525	-0.01	-0.009
-0.027	0.066	-0.118	-0.003	-0.004	0.089	-0.002	-0.015	-1.121	-0.026	-0.003
-0.01	0.11	-0.109	-0.005	-0.01	0.035	0	-0.056	-0.925	-0.029	-0.01
-0.001	0.079	-0.101	0.003	-0.019	-0.034	0.002	-0.084	-0.687	-0.023	-0.021
-0.02	0.047	-0.109	0.011	-0.013	-0.094	0.008	-0.079	-0.245	-0.022	-0.02
-0.009	0.137	-0.116	0.003	-0.005	-0.03	0.001	-0.056	0.162	-0.018	-0.013
0.014	0.2	-0.111	-0.002	-0.001	0.159	-0.01	-0.017	0.489	-0.01	-0.011
-0.002	0.181	-0.115	-0.002	0.014	0.268	-0.008	0.024	0.519	-0.009	-0.008
-0.006	0.176	-0.121	-0.01	0.023	0.234	-0.002	0.018	0.477	-0.012	-0.008
0.008	0.147	-0.109	-0.007	0.004	0.154	0.003	-0.043	0.847	-0.006	-0.012
0.005	0.11	-0.097	0.006	-0.01	0.124	0.01	-0.106	1.148	0.004	-0.009
0.006	0.123	-0.106	0.003	-0.002	0.106	0.01	-0.113	1.097	0.006	-0.016
-0.001	0.138	-0.113	-0.008	-0.005	0.083	0.003	-0.037	1.187	0.004	-0.025
-0.026	0.147	-0.11	-0.009	-0.011	0.161	-0.001	0.063	1.754	0.002	-0.016
-0.025	0.164	-0.113	-0.008	0	0.237	0.003	0.053	2.661	0.009	-0.007
-0.002	0.115	-0.113	-0.008	-0.001	0.181	0.009	-0.038	3.357	0.018	-0.017
-0.001	-0.01	-0.109	-0.007	-0.008	0.154	0.013	-0.042	3.649	0.016	-0.02
0.006	-0.104	-0.119	-0.008	-0.003	0.224	0.01	0.013	3.871	0.015	-0.016
0.026	-0.091	-0.128	-0.006	-0.006	0.305	0.003	0.008	4.06	0.018	-0.014
-0.006	-0.031	-0.12	0.005	-0.015	0.374	0.001	-0.014	4.026	0.018	-0.006
-0.054	-0.036	-0.105	0.013	-0.009	0.394	0.002	-0.011	3.931	0.019	-0.01
-0.034	-0.059	-0.103	0.005	0.006	0.429	0.002	-0.014	4.076	0.013	-0.02
-0.008	-0.013	-0.11	-0.004	0.005	0.45	0.002	-0.021	4.466	0.003	-0.011
-0.032	-0.003	-0.104	-0.004	-0.013	0.347	0.003	-0.017	4.896	0.001	-0.001
-0.027	-0.051	-0.108	-0.008	-0.017	0.263	0.002	-0.014	5.042	0	-0.013
0.014	-0.047	-0.132	-0.008	-0.006	0.245	0.001	-0.018	4.697	-0.005	-0.017
0.028	-0.051	-0.12	0	0.001	0.15	0.005	-0.015	4.096	-0.013	-0.003
0.033	-0.129	-0.085	-0.001	0.003	0.043	0.009	-0.012	3.632	-0.016	-0.004
0.033	-0.168	-0.093	-0.001	0.002	0.049	0.006	-0.017	3.291	0.002	-0.013
0.017	-0.145	-0.106	0.001	-0.006	0.124	0.002	-0.02	2.954	0.017	-0.007
0.002	-0.176	-0.098	-0.005	-0.009	0.15	0.003	-0.014	2.679	0.001	-0.01
-0.028	-0.245	-0.101	-0.009	-0.007	0.129	0.004	-0.009	2.437	-0.007	-0.017
-0.04	-0.218	-0.1	-0.007	-0.018	0.122	0.004	-0.009	2.336	0.006	-0.004
-0.008	-0.11	-0.101	-0.001	-0.024	0.022	0.004	-0.007	2.328	0.001	-0.002
0.011	-0.074	-0.124	-0.006	-0.016	-0.144	0.004	-0.003	2.001	-0.011	-0.017
0.008	-0.11	-0.139	-0.015	-0.013	-0.147	0.006	-0.001	1.543	0.002	-0.024
-0.005	-0.111	-0.125	-0.003	-0.007	-0.078	0.001	-0.001	1.34	0.011	-0.019
-0.018	-0.058	-0.107	0.009	0.005	-0.113	-0.002	-0.008	1.098	0.007	-0.008
0.003	0.032	-0.107	0.003	0.009	-0.177	0.005	-0.019	0.698	0.015	-0.006
0.023	0.137	-0.113	-0.001	0.008	-0.23	0	-0.019	0.338	0.015	-0.013
0.015	0.207	-0.107	0.002	0.005	-0.242	-0.008	-0.016	-0.214	-0.004	-0.006
0.023	0.21	-0.101	0	-0.003	-0.196	0.001	-0.018	-0.929	-0.009	0.004
0.038	0.184	-0.113	-0.007	-0.006	-0.14	0.005	-0.015	-1.274	0.004	-0.004
0.027	0.185	-0.108	-0.011	-0.004	-0.036	0.001	-0.017	-1.289	0.014	-0.017
0.005	0.182	-0.091	-0.004	0	0.077	0.009	-0.02	-1.334	0.008	-0.012
-0.001	0.16	-0.099	0.007	0	0.111	0.012	-0.009	-1.361	-0.003	0.001
0.004	0.148	-0.11	0.007	-0.009	0.142	0	-0.006	-1.441	0.001	-0.003
-0.006	0.146	-0.107	0	-0.014	0.18	-0.006	-0.018	-1.63	-0.001	-0.018
-0.018	0.15	-0.118	0.005	-0.001	0.219	0.001	-0.016	-1.611	-0.014	-0.019
-0.014	0.154	-0.122	0.015	0.009	0.29	-0.002	-0.004	-1.424	-0.007	-0.014
-0.014	0.135	-0.107	0.008	0.006	0.383	-0.01	-0.008	-1.263	0.006	-0.015
-0.02	0.111	-0.107	-0.005	0.001	0.532	-0.007	-0.011	-1.01	0	-0.013
-0.007	0.107	-0.119	-0.008	-0.002	0.646	0.001	-0.004	-0.84	-0.006	-0.009
0.004	0.105	-0.117	-0.005	0.001	0.588	0.007	0	-0.819	0	-0.007
-0.012	0.099	-0.115	0	0.002	0.454	0.004	-0.006	-0.545	0.004	-0.016
-0.011	0.092	-0.116	-0.005	0.004	0.375	-0.006	-0.011	-0.124	-0.004	-0.022
0.004	0.083	-0.124	-0.009	0.011	0.301	-0.009	-0.007	0.037	-0.01	-0.014
-0.012	0.082	-0.131	0.001	0.008	0.224	-0.006	-0.004	-0.008	-0.009	-0.011
-0.013	0.081	-0.115	-0.003	-0.003	0.189	0.005	-0.007	0.079	-0.01	-0.012
0.007	0.072	-0.097	-0.01	-0.008	0.129	0.009	-0.004	0.478	-0.006	-0.008
-0.016	0.07	-0.084	0.003	-0.001	0.062	-0.004	0.001	0.887	0.008	-0.015
-0.043	0.064	-0.081	0.013	0.011	0.048	-0.008	-0.008	1.096	0.015	-0.019
-0.019	0.04	-0.1	0.002	0.015	0.058	0.006	-0.015	1.41	0.006	-0.014
0.008	0.035	-0.112	-0.005	0.012	0.114	0.008	-0.011	1.887	-0.005	-0.014
0.019	0.049	-0.111	0.006	0.017	0.184	-0.001	-0.009	2.293	0.001	-0.014
0.042	0.038	-0.11	0.006	0.015	0.169	0.002	-0.007	2.719	0.006	-0.006
0.033	0.019	-0.108	-0.003	0.002	0.107	0.001	-0.002	3.247	0	-0.001
-0.007	0.027	-0.116	0.004	-0.006	0.011	-0.014	0	3.654	0.003	-0.01
-0.021	0.031	-0.127	0.002	-0.014	-0.127	-0.016	0.003	3.903	0.008	-0.016
-0.029	0.022	-0.124	-0.008	-0.019	-0.155	-0.01	0.005	4.161	0.006	-0.012
-0.03	0.015	-0.116	0.002	-0.022	-0.045	-0.013	0.004	4.338	0.006	-0.009
-0.008	0.008	-0.118	0.007	-0.025	0.026	-0.008	0.007	4.295	0.011	-0.006
-0.008	0.011	-0.116	-0.002	-0.017	-0.021	0.006	-0.004	4.238	0.008	-0.006
-0.022	0.019	-0.103	0	-0.001	-0.057	0.011	-0.019	4.294	0	-0.012
-0.021	0.018	-0.094	0.002	-0.004	0.033	0.008	0.001	4.25	0.002	-0.014
-0.022	0.011	-0.098	-0.005	-0.017	0.199	0.008	0.022	4.068	0.015	-0.019
-0.012	0.006	-0.114	-0.006	-0.012	0.266	0.009	-0.007	3.987	0.019	-0.026
-0.004	0.006	-0.111	-0.009	-0.008	0.158	0.008	-0.044	3.946	0.014	-0.024
-0.008	0.001	-0.096	-0.011	-0.014	0.097	0.009	-0.05	3.755	0.017	-0.015
0.004	-0.005	-0.105	0.003	-0.011	0.15	0.011	-0.047	3.461	0.015	-0.003
0.007	-0.003	-0.121	0.003	-0.008	0.134	0.003	-0.046	3.093	0.003	0.003
-0.018	0.001	-0.121	-0.01	-0.009	0.107	-0.003	-0.038	2.729	0.01	-0.003
-0.02	0.006	-0.114	-0.005	0.002	0.159	-0.001	-0.03	2.406	0.012	-0.003
0.001	0.008	-0.107	0.005	0.005	0.162	-0.004	-0.023	2.012	-0.001	-0.008
0.018	0.003	-0.104	0	-0.005	0.105	-0.006	-0.013	1.614	0.004	-0.024
0.027	-0.001	-0.113	-0.005	-0.005	0.131	0.001	-0.005	1.315	0.011	-0.017
0.018	-0.001	-0.132	-0.001	0.001	0.209	0.007	0.003	1.135	0.003	-0.008
-0.007	-0.004	-0.128	0.011	-0.007	0.232	0.01	-0.002	1.005	-0.001	-0.022
-0.005	-0.008	-0.106	0.013	-0.016	0.237	0.008	-0.014	0.766	0.002	-0.02
0.02	-0.01	-0.105	-0.005	-0.011	0.224	0.009	-0.008	0.521	0.003	-0.006
0.016	-0.004	-0.115	-0.014	-0.007	0.158	0.012	-0.004	0.291	0	-0.011
0.003	0.007	-0.11	-0.008	-0.015	0.133	0.001	-0.011	-0.236	-0.005	-0.018
0.009	0.006	-0.108	0	-0.014	0.152	-0.011	-0.001	-0.888	0.003	-0.013
-0.002	-0.003	-0.123	0	-0.006	0.154	0.001	-0.001	-1.289	0.012	-0.006
-0.014	-0.004	-0.114	-0.008	-0.024	0.174	0.013	-0.035	-1.623	0.003	-0.006
0	-0.003	-0.096	-0.009	-0.044	0.15	0.006	-0.051	-1.982	0	-0.003
0	-0.009	-0.109	0.004	-0.044	0.052	0.002	-0.026	-2.082	0.006	0.002
-0.012	-0.002	-0.119	0.009	-0.038	0.015	0.006	-0.005	-1.931	0.001	-0.003
-0.009	0.012	-0.105	-0.003	-0.024	0.026	-0.001	-0.003	-1.75	-0.005	-0.018
-0.016	0.01	-0.094	-0.011	-0.005	-0.043	-0.01	0.008	-1.396	-0.01	-0.021
-0.031	0.009	-0.097	0	0.016	-0.119	-0.001	0.009	-0.951	-0.017	-0.012
-0.025	0.01	-0.098	0.006	0.042	-0.009	0.006	-0.019	-0.818	-0.01	-0.008
0.004	0.006	-0.1	-0.007	0.046	0.179	0.003	-0.02	-0.693	0	-0.017
0.034	0.011	-0.117	-0.013	0.032	0.214	0.006	0.016	-0.386	-0.004	-0.02
0.029	0.01	-0.128	0.006	0.017	0.167	0.01	-0.007	-0.257	-0.014	-0.013
0.007	-0.001	-0.113	0.013	0.001	0.15	0.01	-0.093	-0.19	-0.01	-0.01
0.003	-0.002	-0.103	-0.003	-0.001	0.136	0.007	-0.112	0.066	0.005	-0.007
-0.006	0.009	-0.111	-0.009	0.004	0.144	0.002	-0.043	0.485	0.008	-0.011
-0.017	0.02	-0.105	-0.002	-0.002	0.176	-0.003	0.008	0.898	-0.001	-0.019
-0.007	0.018	-0.098	0	-0.002	0.172	-0.011	0.01	1.124	-0.003	-0.012
0.002	0.011	-0.115	-0.006	0.011	0.246	-0.008	-0.004	1.29	-0.001	-0.003
0.01	0.011	-0.105	-0.008	0.018	0.434	0.007	-0.013	1.504	-0.001	-0.009
0.015	0.008	-0.075	-0.002	0.009	0.503	0.008	-0.008	1.605	-0.001	-0.013
0.013	0.003	-0.085	-0.005	-0.005	0.461	0.003	-0.002	1.635	-0.001	-0.012
0.028	0.004	-0.114	-0.014	-0.011	0.447	0.005	-0.013	1.912	-0.001	-0.009
0.019	0.003	-0.121	-0.006	-0.008	0.455	0.002	-0.035	2.401	0.001	-0.005
-0.016	0.006	-0.122	0.004	-0.014	0.524	0	-0.044	2.773	-0.004	-0.008
-0.011	0.017	-0.119	-0.001	-0.028	0.558	-0.002	-0.024	3.166	-0.008	-0.014
-0.002	0.015	-0.109	-0.008	-0.026	0.499	-0.011	0.002	3.717	0.001	-0.02
-0.027	0.013	-0.116	-0.008	-0.009	0.498	-0.007	-0.004	4.024	0.002	-0.024
-0.04	0.023	-0.129	-0.002	-0.001	0.493	0.005	-0.029	4.015	-0.01	-0.017
-0.025	0.021	-0.129	0.008	-0.008	0.394	0.002	-0.029	4.04	-0.01	-0.01
-0.011	0.007	-0.131	0.016	-0.012	0.306	-0.01	-0.018	4.082	-0.006	-0.013
-0.032	0.003	-0.13	0.01	-0.015	0.247	-0.013	-0.015	4.112	-0.002	-0.011
-0.065	0.01	-0.116	-0.005	-0.02	0.176	-0.005	-0.008	4.247	-0.003	-0.005
-0.066	0.026	-0.107	-0.007	-0.02	0.058	0.003	-0.002	4.123	-0.01	-0.008
-0.036	0.015	-0.116	0.005	-0.019	-0.092	0.006	-0.004	3.658	-0.009	-0.019
-0.009	-0.016	-0.125	0.009	-0.026	-0.147	0.006	-0.004	3.386	-0.008	-0.012
-0.006	-0.004	-0.115	0.005	-0.027	-0.132	-0.001	-0.007	3.291	-0.014	0.008
-0.012	0.023	-0.095	0.001	-0.008	-0.152	-0.008	-0.011	3.063	-0.008	0.002
-0.002	0.022	-0.095	-0.008	0.007	-0.172	-0.003	-0.008	2.814	0.003	-0.013
0.009	0.02	-0.114	-0.01	0.012	-0.119	0	-0.006	2.693	0.003	-0.012
-0.002	0.014	-0.122	-0.008	0.027	0.019	0.001	-0.002	2.634	0.002	-0.018
-0.015	0.012	-0.115	-0.009	0.036	0.169	0.007	-0.003	2.538	0.007	-0.024
-0.015	0.028	-0.112	-0.008	0.013	0.245	0.01	-0.012	2.301	0.001	-0.012
-0.005	0.032	-0.11	0.003	-0.009	0.225	0.009	-0.009	1.903	-0.002	-0.005
0.003	0.017	-0.105	0.01	-0.014	0.156	0.009	0	1.515	0.015	-0.009
0.001	0.017	-0.109	0.005	-0.026	0.141	0.01	-0.004	1.158	0.024	-0.005
-0.002	0.024	-0.114	0.003	-0.034	0.163	0.01	-0.015	0.81	0.023	-0.002
-0.001	0.011	-0.105	0.003	-0.031	0.137	0.007	-0.021	0.558	0.029	-0.003
-0.002	0.007	-0.098	-0.005	-0.029	0.107	0.003	-0.017	0.296	0.021	-0.001
-0.006	0.02	-0.104	-0.006	-0.023	0.146	0.004	-0.014	-0.07	0	-0.007
0.001	0.019	-0.102	0.008	-0.016	0.26	0.005	-0.013	-0.423	-0.006	-0.016
0.02	0.005	-0.098	0.009	-0.006	0.371	0.003	-0.011	-0.63	-0.007	-0.02
0.03	0.001	-0.113	-0.009	0.001	0.352	0.006	-0.008	-0.803	-0.024	-0.017
0.019	0.013	-0.108	-0.016	0.002	0.269	0.013	-0.005	-1.092	-0.025	-0.002
-0.003	0.022	-0.088	-0.007	0.001	0.228	0.014	-0.007	-1.312	-0.006	0
-0.012	0.017	-0.104	0.005	0.005	0.106	0.004	-0.006	-1.423	0	-0.011
-0.001	0.013	-0.124	0.005	0.017	-0.027	-0.006	0.002	-1.494	0	-0.014
0.008	0.012	-0.111	-0.009	0.031	0.035	-0.004	0.005	-1.443	0.008	-0.015
0.006	0.018	-0.105	-0.014	0.04	0.195	0	-0.014	-1.395	0.005	-0.014
0.003	0.029	-0.113	0	0.031	0.311	0	-0.027	-1.348	-0.008	-0.018
0.002	0.026	-0.119	0.008	0.016	0.21	-0.005	-0.009	-1.137	-0.006	-0.022
0.011	0.01	-0.125	-0.003	0.016	-0.091	-0.005	0.01	-0.799	0	-0.014
0.019	0.007	-0.121	-0.007	0.011	-0.224	0.001	0.005	-0.461	0.003	-0.013
0.018	0.017	-0.11	0.008	-0.002	-0.223	0.006	-0.005	-0.231	0.014	-0.02
0.018	0.016	-0.108	0.009	-0.001	-0.3	0.002	0.01	0.083	0.018	-0.016
[truncated: 29,019 more rows]
