# Supplementary material for: Asymmetric and transient properties of reciprocal activity of antagonists during the paw-shake response in the cat
Source: PLoS Comput Biol. 2021 Dec 28;17(12):e1009677. doi: 10.1371/journal.pcbi.1009677 (PMC8759665; doi:10.1371/journal.pcbi.1009677)
Supplement: S1 Data — File name of each file has the following structure: SupplementaryFileNumber_Data_SessionNumber_AnimalCode_EpisodeNumber.txt. Example: S1_Data_7_3-25-0_bo_9F.txt, where S1 is the supplementary data file number 7, 3-25-0 is session number, bo is animal code, 9F is episode number, and txt is file type extension. Each column of each file contains raw EMG signal of a specific muscle in mV sampled at 3000 Hz and band-pass filtered (Butterworth zero-lag filter, 30 Hz– 1000 Hz, 3 dB). First line of each file contains muscle name abbreviations (see Table 3 in the manuscript): MG, medial gastrocnemius; SO, soleus; BFS, biceps femoris anterior; IP, iliopsoas; TA, tibialis anterior; VA, vastus lateralis and vastus medialis. (ZIP) [file pcbi.1009677.s001.zip › S1_Data/S1_Data_3_11-24-0_ve_22F.txt]

BFP	MG	SO	BFA	VM	RF	VL	IP	TA
-0.013	-0.041	-0.066	0.076	2.07	-0.018	-0.032	0.053	0.522
0.404	-0.022	-0.045	0.056	0.96	-0.005	-0.019	0.049	0.369
0.595	-0.008	-0.063	0.043	-0.031	0.002	-0.021	0.041	0.215
0.498	0.002	-0.125	0.04	-0.405	0.005	-0.038	0.034	0.13
0.443	0.011	-0.165	0.025	-0.61	0.01	-0.036	0.032	0.073
0.404	0.013	-0.159	0.006	-0.75	0.011	-0.013	0.029	0.023
0.309	0.013	-0.154	-0.01	-0.805	0.013	0.002	0.022	-0.041
0.249	0.013	-0.16	-0.016	-0.825	0.024	-0.002	0.018	-0.093
0.228	0.012	-0.147	-0.01	-0.801	0.036	-0.006	0.019	-0.114
0.194	0.017	-0.123	-0.009	-0.78	0.037	0	0.016	-0.142
0.162	0.03	-0.098	-0.01	-0.788	0.031	-0.001	0.009	-0.18
0.143	0.038	-0.07	-0.014	-0.79	0.026	-0.009	0.006	-0.213
0.109	0.039	-0.061	-0.024	-0.775	0.028	-0.012	0.005	-0.233
0.083	0.039	-0.073	-0.03	-0.758	0.025	-0.007	0.007	-0.233
0.082	0.028	-0.07	-0.027	-0.732	0.01	-0.002	0.014	-0.234
0.079	0.008	-0.052	-0.02	-0.687	0.012	-0.001	0.013	-0.25
0.068	0.011	-0.042	-0.021	-0.635	0.029	0.008	0.008	-0.261
0.038	0.037	-0.037	-0.025	-0.579	0.031	0.007	0.011	-0.253
-0.004	0.034	-0.024	-0.014	-0.552	0.029	-0.011	0.005	-0.247
-0.021	0.012	-0.006	-0.01	-0.553	0.037	-0.017	-0.007	-0.259
-0.023	0.026	-0.002	-0.029	-0.506	0.04	-0.011	-0.004	-0.278
-0.025	0.054	-0.002	-0.031	-0.419	0.047	-0.009	-0.003	-0.267
-0.018	0.048	0.03	-0.014	-0.36	0.055	-0.003	-0.012	-0.249
-0.026	0.027	0.085	-0.015	-0.309	0.04	-0.001	-0.011	-0.324
-0.033	0.014	0.133	-0.033	-0.253	0.023	-0.001	-0.008	-0.392
-0.021	0.008	0.184	-0.042	-0.174	0.028	0.003	-0.019	-0.309
-0.034	0.015	0.218	-0.028	-0.089	0.035	-0.001	-0.027	-0.225
-0.055	0.025	0.208	-0.016	-0.196	0.031	-0.001	-0.03	-0.22
-0.051	0.025	0.14	-0.021	-0.461	0.028	0.007	-0.045	-0.224
-0.043	0.026	0.06	-0.025	-0.56	0.033	0.003	-0.051	-0.244
-0.07	0.034	0.081	-0.02	-0.477	0.042	0	-0.032	-0.249
-0.094	0.035	0.144	-0.012	-0.402	0.045	-0.002	-0.014	-0.214
-0.067	0.023	0.141	-0.008	-0.395	0.044	-0.007	-0.007	-0.184
-0.055	0.007	0.147	-0.015	-0.354	0.05	-0.007	-0.013	-0.169
-0.084	0	0.169	-0.019	-0.226	0.054	-0.008	-0.025	-0.158
-0.083	0.013	0.136	-0.019	-0.167	0.052	-0.011	-0.022	-0.149
-0.071	0.032	0.068	-0.017	-0.183	0.065	-0.011	-0.024	-0.131
-0.076	0.039	-0.021	-0.002	-0.162	0.076	-0.013	-0.04	-0.123
-0.065	0.028	-0.104	0.004	-0.147	0.061	-0.004	-0.033	-0.138
-0.065	0.02	-0.13	-0.017	-0.136	0.044	0.011	-0.01	-0.148
-0.081	0.034	-0.12	-0.022	-0.092	0.036	0.011	0.001	-0.139
-0.071	0.04	-0.114	0	-0.064	0.026	-0.002	-0.016	-0.12
-0.059	0.022	-0.109	0.007	-0.035	0.01	-0.013	-0.044	-0.096
-0.064	0.008	-0.108	-0.008	0.008	0.006	-0.017	-0.049	-0.08
-0.067	0.013	-0.102	-0.011	0.029	0.015	-0.015	-0.032	-0.074
-0.063	0.019	-0.092	0	0.087	0.008	-0.015	0.002	-0.056
-0.045	0.013	-0.092	-0.004	0.189	-0.004	-0.016	0.036	-0.035
-0.023	0.011	-0.095	-0.017	0.228	-0.002	-0.008	0.026	-0.045
-0.038	0.025	-0.091	-0.014	0.144	0.004	-0.004	-0.017	-0.063
-0.068	0.038	-0.076	0	0.046	0.019	-0.009	-0.049	-0.065
-0.047	0.029	-0.054	0.009	0.072	0.025	-0.006	-0.052	-0.056
-0.013	0.009	-0.038	0.005	0.142	0.015	-0.008	-0.022	-0.04
-0.024	0	-0.026	0	0.133	0.012	-0.015	0.043	-0.028
-0.039	0.001	-0.017	0.008	0.086	0.019	-0.013	0.1	-0.027
-0.031	-0.001	-0.019	0.01	0.127	0.03	-0.013	0.092	-0.026
-0.022	-0.004	-0.022	0.004	0.244	0.038	-0.011	0.05	-0.025
-0.015	-0.003	-0.015	0.008	0.288	0.039	0	0.025	-0.031
-0.024	-0.001	-0.001	0.006	0.261	0.029	0.006	0.031	-0.055
-0.028	0.01	-0.002	0.004	0.274	0.015	0	0.072	-0.076
-0.004	0.028	-0.013	0.012	0.321	0.016	-0.014	0.113	-0.05
-0.02	0.034	-0.015	0.009	0.321	0.024	-0.016	0.08	-0.017
-0.051	0.015	-0.014	-0.004	0.273	0.023	-0.002	-0.02	-0.034
-0.028	0.001	-0.012	-0.008	0.278	0.019	0	-0.096	-0.046
-0.014	0.019	-0.005	-0.005	0.337	0.016	-0.015	-0.125	-0.025
-0.019	0.026	-0.003	0	0.344	0.013	-0.021	-0.112	-0.012
0.011	0.005	-0.005	0.002	0.302	0.013	-0.013	-0.047	-0.017
0.017	0.001	0	-0.001	0.309	0.013	-0.001	-0.025	-0.033
-0.017	0.024	0.001	-0.003	0.343	0.021	0.004	-0.073	-0.053
-0.008	0.03	-0.007	0	0.322	0.038	-0.008	-0.068	-0.051
0.008	0.023	-0.007	0	0.376	0.04	-0.023	0.002	-0.032
-0.005	0.022	0.001	0.001	0.562	0.029	-0.015	0.05	-0.028
-0.003	0.017	0.004	0.007	0.624	0.024	-0.004	0.062	-0.043
0	0.017	0.004	0.005	0.443	0.02	-0.012	0.06	-0.049
0.003	0.019	0.005	-0.002	0.246	0.014	-0.023	0.059	-0.037
0	0.001	0.001	0.001	0.209	0.01	-0.015	0.061	-0.019
-0.029	-0.01	0.002	0.002	0.165	0.009	0.001	0.02	-0.025
-0.035	0.004	0.008	0.002	0.026	0.019	0.005	-0.051	-0.049
-0.016	0.018	0.001	0.007	0.006	0.028	-0.006	-0.087	-0.052
-0.016	0.015	-0.005	0.005	0.099	0.026	-0.015	-0.076	-0.022
-0.018	0	-0.001	-0.002	0.143	0.025	-0.008	-0.005	-0.002
-0.003	-0.008	-0.004	0	0.179	0.019	-0.001	0.098	-0.024
0	-0.002	-0.008	0.005	0.192	-0.003	-0.007	0.139	-0.043
-0.012	0.007	0	0.005	0.11	-0.011	-0.017	0.101	-0.008
-0.01	0.014	-0.001	0.003	0.032	0.009	-0.018	0.041	0.022
0.005	0.013	-0.015	0	0.02	0.032	-0.009	0.017	-0.009
0.007	0.015	-0.016	0	0.011	0.038	-0.003	0.042	-0.039
-0.002	0.021	-0.008	0.007	0.027	0.033	-0.01	0.052	-0.028
-0.011	0.015	-0.01	0.013	0.092	0.025	-0.015	0.013	-0.004
-0.009	0.014	-0.016	0.006	0.129	0.028	-0.015	-0.014	0.004
0.005	0.019	-0.019	-0.005	0.129	0.029	-0.016	-0.005	-0.02
0.007	0.012	-0.009	0	0.182	0.01	-0.018	0.043	-0.039
-0.005	0.003	0.002	0.001	0.261	-0.001	-0.02	0.111	-0.009
-0.005	0.003	-0.008	-0.009	0.235	0.015	-0.019	0.118	0.024
0.01	0.008	-0.022	0.001	0.161	0.027	-0.014	0.058	0.013
0.013	0.015	-0.013	0.008	0.159	0.029	-0.01	0.009	-0.021
-0.006	0.023	-0.003	-0.008	0.163	0.038	-0.008	-0.005	-0.039
-0.026	0.025	-0.007	-0.005	0.153	0.045	-0.011	0.041	-0.035
-0.023	0.021	-0.006	0.017	0.208	0.032	-0.012	0.098	-0.038
-0.007	0.016	-0.008	0.014	0.244	0.022	-0.003	0.053	-0.035
-0.009	0.015	-0.02	0.002	0.196	0.029	0.008	-0.023	-0.024
-0.023	0.02	-0.021	0.006	0.165	0.029	-0.001	-0.034	-0.029
-0.012	0.017	-0.01	0.002	0.162	0.024	-0.019	-0.025	-0.017
0.01	0.004	-0.005	-0.01	0.142	0.031	-0.016	-0.015	0.005
0.01	0.005	-0.003	-0.007	0.152	0.034	-0.002	-0.022	-0.013
-0.002	0.013	-0.007	0.006	0.22	0.034	0.002	-0.063	-0.05
-0.011	0.009	-0.011	0.01	0.292	0.038	-0.004	-0.07	-0.054
-0.01	0.011	-0.006	-0.002	0.322	0.022	-0.009	-0.022	-0.03
-0.001	0.018	-0.004	-0.009	0.328	0.004	-0.009	0.014	-0.027
0.008	0.016	-0.011	-0.001	0.316	0.002	-0.009	0.017	-0.042
0.017	0.015	-0.02	0.006	0.301	-0.003	-0.012	0.014	-0.036
0.017	0.017	-0.022	0.009	0.279	-0.005	-0.024	-0.024	-0.024
0.009	0.008	-0.019	0.006	0.215	0.006	-0.031	-0.1	-0.025
-0.001	-0.007	-0.013	-0.005	0.154	0.014	-0.015	-0.129	-0.013
-0.01	-0.008	-0.006	-0.004	0.119	0.02	0.003	-0.083	-0.007
-0.004	0.006	-0.005	0.003	0.07	0.032	0.004	-0.039	-0.026
-0.013	0.017	-0.011	0.006	0.039	0.041	0.003	-0.054	-0.04
-0.036	0.019	-0.018	0.01	0.043	0.053	-0.003	-0.059	-0.05
-0.026	0.024	-0.025	0.004	0.044	0.065	-0.015	0.031	-0.065
-0.007	0.03	-0.025	0.003	0.045	0.057	-0.015	0.111	-0.078
0.008	0.028	-0.01	0.016	0.07	0.033	-0.01	0.035	-0.084
0.025	0.017	-0.002	0.014	0.087	0.022	-0.016	-0.094	-0.06
0.026	0.008	-0.012	-0.002	0.076	0.019	-0.024	-0.134	-0.032
0.013	0.007	-0.019	-0.003	0.063	0.015	-0.014	-0.127	-0.04
0.004	0.007	-0.019	0.003	0.053	0.022	-0.001	-0.072	-0.045
0.006	0.002	-0.012	0.001	0.06	0.034	-0.005	0.058	-0.024
0.008	0.005	-0.008	0.001	0.082	0.031	-0.009	0.114	-0.009
0.001	0.02	-0.009	0.004	0.097	0.021	-0.002	0.042	-0.005
-0.014	0.033	-0.012	0.003	0.131	0.014	0.002	-0.006	-0.007
-0.017	0.034	-0.02	0.007	0.143	0.009	-0.005	0.049	-0.024
0.015	0.014	-0.017	0.01	0.099	0.01	-0.022	0.107	-0.035
0.036	-0.007	-0.016	-0.006	0.076	0.015	-0.023	0.078	-0.035
0.012	-0.001	-0.031	-0.011	0.077	0.014	-0.007	0.043	-0.052
-0.008	0.013	-0.029	0.006	0.077	0.015	-0.006	0.052	-0.058
-0.014	0.015	-0.018	0.013	0.121	0.016	-0.018	0.037	-0.033
-0.015	0.01	-0.019	0.003	0.175	0.013	-0.014	-0.017	-0.019
-0.002	0.005	-0.019	-0.003	0.163	0.013	-0.007	-0.053	-0.03
-0.003	0.01	-0.012	0.01	0.138	0.018	-0.013	-0.047	-0.042
-0.019	0.016	-0.013	0.021	0.156	0.019	-0.015	-0.003	-0.046
-0.009	0	-0.023	0.013	0.161	0.015	-0.013	0.075	-0.042
0.013	-0.01	-0.025	0.001	0.139	0.016	-0.01	0.111	-0.047
0.012	0.007	-0.016	-0.007	0.132	0.019	-0.008	0.059	-0.051
-0.002	0.026	-0.018	-0.012	0.121	0.026	-0.014	0.014	-0.046
-0.013	0.025	-0.029	-0.011	0.134	0.031	-0.015	0.022	-0.055
-0.004	0.001	-0.017	-0.011	0.19	0.035	-0.01	0.032	-0.06
0.017	-0.009	0.008	-0.013	0.222	0.036	-0.007	0.01	-0.052
0.017	0.01	-0.003	-0.007	0.247	0.029	0.002	-0.031	-0.066
0.001	0.021	-0.03	0.003	0.27	0.026	0.005	-0.041	-0.078
-0.016	0.025	-0.021	0.005	0.265	0.034	-0.006	-0.026	-0.059
-0.015	0.028	-0.002	0.002	0.288	0.032	-0.014	-0.03	-0.048
-0.01	0.018	-0.004	-0.003	0.309	0.02	-0.015	-0.023	-0.063
-0.033	0.023	-0.006	-0.002	0.292	0.021	-0.008	-0.003	-0.075
-0.048	0.031	-0.007	0.005	0.293	0.034	-0.002	-0.007	-0.064
-0.026	0.001	-0.017	0.003	0.27	0.038	-0.013	-0.028	-0.047
-0.005	-0.031	-0.018	0.002	0.205	0.03	-0.015	-0.038	-0.055
-0.009	-0.015	-0.007	0.009	0.169	0.028	-0.002	-0.001	-0.07
-0.027	0.02	-0.005	0.009	0.145	0.022	-0.006	0.058	-0.055
-0.02	0.031	-0.013	0.005	0.12	0.003	-0.02	0.074	-0.019
0.015	0.017	-0.007	0.003	0.131	0.005	-0.021	0.063	-0.002
0.015	0.001	0.005	-0.001	0.136	0.024	-0.009	0.055	-0.014
-0.023	0.01	-0.002	-0.003	0.115	0.02	-0.006	0.018	-0.019
-0.034	0.026	-0.01	0.009	0.111	0.005	-0.021	-0.04	-0.015
-0.01	0.021	-0.006	0.013	0.101	0.014	-0.023	-0.048	-0.032
0.007	0.009	-0.013	0.001	0.082	0.031	-0.008	-0.001	-0.054
0.004	0.017	-0.022	-0.006	0.072	0.03	-0.004	0.038	-0.059
-0.008	0.034	-0.016	-0.004	0.063	0.019	-0.008	0.052	-0.06
-0.022	0.027	-0.016	0	0.068	0.018	-0.006	0.038	-0.048
-0.011	0.003	-0.024	0.001	0.086	0.019	-0.011	-0.009	-0.028
0.007	0.002	-0.015	-0.008	0.108	0.023	-0.018	-0.053	-0.024
0.003	0.017	-0.01	-0.012	0.127	0.029	-0.007	-0.053	-0.026
0.001	0.012	-0.023	-0.001	0.133	0.021	0.001	-0.009	-0.015
-0.002	0	-0.028	0.002	0.136	0.008	-0.014	0.059	0.007
-0.004	0.004	-0.019	-0.004	0.124	0.014	-0.017	0.115	0.003
0.009	0.012	-0.017	-0.002	0.105	0.028	0	0.114	-0.036
-0.001	0.024	-0.018	0.003	0.128	0.023	0.002	0.066	-0.062
-0.029	0.034	-0.017	0.006	0.181	0.012	-0.01	0.021	-0.056
-0.017	0.016	-0.022	0	0.203	0.019	-0.011	0.001	-0.032
0.004	-0.007	-0.024	-0.011	0.179	0.022	-0.001	0.003	-0.02
-0.003	0.003	-0.013	-0.011	0.161	0.013	0.008	0.002	-0.037
-0.005	0.022	-0.01	-0.006	0.162	0.016	0.005	-0.003	-0.036
-0.004	0.024	-0.016	-0.005	0.13	0.018	0	0	-0.01
-0.016	0.014	-0.013	-0.004	0.08	0.013	0.002	-0.004	-0.01
-0.02	0.007	-0.01	0.002	0.063	0.027	-0.004	-0.01	-0.033
-0.013	0.015	-0.007	0.019	0.068	0.047	-0.015	-0.006	-0.042
0.004	0.026	-0.006	0.027	0.084	0.04	-0.018	0	-0.045
0.021	0.023	-0.017	0.02	0.1	0.022	-0.019	0.005	-0.051
0.015	0.014	-0.021	0.018	0.09	0.02	-0.012	0.001	-0.053
0.01	0.001	-0.013	0.017	0.076	0.029	-0.009	-0.01	-0.059
0.022	-0.004	-0.009	0.006	0.112	0.04	-0.018	-0.014	-0.053
0.02	0.004	-0.014	-0.004	0.158	0.039	-0.021	-0.014	-0.025
0.007	0.006	-0.018	-0.01	0.146	0.033	-0.01	-0.014	-0.022
0.002	0.007	-0.014	-0.007	0.128	0.033	-0.001	-0.006	-0.06
-0.018	0.019	-0.01	0.003	0.148	0.028	-0.004	-0.007	-0.081
-0.042	0.028	-0.013	0.005	0.179	0.011	-0.009	-0.021	-0.072
-0.031	0.033	-0.019	0.005	0.196	0.005	-0.009	-0.013	-0.071
-0.013	0.023	-0.027	0.009	0.183	0.018	-0.009	0.012	-0.055
-0.009	0.003	-0.024	0.012	0.166	0.03	-0.01	0.013	-0.037
-0.002	0.003	-0.01	0.008	0.179	0.025	-0.01	-0.005	-0.055
-0.005	0.008	-0.004	0.004	0.193	0.017	-0.011	-0.012	-0.047
-0.01	0.007	-0.006	0.004	0.173	0.024	-0.013	0	-0.003
0.001	0.01	-0.01	0.004	0.12	0.029	-0.011	0.031	-0.025
0	0.01	-0.012	0.007	0.062	0.022	-0.003	0.051	-0.096
-0.016	0.011	-0.009	0.005	0.047	0.019	-0.007	0.039	-0.102
-0.017	0.021	-0.017	-0.003	0.075	0.024	-0.019	0.013	-0.058
-0.008	0.03	-0.022	-0.006	0.098	0.028	-0.019	-0.012	-0.043
-0.003	0.022	-0.009	-0.005	0.095	0.032	-0.016	-0.031	-0.051
0.002	0.008	-0.009	-0.002	0.096	0.03	-0.013	-0.032	-0.055
0.011	0.008	-0.018	-0.004	0.122	0.021	-0.011	-0.009	-0.057
0.009	0.012	-0.014	-0.005	0.125	0.018	-0.017	0.013	-0.051
-0.006	0.004	-0.008	0	0.076	0.014	-0.015	0.011	-0.045
-0.008	-0.002	-0.012	-0.005	0.029	0.008	-0.005	0.013	-0.049
0.004	0	-0.018	-0.01	0.018	0.01	-0.006	0.026	-0.047
0.001	0.009	-0.02	-0.001	0.042	0.013	-0.012	0.023	-0.033
-0.012	0.025	-0.02	0.009	0.102	0.009	-0.012	0.018	-0.01
-0.014	0.023	-0.016	0.011	0.161	0.005	-0.012	0.012	0.009
-0.014	0.007	-0.013	0.007	0.212	0.015	-0.013	-0.012	-0.002
-0.015	0.012	-0.015	-0.003	0.27	0.022	-0.013	-0.031	-0.024
-0.02	0.022	-0.012	-0.007	0.284	0.015	-0.015	-0.029	-0.028
-0.023	0.017	-0.003	-0.002	0.23	0.023	-0.015	-0.014	-0.031
-0.006	0.013	-0.007	-0.002	0.156	0.044	-0.004	0.008	-0.044
0.001	0.012	-0.015	-0.008	0.119	0.057	-0.001	0.031	-0.058
-0.002	0.012	-0.009	-0.009	0.12	0.056	-0.013	0.036	-0.067
-0.004	0.012	-0.007	-0.002	0.138	0.045	-0.021	0.01	-0.054
-0.019	0.014	-0.015	0.004	0.181	0.034	-0.018	-0.018	-0.029
-0.012	0.014	-0.017	0.001	0.224	0.018	-0.007	-0.033	-0.018
0.009	0.007	-0.015	0.001	0.245	0.003	-0.004	-0.035	-0.021
0.002	0.008	-0.015	0.002	0.245	0.006	-0.018	-0.005	-0.022
-0.001	0.013	-0.014	-0.006	0.203	0.015	-0.02	0.015	-0.022
0.001	0.009	-0.016	-0.01	0.148	0.017	-0.005	-0.026	-0.039
-0.013	0.012	-0.019	-0.006	0.106	0.02	-0.001	-0.064	-0.062
-0.019	0.015	-0.018	-0.005	0.088	0.025	-0.004	-0.045	-0.062
0.001	0.017	-0.015	0	0.106	0.025	-0.003	-0.013	-0.046
0.015	0.026	-0.012	0.006	0.119	0.023	-0.008	-0.005	-0.031
0.018	0.019	-0.008	0.003	0.143	0.022	-0.012	-0.02	-0.014
0.026	0.009	-0.007	0.002	0.195	0.018	-0.007	-0.041	-0.026
0.024	0.01	-0.013	0.005	0.202	0.014	-0.012	-0.035	-0.05
0.013	0.004	-0.016	0.004	0.163	0.007	-0.018	0.023	-0.04
0.003	-0.002	-0.015	0.002	0.137	0.007	-0.009	0.09	-0.038
-0.009	0.01	-0.01	0.005	0.126	0.022	-0.003	0.1	-0.058
-0.01	0.021	-0.008	0.008	0.132	0.031	-0.002	0.082	-0.066
0	0.013	-0.015	0.007	0.143	0.031	-0.002	0.098	-0.069
-0.004	0.008	-0.018	0.002	0.154	0.039	-0.01	0.104	-0.056
-0.009	0.005	-0.013	0.001	0.186	0.045	-0.012	0.057	-0.035
-0.001	0.001	-0.009	0.004	0.23	0.035	-0.003	0.005	-0.045
0.006	0.015	-0.01	0.007	0.259	0.027	-0.003	-0.031	-0.06
0.009	0.023	-0.006	0.007	0.26	0.028	-0.015	-0.044	-0.042
0.019	0.013	0	-0.003	0.238	0.023	-0.014	-0.013	-0.027
0.018	0.012	-0.005	-0.003	0.225	0.018	0.005	0.009	-0.043
-0.011	0.021	-0.018	0.008	0.228	0.017	0.012	-0.016	-0.06
-0.04	0.028	-0.024	0.004	0.21	0.015	-0.005	-0.031	-0.059
-0.026	0.015	-0.013	0.003	0.177	0.017	-0.016	-0.012	-0.052
-0.001	-0.008	-0.008	0.012	0.158	0.015	-0.012	0.007	-0.057
-0.022	-0.003	-0.019	0	0.146	0.009	-0.001	0.012	-0.07
-0.041	0.023	-0.023	-0.009	0.145	0.011	0.002	0.006	-0.068
-0.007	0.018	-0.025	0	0.136	0.013	-0.014	0	-0.045
0.011	0	-0.025	0	0.079	0.012	-0.021	0.006	-0.026
-0.005	0.005	-0.014	-0.005	0.027	0.019	-0.013	0.006	-0.015
-0.018	0.018	-0.009	-0.003	0.062	0.027	-0.01	-0.026	-0.007
-0.029	0.02	-0.017	0.005	0.123	0.027	-0.012	-0.057	-0.021
-0.019	0.014	-0.019	0.015	0.126	0.023	-0.014	-0.04	-0.038
-0.009	0.006	-0.016	0.014	0.115	0.026	-0.01	-0.011	-0.032
-0.028	0.009	-0.015	0.004	0.136	0.038	-0.007	-0.016	-0.045
-0.025	0.023	-0.017	0.003	0.153	0.044	-0.012	-0.022	-0.074
0.004	0.02	-0.02	0.012	0.142	0.03	-0.016	-0.019	-0.061
0.02	0.002	-0.019	0.009	0.126	0.018	-0.015	-0.031	-0.024
0.014	-0.004	-0.013	-0.006	0.119	0.023	-0.017	-0.041	0
-0.001	0.005	-0.012	-0.017	0.099	0.024	-0.014	-0.021	0
-0.001	0.015	-0.021	-0.01	0.073	0.023	-0.011	0.01	-0.008
0.008	0.019	-0.014	0.002	0.048	0.028	-0.014	0.035	-0.003
0.003	0.012	0.004	0.007	0.015	0.032	-0.019	0.049	-0.007
0.002	0.002	0.001	0.003	0.006	0.033	-0.021	0.051	-0.047
0.001	0.011	-0.016	0.001	0.031	0.033	-0.014	0.046	-0.08
-0.016	0.025	-0.024	0.008	0.066	0.024	-0.008	0.051	-0.06
-0.01	0.014	-0.018	0.013	0.084	0.016	-0.013	0.064	-0.026
0.012	-0.003	-0.008	0.002	0.056	0.018	-0.016	0.062	-0.031
0.007	0.005	0.002	-0.015	0.021	0.021	-0.01	0.034	-0.044
-0.01	0.026	0.004	-0.01	0.047	0.018	0.001	-0.019	-0.042
-0.009	0.027	-0.006	0.003	0.098	0.016	0.002	-0.068	-0.039
-0.005	0.003	-0.015	-0.007	0.113	0.017	-0.007	-0.077	-0.037
-0.028	-0.004	-0.008	-0.017	0.105	0.022	-0.006	-0.053	-0.051
-0.054	0.018	-0.002	-0.012	0.115	0.024	-0.004	-0.012	-0.065
-0.046	0.029	-0.011	0.003	0.146	0.021	-0.015	0.026	-0.053
-0.018	0.015	-0.019	0.019	0.159	0.017	-0.013	0.037	-0.051
-0.006	0.007	-0.022	0.014	0.167	0.023	0.002	0.011	-0.065
-0.004	0.017	-0.022	-0.005	0.205	0.03	0.004	-0.022	-0.063
0.001	0.028	-0.025	-0.012	0.23	0.02	-0.002	-0.022	-0.048
0.005	0.028	-0.027	-0.005	0.233	0.01	-0.003	0.023	-0.038
0.012	0.018	-0.022	0.005	0.228	0.015	-0.002	0.085	-0.043
0.013	0.011	-0.02	0.006	0.209	0.027	-0.002	0.098	-0.052
-0.01	0.014	-0.023	-0.004	0.202	0.033	-0.006	0.05	-0.055
-0.035	0.03	-0.021	-0.001	0.218	0.034	-0.009	0.009	-0.057
-0.027	0.036	-0.022	0.006	0.214	0.028	-0.008	0.003	-0.054
-0.002	0.017	-0.015	0	0.177	0.023	-0.014	0.019	-0.052
0.015	0.005	-0.002	0.002	0.151	0.025	-0.015	0.046	-0.049
0.012	0.012	-0.006	0.004	0.166	0.029	-0.002	0.058	-0.05
-0.018	0.017	-0.012	0.004	0.179	0.023	-0.007	0.045	-0.062
-0.022	0.016	-0.009	0.014	0.168	0.017	-0.021	0.019	-0.055
0.014	0.017	-0.01	0.014	0.166	0.019	-0.009	-0.021	-0.051
0.009	0.014	-0.013	0.002	0.173	0.024	-0.001	-0.039	-0.065
-0.025	0.013	-0.011	0.006	0.155	0.025	-0.011	0.003	-0.047
-0.012	0.021	-0.008	0.014	0.133	0.022	-0.015	0.053	-0.016
0.007	0.019	-0.009	0.008	0.128	0.022	-0.014	0.048	-0.022
-0.004	-0.007	-0.018	0.002	0.127	0.018	-0.01	0.027	-0.032
0.004	-0.017	-0.024	-0.004	0.14	0.009	-0.012	0.024	-0.028
0.009	0.007	-0.016	-0.013	0.166	0.008	-0.017	0	-0.033
0.001	0.022	-0.015	-0.007	0.17	0.012	-0.011	-0.038	-0.032
0.021	0.015	-0.02	0.004	0.145	0.018	-0.004	-0.044	-0.027
0.019	0.01	-0.011	0	0.128	0.03	-0.006	-0.026	-0.045
-0.008	0.014	-0.001	-0.003	0.128	0.032	-0.007	-0.032	-0.05
-0.008	0.02	-0.007	0.006	0.132	0.016	-0.009	-0.05	-0.014
-0.009	0.009	-0.017	0.015	0.139	0.013	-0.016	-0.034	0.007
-0.015	0	-0.019	0.015	0.147	0.031	-0.019	0.007	0.001
-0.007	0.008	-0.008	0.004	0.155	0.038	-0.018	0.034	0.001
-0.01	0.004	-0.001	-0.012	0.155	0.032	-0.02	0.034	-0.006
-0.016	0	-0.014	-0.007	0.12	0.034	-0.019	0.011	-0.014
-0.01	0.01	-0.028	0.004	0.065	0.037	-0.01	-0.011	-0.02
-0.005	0.008	-0.021	-0.002	0.018	0.032	-0.004	-0.023	-0.046
0.002	0.01	-0.006	0.001	0	0.026	-0.007	-0.024	-0.073
0	0.024	-0.01	0.019	0.028	0.026	-0.016	-0.013	-0.066
-0.019	0.026	-0.022	0.019	0.083	0.026	-0.021	-0.021	-0.037
-0.016	0.02	-0.015	0.005	0.127	0.02	-0.01	-0.041	-0.04
0.019	0.009	-0.002	-0.01	0.128	0.015	0	0.007	-0.063
0.016	-0.005	-0.002	-0.015	0.126	0.017	-0.008	0.108	-0.052
-0.026	0.004	-0.004	-0.005	0.163	0.02	-0.019	0.148	-0.03
-0.03	0.017	-0.007	-0.004	0.162	0.028	-0.013	0.098	-0.035
0.005	0.013	-0.015	-0.005	0.11	0.034	0.006	0.033	-0.063
0.012	0.015	-0.017	-0.003	0.11	0.025	0.008	0	-0.086
-0.018	0.028	-0.022	-0.01	0.148	0.013	-0.013	-0.011	-0.074
-0.034	0.029	-0.034	-0.003	0.155	0.011	-0.017	-0.017	-0.059
-0.012	0.016	-0.028	0.017	0.125	0.01	-0.003	-0.024	-0.067
0.005	0.008	-0.01	0.01	0.09	0.005	-0.004	-0.035	-0.076
-0.005	0.007	-0.011	-0.005	0.079	0.012	-0.013	-0.029	-0.07
-0.01	0.009	-0.019	0.001	0.072	0.028	-0.018	0.014	-0.037
0	0.01	-0.011	0.005	0.046	0.028	-0.022	0.048	-0.006
-0.001	0.007	-0.008	-0.003	0.028	0.019	-0.024	0.037	-0.023
-0.019	0.007	-0.016	-0.002	0.041	0.022	-0.016	0.035	-0.05
-0.024	0.011	-0.012	0.01	0.087	0.029	-0.012	0.049	-0.052
-0.006	0.014	-0.009	0.01	0.145	0.024	-0.016	0.039	-0.044
0.009	0.018	-0.016	0.004	0.179	0.011	-0.007	0.037	-0.036
0.009	0.019	-0.01	0.005	0.216	0.009	0.003	0.037	-0.042
0.014	0.012	-0.004	0.002	0.259	0.017	-0.002	-0.004	-0.06
0.023	0.011	-0.009	-0.008	0.25	0.018	-0.007	-0.055	-0.055
0.015	0.013	-0.011	-0.006	0.208	0.01	-0.009	-0.075	-0.023
0.011	-0.004	-0.012	0.005	0.182	0.011	-0.013	-0.068	-0.02
0.023	-0.015	-0.009	0.007	0.167	0.024	-0.012	-0.036	-0.058
0.012	-0.004	-0.006	-0.003	0.173	0.024	-0.017	0.013	-0.072
-0.016	0.014	-0.013	-0.006	0.211	0.017	-0.018	0.039	-0.034
-0.016	0.023	-0.021	-0.006	0.225	0.015	-0.012	0.021	-0.001
-0.003	0.014	-0.024	-0.009	0.19	0.017	-0.012	-0.007	-0.018
-0.012	0.008	-0.023	-0.001	0.178	0.023	-0.005	-0.02	-0.054
-0.019	0.014	-0.012	0.008	0.205	0.021	0	-0.021	-0.057
0.001	0.015	0	0.006	0.223	0.012	-0.018	-0.011	-0.022
0.009	0.014	0.001	0.001	0.23	0.018	-0.021	0.008	0.005
-0.009	0.014	-0.007	-0.003	0.236	0.042	0.001	0.002	-0.006
-0.013	0.015	-0.014	-0.005	0.231	0.047	0.011	-0.033	-0.028
-0.004	0.02	-0.013	-0.001	0.217	0.035	0.001	-0.062	-0.032
-0.001	0.017	-0.014	0.009	0.213	0.035	-0.015	-0.1	-0.033
0.004	0.01	-0.015	0.01	0.204	0.035	-0.015	-0.145	-0.041
0.012	0.012	-0.013	0.003	0.174	0.03	0.002	-0.135	-0.049
0.006	0.015	-0.015	0.005	0.182	0.03	0.001	-0.069	-0.062
0.001	0.01	-0.012	0.002	0.212	0.026	-0.017	-0.013	-0.059
0.009	0	-0.008	-0.012	0.188	0.018	-0.019	0.015	-0.025
0.011	-0.005	-0.017	-0.01	0.162	0.024	-0.01	0.019	-0.014
-0.007	0.008	-0.02	0.003	0.17	0.033	-0.013	-0.01	-0.051
-0.031	0.031	-0.009	0.008	0.178	0.033	-0.014	-0.024	-0.073
-0.021	0.028	-0.003	0.003	0.17	0.031	-0.011	0.019	-0.052
0.002	0.015	-0.008	0.002	0.126	0.04	-0.015	0.038	-0.039
-0.006	0.022	-0.018	0.008	0.078	0.049	-0.006	-0.006	-0.057
-0.023	0.029	-0.025	0.008	0.09	0.044	0.008	-0.037	-0.07
-0.038	0.02	-0.026	-0.001	0.139	0.031	-0.006	-0.035	-0.058
-0.036	0.015	-0.018	-0.005	0.139	0.029	-0.02	-0.029	-0.038
0.006	0.016	-0.005	-0.005	0.078	0.029	-0.007	-0.006	-0.042
0.028	0.009	-0.005	-0.005	0.018	0.027	0.003	0.025	-0.066
-0.004	0.006	-0.008	-0.001	0.007	0.027	-0.004	0.021	-0.071
-0.033	0.012	-0.004	0.009	0.014	0.023	-0.007	0.008	-0.049
-0.031	0.014	-0.004	0.007	0	0.014	-0.009	0.052	-0.032
-0.017	0.005	-0.012	-0.004	-0.015	0.014	-0.015	0.127	-0.038
-0.003	0.005	-0.02	-0.002	-0.019	0.02	-0.008	0.18	-0.055
0.006	0.02	-0.017	0.007	-0.006	0.02	0.002	0.214	-0.045
-0.009	0.028	-0.008	0.012	0.036	0.022	-0.012	0.204	-0.007
-0.035	0.021	-0.004	0.011	0.068	0.022	-0.025	0.132	0.01
-0.029	0.009	-0.002	-0.001	0.082	0.013	-0.012	0.049	-0.012
-0.009	0.002	-0.003	-0.01	0.127	0.011	-0.002	0	-0.043
-0.006	0.001	-0.008	-0.001	0.174	0.017	-0.009	-0.004	-0.054
-0.013	0.002	-0.019	0.011	0.178	0.022	-0.011	0.022	-0.037
-0.016	0.007	-0.027	0.005	0.179	0.024	-0.005	0.029	-0.034
-0.012	0.016	-0.019	-0.013	0.195	0.02	0.002	0.003	-0.056
-0.008	0.028	-0.013	-0.013	0.197	0.011	0.003	-0.009	-0.051
0.007	0.026	-0.02	0.002	0.188	0.01	-0.011	0.003	-0.036
0.014	0.008	-0.019	0.002	0.175	0.016	-0.023	0	-0.039
0	0.005	-0.013	-0.004	0.163	0.018	-0.015	-0.01	-0.036
-0.016	0.019	-0.02	0.003	0.183	0.014	-0.004	-0.017	-0.042
-0.02	0.024	-0.035	0.009	0.233	0.014	-0.005	-0.032	-0.054
-0.005	0.016	-0.04	0.003	0.238	0.024	-0.015	-0.019	-0.047
0.013	0.009	-0.037	-0.003	0.198	0.03	-0.016	0.031	-0.049
0.006	0.015	-0.037	0	0.193	0.021	-0.004	0.063	-0.062
-0.01	0.023	-0.03	0.003	0.205	0.012	-0.001	0.049	-0.049
-0.013	0.021	-0.019	0.001	0.203	0.015	-0.013	0.019	-0.028
-0.006	0.013	-0.016	-0.006	0.224	0.02	-0.019	-0.007	-0.026
-0.003	0.004	-0.016	-0.003	0.228	0.024	-0.018	-0.027	-0.031
0.002	0	-0.013	0.003	0.194	0.025	-0.016	-0.016	-0.021
0.008	0.013	-0.014	-0.001	0.188	0.024	-0.011	0.016	-0.019
0.002	0.023	-0.018	0.001	0.197	0.02	-0.008	0.014	-0.041
-0.003	0.009	-0.024	0.005	0.172	0.021	-0.01	-0.012	-0.054
0	0.005	-0.023	-0.003	0.145	0.032	-0.011	-0.011	-0.05
0.009	0.022	-0.013	-0.002	0.153	0.031	-0.007	0.009	-0.051
0.015	0.03	-0.011	0.009	0.198	0.016	-0.005	0.017	-0.058
-0.004	0.013	-0.019	0.009	0.232	0.019	-0.017	0.015	-0.059
-0.007	-0.009	-0.02	0.004	0.207	0.028	-0.024	0.01	-0.04
0.011	-0.004	-0.014	0.011	0.156	0.02	-0.009	0.004	-0.027
0.004	0.014	-0.021	0.014	0.13	0.017	0.004	-0.007	-0.044
0.007	0.008	-0.039	0.006	0.107	0.025	0	-0.019	-0.054
0.016	0.002	-0.037	0.004	0.068	0.023	-0.005	-0.022	-0.05
0.004	0.014	-0.008	0.014	0.035	0.015	-0.002	-0.015	-0.06
-0.011	0.022	0.014	0.009	0.014	0.02	-0.005	-0.016	-0.066
-0.025	0.024	0.015	-0.008	0.029	0.031	-0.014	-0.023	-0.06
-0.019	0.023	0.009	-0.008	0.093	0.028	-0.013	-0.014	-0.049
-0.001	0.015	0.003	0	0.126	0.019	-0.005	0.005	-0.034
-0.007	0.006	-0.005	0	0.083	0.015	-0.01	0.002	-0.033
-0.017	0.005	-0.007	0	0.058	0.017	-0.016	-0.016	-0.04
-0.008	0.011	-0.001	0.002	0.061	0.021	-0.009	-0.027	-0.04
0.002	0.012	0.007	0.004	0.021	0.026	-0.005	-0.039	-0.036
-0.013	0.005	0.009	0.005	0.003	0.028	-0.007	-0.059	-0.044
-0.041	0.012	0.002	0.005	0.053	0.021	-0.01	-0.057	-0.06
-0.036	0.033	-0.001	0.01	0.101	0.018	-0.013	-0.026	-0.056
-0.007	0.032	-0.001	0.015	0.126	0.029	-0.016	-0.02	-0.04
0.006	0.006	-0.005	0.015	0.15	0.03	-0.02	-0.046	-0.036
-0.003	-0.005	-0.002	0.007	0.16	0.022	-0.021	-0.054	-0.026
-0.009	0.004	0.005	-0.003	0.13	0.024	-0.017	-0.049	-0.013
-0.004	0.008	-0.003	-0.009	0.085	0.032	-0.014	-0.038	-0.027
0.006	0.006	-0.014	-0.013	0.056	0.029	-0.017	0.004	-0.04
0	0.003	-0.018	-0.012	0.043	0.02	-0.014	0.031	-0.028
-0.019	-0.002	-0.028	-0.005	0.051	0.019	0.001	0.004	-0.028
-0.011	0.01	-0.035	0.006	0.084	0.024	0.004	-0.011	-0.043
0.007	0.024	-0.037	0.014	0.132	0.029	-0.01	0.014	-0.037
-0.004	0.01	-0.032	0.009	0.157	0.03	-0.023	0.028	-0.025
-0.001	-0.005	-0.013	-0.002	0.151	0.026	-0.026	0.024	-0.017
0.019	0.003	0.011	-0.011	0.144	0.018	-0.021	0.039	-0.012
0.01	0.011	0.016	-0.006	0.124	0.013	-0.006	0.066	-0.022
0.002	0.01	0.009	0.009	0.086	0.017	0.003	0.074	-0.03
0.015	0.01	-0.004	0.008	0.064	0.018	-0.003	0.066	-0.039
0.001	0.011	-0.031	-0.011	0.067	0.016	-0.007	0.068	-0.062
-0.024	0.025	-0.056	-0.014	0.08	0.017	-0.006	0.055	-0.07
-0.027	0.04	-0.062	0.008	0.095	0.02	-0.007	0.019	-0.057
-0.022	0.035	-0.053	0.016	0.136	0.028	-0.008	0.014	-0.046
-0.005	0.018	-0.039	0.005	0.204	0.037	-0.008	0.03	-0.056
0.003	0.008	-0.031	-0.002	0.233	0.031	-0.008	0.024	-0.069
-0.029	0.011	-0.027	-0.005	0.228	0.02	-0.009	0.015	-0.07
-0.034	0.017	-0.014	-0.007	0.263	0.026	-0.011	0.015	-0.085
-0.004	0.014	-0.001	-0.003	0.291	0.037	-0.007	0.007	-0.095
0	0.008	0.004	-0.006	0.261	0.034	-0.005	0.003	-0.075
-0.008	0.015	0.001	-0.01	0.231	0.025	-0.007	0.007	-0.067
-0.016	0.036	-0.02	0	0.233	0.024	-0.004	0.004	-0.067
-0.012	0.037	-0.045	0.006	0.234	0.026	-0.004	-0.004	-0.033
0.018	0.015	-0.075	-0.004	0.218	0.029	-0.008	-0.008	-0.006
0.013	0.007	-0.133	-0.009	0.198	0.028	-0.009	-0.006	-0.017
-0.018	0.017	-0.197	-0.006	0.181	0.018	-0.008	0.003	-0.036
-0.012	0.026	-0.224	-0.002	0.146	0.02	-0.008	0.006	-0.046
0.006	0.026	-0.214	0.004	0.087	0.03	-0.012	0.001	-0.045
0.015	0.017	-0.17	0.002	0.053	0.031	-0.016	-0.004	-0.044
0.001	0.012	-0.092	-0.007	0.064	0.026	-0.016	-0.006	-0.047
-0.043	0.017	0.006	0	0.085	0.019	-0.016	0.004	-0.046
-0.025	0.02	0.089	0.02	0.127	0.011	-0.017	0.013	-0.026
0.029	0.019	0.139	0.021	0.2	0.012	-0.015	-0.004	0.004
0.015	0.006	0.15	0.008	0.233	0.014	-0.009	-0.03	0.009
-0.006	-0.003	0.102	-0.002	0.216	0.011	-0.006	-0.04	-0.012
0.006	0.008	0.028	-0.005	0.202	0.017	-0.011	-0.043	-0.016
0.002	0.012	0.006	-0.003	0.17	0.019	-0.016	-0.031	-0.003
-0.002	-0.001	0.007	-0.001	0.109	0.012	-0.013	0.012	-0.029
-0.004	-0.003	-0.022	0	0.094	0.017	-0.006	0.023	-0.065
-0.022	0.006	-0.033	-0.002	0.151	0.022	-0.004	-0.02	-0.062
-0.016	0.01	0.006	-0.002	0.2	0.024	-0.008	-0.046	-0.042
0	0.011	0.05	0.004	0.204	0.026	-0.013	-0.036	-0.033
0	0.008	0.054	0.006	0.208	0.017	-0.013	-0.015	-0.033
0.014	0.006	0.069	0.001	0.193	0.014	-0.008	0.042	-0.033
0.023	0.012	0.178	0.001	0.146	0.023	-0.011	0.09	-0.025
0.006	0.009	0.28	0.006	0.139	0.028	-0.014	0.072	-0.009
-0.009	-0.006	0.265	-0.006	0.151	0.032	0	0.033	-0.012
-0.01	-0.008	0.212	-0.01	0.139	0.03	0.008	-0.002	-0.044
-0.004	0.003	0.172	0.012	0.156	0.027	-0.002	-0.019	-0.075
-0.001	0.017	0.123	0.016	0.189	0.032	-0.01	-0.003	-0.071
0.002	0.02	0.069	0.003	0.172	0.036	-0.007	0.006	-0.045
0.011	0.012	-0.003	0.008	0.134	0.031	-0.006	0.013	-0.031
0.005	0.011	-0.096	0.008	0.112	0.021	-0.018	0.034	-0.018
-0.013	0.016	-0.175	-0.003	0.108	0.024	-0.022	0.029	-0.008
-0.004	0.003	-0.207	0	0.132	0.034	-0.014	0.017	-0.011
0.006	-0.007	-0.18	0.003	0.166	0.033	-0.01	0.041	-0.012
-0.013	0.001	-0.126	-0.004	0.181	0.023	-0.005	0.056	-0.036
-0.018	0.011	-0.045	-0.002	0.188	0.019	-0.001	0.014	-0.069
-0.006	0.023	0.082	0.001	0.202	0.023	-0.007	-0.026	-0.059
-0.015	0.027	0.188	0.007	0.211	0.024	-0.009	-0.022	-0.044
-0.022	0.021	0.237	0.025	0.214	0.023	0.001	-0.021	-0.068
-0.004	0.016	0.251	0.02	0.179	0.023	-0.002	-0.022	-0.098
0	0.01	0.182	-0.005	0.12	0.017	-0.018	0.02	-0.095
-0.007	0.015	0.035	-0.007	0.117	0.014	-0.021	0.045	-0.061
-0.001	0.022	-0.097	0.001	0.11	0.025	-0.014	0.01	-0.033
-0.008	0.011	-0.195	-0.01	0.049	0.027	-0.008	-0.012	-0.038
-0.001	0.004	-0.261	-0.018	0.029	0.018	-0.004	0	-0.051
0.008	0.014	-0.261	-0.006	0.039	0.014	-0.012	0.008	-0.052
-0.017	0.019	-0.219	0.001	0.043	0.013	-0.021	0.014	-0.047
-0.031	0.012	-0.177	-0.003	0.07	0.014	-0.013	0.018	-0.05
-0.035	0.016	-0.136	-0.001	0.093	0.02	-0.005	0.007	-0.057
-0.031	0.03	-0.103	0.001	0.106	0.022	-0.012	0.005	-0.061
-0.005	0.027	-0.083	-0.002	0.109	0.018	-0.014	0.02	-0.049
-0.002	0.014	-0.064	0	0.095	0.02	-0.006	0.024	-0.024
-0.012	0.009	-0.047	-0.001	0.099	0.026	-0.004	0.021	-0.024
-0.004	0.009	-0.043	-0.006	0.118	0.026	-0.006	0.021	-0.057
-0.008	0.01	-0.049	0.003	0.115	0.028	-0.006	0.016	-0.071
-0.015	0.011	-0.059	0.015	0.108	0.03	-0.006	0.009	-0.039
-0.011	0.011	-0.056	0.012	0.107	0.025	-0.007	0.003	-0.011
-0.003	0.015	-0.043	0.005	0.101	0.023	-0.007	-0.002	-0.028
0	0.018	-0.045	0.006	0.098	0.027	-0.005	0.003	-0.043
-0.009	0.011	-0.034	0.013	0.108	0.023	-0.011	0.012	-0.028
-0.004	0.005	-0.008	0.015	0.103	0.017	-0.024	0.007	-0.021
0.014	0.008	-0.008	0.006	0.07	0.017	-0.02	-0.008	-0.027
0.006	0.009	-0.025	0	0.047	0.019	-0.007	-0.014	-0.029
-0.003	0.009	-0.029	0.004	0.053	0.02	-0.014	-0.011	-0.036
0.01	0.011	-0.023	0.007	0.082	0.021	-0.021	-0.008	-0.041
0.002	0.008	-0.019	0.001	0.101	0.026	-0.007	-0.006	-0.032
-0.024	0.005	-0.023	-0.007	0.098	0.026	0.004	-0.011	-0.02
-0.017	0.019	-0.027	-0.008	0.121	0.02	0	-0.017	-0.02
0.003	0.028	-0.028	-0.005	0.164	0.017	-0.015	-0.01	-0.038
0.005	0.013	-0.02	-0.004	0.175	0.023	-0.025	-0.007	-0.051
0.009	0.005	-0.008	-0.006	0.164	0.033	-0.017	-0.013	-0.047
0.001	0.008	0	-0.009	0.183	0.027	-0.01	-0.025	-0.047
-0.01	0.007	0.002	-0.004	0.22	0.019	-0.012	-0.046	-0.063
0.001	0.018	-0.006	0.001	0.23	0.019	-0.013	-0.051	-0.072
-0.002	0.026	-0.009	0.001	0.225	0.015	-0.016	-0.045	-0.056
-0.024	0.019	-0.009	0.003	0.216	0.013	-0.006	-0.035	-0.046
-0.016	0.024	-0.009	0.001	0.218	0.016	0.007	-0.004	-0.054
0.004	0.032	-0.008	-0.004	0.248	0.016	0.003	0.013	-0.056
-0.01	0.02	-0.01	-0.005	0.26	0.023	-0.008	-0.012	-0.057
-0.009	0.005	-0.005	-0.006	0.237	0.033	-0.014	-0.017	-0.059
0.023	0.002	0.004	-0.009	0.218	0.03	-0.015	0.033	-0.049
0.017	0.002	-0.008	-0.005	0.202	0.019	-0.004	0.079	-0.052
-0.013	0.011	-0.022	0.003	0.195	0.024	-0.001	0.087	-0.075
-0.016	0.026	-0.016	0.007	0.173	0.04	-0.009	0.09	-0.076
-0.005	0.028	0.001	0.007	0.103	0.047	-0.013	0.097	-0.07
-0.002	0.024	0.005	0.007	0.057	0.045	-0.012	0.091	-0.078
-0.011	0.025	-0.003	0.01	0.064	0.035	-0.01	0.077	-0.063
-0.007	0.018	-0.004	0.009	0.089	0.025	-0.006	0.059	-0.017
0.01	0.003	0.002	0.001	0.133	0.02	-0.008	0.048	0.011
0.006	-0.003	0.006	-0.006	0.157	0.015	-0.01	0.033	0.002
-0.011	-0.005	0.009	-0.011	0.12	0.016	-0.004	0.002	-0.012
-0.023	-0.002	0.005	-0.009	0.087	0.026	-0.005	-0.019	-0.033
-0.028	0.011	-0.009	0.007	0.154	0.032	-0.014	-0.024	-0.062
-0.021	0.011	-0.005	0.017	0.248	0.022	-0.011	-0.032	-0.067
-0.014	0.001	0.007	0.004	0.229	0.014	-0.003	-0.044	-0.055
-0.023	0.011	-0.001	-0.006	0.185	0.015	-0.005	-0.042	-0.048
-0.03	0.021	-0.007	0.007	0.228	0.014	-0.005	-0.016	-0.034
-0.016	0.01	0.002	0.008	0.295	0.014	-0.008	0.001	-0.007
-0.002	0.001	0.001	-0.01	0.269	0.021	-0.012	-0.01	0.007
0.002	0.001	-0.009	-0.018	0.159	0.023	-0.012	-0.013	0.002
-0.002	0.002	-0.007	-0.004	0.093	0.017	-0.011	-0.005	-0.013
-0.022	0.008	-0.011	0.014	0.102	0.013	-0.011	-0.008	-0.023
-0.019	0.006	-0.018	0.014	0.13	0.024	-0.016	-0.011	-0.026
0.015	-0.004	-0.007	0.003	0.144	0.031	-0.016	-0.01	-0.038
0.008	0.006	0	0.002	0.104	0.02	-0.011	-0.019	-0.049
-0.029	0.03	-0.011	0.004	0.073	0.012	-0.009	-0.03	-0.043
-0.013	0.031	-0.015	0.01	0.136	0.016	-0.004	-0.034	-0.031
0.029	0.009	-0.01	0.012	0.187	0.019	0	-0.052	-0.011
0.029	0	-0.012	0	0.169	0.026	-0.006	-0.096	0.008
0.007	0.013	-0.015	0.001	0.165	0.037	-0.014	-0.114	0.002
0.005	0.026	-0.008	0.017	0.147	0.031	-0.019	-0.097	-0.014
0.014	0.022	-0.005	0.014	0.08	0.017	-0.018	-0.086	-0.025
0.007	0.009	-0.01	0.002	0.029	0.022	-0.018	-0.045	-0.044
0.001	0.017	-0.014	0.006	0.044	0.026	-0.023	0.016	-0.061
0.005	0.041	-0.018	0.012	0.098	0.016	-0.021	-0.009	-0.07
0.011	0.04	-0.015	0.01	0.123	0.014	-0.015	-0.063	-0.072
0.016	0.017	-0.009	0.005	0.146	0.02	-0.008	-0.01	-0.053
0.008	-0.002	-0.01	-0.001	0.21	0.024	-0.01	0.086	-0.045
0.003	0.001	-0.012	-0.009	0.233	0.03	-0.02	0.126	-0.059
0.014	0.023	-0.01	-0.011	0.15	0.029	-0.012	0.135	-0.057
-0.001	0.023	-0.015	-0.004	0.027	0.018	-0.001	0.107	-0.057
-0.026	0.006	-0.02	-0.002	-0.013	0.02	-0.009	0.014	-0.075
-0.026	0.009	-0.015	-0.011	0.017	0.032	-0.006	-0.032	-0.08
-0.031	0.022	-0.011	-0.007	0.021	0.028	0.001	0.046	-0.083
-0.032	0.025	-0.022	0.011	0.01	0.021	-0.013	0.122	-0.093
-0.006	0.024	-0.02	0.013	0.027	0.028	-0.017	0.111	-0.087
0.01	0.016	-0.004	-0.005	0.047	0.024	-0.008	0.065	-0.075
-0.002	0.005	-0.007	-0.014	0.033	0.009	-0.009	0.021	-0.08
-0.007	0.015	-0.014	-0.003	0	0.015	-0.012	-0.007	-0.083
0.001	0.027	-0.006	0.007	-0.018	0.028	-0.017	-0.02	-0.061
-0.002	0.017	-0.002	-0.001	-0.003	0.028	-0.02	-0.024	-0.037
-0.016	0.002	-0.006	-0.008	0.029	0.029	-0.003	0.022	-0.043
-0.031	0.005	-0.012	0	0.057	0.028	0.01	0.088	-0.044
-0.037	0.019	-0.022	0.005	0.081	0.022	0	0.076	-0.024
-0.021	0.02	-0.025	0.002	0.064	0.026	-0.007	0.008	-0.026
-0.005	0.01	-0.018	0.001	-0.018	0.026	-0.008	0.001	-0.044
-0.015	0.006	-0.013	-0.002	-0.073	0.016	-0.012	0.057	-0.039
-0.021	0.006	-0.009	-0.001	0.015	0.016	-0.01	0.097	-0.035
-0.014	0.004	-0.013	0.008	0.147	0.02	-0.007	0.087	-0.029
-0.015	0.006	-0.023	0.008	0.151	0.015	-0.005	0.026	-0.008
-0.001	0.005	-0.014	0.007	0.15	0.021	-0.001	-0.035	-0.01
0.018	0.01	-0.005	0.017	0.258	0.029	-0.004	-0.048	-0.027
-0.001	0.028	-0.018	0.02	0.337	0.018	-0.012	-0.037	-0.016
-0.022	0.039	-0.027	0.008	0.337	0.013	-0.016	-0.014	-0.002
-0.002	0.023	-0.015	0.006	0.282	0.021	-0.01	0.007	-0.011
0.016	0.008	-0.004	0.009	0.213	0.02	-0.01	-0.006	-0.028
0.004	0.014	-0.01	-0.008	0.239	0.013	-0.019	-0.05	-0.03
-0.005	0.015	-0.016	-0.018	0.331	0.013	-0.019	-0.087	-0.006
0.011	0.003	-0.018	-0.003	0.359	0.016	-0.013	-0.077	0.002
0.028	-0.005	-0.021	0.003	0.333	0.015	-0.008	-0.045	-0.023
0.024	-0.009	-0.022	-0.005	0.334	0.019	-0.002	-0.048	-0.044
0	-0.005	-0.018	-0.01	0.372	0.03	-0.005	-0.074	-0.047
-0.027	0.006	-0.015	-0.008	0.352	0.035	-0.007	-0.062	-0.029
-0.022	0.013	-0.015	0	0.259	0.033	0.004	0.002	-0.008
0.008	0.013	-0.008	0.005	0.218	0.038	0.008	0.044	-0.022
0.014	0.011	0	0.001	0.21	0.046	0	0.026	-0.038
-0.016	0.009	-0.005	-0.001	0.178	0.041	-0.007	0.008	-0.022
-0.034	0.007	-0.014	0.002	0.172	0.026	-0.011	0.009	-0.016
-0.013	0.009	-0.007	-0.001	0.165	0.022	-0.003	0	-0.045
0.004	0.011	-0.005	-0.001	0.121	0.016	0.002	0.007	-0.072
-0.011	0.007	-0.02	-0.002	0.102	0.006	-0.01	0.026	-0.069
-0.009	0.011	-0.026	-0.01	0.141	0.014	-0.017	0.033	-0.053
0.023	0.021	-0.019	-0.004	0.2	0.031	-0.016	0.036	-0.049
0.017	0.018	-0.022	0.007	0.239	0.034	-0.015	0.053	-0.055
-0.013	0.01	-0.019	-0.005	0.242	0.028	-0.014	0.092	-0.058
-0.014	0.012	-0.01	-0.011	0.21	0.025	-0.023	0.094	-0.049
-0.01	0.019	-0.017	0	0.171	0.021	-0.025	0.023	-0.032
-0.001	0.017	-0.018	0.001	0.121	0.017	-0.008	-0.012	-0.037
0.029	0.007	-0.005	-0.003	0.075	0.018	0.002	0.03	-0.072
0.025	0.007	-0.007	-0.003	0.076	0.023	-0.003	0.053	-0.092
-0.017	0.021	-0.012	0.003	0.085	0.03	-0.015	0.034	-0.079
-0.023	0.025	-0.007	0.009	0.066	0.038	-0.019	0.008	-0.073
0.008	0.017	-0.007	0.002	0.055	0.039	-0.005	-0.006	-0.077
0.024	0.013	-0.008	-0.004	0.032	0.035	-0.004	0.001	-0.072
0.005	0.013	-0.007	0.002	-0.01	0.03	-0.022	0.015	-0.066
-0.02	0.009	-0.009	0.004	-0.006	0.018	-0.023	0.02	-0.053
-0.023	0.004	-0.013	0	0.051	0.013	-0.007	0.015	-0.033
-0.014	0.001	-0.016	0.002	0.117	0.028	-0.003	0.005	-0.036
-0.011	0.005	-0.013	0.004	0.159	0.031	-0.006	0.003	-0.059
-0.017	0.016	-0.015	0.004	0.154	0.018	-0.004	0.003	-0.064
-0.02	0.019	-0.028	0.005	0.125	0.013	-0.008	0.003	-0.042
-0.026	0.019	-0.023	0.009	0.124	0.015	-0.013	0.003	-0.033
-0.033	0.021	-0.01	0.014	0.146	0.018	-0.008	0	-0.052
-0.019	0.017	-0.017	0.012	0.169	0.015	-0.008	-0.002	-0.054
-0.005	0.008	-0.019	0.007	0.183	0.012	-0.018	0	-0.04
-0.005	0.005	-0.005	0.004	0.164	0.022	-0.014	0.007	-0.034
0.001	0.003	-0.005	-0.001	0.136	0.025	-0.004	0.011	-0.023
-0.002	0.003	-0.018	-0.006	0.127	0.018	-0.012	-0.001	-0.019
-0.02	0.011	-0.02	-0.004	0.103	0.017	-0.026	-0.009	-0.031
-0.024	0.018	-0.013	0.001	0.059	0.018	-0.02	-0.012	-0.04
-0.018	0.018	-0.016	0	0.027	0.016	-0.011	-0.025	-0.043
-0.015	0.017	-0.024	0.005	0.03	0.013	-0.01	-0.035	-0.043
-0.012	0.011	-0.024	0.008	0.096	0.02	-0.006	-0.035	-0.039
-0.009	0.006	-0.018	0.001	0.173	0.026	-0.011	-0.03	-0.032
-0.008	0.009	-0.007	-0.001	0.193	0.019	-0.019	-0.022	-0.011
0.005	0.01	0.007	0.004	0.186	0.018	-0.013	-0.017	0.013
0.02	0.009	0.006	0.008	0.183	0.021	-0.005	-0.029	-0.005
0.015	0.017	-0.006	0.012	0.191	0.018	-0.005	-0.045	-0.045
-0.003	0.022	-0.018	0.015	0.195	0.022	-0.014	-0.043	-0.042
-0.014	0.018	-0.024	0.006	0.147	0.032	-0.023	-0.026	-0.012
-0.016	0.018	-0.025	-0.005	0.099	0.032	-0.011	-0.009	-0.013
-0.024	0.022	-0.03	0.003	0.135	0.032	-0.002	0.01	-0.036
-0.022	0.02	-0.031	0.014	0.213	0.026	-0.007	0.019	-0.052
0.001	0.011	-0.016	0.003	0.257	0.01	-0.01	0.014	-0.042
0.013	0.005	-0.011	-0.007	0.233	0.009	-0.017	0.014	-0.003
0.015	0.004	-0.013	-0.002	0.196	0.023	-0.023	0.03	0.016
0.011	0.001	-0.01	0	0.199	0.028	-0.008	0.055	-0.017
-0.006	0.005	-0.021	-0.003	0.179	0.024	-0.001	0.052	-0.046
-0.01	0.013	-0.03	-0.004	0.136	0.023	-0.009	0.014	-0.041
-0.002	0.014	-0.013	-0.003	0.132	0.023	-0.008	-0.025	-0.046
-0.008	0.023	-0.004	-0.003	0.148	0.021	0.001	-0.059	-0.055
-0.016	0.037	-0.019	0.006	0.182	0.018	0.002	-0.082	-0.047
-0.015	0.029	-0.02	0.01	0.216	0.025	-0.013	-0.052	-0.047
0.001	0.009	-0.006	-0.007	0.193	0.032	-0.024	0.006	-0.038
0.019	0.002	-0.005	-0.017	0.163	0.023	-0.015	0.013	-0.025
-0.001	0.009	-0.011	-0.008	0.178	0.014	-0.01	-0.021	-0.053
-0.021	0.016	-0.007	0.009	0.194	0.015	-0.01	-0.031	-0.086
-0.001	0.019	0	0.01	0.179	0.017	0	-0.02	-0.076
0.008	0.021	0.002	-0.008	0.157	0.021	0.003	0.009	-0.063
-0.015	0.026	-0.005	-0.015	0.154	0.025	-0.003	0.081	-0.068
-0.022	0.031	-0.016	0.002	0.155	0.03	-0.004	0.141	-0.069
-0.003	0.02	-0.014	0.018	0.147	0.033	-0.002	0.113	-0.059
0.007	0	0.004	0.015	0.146	0.028	-0.003	0.038	-0.045
0.009	-0.001	0.012	-0.002	0.123	0.019	-0.008	0.003	-0.048
0.017	0.013	0.001	-0.008	0.094	0.02	-0.004	-0.002	-0.066
0	0.019	-0.015	-0.004	0.118	0.023	0.004	-0.018	-0.075
-0.02	0.007	-0.021	-0.007	0.124	0.019	-0.005	-0.023	-0.064
-0.003	-0.012	-0.012	-0.007	0.083	0.024	-0.01	0.002	-0.044
0.016	-0.015	-0.006	0	0.078	0.034	-0.004	0.003	-0.042
0.007	0.004	-0.015	0.007	0.097	0.032	-0.007	-0.044	-0.048
-0.01	0.024	-0.032	0.012	0.081	0.025	-0.012	-0.063	-0.035
-0.013	0.019	-0.038	0.009	0.046	0.028	-0.01	-0.009	-0.032
-0.008	0.003	-0.026	-0.006	0.026	0.034	-0.011	0.041	-0.047
-0.005	0.008	-0.017	-0.018	0.026	0.036	-0.014	0.024	-0.044
-0.001	0.025	-0.017	-0.013	0.029	0.031	-0.006	0.01	-0.038
0	0.029	-0.013	0	0.025	0.028	0.002	0.045	-0.053
0.004	0.022	-0.014	0.004	0.007	0.024	-0.008	0.063	-0.052
0.016	0.013	-0.018	-0.002	-0.021	0.021	-0.014	0.034	-0.032
-0.004	0.016	-0.012	-0.011	-0.008	0.022	-0.002	0.009	-0.034
-0.042	0.023	-0.014	-0.01	0.046	0.015	-0.005	-0.003	-0.035
-0.023	0.018	-0.019	-0.002	0.081	0.006	-0.023	-0.01	-0.021
0.006	0.009	-0.007	0.005	0.097	0.011	-0.018	0.005	-0.019
0.006	0.005	-0.008	0.008	0.099	0.012	-0.002	0.036	-0.022
0.012	0.008	-0.027	0.009	0.104	0.012	-0.008	0.035	-0.019
-0.007	0.009	-0.032	0.009	0.126	0.021	-0.017	-0.008	-0.02
-0.03	0.011	-0.03	0.011	0.13	0.025	-0.015	-0.016	-0.018
-0.008	0.012	-0.026	0.012	0.118	0.026	-0.015	0.023	-0.015
-0.001	0.008	-0.025	0.013	0.112	0.03	-0.013	0.033	-0.026
-0.024	0.013	-0.034	0.014	0.122	0.032	-0.008	0.012	-0.041
-0.019	0.021	-0.035	0.014	0.158	0.037	-0.012	-0.011	-0.03
-0.003	0.011	-0.022	0.008	0.172	0.04	-0.018	-0.003	-0.016
-0.001	-0.001	-0.014	-0.007	0.132	0.032	-0.014	0.052	-0.039
0.003	0.013	-0.007	-0.016	0.099	0.029	-0.006	0.087	-0.051
-0.003	0.029	-0.012	-0.006	0.102	0.024	-0.01	0.079	-0.018
-0.01	0.023	-0.026	0.002	0.113	0.015	-0.012	0.066	-0.009
-0.001	0.01	-0.013	0.001	0.12	0.016	0	0.038	-0.038
-0.008	0.003	0.01	0.003	0.138	0.026	0.001	-0.005	-0.067
-0.018	0.004	0.007	0.001	0.18	0.036	-0.015	-0.03	-0.062
0.001	0.018	-0.007	-0.002	0.211	0.03	-0.018	-0.032	-0.031
0.005	0.02	-0.009	0.004	0.222	0.02	-0.011	-0.025	-0.064
-0.008	0.005	0	0.007	0.231	0.017	-0.015	-0.021	-0.139
0.006	0	0	0.01	0.213	0.015	-0.021	-0.02	-0.123
0.025	0.01	-0.008	0.018	0.196	0.021	-0.019	-0.019	-0.049
0.017	0.018	-0.009	0.02	0.2	0.028	-0.007	-0.014	-0.026
-0.001	0.02	-0.015	0.016	0.193	0.02	-0.006	-0.006	-0.058
-0.001	0.02	-0.022	0.006	0.186	0.01	-0.015	-0.013	-0.068
-0.001	0.025	-0.02	0.001	0.177	0.014	-0.011	-0.033	-0.044
-0.024	0.029	-0.021	0.011	0.169	0.022	-0.007	-0.035	-0.039
-0.024	0.019	-0.021	0.016	0.182	0.02	-0.013	-0.022	-0.044
0.02	0.003	-0.006	0.001	0.175	0.011	-0.008	-0.026	-0.042
0.025	-0.004	-0.001	-0.016	0.133	0.011	-0.01	-0.03	-0.043
-0.02	0.003	-0.016	-0.014	0.122	0.014	-0.024	-0.02	-0.028
-0.024	0.007	-0.028	-0.004	0.148	0.014	-0.021	-0.006	-0.011
0.001	0.008	-0.032	-0.006	0.151	0.023	-0.006	0.02	-0.031
-0.008	0.019	-0.032	-0.014	0.122	0.028	-0.002	0.029	-0.055
-0.029	0.026	-0.039	-0.009	0.101	0.025	-0.004	0.005	-0.049
-0.021	0.027	-0.046	0	0.103	0.025	-0.007	-0.011	-0.046
-0.007	0.026	-0.043	0.003	0.124	0.021	-0.012	0	-0.062
-0.005	0.009	-0.033	0.002	0.144	0.017	-0.008	0.017	-0.064
0.002	-0.013	-0.027	-0.004	0.152	0.017	-0.004	0.024	-0.044
-0.011	-0.012	-0.029	-0.009	0.164	0.015	-0.009	0.003	-0.032
-0.041	-0.002	-0.022	-0.005	0.185	0.019	-0.013	-0.024	-0.028
-0.037	-0.001	0.01	-0.005	0.205	0.028	-0.01	-0.016	-0.018
-0.009	0.005	0.037	-0.006	0.206	0.029	-0.008	0.004	-0.02
0.004	0.016	0.038	0.009	0.172	0.029	-0.005	0.012	-0.039
-0.009	0.022	0.035	0.016	0.143	0.024	-0.002	0.016	-0.052
-0.016	0.023	0.037	0.012	0.147	0.017	-0.006	0.015	-0.05
0.002	0.021	0.045	0.014	0.148	0.028	-0.009	0.01	-0.037
0.004	0.004	0.064	0.002	0.144	0.035	-0.013	0.028	-0.026
-0.005	-0.006	0.066	-0.023	0.164	0.021	-0.016	0.068	-0.036
0.002	0.011	0.03	-0.019	0.195	0.018	-0.013	0.071	-0.052
-0.004	0.025	-0.014	0	0.212	0.022	-0.014	0.038	-0.048
-0.012	0.016	-0.039	0.007	0.214	0.018	-0.014	0.03	-0.039
-0.003	0.007	-0.046	0.007	0.184	0.024	-0.012	0.037	-0.043
-0.01	0.016	-0.043	-0.003	0.121	0.031	-0.013	0.035	-0.047
-0.02	0.031	-0.043	-0.005	0.078	0.022	-0.01	0.04	-0.04
-0.005	0.034	-0.043	0.008	0.071	0.017	-0.01	0.042	-0.032
0.009	0.021	-0.042	0.007	0.08	0.02	-0.017	0.031	-0.032
0.011	0.006	-0.033	-0.002	0.111	0.023	-0.01	0.01	-0.037
0.005	0.007	-0.026	0	0.165	0.037	0.001	-0.013	-0.045
-0.01	0.013	-0.033	0.008	0.214	0.046	-0.004	-0.017	-0.037
-0.016	0.011	-0.031	0.009	0.227	0.043	-0.013	-0.01	-0.011
-0.01	0.007	-0.013	-0.003	0.215	0.038	-0.01	-0.016	-0.014
-0.003	0.004	-0.007	-0.001	0.195	0.034	-0.003	-0.023	-0.042
-0.013	0.015	-0.011	0.011	0.193	0.026	0	-0.011	-0.052
-0.024	0.029	-0.017	0.013	0.226	0.009	-0.006	-0.007	-0.041
0.001	0.021	-0.023	0.009	0.257	0	-0.017	-0.02	-0.026
0.027	0.001	-0.018	-0.004	0.265	0.014	-0.021	-0.038	-0.02
0.018	0.002	-0.014	-0.011	0.274	0.029	-0.015	-0.048	-0.029
-0.002	0.019	-0.015	0.008	0.29	0.02	-0.003	-0.026	-0.041
-0.008	0.009	-0.01	0.013	0.29	0.009	0.006	0.006	-0.047
0.011	-0.011	-0.012	-0.014	0.277	0.02	0.002	-0.001	-0.059
0.02	-0.002	-0.019	-0.024	0.251	0.031	0	-0.027	-0.071
-0.012	0.018	-0.02	-0.004	0.203	0.025	0.001	-0.033	-0.064
-0.03	0.027	-0.023	0.007	0.165	0.017	-0.008	-0.011	-0.041
-0.006	0.021	-0.021	-0.002	0.149	0.011	-0.008	0.031	-0.023
-0.002	0.008	-0.008	-0.006	0.116	0.007	0.001	0.057	-0.038
-0.025	0.007	-0.008	-0.007	0.065	0.01	-0.007	0.048	-0.059
-0.02	0.014	-0.021	-0.01	0.047	0.012	-0.013	0.027	-0.036
-0.003	0.015	-0.019	0.008	0.072	0.012	-0.006	0.013	-0.007
-0.006	0.011	-0.009	0.027	0.078	0.019	-0.009	-0.004	-0.027
0.005	0.01	-0.013	0.011	0.052	0.028	-0.019	-0.013	-0.069
0.022	0.022	-0.018	-0.011	0.044	0.029	-0.018	0.004	-0.1
0.015	0.033	-0.012	-0.002	0.044	0.023	-0.01	0.02	-0.1
-0.004	0.032	-0.011	0.012	0.021	0.022	-0.011	0.013	-0.073
-0.007	0.02	-0.015	0.005	-0.004	0.028	-0.017	0.012	-0.058
0.001	0.006	-0.017	-0.005	0	0.031	-0.016	0.023	-0.053
-0.004	0.002	-0.016	-0.006	0.037	0.026	-0.015	0.025	-0.029
-0.021	0.009	-0.015	0	0.092	0.02	-0.019	0.013	0.015
-0.026	0.011	-0.018	0.005	0.116	0.024	-0.013	0	0.036
-0.02	0.004	-0.017	0	0.089	0.037	0.001	-0.006	-0.002
-0.017	0.001	-0.015	-0.002	0.054	0.043	0	-0.008	-0.052
-0.016	0.009	-0.019	0.015	0.03	0.033	-0.013	-0.012	-0.06
-0.011	0.018	-0.02	0.024	0.003	0.025	-0.023	-0.032	-0.055
-0.01	0.018	-0.012	0.011	0.005	0.027	-0.027	-0.062	-0.055
-0.01	0.012	-0.006	-0.002	0.044	0.026	-0.016	-0.078	-0.049
0.008	0.012	-0.007	-0.002	0.083	0.014	-0.005	-0.053	-0.037
0.01	0.011	-0.006	0.004	0.107	0.004	-0.016	0	-0.004
-0.01	0.005	-0.006	0.009	0.104	0.014	-0.021	0.026	0.018
-0.003	0.006	-0.006	0.004	0.066	0.03	-0.001	-0.004	-0.018
0.003	0.011	-0.001	-0.004	0.042	0.031	0.007	-0.048	-0.065
-0.009	0.015	-0.004	-0.01	0.065	0.033	-0.01	-0.054	-0.06
0.007	0.027	-0.009	-0.009	0.089	0.036	-0.022	-0.017	-0.039
0.015	0.034	-0.013	0.005	0.09	0.028	-0.012	0.046	-0.049
-0.006	0.021	-0.022	0.006	0.097	0.021	-0.004	0.086	-0.067
-0.012	0.005	-0.027	-0.008	0.16	0.02	-0.012	0.033	-0.063
-0.004	0.007	-0.016	-0.011	0.242	0.012	-0.025	-0.037	-0.034
-0.002	0.011	0	-0.011	0.233	0.009	-0.022	-0.002	-0.013
-0.001	0.005	-0.004	-0.014	0.185	0.02	-0.005	0.054	-0.031
0.004	-0.002	-0.018	-0.012	0.201	0.026	0.003	0.042	-0.063
0.009	0.001	-0.022	-0.001	0.231	0.02	-0.001	0.032	-0.067
0	0.017	-0.021	0.014	0.245	0.015	0.002	0.044	-0.053
-0.005	0.028	-0.025	0.012	0.24	0.015	0.004	0.024	-0.046
0.002	0.019	-0.027	0.004	0.203	0.017	-0.005	-0.002	-0.057
-0.005	0.018	-0.016	0.013	0.202	0.018	-0.02	0.031	-0.061
-0.011	0.026	-0.005	0.02	0.252	0.021	-0.023	0.092	-0.037
-0.008	0.014	-0.008	0.011	0.259	0.023	-0.01	0.104	-0.017
-0.007	0.004	-0.018	0	0.199	0.017	0.002	0.076	-0.021
0.01	0.009	-0.024	-0.008	0.143	0.018	0.003	0.058	-0.032
0.016	0.01	-0.02	-0.005	0.127	0.028	-0.001	0.044	-0.027
-0.016	0.013	-0.009	0.001	0.118	0.029	-0.006	0.021	-0.014
-0.022	0.018	-0.005	-0.003	0.117	0.028	-0.014	0.01	-0.021
0.001	0.019	-0.013	-0.003	0.144	0.036	-0.013	0.008	-0.036
-0.009	0.017	-0.018	0.005	0.144	0.035	-0.006	-0.008	-0.049
-0.022	0.016	-0.017	0.011	0.119	0.026	-0.007	-0.019	-0.061
-0.001	0.014	-0.016	0.01	0.109	0.022	-0.01	-0.001	-0.06
0.006	0.002	-0.014	-0.003	0.08	0.026	-0.015	0.015	-0.054
-0.024	-0.007	-0.008	-0.012	0.041	0.028	-0.016	0.005	-0.058
-0.039	0.002	-0.003	-0.002	0.036	0.025	-0.005	-0.001	-0.065
-0.03	0.013	-0.002	0.006	0.053	0.029	-0.001	-0.007	-0.056
-0.03	0.016	-0.012	0.005	0.09	0.029	-0.012	-0.029	-0.035
-0.022	0.019	-0.019	0.007	0.122	0.02	-0.012	-0.039	-0.032
0.006	0.02	-0.009	0.004	0.129	0.019	-0.002	-0.033	-0.047
0.008	0.023	-0.004	0.001	0.158	0.024	-0.007	-0.038	-0.048
-0.017	0.023	-0.014	0.008	0.189	0.019	-0.016	-0.037	-0.033
-0.01	0.01	-0.014	0.009	0.178	0.013	-0.012	-0.008	-0.023
0.011	0.005	-0.001	-0.007	0.173	0.017	-0.008	0.014	-0.02
-0.009	0.012	0	-0.021	0.181	0.023	-0.008	-0.008	-0.02
-0.027	0.013	-0.009	-0.01	0.173	0.023	-0.002	-0.051	-0.041
-0.02	0.013	-0.022	0.007	0.174	0.025	0.006	-0.069	-0.058
-0.017	0.017	-0.026	0	0.187	0.028	0.001	-0.057	-0.045
-0.007	0.021	-0.016	-0.003	0.19	0.024	-0.009	-0.043	-0.044
0.006	0.027	-0.016	0.015	0.189	0.017	-0.011	-0.041	-0.059
0.007	0.024	-0.024	0.022	0.177	0.013	-0.013	-0.045	-0.045
0.01	0.009	-0.011	0.008	0.155	0.013	-0.017	-0.038	-0.011
0.007	0.001	-0.002	-0.008	0.135	0.025	-0.016	-0.023	-0.007
-0.01	0.005	-0.013	-0.007	0.121	0.041	-0.016	-0.005	-0.03
-0.019	0.011	-0.022	0.002	0.11	0.037	-0.018	0.044	-0.042
-0.005	0.01	-0.024	0.004	0.122	0.029	-0.015	0.083	-0.048
0.02	0	-0.02	0.009	0.159	0.028	-0.012	0.051	-0.057
0.022	-0.005	-0.009	0.01	0.171	0.018	-0.013	0.022	-0.058
0.003	0.011	-0.008	0.004	0.154	0.01	-0.011	0.057	-0.063
-0.004	0.03	-0.017	0.006	0.152	0.015	-0.007	0.108	-0.065
0.004	0.027	-0.027	0.011	0.161	0.017	-0.007	0.119	-0.041
0.01	0.012	-0.031	0.001	0.166	0.017	-0.013	0.072	-0.021
0	-0.002	-0.015	-0.008	0.17	0.023	-0.014	0.001	-0.03
-0.008	-0.005	-0.004	-0.005	0.195	0.025	-0.003	-0.047	-0.047
0.008	0.005	-0.016	0.002	0.21	0.022	-0.001	-0.06	-0.058
0.015	0.008	-0.011	-0.002	0.169	0.024	-0.007	-0.054	-0.062
-0.003	0.007	0	-0.006	0.172	0.031	-0.003	-0.024	-0.059
-0.019	0.024	-0.011	0.003	0.252	0.03	-0.001	0.03	-0.066
-0.021	0.042	-0.02	0.012	0.277	0.022	-0.009	0.058	-0.078
-0.018	0.035	-0.022	0.006	0.215	0.017	-0.015	0.031	-0.074
-0.016	0.007	-0.022	-0.002	0.175	0.019	-0.018	-0.019	-0.057
-0.005	-0.007	-0.01	-0.006	0.203	0.028	-0.016	-0.042	-0.035
0.008	0.01	-0.006	-0.009	0.228	0.035	-0.009	-0.012	-0.024
0.013	0.018	-0.018	0	0.224	0.026	-0.006	0.052	-0.037
0.005	0.006	-0.017	0.009	0.226	0.017	-0.011	0.089	-0.046
-0.01	0.007	-0.011	0.002	0.19	0.021	-0.015	0.056	-0.048
-0.012	0.014	-0.014	-0.002	0.118	0.027	-0.013	0.013	-0.061
-0.017	0.015	-0.017	0.007	0.085	0.026	-0.016	0.002	-0.071
-0.026	0.014	-0.019	0.015	0.067	0.019	-0.023	-0.025	-0.059
-0.012	0.003	-0.02	0.007	0.021	0.011	-0.017	-0.046	-0.037
0.001	-0.003	-0.013	-0.016	-0.029	0.01	-0.003	-0.002	-0.015
0.002	0.002	-0.006	-0.021	-0.035	0.02	0	0.04	-0.002
0.006	0.01	-0.006	-0.005	0.013	0.025	-0.011	0.024	0.006
0.001	0.018	-0.01	0.007	0.072	0.02	-0.021	-0.015	0.008
-0.008	0.016	-0.013	0.009	0.121	0.026	-0.025	-0.033	-0.011
-0.003	0.008	-0.008	0.002	0.151	0.037	-0.016	-0.03	-0.044
0.006	0.013	-0.013	-0.001	0.148	0.03	-0.001	-0.042	-0.071
-0.003	0.024	-0.031	0.01	0.115	0.025	0.004	-0.078	-0.077
-0.021	0.02	-0.02	0.011	0.066	0.03	0	-0.106	-0.065
-0.013	0.002	0.006	-0.006	0.037	0.024	-0.01	-0.105	-0.051
-0.007	-0.003	0	-0.017	0.044	0.012	-0.017	-0.063	-0.028
-0.019	0.01	-0.017	-0.014	0.059	0.007	-0.014	-0.005	0.001
-0.006	0.011	-0.014	-0.006	0.099	0.016	-0.008	0.016	0.015
0.012	-0.003	-0.005	0	0.168	0.033	-0.002	-0.012	0.009
0.004	0.015	-0.002	-0.004	0.177	0.031	-0.003	-0.013	-0.017
-0.014	0.06	-0.002	-0.009	0.101	0.017	-0.009	0.069	-0.048
-0.019	0.068	-0.008	0.003	0.047	0.014	-0.015	0.164	-0.072
-0.006	0.037	-0.011	0.016	0.079	0.019	-0.023	0.19	-0.077
0.009	0.007	-0.008	0.007	0.124	0.02	-0.021	0.165	-0.062
0.012	-0.009	-0.008	-0.007	0.124	0.018	-0.008	0.13	-0.05
0	-0.024	-0.017	-0.008	0.111	0.02	-0.001	0.08	-0.043
-0.008	-0.026	-0.03	0.002	0.115	0.022	-0.007	0.013	-0.014
-0.001	-0.003	-0.03	0.01	0.143	0.024	-0.017	-0.023	0.01
-0.005	0.009	-0.017	0.003	0.171	0.025	-0.009	-0.013	-0.018
-0.015	0.009	-0.01	-0.003	0.15	0.027	0.005	-0.013	-0.06
-0.013	0.019	-0.014	0.002	0.12	0.03	-0.001	-0.026	-0.066
0.004	0.025	-0.021	0.008	0.141	0.025	-0.008	-0.009	-0.06
0.024	0.023	-0.021	0.01	0.18	0.022	-0.011	0.03	-0.065
0.014	0.014	-0.013	0.004	0.206	0.018	-0.014	0.064	-0.073
-0.016	0.004	-0.005	-0.006	0.229	0.012	-0.011	0.063	-0.064
-0.007	0.025	-0.008	0	0.248	0.019	-0.012	0.021	-0.032
0.015	0.056	-0.019	0.009	0.241	0.026	-0.013	-0.012	-0.019
0.003	0.053	-0.021	0.009	0.204	0.019	-0.008	-0.008	-0.041
-0.011	0.027	-0.012	0.006	0.179	0.017	-0.005	-0.009	-0.057
-0.002	0.009	-0.008	0.004	0.181	0.023	-0.003	-0.04	-0.055
0.005	0.001	-0.012	0.009	0.175	0.029	-0.004	-0.064	-0.058
-0.006	0	-0.014	0.016	0.171	0.029	-0.008	-0.069	-0.064
-0.012	0.005	-0.015	0.009	0.181	0.028	-0.007	-0.068	-0.059
-0.001	0.011	-0.017	0.001	0.178	0.029	-0.01	-0.041	-0.046
-0.013	0.011	-0.022	0.002	0.145	0.021	-0.015	-0.008	-0.04
-0.05	0.009	-0.016	-0.002	0.095	0.012	-0.011	-0.025	-0.036
-0.035	0.01	0.001	-0.007	0.09	0.018	-0.009	-0.055	-0.029
0.016	0.01	0.01	-0.006	0.113	0.029	-0.01	-0.024	-0.04
0.016	0.015	0	-0.005	0.106	0.029	-0.008	0.034	-0.059
-0.017	0.023	-0.018	0.002	0.108	0.026	-0.016	0.049	-0.037
-0.021	0.012	-0.03	0.01	0.126	0.029	-0.026	0.039	0.007
-0.01	-0.006	-0.024	0.009	0.126	0.032	-0.014	0.048	0.008
-0.009	-0.003	-0.014	0.003	0.128	0.027	-0.003	0.055	-0.015
-0.018	0.015	-0.006	-0.003	0.133	0.025	-0.014	0.069	-0.014
-0.014	0.017	-0.008	0.002	0.128	0.018	-0.017	0.099	-0.013
-0.001	0.01	-0.023	0.015	0.14	0.01	-0.013	0.087	-0.029
0.001	0.013	-0.028	0.013	0.163	0.016	-0.015	0.031	-0.045
0.005	0.003	-0.017	0.001	0.16	0.022	-0.009	-0.005	-0.061
-0.002	-0.015	-0.018	0.003	0.131	0.022	-0.006	-0.023	-0.056
-0.013	0.002	-0.023	0.014	0.082	0.027	-0.013	-0.052	-0.022
0.006	0.031	-0.015	0.016	0.043	0.03	-0.007	-0.058	-0.028
0.014	0.021	-0.009	0.005	0.072	0.027	0.003	-0.023	-0.066
-0.015	0.012	-0.015	-0.01	0.116	0.029	-0.006	-0.014	-0.057
-0.035	0.032	-0.015	-0.013	0.092	0.031	-0.018	-0.04	-0.034
-0.018	0.022	-0.008	-0.008	0.066	0.035	-0.014	-0.046	-0.04
0.008	-0.01	-0.012	-0.01	0.082	0.035	-0.003	-0.026	-0.056
0.008	-0.001	-0.018	-0.015	0.114	0.023	-0.002	-0.009	-0.065
-0.011	0.019	-0.007	-0.008	0.154	0.019	-0.004	0.001	-0.069
-0.017	0.022	-0.004	0.009	0.157	0.024	-0.005	0.012	-0.058
-0.01	0.021	-0.022	0.01	0.146	0.023	-0.001	0.019	-0.031
-0.008	0.006	-0.021	-0.006	0.168	0.019	0.002	0.041	-0.034
-0.006	-0.009	-0.002	-0.006	0.182	0.025	-0.002	0.078	-0.065
-0.004	0.01	-0.006	0.003	0.172	0.038	-0.005	0.07	-0.045
-0.001	0.023	-0.02	-0.003	0.179	0.038	-0.007	0	-0.005
0.004	0.013	-0.014	-0.012	0.221	0.033	-0.015	-0.052	-0.014
-0.001	0.011	-0.002	-0.013	0.234	0.034	-0.015	-0.053	-0.049
-0.018	0.015	-0.01	-0.011	0.184	0.029	-0.008	-0.056	-0.077
-0.028	0.012	-0.024	-0.006	0.171	0.018	-0.005	-0.054	-0.089
-0.013	0.014	-0.022	0.005	0.213	0.015	-0.006	-0.022	-0.08
0.011	0.014	-0.014	0.012	0.214	0.016	-0.011	-0.018	-0.057
0.01	0.009	-0.012	0.012	0.208	0.015	-0.01	-0.035	-0.046
0	0.005	-0.009	0.008	0.239	0.013	-0.007	-0.029	-0.057
0.006	0.008	-0.006	0.005	0.243	0.017	-0.012	-0.058	-0.053
0.004	0.016	-0.012	-0.004	0.215	0.017	-0.01	-0.123	-0.033
-0.014	0.007	-0.022	-0.008	0.205	0.008	-0.001	-0.122	-0.045
-0.027	0.003	-0.024	0.006	0.215	0.008	-0.005	-0.022	-0.076
-0.032	0.023	-0.015	0.012	0.199	0.012	-0.014	0.1	-0.067
-0.032	0.029	-0.013	0	0.169	0.009	-0.012	0.152	-0.041
-0.017	0.016	-0.013	-0.004	0.182	0.011	-0.009	0.13	-0.046
-0.004	0.015	-0.009	0	0.198	0.017	-0.01	0.069	-0.055
-0.015	0.017	-0.012	-0.002	0.148	0.018	-0.006	-0.006	-0.048
-0.018	0.015	-0.012	-0.005	0.087	0.018	-0.009	-0.035	-0.038
0.008	0.01	-0.008	-0.003	0.077	0.024	-0.018	-0.008	-0.024
0.025	0.008	-0.008	-0.002	0.075	0.029	-0.014	0.007	-0.018
0.004	0.013	-0.005	-0.001	0.06	0.021	-0.01	-0.02	-0.039
-0.025	0.016	-0.003	0.001	0.069	0.004	-0.011	-0.046	-0.057
-0.019	0.024	-0.006	0.001	0.08	0.007	-0.012	0.003	-0.037
-0.001	0.03	-0.012	0.001	0.072	0.025	-0.012	0.079	-0.026
0	0.019	-0.014	0.009	0.076	0.028	-0.012	0.067	-0.058
-0.013	0.015	-0.012	0.006	0.107	0.027	-0.012	0.023	-0.069
-0.01	0.02	-0.015	-0.005	0.137	0.031	-0.012	0.011	-0.037
0.015	0.015	-0.015	0.002	0.141	0.029	-0.014	-0.007	-0.013
0.017	0.01	-0.013	0.007	0.134	0.016	-0.012	-0.003	-0.01
0.006	0.009	-0.015	0.001	0.124	0.009	-0.005	0.033	-0.022
0.009	0.006	-0.022	0.011	0.109	0.026	-0.002	0.045	-0.038
0.013	0.012	-0.024	0.016	0.096	0.046	-0.007	0.049	-0.031
0.018	0.018	-0.018	-0.001	0.062	0.042	-0.01	0.066	-0.015
0.012	0.012	-0.02	-0.012	0.012	0.03	-0.009	0.06	-0.019
-0.007	0.007	-0.027	0.001	-0.009	0.028	-0.011	0.045	-0.027
-0.003	0.007	-0.03	0.019	0.002	0.025	-0.018	0.039	-0.017
0.012	0.006	-0.027	0.014	0.014	0.022	-0.023	0.013	-0.006
0.013	0.003	-0.017	-0.014	0.033	0.029	-0.016	-0.025	0.001
0.017	0.005	-0.011	-0.015	0.07	0.032	-0.007	-0.042	-0.002
0.012	0.01	-0.012	0.015	0.114	0.027	-0.004	-0.053	-0.024
-0.006	0.012	-0.013	0.019	0.156	0.022	-0.01	-0.048	-0.029
-0.008	0.009	-0.019	-0.001	0.189	0.024	-0.014	-0.013	-0.009
-0.01	0.007	-0.026	-0.004	0.186	0.032	-0.007	-0.005	-0.013
-0.03	0.02	-0.022	0.001	0.15	0.03	0	-0.028	-0.042
-0.029	0.034	-0.012	0.002	0.122	0.022	-0.004	-0.036	-0.051
-0.002	0.021	-0.006	0	0.121	0.021	-0.012	-0.037	-0.031
0.01	0.005	-0.005	-0.005	0.153	0.024	-0.015	-0.017	-0.02
-0.001	0.007	-0.011	-0.008	0.187	0.027	-0.011	0.082	-0.032
-0.009	0.008	-0.021	-0.003	0.182	0.027	-0.008	0.2	-0.046
-0.002	0.004	-0.02	0.005	0.175	0.015	-0.009	0.223	-0.049
0.003	0.003	-0.014	0.008	0.171	0.012	-0.011	0.201	-0.049
-0.006	0.007	-0.007	0.009	0.133	0.017	-0.01	0.183	-0.059
-0.012	0.015	-0.002	0.011	0.086	0.013	-0.01	0.122	-0.078
-0.009	0.021	-0.012	0.009	0.063	0.008	-0.014	0.036	-0.086
-0.005	0.017	-0.023	0.007	0.087	0.006	-0.018	-0.031	-0.066
0.002	0.002	-0.018	0.007	0.134	0.011	-0.015	-0.073	-0.053
-0.013	-0.007	-0.007	0.004	0.132	0.023	-0.012	-0.076	-0.057
-0.04	0	-0.005	-0.003	0.143	0.027	-0.013	-0.054	-0.047
-0.042	0.01	-0.007	-0.005	0.212	0.026	-0.013	-0.032	-0.048
-0.04	0.017	-0.002	0.006	0.227	0.033	-0.016	-0.017	-0.064
-0.03	0.019	-0.001	0.008	0.212	0.036	-0.01	-0.008	-0.074
-0.004	0.022	-0.005	-0.007	0.237	0.03	0.001	-0.009	-0.092
-0.008	0.032	-0.007	-0.005	0.238	0.026	-0.003	-0.025	-0.101
-0.014	0.035	-0.009	0.005	0.204	0.028	-0.015	-0.032	-0.075
0.024	0.021	-0.012	0.003	0.179	0.025	-0.018	-0.033	-0.05
0.041	0.016	-0.011	0.001	0.173	0.017	-0.013	-0.06	-0.055
0.006	0.025	-0.008	-0.005	0.161	0.013	-0.01	-0.089	-0.056
-0.009	0.025	-0.013	-0.004	0.135	0.017	-0.016	-0.103	-0.038
0.003	0.011	-0.025	0.009	0.123	0.018	-0.017	-0.089	-0.034
-0.004	0.006	-0.023	0.008	0.108	0.019	-0.01	-0.028	-0.046
-0.014	0.016	-0.01	-0.002	0.083	0.025	-0.009	0.005	-0.059
-0.008	0.025	-0.014	-0.005	0.085	0.027	-0.006	-0.048	-0.064
-0.005	0.024	-0.024	-0.006	0.137	0.025	-0.005	-0.092	-0.051
-0.005	0.012	-0.015	-0.005	0.201	0.028	-0.015	-0.045	-0.025
0.004	0.003	-0.007	-0.001	0.217	0.03	-0.012	0.03	-0.012
-0.003	0.009	-0.007	-0.007	0.211	0.031	0	0.033	-0.021
-0.027	0.019	-0.013	-0.017	0.222	0.036	-0.003	-0.022	-0.013
-0.011	0.019	-0.019	-0.012	0.221	0.039	-0.009	-0.04	0.001
0.02	0.006	-0.019	0.001	0.205	0.038	-0.003	-0.007	-0.032
-0.002	-0.004	-0.011	0.002	0.196	0.034	-0.003	0.007	-0.064
-0.026	0.011	-0.005	0.006	0.22	0.031	-0.012	-0.065	-0.043
-0.005	0.021	-0.016	0.011	0.267	0.028	-0.011	-0.094	-0.016
0.01	0.008	-0.027	0.009	0.233	0.022	-0.008	0.084	-0.009
-0.002	-0.002	-0.018	0.008	0.139	0.019	-0.011	0.225	-0.008
-0.009	0.001	-0.016	0.003	0.117	0.018	-0.004	0.124	-0.013
-0.004	0.014	-0.029	-0.003	0.148	0.019	0	-0.003	-0.016
-0.001	0.022	-0.029	0.003	0.159	0.029	-0.009	-0.059	-0.012
0.004	0.002	-0.016	0.006	0.149	0.032	-0.011	-0.108	-0.025
-0.002	-0.018	-0.011	0.002	0.128	0.022	-0.003	-0.116	-0.045
-0.017	-0.001	-0.01	0.003	0.125	0.012	0.004	-0.075	-0.048
-0.024	0.03	-0.006	0.007	0.128	0.006	0	-0.003	-0.041
-0.023	0.033	-0.001	0.012	0.114	0.006	-0.011	0.071	-0.031
-0.001	0.015	-0.003	0.013	0.102	0.014	-0.015	0.08	-0.028
0.023	0.005	-0.014	0	0.095	0.01	-0.009	0.055	-0.043
0.016	0.016	-0.014	-0.014	0.111	0.009	-0.007	0.023	-0.041
-0.007	0.033	-0.011	0.001	0.142	0.026	-0.013	-0.072	-0.021
-0.01	0.027	-0.019	0.014	0.144	0.035	-0.01	-0.174	-0.022
0.007	0.009	-0.02	0.003	0.141	0.029	-0.002	-0.189	-0.048
0.008	0.01	-0.005	-0.004	0.181	0.022	-0.005	-0.116	-0.069
-0.001	0.019	0.002	-0.001	0.19	0.018	-0.014	0.021	-0.06
0.006	0.014	-0.002	0.005	0.125	0.012	-0.016	0.141	-0.039
-0.001	0	-0.007	0.005	0.09	0.004	-0.013	0.165	-0.038
-0.012	-0.009	-0.003	-0.009	0.124	0.002	-0.01	0.152	-0.046
0.006	-0.018	0.011	-0.023	0.161	0.015	-0.011	0.137	-0.055
0.011	-0.004	0.007	-0.017	0.168	0.026	-0.012	0.053	-0.062
-0.009	0.029	-0.016	0	0.166	0.029	-0.011	-0.049	-0.06
-0.015	0.022	-0.03	0.003	0.15	0.032	-0.012	0.045	-0.052
-0.01	-0.008	-0.03	-0.007	0.117	0.037	-0.013	0.256	-0.061
-0.003	-0.007	-0.021	-0.003	0.124	0.043	-0.009	0.206	-0.088
-0.007	0.015	-0.016	0.013	0.169	0.042	-0.007	-0.052	-0.081
-0.037	0.042	-0.023	0.018	0.19	0.026	-0.009	-0.171	-0.048
-0.047	0.05	-0.032	0.009	0.211	0.008	-0.005	-0.163	-0.048
-0.011	0.025	-0.023	-0.004	0.231	0.006	-0.004	-0.165	-0.057
0.013	0.012	-0.007	-0.004	0.208	0.017	-0.011	-0.126	-0.037
0.006	0.016	-0.011	0.005	0.178	0.021	-0.015	-0.038	-0.028
0.005	-0.001	-0.023	0.006	0.168	0.021	-0.016	0.018	-0.049
0.026	-0.024	-0.018	0.003	0.149	0.026	-0.01	0.016	-0.066
0.024	-0.023	-0.008	0.002	0.097	0.03	0	-0.002	-0.064
-0.026	-0.01	-0.009	-0.003	0.057	0.037	0	0.007	-0.06
-0.052	-0.005	-0.013	-0.004	0.071	0.045	-0.01	0.046	-0.052
-0.03	0.001	-0.011	-0.002	0.062	0.037	-0.011	0.135	-0.04
-0.019	0.019	-0.009	-0.002	0.003	0.023	-0.008	0.222	-0.055
-0.019	0.032	-0.012	0.002	-0.003	0.018	-0.017	0.16	-0.06
-0.014	0.028	-0.016	0.007	0.03	0.019	-0.022	-0.023	-0.028
-0.026	0.022	-0.011	0.004	0.02	0.018	-0.011	-0.136	-0.025
-0.024	0.012	-0.003	0.001	0.02	0.016	-0.004	-0.12	-0.054
0.003	0.005	-0.006	0.004	0.061	0.019	-0.01	-0.07	-0.054
-0.002	0.027	-0.013	0.005	0.086	0.023	-0.014	-0.009	-0.037
-0.003	0.043	-0.013	0.005	0.089	0.016	-0.01	0.081	-0.034
0.026	0.033	-0.013	0.012	0.117	0.004	-0.007	0.105	-0.04
0.016	0.021	-0.02	0.009	0.131	0.002	-0.007	0.03	-0.046
-0.004	0.01	-0.023	-0.001	0.086	0.007	-0.011	-0.047	-0.045
0.004	0.006	-0.015	0.003	0.036	0.003	-0.015	-0.028	-0.024
-0.005	-0.001	-0.007	0.004	-0.032	0.003	-0.012	0.051	0.003
-0.003	-0.015	-0.007	-0.008	-0.124	0.018	-0.008	0.077	-0.002
0.016	0.005	-0.013	-0.005	-0.124	0.029	-0.01	0.061	-0.022
-0.002	0.04	-0.018	0.013	0.044	0.031	-0.009	0.083	-0.026
-0.023	0.039	-0.019	0.017	0.233	0.036	-0.012	0.12	-0.028
-0.015	0.016	-0.022	0.006	0.254	0.04	-0.02	0.118	-0.031
-0.011	0.005	-0.02	-0.001	0.18	0.032	-0.021	0.091	-0.035
-0.011	0.017	-0.019	-0.001	0.141	0.021	-0.01	0.077	-0.043
-0.009	0.028	-0.022	-0.002	0.126	0.021	-0.004	0.082	-0.033
-0.004	0.016	-0.021	-0.004	0.154	0.028	-0.01	0.089	-0.008
-0.005	0.008	-0.019	-0.003	0.212	0.03	-0.014	0.059	-0.013
-0.035	0.014	-0.022	-0.002	0.238	0.027	-0.01	0.001	-0.055
-0.057	0.008	-0.025	0.002	0.254	0.027	-0.006	-0.014	-0.075
-0.022	0.002	-0.025	0.008	0.27	0.036	-0.011	0.021	-0.052
0.019	0.011	-0.018	0.005	0.258	0.046	-0.016	0.028	-0.033
0.025	0.016	-0.01	-0.001	0.221	0.042	-0.012	-0.005	-0.039
0.024	0.017	-0.01	0	0.192	0.03	-0.005	-0.028	-0.061
0.018	0.016	-0.014	0.005	0.201	0.024	-0.007	-0.027	-0.068
0.012	0.007	-0.013	0.008	0.177	0.024	-0.008	-0.016	-0.043
0.016	0.007	-0.009	0.004	0.063	0.02	-0.006	0.006	-0.035
0.011	0.018	-0.008	-0.01	0	0.011	-0.005	0.016	-0.044
0.004	0.029	-0.01	-0.021	0.07	0.015	-0.004	-0.001	-0.05
-0.002	0.036	-0.015	-0.011	0.144	0.023	-0.014	-0.004	-0.056
-0.008	0.023	-0.021	0.004	0.139	0.015	-0.014	0.003	-0.038
-0.002	0.007	-0.02	0.006	0.142	0.015	0.001	-0.016	-0.024
-0.007	0.013	-0.016	0.004	0.209	0.031	0	-0.019	-0.043
-0.025	0.018	-0.01	0.003	0.275	0.03	-0.008	0.009	-0.039
-0.027	0.006	-0.003	-0.004	0.265	0.015	-0.011	0.011	-0.004
-0.033	-0.003	-0.003	-0.01	0.205	0.018	-0.018	-0.024	0.002
-0.045	0	-0.004	-0.009	0.175	0.032	-0.014	-0.054	-0.023
-0.025	0.008	-0.013	0	0.194	0.034	-0.01	-0.056	-0.041
0.006	0.015	-0.022	0.006	0.249	0.025	-0.016	-0.045	-0.043
0.024	0.014	-0.016	0.004	0.298	0.018	-0.012	-0.033	-0.045
0.031	0.018	-0.013	0.003	0.298	0.019	0	-0.034	-0.063
0.032	0.028	-0.019	-0.003	0.315	0.023	0.002	-0.05	-0.087
0.039	0.028	-0.025	-0.007	0.347	0.016	-0.007	-0.051	-0.093
0.028	0.016	-0.028	0.007	0.308	0.008	-0.012	-0.027	-0.078
-0.011	0.003	-0.019	0.009	0.213	0.008	-0.01	0.003	-0.06
-0.055	-0.003	-0.005	-0.003	0.129	0.009	-0.018	0.021	-0.039
-0.087	-0.002	0.004	-0.001	0.113	0.019	-0.02	0.015	-0.022
-0.077	0.007	-0.007	0.006	0.173	0.023	-0.007	0.005	-0.014
-0.023	0.017	-0.021	0.006	0.222	0.009	-0.01	-0.026	-0.001
0.031	0.008	-0.013	0.006	0.185	0.006	-0.013	-0.084	-0.005
0.047	0.002	-0.008	0.006	0.095	0.012	-0.003	-0.113	-0.032
0.021	0.027	-0.014	0.012	0.051	0.004	-0.007	-0.097	-0.051
0.011	0.03	-0.009	0.014	0.012	0.006	-0.018	-0.071	-0.061
0.043	0.002	-0.004	0.005	-0.105	0.029	-0.01	-0.059	-0.067
0.045	0	-0.007	0.002	-0.17	0.042	-0.001	-0.072	-0.052
-0.006	0.013	-0.006	-0.001	-0.069	0.045	-0.007	-0.064	-0.038
-0.058	0.008	-0.006	-0.011	0.065	0.045	-0.012	-0.013	-0.043
-0.059	0.009	-0.012	-0.01	0.105	0.035	-0.009	-0.007	-0.037
-0.027	0.015	-0.014	0	0.078	0.024	-0.003	-0.059	-0.033
-0.005	0.011	-0.014	0.001	0.017	0.034	0.001	-0.078	-0.044
0.002	0.019	-0.014	0.005	-0.071	0.053	-0.002	-0.045	-0.044
0.004	0.017	-0.022	0.015	-0.086	0.049	-0.013	0.013	-0.048
0.005	-0.006	-0.026	0.01	0.01	0.026	-0.019	0.081	-0.049
0.007	-0.013	-0.009	-0.004	0.086	0.017	-0.015	0.112	-0.04
0.014	-0.006	-0.001	-0.004	0.113	0.024	-0.012	0.086	-0.049
0.009	0	-0.013	-0.001	0.159	0.022	-0.009	0.045	-0.057
-0.017	0.011	-0.012	0.001	0.192	0.02	-0.01	0.007	-0.031
-0.012	0.016	-0.005	0	0.209	0.027	-0.016	-0.011	-0.02
0.008	0.01	-0.005	-0.01	0.237	0.028	-0.009	0.01	-0.055
-0.017	0.014	-0.013	-0.013	0.233	0.018	-0.001	-0.001	-0.073
-0.027	0.027	-0.028	-0.002	0.205	0.014	-0.008	-0.074	-0.039
-0.005	0.029	-0.03	0.01	0.208	0.022	-0.009	-0.112	-0.02
-0.003	0.017	-0.017	0.014	0.241	0.025	-0.003	-0.097	-0.036
-0.005	0.006	-0.01	0.004	0.22	0.016	-0.007	-0.07	-0.036
0.001	0.004	-0.01	-0.001	0.137	0.015	-0.013	0.01	-0.016
0	0.015	-0.012	0.006	0.104	0.02	-0.008	0.087	-0.012
0.005	0.021	-0.016	0.004	0.166	0.018	-0.004	0.044	-0.017
0.012	0.009	-0.009	0.001	0.23	0.016	-0.009	-0.011	-0.024
-0.008	0.006	-0.002	0.001	0.227	0.019	-0.013	0.05	-0.03
-0.031	0.023	-0.014	-0.003	0.215	0.023	-0.01	0.092	-0.021
-0.019	0.032	-0.027	0.003	0.234	0.03	-0.005	0.052	-0.002
0.011	0.024	-0.024	0.009	0.235	0.031	-0.009	0.072	-0.006
0.028	0.017	-0.013	0.002	0.206	0.026	-0.017	0.128	-0.029
0.003	0.013	-0.009	-0.004	0.202	0.027	-0.017	0.085	-0.045
-0.02	0.014	-0.017	0.002	0.231	0.026	-0.01	0.027	-0.068
0.001	0.021	-0.014	0.007	0.24	0.022	-0.009	0.115	-0.091
0.008	0.021	-0.007	0.008	0.229	0.024	-0.007	0.23	-0.086
-0.015	0.01	-0.012	0.006	0.244	0.028	-0.001	0.194	-0.082
-0.019	0.006	-0.018	0.002	0.265	0.028	-0.008	0.105	-0.089
-0.013	0.022	-0.019	0	0.261	0.021	-0.021	0.057	-0.073
-0.015	0.03	-0.014	-0.001	0.237	0.01	-0.017	0.011	-0.045
-0.002	0.007	-0.005	0.001	0.229	0.011	-0.006	-0.024	-0.043
0.014	-0.003	-0.007	0.002	0.219	0.013	-0.004	-0.04	-0.056
0.003	0.015	-0.013	0	0.158	0.014	-0.006	-0.041	-0.052
-0.006	0.028	-0.011	0.002	0.096	0.024	-0.006	-0.007	-0.038
0.003	0.025	-0.007	0	0.051	0.025	-0.006	0.051	-0.046
-0.002	0.013	0.002	-0.011	0.013	0.022	-0.007	0.073	-0.076
-0.019	0.007	0.006	-0.014	0.041	0.029	-0.006	0.053	-0.091
-0.025	0.017	-0.006	0.002	0.069	0.029	-0.009	0.036	-0.072
-0.023	0.028	-0.015	0.006	0.04	0.022	-0.017	0.008	-0.05
-0.01	0.019	-0.011	-0.008	0.038	0.026	-0.017	-0.031	-0.051
0.005	0	-0.004	-0.008	0.045	0.029	-0.01	-0.034	-0.047
-0.007	-0.004	-0.005	-0.006	0.013	0.027	-0.007	-0.025	-0.03
-0.013	0.005	-0.015	-0.008	0.004	0.029	-0.009	-0.016	-0.022
-0.002	0.007	-0.015	0.008	0.024	0.032	-0.021	0.013	-0.027
-0.024	-0.001	-0.005	0.013	0.025	0.032	-0.028	0.03	-0.038
-0.036	0	-0.015	0	0.022	0.028	-0.009	0.034	-0.052
0.003	0.013	-0.025	0.005	0.046	0.02	0.006	0.034	-0.059
0.015	0.018	-0.022	0.016	0.074	0.02	-0.009	-0.008	-0.04
-0.001	0.012	-0.031	0.016	0.075	0.024	-0.02	-0.063	-0.015
0.007	0.004	-0.032	0.013	0.073	0.021	-0.013	-0.087	-0.021
0.004	0.002	-0.013	0.01	0.092	0.012	-0.012	-0.095	-0.036
-0.019	0.01	-0.008	0.006	0.104	-0.002	-0.018	-0.076	-0.017
-0.013	0.02	-0.017	0.001	0.102	-0.006	-0.02	-0.071	0.006
0.005	0.016	-0.016	0	0.111	0.003	-0.014	-0.118	-0.007
-0.005	0.008	-0.012	0.002	0.134	0.017	-0.001	-0.157	-0.029
-0.015	0.018	-0.017	0.004	0.16	0.017	-0.001	-0.175	-0.038
-0.009	0.027	-0.018	0.003	0.196	0.006	-0.011	-0.149	-0.034
-0.006	0.024	-0.017	-0.001	0.231	0.009	-0.011	-0.001	-0.017
-0.005	0.023	-0.011	-0.009	0.228	0.019	-0.005	0.12	-0.021
-0.002	0.016	-0.002	-0.015	0.218	0.018	-0.006	0.067	-0.046
-0.001	0.008	-0.008	-0.006	0.226	0.023	-0.018	0	-0.035
0.001	0.009	-0.012	0.004	0.179	0.031	-0.02	0.019	-0.005
0.006	0.004	-0.007	-0.001	0.105	0.031	-0.005	0.035	-0.018
0.002	-0.001	-0.013	-0.004	0.107	0.038	0.003	-0.001	-0.047
-0.017	0.014	-0.022	0.002	0.15	0.037	0.003	-0.039	-0.044
-0.026	0.021	-0.023	0.007	0.16	0.024	0.004	-0.037	-0.026
-0.01	0.004	-0.018	0.006	0.139	0.029	-0.002	-0.051	-0.028
0.006	-0.009	-0.004	0.009	0.116	0.031	-0.015	-0.062	-0.043
-0.006	-0.004	-0.005	0.01	0.122	0.016	-0.019	0.028	-0.049
-0.018	0.002	-0.02	-0.005	0.143	0.009	-0.024	0.116	-0.047
0.001	0	-0.015	-0.008	0.127	0.009	-0.023	0.083	-0.033
0.009	0.003	-0.007	0.003	0.074	0.013	-0.006	0.032	-0.024
-0.026	0.017	-0.014	-0.001	0.047	0.027	0.002	0.045	-0.043
-0.037	0.016	-0.014	-0.001	0.089	0.037	-0.012	0.055	-0.059
0.001	0	-0.014	0.008	0.16	0.04	-0.02	0.034	-0.047
0.024	0.002	-0.019	0.005	0.194	0.045	-0.011	0.035	-0.032
0.013	0.016	-0.015	0.005	0.207	0.033	-0.005	0.033	-0.034
-0.006	0.02	-0.008	0.011	0.221	0.02	-0.008	-0.006	-0.055
-0.013	0.012	-0.005	0.002	0.202	0.031	-0.016	-0.055	-0.076
0.001	0.01	-0.01	-0.008	0.172	0.043	-0.026	-0.06	-0.069
0.016	0.017	-0.022	-0.004	0.141	0.036	-0.016	0.09	-0.054
0.008	0.016	-0.018	0.002	0.085	0.028	0.005	0.302	-0.069
-0.011	0.009	-0.011	-0.002	0.065	0.026	0.002	0.28	-0.079
-0.016	0.008	-0.015	-0.003	0.119	0.027	-0.006	0.079	-0.051
-0.008	0.012	-0.013	0	0.173	0.023	-0.009	-0.036	-0.025
-0.013	0.02	-0.007	-0.004	0.164	0.017	-0.013	-0.038	-0.026
-0.036	0.024	-0.019	-0.003	0.13	0.021	-0.004	-0.025	-0.039
-0.033	0.024	-0.031	0.006	0.102	0.025	-0.004	-0.025	-0.055
-0.005	0.023	-0.024	0.007	0.057	0.019	-0.018	0.007	-0.071
-0.005	0.025	-0.014	0.006	0.019	0.017	-0.011	0.048	-0.076
-0.021	0.022	-0.014	0.002	0.021	0.024	0	0.033	-0.067
-0.005	0.022	-0.017	-0.011	0.062	0.027	-0.003	0.029	-0.067
0.012	0.032	-0.015	-0.01	0.148	0.025	-0.003	0.057	-0.069
-0.003	0.033	-0.008	0.005	0.222	0.023	-0.009	0.037	-0.039
-0.009	0.028	-0.008	0.003	0.225	0.024	-0.017	-0.006	-0.012
0.002	0.032	-0.012	0.001	0.207	0.025	-0.012	-0.02	-0.033
-0.02	0.035	-0.004	0.014	0.209	0.016	-0.009	-0.023	-0.057
-0.032	0.026	-0.001	0.011	0.198	0.011	-0.01	-0.028	-0.043
0.003	0.014	-0.013	-0.005	0.16	0.023	-0.011	-0.028	-0.028
0.025	-0.002	-0.019	0.004	0.126	0.025	-0.013	-0.017	-0.033
0.023	-0.013	-0.023	0.011	0.131	0.019	-0.005	-0.012	-0.034
0.016	-0.012	-0.025	-0.004	0.143	0.019	0	-0.014	-0.024
0.001	-0.009	-0.016	-0.003	0.121	0.017	-0.016	-0.008	-0.011
-0.004	0.009	-0.013	0.007	0.101	0.022	-0.024	-0.012	-0.011
-0.008	0.032	-0.02	-0.001	0.127	0.034	-0.012	-0.028	-0.028
-0.019	0.029	-0.021	-0.005	0.189	0.028	-0.003	-0.027	-0.044
-0.007	0.015	-0.02	0.004	0.222	0.016	-0.002	-0.015	-0.05
0.015	0.009	-0.024	0.004	0.196	0.018	-0.005	-0.013	-0.042
-0.003	0.003	-0.023	-0.014	0.158	0.018	-0.013	-0.014	-0.033
-0.047	-0.009	-0.012	-0.019	0.14	0.014	-0.013	-0.016	-0.036
-0.043	-0.01	-0.015	-0.006	0.133	0.015	-0.006	-0.013	-0.024
0.002	-0.001	-0.027	0.001	0.141	0.018	-0.004	0	-0.007
0.022	0.004	-0.017	0.005	0.146	0.033	-0.002	0.004	-0.02
0.021	0.005	-0.005	0.001	0.154	0.05	0.002	-0.005	-0.059
0.004	0.01	-0.016	-0.004	0.187	0.03	-0.002	-0.019	-0.075
-0.014	0.02	-0.026	0.005	0.209	0.003	-0.007	-0.027	-0.047
-0.004	0.017	-0.023	0.007	0.229	0.012	-0.005	-0.013	-0.028
0.023	0.007	-0.016	0.001	0.249	0.021	-0.007	0.022	-0.031
0.035	0.013	-0.006	-0.001	0.224	0.008	-0.014	0.06	-0.018
0.015	0.02	-0.001	-0.003	0.193	0.013	-0.017	0.056	-0.028
-0.003	0.017	-0.007	0.003	0.194	0.028	-0.017	0.009	-0.052
0.004	0.015	-0.013	0.015	0.219	0.028	-0.016	-0.025	-0.043
0.012	0.013	-0.013	0.02	0.241	0.026	-0.006	-0.037	-0.041
0.003	0.017	-0.013	0.013	0.209	0.026	0	-0.055	-0.065
-0.014	0.029	-0.018	0.004	0.186	0.024	-0.004	-0.067	-0.073
-0.016	0.033	-0.025	0.007	0.236	0.027	-0.01	-0.037	-0.061
-0.018	0.021	-0.019	0	0.265	0.03	-0.016	0.018	-0.04
-0.039	0.006	-0.012	-0.017	0.234	0.025	-0.02	0.007	-0.013
-0.037	0.004	-0.01	-0.014	0.208	0.024	-0.015	-0.102	-0.004
-0.012	0.013	-0.002	-0.003	0.214	0.029	-0.012	-0.169	-0.012
-0.003	0.007	0.002	0.005	0.205	0.024	-0.015	-0.024	-0.022
0.001	-0.004	-0.003	0.009	0.161	0.018	-0.009	0.185	-0.054
-0.006	0.004	0.004	-0.002	0.14	0.022	-0.001	0.152	-0.091
-0.029	0.021	0.005	-0.006	0.161	0.026	-0.006	-0.032	-0.091
-0.012	0.026	-0.014	0.012	0.172	0.02	-0.011	-0.079	-0.065
0.013	0.017	-0.026	0.015	0.136	0.018	-0.008	-0.026	-0.034
0	0.002	-0.023	0.001	0.1	0.014	-0.011	-0.03	-0.026
0.003	0	-0.016	-0.009	0.115	0.008	-0.019	-0.064	-0.05
0.008	0.016	-0.005	-0.002	0.145	0.018	-0.019	-0.057	-0.067
-0.003	0.019	-0.001	0.011	0.139	0.029	-0.012	-0.016	-0.062
0.011	0.004	-0.008	0.008	0.115	0.02	-0.01	0.049	-0.063
0.019	-0.001	-0.012	-0.004	0.09	0.011	-0.012	0.13	-0.077
-0.002	0.01	-0.016	0.001	0.067	0.011	-0.009	0.155	-0.091
-0.009	0.025	-0.022	0.015	0.064	0.017	-0.005	0.09	-0.082
-0.002	0.034	-0.017	0.014	0.058	0.025	-0.009	0.023	-0.057
0	0.013	-0.011	-0.001	0.041	0.026	-0.013	0.015	-0.045
0.001	-0.011	-0.013	-0.016	0.053	0.027	-0.012	0.029	-0.054
0.003	0.006	-0.019	-0.018	0.072	0.031	-0.012	0.024	-0.054
0.01	0.024	-0.025	-0.001	0.072	0.027	-0.014	0.007	-0.023
0.002	0.013	-0.022	0.009	0.08	0.021	-0.011	0.002	-0.001
-0.018	0.014	-0.011	0.004	0.068	0.024	-0.005	0.013	-0.016
-0.008	0.024	0.001	0.002	0.034	0.03	-0.003	0.023	-0.031
-0.004	0.026	-0.001	0.004	0.035	0.031	-0.003	0.015	-0.036
-0.024	0.034	-0.019	0.006	0.055	0.03	-0.006	0.008	-0.043
-0.016	0.028	-0.024	0.008	0.046	0.03	-0.012	0.019	-0.046
-0.022	0.005	-0.013	0.002	0.029	0.027	-0.015	0.026	-0.039
-0.041	0.001	-0.01	-0.004	0.029	0.022	-0.015	0.015	-0.03
-0.026	0.014	-0.013	0.002	0.032	0.024	-0.016	0.011	-0.023
-0.023	0.016	-0.014	0.006	0.031	0.031	-0.012	0.014	-0.014
-0.024	0.009	-0.021	0	0.035	0.032	-0.01	0.016	-0.004
-0.009	0.015	-0.019	-0.009	0.05	0.032	-0.012	0.018	-0.006
-0.018	0.03	-0.012	-0.012	0.071	0.029	-0.005	0.014	-0.023
-0.023	0.023	-0.021	0.002	0.074	0.02	-0.003	0.019	-0.034
0.004	0.011	-0.02	0.006	0.074	0.019	-0.008	0.032	-0.02
0.017	0.014	-0.008	-0.003	0.113	0.028	-0.004	0.03	-0.017
0.004	0.008	-0.021	0	0.164	0.027	-0.004	0.021	-0.043
-0.002	-0.001	-0.029	0.006	0.192	0.019	-0.007	0.018	-0.04
0.001	-0.001	-0.011	0.003	0.177	0.015	0.001	0.005	-0.002
0.001	0.002	-0.007	0.001	0.124	0.015	0.001	-0.008	0.001
0.016	0.005	-0.013	0	0.113	0.017	-0.006	-0.012	-0.048
0.02	0.009	-0.011	-0.004	0.156	0.022	-0.011	-0.02	-0.077
0	0.016	-0.012	0.004	0.181	0.024	-0.018	-0.022	-0.052
-0.005	0.025	-0.016	0.014	0.195	0.025	-0.019	-0.009	-0.03
-0.003	0.023	-0.015	0.008	0.214	0.027	-0.01	-0.006	-0.042
-0.028	0.014	-0.009	-0.001	0.23	0.031	-0.01	-0.007	-0.055
-0.06	0.012	-0.01	-0.006	0.234	0.031	-0.02	0.003	-0.053
-0.052	0.01	-0.022	-0.003	0.2	0.018	-0.021	0	-0.037
0.002	0.002	-0.023	0.002	0.154	0.018	-0.011	-0.006	-0.028
0.044	-0.003	-0.006	-0.001	0.132	0.027	-0.001	-0.002	-0.053
0.028	0	0.001	-0.001	0.15	0.022	-0.002	-0.007	-0.08
0	0.004	-0.018	0.004	0.197	0.017	-0.014	-0.014	-0.07
-0.002	0.008	-0.033	0.005	0.224	0.016	-0.018	-0.006	-0.051
-0.009	0.014	-0.019	0.006	0.222	0.02	-0.006	-0.007	-0.049
-0.007	0.012	-0.004	0.005	0.202	0.024	-0.002	-0.017	-0.062
0.008	0.006	-0.006	-0.001	0.167	0.015	-0.013	-0.019	-0.073
0	0.01	-0.009	-0.001	0.129	0.007	-0.025	-0.018	-0.057
-0.011	0.01	-0.013	-0.001	0.07	0.014	-0.022	-0.022	-0.027
-0.006	0.009	-0.017	-0.009	0.026	0.02	-0.007	-0.033	-0.032
0	0.023	-0.012	-0.01	0.049	0.021	-0.004	-0.043	-0.064
-0.007	0.026	-0.007	0.009	0.084	0.022	-0.017	-0.048	-0.071
-0.025	0.02	-0.008	0.013	0.083	0.021	-0.024	-0.05	-0.058
-0.03	0.025	-0.012	-0.004	0.079	0.025	-0.018	-0.042	-0.053
-0.026	0.016	-0.007	-0.002	0.084	0.022	-0.008	-0.036	-0.052
-0.026	0.007	0	0.011	0.08	0.01	-0.004	-0.036	-0.055
-0.018	0.017	-0.01	0.005	0.07	0.007	-0.015	-0.006	-0.044
0.002	0.011	-0.02	-0.01	0.078	0.02	-0.021	0.065	-0.017
0.017	-0.009	-0.018	-0.009	0.097	0.035	-0.002	0.123	-0.015
0.01	-0.001	-0.012	-0.002	0.114	0.039	0.008	0.115	-0.033
-0.022	0.013	-0.011	-0.007	0.163	0.034	-0.004	0.075	-0.038
-0.028	0.009	-0.02	-0.007	0.211	0.026	-0.003	0.061	-0.025
0.001	0.017	-0.029	0.003	0.192	0.025	0	0.064	-0.022
0.001	0.028	-0.028	0.002	0.168	0.032	-0.012	0.063	-0.054
-0.015	0.017	-0.021	0.001	0.192	0.036	-0.02	0.06	-0.066
0	0.009	-0.011	0.011	0.212	0.028	-0.013	0.053	-0.037
0.016	0.012	-0.009	0.01	0.197	0.016	-0.012	0.047	-0.018
0.008	0.005	-0.01	0	0.163	0.019	-0.015	0.035	-0.017
-0.012	0.002	-0.004	-0.005	0.138	0.031	-0.007	0.014	-0.021
-0.019	0.015	-0.006	-0.003	0.163	0.029	-0.005	-0.007	-0.03
-0.005	0.022	-0.013	0.003	0.206	0.02	-0.012	-0.039	-0.032
0.007	0.022	-0.011	0.011	0.202	0.016	-0.002	-0.072	-0.036
0.006	0.023	-0.009	0.015	0.172	0.02	0.005	-0.078	-0.047
0.007	0.019	-0.012	0.009	0.176	0.026	0.001	-0.067	-0.048
0.011	0.019	-0.015	0.003	0.207	0.024	-0.005	-0.053	-0.04
0.011	0.016	-0.014	0.007	0.22	0.02	-0.017	-0.039	-0.025
0.013	0.004	-0.01	0.006	0.21	0.019	-0.024	-0.034	-0.002
0.023	0.003	-0.017	-0.002	0.216	0.019	-0.011	-0.025	0.005
0.005	0.007	-0.025	0	0.253	0.02	0	-0.017	-0.025
-0.028	0.005	-0.015	0.01	0.279	0.023	-0.011	-0.018	-0.052
-0.01	0.013	-0.008	0.006	0.256	0.022	-0.019	-0.027	-0.043
0.016	0.024	-0.013	-0.001	0.244	0.019	-0.009	-0.046	-0.039
0.004	0.017	-0.008	0.007	0.287	0.021	-0.012	0	-0.072
-0.003	0.007	-0.006	0.007	0.305	0.03	-0.022	0.129	-0.085
-0.008	0.012	-0.015	-0.008	0.265	0.026	-0.019	0.16	-0.05
-0.017	0.012	-0.01	-0.011	0.228	0.01	-0.012	0.053	-0.029
-0.002	0.001	-0.001	-0.008	0.229	0.01	-0.006	-0.018	-0.033
0.001	0.004	-0.003	-0.01	0.231	0.008	-0.008	-0.006	-0.04
-0.009	0.014	-0.012	-0.002	0.211	-0.005	-0.013	0.027	-0.063
-0.004	0.01	-0.023	0.008	0.186	0	-0.009	0.038	-0.076
-0.01	0.008	-0.028	-0.001	0.142	0.014	-0.007	-0.011	-0.053
-0.019	0.011	-0.022	-0.005	0.077	0.016	-0.006	-0.067	-0.041
-0.014	0.009	-0.021	0.007	0.061	0.022	0.002	-0.054	-0.066
-0.014	0.008	-0.022	0.016	0.071	0.031	-0.001	0.009	-0.068
-0.007	0.007	-0.019	0.014	0.025	0.035	-0.015	0.043	-0.04
0.02	0.004	-0.01	0.003	-0.006	0.036	-0.011	0.011	-0.033
0.025	0.008	-0.009	-0.012	0.01	0.035	0	-0.031	-0.047
-0.007	0.019	-0.022	-0.013	0.001	0.034	0.002	-0.026	-0.058
-0.022	0.026	-0.027	-0.004	0.006	0.032	-0.001	0.008	-0.055
-0.011	0.03	-0.026	0	0.04	0.036	-0.009	0.029	-0.037
-0.019	0.029	-0.019	-0.001	0.063	0.037	-0.013	0.004	-0.028
-0.031	0.02	-0.007	0	0.097	0.025	-0.004	-0.042	-0.039
-0.015	0.017	-0.004	0.002	0.147	0.018	-0.004	-0.068	-0.04
-0.004	0.018	-0.001	0.002	0.155	0.023	-0.016	-0.045	-0.028
-0.007	0.013	0.001	0.002	0.099	0.025	-0.018	0.021	-0.017
0.007	0.008	-0.004	0.009	0.055	0.026	-0.008	0.067	-0.014
0.013	0.01	-0.01	0.008	0.066	0.029	-0.001	0.069	-0.029
-0.008	0.013	-0.015	0.003	0.076	0.026	-0.011	0.044	-0.039
-0.015	0.014	-0.01	0.015	0.081	0.03	-0.019	0.011	-0.029
-0.005	0.014	-0.006	0.014	0.088	0.045	-0.007	0.02	-0.029
-0.014	0.019	-0.006	-0.006	0.075	0.045	-0.003	0.054	-0.045
-0.026	0.026	-0.005	-0.001	0.069	0.027	-0.009	0.034	-0.055
-0.01	0.03	-0.007	0.007	0.075	0.014	-0.011	-0.034	-0.049
0.005	0.024	-0.009	-0.006	0.059	0.013	-0.018	-0.09	-0.03
-0.008	0.014	-0.009	-0.005	0.04	0.016	-0.019	-0.099	-0.015
-0.013	0.011	-0.016	0.007	0.05	0.02	-0.011	-0.077	-0.025
-0.009	0.012	-0.029	0	0.068	0.015	-0.008	-0.076	-0.043
-0.018	0.006	-0.031	-0.007	0.081	0.008	-0.01	-0.109	-0.041
-0.012	0.006	-0.024	-0.004	0.109	0.018	-0.011	-0.106	-0.043
-0.011	0.016	-0.02	-0.002	0.134	0.034	-0.008	-0.009	-0.062
-0.023	0.025	-0.024	-0.002	0.137	0.025	-0.002	0.098	-0.069
0.002	0.02	-0.026	-0.002	0.133	0.008	0	0.134	-0.05
0.014	0.008	-0.023	0.001	0.144	0.014	0	0.127	-0.02
0	0.005	-0.016	-0.001	0.164	0.022	-0.003	0.072	-0.012
0.015	0.006	-0.006	-0.009	0.164	0.018	-0.01	0.015	-0.04
0.019	0.004	-0.003	-0.004	0.178	0.018	-0.013	0.013	-0.061
0.007	0.004	-0.007	0.009	0.233	0.027	-0.009	-0.016	-0.046
0.016	0.002	-0.006	0.006	0.263	0.039	-0.006	-0.037	-0.044
0.003	0.002	-0.003	-0.003	0.265	0.043	-0.006	0.031	-0.075
-0.029	0.012	-0.007	0.003	0.309	0.041	-0.009	0.058	-0.089
-0.025	0.016	-0.02	0.011	0.387	0.043	-0.017	0.013	-0.064
0.001	0.004	-0.025	0.002	0.399	0.037	-0.016	0.026	-0.041
0.013	-0.007	-0.014	-0.005	0.299	0.024	-0.012	0.111	-0.048
0.003	0.002	-0.014	0.006	0.179	0.018	-0.013	0.168	-0.056
-0.014	0.022	-0.022	0.01	0.114	0.02	-0.013	0.155	-0.04
-0.019	0.028	-0.008	0.002	0.083	0.02	-0.005	0.103	-0.04
-0.015	0.012	0.002	0.003	0.078	0.016	-0.001	0.044	-0.07
-0.012	0.005	-0.012	-0.001	0.102	0.012	-0.009	-0.003	-0.084
-0.011	0.024	-0.025	-0.013	0.125	0.015	-0.017	-0.01	-0.071
-0.009	0.038	-0.023	-0.004	0.15	0.019	-0.011	0.007	-0.056
-0.007	0.024	-0.015	0.01	0.175	0.018	-0.01	0.001	-0.049
-0.006	0.008	-0.005	0.004	0.156	0.012	-0.018	-0.014	-0.042
-0.003	0.009	-0.004	-0.011	0.099	0.014	-0.023	-0.006	-0.041
0.002	0.019	-0.011	-0.012	0.063	0.027	-0.016	0.005	-0.049
-0.006	0.025	-0.012	0	0.055	0.032	-0.007	0.013	-0.039
-0.017	0.019	-0.013	0.006	0.064	0.031	-0.005	0.028	-0.022
-0.004	0.009	-0.013	0.009	0.076	0.025	-0.006	0.025	-0.035
0.014	0.012	-0.012	0.01	0.097	0.014	-0.008	-0.007	-0.051
0.003	0.024	-0.01	0.006	0.149	0.014	-0.016	-0.026	-0.038
-0.017	0.02	-0.01	0.012	0.177	0.022	-0.017	-0.017	-0.013
-0.011	0.004	-0.013	0.015	0.136	0.024	-0.008	-0.011	-0.007
0.002	-0.003	-0.008	0.003	0.092	0.022	-0.007	-0.013	-0.026
0.004	0.005	-0.004	0.002	0.101	0.023	-0.02	0.005	-0.038
0.004	0.009	-0.006	0.011	0.128	0.019	-0.024	0.044	-0.008
-0.001	-0.002	0.004	0	0.138	0.015	-0.013	0.064	0.018
-0.005	-0.005	0.005	-0.018	0.152	0.019	-0.008	0.062	-0.002
-0.015	0.01	-0.015	-0.016	0.154	0.019	-0.007	0.082	-0.029
-0.03	0.017	-0.029	-0.003	0.136	0.014	-0.004	0.092	-0.03
-0.011	0.011	-0.029	0.007	0.14	0.014	-0.007	0.04	-0.013
0.009	0.008	-0.025	0.004	0.138	0.024	-0.012	-0.019	-0.005
-0.009	-0.001	-0.017	-0.007	0.117	0.034	-0.011	-0.025	-0.023
-0.018	-0.003	-0.014	-0.005	0.123	0.028	-0.009	-0.015	-0.033
-0.01	0.014	-0.018	0.005	0.152	0.02	-0.016	-0.036	-0.01
-0.024	0.019	-0.013	0.006	0.167	0.024	-0.018	-0.081	-0.002
-0.022	0.011	-0.012	0	0.133	0.027	-0.003	-0.096	-0.027
-0.003	0.013	-0.016	-0.006	0.084	0.026	0.003	-0.072	-0.044
-0.008	0.019	-0.01	-0.005	0.088	0.027	-0.006	-0.036	-0.054
0.003	0.022	-0.01	0.005	0.122	0.02	-0.009	0.006	-0.061
0.035	0.025	-0.021	0.014	0.136	0.012	-0.011	0.018	-0.057
0.03	0.021	-0.025	0.011	0.152	0.015	-0.016	-0.026	-0.07
0.007	0.012	-0.024	0.001	0.174	0.019	-0.012	-0.071	-0.083
0.007	0.012	-0.021	-0.001	0.164	0.022	-0.009	-0.062	-0.072
-0.002	0.015	-0.013	0.009	0.109	0.018	-0.013	0	-0.059
-0.017	0.014	-0.009	0.01	0.051	0.007	-0.005	0.064	-0.051
0.003	0.012	-0.013	0.006	0.028	0.016	0	0.064	-0.052
0.014	0.009	-0.012	0.007	0.052	0.035	-0.014	0.002	-0.051
-0.011	0.016	-0.01	0.009	0.139	0.032	-0.016	-0.056	-0.026
-0.027	0.022	-0.013	0.011	0.218	0.029	-0.001	-0.078	-0.012
-0.007	0.014	-0.015	0.006	0.23	0.041	0.007	-0.084	-0.032
0.024	0.015	-0.015	-0.001	0.244	0.041	-0.003	-0.082	-0.057
0.012	0.027	-0.012	0.005	0.265	0.028	-0.014	-0.042	-0.078
-0.026	0.022	-0.004	0.012	0.225	0.026	-0.012	0.01	-0.079
-0.021	0.01	-0.002	0.006	0.177	0.025	-0.008	0.012	-0.063
0.01	0.007	-0.015	-0.007	0.189	0.018	-0.01	0.005	-0.066
0.01	0.006	-0.023	-0.007	0.223	0.012	-0.009	0.033	-0.081
-0.012	0.011	-0.023	0	0.241	0.008	-0.013	0.052	-0.071
-0.016	0.017	-0.024	-0.004	0.238	0.009	-0.018	0.04	-0.046
-0.011	0.013	-0.019	-0.005	0.222	0.017	-0.01	0.013	-0.045
-0.012	0.003	-0.003	0.005	0.18	0.03	-0.008	-0.015	-0.061
0	0.003	0	0.006	0.122	0.031	-0.012	-0.031	-0.068
0.014	0.012	-0.014	-0.001	0.099	0.024	-0.011	-0.039	-0.056
0.007	0.013	-0.02	-0.002	0.083	0.03	-0.019	-0.04	-0.038
-0.009	0.011	-0.016	0	0.065	0.037	-0.022	-0.05	-0.036
-0.024	0.011	-0.005	-0.003	0.077	0.036	-0.004	-0.1	-0.046
-0.033	0.006	0.004	0.001	0.083	0.031	0.006	-0.154	-0.061
-0.016	0.006	-0.008	-0.003	0.097	0.024	-0.004	-0.16	-0.07
-0.003	0.015	-0.029	-0.01	0.138	0.025	-0.013	-0.15	-0.052
-0.016	0.013	-0.032	0.002	0.123	0.026	-0.007	-0.101	-0.037
-0.014	-0.001	-0.035	0.001	0.06	0.019	-0.001	0.017	-0.051
-0.001	-0.001	-0.048	-0.016	0.039	0.012	-0.012	0.05	-0.055
0.001	0.009	-0.03	-0.01	0.081	0.007	-0.017	-0.029	-0.034
0.003	0.009	0.009	0.005	0.123	0.013	-0.002	0.006	-0.019
-0.004	0.012	0.017	-0.002	0.107	0.025	0.005	0.136	-0.03
-0.011	0.02	-0.003	-0.006	0.096	0.019	-0.004	0.143	-0.047
-0.008	0.023	-0.018	0.008	0.135	0.009	-0.012	0.07	-0.034
-0.006	0.021	-0.018	0.009	0.142	0.015	-0.011	0.036	-0.004
-0.001	0.012	-0.01	0.002	0.114	0.026	-0.003	0.02	0.002
-0.006	0.012	-0.005	-0.001	0.123	0.027	-0.005	-0.012	-0.004
-0.028	0.017	-0.005	0.002	0.147	0.021	-0.02	-0.019	0.001
-0.025	0.016	-0.006	0.007	0.129	0.018	-0.028	0.064	0.01
0.002	0.017	-0.015	0.001	0.094	0.019	-0.019	0.133	0.019
0	0.015	-0.025	-0.004	0.097	0.014	-0.009	0.098	0.007
-0.01	0.017	-0.021	0.006	0.124	0.013	-0.013	0.074	-0.034
-0.003	0.023	-0.002	0.012	0.137	0.019	-0.014	0.095	-0.059
-0.015	0.018	0.01	0.004	0.136	0.02	-0.007	0.093	-0.046
-0.012	0.015	-0.005	-0.004	0.156	0.022	-0.007	0.043	-0.035
0.008	0.02	-0.025	0.007	0.21	0.023	-0.012	-0.101	-0.04
-0.016	0.016	-0.024	0.014	0.251	0.015	-0.013	-0.187	-0.041
-0.03	0.007	-0.023	-0.004	0.223	0.009	-0.01	0.033	-0.027
0.009	0.004	-0.032	-0.015	0.16	0.015	-0.004	0.324	-0.013
0.024	0.006	-0.032	-0.011	0.132	0.03	-0.001	0.309	-0.022
0.001	0.009	-0.024	-0.011	0.147	0.037	-0.004	0.131	-0.046
-0.016	0.018	-0.019	-0.003	0.184	0.037	-0.012	0.022	-0.059
-0.021	0.023	-0.019	0.009	0.226	0.029	-0.015	-0.04	-0.055
-0.01	0.016	-0.012	0.009	0.22	0.015	-0.011	-0.04	-0.047
0.007	0.015	-0.003	0.005	0.177	0.016	-0.007	0.021	-0.063
-0.002	0.019	-0.011	0.002	0.174	0.021	-0.012	0.038	-0.079
-0.027	0.016	-0.021	-0.002	0.208	0.024	-0.017	-0.008	-0.065
-0.014	0.008	-0.01	-0.011	0.244	0.04	-0.012	-0.033	-0.049
0.023	-0.002	0.004	-0.015	0.258	0.046	-0.01	-0.012	-0.044
0.024	0.004	-0.005	-0.003	0.227	0.034	-0.01	-0.016	-0.044
-0.001	0.023	-0.022	0.007	0.173	0.034	-0.009	-0.035	-0.062
-0.007	0.017	-0.012	0.009	0.123	0.039	-0.018	0.055	-0.07
0.011	-0.002	0.003	0.01	0.104	0.035	-0.021	0.154	-0.058
0.011	0.002	-0.014	0.006	0.145	0.031	-0.002	0.054	-0.054
0.001	0.015	-0.038	0.004	0.191	0.028	0.004	-0.074	-0.058
0.006	0.009	-0.042	0.011	0.175	0.023	-0.006	-0.028	-0.062
0.001	-0.005	-0.031	0.007	0.128	0.028	-0.009	0.041	-0.048
-0.01	-0.002	-0.018	-0.001	0.105	0.03	-0.009	0.028	-0.022
-0.005	0.008	-0.014	0.008	0.084	0.016	-0.006	0.011	-0.026
0	0.011	-0.026	0.015	0.056	0.012	-0.002	-0.005	-0.054
-0.01	0.013	-0.037	0.006	0.066	0.024	-0.007	-0.04	-0.054
-0.016	0.02	-0.03	-0.007	0.089	0.027	-0.009	-0.06	-0.023
-0.014	0.021	-0.026	-0.011	0.079	0.017	-0.001	-0.058	-0.027
-0.012	0.015	-0.041	-0.006	0.061	0.016	0	-0.057	-0.062
0	0.015	-0.051	-0.001	0.069	0.024	-0.007	-0.04	-0.072
0.004	0.018	-0.047	-0.002	0.088	0.027	-0.016	-0.004	-0.058
-0.011	0.001	-0.047	-0.001	0.099	0.021	-0.013	0.01	-0.044
-0.03	-0.008	-0.049	0	0.112	0.017	0.004	-0.006	-0.04
-0.04	0.018	-0.043	0	0.132	0.02	0	-0.022	-0.036
-0.014	0.034	-0.034	0.001	0.141	0.023	-0.021	-0.04	-0.024
0.009	0.022	-0.036	0.002	0.116	0.022	-0.02	-0.042	-0.023
-0.007	0.01	-0.051	0.002	0.084	0.021	-0.007	0.008	-0.033
-0.005	0.02	-0.055	0.002	0.086	0.021	-0.006	0.045	-0.058
0.012	0.039	-0.047	0.008	0.106	0.021	-0.008	0.007	-0.076
-0.001	0.034	-0.053	0.01	0.126	0.019	-0.01	-0.024	-0.057
0	0.011	-0.054	0	0.161	0.02	-0.014	0.01	-0.039
0.016	0	-0.029	-0.005	0.171	0.021	-0.014	0.045	-0.045
0.008	0.01	-0.021	-0.004	0.143	0.012	-0.012	0.046	-0.047
-0.001	0.028	-0.05	0	0.124	0.008	-0.007	0.017	-0.036
-0.007	0.027	-0.064	0.008	0.089	0.018	-0.001	-0.023	-0.025
-0.012	0.006	-0.022	0.009	0.041	0.021	0.002	-0.047	-0.024
-0.008	-0.003	0.053	0.001	0.028	0.029	0	-0.06	-0.03
-0.017	0.014	0.097	0.001	0.043	0.039	-0.009	-0.059	-0.02
-0.02	0.032	0.083	0.011	0.076	0.031	-0.022	-0.067	0.005
0.005	0.025	0.095	0.012	0.127	0.022	-0.026	-0.089	0.012
0.02	0.007	0.183	0.005	0.173	0.025	-0.019	-0.046	-0.012
0.004	0.009	0.248	0.001	0.175	0.021	-0.009	0.04	-0.041
-0.005	0.019	0.239	-0.003	0.121	0.016	-0.006	0.043	-0.053
0.015	0.007	0.183	-0.006	0.072	0.021	-0.007	-0.001	-0.051
0.008	-0.007	0.077	-0.003	0.081	0.022	-0.003	0.001	-0.046
-0.021	0	-0.03	-0.004	0.107	0.013	-0.005	0.03	-0.048
-0.024	0.013	-0.092	-0.013	0.119	0.007	-0.016	0.082	-0.055
-0.03	0.016	-0.145	-0.009	0.143	0.016	-0.021	0.144	-0.039
-0.032	0.014	-0.189	0.007	0.206	0.022	-0.013	0.141	-0.014
-0.009	0.012	-0.169	0.01	0.278	0.014	-0.003	0.079	-0.031
0.002	0.014	-0.031	0.005	0.308	0.019	-0.007	0.015	-0.07
0.002	0.018	0.157	0.006	0.282	0.035	-0.019	-0.035	-0.072
-0.003	0.012	0.223	0.007	0.223	0.028	-0.021	-0.071	-0.056
-0.021	-0.003	0.201	0.012	0.18	0.02	-0.02	-0.097	-0.06
-0.032	-0.013	0.216	0.011	0.184	0.023	-0.02	-0.112	-0.077
-0.014	-0.001	0.187	0	0.206	0.016	-0.021	-0.109	-0.073
-0.002	0.022	0.09	0	0.221	0.009	-0.023	-0.095	-0.042
-0.016	0.027	0.033	0.014	0.228	0.019	-0.016	-0.069	-0.024
-0.014	0.013	-0.02	0.02	0.205	0.031	-0.009	-0.026	-0.037
0.003	0	-0.117	0.004	0.14	0.028	-0.015	0.016	-0.055
-0.006	0.008	-0.183	-0.014	0.064	0.017	-0.019	0.061	-0.055
-0.021	0.022	-0.185	-0.008	0.038	0.023	-0.007	0.107	-0.035
-0.007	0.015	-0.162	0.011	0.058	0.038	0.002	0.091	-0.027
0.018	0.006	-0.144	0.019	0.044	0.037	-0.002	0.054	-0.052
0.017	0.008	-0.116	0.007	0.014	0.025	-0.002	0.07	-0.074
-0.002	0.005	-0.065	-0.003	0.028	0.016	-0.001	0.058	-0.071
-0.009	0.005	-0.043	0.004	0.061	0.016	-0.009	0.005	-0.049
-0.007	0.016	-0.091	0.004	0.065	0.022	-0.011	0.004	-0.025
0.005	0.016	-0.114	-0.018	0.063	0.03	-0.001	0.037	-0.031
0.018	0.009	-0.031	-0.022	0.084	0.024	-0.001	0.034	-0.047
0.011	0.017	0.052	-0.007	0.096	0.014	-0.015	0.026	-0.024
-0.006	0.017	0.067	-0.011	0.086	0.025	-0.015	0.042	0.003
-0.021	0.004	0.088	-0.014	0.097	0.038	-0.002	0.02	-0.018
-0.03	0.003	0.089	-0.013	0.136	0.038	0.006	-0.026	-0.043
-0.018	0.008	0.019	-0.018	0.16	0.037	0.002	-0.022	-0.047
0.003	0.015	-0.072	-0.005	0.165	0.034	-0.014	0.012	-0.045
0.013	0.026	-0.145	0.011	0.174	0.03	-0.02	0.031	-0.035
0.013	0.015	-0.193	0.007	0.188	0.03	-0.008	0.027	-0.039
0.005	0.004	-0.193	-0.001	0.214	0.031	-0.006	0.018	-0.041
-0.002	0.021	-0.159	-0.002	0.254	0.03	-0.008	0.023	-0.017
0	0.023	-0.123	0.003	0.268	0.029	-0.004	0.024	0.005
0.003	0	-0.1	0.008	0.231	0.021	-0.008	0.013	0.011
0.007	-0.005	-0.091	0.004	0.188	0.015	-0.011	0.018	-0.005
0.002	0.009	-0.077	0	0.17	0.017	-0.003	0.021	-0.038
-0.017	0.021	-0.057	0.005	0.168	0.016	0	0.006	-0.049
-0.026	0.029	-0.053	0.012	0.211	0.011	-0.002	-0.015	-0.047
-0.012	0.03	-0.055	0.006	0.284	0.017	-0.003	-0.025	-0.059
0.004	0.022	-0.042	-0.008	0.287	0.024	-0.002	-0.015	-0.061
-0.006	0.016	-0.027	-0.007	0.24	0.025	-0.002	-0.007	-0.06
-0.028	0.013	-0.027	0.007	0.244	0.024	-0.017	-0.022	-0.058
-0.021	0.005	-0.033	0.008	0.264	0.031	-0.028	-0.036	-0.033
-0.005	0.005	-0.036	-0.003	0.219	0.043	-0.017	-0.038	-0.023
-0.017	0.017	-0.051	0.001	0.162	0.034	-0.004	-0.037	-0.058
-0.021	0.028	-0.06	0.021	0.207	0.022	-0.003	-0.034	-0.077
0.002	0.031	-0.038	0.022	0.261	0.028	-0.007	-0.03	-0.069
0.025	0.026	-0.026	0.004	0.217	0.03	-0.013	-0.012	-0.073
0.024	0.024	-0.031	-0.002	0.259	0.021	-0.016	0.008	-0.089
0.006	0.017	-0.018	-0.006	0.445	0.018	-0.017	-0.003	-0.087
-0.002	0.006	0.004	-0.006	0.533	0.019	-0.013	-0.008	-0.054
0.002	0.006	0.026	0.003	0.419	0.019	-0.011	0.024	-0.024
0.015	0.01	0.05	0.005	0.243	0.018	-0.013	0.054	-0.034
0.019	0.008	0.067	-0.005	0.17	0.018	-0.006	0.061	-0.062
0.003	0.005	0.075	-0.002	0.118	0.017	-0.001	0.054	-0.069
-0.016	0.009	0.095	0.015	0.003	0.017	-0.014	0.038	-0.047
-0.023	0.013	0.115	0.02	-0.044	0.017	-0.018	0.021	-0.027
-0.005	0.001	0.099	0.005	-0.04	0.014	-0.009	0.018	-0.035
-0.001	-0.001	0.053	-0.003	-0.065	0.008	-0.009	0.022	-0.049
-0.026	0.015	0	0.002	-0.058	0.003	-0.016	0.005	-0.032
-0.024	0.012	-0.03	-0.003	-0.022	0.006	-0.014	-0.014	-0.005
0.004	-0.008	-0.023	-0.013	-0.001	0.015	-0.003	-0.02	-0.002
0.003	-0.007	-0.013	-0.011	0.015	0.022	0.003	-0.032	-0.019
-0.008	0.016	-0.022	-0.006	0.012	0.027	-0.004	-0.04	-0.046
-0.005	0.026	-0.02	-0.004	-0.009	0.03	-0.014	-0.036	-0.047
-0.001	0.013	0.025	0.003	-0.002	0.022	-0.019	-0.027	-0.02
0.001	0.011	0.086	0.007	0.033	0.014	-0.011	-0.004	-0.028
-0.002	0.024	0.095	0.006	0.064	0.018	0.001	0.002	-0.056
-0.023	0.021	0.046	0.008	0.073	0.022	-0.007	-0.014	-0.045
-0.03	0.005	0.004	0.005	0.036	0.02	-0.024	0.008	-0.02
-0.012	-0.003	-0.014	0.003	-0.009	0.019	-0.02	0.063	-0.019
-0.011	0.002	-0.029	0.005	-0.004	0.019	-0.007	0.081	-0.046
-0.025	0.018	-0.034	0.003	0.026	0.018	-0.006	0.058	-0.079
-0.011	0.027	-0.036	0.001	0.067	0.017	-0.012	0.036	-0.07
0.004	0.018	-0.049	0.001	0.102	0.018	-0.013	0.025	-0.038
-0.007	0.014	-0.055	-0.006	0.059	0.026	-0.007	0.014	-0.038
-0.016	0.03	-0.044	-0.009	-0.007	0.025	0	0.003	-0.054
-0.015	0.034	-0.041	0.001	0.002	0.016	0.001	0.002	-0.051
-0.001	0.013	-0.041	0.004	0.02	0.015	-0.013	0	-0.034
0.015	0.005	-0.029	0	0.014	0.021	-0.025	-0.003	-0.022
-0.005	0.015	-0.011	0.005	0.044	0.028	-0.016	0.005	-0.024
-0.029	0.017	-0.013	0.004	0.105	0.026	-0.007	0.014	-0.043
-0.01	0.01	-0.036	-0.003	0.162	0.018	-0.017	0.003	-0.063
0.006	0.01	-0.049	-0.001	0.172	0.017	-0.027	-0.019	-0.053
-0.011	0.014	-0.042	0.001	0.137	0.023	-0.017	-0.029	-0.019
-0.01	0.017	-0.043	-0.001	0.143	0.027	0	-0.021	-0.024
0.017	0.029	-0.049	0.004	0.196	0.033	0.003	-0.008	-0.062
0.015	0.025	-0.056	0.01	0.19	0.045	-0.009	0.006	-0.056
0.005	0.003	-0.079	0.005	0.143	0.051	-0.02	0.018	-0.017
0.011	0.006	-0.066	-0.004	0.136	0.042	-0.017	0.026	-0.006
0	0.022	-0.001	-0.01	0.091	0.032	-0.013	0.024	-0.028
0.003	0.022	0.017	-0.006	-0.034	0.032	-0.02	0.008	-0.051
0.021	0.016	-0.032	0.007	-0.097	0.035	-0.017	-0.001	-0.034
0.001	0.012	-0.074	0.016	0.061	0.04	-0.006	0.006	-0.005
-0.018	0.014	-0.073	0.012	0.335	0.034	-0.01	0.006	-0.019
-0.008	0.02	-0.027	0.002	0.47	0.014	-0.009	-0.019	-0.031
-0.017	0.021	0.053	0	0.523	0.004	0.002	-0.039	0
-0.022	0.009	0.187	0.001	0.617	0.009	0.001	-0.031	0.027
0.004	-0.011	0.354	-0.013	0.625	0.013	-0.005	-0.034	0.01
0.017	-0.025	0.409	-0.018	0.496	0.018	-0.004	-0.033	-0.015
0.002	-0.018	0.322	0.002	0.354	0.024	-0.004	0.003	-0.028
0	-0.002	0.192	0.012	0.288	0.021	-0.005	0.017	-0.04
-0.002	0.002	0.035	0.01	0.26	0.023	-0.005	-0.01	-0.057
-0.032	0.006	-0.139	0.007	0.272	0.02	-0.007	-0.032	-0.073
-0.041	0.02	-0.267	0.006	0.327	0.003	-0.015	-0.023	-0.069
-0.015	0.023	-0.29	0.008	0.297	0.007	-0.018	0.027	-0.06
-0.004	0.007	-0.193	0.007	0.199	0.02	-0.014	0.089	-0.068
-0.004	-0.005	-0.043	0.001	0.174	0.012	-0.012	0.107	-0.062
-0.013	0.001	0.103	-0.001	0.109	0.011	-0.013	0.067	-0.043
-0.022	0.016	0.223	0.001	-0.068	0.027	-0.012	0.025	-0.055
-0.01	0.027	0.251	0.002	-0.165	0.03	-0.006	0.014	-0.075
0.003	0.024	0.187	0.002	-0.091	0.027	0.001	0.003	-0.068
0.004	0.015	0.099	0.003	0.046	0.031	-0.003	-0.011	-0.057
-0.001	0.011	-0.002	0.005	0.132	0.03	-0.005	0.004	-0.065
-0.019	0.014	-0.119	0.003	0.136	0.024	0.007	0.027	-0.068
-0.032	0.018	-0.192	-0.004	0.099	0.028	0.009	0.033	-0.051
-0.005	0.013	-0.199	-0.003	0.07	0.032	-0.01	0.027	-0.043
0.02	0.003	-0.175	0.007	0.068	0.027	-0.019	0	-0.068
-0.003	0.008	-0.152	0.005	0.075	0.022	-0.019	-0.034	-0.092
-0.023	0.024	-0.144	-0.005	0.07	0.025	-0.023	-0.035	-0.088
-0.015	0.029	-0.141	-0.007	0.06	0.029	-0.023	-0.019	-0.076
-0.012	0.021	-0.124	-0.004	0.059	0.027	-0.013	-0.004	-0.066
-0.013	0.017	-0.102	-0.004	0.08	0.025	-0.002	-0.006	-0.051
-0.013	0.019	-0.097	-0.004	0.07	0.029	0.001	-0.028	-0.047
-0.004	0.024	-0.1	0	0.01	0.032	-0.002	-0.027	-0.042
0.017	0.021	-0.087	0.006	0.002	0.028	-0.013	-0.026	-0.018
0.03	0.005	-0.069	0.001	0.048	0.023	-0.022	-0.043	-0.011
0.02	-0.001	-0.051	-0.01	0.081	0.023	-0.017	-0.039	-0.02
0.003	0.005	-0.033	-0.009	0.112	0.026	-0.008	-0.007	-0.013
-0.003	0.006	-0.029	0.003	0.135	0.028	0.002	0.019	-0.006
0	0.011	-0.017	-0.001	0.154	0.026	0.002	0.01	-0.007
0.006	0.015	0.013	-0.014	0.187	0.029	-0.015	-0.001	-0.006
-0.001	0.014	0.016	-0.003	0.187	0.03	-0.013	0.025	-0.025
-0.022	0.026	-0.005	0.017	0.14	0.022	-0.004	0.029	-0.049
-0.021	0.024	-0.007	0.016	0.094	0.019	-0.011	0.003	-0.048
0.004	0	-0.005	0.007	0.08	0.019	-0.008	-0.004	-0.034
0.016	-0.007	-0.019	0.003	0.086	0.017	-0.002	-0.019	-0.031
0.007	0.003	-0.027	0.007	0.07	0.022	-0.014	-0.051	-0.043
-0.012	0.016	-0.027	0.005	0.08	0.021	-0.02	-0.063	-0.046
-0.021	0.019	-0.032	-0.004	0.149	0.012	-0.009	-0.069	-0.032
-0.002	0.011	-0.028	-0.005	0.175	0.015	0	-0.071	-0.04
0.004	0.015	-0.023	-0.008	0.163	0.023	0.003	-0.059	-0.045
-0.03	0.033	-0.032	-0.005	0.178	0.017	-0.003	-0.035	-0.029
-0.039	0.033	-0.034	0.008	0.178	0.014	-0.017	-0.016	-0.035
-0.011	0.016	-0.033	0.006	0.167	0.023	-0.023	-0.04	-0.042
-0.001	0.007	-0.051	-0.005	0.172	0.023	-0.02	-0.06	-0.029
-0.004	0.007	-0.065	-0.007	0.173	0.014	-0.021	0.014	-0.035
-0.002	0.012	-0.039	-0.001	0.166	0.01	-0.024	0.132	-0.038
0	0.019	0.007	0.004	0.151	0.015	-0.018	0.186	-0.029
0.004	0.018	0.035	0	0.153	0.014	-0.005	0.184	-0.036
-0.001	0.007	0.03	-0.005	0.166	0.007	-0.001	0.165	-0.053
-0.02	0.011	0.018	0.004	0.164	0.014	-0.003	0.103	-0.071
-0.029	0.032	0.027	0.013	0.18	0.022	-0.003	0.022	-0.069
-0.012	0.029	0.045	0.007	0.205	0.015	-0.003	-0.023	-0.051
0	0.008	0.056	-0.004	0.201	0.013	-0.003	-0.041	-0.056
-0.013	0.017	0.045	-0.003	0.203	0.019	-0.004	-0.033	-0.068
-0.011	0.034	0.007	0.011	0.221	0.023	-0.014	0.014	-0.072
-0.001	0.018	-0.023	0.012	0.206	0.031	-0.025	0.072	-0.075
0.008	0.002	-0.031	-0.002	0.167	0.036	-0.014	0.084	-0.068
0.032	0.004	-0.032	-0.007	0.156	0.034	0.006	0.048	-0.078
0.026	0.011	-0.03	-0.001	0.173	0.034	-0.001	0.043	-0.104
-0.006	0.018	-0.032	0.003	0.168	0.031	-0.018	0.075	-0.084
-0.01	0.016	-0.032	0.003	0.137	0.026	-0.01	0.067	-0.047
-0.003	0.016	-0.024	0.003	0.12	0.029	0.001	0.027	-0.052
-0.004	0.016	-0.016	0.005	0.112	0.032	0	0.002	-0.067
-0.001	0.004	-0.014	0.007	0.085	0.031	-0.003	-0.007	-0.056
0.003	0.004	-0.009	0.004	0.067	0.03	-0.016	-0.006	-0.04
-0.005	0.008	-0.001	-0.009	0.066	0.027	-0.025	-0.004	-0.037
-0.013	0.004	-0.009	-0.017	0.068	0.024	-0.012	-0.003	-0.042
-0.011	0.003	-0.025	-0.002	0.081	0.02	-0.004	0	-0.052
-0.006	0.008	-0.025	0.02	0.087	0.018	-0.014	-0.002	-0.05
-0.005	0.023	-0.013	0.019	0.086	0.019	-0.023	-0.004	-0.035
-0.011	0.032	-0.012	0.007	0.101	0.01	-0.014	0.003	-0.036
-0.016	0.022	-0.016	0.005	0.112	0.01	-0.006	0.003	-0.045
-0.027	0.018	-0.021	0.012	0.103	0.019	-0.013	-0.006	-0.026
-0.029	0.019	-0.04	0.018	0.092	0.01	-0.017	-0.006	0
0.008	0.008	-0.08	0.008	0.086	0.002	-0.013	-0.004	-0.012
0.024	-0.005	-0.132	-0.003	0.091	0.017	-0.01	-0.01	-0.032
-0.015	0.001	-0.197	-0.003	0.113	0.027	-0.011	-0.012	-0.029
-0.023	0.018	-0.282	-0.005	0.134	0.033	-0.013	-0.005	-0.027
0.008	0.022	-0.335	-0.004	0.124	0.042	-0.011	0	-0.024
0.008	0.016	-0.274	0.002	0.109	0.041	-0.002	0	-0.012
-0.006	0.011	-0.07	0	0.155	0.036	0.006	0.004	-0.018
0	0.001	0.195	-0.007	0.237	0.033	-0.001	0.002	-0.031
0.006	-0.009	0.402	-0.009	0.256	0.031	-0.016	-0.003	-0.017
-0.005	-0.01	0.523	-0.004	0.215	0.027	-0.019	0	0.003
-0.012	-0.005	0.549	0.003	0.177	0.024	-0.007	-0.006	-0.005
-0.006	0.005	0.452	0.008	0.152	0.025	-0.004	-0.022	-0.028
-0.013	0.016	0.275	0.004	0.142	0.023	-0.014	-0.022	-0.037
-0.021	0.018	0.097	0.001	0.151	0.024	-0.015	-0.014	-0.027
-0.018	0.011	-0.117	0.006	0.148	0.035	-0.007	-0.013	-0.013
-0.018	0.008	-0.384	0.011	0.127	0.04	-0.004	-0.016	0.001
-0.007	0.008	-0.504	0.009	0.129	0.024	-0.009	-0.017	0.007
0.007	0.005	-0.338	0.004	0.176	0.013	-0.013	-0.012	0.005
-0.003	-0.002	-0.05	-0.001	0.203	0.019	-0.009	-0.009	0.012
-0.012	0	0.164	-0.001	0.161	0.024	-0.006	-0.005	0.003
-0.007	0.009	0.292	-0.001	0.097	0.029	-0.007	0.005	-0.03
-0.004	0.014	0.376	-0.011	0.077	0.033	-0.007	0.001	-0.045
-0.004	0.021	0.394	-0.014	0.098	0.027	-0.01	-0.005	-0.05
-0.001	0.029	0.305	-0.002	0.107	0.026	-0.016	0.011	-0.057
0	0.028	0.116	0.006	0.117	0.035	-0.009	0.035	-0.058
-0.001	0.02	-0.11	0.004	0.148	0.033	0	0.046	-0.068
0.012	0.013	-0.31	0.004	0.169	0.017	-0.008	0.044	-0.064
0.025	0.008	-0.419	0.007	0.18	0.011	-0.02	0.031	-0.034
0.016	0.004	-0.299	0.006	0.18	0.026	-0.02	0.004	-0.03
0.006	0	0.009	-0.003	0.171	0.043	-0.009	-0.029	-0.054
0.01	-0.002	0.203	-0.008	0.183	0.041	-0.003	-0.047	-0.064
0.017	0.003	0.168	-0.005	0.218	0.027	-0.009	-0.058	-0.066
0.009	0.006	0.04	-0.003	0.257	0.018	-0.014	-0.057	-0.069
-0.012	0.014	-0.07	-0.005	0.272	0.015	-0.007	-0.025	-0.078
-0.006	0.029	-0.113	-0.002	0.265	0.011	0.001	0.006	-0.093
0.01	0.037	-0.115	0.012	0.273	-0.001	-0.006	-0.005	-0.076
-0.003	0.02	-0.137	0.01	0.269	-0.006	-0.018	-0.043	-0.044
-0.003	-0.003	-0.162	-0.008	0.223	0.009	-0.021	-0.052	-0.04
0.018	0.003	-0.165	-0.009	0.17	0.018	-0.013	-0.011	-0.04
0.001	0.015	-0.151	-0.001	0.117	0.013	-0.007	0.052	-0.063
-0.038	0.007	-0.098	-0.003	0.072	0.019	-0.01	0.094	-0.105
-0.048	0.004	-0.001	-0.001	0.058	0.027	-0.007	0.073	-0.09
-0.022	0.008	0.1	0.013	0.032	0.021	-0.003	0.012	-0.04
-0.016	0.018	0.163	0.013	-0.01	0.017	-0.008	-0.015	-0.045
-0.048	0.034	0.154	0	0.001	0.019	-0.012	-0.013	-0.081
-0.038	0.033	0.06	-0.004	0.078	0.015	-0.01	-0.024	-0.055
0.009	0.015	-0.078	-0.004	0.15	0.011	-0.013	-0.037	-0.02
0.008	0.011	-0.183	-0.007	0.151	0.011	-0.019	-0.038	-0.042
-0.022	0.019	-0.221	-0.006	0.11	0.009	-0.014	-0.037	-0.06
-0.029	0.022	-0.196	-0.002	0.068	0.016	-0.011	-0.013	-0.067
-0.027	0.017	-0.124	0.003	0.043	0.022	-0.015	0.033	-0.076
-0.013	0.008	-0.051	0.002	0.075	0.015	-0.009	0.041	-0.053
0.005	0.005	-0.02	-0.008	0.122	0.017	0.003	-0.001	-0.016
-0.004	0.019	-0.031	-0.015	0.143	0.027	-0.002	-0.03	-0.007
-0.035	0.028	-0.045	-0.004	0.19	0.028	-0.015	-0.011	-0.01
-0.03	0.021	-0.034	0.012	0.241	0.029	-0.009	0.029	-0.001
0.019	0.015	-0.025	0.012	0.205	0.032	-0.004	0.049	0
0.019	0.018	-0.03	-0.001	0.131	0.031	-0.012	0.041	-0.021
-0.028	0.024	-0.028	0	0.128	0.03	-0.017	0.029	-0.031
-0.016	0.023	-0.027	0.018	0.168	0.027	-0.017	0.012	-0.024
0.029	0.016	-0.038	0.018	0.198	0.023	-0.01	-0.015	-0.049
0.041	0.007	-0.053	0.005	0.211	0.024	-0.006	-0.012	-0.086
0.026	0.008	-0.058	0.009	0.219	0.031	-0.005	0.048	-0.065
0.002	0.022	-0.049	0.012	0.242	0.037	0.004	0.098	-0.012
-0.005	0.028	-0.042	0.004	0.244	0.022	-0.003	0.105	0.003
0.002	0.008	-0.042	0.007	0.213	0.001	-0.019	0.105	-0.024
-0.006	-0.012	-0.035	0.006	0.181	0.013	-0.013	0.072	-0.039
-0.016	-0.001	-0.023	-0.001	0.138	0.032	-0.008	0.002	-0.042
-0.012	0.019	-0.029	0.005	0.1	0.027	-0.016	-0.021	-0.052
-0.009	0.012	-0.026	0.006	0.088	0.022	-0.009	0.006	-0.046
-0.01	-0.004	0.017	-0.008	0.09	0.021	-0.001	0.007	-0.034
-0.006	0.003	0.049	-0.014	0.11	0.014	-0.007	-0.008	-0.038
-0.003	0.02	0.057	-0.004	0.135	0.009	-0.01	0.01	-0.036
-0.014	0.022	0.087	0.003	0.145	0.013	-0.011	0.025	-0.031
-0.012	0.009	0.12	0.001	0.164	0.019	-0.009	-0.005	-0.033
0.001	0.009	0.095	-0.004	0.173	0.019	0.001	-0.041	-0.033
0.003	0.022	0.065	-0.013	0.133	0.02	0.004	-0.057	-0.032
-0.001	0.017	0.137	-0.016	0.088	0.028	-0.004	-0.073	-0.035
0.004	0	0.213	-0.003	0.086	0.027	-0.007	-0.064	-0.039
0.01	0.004	0.194	0.004	0.106	0.018	-0.009	-0.005	-0.048
-0.009	0.01	0.19	0	0.105	0.018	-0.011	0.033	-0.059
-0.031	0.015	0.213	0.007	0.09	0.025	-0.015	0.012	-0.056
-0.013	0.018	0.161	0.02	0.101	0.025	-0.02	-0.009	-0.033
0.003	0.006	0.055	0.018	0.129	0.028	-0.011	-0.01	-0.011
-0.015	-0.001	-0.044	0.004	0.128	0.041	-0.009	-0.001	-0.019
-0.014	0.011	-0.134	-0.002	0.106	0.046	-0.027	0.036	-0.049
0.015	0.017	-0.197	0.008	0.09	0.043	-0.026	0.056	-0.044
0.003	0.01	-0.206	0.017	0.117	0.044	-0.003	0.037	-0.016
-0.017	0.007	-0.174	0.012	0.183	0.042	0.004	0.017	-0.026
-0.009	0.016	-0.133	-0.001	0.203	0.032	-0.003	0	-0.06
-0.018	0.027	-0.118	-0.006	0.164	0.022	-0.004	-0.023	-0.078
-0.018	0.032	-0.124	-0.001	0.13	0.022	-0.009	-0.036	-0.084
-0.002	0.029	-0.113	0.008	0.122	0.031	-0.021	-0.038	-0.082
-0.014	0.014	-0.076	0.009	0.116	0.04	-0.018	-0.04	-0.081
-0.018	0.003	-0.049	-0.001	0.103	0.044	-0.006	-0.027	-0.091
0.007	0.011	-0.051	-0.004	0.113	0.034	-0.004	0.021	-0.077
0.021	0.019	-0.048	-0.007	0.127	0.016	-0.01	0.049	-0.035
0.009	0.013	-0.028	-0.016	0.107	0.015	-0.01	0.027	-0.019
-0.008	0.004	-0.027	-0.015	0.084	0.022	-0.006	0.019	-0.047
-0.013	0.005	-0.034	-0.007	0.067	0.018	-0.007	0.023	-0.062
-0.014	0.018	-0.037	-0.001	0.037	0.007	-0.008	0.003	-0.044
0	0.026	-0.052	0.004	0.011	0.011	-0.008	-0.004	-0.032
0.015	0.016	-0.053	0.001	0.005	0.025	-0.006	-0.015	-0.043
-0.006	0.003	-0.033	-0.005	0.034	0.019	-0.012	-0.043	-0.065
-0.028	0.009	-0.03	-0.004	0.081	0.007	-0.023	-0.04	-0.072
-0.011	0.014	-0.044	0.001	0.109	0.021	-0.025	-0.024	-0.044
0.005	0.002	-0.049	0.003	0.12	0.039	-0.023	-0.021	-0.016
-0.005	0.002	-0.038	0	0.125	0.036	-0.016	0.007	-0.026
-0.024	0.019	-0.025	-0.007	0.148	0.027	-0.002	0.047	-0.041
-0.032	0.031	-0.025	-0.002	0.193	0.023	0.001	0.036	-0.031
-0.021	0.027	-0.028	0.01	0.19	0.02	-0.013	-0.021	-0.013
0	0.01	-0.024	0.01	0.129	0.019	-0.016	-0.048	-0.009
0.013	-0.008	-0.024	0.006	0.117	0.024	-0.006	-0.006	-0.025
0.001	-0.005	-0.029	0.006	0.148	0.023	-0.008	0.075	-0.043
-0.013	0.014	-0.031	0.002	0.127	0.015	-0.014	0.126	-0.026
0.011	0.014	-0.024	-0.004	0.096	0.017	-0.008	0.098	0.007
0.038	0.005	-0.015	-0.006	0.133	0.017	0.001	0.04	-0.005
0.021	0.013	-0.025	0.002	0.196	0.011	0.007	0.023	-0.053
-0.022	0.018	-0.038	0.009	0.233	0.018	0.007	0.03	-0.064
-0.034	0.014	-0.027	0.01	0.238	0.023	-0.004	0.025	-0.032
-0.014	0.021	-0.025	0.008	0.215	0.014	-0.011	0.012	-0.026
-0.018	0.023	-0.018	-0.001	0.177	0.008	-0.007	-0.003	-0.048
-0.023	0.006	0.078	-0.005	0.144	0.017	-0.013	-0.021	-0.063
0.014	0.001	0.225	0.009	0.138	0.025	-0.025	-0.026	-0.066
0.024	0.011	0.294	0.015	0.156	0.025	-0.024	-0.013	-0.036
0.005	0.011	0.255	0.004	0.152	0.028	-0.007	-0.005	-0.012
0.023	0.009	0.152	-0.006	0.12	0.029	0.008	-0.01	-0.047
0.032	0.023	0.043	-0.003	0.116	0.02	-0.001	-0.005	-0.074
-0.002	0.029	-0.03	0.007	0.146	0.019	-0.021	0.017	-0.06
-0.017	0.015	-0.108	0.006	0.166	0.028	-0.019	0.019	-0.042
-0.007	0.012	-0.227	0.002	0.175	0.028	-0.005	-0.019	-0.031
-0.015	0.015	-0.303	0.009	0.199	0.02	-0.011	-0.056	-0.043
-0.024	0.002	-0.267	0.009	0.23	0.012	-0.02	-0.062	-0.046
-0.02	-0.001	-0.172	-0.003	0.24	0.013	-0.015	-0.06	-0.023
-0.021	0.005	-0.086	-0.012	0.26	0.021	-0.013	-0.085	-0.02
-0.009	-0.005	-0.028	-0.013	0.286	0.017	-0.011	-0.107	-0.044
0.006	-0.008	-0.002	-0.004	0.258	0.006	-0.008	-0.056	-0.059
-0.008	0.004	0.01	0.003	0.233	0.013	-0.011	0.037	-0.046
-0.01	0.003	0.032	-0.002	0.235	0.024	-0.017	0.073	-0.026
0.018	0.003	0.059	0	0.22	0.024	-0.014	0.06	-0.017
0.022	0.024	0.09	0.014	0.24	0.022	-0.002	0.041	-0.008
-0.005	0.033	0.178	0.017	0.292	0.024	-0.004	-0.005	0.001
-0.004	0.019	0.311	0.003	0.304	0.029	-0.015	-0.031	0.001
0.029	0.012	0.375	-0.009	0.285	0.034	-0.014	0.046	-0.005
0.023	0.008	0.305	-0.004	0.26	0.037	-0.015	0.147	-0.03
-0.023	0.013	0.142	0.009	0.228	0.031	-0.014	0.148	-0.063
-0.028	0.026	-0.019	0.012	0.156	0.021	-0.001	0.104	-0.08
0.003	0.025	-0.15	0.009	0.064	0.014	0.002	0.083	-0.088
0.001	0.017	-0.275	0.005	0.041	0.014	-0.003	0.041	-0.086
-0.011	0.007	-0.306	0	0.081	0.021	-0.007	-0.015	-0.069
-0.002	0	-0.196	-0.002	0.122	0.019	-0.009	-0.018	-0.051
-0.011	0.004	-0.071	0.001	0.15	0.015	-0.007	0.025	-0.034
-0.023	0.006	-0.011	-0.001	0.15	0.026	-0.015	0.048	-0.016
-0.005	0.004	0.003	-0.006	0.113	0.032	-0.021	0.02	-0.021
0	0.015	-0.013	-0.006	0.062	0.026	-0.008	-0.004	-0.065
-0.024	0.03	-0.041	-0.011	0.013	0.022	-0.005	0.012	-0.102
-0.026	0.033	-0.053	-0.007	-0.039	0.022	-0.017	0.03	-0.099
0.006	0.031	-0.047	0.01	-0.088	0.021	-0.011	0.033	-0.079
0.012	0.027	-0.047	0.006	-0.094	0.023	0.005	0.014	-0.068
-0.033	0.023	-0.048	-0.004	-0.044	0.026	0.002	-0.028	-0.065
-0.055	0.024	-0.04	0	0.021	0.027	-0.006	-0.053	-0.054
-0.013	0.019	-0.033	-0.004	0.048	0.019	-0.009	-0.036	-0.026
0.009	0.006	-0.033	-0.011	0.047	0.017	-0.018	0.003	-0.013
-0.011	0.005	-0.022	-0.006	0.059	0.033	-0.018	0.015	-0.024
-0.006	0.016	-0.014	0	0.074	0.035	-0.006	-0.014	-0.039
0.009	0.021	-0.021	0.01	0.089	0.02	-0.008	-0.027	-0.047
-0.003	0.017	-0.026	0.02	0.106	0.026	-0.016	0.009	-0.053
0	0.018	-0.029	0.009	0.095	0.027	-0.013	0.04	-0.054
0.005	0.026	-0.035	-0.002	0.068	0.015	-0.01	0.035	-0.057
-0.008	0.025	-0.035	0.007	0.079	0.024	-0.006	0.029	-0.059
0.003	0.013	-0.028	0.009	0.13	0.038	-0.009	0.039	-0.045
0.024	0.008	-0.019	-0.009	0.149	0.029	-0.023	0.05	-0.031
0.003	0.006	-0.01	-0.018	0.115	0.012	-0.017	0.038	-0.023
-0.029	-0.002	-0.004	-0.008	0.111	0.012	0.002	0	-0.02
-0.021	-0.002	-0.005	0.002	0.146	0.029	0.003	-0.02	-0.036
-0.003	0.001	-0.005	0.008	0.158	0.038	-0.006	-0.016	-0.053
-0.015	-0.004	0	0.011	0.183	0.03	-0.007	-0.027	-0.056
-0.027	0.008	0.001	0.008	0.23	0.027	-0.013	-0.047	-0.059
-0.012	0.026	-0.002	0.007	0.218	0.029	-0.021	-0.063	-0.057
-0.001	0.016	-0.006	0.007	0.16	0.022	-0.016	-0.071	-0.044
-0.003	0.002	-0.001	-0.001	0.122	0.012	-0.014	-0.059	-0.021
0.003	-0.005	0.006	-0.008	0.103	0.01	-0.013	-0.036	-0.012
-0.004	-0.006	0.005	-0.001	0.118	0.006	-0.006	-0.019	-0.021
-0.026	0.007	0.007	0.004	0.165	0.004	-0.004	-0.012	-0.007
-0.018	0.013	0.014	0.001	0.203	0.014	-0.007	-0.01	0.023
-0.012	0.003	0.02	-0.002	0.245	0.019	-0.003	-0.014	0.021
-0.034	0.009	0.026	-0.001	0.291	0.019	0	-0.041	-0.011
-0.035	0.032	0.027	0.003	0.306	0.022	-0.011	-0.072	-0.039
-0.016	0.035	0.023	0.011	0.277	0.02	-0.023	-0.057	-0.04
0.011	0.011	0.019	0.009	0.233	0.01	-0.018	-0.013	-0.042
0.045	-0.005	0.026	0.002	0.216	0.007	-0.009	0.006	-0.057
0.035	0.007	0.029	-0.007	0.197	0.015	-0.004	0.001	-0.042
-0.001	0.025	0.012	-0.014	0.171	0.016	-0.002	-0.016	-0.016
0.005	0.022	0	0.003	0.179	0.015	-0.005	-0.034	-0.008
0.027	0.008	-0.005	0.015	0.163	0.018	-0.009	-0.011	0.001
0.011	0.007	-0.057	0.003	0.085	0.012	-0.012	0.04	-0.012
-0.031	0.018	-0.177	-0.001	0.048	0.014	-0.012	0.059	-0.049
-0.044	0.024	-0.292	0.007	0.118	0.035	-0.009	0.044	-0.055
0.002	0.016	-0.316	0.009	0.189	0.043	-0.01	0.017	-0.039
0.049	0.004	-0.252	0.002	0.173	0.036	-0.008	-0.012	-0.043
0.024	0.003	-0.151	-0.005	0.139	0.032	-0.003	-0.004	-0.05
-0.021	0.014	-0.022	-0.006	0.166	0.032	-0.007	0.034	-0.058
-0.011	0.018	0.125	-0.007	0.238	0.034	-0.013	0.036	-0.059
0.009	0.005	0.22	-0.009	0.251	0.039	-0.019	0.008	-0.04
-0.006	-0.005	0.211	-0.008	0.18	0.044	-0.013	-0.002	-0.048
-0.016	0.005	0.137	-0.011	0.145	0.05	0.004	-0.014	-0.081
-0.002	0.021	0.067	0.003	0.163	0.048	0	-0.037	-0.079
0.01	0.022	0.032	0.024	0.159	0.035	-0.021	-0.041	-0.057
0.011	0.013	0.022	0.013	0.141	0.025	-0.02	0.009	-0.057
0.004	0.006	0.01	-0.005	0.1	0.023	-0.007	0.104	-0.064
-0.013	0.004	-0.017	-0.002	0.061	0.028	-0.007	0.169	-0.064
-0.021	0.013	-0.039	-0.003	0.058	0.027	-0.007	0.133	-0.058
-0.016	0.025	-0.043	-0.006	0.027	0.021	0.003	0.036	-0.057
-0.011	0.025	-0.048	-0.004	-0.027	0.027	0.011	-0.022	-0.072
-0.021	0.02	-0.047	-0.004	-0.023	0.038	0.004	-0.046	-0.078
-0.032	0.019	-0.039	-0.001	0.014	0.036	-0.01	-0.063	-0.063
-0.018	0.02	-0.044	0.008	0.024	0.032	-0.017	-0.064	-0.042
-0.003	0.018	-0.042	0.01	0.037	0.029	-0.008	-0.097	-0.036
-0.015	0.013	-0.029	0	0.089	0.026	-0.001	-0.089	-0.056
-0.027	0.016	-0.03	-0.009	0.121	0.03	-0.006	0.045	-0.06
-0.016	0.021	-0.034	-0.007	0.127	0.03	-0.013	0.139	-0.028
0.006	0.009	-0.026	0.002	0.16	0.026	-0.016	0.097	-0.018
0.019	-0.001	-0.014	0.005	0.171	0.025	-0.013	0.035	-0.041
0.004	0.007	-0.015	0.005	0.13	0.015	-0.006	0.013	-0.058
-0.035	0.018	-0.021	0.005	0.112	0.007	-0.005	0.007	-0.062
-0.054	0.023	-0.02	0.009	0.13	0.016	-0.016	-0.006	-0.045
-0.03	0.022	-0.019	0.015	0.134	0.022	-0.023	-0.044	-0.023
0.002	0.013	-0.015	0.014	0.116	0.022	-0.019	-0.089	-0.038
0.011	0.008	-0.008	0.004	0.116	0.019	-0.011	-0.073	-0.054
-0.004	0.02	-0.009	-0.002	0.159	0.007	-0.013	-0.017	-0.025
-0.012	0.019	-0.005	0.006	0.211	0.008	-0.019	0	0.008
0.005	0.008	0.001	0.007	0.213	0.018	-0.012	-0.006	-0.01
0.004	0.012	-0.005	0	0.193	0.01	-0.003	0	-0.059
-0.008	0.016	-0.007	0.001	0.196	0	-0.012	0.017	-0.068
0.007	0.013	-0.004	0.006	0.182	0.008	-0.022	0.043	-0.043
0.01	0.014	-0.006	0.008	0.154	0.02	-0.013	0.053	-0.032
-0.005	0.011	-0.006	0.008	0.152	0.025	-0.005	0.063	-0.026
0.007	0.002	0.002	-0.005	0.135	0.025	-0.013	0.093	-0.017
0.024	0.001	-0.008	-0.014	0.098	0.018	-0.02	0.094	-0.022
0.013	0.008	-0.044	-0.006	0.1	0.007	-0.021	0.06	-0.014
-0.005	0.008	-0.062	-0.004	0.126	0.011	-0.017	0.033	0.005
-0.012	0.01	-0.03	-0.011	0.122	0.022	-0.01	0.014	-0.01
-0.007	0.015	0.023	0	0.119	0.022	-0.015	0.008	-0.044
-0.003	0.005	0.067	0.015	0.139	0.022	-0.02	0.053	-0.06
-0.012	-0.001	0.074	0.014	0.105	0.03	-0.014	0.093	-0.057
-0.024	0.011	0.04	0.009	0.073	0.032	-0.008	0.064	-0.047
-0.01	0.013	0.007	0.004	0.147	0.028	-0.003	0.038	-0.049
0.006	0.007	-0.016	-0.008	0.245	0.024	-0.003	0.041	-0.052
-0.007	0.016	-0.043	-0.013	0.266	0.023	-0.007	0.021	-0.024
-0.019	0.028	-0.052	-0.007	0.231	0.026	-0.012	-0.011	-0.001
-0.003	0.022	-0.036	-0.004	0.218	0.033	-0.011	-0.041	-0.024
0.008	0.007	-0.014	-0.001	0.223	0.032	-0.005	-0.052	-0.05
0.003	0.014	0.01	0.007	0.192	0.028	-0.006	-0.037	-0.051
0.014	0.031	0.032	0.008	0.19	0.026	-0.008	-0.022	-0.042
0.028	0.021	0.042	0.005	0.24	0.018	-0.004	0.001	-0.04
0.02	0.004	0.056	0.004	0.253	0.018	-0.006	0.013	-0.054
0.004	0.01	0.068	0.003	0.242	0.023	-0.014	0.001	-0.068
-0.013	0.014	0.06	-0.001	0.202	0.018	-0.018	0.024	-0.056
-0.021	0.007	0.04	-0.001	0.098	0.014	-0.012	0.064	-0.031
-0.004	0.006	0.019	0.005	0.027	0.015	-0.002	0.039	-0.031
0	0.008	0.004	-0.001	0.015	0.014	-0.001	-0.033	-0.04
-0.024	0.003	-0.003	-0.008	0.015	0.015	-0.004	-0.07	-0.041
-0.022	0.006	-0.001	0	0.049	0.02	0	-0.089	-0.048
-0.002	0.027	0.018	0.007	0.111	0.027	0.003	-0.114	-0.048
-0.012	0.032	0.04	0.004	0.152	0.026	-0.001	-0.069	-0.038
-0.034	0.019	0.05	-0.005	0.144	0.018	-0.003	0.011	-0.044
-0.031	0.012	0.042	0	0.107	0.017	-0.007	0.011	-0.05
-0.012	0.007	0.02	0.017	0.082	0.022	-0.022	-0.025	-0.038
0.009	0.005	-0.002	0.007	0.07	0.021	-0.025	-0.022	-0.033
0.022	0.008	-0.022	-0.019	0.059	0.015	-0.006	0.021	-0.042
0.001	0.01	-0.039	-0.004	0.059	0.016	0.005	0.081	-0.058
-0.022	0.012	-0.049	0.023	0.082	0.019	-0.009	0.12	-0.071
0	0.01	-0.062	0.01	0.111	0.013	-0.02	0.1	-0.054
0.008	0.012	-0.084	-0.009	0.126	0.017	-0.013	0.028	-0.026
-0.032	0.015	-0.1	-0.003	0.131	0.03	-0.013	-0.018	-0.036
-0.032	0.013	-0.104	0.003	0.121	0.034	-0.019	-0.004	-0.061
0.017	0.011	-0.1	0.001	0.096	0.028	-0.017	0	-0.047
0.028	0.012	-0.091	0.004	0.081	0.017	-0.007	-0.028	-0.023
0.004	0.009	-0.082	0.002	0.107	0.018	-0.001	-0.025	-0.04
-0.011	0.009	-0.077	-0.004	0.161	0.024	-0.006	0.01	-0.068
-0.019	0.021	-0.074	-0.003	0.192	0.022	-0.01	0.015	-0.061
-0.009	0.021	-0.066	0.003	0.186	0.025	-0.009	-0.005	-0.042
0.016	0.003	-0.053	0.003	0.168	0.025	-0.011	-0.001	-0.042
0.017	0.001	-0.047	0.003	0.157	0.019	-0.006	0.012	-0.045
-0.004	0.017	-0.053	0.007	0.178	0.022	0.005	-0.012	-0.051
-0.01	0.02	-0.057	0.001	0.213	0.025	0.002	-0.048	-0.051
-0.005	0.007	-0.053	-0.007	0.203	0.023	-0.01	-0.058	-0.023
-0.004	-0.006	-0.051	-0.009	0.162	0.025	-0.014	-0.033	-0.018
-0.003	0	-0.049	-0.008	0.162	0.028	-0.006	0.004	-0.054
-0.002	0.02	-0.047	-0.001	0.209	0.029	0.003	0.011	-0.064
[truncated: 68,491 more rows]
