# Supplementary material for: Asymmetric and transient properties of reciprocal activity of antagonists during the paw-shake response in the cat
Source: PLoS Comput Biol. 2021 Dec 28;17(12):e1009677. doi: 10.1371/journal.pcbi.1009677 (PMC8759665; doi:10.1371/journal.pcbi.1009677)
Supplement: S1 Data — File name of each file has the following structure: SupplementaryFileNumber_Data_SessionNumber_AnimalCode_EpisodeNumber.txt. Example: S1_Data_7_3-25-0_bo_9F.txt, where S1 is the supplementary data file number 7, 3-25-0 is session number, bo is animal code, 9F is episode number, and txt is file type extension. Each column of each file contains raw EMG signal of a specific muscle in mV sampled at 3000 Hz and band-pass filtered (Butterworth zero-lag filter, 30 Hz– 1000 Hz, 3 dB). First line of each file contains muscle name abbreviations (see Table 3 in the manuscript): MG, medial gastrocnemius; SO, soleus; BFS, biceps femoris anterior; IP, iliopsoas; TA, tibialis anterior; VA, vastus lateralis and vastus medialis. (ZIP) [file pcbi.1009677.s001.zip › S1_Data/S1_Data_40_6-9-0_br_19F.txt]

BFP	MG	SO	BFA	VM	TA	VL	IP	RF	MGprox	Sural Nerve
-0.038	-0.025	0.027	0.025	-0.029	-11.739	0.005	-0.009	-1.932	-0.011	-0.002
0.268	-0.026	0.034	0.015	-0.036	-10.463	-0.015	0.002	-1.859	-0.016	-0.014
0.341	-0.004	0.03	0.002	-0.029	-8.51	-0.022	-0.072	-1.788	-0.018	-0.027
0.229	0.025	0.02	-0.002	-0.029	-6.828	-0.028	-0.184	-1.731	-0.018	-0.023
0.172	0.028	0.013	-0.003	-0.039	-5.339	-0.04	-0.177	-1.676	-0.012	-0.02
0.144	0.006	0.004	-0.009	-0.023	-4.033	-0.049	-0.061	-1.658	-0.01	-0.029
0.134	-0.009	-0.003	-0.006	0.012	-2.688	-0.055	0.041	-1.67	-0.021	-0.028
0.107	-0.004	0.005	-0.005	0.033	-1.201	-0.056	0.077	-1.666	-0.023	-0.019
0.062	0.001	0.003	-0.026	0.049	-0.007	-0.049	0.056	-1.648	-0.016	-0.018
0.061	0.01	-0.015	-0.043	0.067	0.749	-0.047	0.04	-1.647	-0.018	-0.025
0.074	0.026	-0.019	-0.024	0.059	1.327	-0.053	0.043	-1.668	-0.023	-0.028
0.069	0.022	-0.009	-0.002	0.024	1.917	-0.051	-0.001	-1.701	-0.018	-0.023
0.056	0.012	-0.003	-0.006	-0.004	2.546	-0.044	-0.067	-1.724	-0.006	-0.019
0.036	0.018	-0.011	-0.017	-0.017	3.137	-0.035	-0.046	-1.702	-0.002	-0.021
0.025	0.02	-0.027	-0.011	-0.02	3.655	-0.021	0.03	-1.668	-0.009	-0.028
0.022	0.021	-0.019	-0.003	0.003	4.129	-0.014	0.015	-1.661	-0.012	-0.03
0.023	0.029	0.001	-0.009	0.037	4.413	-0.015	-0.043	-1.639	-0.009	-0.025
0.048	0.042	-0.002	-0.012	0.051	4.448	-0.022	-0.017	-1.613	-0.005	-0.022
0.076	0.071	-0.009	-0.006	0.039	4.526	-0.036	0.028	-1.625	-0.012	-0.023
0.071	0.1	0.001	-0.012	0.016	4.725	-0.043	0.018	-1.62	-0.029	-0.018
0.051	0.126	0.008	-0.023	0.005	4.929	-0.039	-0.002	-1.613	-0.028	-0.018
0.029	0.167	-0.006	-0.023	0.005	5.123	-0.037	0.013	-1.637	-0.02	-0.022
0.016	0.162	-0.01	-0.017	0.011	5.166	-0.037	0.045	-1.627	-0.026	-0.018
0.04	0.038	0.008	-0.004	0.021	5.091	-0.036	0.055	-1.598	-0.023	-0.016
0.053	-0.151	0.011	0.003	0.019	5.075	-0.032	0.049	-1.619	-0.008	-0.02
0.019	-0.29	-0.001	-0.008	-0.001	5.028	-0.028	0.044	-1.642	-0.001	-0.023
-0.006	-0.341	0.007	-0.02	-0.008	4.896	-0.028	0.044	-1.632	0	-0.024
-0.023	-0.34	0.025	-0.025	0.002	4.778	-0.027	0.042	-1.627	-0.004	-0.024
-0.066	-0.297	0.01	-0.025	0.005	4.69	-0.026	0.041	-1.587	-0.016	-0.025
-0.078	-0.203	-0.018	-0.019	-0.003	4.507	-0.037	0.038	-1.488	-0.016	-0.02
-0.041	-0.114	-0.007	-0.014	0	4.21	-0.053	0.03	-1.529	-0.01	-0.008
-0.026	-0.07	0.006	-0.009	0.018	3.98	-0.066	0.034	-1.824	-0.012	-0.009
-0.035	-0.034	-0.017	-0.002	0.036	3.82	-0.073	0.062	-2.189	-0.013	-0.017
-0.021	-0.002	-0.027	-0.004	0.039	3.644	-0.074	0.076	-2.389	-0.016	-0.016
-0.022	0.015	-0.015	-0.005	0.034	3.463	-0.065	0.051	-2.281	-0.025	-0.012
-0.038	0.029	-0.015	0	0.03	3.298	-0.048	0.036	-2.078	-0.025	-0.011
-0.019	0.03	-0.017	-0.004	0.017	3.189	-0.042	0.063	-2.079	-0.024	-0.012
0.004	0.014	-0.014	-0.012	-0.006	3.026	-0.043	0.054	-2.099	-0.03	-0.014
0.029	0	-0.018	-0.01	-0.017	2.698	-0.03	-0.016	-1.972	-0.032	-0.015
0.088	-0.019	-0.019	-0.011	-0.013	2.357	-0.02	-0.056	-1.856	-0.026	-0.023
0.122	-0.048	-0.009	-0.011	-0.013	2.078	-0.022	-0.033	-1.803	-0.022	-0.027
0.098	-0.059	-0.011	0.004	-0.011	1.79	-0.023	0.01	-1.787	-0.021	-0.015
0.048	-0.038	-0.016	0.008	0.009	1.574	-0.024	0.056	-1.816	-0.019	-0.011
0.009	-0.001	-0.006	-0.008	0.02	1.515	-0.019	0.086	-1.857	-0.021	-0.017
-0.007	0.026	0.003	-0.014	0.024	1.409	-0.008	0.079	-1.902	-0.022	-0.017
-0.03	0.023	0	-0.012	0.035	1.124	-0.01	0.049	-1.946	-0.023	-0.013
-0.057	0.008	-0.002	-0.013	0.013	0.89	-0.016	0.018	-1.933	-0.028	-0.011
-0.062	0.016	0.004	-0.011	-0.023	0.81	-0.013	-0.046	-1.884	-0.026	-0.009
-0.062	0.028	0.01	-0.008	-0.022	0.712	-0.005	-0.102	-1.839	-0.025	-0.013
-0.053	0.024	-0.004	-0.008	0.008	0.58	-0.005	-0.051	-1.788	-0.022	-0.02
-0.032	0.02	-0.019	-0.011	0.044	0.487	-0.017	-0.028	-1.773	-0.02	-0.015
-0.032	0.028	-0.012	-0.017	0.039	0.368	-0.023	-0.141	-1.795	-0.033	-0.012
-0.045	0.046	-0.004	-0.017	-0.017	0.214	-0.02	-0.177	-1.768	-0.035	-0.017
-0.045	0.066	-0.007	-0.009	-0.048	0.074	-0.025	-0.08	-1.714	-0.024	-0.012
-0.035	0.078	-0.007	-0.012	-0.026	-0.017	-0.028	-0.003	-1.697	-0.028	-0.003
-0.02	0.079	-0.005	-0.015	0.016	-0.023	-0.018	0.046	-1.679	-0.026	-0.002
-0.002	0.054	-0.002	-0.003	0.047	-0.023	-0.009	0.046	-1.657	-0.014	-0.013
0.013	-0.012	0.014	0.009	0.025	-0.117	-0.008	-0.025	-1.677	-0.009	-0.026
0.022	-0.081	0.018	0.012	-0.033	-0.229	-0.012	-0.027	-1.717	-0.003	-0.01
0.026	-0.093	-0.03	0.012	-0.05	-0.259	-0.017	0.081	-1.744	0.002	0.006
0.035	-0.054	-0.099	0.004	-0.011	-0.301	-0.025	0.082	-1.751	0	-0.007
0.053	0.018	-0.09	-0.003	0.036	-0.43	-0.028	-0.024	-1.74	-0.004	-0.021
0.035	0.044	0.005	-0.001	0.064	-0.569	-0.023	0.006	-1.735	-0.01	-0.02
-0.017	-0.109	0.072	-0.002	0.072	-0.65	-0.025	0.067	-1.741	-0.022	-0.021
-0.021	-0.31	0.072	-0.007	0.056	-0.648	-0.03	0.051	-1.728	-0.026	-0.016
-0.003	-0.331	0.057	-0.004	0.029	-0.61	-0.014	0.064	-1.696	-0.023	-0.005
-0.008	-0.239	0.016	-0.013	0.015	-0.631	-0.009	0.012	-1.685	-0.022	-0.006
-0.004	-0.164	-0.061	-0.035	0.005	-0.676	-0.022	-0.098	-1.682	-0.021	-0.013
-0.007	-0.085	-0.123	-0.026	-0.002	-0.675	-0.014	-0.11	-1.681	-0.018	-0.014
-0.046	-0.012	-0.12	0.001	0.007	-0.732	-0.003	-0.071	-1.699	-0.025	-0.02
-0.043	0.022	-0.039	-0.001	0.014	-0.884	-0.021	-0.072	-1.677	-0.031	-0.027
-0.002	0.039	0.051	-0.015	0.002	-0.989	-0.04	-0.107	-1.634	-0.023	-0.023
-0.021	0.055	0.08	-0.004	-0.011	-1.035	-0.039	-0.114	-1.656	-0.015	-0.018
-0.04	0.047	0.069	0.009	0.003	-1.062	-0.023	-0.05	-1.675	-0.013	-0.019
-0.001	0.006	0.049	0.007	0.027	-1.039	-0.018	0.01	-1.67	-0.009	-0.023
0.008	-0.02	0.021	0.008	0.037	-1.037	-0.03	-0.009	-1.775	-0.011	-0.023
-0.012	-0.011	0.008	0.01	0.026	-1.113	-0.037	-0.06	-1.984	-0.013	-0.016
0.003	0	0.011	0.012	0.005	-1.096	-0.037	-0.047	-2.108	-0.014	-0.013
0.005	0.006	0.008	0.014	-0.006	-0.919	-0.044	0.011	-2.085	-0.02	-0.015
-0.011	0.006	0.004	0.011	-0.014	-0.819	-0.051	0.021	-1.978	-0.018	-0.015
-0.001	-0.004	0.001	0.002	-0.027	-0.861	-0.041	-0.005	-1.854	-0.015	-0.014
0.012	-0.005	-0.009	-0.002	-0.027	-0.855	-0.025	-0.008	-1.785	-0.021	-0.015
0.011	-0.006	-0.003	0.001	-0.013	-0.788	-0.023	0.01	-1.759	-0.027	-0.014
0	-0.013	0.001	-0.007	0.008	-0.79	-0.019	0.021	-1.753	-0.028	-0.012
-0.012	-0.011	-0.051	-0.014	0.03	-0.883	-0.003	0.003	-1.762	-0.025	-0.021
-0.001	-0.003	-0.135	0.004	0.023	-0.972	0.027	-0.024	-1.744	-0.029	-0.025
0.014	0.005	-0.154	0.011	-0.005	-0.981	0.056	-0.023	-1.73	-0.031	-0.013
0.003	-0.011	-0.08	-0.005	-0.009	-0.961	0.047	-0.011	-1.751	-0.017	-0.009
-0.022	-0.041	-0.003	-0.018	0	-0.937	0.009	-0.006	-1.767	-0.001	-0.019
-0.021	-0.03	0.034	-0.039	0.009	-0.844	-0.016	0.002	-1.755	-0.006	-0.018
0.001	-0.004	0.06	-0.069	0.021	-0.754	-0.013	0.006	-1.727	-0.017	-0.012
0.009	-0.014	0.058	-0.089	0.013	-0.774	0	0.007	-1.723	-0.016	-0.018
0.005	-0.02	0.031	-0.118	0.004	-0.803	-0.007	0.014	-1.726	-0.017	-0.018
0.005	-0.002	0.019	-0.152	0.017	-0.755	-0.033	0.02	-1.697	-0.027	-0.012
0.005	0.001	0.021	-0.131	0.026	-0.677	-0.054	0.016	-1.691	-0.028	-0.02
0.004	-0.005	0.023	-0.05	0.019	-0.601	-0.058	0.008	-1.708	-0.024	-0.026
0.005	0.002	0.03	0.049	0.012	-0.534	-0.049	0.018	-1.696	-0.022	-0.025
0.003	-0.002	0.024	0.117	0	-0.517	-0.034	0.028	-1.705	-0.012	-0.026
0.001	-0.005	0.013	0.127	-0.005	-0.566	-0.033	0.016	-1.761	-0.006	-0.019
0.011	0.012	0.015	0.121	0.003	-0.622	-0.046	0.013	-1.761	-0.006	-0.006
0.02	0.02	0.009	0.118	0.011	-0.592	-0.046	0.024	-1.717	-0.007	0
0.019	-0.001	-0.004	0.083	0.016	-0.442	-0.036	0.025	-1.784	-0.016	-0.002
0.015	-0.012	0	0.029	0.008	-0.312	-0.031	0.026	-1.9	-0.022	-0.008
0.015	0.003	0.004	-0.018	-0.001	-0.313	-0.023	0.025	-1.922	-0.018	-0.01
0.027	-0.012	0.002	-0.047	0.016	-0.359	-0.02	0.02	-1.902	-0.021	-0.012
0.026	-0.043	-0.001	-0.068	0.026	-0.406	-0.026	0.025	-1.858	-0.026	-0.016
0.011	-0.028	-0.002	-0.089	0.012	-0.449	-0.023	0.023	-1.789	-0.017	-0.015
0.021	-0.004	0.006	-0.089	0	-0.436	-0.018	0.017	-1.751	-0.008	-0.015
0.036	-0.012	0.002	-0.055	-0.003	-0.398	-0.02	0.036	-1.748	-0.016	-0.015
0.024	-0.028	-0.013	-0.02	-0.003	-0.402	-0.021	0.06	-1.763	-0.023	-0.015
0.004	-0.036	-0.005	-0.006	0.006	-0.427	-0.018	0.057	-1.767	-0.02	-0.015
-0.003	-0.027	0.006	0.002	0.012	-0.438	-0.013	0.057	-1.746	-0.019	-0.016
-0.001	-0.011	0	-0.009	0.001	-0.472	-0.016	0.062	-1.733	-0.02	-0.015
-0.001	-0.01	-0.006	-0.037	-0.006	-0.568	-0.026	0.044	-1.743	-0.016	-0.015
-0.002	-0.019	-0.016	-0.044	0.003	-0.666	-0.025	0.034	-1.738	-0.011	-0.019
-0.002	-0.024	-0.025	-0.039	0.001	-0.699	-0.014	0.055	-1.699	-0.014	-0.018
-0.003	-0.028	-0.015	-0.019	-0.01	-0.651	-0.022	0.095	-1.65	-0.022	-0.015
-0.003	-0.03	-0.005	0.029	-0.01	-0.587	-0.037	0.138	-1.625	-0.02	-0.016
-0.004	-0.023	-0.011	0.045	0.001	-0.58	-0.035	0.11	-1.677	-0.01	-0.01
-0.004	-0.018	-0.009	0.018	0.015	-0.495	-0.031	0.015	-1.811	-0.014	-0.006
-0.001	-0.022	0.011	0.018	0.009	-0.266	-0.03	-0.011	-1.895	-0.024	-0.01
-0.009	-0.015	0.014	0.045	-0.006	-0.123	-0.022	0.023	-1.842	-0.014	-0.014
-0.032	-0.011	-0.002	0.05	0.004	-0.183	-0.022	0.01	-1.761	-0.006	-0.017
-0.036	-0.022	0.014	0.039	0.015	-0.312	-0.031	-0.027	-1.781	-0.012	-0.023
-0.005	-0.03	0.035	0.034	0.002	-0.351	-0.031	-0.04	-1.843	-0.008	-0.034
0.025	-0.03	0.009	0.016	-0.001	-0.306	-0.026	-0.035	-1.837	-0.001	-0.03
0.021	-0.024	-0.007	-0.013	0.017	-0.272	-0.016	-0.015	-1.759	-0.011	-0.016
-0.001	-0.015	0.005	-0.014	0.025	-0.241	-0.01	0.015	-1.696	-0.02	-0.016
-0.013	-0.015	0.005	-0.005	0.013	-0.209	-0.017	0.032	-1.757	-0.023	-0.01
-0.002	-0.012	-0.002	-0.012	0.004	-0.226	-0.025	0.029	-1.928	-0.026	-0.007
0.021	-0.009	-0.002	-0.014	0.009	-0.265	-0.023	0.019	-2.078	-0.022	-0.024
0.018	-0.025	-0.002	-0.014	0.008	-0.253	-0.023	0.012	-2.085	-0.018	-0.025
-0.004	-0.033	-0.003	-0.019	-0.002	-0.217	-0.023	0.024	-1.946	-0.018	-0.008
-0.008	-0.018	-0.005	-0.009	-0.004	-0.247	-0.026	0.037	-1.822	-0.016	-0.005
-0.02	-0.018	-0.003	-0.001	-0.001	-0.253	-0.029	0.049	-1.815	-0.012	-0.015
-0.024	-0.033	0.004	-0.01	-0.002	-0.144	-0.029	0.083	-1.824	-0.008	-0.017
0.009	-0.03	0.001	-0.005	-0.01	-0.119	-0.031	-0.057	-1.804	-0.009	-0.015
0.017	-0.013	-0.012	0.006	-0.014	-0.195	-0.035	-0.409	-1.823	-0.01	-0.016
-0.002	-0.015	-0.017	-0.004	0.002	-0.137	-0.037	-0.454	-1.831	-0.01	-0.017
0.008	-0.017	-0.006	-0.011	0.012	-0.056	-0.032	-0.082	-1.8	-0.023	-0.012
0.024	-0.006	0.004	-0.007	-0.005	-0.094	-0.019	0.132	-1.801	-0.031	-0.012
0.012	-0.015	-0.002	-0.002	-0.02	-0.174	-0.013	0.045	-1.78	-0.017	-0.02
-0.01	-0.039	-0.012	0.002	-0.018	-0.293	-0.019	-0.04	-1.727	-0.009	-0.02
-0.019	-0.035	-0.008	0.001	-0.002	-0.385	-0.022	-0.032	-1.765	-0.017	-0.016
-0.006	-0.018	-0.001	-0.005	0.007	-0.337	-0.02	0.013	-1.841	-0.024	-0.013
0.001	-0.014	-0.004	-0.006	-0.001	-0.227	-0.024	0.017	-1.854	-0.02	-0.01
0.001	-0.028	-0.009	-0.003	0.008	-0.212	-0.03	-0.018	-1.843	-0.01	-0.013
0	-0.05	-0.009	-0.002	0.027	-0.23	-0.022	0.003	-1.827	-0.01	-0.018
-0.012	-0.046	-0.008	-0.001	0.02	-0.172	-0.014	0.063	-1.793	-0.022	-0.017
-0.011	-0.026	-0.003	0	0	-0.144	-0.023	0.046	-1.765	-0.031	-0.014
-0.002	-0.023	0.003	0.004	0.001	-0.244	-0.031	-0.042	-1.743	-0.033	-0.011
-0.005	-0.027	0	0.011	0.023	-0.414	-0.026	-0.115	-1.743	-0.029	-0.011
0.005	-0.018	-0.001	0.007	0.035	-0.505	-0.022	-0.175	-1.794	-0.017	-0.012
0.008	-0.018	0.001	-0.005	0.034	-0.473	-0.027	-0.162	-1.804	-0.021	-0.012
-0.017	-0.027	-0.01	-0.01	0.028	-0.425	-0.031	0.002	-1.756	-0.032	-0.008
-0.02	-0.026	-0.022	-0.013	0.021	-0.39	-0.031	0.128	-1.753	-0.019	-0.008
0.002	-0.025	-0.018	-0.018	0.016	-0.279	-0.029	0.088	-1.771	-0.008	-0.015
0.019	-0.026	-0.012	-0.018	0.014	-0.141	-0.024	0.041	-1.748	-0.013	-0.015
0.023	-0.024	-0.013	-0.008	0.015	-0.164	-0.017	0.006	-1.736	-0.013	-0.02
0.023	-0.031	-0.009	-0.002	0.02	-0.316	-0.017	-0.059	-1.747	-0.025	-0.036
0.022	-0.042	-0.002	-0.009	0.021	-0.408	-0.028	-0.037	-1.755	-0.039	-0.031
0.013	-0.028	-0.004	-0.014	0.018	-0.365	-0.035	0.058	-1.773	-0.029	-0.016
0.006	-0.008	-0.01	-0.006	0.007	-0.258	-0.031	0.082	-1.775	-0.023	-0.02
-0.004	-0.016	-0.011	-0.008	-0.009	-0.229	-0.024	0.02	-1.723	-0.022	-0.017
-0.015	-0.027	-0.008	-0.015	-0.009	-0.194	-0.025	-0.032	-1.684	-0.003	-0.011
-0.001	-0.015	0.002	-0.01	0.001	-0.061	-0.033	-0.034	-1.688	0.002	-0.024
-0.001	-0.014	0.018	-0.001	0	0.016	-0.036	-0.034	-1.69	-0.017	-0.025
-0.02	-0.03	0.018	-0.007	-0.01	0.046	-0.035	-0.034	-1.686	-0.025	-0.013
-0.003	-0.033	0.005	-0.021	-0.017	0.1	-0.036	-0.002	-1.68	-0.022	-0.011
0.033	-0.024	0.002	-0.018	-0.01	0.11	-0.034	0.042	-1.667	-0.019	-0.01
0.031	-0.023	0.002	-0.003	0.008	0.056	-0.029	0.059	-1.664	-0.022	-0.008
-0.002	-0.021	-0.002	-0.008	0.015	0.037	-0.025	0.049	-1.671	-0.035	-0.014
-0.022	-0.018	-0.001	-0.011	0.006	0.128	-0.019	0.044	-1.68	-0.031	-0.022
-0.01	-0.017	-0.011	-0.004	-0.005	0.139	-0.016	0.018	-1.686	-0.013	-0.021
0.011	-0.021	-0.017	-0.008	-0.025	0.029	-0.02	-0.044	-1.692	-0.011	-0.013
0.016	-0.028	-0.002	-0.005	-0.042	0.038	-0.018	-0.055	-1.695	-0.013	-0.014
0.011	-0.028	0	0.009	-0.018	0.097	0.003	-0.014	-1.687	-0.01	-0.018
0.021	-0.031	-0.011	0.005	0.034	0.086	0.015	-0.03	-1.679	-0.018	-0.018
0.03	-0.04	-0.002	0	0.054	0.071	-0.005	-0.058	-1.694	-0.02	-0.016
0.027	-0.033	0.013	0.002	0.037	0.093	-0.024	-0.016	-1.708	-0.008	-0.018
0.029	-0.02	0.009	-0.01	0.021	0.166	-0.027	0.029	-1.689	0	-0.018
0.022	-0.019	-0.003	-0.018	0.018	0.098	-0.038	0.058	-1.67	-0.007	-0.013
0.002	-0.017	-0.008	-0.006	0.027	-0.179	-0.054	0.081	-1.708	-0.018	-0.015
-0.007	-0.017	-0.005	0.003	0.028	-0.357	-0.06	0.068	-1.831	-0.018	-0.021
-0.006	-0.019	0.001	-0.013	0.006	-0.328	-0.056	0.072	-2.032	-0.016	-0.008
0.004	-0.022	0	-0.028	-0.003	-0.265	-0.048	0.081	-2.196	-0.02	-0.003
0.014	-0.029	-0.001	-0.01	0.023	-0.238	-0.041	0.033	-2.161	-0.021	-0.021
0.006	-0.027	0.014	0.005	0.041	-0.225	-0.034	-0.014	-1.966	-0.024	-0.02
-0.013	-0.013	0.023	-0.011	0.03	-0.247	-0.026	-0.045	-1.811	-0.031	-0.008
-0.034	-0.007	0.016	-0.023	0.016	-0.292	-0.013	-0.074	-1.769	-0.016	-0.017
-0.032	-0.01	0.009	-0.02	0.007	-0.293	0.006	-0.064	-1.77	0.002	-0.025
-0.01	-0.012	0.003	-0.013	0	-0.307	0.019	-0.041	-1.786	-0.005	-0.019
-0.007	-0.013	-0.002	-0.003	0.003	-0.417	0.016	-0.036	-1.853	-0.009	-0.017
-0.003	-0.019	-0.002	0.004	0.013	-0.553	0.007	-0.015	-1.928	-0.005	-0.016
0.024	-0.027	0.001	0	0.019	-0.618	0.016	0.006	-1.952	-0.015	-0.008
0.013	-0.021	-0.005	-0.002	0.011	-0.579	0.033	-0.005	-1.933	-0.018	-0.009
-0.026	-0.008	-0.01	-0.002	-0.007	-0.477	0.015	-0.019	-1.894	-0.013	-0.014
-0.011	-0.009	-0.005	-0.011	-0.012	-0.422	-0.017	0.01	-1.87	-0.013	-0.009
0.016	-0.02	-0.012	-0.014	-0.015	-0.498	-0.033	0.073	-1.838	-0.011	-0.009
0	-0.022	-0.016	-0.008	-0.029	-0.619	-0.04	0.101	-1.765	-0.017	-0.014
-0.012	-0.017	-0.001	-0.004	-0.04	-0.681	-0.031	0.006	-1.711	-0.026	-0.009
-0.009	-0.016	0.002	-0.016	-0.034	-0.724	-0.029	-0.1	-1.689	-0.017	-0.007
-0.009	-0.02	-0.014	-0.026	0.002	-0.724	-0.044	-0.038	-1.67	-0.008	-0.015
-0.007	-0.023	-0.017	-0.012	0.042	-0.63	-0.052	0.066	-1.692	-0.013	-0.019
-0.015	-0.018	-0.003	-0.006	0.033	-0.563	-0.045	0.064	-1.751	-0.019	-0.014
-0.034	-0.014	0.006	-0.017	0	-0.579	-0.028	0.032	-1.774	-0.02	-0.009
-0.041	-0.015	-0.001	-0.024	-0.004	-0.557	-0.02	-0.007	-1.763	-0.023	-0.016
-0.045	-0.014	-0.013	-0.033	0.004	-0.514	-0.026	-0.078	-1.772	-0.025	-0.025
-0.033	-0.013	-0.006	-0.041	0	-0.55	-0.029	-0.092	-1.794	-0.025	-0.018
0.016	-0.013	0.008	-0.055	-0.004	-0.523	-0.029	-0.016	-1.786	-0.024	-0.002
0.046	-0.012	0.011	-0.087	0.002	-0.363	-0.026	-0.017	-1.744	-0.02	-0.003
0.051	-0.012	0.012	-0.127	0.012	-0.266	-0.02	-0.096	-1.711	-0.023	-0.018
0.095	-0.001	0.001	-0.134	0.005	-0.231	-0.018	-0.058	-1.708	-0.03	-0.02
0.135	0.022	-0.04	-0.073	0	-0.104	-0.018	0.065	-1.693	-0.026	-0.015
0.099	0.035	-0.086	0.022	0.003	0.011	-0.02	0.04	-1.667	-0.02	-0.015
0.045	0.038	-0.104	0.091	-0.002	-0.014	-0.028	-0.103	-1.672	-0.021	-0.014
0.017	0.056	-0.076	0.121	0.009	-0.085	-0.027	-0.105	-1.682	-0.026	-0.02
-0.013	0.078	-0.02	0.129	0.026	-0.091	-0.021	0.02	-1.675	-0.021	-0.028
-0.041	0.07	0.023	0.101	0.019	0.011	-0.03	0.054	-1.652	-0.013	-0.02
-0.046	0.005	0.038	0.059	0.018	0.131	-0.034	0.014	-1.636	-0.02	-0.012
-0.038	-0.084	0.036	0.043	0.033	0.129	-0.025	0.017	-1.71	-0.027	-0.014
-0.051	-0.136	0.031	0.033	0.043	0.1	-0.026	0.044	-1.889	-0.027	-0.017
-0.069	-0.12	0.023	0.009	0.05	0.108	-0.028	0.058	-2.073	-0.021	-0.018
-0.038	-0.076	0.02	-0.002	0.051	0.093	-0.023	0.047	-2.134	-0.007	-0.022
0.001	-0.052	0.02	-0.007	0.041	0.047	-0.026	0.012	-2.038	-0.003	-0.026
0.001	-0.038	0.011	-0.018	0.035	-0.017	-0.031	0.011	-1.916	-0.013	-0.019
0.009	-0.024	0.01	-0.008	-0.004	-0.05	-0.031	0.049	-1.871	-0.014	-0.012
0.018	-0.03	0.014	0.013	-0.071	-0.053	-0.028	0.051	-1.831	-0.002	-0.013
-0.016	-0.035	0.008	0.012	-0.078	-0.003	-0.021	0.025	-1.764	0.007	-0.017
-0.043	-0.015	0.003	0.001	-0.028	0.124	-0.022	0.019	-1.793	-0.003	-0.019
-0.011	0.018	0.009	-0.002	0.007	0.162	-0.026	0.023	-1.898	-0.019	-0.018
0.009	0.031	0.021	-0.003	0.012	0.093	-0.026	0.03	-1.881	-0.023	-0.019
-0.02	-0.003	0.012	-0.006	-0.002	0.064	-0.025	0.048	-1.793	-0.021	-0.015
0.011	-0.046	-0.009	-0.001	-0.013	0.023	-0.025	0.037	-1.833	-0.019	-0.012
0.077	-0.048	-0.006	0.005	0.001	-0.07	-0.028	-0.034	-1.924	-0.011	-0.014
0.075	-0.036	0.008	0	0.024	-0.116	-0.023	-0.092	-1.897	-0.009	-0.01
0.071	-0.055	0.01	-0.008	0.033	-0.116	-0.009	-0.086	-1.808	-0.02	-0.005
0.086	-0.089	0.011	-0.013	0.016	-0.144	-0.005	-0.059	-1.754	-0.026	-0.013
0.044	-0.105	0.011	-0.01	-0.003	-0.215	-0.015	-0.023	-1.735	-0.02	-0.019
-0.014	-0.123	0.004	-0.004	0.003	-0.243	-0.029	0.005	-1.73	-0.018	-0.016
-0.046	-0.138	-0.007	0.001	0.008	-0.24	-0.036	-0.032	-1.736	-0.017	-0.02
-0.082	-0.093	-0.012	0.005	-0.002	-0.266	-0.024	-0.044	-1.745	-0.007	-0.021
-0.099	-0.026	-0.009	0.004	-0.008	-0.26	-0.013	0.069	-1.741	0.002	-0.013
-0.05	-0.012	0.007	-0.002	-0.002	-0.251	-0.021	0.176	-1.747	-0.005	-0.013
0.01	-0.028	0.015	-0.003	0.008	-0.272	-0.023	0.13	-1.76	-0.017	-0.018
0.017	-0.035	0.005	-0.002	0.017	-0.247	-0.012	0.045	-1.754	-0.025	-0.019
0.008	-0.023	-0.001	-0.004	0.026	-0.2	-0.015	0.087	-1.746	-0.027	-0.012
0.02	-0.004	0.002	-0.012	0.024	-0.196	-0.031	0.19	-1.745	-0.022	-0.012
0.032	0.007	0.008	-0.005	0.012	-0.237	-0.033	0.222	-1.758	-0.018	-0.024
0.022	0.005	0.007	0.005	0.007	-0.279	-0.025	0.171	-1.763	-0.021	-0.024
0.003	-0.004	-0.003	-0.005	0.003	-0.309	-0.024	0.068	-1.741	-0.024	-0.015
-0.013	-0.012	-0.005	-0.012	-0.013	-0.372	-0.022	-0.012	-1.745	-0.023	-0.017
-0.023	-0.012	0.003	-0.004	-0.016	-0.458	-0.02	-0.005	-1.758	-0.022	-0.016
-0.016	0	0.004	-0.004	0.001	-0.498	-0.018	0.036	-1.717	-0.022	-0.009
0.007	0.007	-0.002	-0.01	0.002	-0.463	-0.01	0.05	-1.645	-0.022	-0.003
0.044	0.004	0.005	-0.019	-0.011	-0.412	-0.014	0.075	-1.612	-0.022	-0.001
0.078	-0.008	0.022	-0.02	-0.005	-0.409	-0.025	0.121	-1.64	-0.021	-0.011
0.075	-0.017	0.023	-0.021	0.008	-0.433	-0.027	0.108	-1.67	-0.019	-0.024
0.048	0.002	0.009	-0.051	0.007	-0.425	-0.028	0.007	-1.665	-0.026	-0.025
0.029	0.013	0.004	-0.072	0.006	-0.411	-0.036	-0.123	-1.661	-0.033	-0.022
0.017	-0.002	0.001	-0.047	0.005	-0.439	-0.038	-0.146	-1.691	-0.025	-0.021
0.004	-0.004	-0.036	-0.025	-0.011	-0.468	-0.038	-0.063	-1.748	-0.017	-0.009
-0.024	-0.002	-0.095	-0.018	-0.019	-0.48	-0.04	-0.081	-1.771	-0.018	-0.009
-0.048	-0.009	-0.113	-0.003	-0.009	-0.395	-0.035	-0.088	-1.748	-0.023	-0.022
-0.054	0.003	-0.054	0.002	0.007	-0.193	-0.024	0.112	-1.753	-0.023	-0.019
-0.066	0.008	0.031	0.007	0.04	-0.034	-0.027	0.235	-1.772	-0.012	-0.018
-0.058	-0.009	0.069	0.018	0.061	0.03	-0.032	0.095	-1.751	-0.005	-0.023
-0.03	-0.012	0.065	0.007	0.035	-0.019	-0.03	-0.233	-1.73	-0.01	-0.018
-0.023	-0.005	0.052	-0.014	0.01	-0.142	-0.034	-0.587	-1.709	-0.013	-0.021
-0.02	-0.008	0.029	-0.037	0.032	-0.222	-0.038	-0.602	-1.702	-0.01	-0.031
-0.016	-0.009	0.002	-0.055	0.058	-0.282	-0.039	-0.34	-1.736	-0.016	-0.022
0.002	0.003	-0.015	-0.045	0.034	-0.286	-0.04	-0.171	-1.726	-0.022	-0.014
0.03	0.013	-0.024	-0.027	-0.002	-0.181	-0.034	-0.06	-1.719	-0.022	-0.021
0.023	0.004	-0.018	-0.026	-0.007	-0.073	-0.03	0.041	-1.852	-0.019	-0.023
0.022	0.015	0.006	-0.015	0.008	-0.012	-0.027	0.072	-2.056	-0.009	-0.011
0.04	0.055	0.017	-0.001	0.023	-0.003	-0.025	0.089	-2.148	-0.004	-0.006
0.026	0.089	0.006	0.001	0.032	-0.004	-0.033	0.084	-2.032	-0.003	-0.008
0.007	0.123	0	0.008	0.028	0.009	-0.035	0.043	-1.866	-0.005	-0.007
0.009	0.094	-0.012	0.024	0.011	-0.015	-0.026	0.012	-1.832	-0.016	-0.009
0.022	-0.074	-0.076	0.022	-0.002	-0.035	-0.03	0.013	-1.816	-0.028	-0.016
0.021	-0.237	-0.185	0.012	-0.011	-0.029	-0.039	0.022	-1.757	-0.03	-0.019
-0.001	-0.245	-0.277	0.013	-0.019	-0.007	-0.031	0.023	-1.751	-0.025	-0.015
-0.009	-0.162	-0.274	0.005	-0.012	0.036	-0.009	0.029	-1.765	-0.019	-0.012
-0.013	-0.09	-0.122	-0.006	0.004	-0.021	0.003	0.025	-1.757	-0.019	-0.013
-0.03	-0.055	0.083	0	0.013	-0.128	-0.005	0.01	-1.757	-0.023	-0.013
-0.051	-0.051	0.193	0.006	0.007	-0.145	-0.022	0.01	-1.749	-0.023	-0.013
-0.064	-0.054	0.188	0.001	-0.007	-0.156	-0.037	0.009	-1.738	-0.02	-0.014
-0.045	-0.055	0.126	-0.003	-0.01	-0.167	-0.04	0.011	-1.746	-0.011	-0.013
-0.016	-0.047	0.03	-0.007	-0.02	-0.069	-0.032	0.019	-1.722	-0.012	-0.012
-0.015	-0.027	-0.09	-0.018	-0.035	0.032	-0.019	0.011	-1.687	-0.021	-0.017
-0.013	-0.025	-0.137	-0.017	-0.017	-0.042	-0.003	0.014	-1.688	-0.016	-0.019
0.007	-0.032	-0.062	-0.005	0.012	-0.21	0.005	0.01	-1.679	-0.007	-0.016
0.013	-0.023	-0.002	-0.007	0.02	-0.286	0.002	-0.037	-1.688	-0.012	-0.018
0.008	-0.023	-0.028	-0.006	0.015	-0.266	-0.002	-0.059	-1.74	-0.015	-0.01
0.011	-0.026	-0.038	0.006	0.011	-0.222	-0.004	-0.011	-1.796	-0.015	-0.002
0.002	-0.023	0.042	0.006	0.011	-0.225	-0.018	0.057	-1.831	-0.021	-0.018
-0.021	-0.028	0.125	0	0.019	-0.297	-0.045	0.051	-1.857	-0.027	-0.023
-0.024	-0.026	0.124	0.002	0.033	-0.351	-0.053	-0.041	-1.933	-0.02	-0.008
-0.006	-0.014	0.077	0.005	0.029	-0.357	-0.044	-0.068	-1.978	-0.004	-0.009
0.015	-0.002	0.047	-0.001	0.009	-0.364	-0.039	0.003	-1.893	-0.004	-0.019
0.022	-0.003	0.028	-0.012	0.005	-0.415	-0.037	0.028	-1.816	-0.021	-0.016
0.015	-0.01	0.007	-0.008	0.016	-0.512	-0.029	0.018	-1.837	-0.03	-0.014
0.026	-0.003	0.003	0.002	0.012	-0.555	-0.016	0.059	-1.865	-0.028	-0.024
0.043	0.002	0.01	-0.002	-0.006	-0.521	-0.007	0.068	-1.855	-0.02	-0.022
0.027	-0.013	0.01	-0.01	-0.006	-0.499	0.002	-0.012	-1.849	-0.014	-0.006
-0.001	-0.008	0.005	-0.008	0.008	-0.462	0.006	-0.068	-1.835	-0.02	-0.003
-0.011	0.015	0.007	-0.002	-0.001	-0.361	-0.008	-0.069	-1.793	-0.018	-0.015
-0.013	-0.001	0.009	-0.007	-0.017	-0.307	-0.009	-0.073	-1.756	-0.005	-0.022
-0.004	-0.034	-0.008	-0.019	-0.015	-0.379	0.006	-0.06	-1.74	-0.007	-0.016
0.021	-0.027	-0.025	-0.03	-0.006	-0.45	0.007	-0.023	-1.787	-0.022	-0.013
0.029	-0.012	-0.015	-0.045	0.006	-0.4	0.007	-0.003	-1.905	-0.028	-0.017
0.025	-0.022	0	-0.071	-0.001	-0.331	0.005	-0.003	-2.035	-0.02	-0.019
0.027	-0.028	0	-0.105	-0.04	-0.315	-0.008	-0.009	-2.108	-0.008	-0.023
0.013	-0.019	0.002	-0.106	-0.062	-0.258	-0.023	-0.019	-2.048	-0.012	-0.027
0	-0.018	0.01	-0.047	-0.036	-0.189	-0.047	-0.015	-1.899	-0.024	-0.018
-0.001	-0.025	0.012	0.047	0.007	-0.191	-0.074	0	-1.805	-0.023	-0.018
-0.003	-0.022	0.005	0.112	0.029	-0.225	-0.082	0.005	-1.759	-0.012	-0.028
0.013	-0.02	-0.012	0.113	0.029	-0.249	-0.072	0.008	-1.719	-0.016	-0.021
0.009	-0.02	-0.018	0.103	0.033	-0.172	-0.053	0.021	-1.719	-0.03	-0.012
-0.01	-0.013	0	0.112	0.055	-0.017	-0.03	0.036	-1.715	-0.022	-0.015
0.008	-0.017	0.009	0.084	0.058	0.052	-0.017	0.049	-1.694	-0.004	-0.015
0.01	-0.028	-0.007	0.024	0.021	0.052	-0.016	0.052	-1.698	-0.011	-0.014
-0.016	-0.027	-0.004	-0.007	-0.026	0.037	-0.011	0.049	-1.68	-0.033	-0.015
0.006	-0.011	0.021	-0.009	-0.046	-0.031	0	0.051	-1.646	-0.029	-0.015
0.044	-0.007	0.017	-0.012	-0.016	-0.128	0.001	0.055	-1.665	-0.004	-0.014
0.038	-0.021	-0.005	-0.019	0.029	-0.149	-0.003	0.064	-1.673	-0.001	-0.018
0.015	-0.022	0.004	-0.032	0.036	-0.068	0	0.083	-1.654	-0.023	-0.02
0.006	-0.013	0.02	-0.036	0.028	0	-0.01	0.093	-1.692	-0.026	-0.022
0.007	-0.015	0.007	-0.02	0.036	0.034	-0.017	0.083	-1.753	-0.006	-0.019
0.019	-0.019	0.002	-0.007	0.029	0.041	-0.01	0.073	-1.754	-0.009	-0.009
0.016	-0.016	0.009	-0.019	0.008	-0.073	-0.006	0.076	-1.728	-0.03	-0.005
-0.007	-0.01	-0.003	-0.033	0.002	-0.206	-0.003	0.078	-1.708	-0.032	-0.014
-0.018	0	-0.012	-0.027	0.001	-0.209	-0.014	0.082	-1.679	-0.018	-0.017
-0.016	0.002	-0.006	-0.018	0.006	-0.198	-0.041	0.109	-1.66	-0.013	-0.015
-0.006	-0.009	-0.009	-0.02	0.018	-0.213	-0.036	0.143	-1.66	-0.02	-0.015
0.007	-0.008	-0.008	-0.02	0.015	-0.246	-0.008	0.142	-1.667	-0.016	-0.016
0.009	0.003	0	-0.014	0.013	-0.345	-0.008	0.082	-1.682	-0.008	-0.015
-0.008	-0.014	-0.007	-0.014	0.023	-0.379	-0.017	0.013	-1.694	-0.01	-0.016
-0.023	-0.036	-0.01	-0.02	0.03	-0.343	-0.014	0.008	-1.696	-0.016	-0.015
-0.009	-0.028	0.003	-0.022	0.025	-0.339	-0.031	-0.012	-1.684	-0.027	-0.015
0.007	-0.016	0.008	-0.022	0.012	-0.323	-0.053	-0.094	-1.659	-0.028	-0.017
0	-0.032	0.007	-0.027	0.011	-0.319	-0.059	-0.078	-1.647	-0.011	-0.014
-0.004	-0.047	-0.001	-0.036	0.021	-0.323	-0.06	0.017	-1.655	-0.011	-0.006
0.013	-0.021	-0.014	-0.049	0.027	-0.291	-0.059	-0.033	-1.655	-0.025	-0.007
0.008	-0.001	-0.003	-0.064	0.02	-0.31	-0.05	-0.133	-1.646	-0.023	-0.015
-0.018	-0.012	0.009	-0.077	0.007	-0.39	-0.036	-0.088	-1.643	-0.017	-0.012
-0.015	-0.013	-0.003	-0.104	-0.006	-0.45	-0.022	-0.022	-1.636	-0.021	-0.012
0	-0.011	-0.009	-0.132	-0.009	-0.43	-0.014	-0.01	-1.634	-0.026	-0.018
0.006	-0.015	0	-0.095	-0.014	-0.36	-0.013	0.022	-1.675	-0.021	-0.01
0.017	-0.014	0.002	-0.004	-0.02	-0.355	-0.014	-0.026	-1.743	-0.017	-0.005
0.006	-0.022	-0.004	0.064	-0.01	-0.326	-0.013	-0.145	-1.825	-0.021	-0.013
-0.009	-0.026	-0.003	0.094	-0.001	-0.204	-0.013	-0.187	-1.891	-0.025	-0.016
0.005	-0.011	0.006	0.118	-0.006	-0.103	-0.014	-0.185	-1.853	-0.024	-0.013
0.017	-0.005	0.013	0.134	-0.003	-0.038	-0.009	-0.111	-1.722	-0.024	-0.018
0.004	-0.021	0.008	0.104	0.008	-0.018	-0.007	0.016	-1.629	-0.021	-0.02
-0.008	-0.038	-0.009	0.04	0.001	0.005	-0.03	0.035	-1.619	-0.018	-0.019
-0.005	-0.03	-0.005	-0.002	-0.024	0.121	-0.053	0.032	-1.613	-0.018	-0.023
0.002	-0.006	0.011	-0.015	-0.02	0.156	-0.052	0.083	-1.631	-0.02	-0.023
-0.016	-0.024	0.001	-0.014	0.018	0.005	-0.046	0.072	-1.831	-0.016	-0.016
-0.036	-0.053	-0.012	-0.007	0.024	-0.152	-0.037	0.048	-2.187	-0.011	-0.014
-0.002	-0.038	0	-0.004	-0.018	-0.212	-0.017	0.12	-2.464	-0.008	-0.012
0.037	-0.014	0.014	-0.002	-0.051	-0.235	-0.013	0.18	-2.472	-0.005	-0.007
0.048	-0.018	0.008	0.006	-0.038	-0.282	-0.028	0.144	-2.214	-0.006	-0.011
0.065	-0.031	-0.005	0.01	0.02	-0.329	-0.04	0.102	-1.964	-0.009	-0.015
0.063	-0.037	-0.006	0.006	0.094	-0.301	-0.033	0.052	-1.996	-0.008	-0.013
0.051	-0.033	0	0.007	0.092	-0.227	-0.022	-0.06	-2.203	-0.014	-0.012
0.062	-0.031	0.009	0.003	-0.006	-0.212	-0.028	-0.125	-2.353	-0.018	-0.017
0.033	-0.031	0.009	-0.01	-0.063	-0.288	-0.032	-0.08	-2.347	-0.013	-0.016
-0.02	-0.034	-0.008	-0.011	-0.03	-0.37	-0.015	-0.032	-2.172	-0.012	-0.012
-0.029	-0.045	-0.015	-0.005	0.014	-0.381	-0.011	-0.031	-1.945	-0.013	-0.015
-0.035	-0.05	0.009	-0.003	0.029	-0.369	-0.027	-0.045	-1.798	-0.017	-0.018
-0.055	-0.04	0.044	-0.003	0.015	-0.385	-0.027	-0.051	-1.71	-0.016	-0.021
-0.041	-0.042	0.043	-0.006	-0.023	-0.4	-0.008	-0.016	-1.659	-0.013	-0.022
-0.015	-0.042	-0.009	-0.002	-0.07	-0.373	-0.015	0.041	-1.657	-0.013	-0.014
-0.008	-0.016	-0.09	-0.001	-0.086	-0.327	-0.038	0.005	-1.666	-0.013	-0.01
0.001	-0.01	-0.182	-0.018	-0.031	-0.353	-0.038	-0.157	-1.656	-0.016	-0.016
0	-0.035	-0.222	-0.024	0.052	-0.4	-0.034	-0.259	-1.64	-0.019	-0.018
-0.023	-0.041	-0.157	-0.011	0.096	-0.345	-0.03	-0.212	-1.646	-0.018	-0.015
-0.038	-0.037	-0.062	-0.002	0.084	-0.305	-0.019	-0.125	-1.679	-0.018	-0.023
-0.024	-0.033	-0.025	0.009	0.046	-0.347	-0.023	-0.005	-1.696	-0.017	-0.029
-0.001	-0.022	-0.022	0.013	0.024	-0.309	-0.034	0.107	-1.692	-0.02	-0.013
-0.003	-0.021	0.016	-0.007	0.019	-0.248	-0.036	0.064	-1.699	-0.027	-0.006
-0.006	-0.014	0.068	-0.019	0.015	-0.264	-0.037	-0.045	-1.705	-0.027	-0.014
0.007	0.012	0.08	-0.009	0.015	-0.235	-0.03	-0.033	-1.702	-0.02	-0.019
-0.002	0.02	0.066	-0.007	0.025	-0.181	-0.024	0.022	-1.701	-0.017	-0.026
-0.02	0.008	0.05	-0.015	0.022	-0.163	-0.022	-0.002	-1.705	-0.018	-0.034
-0.009	0.003	0.045	-0.012	-0.001	-0.12	-0.003	-0.037	-1.721	-0.018	-0.032
0.015	0	0.059	-0.006	-0.011	-0.048	0.011	-0.016	-1.725	-0.018	-0.018
0.013	-0.013	0.061	-0.008	0.007	-0.023	0.01	0.018	-1.721	-0.018	-0.006
-0.014	-0.028	0.046	-0.001	0.024	-0.073	0.01	0.024	-1.734	-0.017	-0.008
-0.014	-0.028	0.04	0.012	0.011	-0.105	-0.014	0.019	-1.728	-0.02	-0.011
0.012	-0.015	0.045	0.01	-0.021	-0.116	-0.043	0.02	-1.716	-0.026	-0.014
0.011	-0.017	0.053	-0.003	-0.02	-0.157	-0.044	0.017	-1.729	-0.03	-0.017
-0.013	-0.033	0.037	-0.006	0.003	-0.128	-0.045	0.011	-1.729	-0.026	-0.013
-0.021	-0.026	-0.042	-0.002	0.005	-0.057	-0.049	0.001	-1.72	-0.021	-0.013
-0.021	-0.009	-0.146	-0.006	0.003	-0.058	-0.039	-0.011	-1.722	-0.016	-0.016
-0.014	-0.019	-0.183	-0.005	0.01	-0.084	-0.03	-0.007	-1.729	-0.011	-0.016
0.001	-0.036	-0.114	0.005	0.011	-0.133	-0.028	0.002	-1.731	-0.006	-0.018
0.016	-0.03	-0.013	0.014	0.009	-0.22	-0.02	-0.007	-1.734	-0.012	-0.011
0.035	-0.027	0.029	0.034	0.012	-0.26	-0.01	-0.022	-1.741	-0.025	-0.001
0.035	-0.022	0.029	0.063	0.01	-0.272	-0.009	-0.015	-1.729	-0.032	-0.012
0.012	0	0.029	0.053	0.008	-0.312	-0.01	0.002	-1.709	-0.027	-0.027
-0.001	-0.001	-0.003	-0.001	0.016	-0.374	-0.01	0.004	-1.706	-0.019	-0.025
0.014	-0.027	-0.037	-0.047	0.01	-0.431	-0.009	0.004	-1.724	-0.02	-0.017
0.024	-0.028	-0.004	-0.056	-0.007	-0.385	-0.013	0.007	-1.738	-0.029	-0.013
0.011	-0.018	0.054	-0.059	-0.008	-0.291	-0.019	0.004	-1.728	-0.026	-0.01
0	-0.025	0.076	-0.074	0.004	-0.289	-0.02	0.007	-1.719	-0.026	-0.009
0.002	-0.017	0.07	-0.081	0.01	-0.254	-0.026	0.023	-1.73	-0.033	-0.014
0.002	0.001	0.059	-0.08	0.001	-0.144	-0.032	0.033	-1.733	-0.02	-0.016
0.003	-0.013	0.05	-0.086	-0.008	-0.158	-0.031	0.032	-1.716	-0.007	-0.015
-0.005	-0.036	0.03	-0.076	-0.004	-0.259	-0.035	0.035	-1.704	-0.008	-0.019
-0.026	-0.029	-0.011	-0.048	0.001	-0.283	-0.034	0.038	-1.718	0	-0.019
-0.036	-0.023	-0.045	-0.024	0.006	-0.259	-0.023	0.035	-1.727	0.007	-0.014
-0.029	-0.035	-0.043	-0.015	0.019	-0.26	-0.01	0.043	-1.715	-0.003	-0.019
-0.007	-0.043	-0.024	-0.025	0.033	-0.254	-0.002	0.046	-1.707	-0.021	-0.02
0.031	-0.048	-0.013	-0.042	0.038	-0.23	-0.016	0.028	-1.703	-0.027	-0.011
0.05	-0.034	-0.01	-0.051	0.031	-0.241	-0.038	0.018	-1.704	-0.012	-0.012
0.024	-0.011	-0.007	-0.042	0.017	-0.213	-0.035	0.022	-1.718	-0.003	-0.016
0.001	-0.01	-0.002	0.011	0.01	-0.13	-0.023	0.023	-1.704	-0.004	-0.015
0.014	-0.012	-0.013	0.059	0.015	-0.055	-0.023	0.02	-1.691	-0.007	-0.015
0.028	-0.003	-0.03	0.056	0.018	0.07	-0.022	0.015	-1.737	-0.016	-0.016
0.019	-0.005	-0.012	0.059	0.015	0.147	-0.013	0.021	-1.774	-0.022	-0.014
-0.012	-0.024	0.008	0.066	0.014	0.084	-0.016	0.039	-1.79	-0.021	-0.017
-0.035	-0.033	-0.036	0.064	0.017	0.045	-0.03	0.048	-1.934	-0.02	-0.025
-0.014	-0.022	-0.094	0.083	0.007	0.09	-0.037	0.042	-2.138	-0.02	-0.021
0.021	-0.008	-0.064	0.071	-0.011	0.139	-0.03	0.052	-2.183	-0.021	-0.013
0.016	-0.011	0.023	0.02	-0.013	0.13	-0.027	0.102	-2.075	-0.022	-0.017
-0.012	-0.023	0.063	-0.006	-0.009	0.027	-0.035	0.149	-1.946	-0.015	-0.023
-0.008	-0.022	0.053	-0.009	-0.008	-0.07	-0.038	0.155	-1.882	-0.009	-0.018
0.007	-0.021	0.05	-0.005	-0.004	-0.059	-0.034	0.158	-1.879	-0.011	-0.011
-0.009	-0.026	0.047	0.006	0.002	-0.066	-0.033	0.032	-1.857	-0.008	-0.01
-0.013	-0.028	0.022	-0.009	0.004	-0.173	-0.035	-0.315	-1.806	-0.006	-0.01
0.009	-0.023	0.008	-0.055	0.009	-0.218	-0.036	-0.481	-1.775	-0.012	-0.008
0.017	-0.012	0.01	-0.078	0.016	-0.133	-0.03	-0.224	-1.788	-0.022	-0.016
0.014	-0.004	0.009	-0.066	0.012	-0.103	-0.023	0.067	-1.821	-0.029	-0.022
0.008	-0.011	0.009	-0.05	0	-0.17	-0.026	0.16	-1.818	-0.02	-0.017
-0.01	-0.03	0.005	-0.037	-0.002	-0.156	-0.024	0.194	-1.779	-0.014	-0.018
-0.03	-0.036	0.009	-0.023	-0.003	-0.11	-0.017	0.171	-1.744	-0.016	-0.019
-0.034	-0.023	0.023	0.003	-0.01	-0.156	-0.015	0.057	-1.728	-0.013	-0.014
-0.008	-0.023	0.015	0.018	-0.019	-0.223	-0.015	-0.025	-1.725	-0.011	-0.017
0.031	-0.036	-0.005	0.006	-0.017	-0.28	-0.017	-0.036	-1.733	-0.018	-0.022
0.046	-0.032	-0.011	0.006	-0.003	-0.353	-0.025	-0.042	-1.746	-0.023	-0.019
0.03	-0.011	-0.011	0.018	0	-0.432	-0.026	-0.057	-1.744	-0.029	-0.01
0.022	0.002	-0.01	0.011	-0.004	-0.487	-0.016	-0.034	-1.728	-0.031	-0.001
0.022	-0.01	-0.007	0	0.01	-0.501	-0.006	0.018	-1.727	-0.02	0.002
-0.006	-0.03	-0.013	0	0.032	-0.531	-0.006	0.029	-1.732	-0.012	-0.005
-0.041	-0.028	-0.021	0.001	0.035	-0.564	-0.015	0.029	-1.725	-0.01	-0.015
-0.029	-0.014	-0.011	0	0.027	-0.518	-0.027	0.078	-1.742	-0.009	-0.014
0.011	-0.021	-0.002	0.005	0.018	-0.44	-0.034	0.051	-1.79	-0.015	-0.009
0.028	-0.039	-0.007	0.006	0.006	-0.453	-0.028	-0.067	-1.842	-0.024	-0.011
0.049	-0.04	-0.009	-0.002	-0.002	-0.489	-0.023	-0.067	-1.848	-0.026	-0.011
0.085	-0.02	-0.009	-0.003	0.001	-0.445	-0.031	0.025	-1.782	-0.029	-0.009
0.068	-0.013	-0.016	0.008	0.01	-0.462	-0.04	0.035	-1.716	-0.029	-0.013
0.006	-0.023	-0.027	0.008	0.015	-0.549	-0.029	-0.003	-1.701	-0.026	-0.016
-0.026	-0.023	-0.027	-0.003	0.012	-0.5	-0.014	-0.029	-1.707	-0.025	-0.015
-0.026	-0.021	-0.008	-0.006	0	-0.382	-0.017	-0.048	-1.703	-0.015	-0.019
-0.028	-0.027	0.005	-0.009	0	-0.368	-0.023	-0.061	-1.697	0	-0.019
-0.021	-0.027	0.001	-0.024	0.015	-0.411	-0.018	-0.077	-1.71	0.011	-0.014
-0.002	-0.015	-0.006	-0.021	0.013	-0.407	-0.013	-0.065	-1.749	0.005	-0.018
0.006	-0.009	-0.008	-0.002	0.009	-0.334	-0.007	-0.009	-1.785	-0.018	-0.023
0.003	-0.019	-0.003	0.002	0.037	-0.287	0.007	-0.003	-1.788	-0.032	-0.018
0.001	-0.024	0.002	0.001	0.056	-0.294	0.012	-0.086	-1.766	-0.034	-0.014
-0.024	-0.012	-0.001	0.003	0.051	-0.235	-0.004	-0.136	-1.708	-0.037	-0.017
-0.068	-0.009	-0.005	-0.005	0.031	-0.149	-0.021	-0.089	-1.646	-0.037	-0.023
-0.079	-0.018	-0.001	-0.007	-0.009	-0.14	-0.029	-0.009	-1.663	-0.026	-0.03
-0.054	-0.013	0.008	0.001	-0.024	-0.139	-0.04	0.037	-1.717	-0.005	-0.031
-0.035	-0.005	0.008	-0.012	0.003	-0.104	-0.046	0.001	-1.745	0.01	-0.02
-0.017	-0.014	0	-0.027	0.025	-0.074	-0.044	-0.052	-1.764	0.009	-0.015
0.01	-0.011	0.004	-0.018	0.011	-0.081	-0.043	-0.037	-1.77	-0.005	-0.017
0.035	0.006	0.006	-0.018	-0.028	-0.104	-0.044	-0.036	-1.704	-0.02	-0.012
0.011	-0.015	-0.013	-0.023	-0.061	-0.098	-0.042	-0.08	-1.624	-0.023	-0.017
-0.033	-0.044	-0.031	-0.008	-0.06	-0.062	-0.033	-0.044	-1.736	-0.025	-0.021
-0.022	-0.033	-0.023	0.005	-0.026	0.012	-0.024	0.04	-2.017	-0.029	-0.011
0.01	-0.014	-0.001	-0.007	0.031	0.106	-0.022	0.052	-2.216	-0.025	-0.02
0.03	-0.015	0.011	-0.023	0.052	0.156	-0.023	0.033	-2.187	-0.024	-0.027
0.052	-0.009	0.007	-0.015	-0.014	0.108	-0.022	0.033	-2.044	-0.03	-0.018
0.069	0	0.006	0.002	-0.091	-0.003	-0.022	0.033	-1.971	-0.039	-0.022
0.079	-0.016	0.017	0.011	-0.089	-0.114	-0.021	0.036	-1.939	-0.047	-0.025
0.069	-0.029	0.015	0.008	-0.027	-0.278	-0.012	0.029	-1.864	-0.052	-0.014
0.019	-0.023	0.001	-0.006	0.054	-0.394	0	0.007	-1.802	-0.046	-0.012
-0.025	-0.034	-0.003	-0.012	0.089	-0.23	0.008	0	-1.782	-0.03	-0.01
0.003	-0.053	-0.001	-0.004	0.067	0.047	0.011	0.001	-1.769	-0.024	-0.009
0.046	-0.057	-0.002	-0.017	0.043	0.175	-0.002	-0.01	-1.765	-0.021	-0.018
0.04	-0.046	0.005	-0.053	0.027	0.237	-0.03	-0.026	-1.781	-0.01	-0.017
0.027	-0.02	0.003	-0.075	0.009	0.317	-0.047	-0.024	-1.79	-0.001	-0.012
0.02	-0.007	-0.011	-0.102	-0.002	0.341	-0.043	0.008	-1.782	0.002	-0.019
0.014	-0.024	-0.01	-0.133	-0.011	0.14	-0.038	0.038	-1.79	-0.007	-0.016
0.012	-0.041	-0.011	-0.106	-0.015	-0.21	-0.038	0.059	-1.796	-0.024	-0.008
0.007	-0.04	-0.024	-0.039	-0.005	-0.347	-0.042	0.078	-1.783	-0.027	-0.012
0.033	-0.042	-0.025	0.039	0.013	-0.359	-0.044	0.044	-1.776	-0.016	-0.017
0.048	-0.049	-0.045	0.111	0.03	-0.437	-0.041	-0.029	-1.766	-0.009	-0.016
0.001	-0.045	-0.095	0.123	0.034	-0.438	-0.039	-0.051	-1.745	-0.005	-0.016
-0.014	-0.028	-0.114	0.103	0.01	-0.419	-0.033	-0.043	-1.722	0.002	-0.016
-0.002	-0.018	-0.08	0.102	-0.015	-0.457	-0.026	-0.069	-1.706	0.001	-0.018
-0.034	-0.03	-0.009	0.081	0	-0.492	-0.027	-0.064	-1.701	-0.003	-0.015
-0.045	-0.044	0.064	0.032	0.025	-0.499	-0.026	0.004	-1.692	0	-0.008
-0.031	-0.035	0.081	-0.007	0.019	-0.43	-0.02	0.068	-1.692	-0.009	-0.008
-0.028	-0.013	0.055	-0.019	0.005	-0.346	-0.02	0.083	-1.705	-0.025	-0.016
-0.001	-0.007	0.043	-0.014	0.002	-0.292	-0.026	0.067	-1.731	-0.018	-0.02
0.023	-0.017	0.033	-0.014	0.001	-0.286	-0.022	0.06	-1.791	-0.011	-0.016
0.001	-0.019	0.017	-0.015	0.003	-0.362	-0.011	0.041	-1.842	-0.025	-0.011
-0.031	-0.01	0.018	-0.01	0	-0.356	-0.014	0.003	-1.815	-0.027	-0.017
-0.039	-0.002	0.016	-0.008	-0.003	-0.255	-0.023	0.001	-1.747	-0.01	-0.022
-0.024	0.009	0.003	-0.004	0.005	-0.214	-0.031	0.016	-1.714	-0.007	-0.014
-0.013	0.002	-0.005	0.001	0.008	-0.202	-0.039	0.033	-1.73	-0.018	-0.007
-0.028	-0.018	-0.006	-0.009	0.009	-0.2	-0.038	0.066	-1.758	-0.019	-0.012
-0.037	-0.017	-0.002	-0.016	0.012	-0.227	-0.035	0.049	-1.769	-0.005	-0.016
-0.032	-0.014	0.003	-0.008	0	-0.219	-0.031	-0.018	-1.76	-0.001	-0.018
-0.045	-0.026	-0.001	-0.01	-0.012	-0.205	-0.018	-0.015	-1.733	-0.015	-0.022
-0.049	-0.018	-0.005	-0.018	-0.011	-0.294	-0.01	0.072	-1.7	-0.017	-0.02
-0.026	-0.005	0	-0.019	-0.015	-0.413	-0.017	0.124	-1.693	-0.006	-0.014
-0.022	-0.019	-0.003	-0.017	-0.009	-0.436	-0.02	0.04	-1.687	-0.014	-0.008
-0.022	-0.028	-0.015	-0.017	0.007	-0.462	-0.002	-0.142	-1.692	-0.024	-0.006
0.009	-0.016	0.001	-0.015	0.007	-0.504	0.013	-0.201	-1.803	-0.021	-0.009
0.027	-0.019	0.026	-0.006	-0.003	-0.4	0.006	-0.065	-1.976	-0.028	-0.015
0.014	-0.031	0.007	-0.003	-0.009	-0.194	-0.009	0.048	-2.066	-0.027	-0.021
0.003	-0.023	-0.005	-0.018	-0.008	-0.037	-0.025	0.064	-2.018	-0.011	-0.024
-0.01	-0.011	0.012	-0.024	0.003	0.024	-0.036	0.088	-1.892	-0.011	-0.024
-0.001	-0.016	0.01	-0.014	0.011	-0.004	-0.037	0.108	-1.79	-0.02	-0.02
0.03	-0.016	0.001	-0.013	0.004	-0.051	-0.032	0.102	-1.736	-0.023	-0.018
0.027	-0.007	0.003	-0.016	-0.005	-0.098	-0.03	0.106	-1.712	-0.016	-0.021
0.011	-0.013	-0.003	-0.019	-0.006	-0.165	-0.027	0.102	-1.72	-0.006	-0.015
0.013	-0.017	-0.01	-0.02	-0.003	-0.165	-0.021	0.098	-1.736	-0.003	-0.007
0.014	-0.008	-0.005	-0.007	0.005	-0.101	-0.029	0.12	-1.759	-0.007	-0.011
0.014	-0.011	-0.009	-0.001	0.022	-0.086	-0.035	0.146	-1.811	-0.01	-0.018
0.006	-0.018	-0.018	-0.016	0.04	-0.149	-0.03	0.171	-1.834	-0.01	-0.024
-0.014	-0.021	-0.002	-0.015	0.053	-0.145	-0.027	0.175	-1.791	-0.004	-0.025
-0.027	-0.023	0.008	0.003	0.052	-0.025	-0.024	0.159	-1.734	-0.001	-0.018
-0.018	-0.016	-0.004	0.002	0.03	-0.07	-0.02	0.187	-1.703	-0.018	-0.012
0.007	-0.017	-0.01	-0.008	0.014	-0.214	-0.025	0.138	-1.704	-0.03	-0.012
0.031	-0.02	0.001	0	0.013	-0.183	-0.032	-0.157	-1.729	-0.027	-0.009
0.047	-0.014	0.013	0.014	0.01	-0.25	-0.033	-0.407	-1.768	-0.027	-0.002
0.05	-0.025	0.003	0.012	0.007	-0.462	-0.024	-0.272	-1.807	-0.021	-0.006
0.048	-0.032	-0.014	0.004	0.006	-0.469	-0.013	-0.099	-1.823	-0.014	-0.014
0.056	-0.022	-0.013	0.008	0.015	-0.328	-0.02	-0.287	-1.815	-0.015	-0.011
0.03	-0.025	-0.002	0.012	0.026	-0.281	-0.032	-0.442	-1.78	-0.015	-0.016
-0.026	-0.02	0.003	-0.002	0.013	-0.317	-0.026	-0.206	-1.732	-0.017	-0.025
-0.023	-0.005	-0.008	-0.011	-0.003	-0.225	-0.02	0.019	-1.715	-0.019	-0.023
0.016	-0.01	-0.018	-0.004	-0.001	-0.002	-0.022	-0.032	-1.735	-0.02	-0.011
0.012	-0.015	-0.011	-0.002	0.002	0.071	-0.022	-0.067	-1.755	-0.027	-0.005
-0.014	-0.011	-0.007	-0.004	-0.001	-0.072	-0.018	0.004	-1.765	-0.029	-0.013
-0.019	-0.016	-0.009	-0.008	0	-0.283	-0.014	0.001	-1.773	-0.025	-0.021
-0.018	-0.023	-0.005	-0.019	0.004	-0.382	-0.016	-0.048	-1.781	-0.031	-0.016
-0.021	-0.027	0.001	-0.014	0.008	-0.308	-0.022	-0.096	-1.777	-0.042	-0.012
-0.013	-0.028	0.007	0	0.014	-0.213	-0.027	-0.16	-1.736	-0.04	-0.016
-0.003	-0.034	0.005	-0.006	0.011	-0.18	-0.026	-0.118	-1.696	-0.033	-0.02
-0.006	-0.04	-0.01	-0.01	0.005	-0.256	-0.021	-0.007	-1.742	-0.027	-0.021
-0.01	-0.036	-0.003	0.001	0.013	-0.46	-0.019	0.019	-1.844	-0.022	-0.014
-0.002	-0.042	0.027	-0.001	0.023	-0.604	-0.027	0.031	-1.892	-0.021	-0.008
0.014	-0.05	0.02	-0.009	0.022	-0.553	-0.034	0.092	-1.861	-0.014	-0.011
0.032	-0.035	-0.009	-0.008	0.012	-0.419	-0.024	0.124	-1.814	-0.006	-0.015
0.037	-0.018	-0.004	-0.011	0.005	-0.366	-0.018	0.118	-1.786	-0.016	-0.018
0.034	-0.02	0.008	-0.02	0.01	-0.383	-0.028	0.139	-1.76	-0.026	-0.017
0.036	-0.016	0.003	-0.026	0.009	-0.356	-0.03	0.121	-1.744	-0.025	-0.015
0.031	-0.008	-0.001	-0.02	0.002	-0.298	-0.022	0.007	-1.754	-0.02	-0.016
0.004	-0.016	-0.01	-0.013	0.011	-0.288	-0.027	-0.086	-1.758	-0.014	-0.009
-0.024	-0.018	-0.017	-0.01	0.01	-0.363	-0.03	-0.151	-1.753	-0.014	-0.004
-0.033	-0.017	-0.007	-0.006	-0.011	-0.489	-0.022	-0.257	-1.763	-0.018	-0.016
-0.021	-0.022	-0.005	-0.003	-0.026	-0.537	-0.022	-0.266	-1.762	-0.016	-0.023
-0.004	-0.011	-0.017	-0.003	-0.021	-0.456	-0.022	-0.112	-1.758	-0.018	-0.02
0	-0.004	-0.017	0.002	0.001	-0.439	-0.019	-0.003	-1.783	-0.022	-0.02
0.007	-0.007	-0.008	0.004	0.031	-0.449	-0.027	0.021	-1.788	-0.023	-0.021
0.021	-0.009	-0.002	-0.003	0.036	-0.315	-0.025	0.074	-1.759	-0.016	-0.018
0.007	-0.023	-0.004	-0.003	0.015	-0.221	-0.01	0.07	-1.744	-0.005	-0.014
-0.008	-0.025	-0.002	0.003	0.011	-0.239	-0.002	0.028	-1.742	-0.006	-0.017
0.013	-0.014	0.009	0.008	0.013	-0.226	-0.009	0.04	-1.737	-0.01	-0.023
0.033	-0.021	0.011	-0.003	-0.008	-0.184	-0.021	-0.001	-1.725	-0.008	-0.027
0.032	-0.029	0.001	-0.018	-0.01	-0.154	-0.027	-0.045	-1.716	-0.012	-0.024
0.02	-0.024	-0.003	0	0.011	-0.148	-0.019	-0.003	-1.732	-0.012	-0.015
0	-0.022	0.012	0.016	0.014	-0.156	-0.017	0.003	-1.75	-0.004	-0.009
0.004	-0.014	0.015	0.002	0.006	-0.16	-0.028	-0.005	-1.721	-0.003	-0.01
0.012	-0.01	-0.013	0.001	0.013	-0.129	-0.031	0.049	-1.712	-0.009	-0.011
-0.02	-0.032	-0.028	0.007	0.017	-0.088	-0.021	0.07	-1.772	-0.015	-0.01
-0.043	-0.044	-0.022	-0.004	0.011	-0.072	-0.02	0.048	-1.793	-0.017	-0.009
-0.03	-0.027	-0.02	-0.007	0.011	0.034	-0.027	0.06	-1.777	-0.014	-0.015
-0.009	-0.022	-0.026	0.001	0.018	0.194	-0.029	0.076	-1.854	-0.02	-0.022
-0.002	-0.038	-0.029	-0.001	0.026	0.243	-0.027	0.068	-2.001	-0.028	-0.022
-0.011	-0.036	-0.014	-0.008	0.019	0.267	-0.025	0.065	-2.097	-0.029	-0.017
-0.028	-0.013	0.01	-0.008	0.001	0.304	-0.03	0.065	-2.071	-0.033	-0.014
-0.049	-0.005	0.016	-0.006	-0.002	0.247	-0.039	0.052	-1.948	-0.031	-0.017
-0.051	-0.013	-0.001	-0.006	0.004	0.165	-0.042	0.053	-1.855	-0.017	-0.023
-0.023	-0.011	-0.009	-0.005	0.006	0.141	-0.038	0.071	-1.849	-0.01	-0.017
0.003	-0.006	-0.007	-0.001	0.005	0.157	-0.028	0.071	-1.85	-0.011	-0.001
0.017	-0.023	-0.008	-0.007	0.001	0.199	-0.02	0.045	-1.817	-0.015	-0.002
0.022	-0.038	0	-0.015	0.001	0.213	-0.025	0.025	-1.798	-0.016	-0.016
0.021	-0.029	0.004	-0.005	0	0.197	-0.03	0.065	-1.806	-0.004	-0.021
0.023	-0.015	-0.01	0.014	-0.011	0.219	-0.021	0.159	-1.81	0.001	-0.024
0.014	-0.02	-0.006	0.019	-0.009	0.237	-0.012	0.196	-1.792	-0.007	-0.019
-0.002	-0.036	0.009	0.012	0.01	0.15	-0.018	0.158	-1.77	-0.011	-0.014
0.014	-0.036	-0.003	0.009	0.002	0.022	-0.03	0.137	-1.753	-0.005	-0.016
0.027	-0.021	-0.019	0.004	-0.033	-0.061	-0.027	-0.005	-1.738	0.001	-0.006
-0.025	-0.015	-0.005	-0.001	-0.051	-0.279	-0.018	-0.364	-1.74	-0.008	-0.001
-0.082	-0.016	0.004	0.004	-0.036	-0.56	-0.019	-0.547	-1.754	-0.023	-0.013
-0.059	-0.02	-0.043	-0.013	0	-0.555	-0.022	-0.312	-1.76	-0.029	-0.015
0.003	-0.026	-0.09	-0.052	0.041	-0.39	-0.021	0.022	-1.762	-0.033	-0.017
0.033	-0.017	-0.037	-0.067	0.061	-0.305	-0.023	0.173	-1.762	-0.036	-0.018
0.037	-0.008	0.058	-0.056	0.046	-0.322	-0.025	0.138	-1.773	-0.033	-0.01
0.029	-0.022	0.085	-0.045	0.024	-0.452	-0.028	0.026	-1.788	-0.025	-0.009
0.005	-0.026	0.066	-0.029	0.017	-0.549	-0.03	-0.043	-1.787	-0.021	-0.017
0.002	-0.012	0.058	-0.013	0.004	-0.581	-0.025	-0.037	-1.788	-0.025	-0.019
0.036	-0.016	0.049	0.002	0.005	-0.639	-0.026	0.015	-1.795	-0.03	-0.018
0.055	-0.024	0.023	0.014	0.034	-0.636	-0.025	0.055	-1.788	-0.021	-0.018
0.043	-0.018	0.005	0.011	0.029	-0.583	-0.02	0.028	-1.76	-0.013	-0.018
0.025	-0.012	0.002	0.001	0.001	-0.553	-0.025	-0.017	-1.736	-0.018	-0.017
0.006	-0.029	-0.014	-0.003	0.003	-0.494	-0.033	-0.029	-1.766	-0.02	-0.018
0.003	-0.059	-0.017	-0.004	-0.001	-0.416	-0.033	-0.048	-1.817	-0.011	-0.017
0.034	-0.055	0.015	-0.012	-0.023	-0.357	-0.025	-0.069	-1.818	-0.007	-0.016
0.058	-0.025	0.021	-0.026	-0.021	-0.32	-0.014	-0.035	-1.772	-0.01	-0.02
0.069	-0.025	0.005	-0.034	-0.002	-0.306	-0.017	0.014	-1.711	-0.015	-0.02
0.092	-0.046	-0.006	-0.041	0.019	-0.302	-0.028	-0.014	-1.667	-0.019	-0.016
0.09	-0.038	-0.105	-0.063	0.025	-0.301	-0.03	-0.058	-1.667	-0.024	-0.017
0.039	-0.017	-0.255	-0.085	0.009	-0.231	-0.028	-0.028	-1.701	-0.026	-0.013
-0.028	-0.015	-0.294	-0.098	-0.008	-0.086	-0.024	0.014	-1.725	-0.026	-0.012
-0.086	-0.011	-0.198	-0.1	-0.008	0.001	-0.025	0.032	-1.74	-0.023	-0.016
-0.114	-0.005	-0.029	-0.067	-0.005	0.034	-0.025	0.053	-1.77	-0.015	-0.016
-0.084	-0.007	0.12	0.008	-0.004	0.073	-0.017	0.049	-1.778	-0.013	-0.014
-0.03	-0.004	0.184	0.089	0.003	0.083	-0.019	0.035	-1.75	-0.014	-0.017
0.011	-0.015	0.172	0.129	0.013	0.091	-0.028	0.064	-1.756	-0.009	-0.023
0.034	-0.041	0.115	0.133	0.014	0.107	-0.025	0.085	-1.788	-0.007	-0.024
0.032	-0.032	0.057	0.123	0.009	0.014	-0.023	0.034	-1.777	-0.017	-0.018
0.015	-0.004	0.027	0.083	0.007	-0.154	-0.027	-0.016	-1.757	-0.023	-0.007
-0.002	-0.019	0.02	0.017	0.003	-0.258	-0.03	-0.01	-1.743	-0.019	-0.004
-0.019	-0.045	0.019	-0.029	-0.001	-0.323	-0.026	-0.002	-1.708	-0.02	-0.015
-0.02	-0.031	0.03	-0.034	0.001	-0.38	-0.022	-0.011	-1.709	-0.019	-0.02
-0.002	-0.015	0.045	-0.029	0.006	-0.403	-0.023	-0.003	-1.753	-0.005	-0.011
0.021	-0.023	0.026	-0.035	0.003	-0.417	-0.023	0.017	-1.777	0.006	-0.002
0.024	-0.028	-0.004	-0.028	0	-0.446	-0.021	0.029	-1.756	-0.001	-0.007
-0.013	-0.027	-0.009	-0.017	0.007	-0.443	-0.024	0.042	-1.697	-0.012	-0.018
-0.028	-0.026	-0.004	-0.017	0.014	-0.398	-0.03	0.047	-1.659	-0.012	-0.015
0.022	-0.018	0.005	-0.009	0.006	-0.4	-0.031	0.033	-1.691	-0.007	-0.014
0.043	-0.019	0.016	-0.003	-0.002	-0.467	-0.024	0.025	-1.739	-0.006	-0.02
0.006	-0.03	0.011	-0.016	-0.002	-0.503	-0.016	0.028	-1.739	-0.01	-0.011
-0.008	-0.023	0.003	-0.017	0.002	-0.473	-0.016	0.03	-1.712	-0.021	-0.006
-0.02	-0.008	0.012	0	0.006	-0.473	-0.027	0.033	-1.71	-0.036	-0.018
-0.043	-0.015	0.016	0.008	0.007	-0.524	-0.03	0.036	-1.729	-0.037	-0.022
-0.032	-0.02	0.026	-0.001	0.011	-0.508	-0.021	0.034	-1.729	-0.031	-0.013
-0.014	-0.006	0.031	-0.009	0.011	-0.446	-0.018	0.022	-1.736	-0.029	-0.009
-0.027	0.006	-0.012	0.002	0	-0.454	-0.019	0.009	-1.786	-0.025	-0.012
-0.054	-0.002	-0.069	0.012	0.005	-0.456	-0.02	0.012	-1.798	-0.015	-0.022
-0.042	-0.022	-0.097	-0.001	0.024	-0.344	-0.017	0.042	-1.78	-0.005	-0.028
-0.008	-0.031	-0.1	-0.007	0.022	-0.216	-0.008	0.066	-1.864	-0.007	-0.023
-0.009	-0.029	-0.072	0.005	0.008	-0.195	-0.01	-0.071	-1.999	-0.02	-0.019
-0.034	-0.026	-0.03	0.003	0.009	-0.237	-0.025	-0.271	-2.065	-0.028	-0.02
-0.047	-0.024	0.012	-0.005	0.013	-0.195	-0.028	-0.204	-2.049	-0.028	-0.021
-0.028	-0.026	0.046	-0.004	0.013	-0.039	-0.017	-0.002	-1.939	-0.027	-0.017
0.011	-0.022	0.038	0.002	0.009	0.057	-0.016	0.034	-1.8	-0.027	-0.013
0.025	-0.009	0.017	0.006	0.002	0.033	-0.027	-0.013	-1.719	-0.026	-0.017
0.017	-0.002	0.017	0.004	0	0.002	-0.033	-0.025	-1.688	-0.026	-0.02
0.026	-0.01	0.011	0.002	0.008	-0.059	-0.028	-0.016	-1.702	-0.028	-0.02
0.037	-0.026	0	0	0.012	-0.16	-0.024	-0.003	-1.74	-0.022	-0.017
0.033	-0.022	0.006	-0.001	0.003	-0.168	-0.024	-0.027	-1.754	-0.018	-0.01
0.031	-0.017	0.011	0.002	-0.005	-0.131	-0.028	-0.078	-1.757	-0.037	-0.01
0.035	-0.028	0.011	-0.004	0	-0.157	-0.032	-0.07	-1.765	-0.038	-0.014
0.026	-0.025	0.012	-0.008	0.015	-0.164	-0.023	-0.003	-1.761	-0.009	-0.014
0.007	-0.005	0.009	0.002	0.03	-0.156	-0.022	0.042	-1.799	-0.007	-0.022
-0.003	-0.001	0.009	0.005	0.04	-0.209	-0.032	0.032	-1.899	-0.022	-0.035
-0.003	-0.019	0.007	-0.004	0.046	-0.208	-0.036	0.016	-1.94	-0.015	-0.032
0.008	-0.029	-0.009	-0.006	0.041	-0.113	-0.034	0.037	-1.912	-0.005	-0.014
0.015	-0.019	-0.018	0.006	0.018	-0.079	-0.029	0.048	-1.927	-0.003	-0.005
0.01	-0.016	-0.011	-0.005	0.003	-0.117	-0.023	0.038	-1.947	-0.006	-0.01
0.022	-0.022	-0.007	-0.035	0.003	-0.111	-0.019	0.033	-1.904	-0.015	-0.016
0.027	-0.019	-0.007	-0.026	0.005	-0.054	-0.019	0.024	-1.861	-0.017	-0.021
-0.003	-0.016	-0.005	-0.007	0.011	-0.035	-0.026	0.011	-1.851	-0.018	-0.023
-0.03	-0.014	-0.01	-0.017	0.025	-0.092	-0.025	0.016	-1.815	-0.02	-0.024
-0.043	-0.012	-0.015	-0.02	0.03	-0.138	-0.023	0.042	-1.748	-0.024	-0.021
-0.056	-0.013	-0.015	-0.013	0.013	-0.118	-0.028	0.064	-1.707	-0.026	-0.013
-0.046	-0.011	-0.021	-0.014	-0.009	-0.104	-0.026	0.082	-1.702	-0.012	-0.016
0.004	-0.016	-0.021	-0.006	-0.017	-0.141	-0.018	0.113	-1.725	0	-0.027
0.043	-0.033	-0.012	-0.002	-0.026	-0.127	-0.015	0.128	-1.789	-0.009	-0.021
0.023	-0.03	-0.01	-0.006	-0.03	-0.044	-0.019	0.107	-1.863	-0.019	-0.002
-0.002	-0.01	-0.008	0	-0.02	0.009	-0.022	0.069	-1.895	-0.016	0.003
0.012	-0.01	0.001	-0.002	-0.015	0.05	-0.02	0.042	-1.898	-0.014	-0.009
0.023	-0.027	0.002	-0.009	-0.012	0.067	-0.024	0.032	-1.875	-0.01	-0.014
0.022	-0.044	-0.007	-0.003	-0.003	-0.001	-0.025	0.04	-1.808	-0.004	-0.014
0.012	-0.058	-0.006	0	0	-0.084	-0.027	0.114	-1.752	-0.014	-0.021
-0.009	-0.051	0.006	-0.005	-0.003	-0.13	-0.04	0.166	-1.733	-0.025	-0.025
-0.008	-0.032	0.01	-0.013	-0.006	-0.141	-0.036	0.046	-1.724	-0.02	-0.02
0.004	-0.035	0.004	-0.023	0.002	-0.135	-0.018	-0.068	-1.72	-0.013	-0.018
0.002	-0.046	-0.002	-0.015	0.02	-0.171	-0.018	-0.044	-1.721	-0.018	-0.016
0.002	-0.039	-0.003	0.001	0.019	-0.224	-0.017	-0.032	-1.715	-0.025	-0.009
-0.007	-0.027	0.001	0.002	0	-0.256	-0.016	-0.015	-1.708	-0.024	-0.007
-0.021	-0.02	-0.006	-0.008	0.002	-0.335	-0.039	-0.011	-1.713	-0.019	-0.01
-0.012	-0.016	-0.026	-0.019	0.015	-0.408	-0.045	-0.15	-1.721	-0.01	-0.002
0.009	-0.014	-0.021	-0.023	0.009	-0.408	-0.028	-0.269	-1.72	0.002	0.003
0.015	-0.015	0.003	-0.019	0	-0.443	-0.027	-0.192	-1.721	-0.003	-0.009
0.012	-0.013	0.007	-0.021	0.001	-0.521	-0.028	-0.059	-1.722	-0.023	-0.012
0.011	-0.021	0.001	-0.029	0.004	-0.528	-0.015	-0.016	-1.719	-0.024	-0.006
0.012	-0.031	0.007	-0.024	0.008	-0.468	-0.019	-0.02	-1.718	-0.012	-0.009
0.009	-0.019	0.005	-0.012	0.012	-0.427	-0.027	0.005	-1.733	-0.017	-0.014
0.011	-0.011	-0.002	-0.014	0.017	-0.431	-0.026	0.023	-1.76	-0.027	-0.024
0.013	-0.022	0	-0.013	0.021	-0.467	-0.025	-0.067	-1.756	-0.024	-0.031
-0.003	-0.023	-0.002	-0.001	0.015	-0.492	-0.024	-0.231	-1.722	-0.027	-0.019
-0.002	-0.018	-0.002	0.002	0.001	-0.457	-0.019	-0.245	-1.715	-0.032	-0.012
0.02	-0.02	0.003	0.001	-0.007	-0.388	-0.019	-0.056	-1.737	-0.021	-0.02
0.016	-0.02	0.002	0.001	0	-0.339	-0.025	0.068	-1.756	-0.013	-0.012
0.012	-0.021	0.006	0.005	0.012	-0.282	-0.024	0.004	-1.771	-0.015	-0.007
0.026	-0.023	0.011	0.01	0.017	-0.221	-0.014	-0.044	-1.776	-0.018	-0.015
0.016	-0.015	0.006	0.008	0.015	-0.23	-0.023	0.006	-1.781	-0.02	-0.019
0.002	-0.013	-0.001	-0.001	0.011	-0.306	-0.033	0.024	-1.797	-0.02	-0.018
0.005	-0.019	-0.012	-0.008	0.008	-0.383	-0.017	-0.013	-1.813	-0.02	-0.015
0.009	-0.016	-0.022	-0.001	0.006	-0.355	-0.008	-0.039	-1.806	-0.016	-0.011
0	-0.015	-0.014	0.013	0.008	-0.15	-0.02	-0.053	-1.775	-0.014	-0.013
-0.02	-0.019	-0.002	0.019	0.018	0.041	-0.02	-0.04	-1.763	-0.014	-0.021
-0.031	-0.021	-0.001	0.016	0.021	0.071	-0.01	0.003	-1.781	-0.01	-0.024
-0.019	-0.019	-0.004	0.009	0.011	0.106	-0.012	0.019	-1.772	-0.02	-0.02
-0.004	-0.009	0.007	0.008	0.008	0.152	-0.017	0.004	-1.743	-0.036	-0.015
0.008	-0.005	0.009	0.011	0.01	0.093	-0.013	-0.001	-1.742	-0.026	-0.018
0.037	-0.017	-0.008	0.015	0.006	0.013	-0.012	0.002	-1.754	-0.013	-0.026
0.053	-0.024	-0.006	0.019	0	-0.048	-0.016	0.009	-1.746	-0.023	-0.026
0.041	-0.023	0.007	0	-0.004	-0.108	-0.026	0.017	-1.726	-0.025	-0.018
0.035	-0.02	-0.005	-0.051	-0.008	-0.164	-0.037	0.017	-1.719	-0.013	-0.017
0.016	-0.019	-0.018	-0.081	-0.003	-0.244	-0.029	0.015	-1.729	-0.008	-0.014
-0.005	-0.007	-0.004	-0.067	-0.003	-0.304	-0.018	0.022	-1.741	-0.013	-0.01
0.013	0.004	0.008	-0.051	-0.006	-0.325	-0.021	0.036	-1.734	-0.023	-0.017
0.008	-0.023	-0.001	-0.042	0.008	-0.364	-0.02	0.032	-1.715	-0.023	-0.021
-0.028	-0.049	-0.006	-0.022	0.01	-0.41	-0.013	0.017	-1.713	-0.011	-0.017
-0.033	-0.031	-0.007	-0.003	0.002	-0.425	-0.02	0.02	-1.708	-0.01	-0.017
-0.025	-0.018	-0.011	0.011	0.01	-0.408	-0.033	0.039	-1.697	-0.018	-0.013
-0.038	-0.027	-0.006	0.028	0.011	-0.362	-0.037	0.052	-1.763	-0.024	-0.016
-0.049	-0.029	-0.001	0.029	-0.002	-0.323	-0.038	0.048	-1.917	-0.023	-0.023
-0.041	-0.023	-0.006	0.01	0.006	-0.296	-0.044	0.043	-2.035	-0.015	-0.024
-0.027	-0.011	-0.006	0.002	0.022	-0.24	-0.039	0.055	-2.027	-0.015	-0.02
0.002	-0.004	0.002	0.007	0.01	-0.176	-0.024	0.054	-1.94	-0.021	-0.011
0.022	-0.014	0.004	0.005	0.002	-0.139	-0.022	0.016	-1.849	-0.016	-0.007
-0.002	-0.021	-0.004	-0.002	0.023	-0.16	-0.03	-0.024	-1.783	-0.009	-0.015
-0.023	-0.017	-0.011	-0.005	0.035	-0.195	-0.035	-0.021	-1.755	-0.019	-0.018
-0.021	-0.025	-0.005	-0.012	0.033	-0.172	-0.029	-0.002	-1.775	-0.023	-0.017
-0.012	-0.033	0.003	-0.015	0.034	-0.179	-0.024	-0.021	-1.833	-0.01	-0.017
0.005	-0.027	-0.001	-0.007	0.029	-0.227	-0.034	-0.043	-1.893	-0.009	-0.017
0.013	-0.018	-0.003	-0.002	0.008	-0.183	-0.039	-0.033	-1.923	-0.018	-0.017
0.009	-0.021	-0.008	-0.01	-0.012	-0.077	-0.026	-0.028	-1.933	-0.018	-0.017
0.013	-0.037	-0.017	-0.015	-0.007	-0.062	-0.024	-0.034	-1.938	-0.013	-0.018
0.001	-0.048	-0.014	-0.01	0.006	-0.096	-0.031	-0.021	-1.924	-0.007	-0.016
-0.014	-0.033	-0.014	-0.001	-0.001	-0.019	-0.027	0	-1.891	-0.008	-0.008
0.008	-0.022	-0.017	0.004	-0.007	0.093	-0.023	0.002	-1.851	-0.01	-0.008
0.028	-0.029	-0.003	0.006	-0.001	0.05	-0.024	0.004	-1.817	-0.008	-0.016
0.023	-0.033	0.006	0.011	-0.002	-0.065	-0.024	0.014	-1.778	-0.015	-0.019
0.023	-0.025	-0.001	0.005	-0.007	-0.129	-0.028	0.006	-1.736	-0.018	-0.015
0.014	-0.013	-0.003	-0.004	-0.008	-0.202	-0.03	-0.001	-1.719	-0.013	-0.012
0.005	-0.013	0.007	-0.008	-0.005	-0.307	-0.022	0.007	-1.724	-0.015	-0.011
0.005	-0.014	0.014	-0.012	0	-0.398	-0.021	0.001	-1.731	-0.02	-0.014
0.003	-0.011	0.006	-0.018	0	-0.394	-0.03	-0.007	-1.742	-0.018	-0.023
0.014	-0.014	0.002	-0.024	0.005	-0.305	-0.033	0.002	-1.739	-0.013	-0.018
0.02	-0.017	0.011	-0.013	0.013	-0.274	-0.03	0.009	-1.726	-0.017	-0.01
-0.013	-0.022	0.015	0.002	0.016	-0.313	-0.026	0.002	-1.733	-0.023	-0.016
-0.037	-0.031	0.011	-0.004	0.016	-0.349	-0.015	0.002	-1.751	-0.021	-0.014
-0.013	-0.028	0.01	-0.012	0.005	-0.311	-0.012	0.015	-1.759	-0.022	-0.002
0.016	-0.017	0.005	-0.008	-0.006	-0.254	-0.025	0.021	-1.762	-0.03	-0.004
0.021	-0.026	-0.002	-0.015	-0.002	-0.327	-0.028	0.016	-1.759	-0.02	-0.008
0.016	-0.045	-0.009	-0.021	0.002	-0.418	-0.022	0.021	-1.763	0	-0.009
0.014	-0.031	-0.011	-0.017	0.002	-0.397	-0.027	0.026	-1.776	-0.004	-0.015
0.024	-0.008	-0.002	-0.026	-0.006	-0.354	-0.027	0.014	-1.77	-0.023	-0.018
0.036	-0.012	-0.001	-0.038	-0.014	-0.279	-0.026	0.002	-1.751	-0.026	-0.016
0.026	-0.024	-0.009	-0.05	-0.01	-0.182	-0.034	0.001	-1.751	-0.021	-0.017
0.005	-0.03	-0.007	-0.083	-0.005	-0.211	-0.034	0.013	-1.767	-0.028	-0.017
-0.001	-0.028	0.002	-0.098	-0.012	-0.276	-0.02	0.024	-1.779	-0.037	-0.015
-0.001	-0.017	0.01	-0.062	-0.013	-0.226	-0.007	0.024	-1.768	-0.028	-0.019
0.002	-0.012	0.004	0.002	0.004	-0.17	-0.001	0.02	-1.753	-0.01	-0.024
0.002	-0.018	-0.01	0.087	0.016	-0.205	0.015	0.023	-1.776	-0.004	-0.016
-0.013	-0.019	-0.011	0.144	0.01	-0.26	0.032	0.032	-1.794	-0.012	-0.009
-0.006	-0.015	-0.008	0.121	0.011	-0.231	0.008	0.034	-1.779	-0.021	-0.013
0.028	-0.017	-0.009	0.093	0.033	-0.121	-0.024	0.038	-1.764	-0.023	-0.018
0.031	-0.014	-0.007	0.087	0.053	-0.045	-0.024	0.041	-1.763	-0.022	-0.016
-0.004	-0.01	0.002	0.039	0.049	-0.06	-0.02	0.02	-1.779	-0.017	-0.015
-0.032	-0.013	0.016	-0.015	0.031	-0.079	-0.025	0.002	-1.77	-0.017	-0.018
-0.026	-0.021	0.009	-0.034	0.024	-0.063	-0.031	0.011	-1.729	-0.025	-0.022
-0.017	-0.028	-0.011	-0.052	0.021	-0.11	-0.033	0.019	-1.717	-0.024	-0.019
-0.013	-0.024	-0.014	-0.07	0.012	-0.192	-0.033	0.03	-1.722	-0.019	-0.01
0.009	-0.017	-0.01	-0.064	0.006	-0.174	-0.033	0.039	-1.731	-0.021	-0.01
0.011	-0.019	-0.015	-0.049	-0.001	-0.117	-0.032	0.023	-1.743	-0.017	-0.022
-0.017	-0.019	-0.011	-0.046	-0.002	-0.109	-0.036	0.007	-1.726	-0.012	-0.024
-0.017	-0.022	-0.006	-0.047	0.007	-0.127	-0.038	0.037	-1.717	-0.019	-0.019
0.01	-0.026	-0.009	-0.032	0.005	-0.205	-0.028	0.084	-1.724	-0.025	-0.02
0.006	-0.017	-0.001	-0.013	-0.002	-0.299	-0.021	0.097	-1.709	-0.026	-0.017
-0.012	0	0.005	-0.008	0.006	-0.298	-0.023	0.106	-1.699	-0.029	-0.013
0.002	-0.008	-0.005	-0.002	0.014	-0.302	-0.026	0.027	-1.698	-0.029	-0.014
0.016	-0.022	-0.004	0.013	0.006	-0.417	-0.019	-0.273	-1.711	-0.019	-0.014
-0.002	-0.006	0.008	0.028	-0.005	-0.548	-0.008	-0.493	-1.749	-0.003	-0.014
-0.004	-0.003	0.001	0.033	-0.007	-0.558	-0.011	-0.297	-1.75	-0.008	-0.014
0.021	-0.03	-0.014	0.03	-0.004	-0.444	-0.024	0.039	-1.71	-0.025	-0.013
0.018	-0.03	-0.01	0.022	0	-0.332	-0.024	0.165	-1.702	-0.018	-0.014
0.005	-0.008	0.003	0.015	0.007	-0.294	-0.022	0.131	-1.731	-0.009	-0.014
0.009	-0.011	0.001	0.006	0.01	-0.274	-0.037	0.059	-1.761	-0.017	-0.008
-0.001	-0.021	-0.011	-0.007	0.002	-0.188	-0.049	0.006	-1.766	-0.013	-0.013
-0.01	-0.018	0.002	-0.019	-0.003	-0.075	-0.037	-0.009	-1.739	-0.004	-0.02
-0.007	-0.02	0.023	-0.025	0.005	-0.02	-0.022	-0.025	-1.735	-0.011	-0.014
-0.019	-0.025	0.008	-0.014	0.011	-0.01	-0.025	-0.046	-1.755	-0.018	-0.017
-0.02	-0.024	-0.008	-0.003	0.01	0.006	-0.031	-0.026	-1.745	-0.017	-0.023
-0.008	-0.024	0.001	-0.004	0.014	0.011	-0.026	0.027	-1.754	-0.024	-0.012
-0.012	-0.025	0.006	-0.008	0.019	-0.038	-0.023	0.025	-1.845	-0.03	-0.004
-0.009	-0.024	0	-0.009	0.01	-0.089	-0.024	-0.03	-1.963	-0.019	-0.009
0.015	-0.026	0.003	-0.009	0.003	-0.121	-0.024	-0.042	-2.043	-0.004	-0.016
0.024	-0.035	0.005	-0.008	0.02	-0.127	-0.024	-0.01	-2.047	-0.01	-0.018
0.006	-0.035	-0.002	-0.008	0.03	-0.061	-0.023	0	-1.977	-0.018	-0.013
0.007	-0.026	0	-0.007	0.009	-0.008	-0.025	-0.011	-1.892	-0.015	-0.011
0.024	-0.026	0.002	-0.005	-0.006	-0.013	-0.033	-0.026	-1.835	-0.015	-0.022
0.002	-0.038	-0.003	-0.009	0.006	-0.018	-0.035	-0.023	-1.795	-0.016	-0.03
-0.023	-0.032	0.003	-0.011	0.013	-0.039	-0.021	0.01	-1.756	-0.011	-0.021
-0.008	-0.013	0.014	0.001	0.003	-0.051	-0.009	0.037	-1.739	-0.011	-0.01
0.004	-0.013	0.012	0.008	0.015	-0.087	-0.009	0.041	-1.774	-0.018	-0.012
-0.001	-0.03	-0.006	0.003	0.027	-0.161	-0.005	0.038	-1.824	-0.019	-0.018
-0.005	-0.036	-0.004	0.003	0.012	-0.146	-0.007	0.04	-1.839	-0.021	-0.012
0.006	-0.029	0.021	0.009	0.01	-0.075	-0.018	0.039	-1.832	-0.029	-0.01
0.018	-0.03	0.009	0.008	0.026	-0.039	-0.019	0.03	-1.818	-0.024	-0.021
0.005	-0.035	-0.026	0.007	0.021	-0.101	-0.019	0.018	-1.798	-0.018	-0.027
-0.01	-0.034	-0.021	0.012	0.008	-0.309	-0.029	0.015	-1.787	-0.019	-0.023
0.004	-0.026	-0.001	0.017	0.013	-0.447	-0.036	0.024	-1.793	-0.011	-0.018
0.016	-0.011	-0.005	0.012	0.021	-0.417	-0.031	0.039	-1.834	-0.014	-0.009
0.002	-0.012	-0.018	0.002	0.019	-0.478	-0.027	0.054	-1.89	-0.026	0
-0.008	-0.031	-0.029	-0.003	0.018	-0.589	-0.027	0.048	-1.908	-0.019	-0.01
-0.006	-0.026	-0.032	0.011	0.022	-0.519	-0.032	0.026	-1.894	-0.008	-0.025
-0.005	-0.009	-0.018	0.013	0.015	-0.404	-0.032	0.022	-1.888	-0.013	-0.023
-0.007	-0.017	-0.004	-0.031	0	-0.358	-0.024	0.022	-1.874	-0.022	-0.013
-0.011	-0.022	-0.003	-0.077	0.002	-0.304	-0.025	0.013	-1.828	-0.02	-0.014
-0.003	-0.005	-0.004	-0.077	0.003	-0.219	-0.029	0.01	-1.768	-0.011	-0.023
0.019	-0.001	-0.001	-0.055	-0.019	-0.109	-0.027	0.012	-1.73	-0.015	-0.021
0.018	-0.017	-0.012	-0.034	-0.029	-0.085	-0.031	0.022	-1.725	-0.023	-0.016
-0.004	-0.03	-0.026	-0.017	-0.016	-0.127	-0.035	0.033	-1.74	-0.021	-0.023
-0.012	-0.028	0.003	-0.009	-0.008	-0.093	-0.03	0.008	-1.747	-0.022	-0.02
-0.013	-0.021	0.041	-0.01	-0.004	-0.116	-0.028	-0.022	-1.739	-0.026	-0.006
-0.005	-0.018	0.026	-0.016	-0.001	-0.222	-0.029	-0.022	-1.737	-0.027	-0.013
0.016	-0.023	0.012	-0.028	-0.007	-0.22	-0.024	-0.001	-1.74	-0.02	-0.029
0.014	-0.029	0.032	-0.058	-0.005	-0.184	-0.027	0.022	-1.738	-0.011	-0.027
-0.003	-0.024	0.036	-0.096	0.008	-0.206	-0.026	0.031	-1.739	-0.007	-0.018
0.01	-0.007	0.025	-0.096	0.004	-0.229	-0.008	0.044	-1.74	-0.01	-0.018
0.023	-0.001	0.024	-0.035	-0.011	-0.241	-0.004	0.029	-1.74	-0.019	-0.017
0.009	-0.001	0.009	0.052	-0.005	-0.222	-0.007	-0.02	-1.746	-0.028	-0.006
-0.001	-0.003	-0.004	0.117	0.017	-0.208	0.001	-0.028	-1.746	-0.028	0.001
0.001	-0.019	0.004	0.143	0.023	-0.292	-0.001	-0.04	-1.735	-0.018	-0.005
-0.002	-0.032	-0.005	0.146	0.018	-0.434	-0.012	-0.092	-1.731	-0.007	-0.008
0.007	-0.028	-0.02	0.129	0.024	-0.495	-0.015	-0.101	-1.743	-0.009	-0.005
0.021	-0.022	0	0.077	0.024	-0.482	-0.023	-0.022	-1.754	-0.014	-0.01
0.007	-0.012	0.02	0.019	0.003	-0.495	-0.032	0.09	-1.762	-0.009	-0.024
-0.006	-0.011	0.009	-0.002	-0.012	-0.485	-0.031	0.115	-1.775	-0.005	-0.027
0.007	-0.031	-0.002	-0.021	-0.005	-0.436	-0.037	0.046	-1.768	-0.007	-0.017
0.016	-0.037	0.009	-0.049	0.003	-0.414	-0.047	-0.036	-1.75	-0.006	-0.016
0.015	-0.026	0.031	-0.075	-0.001	-0.394	-0.036	-0.168	-1.754	-0.003	-0.016
0.016	-0.03	0.047	-0.108	-0.004	-0.395	-0.021	-0.262	-1.769	-0.01	-0.005
0.002	-0.03	0.061	-0.086	0.006	-0.43	-0.024	-0.137	-1.778	-0.019	-0.008
0.005	-0.015	0.076	0.003	0.013	-0.376	-0.029	0.042	-1.778	-0.017	-0.026
0.019	-0.013	0.038	0.046	0.005	-0.263	-0.027	0.035	-1.773	-0.016	-0.02
-0.003	-0.019	-0.086	0.018	0.005	-0.239	-0.03	-0.04	-1.792	-0.018	-0.006
-0.015	-0.018	-0.212	-0.011	0.011	-0.213	-0.034	-0.02	-1.81	-0.021	-0.016
-0.004	-0.021	-0.226	-0.03	0.003	-0.082	-0.031	0.026	-1.788	-0.028	-0.021
0.005	-0.023	-0.135	-0.017	-0.009	0.055	-0.024	0.016	-1.771	-0.024	-0.013
0.023	-0.028	-0.074	0.061	-0.009	0.046	-0.022	-0.015	-1.79	-0.014	-0.019
0.022	-0.042	-0.101	0.097	-0.003	-0.111	-0.024	-0.032	-1.799	-0.018	-0.02
0.009	-0.045	-0.117	0.019	0.003	-0.171	-0.02	-0.034	-1.793	-0.027	-0.01
0.015	-0.029	-0.051	-0.081	0.003	-0.066	-0.018	-0.027	-1.804	-0.024	-0.013
0.005	-0.012	0.051	-0.171	-0.011	-0.026	-0.017	-0.015	-1.809	-0.02	-0.025
-0.012	-0.011	0.109	-0.217	-0.024	-0.079	-0.006	-0.012	-1.795	-0.021	-0.026
0.012	-0.025	0.106	-0.181	-0.018	-0.154	-0.005	-0.021	-1.792	-0.017	-0.023
0.035	-0.025	0.11	-0.157	0.001	-0.247	-0.018	-0.02	-1.797	-0.017	-0.028
0.018	-0.014	0.128	-0.141	0.013	-0.267	-0.027	-0.009	-1.796	-0.022	-0.028
0.009	-0.013	0.1	-0.057	0.014	-0.257	-0.032	-0.016	-1.793	-0.016	-0.022
0.013	-0.012	0.04	0.037	0.021	-0.325	-0.03	-0.028	-1.784	-0.014	-0.017
-0.022	-0.008	-0.052	0.066	0.028	-0.393	-0.03	-0.022	-1.782	-0.024	-0.009
-0.077	-0.01	-0.215	0.077	0.023	-0.388	-0.036	-0.012	-1.785	-0.031	-0.002
-0.072	-0.009	-0.342	0.142	0.013	-0.353	-0.038	-0.018	-1.771	-0.026	-0.005
-0.03	-0.01	-0.278	0.188	0.013	-0.338	-0.041	-0.024	-1.757	-0.019	-0.004
-0.011	-0.023	-0.071	0.152	0.02	-0.331	-0.044	-0.01	-1.757	-0.017	-0.002
0.012	-0.037	0.106	0.085	0.018	-0.305	-0.032	0.004	-1.749	-0.018	-0.009
0.033	-0.037	0.181	0.012	0.014	-0.231	-0.026	0.002	-1.742	-0.017	-0.016
0.019	-0.025	0.185	-0.063	0.011	-0.144	-0.034	-0.005	-1.751	-0.015	-0.012
0.006	-0.02	0.147	-0.129	0.003	-0.182	-0.028	-0.008	-1.761	-0.021	-0.007
0.014	-0.026	0.1	-0.163	0.003	-0.312	-0.006	-0.012	-1.764	-0.029	-0.007
0.007	-0.025	0.079	-0.107	0.005	-0.301	0.011	-0.011	-1.764	-0.023	-0.013
-0.019	-0.024	0.089	-0.008	0.005	-0.187	0.02	0.008	-1.753	-0.007	-0.021
-0.017	-0.032	0.111	0.033	0.013	-0.17	0.009	0.028	-1.735	-0.005	-0.017
0.008	-0.032	0.131	0.033	0.019	-0.175	-0.015	0.028	-1.727	-0.017	-0.008
0.005	-0.03	0.092	0.015	0.013	-0.066	-0.028	0.024	-1.732	-0.018	-0.009
-0.01	-0.029	-0.054	-0.051	0.009	0.086	-0.028	0.036	-1.741	-0.016	-0.018
-0.002	-0.019	-0.223	-0.088	0.005	0.091	-0.027	0.048	-1.75	-0.02	-0.013
0.017	-0.016	-0.293	-0.011	0.003	-0.025	-0.031	0.033	-1.754	-0.016	-0.006
0.036	-0.023	-0.214	0.076	0.01	-0.038	-0.031	0.004	-1.748	-0.016	-0.02
0.038	-0.02	-0.056	0.079	0.009	0.044	-0.03	0.015	-1.743	-0.017	-0.031
0.009	-0.014	0.043	0.036	0.003	0.055	-0.031	0.058	-1.754	-0.009	-0.026
-0.019	-0.02	0.056	-0.011	0.002	0.003	-0.031	0.086	-1.763	-0.007	-0.018
-0.027	-0.036	0.053	0.02	0.002	0.007	-0.032	0.118	-1.762	-0.017	-0.017
-0.016	-0.039	0.064	0.104	0.002	-0.006	-0.033	0.142	-1.763	-0.017	-0.019
0.002	-0.017	0.075	0.101	0.007	-0.143	-0.029	0.067	-1.746	-0.005	-0.012
0.01	-0.001	0.068	0.042	0.022	-0.203	-0.026	-0.035	-1.729	0	-0.003
0.01	-0.009	0.057	0.017	0.035	-0.092	-0.031	-0.04	-1.739	-0.011	-0.01
0.001	-0.018	0.046	0.018	0.023	0.004	-0.033	-0.001	-1.743	-0.021	-0.022
-0.017	-0.011	0.028	0.02	0.004	0.025	-0.034	0.017	-1.756	-0.02	-0.022
-0.026	-0.011	0.018	0.014	0.004	-0.049	-0.036	0.047	-1.798	-0.012	-0.02
-0.027	-0.02	0.02	0.007	0.002	-0.206	-0.026	0.089	-1.812	-0.009	-0.026
-0.016	-0.02	0.012	0.004	-0.007	-0.282	-0.016	0.035	-1.8	-0.012	-0.023
-0.003	-0.015	-0.001	-0.007	0.001	-0.297	-0.023	-0.122	-1.796	-0.017	-0.012
-0.02	-0.017	0.001	-0.016	0.021	-0.336	-0.023	-0.147	-1.785	-0.026	-0.011
-0.029	-0.03	0.004	-0.01	0.023	-0.35	-0.021	0.009	-1.773	-0.03	-0.02
0.016	-0.034	0.002	-0.006	0.018	-0.289	-0.029	0.125	-1.761	-0.03	-0.024
0.045	-0.018	-0.005	-0.002	0.014	-0.144	-0.032	0.152	-1.758	-0.03	-0.017
0.024	-0.012	-0.007	0	-0.003	-0.063	-0.032	0.155	-1.772	-0.023	-0.006
0.021	-0.021	0	-0.009	-0.015	-0.096	-0.032	0.161	-1.791	-0.018	-0.006
0.036	-0.024	0.003	-0.015	-0.007	-0.089	-0.032	0.106	-1.821	-0.028	-0.017
0.037	-0.027	-0.002	-0.009	0.001	-0.195	-0.036	-0.166	-1.867	-0.028	-0.024
0.026	-0.027	-0.014	-0.004	0.002	-0.475	-0.038	-0.426	-1.924	-0.019	-0.018
0.007	-0.023	-0.023	-0.004	0.009	-0.574	-0.038	-0.293	-1.938	-0.019	-0.015
0.003	-0.019	-0.015	-0.004	0.018	-0.433	-0.043	0.013	-1.9	-0.024	-0.016
-0.003	-0.006	-0.006	-0.003	0.017	-0.285	-0.031	0.129	-1.928	-0.024	-0.015
-0.026	0.001	-0.005	0.001	0.008	-0.239	-0.009	0.112	-2.012	-0.02	-0.021
-0.026	-0.01	-0.013	-0.006	0.002	-0.298	-0.016	0.086	-2.027	-0.014	-0.028
-0.005	-0.019	-0.016	-0.015	0.009	-0.342	-0.031	0.063	-1.971	-0.014	-0.027
0.004	-0.024	-0.003	-0.008	0.019	-0.302	-0.02	0.057	-1.896	-0.019	-0.026
0.003	-0.029	-0.001	-0.015	0.011	-0.295	-0.015	0.044	-1.82	-0.017	-0.025
-0.011	-0.021	-0.014	-0.037	0.005	-0.35	-0.027	0.004	-1.781	-0.015	-0.02
-0.016	-0.014	-0.012	-0.051	0.014	-0.385	-0.026	-0.002	-1.766	-0.022	-0.009
0.019	-0.02	-0.001	-0.078	0.02	-0.412	-0.016	0.052	-1.732	-0.029	-0.007
0.033	-0.022	-0.005	-0.105	0.019	-0.427	-0.035	0.103	-1.721	-0.025	-0.014
-0.004	-0.012	-0.011	-0.093	0.01	-0.386	-0.058	0.129	-1.761	-0.021	-0.017
-0.025	-0.013	-0.012	-0.067	0.001	-0.31	-0.045	0.143	-1.784	-0.019	-0.02
-0.009	-0.022	-0.013	-0.046	0.008	-0.236	-0.018	0.139	-1.758	-0.017	-0.02
0.005	-0.02	-0.012	-0.027	0.015	-0.182	0.005	0.096	-1.732	-0.013	-0.006
-0.007	-0.017	-0.016	-0.027	0.01	-0.169	0.025	-0.001	-1.73	-0.01	0.003
-0.031	-0.029	-0.013	-0.042	0	-0.18	0.035	-0.125	-1.735	-0.015	-0.008
-0.029	-0.035	0.003	-0.066	-0.014	-0.129	0.031	-0.226	-1.754	-0.015	-0.016
-0.007	-0.022	0.005	-0.097	-0.021	-0.048	0.003	-0.194	-1.772	-0.011	-0.004
-0.005	-0.014	-0.009	-0.093	-0.015	-0.048	-0.019	-0.026	-1.769	-0.011	0.005
0.006	-0.024	-0.019	-0.034	-0.008	-0.134	-0.007	0.062	-1.758	-0.012	-0.006
0.046	-0.032	-0.016	0.047	-0.003	-0.249	-0.001	0.037	-1.737	-0.012	-0.02
0.064	-0.024	-0.004	0.121	0.007	-0.264	-0.012	0.01	-1.719	-0.009	-0.024
0.049	-0.018	-0.001	0.136	0.013	-0.18	-0.022	-0.03	-1.736	-0.005	-0.02
0.033	-0.026	-0.007	0.112	0.016	-0.155	-0.028	-0.073	-1.752	-0.007	-0.018
0.019	-0.037	0.001	0.106	0.02	-0.143	-0.031	-0.076	-1.745	-0.016	-0.014
0	-0.03	0.008	0.076	0.013	-0.084	-0.034	-0.084	-1.727	-0.025	-0.014
-0.007	-0.007	0.01	0.017	-0.003	-0.083	-0.032	-0.105	-1.704	-0.028	-0.021
-0.004	-0.008	0.008	-0.013	-0.008	-0.098	-0.031	-0.12	-1.711	-0.024	-0.025
-0.008	-0.029	-0.009	-0.019	0	-0.086	-0.04	-0.145	-1.746	-0.018	-0.02
-0.001	-0.031	-0.012	-0.021	0.003	-0.136	-0.038	-0.11	-1.757	-0.016	-0.016
0.021	-0.021	-0.004	-0.018	-0.007	-0.169	-0.022	-0.007	-1.757	-0.014	-0.02
0.022	-0.022	-0.015	-0.009	-0.009	-0.138	-0.019	0.046	-1.777	-0.01	-0.024
0.002	-0.025	-0.018	0.003	0.016	-0.156	-0.029	0.079	-1.791	-0.011	-0.024
-0.017	-0.021	0.001	0.015	0.028	-0.225	-0.03	0.097	-1.774	-0.02	-0.021
-0.025	-0.009	0.003	0.011	0.009	-0.253	-0.019	0.031	-1.76	-0.023	-0.018
-0.013	-0.004	-0.008	-0.001	-0.002	-0.217	-0.009	-0.022	-1.782	-0.014	-0.018
-0.003	-0.024	0.001	0.004	-0.004	-0.214	-0.01	-0.059	-1.791	-0.011	-0.02
-0.009	-0.033	0.013	0.019	-0.007	-0.255	-0.017	-0.139	-1.767	-0.019	-0.018
-0.002	-0.023	0.009	0.017	0	-0.299	-0.023	-0.145	-1.763	-0.018	-0.008
0.018	-0.024	0.003	0	0.008	-0.391	-0.024	-0.062	-1.789	-0.017	-0.001
0.023	-0.026	-0.002	-0.001	0.009	-0.447	-0.023	-0.014	-1.807	-0.02	-0.006
0.029	-0.022	-0.004	0.014	0.013	-0.39	-0.027	0.004	-1.793	-0.019	-0.014
0.016	-0.026	0.002	0.013	0.018	-0.336	-0.027	0.031	-1.769	-0.026	-0.011
-0.041	-0.027	0.001	0.006	0.017	-0.307	-0.02	0.024	-1.78	-0.03	-0.011
-0.052	-0.023	-0.011	0.01	0.017	-0.276	-0.026	-0.007	-1.813	-0.021	-0.017
0.005	-0.022	-0.018	0.004	0.032	-0.301	-0.04	-0.01	-1.811	-0.022	-0.008
0.029	-0.026	-0.026	0.001	0.055	-0.332	-0.034	-0.031	-1.796	-0.025	-0.002
0.027	-0.034	-0.02	0.011	0.067	-0.371	-0.021	-0.068	-1.781	-0.017	-0.016
0.043	-0.034	0.003	0.009	0.062	-0.507	-0.028	-0.039	-1.763	-0.014	-0.02
0.029	-0.028	0.005	-0.001	0.045	-0.613	-0.033	0.01	-1.809	-0.015	-0.006
-0.016	-0.024	-0.007	-0.003	0.016	-0.542	-0.023	0.022	-1.881	-0.013	-0.007
-0.029	-0.014	0.003	-0.01	-0.02	-0.399	-0.024	0.033	-1.865	-0.021	-0.018
-0.019	-0.01	0.012	-0.027	-0.032	-0.337	-0.036	0.046	-1.82	-0.025	-0.009
-0.034	-0.022	0.005	-0.055	-0.028	-0.342	-0.04	0.041	-1.812	-0.014	-0.002
-0.041	-0.03	0.006	-0.095	-0.04	-0.359	-0.033	0.034	-1.796	-0.01	-0.016
-0.007	-0.024	0.011	-0.166	-0.039	-0.377	-0.02	0.035	-1.764	-0.015	-0.023
0.014	-0.021	0.008	-0.222	-0.013	-0.349	-0.016	0.031	-1.751	-0.018	-0.012
-0.004	-0.027	0.009	-0.15	-0.003	-0.32	-0.025	0.021	-1.754	-0.019	-0.012
-0.013	-0.023	0.008	0.013	-0.011	-0.32	-0.029	0.017	-1.752	-0.021	-0.024
-0.01	-0.018	-0.001	0.101	-0.012	-0.293	-0.023	0.021	-1.749	-0.029	-0.022
-0.014	-0.017	-0.007	0.084	-0.012	-0.272	-0.022	0.018	-1.752	-0.027	-0.02
-0.004	-0.007	-0.006	0.024	-0.02	-0.249	-0.034	0.011	-1.749	-0.013	-0.025
0.008	-0.007	-0.008	-0.03	-0.023	-0.189	-0.037	0.015	-1.747	-0.007	-0.024
-0.004	-0.02	-0.015	-0.066	-0.014	-0.116	-0.028	0.015	-1.749	-0.012	-0.024
-0.015	-0.019	-0.015	-0.088	-0.011	-0.027	-0.026	0.003	-1.743	-0.015	-0.023
-0.015	-0.022	-0.007	-0.052	-0.014	0.005	-0.038	0.005	-1.741	-0.016	-0.015
-0.01	-0.042	-0.005	0.036	-0.004	-0.052	-0.046	0.015	-1.744	-0.012	-0.014
0.015	-0.036	-0.002	0.083	-0.003	-0.11	-0.037	0.013	-1.736	-0.004	-0.023
0.047	0.007	0.001	0.063	-0.016	-0.085	-0.03	0.006	-1.727	-0.009	-0.023
0.046	0.014	-0.006	0.033	-0.003	0.033	-0.037	0.006	-1.72	-0.016	-0.015
0.013	-0.024	-0.012	0.02	0.024	0.125	-0.036	0.006	-1.715	-0.012	-0.012
-0.007	-0.038	-0.002	0.018	0.024	0.142	-0.022	0.001	-1.716	-0.01	-0.017
0.003	-0.027	0.009	0.017	0.011	0.148	-0.015	-0.004	-1.718	-0.013	-0.021
0.027	-0.031	0.001	0.009	0.011	0.127	-0.022	-0.002	-1.716	-0.019	-0.015
0.037	-0.031	-0.007	-0.001	0.013	0.061	-0.026	0.004	-1.717	-0.025	-0.005
0.01	-0.014	-0.001	-0.003	0.009	-0.02	-0.019	0.008	-1.719	-0.022	-0.002
-0.001	-0.009	0.005	0.003	0.01	-0.119	-0.013	0.009	-1.712	-0.018	-0.005
0.025	-0.011	0.001	0.003	0.012	-0.191	-0.014	0.011	-1.706	-0.016	-0.014
0.024	-0.01	-0.008	-0.004	0.008	-0.148	-0.015	0.014	-1.709	-0.013	-0.024
0.012	-0.021	-0.011	-0.005	0.009	-0.037	-0.015	0.011	-1.723	-0.01	-0.023
0.007	-0.023	-0.01	-0.009	0.011	0.009	-0.024	0.002	-1.76	-0.017	-0.017
-0.015	-0.01	-0.002	-0.019	0.016	0.019	-0.038	-0.001	-1.782	-0.031	-0.01
-0.016	-0.01	0.003	-0.021	0.03	0.043	-0.042	0.007	-1.762	-0.029	-0.007
0.005	-0.02	-0.009	-0.019	0.036	-0.039	-0.031	0	-1.774	-0.022	-0.013
0.014	-0.02	-0.012	-0.018	0.031	-0.194	-0.022	-0.017	-1.843	-0.021	-0.023
0.016	-0.01	-0.014	-0.014	0.034	-0.224	-0.021	-0.008	-1.933	-0.011	-0.025
-0.003	-0.004	-0.039	0	0.031	-0.169	-0.02	0.016	-2.048	-0.01	-0.024
-0.035	-0.006	-0.052	0.007	0.017	-0.173	-0.025	0.029	-2.139	-0.02	-0.022
-0.031	-0.007	0.001	-0.012	0.016	-0.246	-0.039	0.023	-2.127	-0.015	-0.018
-0.017	-0.005	0.094	-0.065	0.022	-0.313	-0.046	0.009	-2.022	-0.009	-0.019
-0.025	-0.01	0.117	-0.135	0.014	-0.344	-0.039	0.009	-1.904	-0.015	-0.021
-0.014	-0.025	0.059	-0.145	-0.004	-0.368	-0.038	0.025	-1.837	-0.018	-0.016
-0.001	-0.029	0.016	-0.061	-0.006	-0.353	-0.04	0.031	-1.807	-0.014	-0.011
-0.021	-0.015	0.006	0.044	0.012	-0.332	-0.02	0.029	-1.787	-0.023	-0.021
-0.014	-0.012	-0.005	0.111	0.018	-0.39	-0.002	0.03	-1.773	-0.028	-0.024
0.022	-0.024	-0.015	0.149	0.012	-0.434	-0.007	0.034	-1.755	-0.014	-0.005
0.017	-0.037	-0.023	0.157	0.017	-0.381	-0.012	0.03	-1.759	-0.012	0.006
-0.002	-0.058	-0.029	0.139	0.024	-0.314	-0.036	0.017	-1.788	-0.029	-0.003
0.013	-0.064	-0.022	0.136	0.017	-0.284	-0.057	0.004	-1.794	-0.031	-0.015
0.025	-0.033	-0.014	0.134	0.014	-0.267	-0.025	-0.003	-1.777	-0.024	-0.013
0.012	-0.011	-0.015	0.08	0.02	-0.248	0.009	0	-1.762	-0.018	-0.004
0.001	-0.015	-0.017	0.01	0.024	-0.217	0.008	0.008	-1.766	-0.012	-0.008
0	-0.014	-0.013	-0.021	0.016	-0.2	0.014	0.012	-1.774	-0.013	-0.019
0.012	-0.018	-0.007	-0.026	0.001	-0.202	0.029	0.015	-1.766	-0.015	-0.019
0.021	-0.034	-0.002	-0.027	-0.002	-0.191	0.021	0.023	-1.757	-0.017	-0.021
0.01	-0.036	0.002	-0.043	0.003	-0.112	0.002	0.036	-1.764	-0.028	-0.027
0	-0.028	0.004	-0.074	-0.001	0.042	0.004	0.076	-1.763	-0.027	-0.02
-0.003	-0.027	-0.006	-0.114	0.001	0.11	0.005	0.122	-1.748	-0.017	-0.009
0.006	-0.026	-0.019	-0.155	0.015	0.026	-0.01	0.147	-1.74	-0.027	-0.013
0.03	-0.02	-0.015	-0.166	0.03	-0.063	-0.026	0.132	-1.741	-0.03	-0.021
0.019	-0.019	-0.015	-0.144	0.034	-0.119	-0.042	-0.068	-1.732	-0.013	-0.021
-0.016	-0.016	-0.03	-0.092	0.026	-0.191	-0.051	-0.383	-1.726	-0.009	-0.016
-0.013	-0.015	-0.031	-0.024	0.024	-0.237	-0.045	-0.404	-1.75	-0.02	-0.013
0.002	-0.025	-0.018	-0.011	0.025	-0.202	-0.039	-0.122	-1.774	-0.02	-0.017
-0.002	-0.034	-0.003	-0.022	0.006	-0.108	-0.036	0.071	-1.765	-0.011	-0.018
-0.005	-0.038	0.007	0.027	-0.019	-0.071	-0.027	0.097	-1.755	-0.009	-0.014
-0.003	-0.048	0.008	0.051	-0.02	-0.132	-0.016	0.095	-1.752	-0.01	-0.013
-0.004	-0.051	0.002	0.038	-0.008	-0.219	-0.018	0.085	-1.731	-0.01	-0.018
-0.006	-0.037	-0.009	0.082	-0.008	-0.359	-0.022	0.083	-1.716	-0.01	-0.019
-0.005	-0.018	-0.012	0.122	-0.011	-0.472	-0.02	0.094	-1.746	-0.011	-0.021
-0.003	-0.008	0	0.085	-0.006	-0.431	-0.019	0.081	-1.789	-0.007	-0.021
-0.017	-0.026	0.002	0.036	-0.003	-0.468	-0.02	0.076	-1.793	-0.012	-0.013
-0.019	-0.04	-0.001	0.008	-0.002	-0.735	-0.019	0.092	-1.783	-0.031	-0.013
0.001	-0.022	-0.003	-0.06	-0.003	-0.9	-0.017	0.083	-1.791	-0.032	-0.021
0.011	-0.004	-0.014	-0.163	-0.008	-0.612	-0.021	0.047	-1.793	-0.018	-0.02
0.005	-0.009	-0.014	-0.207	-0.005	-0.197	-0.035	0.003	-1.788	-0.025	-0.011
0.003	-0.019	-0.044	-0.106	-0.002	-0.213	-0.041	-0.033	-1.795	-0.028	-0.004
0.012	-0.017	-0.16	0.093	-0.006	-0.364	-0.032	-0.044	-1.79	-0.012	-0.013
0.021	-0.012	-0.181	0.209	-0.001	-0.268	-0.025	-0.015	-1.755	-0.009	-0.021
0.022	-0.02	-0.037	0.166	0.007	-0.165	-0.029	0.053	-1.73	-0.016	-0.008
0.012	-0.028	0.046	0.05	0.013	-0.224	-0.031	0.059	-1.74	-0.012	-0.008
-0.007	-0.029	0.047	-0.065	0.021	-0.43	-0.034	-0.043	-1.765	-0.007	-0.019
-0.016	-0.023	0.073	-0.156	0.024	-0.593	-0.036	-0.136	-1.785	-0.009	-0.009
-0.017	-0.012	0.08	-0.214	0.015	-0.444	-0.023	-0.146	-1.779	-0.009	-0.006
-0.009	-0.017	0.067	-0.22	0.006	-0.199	-0.021	-0.107	-1.763	-0.006	-0.022
0.009	-0.032	0.067	-0.18	0.001	-0.26	-0.037	-0.063	-1.771	-0.012	-0.03
0.017	-0.024	0.06	-0.132	-0.007	-0.463	-0.039	-0.048	-1.781	-0.026	-0.021
0.013	-0.01	0.054	-0.039	-0.006	-0.476	-0.03	-0.048	-1.764	-0.028	-0.011
0.013	-0.014	0.042	0.085	-0.004	-0.397	-0.029	-0.045	-1.744	-0.023	-0.011
0.011	-0.018	0.018	0.131	-0.007	-0.415	-0.025	-0.055	-1.745	-0.021	-0.019
0.011	-0.011	0.02	0.126	0.001	-0.434	-0.022	-0.059	-1.755	-0.016	-0.026
0.014	-0.004	0.027	0.128	0.009	-0.353	-0.027	-0.009	-1.762	-0.011	-0.021
0.002	-0.007	0.007	0.089	0.008	-0.21	-0.023	0.005	-1.785	-0.013	-0.015
-0.011	-0.013	0	0.032	0.007	-0.015	-0.015	-0.058	-1.807	-0.025	-0.015
0.003	-0.013	0.016	0.02	-0.002	0.128	-0.017	-0.041	-1.792	-0.029	-0.015
0.007	-0.024	0.015	0.035	-0.003	0.17	-0.025	0.047	-1.781	-0.015	-0.021
-0.021	-0.037	-0.004	0.037	0.009	0.193	-0.032	0.082	-1.783	-0.011	-0.024
-0.026	-0.023	-0.019	0.017	0.002	0.179	-0.026	0.092	-1.76	-0.026	-0.022
0.009	-0.009	-0.024	-0.005	-0.005	0.169	-0.018	0.015	-1.734	-0.024	-0.019
0.027	-0.014	-0.009	-0.012	0.007	0.175	-0.025	-0.161	-1.732	-0.015	-0.01
0.01	-0.015	0.007	-0.013	0.007	0.096	-0.033	-0.176	-1.744	-0.021	-0.007
0.003	-0.015	-0.002	-0.02	0.006	0.029	-0.032	-0.012	-1.793	-0.019	-0.011
-0.002	-0.014	-0.014	-0.011	0.02	0.063	-0.026	0.074	-1.837	-0.009	-0.012
-0.026	-0.007	-0.008	0.009	0.019	0.071	-0.014	0.051	-1.807	-0.014	-0.011
-0.026	-0.007	-0.004	0.012	0.007	-0.029	-0.007	0.016	-1.773	-0.019	-0.008
-0.004	-0.014	-0.02	0.016	0.001	-0.149	-0.012	-0.009	-1.803	-0.013	-0.007
0	-0.022	-0.026	0.022	-0.006	-0.199	-0.019	-0.009	-1.822	-0.013	-0.014
0.005	-0.024	-0.012	0.015	-0.002	-0.232	-0.018	0.021	-1.817	-0.018	-0.017
0.019	-0.02	-0.009	0.006	0.01	-0.265	-0.013	0.055	-1.852	-0.015	-0.017
0.005	-0.022	-0.01	0.009	0.015	-0.284	-0.016	0.082	-1.883	-0.009	-0.014
-0.011	-0.023	-0.005	0.017	0.026	-0.429	-0.021	0.084	-1.849	-0.012	-0.007
0.008	-0.017	-0.006	0.004	0.04	-0.666	-0.029	0.055	-1.809	-0.022	-0.007
0.007	-0.027	-0.011	-0.015	0.04	-0.728	-0.038	0.031	-1.799	-0.028	-0.014
-0.02	-0.044	-0.011	-0.019	0.021	-0.538	-0.04	0.001	-1.789	-0.027	-0.018
-0.009	-0.037	0.001	-0.017	0.004	-0.325	-0.039	-0.041	-1.793	-0.024	-0.015
0.009	-0.019	0.009	-0.013	0.008	-0.341	-0.037	-0.057	-1.805	-0.018	-0.006
0.013	-0.015	-0.001	0	0.009	-0.338	-0.033	-0.038	-1.794	-0.014	-0.009
0.034	-0.021	-0.008	0.009	-0.003	-0.08	-0.024	0.043	-1.773	-0.019	-0.024
0.026	-0.025	-0.005	0.001	0.002	0.027	-0.014	0.134	-1.756	-0.021	-0.028
-0.008	-0.021	-0.001	-0.013	0.02	-0.222	-0.017	0.083	-1.737	-0.022	-0.015
-0.015	-0.017	0.005	-0.012	0.022	-0.432	-0.027	-0.043	-1.712	-0.02	-0.008
-0.01	-0.023	0.001	-0.009	0.01	-0.375	-0.033	-0.106	-1.696	-0.01	-0.018
-0.013	-0.027	-0.015	-0.02	-0.003	-0.276	-0.035	-0.17	-1.689	-0.005	-0.02
-0.017	-0.022	-0.016	-0.014	-0.01	-0.253	-0.032	-0.189	-1.677	-0.016	-0.014
-0.009	-0.023	-0.001	0.006	-0.013	-0.201	-0.028	-0.061	-1.686	-0.027	-0.023
0.01	-0.027	-0.003	0.003	-0.017	-0.133	-0.03	0.06	-1.72	-0.024	-0.025
0.017	-0.025	-0.008	-0.014	-0.008	-0.105	-0.028	0.037	-1.719	-0.019	-0.009
0.013	-0.025	0.002	-0.026	0.007	-0.036	-0.02	-0.036	-1.698	-0.024	-0.005
0.012	-0.023	0.003	-0.027	0.008	-0.004	-0.021	-0.037	-1.776	-0.025	-0.017
0.012	-0.028	-0.014	-0.015	0.015	-0.162	-0.029	0.001	-1.95	-0.016	-0.026
0.011	-0.042	-0.019	-0.012	0.025	-0.274	-0.028	-0.004	-2.048	-0.017	-0.028
0.011	-0.027	0.006	-0.018	0.021	-0.146	-0.025	-0.022	-2.006	-0.024	-0.025
0.009	-0.012	0.02	-0.006	0.01	0.046	-0.026	-0.02	-1.946	-0.017	-0.017
0.009	-0.025	-0.002	0.016	0	0.135	-0.023	-0.014	-1.899	-0.004	-0.019
0.011	-0.023	-0.022	0.007	0	0.062	-0.023	-0.011	-1.824	-0.008	-0.022
0.001	-0.011	-0.021	-0.018	0.006	-0.051	-0.026	-0.003	-1.774	-0.023	-0.011
-0.013	-0.012	-0.01	-0.021	0.007	-0.035	-0.027	0.019	-1.761	-0.027	-0.005
-0.004	-0.007	0.002	-0.025	0.009	0.024	-0.027	0.036	-1.748	-0.016	-0.006
0.02	-0.009	-0.001	-0.055	0.01	0.088	-0.025	0.033	-1.749	-0.005	-0.008
0.017	-0.03	-0.014	-0.097	0.01	0.167	-0.021	0.02	-1.775	-0.008	-0.019
-0.007	-0.029	-0.02	-0.119	0.02	0.096	-0.021	0.001	-1.791	-0.022	-0.022
-0.007	-0.014	-0.015	-0.097	0.023	-0.037	-0.025	-0.022	-1.766	-0.03	-0.012
0.007	-0.024	-0.006	-0.071	0.012	-0.077	-0.028	-0.034	-1.739	-0.021	-0.015
0.007	-0.032	0.004	-0.093	0.013	-0.169	-0.029	-0.021	-1.762	-0.009	-0.027
-0.007	-0.02	0.006	-0.118	0.015	-0.328	-0.027	0.009	-1.789	-0.014	-0.028
-0.017	-0.008	0.007	-0.086	0.002	-0.425	-0.017	0.029	-1.767	-0.027	-0.017
-0.007	-0.027	0.008	-0.008	0	-0.442	-0.011	0.024	-1.766	-0.023	-0.007
0.004	-0.055	0.002	0.074	0.002	-0.389	-0.015	0.018	-1.792	-0.011	-0.011
0	-0.043	0.01	0.129	-0.009	-0.321	-0.012	0.026	-1.772	-0.009	-0.022
0	-0.016	0.023	0.152	-0.017	-0.335	-0.004	0.014	-1.748	-0.014	-0.025
0	-0.019	0.013	0.13	-0.016	-0.391	-0.006	-0.005	-1.767	-0.019	-0.02
-0.005	-0.034	0.003	0.064	-0.005	-0.348	-0.011	0.011	-1.79	-0.02	-0.014
0.006	-0.038	0.003	-0.01	0.013	-0.265	-0.018	0.034	-1.8	-0.025	-0.016
0.017	-0.015	0.003	-0.086	0.017	-0.323	-0.035	0.038	-1.794	-0.033	-0.016
0.006	0.016	0	-0.11	0.011	-0.463	-0.04	0.037	-1.781	-0.03	-0.013
-0.006	0.01	-0.007	-0.033	0.007	-0.544	-0.031	0.039	-1.789	-0.02	-0.013
-0.007	-0.013	-0.014	0.062	0.001	-0.511	-0.032	0.045	-1.8	-0.012	-0.012
0.005	-0.02	-0.013	0.098	-0.003	-0.364	-0.034	0.046	-1.785	-0.01	-0.008
0.014	-0.022	-0.003	0.088	-0.004	-0.327	-0.029	0.038	-1.764	-0.011	-0.006
0	-0.015	0	0.059	-0.003	-0.461	-0.031	0.031	-1.773	-0.011	-0.013
0	-0.011	-0.011	0.04	0.007	-0.433	-0.038	0.032	-1.793	-0.011	-0.025
0.01	-0.023	-0.011	0.038	0.009	-0.271	-0.043	0.035	-1.786	-0.01	-0.018
0.008	-0.016	-0.001	0.028	-0.003	-0.204	-0.047	0.035	-1.771	-0.011	-0.003
0.017	-0.001	-0.001	0.012	0.002	-0.151	-0.046	0.035	-1.78	-0.022	-0.003
0.018	-0.007	-0.003	0.01	0.016	-0.122	-0.032	0.03	-1.789	-0.027	-0.016
0.007	-0.014	0	0.017	0.016	-0.137	-0.012	0.029	-1.779	-0.014	-0.026
0.004	-0.015	0.001	0.027	0.012	-0.126	0.004	0.04	-1.761	-0.008	-0.016
0.006	-0.021	-0.004	0.037	0.013	-0.157	0.005	0.036	-1.743	-0.013	-0.009
0.015	-0.024	-0.003	0.034	0.015	-0.219	-0.019	0.013	-1.731	-0.015	-0.017
0.015	-0.017	0.005	0.026	0.005	-0.181	-0.04	0.007	-1.743	-0.017	-0.021
0.008	-0.016	0.006	0.009	-0.015	-0.082	-0.038	0.025	-1.759	-0.023	-0.024
-0.001	-0.04	0.002	-0.035	-0.015	-0.095	-0.049	0.023	-1.755	-0.016	-0.02
-0.024	-0.055	-0.01	-0.092	0	-0.114	-0.058	-0.013	-1.761	-0.002	-0.013
-0.017	-0.032	-0.024	-0.152	0.003	0.011	-0.029	-0.042	-1.779	-0.012	-0.018
0.016	-0.018	-0.016	-0.181	-0.003	0.078	0.001	-0.048	-1.774	-0.024	-0.02
0.025	-0.025	0.001	-0.098	0.005	-0.005	0.016	-0.048	-1.757	-0.012	-0.011
0.011	-0.03	-0.001	0.058	0.02	-0.101	0.03	-0.039	-1.75	-0.014	-0.012
-0.007	-0.034	-0.01	0.152	0.026	-0.212	0.035	-0.014	-1.756	-0.03	-0.018
-0.015	-0.025	-0.009	0.15	0.029	-0.301	0.023	0.009	-1.757	-0.029	-0.012
-0.013	-0.012	0.001	0.094	0.02	-0.259	0.01	0.018	-1.749	-0.02	-0.011
-0.012	-0.011	0	0.027	-0.001	-0.17	0.007	0.022	-1.756	-0.017	-0.02
-0.013	-0.013	-0.017	-0.016	-0.01	-0.112	-0.01	0.023	-1.773	-0.012	-0.02
-0.017	-0.015	-0.026	-0.024	-0.007	-0.087	-0.033	0.021	-1.774	-0.004	-0.01
-0.009	-0.019	-0.02	-0.01	-0.011	-0.19	-0.03	0.008	-1.771	-0.006	-0.015
0.01	-0.029	-0.014	-0.02	-0.008	-0.349	-0.029	-0.008	-1.774	-0.021	-0.024
0.017	-0.038	-0.01	-0.06	0.008	-0.419	-0.045	0.009	-1.749	-0.024	-0.016
0.017	-0.029	-0.001	-0.058	0.015	-0.509	-0.044	0.029	-1.723	-0.024	-0.012
0.009	-0.011	0.009	-0.009	0.02	-0.585	-0.034	0.015	-1.764	-0.036	-0.017
-0.013	-0.009	0.001	0.003	0.036	-0.505	-0.034	0.006	-1.818	-0.027	-0.017
-0.015	-0.021	-0.014	-0.042	0.036	-0.433	-0.036	0.017	-1.846	0.001	-0.018
0.008	-0.028	0.002	-0.138	0.018	-0.427	-0.034	0.019	-1.889	-0.002	-0.011
0.019	-0.023	0.027	-0.24	0.006	-0.372	-0.021	0.038	-1.914	-0.02	-0.002
0.004	-0.019	0.01	-0.189	-0.003	-0.315	-0.007	0.084	-1.894	-0.013	-0.015
-0.009	-0.024	-0.009	-0.028	-0.003	-0.264	-0.011	0.106	-1.863	-0.006	-0.023
0.004	-0.03	0	0.013	0.01	-0.197	-0.021	0.106	-1.809	-0.018	-0.01
0.017	-0.022	0.005	-0.04	0.021	-0.197	-0.024	0.055	-1.751	-0.024	-0.018
0.003	-0.014	0.005	-0.061	0.021	-0.296	-0.031	-0.18	-1.742	-0.021	-0.032
-0.011	-0.022	0.002	-0.089	0.017	-0.402	-0.038	-0.44	-1.757	-0.024	-0.02
0.001	-0.035	-0.017	-0.099	0.015	-0.376	-0.034	-0.358	-1.756	-0.028	-0.008
0.015	-0.03	-0.02	-0.022	0.005	-0.27	-0.024	-0.051	-1.76	-0.025	-0.015
0.004	-0.017	0.001	0.065	-0.004	-0.251	-0.025	0.098	-1.787	-0.018	-0.019
-0.02	-0.024	0.007	0.106	0	-0.28	-0.034	0.077	-1.808	-0.013	-0.018
-0.02	-0.032	-0.001	0.118	0.006	-0.226	-0.029	0.034	-1.803	-0.012	-0.015
0.002	-0.018	0.005	0.09	0.006	-0.132	-0.018	0.004	-1.786	-0.006	-0.009
0.01	-0.002	0.016	0.05	0.006	-0.117	-0.028	0.003	-1.777	-0.008	-0.006
0.005	-0.012	0.015	0.03	0.016	-0.185	-0.044	0.01	-1.786	-0.027	-0.009
0.005	-0.026	0.003	0.016	0.021	-0.222	-0.041	0.013	-1.797	-0.028	-0.016
0.006	-0.028	0.013	0.014	0.007	-0.178	-0.018	0.035	-1.801	-0.007	-0.02
0.003	-0.023	0.035	0.039	-0.014	-0.163	-0.004	0.003	-1.802	-0.004	-0.012
0.003	-0.021	0.018	0.044	-0.02	-0.248	-0.018	-0.095	-1.801	-0.014	-0.006
0.007	-0.024	-0.006	0.005	-0.008	-0.371	-0.025	-0.115	-1.78	-0.018	-0.008
-0.006	-0.029	0.002	-0.021	0.004	-0.44	-0.016	-0.063	-1.754	-0.02	-0.007
-0.019	-0.031	0.015	-0.022	0.017	-0.439	-0.021	-0.047	-1.749	-0.02	-0.011
-0.003	-0.021	0.029	-0.048	0.027	-0.439	-0.032	-0.052	-1.746	-0.019	-0.024
-0.001	-0.01	0.048	-0.104	0.017	-0.331	-0.034	-0.047	-1.743	-0.02	-0.032
-0.03	-0.019	0.061	-0.123	0.007	-0.122	-0.03	-0.042	-1.755	-0.02	-0.024
-0.021	-0.028	0.066	-0.057	0.015	-0.088	-0.022	-0.031	-1.763	-0.019	-0.009
0.012	-0.022	0.069	0.067	0.022	-0.164	-0.021	-0.017	-1.757	-0.019	-0.011
0.018	-0.017	0.013	0.176	0.017	-0.143	-0.031	-0.004	-1.76	-0.02	-0.023
0.01	-0.025	-0.141	0.204	0.011	-0.057	-0.038	0.011	-1.787	-0.018	-0.019
0.01	-0.026	-0.247	0.151	0	0.06	-0.033	0.018	-1.793	-0.021	-0.013
0.023	-0.012	-0.171	0.084	-0.016	0.153	-0.026	0.011	-1.765	-0.029	-0.017
0.019	-0.017	-0.052	0.034	-0.014	0.192	-0.024	0.003	-1.74	-0.025	-0.023
0.007	-0.034	-0.022	-0.024	0.004	0.181	-0.024	0.007	-1.737	-0.014	-0.022
0.018	-0.026	-0.003	-0.075	0.021	0.073	-0.023	0.02	-1.736	-0.016	-0.012
0.019	-0.015	0.043	-0.076	0.026	-0.061	-0.026	0.029	-1.73	-0.018	-0.009
0.01	-0.018	0.049	-0.054	0.017	-0.123	-0.029	0.033	-1.737	-0.012	-0.013
0.002	-0.019	0.032	-0.056	0.003	-0.148	-0.028	0.028	-1.755	-0.015	-0.017
-0.022	-0.019	0.039	-0.071	0.003	-0.161	-0.027	0.022	-1.771	-0.022	-0.019
-0.015	-0.017	0.034	-0.063	0.001	-0.183	-0.031	0.028	-1.783	-0.025	-0.014
0.022	-0.011	0.012	-0.044	-0.014	-0.235	-0.033	0.03	-1.781	-0.022	-0.017
0.019	-0.007	0.007	-0.032	-0.019	-0.248	-0.032	0.019	-1.761	-0.015	-0.026
-0.009	-0.012	0.008	-0.007	-0.011	-0.255	-0.035	0.018	-1.743	-0.012	-0.019
-0.007	-0.018	0.001	0.024	-0.006	-0.324	-0.035	0.021	-1.741	-0.016	-0.01
0.01	-0.019	0.003	0.035	-0.006	-0.338	-0.032	0.019	-1.739	-0.019	-0.015
0	-0.026	0.004	0.029	-0.006	-0.269	-0.029	0.016	-1.734	-0.019	-0.022
-0.028	-0.031	0.001	0.023	0.002	-0.209	-0.024	0.014	-1.738	-0.018	-0.026
-0.027	-0.023	0.002	0.013	0.022	-0.178	-0.02	0.016	-1.744	-0.017	-0.019
0.006	-0.01	0.002	0.001	0.03	-0.163	-0.021	0.018	-1.734	-0.021	-0.009
0.013	-0.001	-0.003	0.001	0.016	-0.149	-0.022	0.016	-1.73	-0.026	-0.011
-0.002	-0.005	-0.014	0.004	0.009	-0.086	-0.019	0.014	-1.749	-0.018	-0.01
-0.003	-0.016	-0.016	-0.001	0.014	-0.018	-0.022	0.014	-1.764	-0.011	-0.012
-0.003	-0.018	-0.002	-0.007	0.012	-0.018	-0.031	0.012	-1.761	-0.016	-0.024
0.009	-0.015	-0.006	-0.012	0.003	-0.036	-0.027	0.012	-1.79	-0.019	-0.021
0.01	-0.022	-0.016	-0.01	-0.008	-0.042	-0.016	0.02	-1.822	-0.021	-0.009
-0.016	-0.031	-0.005	-0.006	-0.007	-0.044	-0.015	0.032	-1.815	-0.025	-0.008
-0.015	-0.024	0.007	-0.008	-0.001	-0.037	-0.024	0.035	-1.893	-0.022	-0.01
0.003	-0.011	0.01	0.003	-0.004	-0.037	-0.029	0.033	-2.043	-0.018	-0.007
-0.014	-0.016	0.004	-0.015	0.001	-0.058	-0.028	0.033	-2.072	-0.018	-0.013
-0.022	-0.029	-0.008	-0.09	0.015	-0.082	-0.035	0.03	-2.007	-0.021	-0.024
0.012	-0.026	-0.012	-0.118	0.027	-0.118	-0.045	0.018	-1.962	-0.029	-0.023
0.032	-0.021	-0.011	-0.057	0.029	-0.226	-0.041	-0.008	-1.903	-0.025	-0.015
0.014	-0.027	-0.011	-0.015	0.014	-0.329	-0.043	-0.017	-1.844	-0.014	-0.015
0.005	-0.037	-0.005	-0.015	0.002	-0.32	-0.054	0.014	-1.845	-0.016	-0.012
0.007	-0.045	0.002	-0.011	0.009	-0.312	-0.042	0.044	-1.85	-0.017	-0.007
0.004	-0.028	0.004	-0.038	0.009	-0.347	-0.019	0.061	-1.797	-0.015	-0.016
0.013	0	-0.002	-0.08	0	-0.375	-0.006	0.087	-1.753	-0.013	-0.018
0.022	-0.004	-0.014	-0.042	-0.004	-0.425	0.008	0.071	-1.765	-0.003	-0.011
0.02	-0.017	-0.008	0.049	-0.005	-0.455	0.018	-0.007	-1.77	0.001	-0.024
0.021	-0.016	0.014	0.094	-0.001	-0.472	0.01	-0.064	-1.738	-0.009	-0.029
0.012	-0.024	0.012	0.102	0.007	-0.529	0.011	-0.061	-1.704	-0.007	-0.011
0.001	-0.034	-0.013	0.116	0.011	-0.544	0.033	-0.043	-1.702	-0.004	-0.012
0.002	-0.037	-0.017	0.109	0.015	-0.499	0.039	-0.037	-1.736	-0.015	-0.023
0.003	-0.034	-0.001	0.038	0.018	-0.487	0.024	-0.031	-1.786	-0.022	-0.018
0.001	-0.024	-0.002	-0.08	0.013	-0.494	-0.003	-0.019	-1.787	-0.019	-0.01
0.001	-0.022	-0.01	-0.19	0.007	-0.453	-0.035	-0.005	-1.687	-0.021	-0.01
0.001	-0.027	-0.009	-0.231	0.002	-0.366	-0.048	-0.004	-1.603	-0.017	-0.01
0.001	-0.024	-0.008	-0.148	0.001	-0.272	-0.043	-0.009	-1.65	-0.001	-0.009
0	-0.02	-0.005	0.026	0.008	-0.207	-0.036	0	-1.742	0	-0.013
0	-0.021	0	0.148	0.009	-0.157	-0.034	0.006	-1.79	-0.02	-0.015
-0.001	-0.022	-0.002	0.155	0.003	-0.129	-0.032	-0.004	-1.806	-0.028	-0.013
-0.001	-0.024	-0.003	0.129	0.008	-0.154	-0.027	-0.008	-1.802	-0.02	-0.021
-0.001	-0.017	0.008	0.069	0.014	-0.149	-0.018	-0.009	-1.768	-0.022	-0.026
-0.002	-0.009	0.007	-0.072	0.013	-0.074	-0.018	-0.01	-1.739	-0.025	-0.015
-0.003	-0.018	-0.006	-0.193	0.02	-0.093	-0.03	0.006	-1.744	-0.013	-0.006
-0.002	-0.022	0.015	-0.16	0.019	-0.247	-0.028	0.014	-1.746	-0.009	-0.013
-0.003	-0.018	0.033	-0.032	0.011	-0.349	-0.018	0.004	-1.74	-0.018	-0.021
-0.006	-0.029	0.008	0.032	0.007	-0.349	-0.024	0.007	-1.78	-0.021	-0.013
0.005	-0.037	-0.006	0.032	0.006	-0.344	-0.032	0.024	-1.83	-0.018	-0.013
0.013	-0.03	0.007	0.006	0.008	-0.31	-0.04	0.03	-1.825	-0.022	-0.026
0.009	-0.02	0.011	-0.048	0.016	-0.241	-0.047	0.03	-1.823	-0.026	-0.021
0.016	-0.015	0.011	-0.057	0.012	-0.29	-0.039	0.022	-1.854	-0.021	-0.016
0.031	-0.017	0.006	-0.001	-0.014	-0.362	-0.027	-0.028	-1.838	-0.021	-0.022
0.021	-0.022	-0.005	0.043	-0.03	-0.268	-0.029	-0.099	-1.778	-0.027	-0.019
-0.005	-0.017	-0.001	0.061	-0.014	-0.207	-0.032	-0.091	-1.743	-0.023	-0.014
0	-0.017	0.01	0.063	0.007	-0.237	-0.031	-0.005	-1.729	-0.015	-0.016
0.018	-0.025	0.004	0.04	0.011	-0.229	-0.031	0.045	-1.73	-0.016	-0.016
-0.007	-0.025	-0.012	0.01	0.023	-0.275	-0.028	0.045	-1.766	-0.022	-0.016
-0.03	-0.023	-0.011	-0.006	0.043	-0.306	-0.025	0.038	-1.787	-0.027	-0.016
-0.012	-0.017	0.008	0.002	0.03	-0.243	-0.021	0.019	-1.758	-0.025	-0.016
-0.011	-0.006	0.007	0.022	0.006	-0.2	-0.018	0.004	-1.754	-0.011	-0.016
-0.029	-0.014	-0.009	0.048	0.007	-0.095	-0.019	0.024	-1.79	-0.003	-0.014
-0.016	-0.024	0.002	0.07	0.011	0.043	-0.013	0.055	-1.81	-0.016	-0.008
-0.005	-0.025	0.016	0.071	-0.001	0.021	-0.016	0.058	-1.821	-0.023	-0.004
-0.012	-0.033	0	0.049	-0.011	-0.012	-0.026	0.043	-1.806	-0.019	-0.008
-0.002	-0.03	-0.012	0.028	-0.003	0.045	-0.024	0.029	-1.777	-0.022	-0.014
0.01	-0.019	0	0.008	0.008	0.053	-0.021	0.015	-1.783	-0.028	-0.015
-0.002	-0.023	0.006	-0.034	0.001	0.022	-0.029	0.019	-1.79	-0.021	-0.021
-0.014	-0.019	-0.006	-0.076	-0.007	0.021	-0.032	0.044	-1.789	-0.011	-0.028
-0.013	-0.016	-0.017	-0.082	-0.005	0.07	-0.027	0.062	-1.793	-0.008	-0.024
-0.005	-0.026	-0.017	-0.069	0.001	0.1	-0.023	0.054	-1.775	-0.014	-0.022
0.01	-0.019	-0.024	-0.046	0.018	0.046	-0.024	0.017	-1.775	-0.017	-0.015
0.029	-0.009	-0.025	-0.007	0.035	-0.023	-0.023	-0.015	-1.794	-0.012	-0.011
0.037	-0.024	-0.01	0.024	0.024	-0.081	-0.023	0.003	-1.783	-0.011	-0.022
0.025	-0.036	-0.004	0.022	-0.001	-0.128	-0.022	0.029	-1.782	-0.019	-0.027
0.014	-0.035	-0.008	0.011	-0.011	-0.147	-0.023	0.039	-1.802	-0.022	-0.019
0.017	-0.025	0.005	0.012	-0.003	-0.157	-0.033	0.066	-1.814	-0.02	-0.012
0.016	-0.014	0.024	0.008	0.011	-0.178	-0.04	0.051	-1.817	-0.021	-0.011
0.016	-0.012	0.029	0.001	0.008	-0.255	-0.031	-0.031	-1.794	-0.023	-0.012
0.018	-0.015	-0.01	0.003	-0.005	-0.358	-0.024	-0.047	-1.769	-0.017	-0.009
0.008	-0.017	-0.146	-0.002	-0.002	-0.375	-0.025	0.024	-1.761	-0.006	-0.007
-0.002	-0.016	-0.303	-0.032	0.005	-0.333	-0.026	0.055	-1.747	-0.006	-0.014
0	-0.021	-0.3	-0.046	0.005	-0.305	-0.026	0.071	-1.744	-0.014	-0.022
0	-0.024	-0.133	-0.016	0.008	-0.313	-0.023	0.072	-1.765	-0.02	-0.02
-0.002	-0.019	0.06	0	0.015	-0.387	-0.027	-0.159	-1.773	-0.02	-0.012
0	-0.025	0.168	-0.013	0.018	-0.502	-0.046	-0.47	-1.764	-0.024	-0.014
-0.003	-0.035	0.174	-0.006	0.007	-0.592	-0.047	-0.388	-1.76	-0.028	-0.016
-0.004	-0.029	0.135	-0.004	0.006	-0.614	-0.024	-0.052	-1.759	-0.021	-0.008
0.008	-0.015	0.089	-0.017	0.019	-0.519	-0.015	0.062	-1.752	-0.016	-0.007
0.007	-0.011	0.051	0.011	0.014	-0.398	-0.02	-0.005	-1.741	-0.014	-0.016
-0.005	-0.014	0.035	0.054	-0.001	-0.377	-0.019	-0.019	-1.742	-0.007	-0.016
-0.005	-0.023	0.032	0.043	0.004	-0.365	-0.017	-0.016	-1.76	-0.01	-0.007
-0.002	-0.026	0.026	-0.01	0.013	-0.288	-0.02	-0.041	-1.772	-0.019	-0.008
-0.005	-0.018	0.01	-0.053	0.005	-0.167	-0.024	-0.019	-1.795	-0.013	-0.015
-0.005	-0.016	-0.001	-0.064	-0.008	-0.07	-0.021	0.037	-1.84	-0.012	-0.018
-0.002	-0.021	0	-0.056	-0.009	-0.166	-0.013	0.043	-1.849	-0.02	-0.017
-0.012	-0.016	0.006	-0.057	0.004	-0.333	-0.012	0	-1.813	-0.022	-0.017
-0.027	-0.021	0.016	-0.065	0.016	-0.26	-0.023	-0.024	-1.783	-0.023	-0.017
-0.017	-0.026	0.019	-0.092	0.012	-0.078	-0.028	0.011	-1.781	-0.021	-0.017
0.007	-0.016	0.013	-0.135	0.006	-0.066	-0.026	0.02	-1.789	-0.008	-0.017
0.002	-0.021	0.007	-0.16	0.01	-0.156	-0.028	-0.073	-1.786	-0.008	-0.017
-0.013	-0.031	0.003	-0.18	0.012	-0.148	-0.024	-0.148	-1.77	-0.026	-0.017
-0.001	-0.021	-0.002	-0.174	0.009	-0.043	-0.019	-0.09	-1.757	-0.021	-0.016
0.01	-0.022	-0.006	-0.11	0.013	0.033	-0.026	-0.017	-1.766	-0.007	-0.019
0.002	-0.029	-0.013	-0.016	0.012	0.042	-0.032	-0.037	-1.784	-0.016	-0.024
0.011	-0.017	-0.012	0.068	0.003	0.022	-0.031	-0.05	-1.788	-0.026	-0.018
0.028	-0.013	-0.003	0.111	0.006	0.036	-0.031	-0.002	-1.789	-0.019	-0.008
0.007	-0.024	0.005	0.129	0.011	0.068	-0.025	0.018	-1.794	-0.015	-0.004
-0.027	-0.023	0.006	0.12	0.003	0.004	-0.021	0.015	-1.794	-0.019	-0.009
-0.025	-0.019	-0.005	0.05	-0.005	-0.149	-0.026	0.032	-1.786	-0.023	-0.015
-0.002	-0.021	-0.013	-0.013	-0.008	-0.214	-0.026	0.021	-1.772	-0.024	-0.015
0.005	-0.017	-0.008	0	-0.006	-0.156	-0.024	-0.017	-1.772	-0.016	-0.022
0.001	-0.018	-0.006	0.05	-0.002	-0.182	-0.026	-0.012	-1.794	-0.01	-0.029
-0.002	-0.03	0.003	0.097	0.005	-0.328	-0.023	0.032	-1.797	-0.015	-0.022
0.005	-0.037	0.015	0.108	0.014	-0.396	-0.013	0.043	-1.771	-0.016	-0.017
0.023	-0.02	0.007	0.075	0.014	-0.415	-0.021	0.032	-1.759	-0.009	-0.011
0.033	-0.008	0.001	0.046	0.011	-0.485	-0.033	0.049	-1.768	-0.015	-0.004
0.026	-0.019	0.002	0.034	0.017	-0.482	-0.024	0.065	-1.782	-0.03	-0.012
-0.003	-0.021	-0.005	0.026	0.022	-0.392	-0.016	0.073	-1.792	-0.033	-0.015
-0.033	-0.01	-0.007	0.016	0.021	-0.364	-0.018	0.073	-1.787	-0.021	-0.012
-0.031	-0.014	-0.004	0.001	0.018	-0.389	-0.02	0.035	-1.779	-0.014	-0.023
-0.012	-0.023	-0.008	-0.009	0.008	-0.38	-0.026	-0.007	-1.788	-0.02	-0.024
0.005	-0.025	-0.007	0	0	-0.339	-0.029	-0.006	-1.792	-0.025	-0.015
0.014	-0.02	-0.003	0.01	-0.007	-0.304	-0.023	0.013	-1.791	-0.017	-0.017
0.001	-0.024	0.003	0.01	-0.013	-0.298	-0.024	0.019	-1.795	-0.009	-0.015
-0.013	-0.032	0.014	0.004	-0.003	-0.287	-0.03	0.023	-1.793	-0.017	-0.01
-0.001	-0.027	-0.031	-0.005	0.009	-0.243	-0.021	0.038	-1.784	-0.024	-0.011
0.01	-0.017	-0.107	-0.009	0.007	-0.202	-0.006	0.048	-1.76	-0.024	-0.014
0.006	-0.01	-0.087	-0.006	0.011	-0.147	-0.002	0.035	-1.768	-0.018	-0.017
0.004	-0.004	0.01	-0.013	0.022	-0.114	-0.013	0.021	-1.832	-0.008	-0.019
0.005	-0.006	0.076	-0.009	0.007	-0.14	-0.027	0.02	-1.862	-0.008	-0.021
0.004	-0.017	0.074	0.009	-0.016	-0.145	-0.021	0.019	-1.831	-0.016	-0.025
0	-0.027	0.041	-0.001	-0.015	-0.15	-0.011	0.014	-1.815	-0.019	-0.029
0.007	-0.025	0.027	-0.023	-0.001	-0.147	-0.018	0	-1.834	-0.018	-0.022
0.03	-0.021	0.027	-0.019	0.007	-0.089	-0.028	-0.011	-1.845	-0.014	-0.015
0.032	-0.023	0.019	-0.015	0.003	-0.07	-0.03	0.001	-1.815	-0.012	-0.017
-0.002	-0.021	0.023	-0.019	-0.001	-0.076	-0.029	0.011	-1.759	-0.013	-0.017
-0.023	-0.018	0.034	-0.024	0.01	-0.086	-0.023	0.007	-1.723	-0.009	-0.017
-0.01	-0.014	0.017	-0.029	0.026	-0.119	-0.026	0.011	-1.725	-0.008	-0.017
0.009	-0.015	-0.036	-0.019	0.028	-0.092	-0.037	0.014	-1.734	-0.017	-0.017
0.017	-0.024	-0.102	-0.001	0.018	-0.084	-0.033	0.003	-1.734	-0.016	-0.017
0.012	-0.02	-0.143	0.003	-0.001	-0.157	-0.025	-0.005	-1.739	-0.01	-0.018
0.008	-0.011	-0.133	-0.003	-0.007	-0.179	-0.012	0.003	-1.758	-0.017	-0.014
0.023	-0.02	-0.081	-0.006	0.005	-0.171	0.008	0.014	-1.779	-0.026	-0.011
0.026	-0.016	-0.023	-0.02	0.007	-0.216	0.022	0.016	-1.775	-0.021	-0.013
-0.009	0.005	0.01	-0.032	0.001	-0.302	0.022	0.013	-1.755	-0.011	-0.01
-0.02	0.001	0.018	-0.047	0.001	-0.306	-0.005	0.008	-1.741	-0.016	-0.004
0.005	-0.019	0.023	-0.075	-0.002	-0.192	-0.039	0.005	-1.738	-0.029	-0.012
0.013	-0.033	0.026	-0.087	0.002	-0.176	-0.047	0.009	-1.738	-0.023	-0.021
0.007	-0.052	0.023	-0.11	0.027	-0.247	-0.04	0.015	-1.741	-0.015	-0.014
0.009	-0.072	0.022	-0.123	0.044	-0.284	-0.034	0.023	-1.747	-0.021	-0.001
0.008	-0.06	0.016	-0.032	0.042	-0.374	-0.028	0.027	-1.749	-0.021	-0.003
0.007	-0.025	0.01	0.075	0.03	-0.443	-0.028	0.011	-1.749	-0.017	-0.015
0.011	-0.012	0.015	0.09	0.009	-0.452	-0.031	-0.005	-1.748	-0.018	-0.017
-0.002	-0.024	0.018	0.077	-0.01	-0.486	-0.03	0.002	-1.736	-0.015	-0.011
-0.014	-0.031	0.01	0.07	-0.014	-0.478	-0.032	0.015	-1.721	-0.013	-0.015
0.001	-0.029	0.003	0.056	-0.01	-0.456	-0.035	0.016	-1.726	-0.02	-0.02
0.001	-0.029	0.006	0.05	-0.008	-0.462	-0.038	0.017	-1.738	-0.026	-0.015
-0.015	-0.03	0.01	0.046	-0.001	-0.419	-0.039	0.031	-1.746	-0.017	-0.011
-0.004	-0.032	0.007	0.023	0.012	-0.374	-0.028	0.044	-1.76	-0.005	-0.015
0.008	-0.027	0.004	-0.026	0.012	-0.386	-0.02	0.058	-1.771	-0.014	-0.019
0.003	-0.014	0.004	-0.084	-0.003	-0.404	-0.026	0.027	-1.765	-0.026	-0.018
0.002	-0.013	-0.001	-0.131	-0.014	-0.409	-0.03	-0.116	-1.756	-0.019	-0.015
0.004	-0.018	-0.011	-0.172	-0.003	-0.42	-0.024	-0.193	-1.76	-0.018	-0.022
0.002	-0.017	-0.003	-0.156	0.018	-0.422	-0.023	-0.069	-1.762	-0.024	-0.034
0.001	-0.022	0.018	-0.024	0.014	-0.393	-0.032	0.063	-1.759	-0.021	-0.027
0.005	-0.03	0.011	0.105	-0.002	-0.357	-0.03	0.095	-1.77	-0.013	-0.013
-0.005	-0.032	-0.01	0.129	0.009	-0.32	-0.025	0.088	-1.788	-0.013	-0.013
-0.026	-0.024	-0.004	0.107	0.022	-0.239	-0.03	0.07	-1.807	-0.019	-0.01
-0.025	-0.008	0.01	0.066	0.022	-0.178	-0.029	0.084	-1.879	-0.027	-0.009
-0.015	-0.001	0.007	0.022	0.03	-0.161	-0.027	0.116	-2.001	-0.027	-0.016
-0.009	-0.011	-0.005	0.014	0.04	-0.133	-0.035	0.099	-2.068	-0.016	-0.019
0.007	-0.023	-0.019	0.01	0.027	-0.141	-0.035	0.073	-2.034	-0.012	-0.018
0.017	-0.016	-0.016	-0.015	-0.001	-0.171	-0.03	0.113	-1.957	-0.021	-0.018
0.016	-0.014	0.001	-0.018	-0.011	-0.156	-0.03	0.059	-1.881	-0.023	-0.018
0.005	-0.03	-0.007	-0.006	-0.008	-0.124	-0.031	-0.237	-1.824	-0.022	-0.018
-0.008	-0.036	-0.012	-0.01	-0.012	-0.118	-0.03	-0.422	-1.8	-0.025	-0.018
0.004	-0.025	0.017	-0.013	-0.005	-0.112	-0.031	-0.209	-1.786	-0.018	-0.018
0.018	-0.01	0.024	-0.011	0.013	-0.1	-0.03	0.036	-1.764	-0.007	-0.018
0.004	-0.015	-0.003	-0.011	0.02	-0.114	-0.02	0.024	-1.748	-0.013	-0.019
-0.011	-0.024	-0.018	-0.004	0.02	-0.042	-0.012	-0.038	-1.756	-0.016	-0.016
0.003	-0.015	-0.013	0.003	0.009	0.124	-0.021	-0.031	-1.773	-0.014	-0.01
0.016	-0.015	-0.005	0.005	-0.008	0.191	-0.03	-0.023	-1.773	-0.025	-0.008
-0.001	-0.025	-0.005	0.003	-0.006	0.184	-0.019	-0.019	-1.765	-0.025	-0.008
-0.004	-0.02	-0.01	-0.007	-0.002	0.168	-0.015	-0.003	-1.76	-0.016	-0.01
0.021	-0.019	-0.008	-0.007	-0.009	0.148	-0.027	0.003	-1.756	-0.017	-0.017
0.022	-0.026	0.006	0.011	-0.005	0.155	-0.03	-0.012	-1.776	-0.019	-0.019
-0.003	-0.02	0.008	0.012	0.006	0.1	-0.025	-0.024	-1.795	-0.018	-0.018
-0.013	-0.012	-0.002	-0.003	0.006	0.011	-0.026	-0.019	-1.784	-0.019	-0.019
-0.002	-0.016	-0.003	-0.002	0.004	-0.018	-0.024	-0.038	-1.787	-0.017	-0.016
0.016	-0.016	-0.005	0.001	0.003	-0.004	-0.021	-0.081	-1.804	-0.011	-0.013
0.027	-0.013	-0.009	-0.006	-0.007	0.08	-0.018	-0.073	-1.79	-0.006	-0.013
0.016	-0.023	0	0.005	-0.012	0.166	-0.017	-0.015	-1.76	-0.01	-0.014
-0.007	-0.029	0.002	0.024	0.001	0.168	-0.015	0.02	-1.765	-0.021	-0.014
-0.008	-0.014	-0.005	0.014	0.002	0.166	-0.006	0.033	-1.774	-0.019	-0.01
0.018	-0.005	-0.002	-0.007	-0.011	0.1	0	0.034	-1.746	-0.013	-0.012
0.021	-0.019	0.002	-0.006	0.003	-0.113	-0.001	0.004	-1.733	-0.015	-0.011
-0.015	-0.03	-0.01	0.012	0.026	-0.292	-0.003	-0.014	-1.753	-0.007	-0.005
-0.033	-0.025	-0.018	0.03	0.032	-0.351	-0.011	0.02	-1.762	-0.006	-0.019
-0.018	-0.018	-0.001	0.033	0.028	-0.357	-0.021	0.053	-1.761	-0.019	-0.031
-0.011	-0.018	0.009	0.009	0.011	-0.321	-0.023	0.05	-1.759	-0.014	-0.019
-0.007	-0.024	-0.006	-0.017	-0.002	-0.296	-0.022	0.042	-1.747	-0.007	-0.01
0.011	-0.029	-0.008	-0.038	0	-0.333	-0.02	0.045	-1.743	-0.019	-0.012
0.021	-0.017	0.004	-0.061	0	-0.41	-0.016	0.047	-1.756	-0.026	-0.02
0.02	-0.01	-0.004	-0.075	-0.002	-0.445	-0.016	0.058	-1.771	-0.023	-0.024
0.008	-0.023	-0.014	-0.063	0.001	-0.409	-0.029	0.09	-1.772	-0.023	-0.013
-0.002	-0.026	-0.008	-0.028	0.008	-0.387	-0.046	0.094	-1.77	-0.025	-0.006
0.01	-0.023	-0.007	0.01	0.014	-0.407	-0.045	0.05	-1.782	-0.021	-0.008
0.012	-0.032	-0.007	0.044	0.006	-0.43	-0.032	0.022	-1.791	-0.018	-0.011
-0.002	-0.031	-0.006	0.054	-0.007	-0.436	-0.033	-0.007	-1.787	-0.019	-0.016
-0.001	-0.028	-0.01	0.013	-0.001	-0.413	-0.042	-0.04	-1.782	-0.016	-0.02
0.002	-0.029	-0.004	-0.034	0.011	-0.442	-0.042	-0.004	-1.779	-0.014	-0.018
-0.002	-0.015	0.006	-0.055	0.021	-0.514	-0.035	-0.011	-1.785	-0.011	-0.017
-0.002	-0.007	0.002	-0.072	0.033	-0.485	-0.03	-0.115	-1.792	-0.007	-0.021
0.007	-0.024	-0.009	-0.089	0.047	-0.38	-0.028	-0.133	-1.778	-0.011	-0.025
0.013	-0.032	0.002	-0.1	0.053	-0.287	-0.029	-0.061	-1.776	-0.014	-0.021
0.02	-0.021	0.026	-0.097	0.053	-0.234	-0.028	-0.016	-1.794	-0.016	-0.017
0.036	-0.021	0.022	-0.081	0.04	-0.218	-0.032	0.023	-1.779	-0.022	-0.018
0.016	-0.031	0.002	-0.077	0.002	-0.177	-0.035	0.041	-1.758	-0.023	-0.02
-0.022	-0.032	0	-0.109	-0.023	-0.147	-0.034	0.003	-1.776	-0.026	-0.017
-0.005	-0.023	0.002	-0.127	-0.016	-0.163	-0.035	-0.045	-1.78	-0.032	-0.009
0.023	-0.01	-0.007	-0.043	-0.006	-0.139	-0.036	-0.105	-1.756	-0.021	-0.011
-0.002	-0.007	-0.016	0.094	0.002	-0.132	-0.033	-0.131	-1.749	-0.011	-0.014
-0.027	-0.018	-0.018	0.174	0.008	-0.18	-0.029	-0.033	-1.753	-0.016	-0.012
-0.015	-0.027	-0.012	0.208	0.007	-0.178	-0.033	0.084	-1.751	-0.019	-0.019
0.007	-0.028	-0.008	0.202	-0.001	-0.169	-0.039	0.084	-1.756	-0.023	-0.025
0.018	-0.03	-0.014	0.117	-0.007	-0.187	-0.033	0.003	-1.764	-0.03	-0.013
-0.006	-0.026	-0.011	0.01	-0.007	-0.172	-0.021	-0.047	-1.762	-0.031	-0.006
-0.03	-0.009	0.003	-0.053	-0.009	-0.158	-0.021	-0.015	-1.757	-0.023	-0.01
-0.007	-0.003	0.009	-0.086	-0.005	-0.19	-0.035	0.021	-1.769	-0.017	-0.017
0.016	-0.013	0.012	-0.078	0.009	-0.23	-0.036	0.015	-1.782	-0.011	-0.021
0.011	-0.018	0.009	-0.065	0.009	-0.238	-0.017	0.007	-1.763	-0.003	-0.016
-0.001	-0.012	0.004	-0.103	-0.007	-0.258	-0.003	0.005	-1.744	-0.01	-0.012
-0.009	-0.008	0.005	-0.082	-0.014	-0.317	0.005	0.007	-1.748	-0.023	-0.018
-0.008	-0.015	0.005	0.024	-0.009	-0.351	0.014	0.009	-1.752	-0.025	-0.015
-0.01	-0.024	0.01	0.071	-0.006	-0.354	0.014	0.006	-1.741	-0.023	-0.003
-0.005	-0.028	0.013	0.059	0.001	-0.382	0.008	0.007	-1.734	-0.022	-0.007
0.015	-0.029	0.001	0.047	0.013	-0.435	0.006	0.013	-1.75	-0.019	-0.018
0.028	-0.007	-0.003	0.022	0.015	-0.461	0.01	0.015	-1.758	-0.016	-0.02
0.008	0.008	0.012	-0.01	0.017	-0.436	-0.002	0.01	-1.74	-0.014	-0.019
-0.026	-0.014	0.012	-0.024	0.022	-0.424	-0.021	0.006	-1.728	-0.013	-0.016
-0.027	-0.031	0.001	-0.024	0.011	-0.47	-0.026	0.006	-1.739	-0.014	-0.012
0.007	-0.03	0.001	-0.022	-0.002	-0.529	-0.033	0.002	-1.742	-0.015	-0.016
0.024	-0.031	-0.001	-0.025	0.006	-0.582	-0.041	-0.003	-1.738	-0.009	-0.021
0.013	-0.034	-0.005	-0.035	0.014	-0.608	-0.037	-0.004	-1.748	-0.002	-0.018
-0.007	-0.036	0.002	-0.048	0.007	-0.483	-0.03	-0.002	-1.75	-0.005	-0.008
-0.03	-0.024	0.01	-0.076	0.003	-0.28	-0.024	0.001	-1.752	-0.012	-0.01
-0.019	-0.016	0.012	-0.085	0.004	-0.259	-0.025	0.009	-1.776	-0.019	-0.029
0.014	-0.033	0.013	-0.013	0.001	-0.302	-0.03	0.017	-1.784	-0.017	-0.036
0.01	-0.037	0.019	0.065	0.006	-0.214	-0.025	0.016	-1.803	-0.011	-0.02
-0.006	-0.024	0.039	0.052	0.014	-0.144	-0.021	0.008	-1.84	-0.02	-0.011
-0.002	-0.024	0.066	0.016	0.018	-0.186	-0.035	0	-1.838	-0.023	-0.014
-0.001	-0.03	0.064	-0.009	0.024	-0.198	-0.05	0	-1.807	-0.016	-0.013
-0.008	-0.032	0.029	-0.041	0.023	-0.135	-0.044	0.008	-1.791	-0.025	-0.017
0	-0.025	-0.017	-0.026	0.003	-0.132	-0.033	0.006	-1.827	-0.027	-0.018
0.023	-0.011	-0.104	0.007	-0.006	-0.158	-0.03	-0.004	-1.876	-0.01	-0.011
0.021	-0.014	-0.221	-0.026	0.012	-0.102	-0.035	0	-1.88	-0.011	-0.008
-0.001	-0.021	-0.228	-0.055	0.028	0	-0.03	0.007	-1.91	-0.022	-0.008
-0.011	-0.009	-0.099	-0.013	0.036	0.081	-0.009	0.005	-1.982	-0.016	-0.011
-0.01	-0.007	0.004	0.052	0.047	0.077	0.001	0.004	-1.998	-0.011	-0.018
0.003	-0.018	0.022	0.107	0.028	0.01	-0.012	0	-1.977	-0.018	-0.017
0.002	-0.028	0.029	0.141	-0.028	-0.006	-0.01	-0.001	-1.952	-0.015	-0.012
-0.022	-0.022	0.035	0.137	-0.067	0.072	0.009	0.001	-1.879	-0.013	-0.017
-0.022	-0.003	0.04	0.103	-0.057	0.189	0.008	0.005	-1.801	-0.03	-0.018
-0.011	-0.023	0.053	0.054	-0.021	0.236	-0.02	0.008	-1.782	-0.027	-0.013
-0.007	-0.051	0.043	-0.01	0.003	0.19	-0.037	0.001	-1.779	-0.008	-0.014
0.011	-0.029	0.022	-0.106	0.009	0.114	-0.034	-0.006	-1.761	-0.009	-0.015
0.019	-0.013	0.02	-0.209	0.009	0.07	-0.047	-0.006	-1.754	-0.014	-0.013
0.012	-0.025	0.019	-0.268	0.012	0.078	-0.073	-0.001	-1.774	-0.018	-0.016
0.023	-0.019	0.015	-0.257	0.022	0.041	-0.073	0	-1.784	-0.024	-0.023
0.033	-0.006	0.017	-0.142	0.036	-0.05	-0.037	-0.002	-1.765	-0.026	-0.022
0.021	-0.009	0.015	0.033	0.036	-0.042	0.012	0.006	-1.747	-0.029	-0.018
0.013	-0.014	0.005	0.148	0.016	-0.01	0.042	0.006	-1.741	-0.027	-0.02
0.004	-0.013	0.001	0.17	0.008	-0.08	0.029	-0.003	-1.738	-0.02	-0.018
-0.008	-0.011	-0.004	0.146	0.02	-0.159	-0.001	0.002	-1.738	-0.018	-0.008
0.002	-0.014	-0.003	0.109	0.028	-0.215	-0.023	0.006	-1.744	-0.02	-0.004
0.013	-0.025	0.018	0.082	0.022	-0.242	-0.043	0.004	-1.762	-0.016	-0.01
0.009	-0.029	0.001	0.064	0	-0.273	-0.048	0.007	-1.78	-0.011	-0.02
0.007	-0.028	-0.11	0.047	-0.012	-0.364	-0.035	0.013	-1.778	-0.018	-0.029
0.009	-0.033	-0.249	0.035	-0.004	-0.417	-0.03	0.016	-1.736	-0.029	-0.024
0.007	-0.026	-0.279	0.026	0.001	-0.383	-0.029	0.02	-1.704	-0.028	-0.021
0.004	-0.028	-0.154	0.021	0.004	-0.371	-0.02	0.017	-1.742	-0.02	-0.023
0.013	-0.04	0.017	0.023	0.013	-0.423	-0.023	0.012	-1.777	-0.017	-0.017
0.025	-0.02	0.125	0.026	0.013	-0.44	-0.033	0.01	-1.765	-0.022	-0.013
0.015	-0.007	0.167	0.019	0.005	-0.405	-0.035	0.005	-1.761	-0.023	-0.015
-0.007	-0.031	0.15	0.014	-0.001	-0.42	-0.035	0.007	-1.772	-0.016	-0.015
-0.013	-0.031	0.091	0.027	-0.006	-0.433	-0.028	0.007	-1.755	-0.012	-0.011
-0.012	-0.012	0.038	0.019	0.001	-0.312	-0.02	-0.005	-1.733	-0.017	-0.012
-0.015	-0.02	0.022	-0.032	0.008	-0.148	-0.025	-0.002	-1.747	-0.021	-0.015
-0.006	-0.014	0.026	-0.053	0.002	-0.106	-0.038	0.015	-1.769	-0.015	-0.015
0.004	0.013	0.024	-0.027	-0.005	-0.13	-0.048	0.02	-1.767	-0.004	-0.015
0.001	0.003	0.015	-0.073	0.003	-0.137	-0.043	0.018	-1.754	-0.003	-0.012
-0.002	-0.02	0.006	-0.201	0.01	-0.171	-0.031	0.031	-1.756	-0.018	-0.008
0	-0.008	-0.001	-0.27	0.003	-0.24	-0.022	0.051	-1.772	-0.027	-0.013
-0.001	0.002	0.006	-0.21	0.002	-0.285	-0.015	0.05	-1.774	-0.023	-0.016
-0.005	-0.014	0.01	-0.119	0.009	-0.268	-0.031	0.025	-1.774	-0.016	-0.014
0.005	-0.014	0	-0.114	0.001	-0.191	-0.05	0.005	-1.766	-0.01	-0.018
0.017	0	0.003	-0.141	-0.014	-0.118	-0.012	0.004	-1.735	-0.012	-0.018
0.004	-0.015	0.016	-0.123	-0.003	-0.145	0.036	0.019	-1.719	-0.013	-0.013
-0.007	-0.035	0.004	-0.066	0.013	-0.239	0.034	0.047	-1.723	-0.006	-0.018
-0.005	-0.038	-0.013	0.039	0.011	-0.26	0.015	0.07	-1.725	-0.003	-0.02
-0.008	-0.049	-0.003	0.151	0.016	-0.225	-0.008	0.059	-1.749	-0.005	-0.011
0.001	-0.062	0.012	0.214	0.02	-0.286	-0.037	0.023	-1.778	-0.005	-0.011
0.013	-0.052	0.01	0.228	0.013	-0.368	-0.047	0.01	-1.791	-0.002	-0.017
0.001	-0.035	0.008	0.162	0.017	-0.34	-0.041	0.071	-1.807	-0.008	-0.013
-0.011	-0.03	0.002	0.064	0.028	-0.317	-0.041	0.158	-1.81	-0.021	-0.008
-0.008	-0.026	-0.005	0.014	0.03	-0.345	-0.044	0.192	-1.784	-0.026	-0.013
-0.008	-0.02	-0.004	-0.015	0.023	-0.405	-0.039	0.169	-1.775	-0.023	-0.016
-0.01	-0.018	-0.018	-0.028	0.011	-0.535	-0.023	-0.01	-1.785	-0.027	-0.016
-0.01	-0.029	-0.027	-0.006	0.002	-0.624	-0.012	-0.363	-1.789	-0.031	-0.015
-0.012	-0.043	-0.006	0.017	-0.003	-0.618	-0.007	-0.52	-1.801	-0.027	-0.014
-0.007	-0.031	0.002	0.017	-0.007	-0.602	-0.004	-0.308	-1.811	-0.025	-0.019
0.01	-0.012	-0.01	0.004	-0.005	-0.557	-0.019	-0.07	-1.814	-0.022	-0.019
0.031	-0.02	-0.007	-0.004	-0.009	-0.432	-0.04	0.005	-1.84	-0.018	-0.011
0.029	-0.027	-0.001	-0.002	-0.018	-0.285	-0.041	0.024	-1.86	-0.023	-0.012
0.003	-0.016	-0.01	0.003	-0.004	-0.245	-0.027	0.027	-1.841	-0.022	-0.017
0.006	-0.019	-0.008	0.006	0.023	-0.302	-0.024	0.014	-1.818	-0.02	-0.013
0.021	-0.024	-0.003	0.006	0.026	-0.339	-0.034	0.016	-1.818	-0.031	-0.011
0.006	-0.015	-0.01	0.007	0.016	-0.343	-0.034	0.01	-1.836	-0.025	-0.018
-0.003	-0.021	-0.006	0.018	0.01	-0.303	-0.025	-0.008	-1.838	-0.004	-0.025
0.002	-0.025	-0.002	0.029	0.007	-0.191	-0.023	-0.01	-1.812	-0.009	-0.024
-0.014	-0.015	-0.004	0.026	0.007	-0.104	-0.026	-0.01	-1.78	-0.029	-0.016
-0.007	-0.018	0.006	0.026	0.008	-0.1	-0.02	-0.031	-1.754	-0.031	-0.018
0.026	-0.012	0.012	0.046	0.002	-0.119	-0.02	-0.037	-1.75	-0.021	-0.02
0.023	-0.004	0.006	0.044	0.001	-0.107	-0.037	-0.009	-1.77	-0.016	-0.012
0.01	-0.017	-0.003	0	0.008	-0.09	-0.049	-0.007	-1.777	-0.018	-0.008
0.003	-0.02	-0.011	-0.053	0.006	-0.139	-0.037	-0.032	-1.764	-0.018	-0.014
-0.009	-0.016	-0.01	-0.091	0.004	-0.182	-0.019	-0.015	-1.756	-0.015	-0.016
0.002	-0.028	-0.002	-0.11	0.01	-0.142	-0.02	0.022	-1.761	-0.015	-0.014
0.015	-0.031	0	-0.109	0.013	-0.089	-0.026	-0.001	-1.773	-0.014	-0.02
0.001	-0.02	0.003	-0.091	0.011	-0.016	-0.019	-0.039	-1.772	-0.021	-0.018
-0.009	-0.011	0.008	-0.082	0.007	0.07	-0.023	-0.023	-1.751	-0.028	-0.004
-0.007	-0.021	0.006	-0.094	0.003	0.047	-0.033	0.011	-1.728	-0.014	-0.008
-0.009	-0.037	-0.003	-0.061	0.006	-0.022	-0.021	0.026	-1.718	0.002	-0.022
-0.001	-0.027	0	0.028	0.008	0.002	-0.01	0.034	-1.737	-0.004	-0.017
0.009	-0.019	0.007	0.077	0.007	0.043	-0.015	0.035	-1.764	-0.018	-0.007
0.006	-0.029	-0.002	0.077	0.007	0.033	-0.021	0.035	-1.779	-0.024	-0.016
0.004	-0.03	-0.015	0.053	0.002	0.043	-0.03	0.041	-1.778	-0.02	-0.024
0.008	-0.027	-0.016	0.008	0	0.066	-0.034	0.046	-1.735	-0.011	-0.018
0.001	-0.024	-0.012	-0.011	0.006	-0.022	-0.025	0.036	-1.701	-0.011	-0.014
-0.024	-0.011	-0.005	-0.011	0.01	-0.166	-0.022	0.017	-1.754	-0.024	-0.018
-0.027	-0.007	0	-0.026	0.007	-0.183	-0.039	0.016	-1.806	-0.024	-0.022
0.007	-0.02	-0.009	-0.026	0.002	-0.115	-0.049	0.031	-1.734	-0.01	-0.023
0.024	-0.028	-0.013	-0.011	0.005	-0.125	-0.026	0.047	-1.613	-0.016	-0.015
0.01	-0.02	0.001	-0.013	0.01	-0.252	-0.009	0.058	-1.603	-0.023	-0.009
0.002	-0.009	0.003	-0.031	0.009	-0.368	-0.018	0.057	-1.701	-0.009	-0.014
-0.009	-0.014	-0.004	-0.041	0.008	-0.385	-0.019	0.016	-1.784	-0.007	-0.014
-0.01	-0.016	0.007	-0.051	0.003	-0.443	-0.013	-0.07	-1.806	-0.026	-0.012
0.011	-0.004	0.009	-0.064	-0.007	-0.566	-0.017	-0.129	-1.792	-0.025	-0.019
0.011	-0.004	-0.008	-0.06	-0.015	-0.556	-0.022	-0.11	-1.761	-0.009	-0.023
0	-0.017	-0.005	-0.057	-0.015	-0.417	-0.02	-0.063	-1.749	-0.007	-0.021
-0.009	-0.019	0.004	-0.044	-0.006	-0.324	-0.018	-0.029	-1.823	-0.013	-0.021
-0.02	-0.016	-0.013	0.042	-0.002	-0.301	-0.026	-0.01	-1.966	-0.012	-0.023
-0.011	-0.024	-0.017	0.145	-0.001	-0.253	-0.034	0.003	-2.033	-0.013	-0.019
0.002	-0.03	0.001	0.14	0.013	-0.137	-0.025	0.027	-1.982	-0.017	-0.014
-0.003	-0.03	0	0.067	0.027	-0.067	-0.013	0.004	-1.936	-0.021	-0.011
-0.006	-0.032	-0.007	0.025	0.023	-0.144	-0.004	-0.061	-1.905	-0.02	-0.009
0.005	-0.022	-0.001	0.016	0.001	-0.249	-0.001	-0.045	-1.821	-0.013	-0.016
0.013	-0.013	0.002	-0.004	-0.014	-0.267	-0.012	0.023	-1.75	-0.013	-0.028
0.009	-0.019	-0.006	-0.044	-0.002	-0.201	-0.016	0.035	-1.768	-0.016	-0.022
0.016	-0.018	-0.014	-0.07	0.012	-0.082	-0.02	0.017	-1.795	-0.02	-0.005
0.028	-0.02	-0.014	-0.066	0.007	-0.017	-0.044	0	-1.763	-0.023	-0.007
0.028	-0.032	-0.01	-0.043	0.003	-0.034	-0.058	-0.003	-1.74	-0.017	-0.018
0.015	-0.029	-0.002	0	0.011	-0.019	-0.044	0.014	-1.775	-0.019	-0.013
0.008	-0.021	-0.004	0.055	0.024	0.065	-0.032	0.019	-1.803	-0.035	-0.001
0.011	-0.022	-0.01	0.069	0.027	0.149	-0.042	0.013	-1.795	-0.035	-0.006
0.001	-0.017	-0.008	0.025	0.012	0.164	-0.041	0.02	-1.798	-0.02	-0.013
-0.009	-0.009	-0.013	-0.006	-0.001	0.016	-0.021	0.024	-1.809	-0.015	-0.015
-0.006	-0.012	-0.02	0.006	0.007	-0.222	-0.017	0.018	-1.808	-0.016	-0.018
-0.011	-0.015	-0.021	0.013	0.018	-0.301	-0.025	0.015	-1.807	-0.019	-0.015
-0.004	-0.013	-0.014	0.01	0.014	-0.276	-0.017	0.016	-1.812	-0.025	-0.01
0.023	-0.021	0	0.028	0.01	-0.41	-0.012	0.012	-1.831	-0.017	-0.015
0.012	-0.025	-0.001	0.039	0.02	-0.599	-0.021	0.009	-1.857	-0.008	-0.019
-0.027	-0.018	-0.011	0.02	0.018	-0.404	-0.024	0.017	-1.832	-0.017	-0.015
-0.016	-0.015	-0.006	-0.01	-0.004	0.056	-0.022	0.021	-1.76	-0.026	-0.012
0.023	-0.016	-0.001	-0.043	-0.007	0.166	-0.024	0.013	-1.754	-0.016	-0.013
0.018	-0.02	-0.006	-0.088	0.01	-0.077	-0.022	0.003	-1.794	-0.012	-0.011
-0.009	-0.024	-0.007	-0.125	0.008	-0.247	-0.014	0.004	-1.774	-0.019	-0.017
-0.005	-0.019	-0.009	-0.12	-0.002	-0.234	-0.015	0.009	-1.754	-0.016	-0.028
0.007	-0.018	-0.019	-0.094	-0.002	-0.251	-0.02	0.019	-1.779	-0.009	-0.026
0.004	-0.028	-0.012	-0.087	-0.003	-0.387	-0.015	0.035	-1.795	-0.013	-0.021
0.007	-0.028	0.006	-0.08	0.013	-0.49	-0.015	0.042	-1.784	-0.025	-0.024
-0.003	-0.019	-0.004	-0.052	0.03	-0.453	-0.02	0.029	-1.762	-0.026	-0.021
-0.021	-0.021	-0.017	-0.008	0.009	-0.341	-0.016	0.02	-1.748	-0.009	-0.014
0.003	-0.026	-0.006	0.06	-0.014	-0.385	-0.011	0.025	-1.743	-0.006	-0.014
0.039	-0.023	-0.013	0.112	0.005	-0.58	-0.015	0.019	-1.742	-0.018	-0.007
0.033	-0.03	-0.029	0.1	0.033	-0.645	-0.021	0.001	-1.742	-0.023	-0.002
0.007	-0.04	-0.01	0.078	0.034	-0.588	-0.025	-0.004	-1.732	-0.023	-0.017
-0.008	-0.031	0.027	0.083	0.032	-0.563	-0.024	0.007	-1.725	-0.021	-0.023
-0.014	-0.024	0.076	0.041	0.046	-0.503	-0.009	0.017	-1.722	-0.01	-0.018
-0.017	-0.031	0.124	-0.058	0.032	-0.306	0	0.029	-1.739	-0.006	-0.018
-0.009	-0.028	0.102	-0.147	-0.011	-0.13	-0.028	0.033	-1.792	-0.018	-0.014
0.014	-0.032	0.026	-0.208	-0.023	-0.171	-0.067	-0.014	-1.811	-0.022	-0.016
0.013	-0.043	-0.025	-0.202	-0.004	-0.262	-0.069	-0.081	-1.746	-0.016	-0.029
-0.012	-0.027	-0.02	-0.07	0.006	-0.292	-0.035	-0.078	-1.693	-0.016	-0.025
-0.011	-0.008	0.015	0.106	-0.001	-0.379	-0.015	-0.007	-1.725	-0.019	-0.012
0.003	-0.015	0.026	0.193	-0.014	-0.39	-0.029	0.056	-1.778	-0.016	-0.015
0	-0.025	-0.009	0.185	-0.009	-0.275	-0.045	0.065	-1.799	-0.004	-0.02
-0.004	-0.025	-0.047	0.123	0.009	-0.272	-0.04	0.027	-1.8	-0.003	-0.016
0	-0.013	-0.071	0.052	0.013	-0.353	-0.024	-0.022	-1.792	-0.02	-0.012
0	-0.001	-0.088	0.014	0.006	-0.31	-0.003	-0.045	-1.777	-0.022	-0.012
-0.012	-0.009	-0.063	-0.001	0.006	-0.203	0.024	-0.023	-1.774	-0.011	-0.018
-0.011	-0.027	-0.035	-0.025	0.011	-0.188	0.028	0.018	-1.768	-0.014	-0.017
-0.001	-0.02	-0.054	-0.037	0.016	-0.207	-0.002	0.044	-1.751	-0.027	0.003
-0.004	-0.008	-0.032	-0.034	0.024	-0.168	-0.028	0.051	-1.762	-0.027	0.006
0.003	-0.021	0.042	-0.053	0.016	-0.122	-0.041	0.031	-1.791	-0.025	-0.01
0.014	-0.027	0.071	-0.085	-0.002	-0.115	-0.049	0.007	-1.787	-0.032	-0.016
0.011	-0.017	0.047	-0.093	-0.002	-0.109	-0.047	-0.003	-1.764	-0.026	-0.012
0.009	-0.017	0.03	-0.101	-0.005	-0.132	-0.036	-0.036	-1.751	-0.009	-0.014
0.011	-0.021	0.021	-0.097	-0.011	-0.236	-0.027	-0.068	-1.747	-0.008	-0.022
0.008	-0.018	0	-0.024	0	-0.276	-0.028	-0.041	-1.763	-0.008	-0.025
0.01	-0.009	-0.001	0.085	0.004	-0.097	-0.031	0.004	-1.799	-0.009	-0.009
0.013	-0.005	0.018	0.148	-0.007	0.181	-0.032	0.06	-1.813	-0.025	0.002
-0.005	-0.014	0.011	0.166	-0.009	0.272	-0.041	0.135	-1.786	-0.025	-0.011
-0.001	-0.031	-0.003	0.149	0.002	0.137	-0.04	0.113	-1.763	-0.008	-0.022
0.03	-0.041	0.003	0.095	0.012	0.195	-0.021	-0.007	-1.772	-0.008	-0.015
0.012	-0.03	0.015	0.026	0.007	0.514	-0.012	-0.098	-1.773	-0.02	-0.011
-0.017	-0.017	0.019	-0.031	0.002	0.605	-0.02	-0.172	-1.752	-0.025	-0.013
0.001	-0.018	0.009	-0.052	0.01	0.334	-0.018	-0.207	-1.752	-0.027	-0.012
0.003	-0.016	-0.001	-0.042	0.009	-0.012	-0.015	-0.102	-1.767	-0.025	-0.014
-0.015	-0.009	-0.008	-0.025	0.002	-0.161	-0.028	0.038	-1.759	-0.021	-0.022
-0.003	-0.021	-0.013	-0.008	0.011	-0.103	-0.036	0.059	-1.753	-0.018	-0.021
0.007	-0.034	-0.012	0.02	0.018	-0.019	-0.04	-0.01	-1.763	-0.02	-0.015
0.004	-0.032	-0.008	0.041	0.017	-0.01	-0.037	-0.055	-1.793	-0.018	-0.021
0.007	-0.035	-0.007	0.038	0.009	-0.072	-0.018	-0.024	-1.851	-0.014	-0.022
-0.006	-0.027	-0.006	0.035	0.001	-0.101	-0.017	0.01	-1.862	-0.022	-0.013
-0.016	-0.016	-0.008	0.034	0.007	-0.133	-0.037	0	-1.823	-0.024	-0.014
-0.003	-0.031	-0.014	0.023	0.016	-0.337	-0.034	-0.012	-1.819	-0.012	-0.018
-0.007	-0.031	-0.016	0.009	0.01	-0.574	0.008	-0.012	-1.847	-0.008	-0.017
-0.01	-0.018	-0.015	0.013	-0.01	-0.602	0.054	-0.009	-1.859	-0.015	-0.017
0.019	-0.027	-0.012	0.005	-0.017	-0.442	0.056	0.002	-1.836	-0.019	-0.018
0.017	-0.031	-0.004	-0.05	-0.002	-0.286	0.019	0.004	-1.777	-0.009	-0.017
-0.017	-0.019	0.007	-0.09	0.007	-0.295	-0.016	-0.002	-1.742	-0.008	-0.016
-0.011	-0.014	0.014	-0.075	0.001	-0.429	-0.037	0.004	-1.763	-0.023	-0.02
0.018	-0.012	0.005	-0.092	0.005	-0.543	-0.051	0.015	-1.776	-0.027	-0.02
0.01	-0.014	0	-0.181	0.008	-0.554	-0.051	0.019	-1.784	-0.017	-0.017
-0.007	-0.026	0.007	-0.242	0.002	-0.544	-0.043	0.022	-1.826	-0.015	-0.016
-0.004	-0.03	0	-0.17	0.012	-0.585	-0.045	0.023	-1.842	-0.02	-0.016
-0.003	-0.017	-0.001	-0.031	0.035	-0.556	-0.044	0.02	-1.815	-0.018	-0.021
-0.005	-0.015	0.01	0.038	0.042	-0.434	-0.03	0.013	-1.795	-0.017	-0.02
-0.006	-0.023	0.005	0.025	0.034	-0.333	-0.025	0.015	-1.798	-0.027	-0.014
-0.007	-0.016	-0.001	-0.037	0.02	-0.318	-0.023	0.02	-1.812	-0.031	-0.023
-0.003	-0.005	0.01	-0.09	0.002	-0.36	-0.021	0.015	-1.823	-0.029	-0.03
-0.014	-0.009	0.006	-0.049	-0.01	-0.383	-0.03	0.015	-1.823	-0.016	-0.013
-0.033	-0.018	-0.011	0.022	-0.009	-0.409	-0.04	0.021	-1.809	0	-0.004
-0.009	-0.019	0.011	0.047	-0.006	-0.469	-0.041	0.016	-1.777	-0.005	-0.021
0.031	-0.011	0.034	0.069	-0.007	-0.452	-0.042	0.014	-1.754	-0.013	-0.032
0.022	-0.003	0.002	0.071	-0.007	-0.321	-0.036	0.024	-1.748	-0.015	-0.023
0.006	-0.013	-0.008	0.03	-0.012	-0.212	-0.025	0.035	-1.744	-0.016	-0.013
0.012	-0.027	0.027	0.003	-0.004	-0.172	-0.025	0.036	-1.754	-0.018	-0.011
-0.004	-0.03	0.035	0.011	0.017	-0.144	-0.032	0.031	-1.778	-0.027	-0.015
-0.01	-0.022	-0.001	0.033	0.016	-0.12	-0.047	0.034	-1.777	-0.026	-0.018
0.019	-0.014	-0.116	0.037	0.005	-0.145	-0.071	0.035	-1.764	-0.006	-0.019
0.031	-0.014	-0.286	0.008	0.012	-0.238	-0.077	0.026	-1.774	-0.002	-0.015
0.023	-0.018	-0.311	-0.016	0.008	-0.283	-0.048	0.037	-1.783	-0.02	-0.009
0.024	-0.023	-0.132	-0.041	-0.012	-0.216	-0.013	0.078	-1.782	-0.033	-0.011
0.028	-0.031	0.052	-0.057	-0.017	-0.098	0.016	0.11	-1.783	-0.036	-0.011
0.017	-0.036	0.132	-0.001	-0.003	0.028	0.053	0.153	-1.782	-0.023	-0.006
-0.01	-0.034	0.15	0.073	0.011	0.088	0.056	0.163	-1.78	-0.013	-0.013
-0.025	-0.017	0.128	0.082	0.014	0.06	0.008	-0.078	-1.781	-0.025	-0.021
-0.012	-0.006	0.076	0.054	0.01	0.011	-0.029	-0.438	-1.782	-0.023	-0.016
0.013	-0.02	0.034	0.027	0.013	-0.087	-0.031	-0.445	-1.785	-0.004	-0.012
0.028	-0.028	0.032	0.007	0.02	-0.177	-0.032	-0.151	-1.791	-0.002	-0.012
0.011	-0.021	0.051	0.009	0.018	-0.132	-0.045	0.04	-1.802	-0.008	-0.016
-0.018	-0.02	0.049	0.014	0.011	-0.036	-0.048	0.087	-1.799	-0.009	-0.021
-0.015	-0.017	0.032	0.01	0.016	-0.003	-0.035	0.096	-1.773	-0.015	-0.013
0.001	-0.01	0.019	0.02	0.031	-0.009	-0.043	0.054	-1.757	-0.017	-0.005
-0.001	-0.016	0.011	0.041	0.031	0.008	-0.061	0.013	-1.758	-0.02	-0.013
-0.007	-0.016	0.004	0.06	0.019	0.035	-0.026	0.028	-1.759	-0.024	-0.021
-0.002	-0.008	-0.005	0.058	0.028	0.001	0.042	0.016	-1.764	-0.02	-0.02
-0.002	-0.015	-0.016	0.005	0.036	-0.066	0.063	-0.052	-1.775	-0.017	-0.015
-0.021	-0.02	-0.025	-0.064	0.022	-0.086	0.038	-0.079	-1.778	-0.019	-0.012
-0.018	-0.015	-0.034	-0.085	0.01	-0.109	0.011	-0.045	-1.785	-0.015	-0.017
-0.001	-0.016	-0.056	-0.079	0	-0.164	-0.012	-0.013	-1.8	-0.013	-0.017
-0.02	-0.014	-0.102	-0.084	-0.014	-0.148	-0.04	0.004	-1.803	-0.022	-0.013
-0.026	-0.009	-0.133	-0.085	-0.013	-0.083	-0.047	0.013	-1.784	-0.032	-0.013
0.004	-0.012	-0.056	-0.067	-0.008	-0.098	-0.031	0.017	-1.761	-0.035	-0.014
0.016	-0.031	0.091	-0.054	-0.012	-0.158	-0.031	0.008	-1.757	-0.028	-0.012
0.01	-0.064	0.137	-0.057	-0.009	-0.229	-0.046	-0.003	-1.762	-0.019	-0.016
0.006	-0.067	0.088	-0.053	-0.005	-0.323	-0.039	0.002	-1.752	-0.015	-0.021
0.015	-0.034	0.056	-0.053	-0.002	-0.348	-0.023	0.005	-1.739	-0.01	-0.014
0.036	-0.024	0.034	-0.098	0.01	-0.325	-0.021	-0.001	-1.746	-0.004	-0.005
0.032	-0.05	-0.004	-0.115	0.018	-0.335	-0.026	0.004	-1.753	-0.012	-0.011
0.02	-0.051	-0.043	-0.02	0.013	-0.369	-0.03	0.01	-1.74	-0.025	-0.017
0.023	-0.026	-0.069	0.101	0.009	-0.403	-0.035	0.012	-1.737	-0.015	-0.008
0.014	-0.023	-0.045	0.135	0.004	-0.416	-0.044	0.01	-1.765	-0.005	0.001
0.004	-0.031	0.032	0.079	-0.005	-0.426	-0.047	0.006	-1.76	-0.012	-0.01
0.004	-0.024	0.085	-0.025	-0.001	-0.409	-0.04	0.009	-1.716	-0.008	-0.026
0.003	-0.019	0.101	-0.128	0.003	-0.388	-0.035	0.008	-1.712	-0.003	-0.019
0.016	-0.015	0.06	-0.165	-0.003	-0.479	-0.027	0.006	-1.731	-0.01	-0.007
0.013	-0.004	-0.117	-0.065	0.005	-0.579	-0.021	0.012	-1.731	-0.013	-0.013
-0.014	-0.009	-0.253	0.1	0.024	-0.574	-0.022	0.013	-1.73	-0.017	-0.02
-0.012	-0.02	-0.156	0.177	0.019	-0.566	-0.022	0.016	-1.725	-0.024	-0.017
0.007	-0.009	-0.026	0.154	-0.002	-0.549	-0.024	0.028	-1.709	-0.024	-0.021
0.007	-0.003	0.001	0.109	-0.005	-0.5	-0.029	0.034	-1.71	-0.02	-0.021
-0.01	-0.021	0.013	0.068	0.008	-0.53	-0.038	0.031	-1.719	-0.015	-0.016
-0.024	-0.027	0.022	0.033	0.01	-0.566	-0.045	0.016	-1.703	-0.011	-0.021
-0.01	-0.017	0.028	0.013	0	-0.464	-0.04	0.003	-1.696	-0.013	-0.021
0.004	-0.023	0.044	-0.008	-0.012	-0.362	-0.024	0.008	-1.748	-0.013	-0.015
0	-0.024	0.035	-0.025	-0.017	-0.342	-0.011	0.013	-1.809	-0.01	-0.02
-0.002	-0.015	0.011	-0.023	-0.003	-0.309	-0.014	0.016	-1.809	-0.019	-0.022
0	-0.013	0.004	-0.027	0.01	-0.307	-0.032	0.018	-1.798	-0.033	-0.013
-0.002	-0.006	0.004	-0.046	-0.001	-0.344	-0.042	-0.01	-1.828	-0.032	-0.013
-0.001	-0.01	0.005	-0.061	-0.007	-0.322	-0.033	-0.048	-1.862	-0.022	-0.022
-0.002	-0.023	-0.004	-0.079	0.011	-0.287	-0.026	-0.04	-1.855	-0.022	-0.02
-0.006	-0.013	-0.034	-0.096	0.025	-0.307	-0.019	-0.015	-1.818	-0.022	-0.016
0.005	-0.013	-0.047	-0.053	0.017	-0.258	-0.006	-0.023	-1.799	-0.009	-0.017
0.016	-0.033	-0.066	-0.002	0.005	-0.123	-0.016	-0.027	-1.812	-0.008	-0.016
0.001	-0.037	-0.124	-0.045	0.006	-0.035	-0.039	0.001	-1.89	-0.026	-0.009
-0.001	-0.026	-0.102	-0.074	0.011	0.019	-0.038	0.019	-2.013	-0.025	-0.004
0.015	-0.013	0.014	-0.003	0.014	0.039	-0.021	0.004	-2.06	-0.01	-0.01
0.008	-0.011	0.067	0.072	0.022	0.008	-0.017	-0.016	-2.022	-0.015	-0.024
-0.024	-0.022	0.065	0.119	0.028	0.022	-0.023	-0.016	-1.963	-0.027	-0.026
-0.027	-0.029	0.083	0.143	0.033	0.062	-0.023	0.004	-1.889	-0.026	-0.018
0.011	-0.027	0.087	0.122	0.05	0.049	-0.022	0.019	-1.823	-0.018	-0.016
0.021	-0.027	0.067	0.079	0.047	0.006	-0.026	0.017	-1.808	-0.015	-0.014
0.005	-0.029	0.054	0.038	-0.005	-0.028	-0.026	0.016	-1.809	-0.019	-0.01
0.007	-0.028	0.044	0.012	-0.046	-0.063	-0.026	0.015	-1.768	-0.026	-0.014
0.002	-0.017	0.021	0.016	-0.028	-0.052	-0.035	0.006	-1.737	-0.026	-0.017
-0.012	-0.012	0.015	0.012	-0.005	0.064	-0.049	-0.007	-1.769	-0.019	-0.015
-0.013	-0.018	0.026	-0.015	-0.013	0.151	-0.053	-0.013	-1.796	-0.013	-0.019
0	-0.017	0.009	-0.015	-0.019	0.129	-0.049	-0.01	-1.788	-0.011	-0.021
0.005	-0.016	-0.009	0.012	-0.003	0.092	-0.06	-0.004	-1.803	-0.011	-0.012
0.003	-0.023	0.002	0.008	0.019	0.016	-0.052	-0.001	-1.816	-0.011	-0.011
0.013	-0.026	0.007	-0.047	0.022	-0.087	0.021	0.004	-1.745	-0.015	-0.021
0.013	-0.027	0.004	-0.109	0.011	-0.115	0.082	0.01	-1.658	-0.017	-0.021
0.002	-0.024	0.01	-0.134	0.011	-0.115	0.038	0.01	-1.694	-0.015	-0.011
0.001	-0.017	0.007	-0.134	0.018	-0.143	-0.04	0.003	-1.782	-0.021	-0.012
0.001	-0.019	-0.007	-0.118	0.018	-0.195	-0.06	-0.004	-1.809	-0.018	-0.021
0.012	-0.025	-0.014	-0.095	0.021	-0.247	-0.057	-0.017	-1.805	-0.005	-0.019
0.013	-0.015	-0.015	-0.099	0.012	-0.257	-0.051	-0.026	-1.802	-0.012	-0.015
-0.008	-0.016	-0.013	-0.076	-0.012	-0.247	-0.027	-0.015	-1.805	-0.027	-0.016
-0.018	-0.03	-0.013	0.009	0	-0.278	-0.023	0.01	-1.801	-0.028	-0.014
-0.017	-0.021	-0.014	0.075	0.03	-0.363	-0.04	0.026	-1.796	-0.024	-0.01
-0.01	-0.013	-0.009	0.094	0.01	-0.4	-0.055	0.029	-1.806	-0.02	-0.009
0.009	-0.021	-0.004	0.072	-0.016	-0.366	-0.077	0.024	-1.773	-0.013	-0.016
0.017	-0.024	-0.01	0.02	0.003	-0.356	-0.048	0.021	-1.724	-0.01	-0.023
0.014	-0.033	-0.017	-0.006	0.005	-0.314	0.073	0.019	-1.74	-0.015	-0.02
0.013	-0.039	-0.015	-0.008	-0.018	-0.267	0.149	0.014	-1.731	-0.016	-0.012
0.013	-0.035	-0.013	-0.018	-0.008	-0.341	0.095	0.025	-1.686	-0.007	-0.009
0.014	-0.029	-0.013	-0.009	0.016	-0.4	0.028	0.05	-1.719	-0.01	-0.017
0.012	-0.006	-0.016	0.035	0.012	-0.353	0.003	0.044	-1.768	-0.021	-0.02
0.009	0.007	-0.017	0.08	-0.003	-0.308	-0.04	0.008	-1.753	-0.023	-0.016
0.022	-0.01	-0.009	0.079	-0.001	-0.263	-0.082	-0.015	-1.753	-0.021	-0.015
0.024	-0.02	0.007	0.018	0.015	-0.215	-0.069	-0.024	-1.778	-0.02	-0.017
0.002	-0.018	0.01	-0.068	0.04	-0.205	-0.035	-0.022	-1.764	-0.027	-0.017
-0.008	-0.026	-0.004	-0.139	0.062	-0.191	-0.031	-0.003	-1.731	-0.035	-0.014
-0.003	-0.033	-0.012	-0.174	0.067	-0.214	-0.025	0.008	-1.727	-0.028	-0.009
-0.005	-0.02	-0.011	-0.147	0.056	-0.309	0.013	0.013	-1.741	-0.018	-0.013
-0.008	-0.009	-0.01	-0.059	0.028	-0.352	0.037	0.008	-1.76	-0.013	-0.021
0.002	-0.02	-0.002	0.033	-0.007	-0.275	0.012	-0.002	-1.768	-0.012	-0.02
0.011	-0.026	-0.049	0.107	-0.03	-0.216	-0.018	0.011	-1.74	-0.01	-0.013
0.008	-0.014	-0.185	0.17	-0.036	-0.279	-0.016	0.03	-1.714	-0.013	-0.01
0.011	-0.017	-0.274	0.218	-0.028	-0.303	-0.027	0.024	-1.735	-0.024	-0.01
0.004	-0.036	-0.2	0.238	-0.023	-0.184	-0.057	0.011	-1.761	-0.025	-0.014
-0.021	-0.04	-0.04	0.199	-0.023	-0.066	-0.053	0	-1.761	-0.011	-0.017
-0.021	-0.028	0.099	0.124	-0.009	-0.021	-0.034	-0.008	-1.753	-0.003	-0.016
0.006	-0.021	0.177	0.087	0.01	-0.014	-0.04	-0.001	-1.747	-0.01	-0.018
0.001	-0.024	0.18	0.073	0.012	-0.017	-0.047	0.011	-1.756	-0.017	-0.022
-0.017	-0.03	0.128	0.007	0.008	-0.016	-0.048	-0.012	-1.784	-0.013	-0.022
0.006	-0.022	0.07	-0.104	0.017	-0.082	-0.051	-0.073	-1.789	-0.017	-0.019
0.025	-0.007	0.041	-0.172	0.024	-0.173	-0.045	-0.094	-1.774	-0.026	-0.013
0.021	-0.009	0.025	-0.184	0.021	-0.094	-0.045	-0.037	-1.777	-0.014	-0.01
0.021	-0.019	0.005	-0.254	0.017	0.044	-0.054	0.026	-1.798	-0.008	-0.011
0.011	-0.016	-0.002	-0.368	0.016	0.038	-0.035	0.043	-1.82	-0.021	-0.011
0.004	-0.015	0.002	-0.374	0.009	-0.026	-0.017	0.029	-1.817	-0.026	-0.012
0.002	-0.023	-0.001	-0.301	-0.003	-0.078	-0.029	0.022	-1.803	-0.019	-0.01
-0.031	-0.027	-0.004	-0.209	0.002	-0.146	-0.027	0.054	-1.797	-0.013	-0.012
-0.06	-0.024	-0.002	-0.031	0.008	-0.192	-0.013	0.09	-1.785	-0.027	-0.024
-0.033	-0.017	-0.005	0.129	-0.004	-0.21	-0.027	0.12	-1.769	-0.044	-0.026
0.001	-0.014	-0.005	0.149	-0.013	-0.264	-0.044	0.141	-1.762	-0.03	-0.017
0.004	-0.019	-0.002	0.15	-0.009	-0.302	-0.038	-0.06	-1.758	-0.007	-0.021
-0.001	-0.023	0.004	0.175	0	-0.237	-0.021	-0.442	-1.753	-0.008	-0.016
-0.001	-0.021	0.015	0.151	0.007	-0.213	-0.012	-0.495	-1.745	-0.017	0.001
0.003	-0.025	0.013	0.115	-0.001	-0.319	-0.016	-0.174	-1.734	-0.018	-0.006
-0.006	-0.03	0.003	0.086	-0.005	-0.469	-0.024	0.055	-1.733	-0.019	-0.023
-0.029	-0.024	-0.002	0.042	0.013	-0.571	-0.036	0.084	-1.744	-0.016	-0.02
-0.029	-0.015	-0.003	0.012	0.026	-0.509	-0.04	0.064	-1.75	-0.008	-0.014
-0.011	-0.009	-0.001	-0.002	0.015	-0.401	-0.029	0.032	-1.743	-0.011	-0.019
0.004	-0.011	-0.002	-0.011	0.009	-0.413	-0.018	0.01	-1.742	-0.022	-0.022
0.023	-0.017	-0.01	-0.018	0.006	-0.383	-0.019	0.011	-1.752	-0.024	-0.022
0.022	-0.019	-0.009	-0.019	-0.01	-0.261	-0.028	0.013	-1.756	-0.024	-0.02
0	-0.025	0.002	0.007	-0.014	-0.241	-0.027	0.01	-1.76	-0.021	-0.013
-0.009	-0.03	-0.002	0.042	0.009	-0.341	-0.019	-0.006	-1.76	-0.006	-0.011
-0.008	-0.024	-0.011	0.054	0.021	-0.414	-0.019	-0.008	-1.756	0.003	-0.014
-0.003	-0.017	-0.002	0.031	0.01	-0.422	-0.025	0.025	-1.819	-0.014	-0.005
0.016	-0.015	0.006	-0.02	0.002	-0.433	-0.03	0.039	-1.974	-0.029	0
0.028	-0.019	-0.005	-0.053	0.002	-0.45	-0.038	0.021	-2.094	-0.015	-0.015
0.012	-0.023	-0.017	-0.042	0.005	-0.399	-0.035	0.03	-2.074	-0.005	-0.022
0	-0.024	-0.011	-0.017	0.012	-0.284	-0.01	0.049	-1.98	-0.02	-0.027
0.016	-0.02	0.007	-0.005	0.007	-0.176	0.003	0.021	-1.913	-0.024	-0.035
0.015	-0.015	0.003	-0.003	-0.002	-0.148	-0.009	-0.021	-1.876	-0.012	-0.025
-0.005	-0.023	-0.014	-0.01	0.003	-0.203	-0.012	-0.019	-1.836	-0.006	-0.015
0.017	-0.033	-0.007	-0.024	0.006	-0.232	-0.013	0.012	-1.79	-0.006	-0.014
0.043	-0.024	0.003	-0.043	0.001	-0.21	-0.035	0.032	-1.74	-0.011	-0.011
0.02	-0.014	-0.001	-0.075	0.009	-0.2	-0.044	0.032	-1.709	-0.026	-0.015
-0.012	-0.018	-0.007	-0.102	0.013	-0.206	-0.032	0.015	-1.708	-0.025	-0.015
-0.018	-0.017	-0.009	-0.065	-0.002	-0.208	-0.034	0.007	-1.715	-0.014	-0.011
-0.009	-0.014	-0.009	-0.017	0	-0.17	-0.035	0.018	-1.73	-0.011	-0.012
0.007	-0.031	0	-0.046	0.017	-0.097	-0.02	0.028	-1.747	-0.012	-0.01
0.027	-0.035	0.005	-0.058	0.021	-0.012	-0.012	0.027	-1.753	-0.018	-0.005
0.026	-0.02	-0.006	-0.005	0.021	0.043	-0.022	0.027	-1.765	-0.023	-0.009
0.005	-0.026	-0.011	0.043	0.022	-0.008	-0.03	0.029	-1.775	-0.023	-0.013
-0.006	-0.037	0	0.092	0.025	-0.108	-0.021	0.021	-1.764	-0.022	-0.012
-0.003	-0.024	0.006	0.123	0.04	-0.162	-0.015	0.005	-1.753	-0.019	-0.011
0.005	-0.019	-0.006	0.096	0.052	-0.154	-0.034	-0.003	-1.756	-0.02	-0.015
0.011	-0.034	-0.017	0.047	0.03	-0.079	-0.065	0.006	-1.767	-0.021	-0.017
0.02	-0.034	-0.004	0.023	-0.012	0.006	-0.051	0.02	-1.774	-0.012	-0.016
0.03	-0.025	0.008	0.011	-0.026	0.051	0.021	0.017	-1.772	-0.017	-0.022
0.019	-0.025	0.003	-0.012	-0.009	0.053	0.07	0.012	-1.756	-0.034	-0.027
0.006	-0.016	-0.001	-0.032	0.002	0.011	0.064	0.021	-1.727	-0.031	-0.02
0.014	0.003	0	-0.033	0.005	-0.038	0.033	0.029	-1.72	-0.011	-0.012
0.005	-0.019	-0.004	-0.038	0.006	-0.084	-0.014	0.044	-1.735	-0.004	-0.014
-0.019	-0.044	-0.017	-0.032	0.005	-0.131	-0.069	0.058	-1.758	-0.02	-0.022
-0.015	-0.018	-0.026	-0.001	0.009	-0.145	-0.09	0.051	-1.803	-0.032	-0.019
-0.005	-0.005	-0.018	0.014	0.004	-0.146	-0.071	0.041	-1.834	-0.023	-0.009
-0.007	-0.025	-0.009	0.01	-0.001	-0.171	-0.052	0.027	-1.831	-0.01	-0.014
0.001	-0.029	-0.008	0.007	0.008	-0.194	-0.038	0.007	-1.816	-0.005	-0.022
-0.001	-0.032	-0.016	0.003	0.014	-0.192	-0.008	0.007	-1.793	-0.006	-0.021
-0.002	-0.034	-0.033	0.001	0.006	-0.194	0.013	0.04	-1.773	-0.01	-0.014
0.009	-0.021	-0.036	0	-0.009	-0.287	0.009	0.067	-1.758	-0.011	-0.011
0.001	-0.025	-0.022	-0.006	-0.015	-0.471	-0.006	0.076	-1.745	-0.014	-0.013
-0.01	-0.041	-0.019	-0.007	-0.006	-0.591	-0.031	0.125	-1.745	-0.02	-0.013
-0.021	-0.03	-0.016	-0.008	-0.009	-0.585	-0.039	0.161	-1.737	-0.023	-0.01
-0.021	-0.014	0.001	-0.015	-0.019	-0.536	-0.024	0.048	-1.722	-0.021	-0.017
0.002	-0.018	0.01	-0.012	-0.016	-0.579	-0.026	-0.117	-1.724	-0.021	-0.029
0	-0.025	0.008	-0.012	-0.01	-0.723	-0.038	-0.168	-1.724	-0.024	-0.025
-0.018	-0.019	0.017	-0.025	0.004	-0.684	-0.045	-0.152	-1.748	-0.026	-0.012
-0.005	-0.005	0.03	-0.037	0.028	-0.442	-0.052	-0.114	-1.824	-0.029	-0.013
0.01	-0.002	0.029	-0.066	0.043	-0.345	-0.047	-0.042	-1.893	-0.034	-0.023
-0.006	-0.015	0.016	-0.104	0.025	-0.331	-0.033	0.01	-1.941	-0.029	-0.023
-0.019	-0.023	0.019	-0.119	-0.008	-0.24	-0.015	0.002	-1.96	-0.015	-0.012
-0.006	-0.013	0.027	-0.088	-0.015	-0.218	-0.002	-0.033	-1.923	-0.009	-0.006
0.004	-0.01	0.01	0.008	0.002	-0.236	-0.019	-0.033	-1.869	-0.014	-0.011
0	-0.018	-0.004	0.106	0.007	-0.244	-0.05	-0.016	-1.826	-0.022	-0.014
-0.001	-0.02	0.004	0.123	0.01	-0.306	-0.043	-0.025	-1.78	-0.019	-0.013
0	-0.015	0.008	0.108	0.022	-0.332	-0.021	-0.041	-1.736	-0.016	-0.016
-0.002	-0.003	0.005	0.093	0.021	-0.269	-0.028	-0.041	-1.695	-0.021	-0.019
-0.004	0.009	0	0.052	0.025	-0.267	-0.039	-0.03	-1.671	-0.018	-0.019
0.005	-0.002	-0.008	0.002	0.036	-0.38	-0.03	-0.027	-1.678	-0.01	-0.018
0.014	-0.02	-0.014	-0.039	0.03	-0.389	-0.021	-0.038	-1.691	-0.015	-0.018
0.013	-0.023	-0.012	-0.056	0.015	-0.22	-0.019	-0.03	-1.705	-0.015	-0.022
0.009	-0.024	-0.011	-0.039	0.004	-0.117	-0.018	-0.015	-1.714	-0.013	-0.023
0.008	-0.029	-0.012	-0.022	0	-0.176	-0.026	-0.017	-1.708	-0.02	-0.016
0.02	-0.026	-0.009	-0.017	-0.003	-0.222	-0.031	-0.006	-1.707	-0.024	-0.013
0.022	-0.021	-0.004	-0.009	-0.01	-0.168	-0.017	0.013	-1.713	-0.024	-0.014
-0.001	-0.023	-0.005	0	0	-0.147	-0.016	0.01	-1.717	-0.019	-0.016
-0.009	-0.034	-0.009	-0.002	0.012	-0.168	-0.033	0.006	-1.71	-0.007	-0.012
-0.008	-0.042	0.005	-0.007	0.011	-0.115	-0.036	0.005	-1.68	-0.008	-0.006
-0.01	-0.033	0.016	0.005	0.016	-0.024	-0.036	0	-1.68	-0.02	-0.014
0.002	-0.027	-0.001	0.018	0.01	0.077	-0.047	0.007	-1.732	-0.022	-0.023
0	-0.032	-0.004	0.007	-0.011	0.12	-0.041	0.017	-1.757	-0.017	-0.014
-0.013	-0.024	0.011	-0.005	-0.004	0.02	-0.018	0.006	-1.755	-0.017	-0.007
-0.004	-0.007	0.003	-0.006	0.016	-0.06	-0.02	-0.009	-1.77	-0.018	-0.012
0.006	-0.003	-0.004	-0.014	0.01	-0.042	-0.008	-0.005	-1.782	-0.019	-0.016
0.011	-0.003	0.007	-0.021	-0.003	0.017	0.064	0.009	-1.778	-0.013	-0.015
0.02	-0.007	0.009	-0.025	-0.006	0.126	0.094	0.017	-1.762	-0.006	-0.014
0.023	-0.024	-0.008	-0.042	-0.012	0.164	0.024	0.02	-1.728	-0.009	-0.015
0.008	-0.034	-0.025	-0.06	-0.008	0.111	-0.039	0.012	-1.708	-0.015	-0.016
-0.003	-0.027	0.009	-0.068	0.009	0.12	-0.047	0.003	-1.754	-0.023	-0.012
0.012	-0.026	0.039	-0.088	0.016	0.11	-0.044	0.014	-1.818	-0.022	-0.008
0.013	-0.024	-0.003	-0.097	0.01	0.014	-0.048	0.016	-1.87	-0.01	-0.012
-0.012	-0.004	-0.043	-0.041	0.019	-0.087	-0.046	-0.003	-1.994	-0.012	-0.016
-0.01	0.009	-0.057	0.057	0.029	-0.202	-0.032	0	-2.127	-0.016	-0.015
0.002	0.001	-0.071	0.115	0.024	-0.254	-0.024	0.019	-2.107	-0.011	-0.013
-0.002	-0.004	-0.034	0.12	0.019	-0.198	-0.028	0.023	-2	-0.018	-0.017
0.007	0.002	0.035	0.108	0.008	-0.187	-0.023	0.02	-1.93	-0.021	-0.022
0.008	0.006	0.052	0.05	-0.02	-0.248	-0.013	0.017	-1.868	-0.008	-0.015
-0.004	-0.009	0.027	-0.036	-0.033	-0.304	-0.019	0.013	-1.814	-0.006	-0.006
-0.005	-0.045	0.012	-0.066	-0.02	-0.349	-0.035	0.016	-1.797	-0.019	-0.013
-0.004	-0.068	0.015	-0.058	-0.01	-0.377	-0.048	0.01	-1.778	-0.026	-0.025
0.003	-0.055	0.018	-0.055	-0.005	-0.389	-0.046	-0.033	-1.763	-0.018	-0.024
0.013	-0.032	0.005	-0.038	0.007	-0.428	-0.037	-0.097	-1.773	-0.007	-0.016
0.014	-0.022	-0.008	-0.018	0.008	-0.462	-0.04	-0.103	-1.767	-0.008	-0.013
0.002	-0.023	-0.008	-0.004	0.006	-0.4	-0.042	-0.035	-1.744	-0.014	-0.015
-0.011	-0.032	-0.008	0.015	0.008	-0.339	-0.032	0.021	-1.744	-0.023	-0.014
-0.001	-0.046	-0.004	0.032	0.006	-0.383	-0.025	0.033	-1.745	-0.03	-0.014
0.022	-0.049	0	0.032	0.011	-0.38	-0.028	0.024	-1.742	-0.032	-0.017
0.02	-0.04	-0.007	0.009	0.029	-0.314	-0.029	0.002	-1.753	-0.035	-0.02
-0.001	-0.03	-0.002	-0.017	0.043	-0.363	-0.023	-0.017	-1.752	-0.026	-0.02
-0.011	-0.018	0.008	-0.004	0.047	-0.455	-0.024	-0.007	-1.754	-0.007	-0.017
-0.009	-0.012	-0.005	0.038	0.041	-0.436	-0.031	0.017	-1.767	-0.01	-0.011
0	-0.023	-0.014	0.058	0.028	-0.301	-0.031	0.023	-1.754	-0.021	-0.008
0.008	-0.023	-0.001	0.041	0.008	-0.146	-0.04	0.013	-1.751	-0.01	-0.008
0.007	-0.012	0.006	0.006	-0.015	-0.136	-0.054	0.006	-1.8	-0.007	-0.012
0.005	-0.023	0.004	-0.034	-0.017	-0.219	-0.047	-0.004	-1.83	-0.023	-0.014
0.002	-0.037	0.003	-0.087	-0.004	-0.16	-0.048	-0.015	-1.813	-0.03	-0.013
0.013	-0.028	-0.008	-0.153	-0.004	0.015	-0.055	-0.01	-1.803	-0.02	-0.016
0.027	-0.017	-0.023	-0.212	-0.008	0.04	-0.03	-0.008	-1.807	-0.015	-0.019
0.005	-0.02	-0.04	-0.222	0.009	-0.109	0.007	-0.013	-1.792	-0.017	-0.02
-0.017	-0.027	-0.101	-0.117	0.027	-0.19	0.04	-0.001	-1.772	-0.013	-0.016
-0.012	-0.031	-0.209	0.063	0.026	-0.143	0.073	0.011	-1.77	-0.013	-0.01
-0.01	-0.038	-0.258	0.172	0.037	-0.05	0.066	0.009	-1.767	-0.014	-0.01
-0.013	-0.042	-0.155	0.172	0.043	0.048	0.017	0.011	-1.756	-0.01	-0.014
-0.015	-0.038	0.041	0.133	0.005	0.074	-0.023	0.015	-1.751	-0.012	-0.015
-0.006	-0.026	0.188	0.083	-0.029	0.013	-0.037	0.008	-1.748	-0.02	-0.021
0.005	-0.003	0.2	0.037	-0.022	-0.022	-0.038	0.004	-1.748	-0.021	-0.026
0.002	0.008	0.137	0.01	-0.012	-0.042	-0.053	0.008	-1.753	-0.02	-0.02
-0.003	-0.008	0.078	-0.001	-0.006	-0.127	-0.077	-0.004	-1.758	-0.022	-0.017
0.009	-0.011	0.025	0.001	0.001	-0.197	-0.066	-0.018	-1.762	-0.019	-0.021
0.02	0.001	-0.003	0.01	0.003	-0.214	-0.034	-0.005	-1.76	-0.012	-0.023
0.008	-0.012	0.009	0.009	0.013	-0.27	-0.027	0.001	-1.751	-0.012	-0.016
-0.003	-0.032	0.016	-0.006	0.031	-0.384	-0.023	-0.007	-1.75	-0.015	-0.008
-0.001	-0.021	0.014	-0.033	0.026	-0.473	-0.009	-0.005	-1.731	-0.018	-0.009
0.001	-0.005	0.026	-0.075	0.008	-0.485	-0.007	-0.002	-1.722	-0.025	-0.02
-0.002	-0.024	0.03	-0.12	0.002	-0.497	-0.016	-0.001	-1.768	-0.021	-0.022
-0.004	-0.045	0.017	-0.155	-0.006	-0.507	-0.037	0	-1.788	-0.015	-0.016
0.006	-0.025	0.016	-0.154	-0.016	-0.435	-0.015	-0.002	-1.764	-0.023	-0.021
0.014	-0.008	0.021	-0.083	-0.008	-0.355	0.077	0	-1.751	-0.029	-0.023
0.013	-0.012	0.008	0.015	0.002	-0.358	0.107	0.004	-1.751	-0.019	-0.015
0.013	-0.017	-0.004	0.041	0	-0.401	0.017	-0.001	-1.763	-0.012	-0.011
0.006	-0.025	-0.004	0.002	0.005	-0.39	-0.062	-0.007	-1.778	-0.021	-0.016
-0.006	-0.019	-0.005	-0.005	0.024	-0.372	-0.081	-0.006	-1.792	-0.025	-0.019
-0.008	-0.003	0.002	0.01	0.035	-0.45	-0.073	0.005	-1.8	-0.015	-0.019
0.005	-0.013	0.012	-0.01	0.024	-0.489	-0.045	0.012	-1.775	-0.018	-0.015
0.016	-0.022	0	-0.014	0	-0.365	-0.037	-0.002	-1.759	-0.021	-0.012
-0.001	-0.015	-0.011	0.029	-0.011	-0.229	-0.052	-0.011	-1.785	-0.007	-0.016
0	-0.019	-0.003	0.104	-0.006	-0.142	-0.048	0	-1.806	-0.008	-0.016
0.018	-0.035	0	0.178	-0.004	-0.077	-0.039	0.007	-1.821	-0.021	-0.015
-0.004	-0.043	-0.009	0.176	0	-0.071	-0.038	0.002	-1.84	-0.017	-0.02
-0.03	-0.021	-0.012	0.13	0.005	-0.065	-0.036	0.001	-1.801	-0.017	-0.016
-0.012	0.005	0.005	0.09	0.004	-0.07	-0.037	0.005	-1.757	-0.032	-0.012
-0.002	-0.01	0.027	0.045	0.015	-0.142	-0.033	0.006	-1.779	-0.038	-0.014
-0.014	-0.034	0.032	0.024	0.018	-0.164	-0.019	0.006	-1.783	-0.022	-0.013
0.009	-0.023	0.052	0.029	0.005	-0.074	-0.011	0.005	-1.76	-0.008	-0.015
0.033	-0.015	0.092	0.008	0.002	0.004	-0.019	-0.001	-1.764	-0.016	-0.023
0.006	-0.022	0.006	0.002	0.006	0.009	-0.033	0.005	-1.777	-0.022	-0.022
-0.006	-0.022	-0.211	0.007	0.003	-0.023	-0.033	0.019	-1.79	-0.007	-0.016
0.01	-0.023	-0.277	-0.115	0.008	-0.079	-0.018	0.017	-1.793	-0.009	-0.022
0.01	-0.019	-0.132	-0.271	0.014	-0.148	-0.01	0.011	-1.773	-0.019	-0.024
0.005	-0.004	-0.018	-0.224	0.014	-0.217	-0.019	0.013	-1.757	-0.009	-0.013
0.004	-0.005	-0.01	-0.069	0.008	-0.229	-0.032	0.01	-1.762	-0.007	-0.006
0.014	-0.021	-0.023	-0.009	-0.007	-0.232	-0.032	0.003	-1.769	-0.022	-0.008
0.026	-0.023	-0.022	-0.021	-0.011	-0.308	-0.03	0.001	-1.77	-0.028	-0.011
0.014	-0.017	-0.004	-0.065	0.001	-0.345	-0.038	-0.002	-1.77	-0.026	-0.006
0.002	-0.021	0.01	-0.123	0.003	-0.309	-0.039	-0.004	-1.766	-0.023	0.001
0.009	-0.027	0.003	-0.091	-0.006	-0.301	-0.031	0.005	-1.778	-0.022	-0.004
0	-0.027	0.007	0.014	-0.01	-0.321	-0.025	0.017	-1.796	-0.017	-0.007
-0.019	-0.017	0.062	0.067	-0.013	-0.343	-0.025	0.024	-1.796	-0.014	-0.003
0.004	-0.023	0.137	0.062	0.007	-0.376	-0.032	0.026	-1.817	-0.023	-0.016
0.038	-0.036	0.162	0.038	0.044	-0.395	-0.035	0.027	-1.834	-0.023	-0.026
0.021	-0.023	0.118	-0.002	0.035	-0.366	-0.033	0.021	-1.799	-0.011	-0.024
0.002	-0.018	0.048	-0.044	-0.004	-0.314	-0.035	0.013	-1.77	-0.013	-0.021
0.001	-0.032	-0.007	-0.078	-0.009	-0.27	-0.032	0.01	-1.77	-0.016	-0.016
-0.028	-0.035	-0.036	-0.11	0.004	-0.206	-0.032	0.002	-1.765	-0.006	-0.012
-0.043	-0.031	-0.039	-0.11	0.012	-0.169	-0.054	-0.007	-1.754	-0.009	-0.014
-0.019	-0.027	-0.023	-0.042	0.014	-0.205	-0.047	0.002	-1.749	-0.022	-0.014
0.001	-0.018	-0.017	0.072	0.003	-0.226	0.023	0.013	-1.753	-0.017	-0.012
0.003	-0.012	-0.038	0.158	-0.005	-0.215	0.081	0.01	-1.755	-0.009	-0.015
0.001	-0.016	-0.056	0.179	-0.001	-0.143	0.1	0.011	-1.753	-0.011	-0.022
0.012	-0.023	-0.043	0.168	0.004	0	0.093	0.014	-1.787	-0.012	-0.023
0.011	-0.027	-0.026	0.142	0.009	0.053	0.037	0.002	-1.833	-0.011	-0.015
0	-0.024	-0.016	0.091	0.019	0.037	-0.041	0.002	-1.84	-0.011	-0.011
0.003	-0.017	-0.01	0.034	0.033	0.061	-0.064	0.015	-1.831	-0.011	-0.017
-0.005	-0.019	-0.011	0.001	0.033	0.031	-0.039	0.017	-1.832	-0.022	-0.017
-0.017	-0.022	-0.01	-0.003	0.01	-0.031	-0.04	0.019	-1.841	-0.033	-0.008
-0.014	-0.021	-0.008	0.008	-0.002	-0.04	-0.074	0.022	-1.84	-0.013	-0.012
-0.013	-0.029	-0.005	0.022	0.002	-0.1	-0.076	0.023	-1.809	0.007	-0.02
-0.018	-0.032	0.014	0.03	-0.004	-0.209	-0.041	0.025	-1.769	-0.011	-0.015
-0.011	-0.027	0.028	-0.003	-0.004	-0.201	-0.023	0.018	-1.756	-0.027	-0.014
0.009	-0.032	0.006	-0.076	0.011	-0.121	-0.032	0.013	-1.762	-0.017	-0.019
0.02	-0.033	-0.014	-0.128	0.022	-0.093	-0.042	0.047	-1.765	-0.016	-0.018
0.004	-0.026	0.002	-0.132	0.028	-0.074	-0.043	0.095	-1.777	-0.025	-0.019
-0.007	-0.026	0.019	-0.1	0.022	-0.078	-0.042	0.111	-1.796	-0.027	-0.015
0.008	-0.021	0.011	-0.072	0.001	-0.171	-0.041	0.134	-1.793	-0.027	-0.01
0.008	-0.012	0.007	-0.089	-0.01	-0.221	-0.044	0.107	-1.777	-0.023	-0.018
-0.008	-0.012	0.017	-0.079	0.001	-0.178	-0.052	-0.177	-1.77	-0.019	-0.025
-0.001	-0.016	0.02	0.005	0.007	-0.198	-0.041	-0.501	-1.77	-0.025	-0.019
0.022	-0.022	0.009	0.041	-0.001	-0.272	-0.012	-0.4	-1.773	-0.025	-0.02
0.033	-0.03	0.002	-0.036	0.011	-0.302	-0.007	-0.063	-1.779	-0.017	-0.022
0.01	-0.023	0.002	-0.139	0.043	-0.305	-0.025	0.077	-1.786	-0.018	-0.014
-0.014	-0.017	0	-0.19	0.049	-0.294	-0.037	0.064	-1.794	-0.019	-0.015
0.001	-0.015	-0.002	-0.115	0.023	-0.307	-0.044	0.038	-1.793	-0.016	-0.019
0.016	-0.013	-0.001	0.045	0	-0.361	-0.034	-0.004	-1.788	-0.017	-0.007
0	-0.017	-0.003	0.142	-0.011	-0.398	-0.012	-0.021	-1.8	-0.01	0
-0.014	-0.015	-0.002	0.159	-0.022	-0.407	-0.016	-0.002	-1.809	-0.009	-0.019
0.005	-0.019	0	0.148	-0.017	-0.393	-0.035	0.004	-1.803	-0.019	-0.037
0.005	-0.028	-0.002	0.102	0.003	-0.322	-0.043	0.013	-1.795	-0.022	-0.028
-0.028	-0.018	-0.003	0.051	0.01	-0.248	-0.04	0.029	-1.785	-0.024	-0.013
-0.006	-0.007	0	0.036	0.007	-0.242	-0.038	0.017	-1.781	-0.024	-0.011
0.039	-0.011	0.002	0.029	0.005	-0.261	-0.038	0.004	-1.782	-0.021	-0.017
0.025	-0.011	-0.004	0.012	-0.003	-0.267	-0.045	0.013	-1.776	-0.023	-0.02
0	-0.009	-0.01	-0.003	-0.005	-0.29	-0.069	0.002	-1.773	-0.015	-0.016
-0.007	-0.014	-0.008	-0.017	0.006	-0.3	-0.061	-0.038	-1.78	-0.01	-0.014
-0.004	-0.017	-0.005	-0.023	0.011	-0.246	0.014	-0.052	-1.782	-0.023	-0.011
0.007	-0.016	-0.006	-0.01	0.006	-0.201	0.087	-0.025	-1.766	-0.022	-0.007
-0.006	-0.019	-0.008	-0.004	0.012	-0.223	0.087	-0.001	-1.747	-0.015	-0.013
-0.011	-0.024	0.003	-0.01	0.023	-0.224	0.022	0.003	-1.749	-0.016	-0.023
0.011	-0.02	0.016	-0.005	0.019	-0.187	-0.036	0.01	-1.758	-0.011	-0.025
0.022	-0.014	0.017	-0.004	0.016	-0.108	-0.043	0.023	-1.755	-0.019	-0.025
0.011	-0.023	0.012	-0.027	0.027	-0.018	-0.034	0.024	-1.756	-0.026	-0.023
-0.01	-0.03	0	-0.063	0.03	-0.128	-0.048	0.019	-1.754	-0.007	-0.016
-0.023	-0.024	-0.006	-0.048	0.022	-0.372	-0.056	0.022	-1.749	0.003	-0.015
0	-0.024	0.002	0.024	0.008	-0.428	-0.04	0.013	-1.761	-0.014	-0.014
0.021	-0.029	0.01	0.02	-0.024	-0.346	-0.035	-0.003	-1.769	-0.027	-0.003
0.006	-0.026	0.011	-0.085	-0.038	-0.296	-0.037	0	-1.774	-0.025	0.001
-0.003	-0.023	0.014	-0.163	-0.002	-0.255	-0.022	0.017	-1.805	-0.016	-0.011
-0.009	-0.021	0.011	-0.153	0.028	-0.21	-0.025	0.019	-1.837	-0.014	-0.016
-0.022	-0.017	0.001	-0.07	0.018	-0.185	-0.068	0.006	-1.831	-0.023	-0.018
-0.016	-0.021	0.003	0.025	0.005	-0.257	-0.074	0.001	-1.797	-0.023	-0.023
0.008	-0.025	-0.003	0.057	0.002	-0.39	0.001	0.012	-1.773	-0.013	-0.016
0.015	-0.02	-0.018	0.041	0.002	-0.46	0.075	0.021	-1.767	-0.008	-0.008
-0.001	-0.018	-0.008	0.055	-0.008	-0.448	0.085	0.022	-1.764	-0.002	-0.012
0	-0.019	0.001	0.106	-0.024	-0.376	0.053	0.021	-1.759	-0.003	-0.021
0.01	-0.015	-0.01	0.12	-0.018	-0.307	0.018	0.022	-1.757	-0.016	-0.02
0.006	-0.017	-0.006	0.086	0	-0.287	-0.009	0.018	-1.757	-0.026	-0.011
0.018	-0.018	0.002	0.046	0.002	-0.323	-0.026	0.016	-1.759	-0.024	-0.012
0.02	-0.008	-0.01	-0.022	0.002	-0.427	-0.024	0.012	-1.772	-0.017	-0.022
-0.005	-0.016	-0.021	-0.143	0.006	-0.483	-0.027	0.008	-1.783	-0.013	-0.017
-0.005	-0.028	-0.025	-0.218	0.004	-0.447	-0.041	0.008	-1.781	-0.018	-0.008
0.01	-0.019	-0.05	-0.157	-0.007	-0.43	-0.043	-0.016	-1.767	-0.025	-0.017
0.006	-0.025	-0.07	-0.025	-0.009	-0.414	-0.04	-0.048	-1.757	-0.02	-0.022
0.004	-0.041	-0.032	0.055	0.02	-0.357	-0.042	-0.041	-1.769	-0.016	-0.013
0.006	-0.027	0.019	0.071	0.038	-0.308	-0.039	-0.012	-1.784	-0.021	-0.009
0.004	-0.012	0.054	0.117	0.023	-0.276	-0.031	0.014	-1.781	-0.019	-0.015
0.005	-0.032	0.08	0.132	0.024	-0.261	-0.03	0.037	-1.789	-0.014	-0.019
0.004	-0.042	0.049	0.032	0.04	-0.2	-0.04	0.043	-1.81	-0.011	-0.015
0.001	-0.017	-0.025	-0.041	0.028	-0.051	-0.046	0.037	-1.806	-0.016	-0.01
0.009	-0.007	-0.16	-0.032	0.01	0.041	-0.044	0.029	-1.785	-0.017	-0.015
[truncated: 28,345 more rows]
