# Supplementary material for: Asymmetric and transient properties of reciprocal activity of antagonists during the paw-shake response in the cat
Source: PLoS Comput Biol. 2021 Dec 28;17(12):e1009677. doi: 10.1371/journal.pcbi.1009677 (PMC8759665; doi:10.1371/journal.pcbi.1009677)
Supplement: S1 Data — File name of each file has the following structure: SupplementaryFileNumber_Data_SessionNumber_AnimalCode_EpisodeNumber.txt. Example: S1_Data_7_3-25-0_bo_9F.txt, where S1 is the supplementary data file number 7, 3-25-0 is session number, bo is animal code, 9F is episode number, and txt is file type extension. Each column of each file contains raw EMG signal of a specific muscle in mV sampled at 3000 Hz and band-pass filtered (Butterworth zero-lag filter, 30 Hz– 1000 Hz, 3 dB). First line of each file contains muscle name abbreviations (see Table 3 in the manuscript): MG, medial gastrocnemius; SO, soleus; BFS, biceps femoris anterior; IP, iliopsoas; TA, tibialis anterior; VA, vastus lateralis and vastus medialis. (ZIP) [file pcbi.1009677.s001.zip › S1_Data/S1_Data_41_3-25-0_bo_8F.txt]

TA	MG	SO	BFA	VL	RF	SAM	IP	LG	SAA	BFP
-7.034	0.097	0.246	-0.055	-0.008	0.043	0.112	-0.012	-0.093	-0.024	0.053
-4.629	0.101	0.247	-0.005	-0.001	0.045	0.101	-0.011	-0.085	-0.007	0.03
-2.409	0.076	0.258	-0.001	-0.015	0.043	0.078	-0.005	-0.05	0.014	0.028
-1.359	0.09	0.241	-0.043	-0.007	0.035	0.06	0.002	-0.046	0.008	0.031
-0.399	0.096	0.237	-0.054	0.022	0.031	0.041	0.006	-0.056	-0.007	0.007
0.493	0.083	0.273	-0.056	0.018	0.025	0.017	0.002	-0.041	0.011	-0.003
1.092	0.111	0.267	-0.045	0.015	0.016	0.016	0.007	-0.035	0.033	0.013
1.636	0.127	0.241	-0.016	0.035	0.006	0.028	0.03	-0.046	0.009	0.01
2.167	0.086	0.253	-0.004	0.022	-0.004	0.018	0.032	-0.032	-0.014	0.005
2.552	0.07	0.209	-0.002	0.001	-0.006	0	0.017	-0.004	0.007	0.016
2.777	0.11	0.149	0.008	0.02	0	-0.006	0.024	-0.001	0.014	0.008
3.024	0.112	0.203	0.013	0.033	0.004	-0.008	0.029	0.003	-0.008	-0.011
3.237	0.075	0.228	-0.001	0.012	0.007	-0.019	0.022	0.016	-0.006	-0.01
3.297	0.095	0.168	-0.003	0.01	0.013	-0.023	0.027	0.007	0.01	-0.009
3.38	0.134	0.181	0.011	0.019	0.015	-0.008	0.034	-0.017	0.008	-0.016
3.466	0.125	0.219	0.012	0.009	0.011	0.001	0.02	-0.03	0.006	-0.021
3.39	0.13	0.192	0.024	0.011	0.004	0.001	0.008	0.007	0.017	-0.021
3.331	0.142	0.185	0.041	0.012	-0.003	0.011	0.006	0.035	0.021	-0.013
3.393	0.099	0.216	0.012	0.004	-0.005	0.01	0.006	-0.002	0.007	-0.005
3.362	0.082	0.198	-0.024	0.036	-0.007	-0.006	0.016	0.021	-0.002	-0.01
3.207	0.113	0.167	-0.006	0.055	-0.005	0.003	0.021	0.064	-0.003	-0.015
3.089	0.104	0.19	0.019	0.026	0.002	0.03	0.009	0.018	-0.013	-0.002
3.024	0.089	0.217	0.016	0.003	-0.001	0.003	0.004	0.012	-0.012	0.005
2.927	0.115	0.216	0.014	-0.003	-0.003	-0.056	0.01	0.042	0.006	-0.006
2.781	0.124	0.206	0.011	0.02	0.005	-0.061	0.013	0.018	0.013	-0.019
2.668	0.095	0.197	0.004	0.042	0.004	-0.04	0.01	0.01	0.017	-0.019
2.606	0.09	0.215	0.011	0.015	-0.003	-0.037	0.013	0.021	0.006	-0.013
2.543	0.113	0.241	0.017	-0.006	0.002	-0.027	0.024	-0.008	-0.027	-0.015
2.484	0.104	0.247	0	-0.014	0.003	-0.024	0.025	-0.02	-0.026	-0.019
2.367	0.091	0.245	-0.017	-0.039	-0.006	-0.036	0.021	0.003	0.01	-0.017
2.165	0.107	0.228	-0.008	-0.039	-0.008	-0.042	0.032	0.004	0.018	-0.014
2.004	0.109	0.211	0.012	-0.012	-0.01	-0.05	0.04	-0.012	-0.008	-0.018
1.876	0.083	0.23	0.018	-0.002	-0.02	-0.053	0.03	-0.006	-0.012	-0.024
1.69	0.079	0.234	0.019	-0.008	-0.019	-0.03	0.016	0.021	0.008	-0.021
1.478	0.112	0.201	0.03	-0.009	-0.001	-0.004	0.012	0.006	0.001	-0.02
1.353	0.111	0.223	0.019	-0.009	0.003	0.006	0.013	-0.025	-0.017	-0.036
1.307	0.071	0.266	-0.005	-0.026	-0.003	0.004	0.011	0.022	-0.007	-0.039
1.193	0.084	0.238	0.015	-0.033	-0.002	-0.002	0.015	0.047	-0.003	-0.014
1.042	0.104	0.199	0.035	-0.009	-0.009	0.007	0.021	-0.015	-0.015	-0.001
0.94	0.082	0.211	0.008	0	-0.016	0.019	0.01	-0.026	-0.011	-0.016
0.815	0.094	0.229	0.006	-0.013	-0.005	-0.008	0	0.026	0.001	-0.019
0.671	0.127	0.225	0.033	-0.012	0	-0.052	0.013	0.045	0.005	-0.007
0.588	0.113	0.231	0.038	-0.009	-0.002	-0.058	0.023	0.024	-0.003	-0.005
0.502	0.105	0.22	0.032	-0.013	-0.004	-0.037	0.019	-0.026	0	0.001
0.371	0.116	0.179	0.032	0.005	-0.006	-0.022	0.019	-0.062	0.002	0
0.305	0.095	0.183	0.022	0.022	0	-0.022	0.022	-0.023	-0.009	-0.008
0.241	0.084	0.202	0.005	-0.006	0.006	-0.018	0.014	0.018	-0.007	0.001
0.061	0.103	0.198	0.009	-0.021	0	-0.001	0.008	0.005	-0.013	-0.008
-0.096	0.111	0.214	0.029	0.003	-0.003	0.004	0.01	0.007	-0.03	-0.03
-0.179	0.113	0.231	0.038	-0.001	0.003	-0.004	0.009	0.014	-0.007	-0.017
-0.284	0.13	0.218	0.027	-0.011	0.008	-0.001	0.009	-0.006	0.02	0.004
-0.31	0.147	0.216	0.012	0.008	0.009	0.007	0.014	-0.018	0.007	-0.007
-0.222	0.16	0.234	0.015	0.011	0.003	0.006	0.009	-0.006	0.001	-0.011
-0.219	0.172	0.229	0.015	-0.001	0.002	-0.004	0.004	0.027	0.014	0.009
-0.277	0.144	0.208	0.003	0	0.008	-0.012	0.013	0.034	0.004	0.005
-0.269	0.107	0.212	0.013	0.001	0.008	-0.013	0.016	0.015	-0.008	-0.02
-0.345	0.114	0.222	0.025	-0.002	0.01	-0.003	0.011	0.023	0.021	-0.01
-0.511	0.101	0.217	0.025	0.008	0.011	0.003	0.021	0.022	0.046	0.01
-0.519	0.083	0.213	0.021	0.028	-0.005	0.002	0.034	-0.017	0.032	-0.001
-0.403	0.104	0.232	-0.018	0.026	-0.006	0.01	0.027	-0.016	0.019	0
-0.344	0.114	0.267	-0.059	-0.001	0.021	0.016	0.012	0.014	0.019	0.019
-0.31	0.108	0.264	-0.059	0.012	0.026	0.011	0.01	-0.019	-0.007	0.006
-0.287	0.103	0.229	-0.067	0.034	0.005	0.001	0.019	-0.043	-0.036	-0.011
-0.374	0.085	0.248	-0.089	-0.019	0.001	-0.01	0.022	-0.006	-0.035	-0.006
-0.52	0.085	0.267	-0.072	-0.063	0.011	-0.016	0.016	-0.016	-0.042	0.001
-0.59	0.1	0.22	-0.023	-0.036	0.008	-0.008	0.02	-0.059	-0.049	0.006
-0.642	0.082	0.209	0.031	-0.031	-0.003	0.006	0.028	-0.045	-0.027	0.003
-0.73	0.07	0.209	0.071	-0.042	-0.001	0.01	0.015	-0.038	-0.01	-0.001
-0.682	0.097	0.175	0.068	-0.018	0.009	0.007	-0.003	-0.051	0	0.013
-0.522	0.092	0.207	0.016	-0.013	0.007	-0.004	0	-0.018	0.004	0.015
-0.526	0.071	0.241	-0.022	-0.031	0.01	-0.006	0.011	-0.017	-0.008	-0.016
-0.62	0.106	0.206	-0.012	-0.021	0.019	0.016	0.014	-0.056	-0.005	-0.019
-0.618	0.13	0.2	0.016	-0.016	0.016	0.029	0.021	-0.022	0.004	0.004
-0.608	0.091	0.236	0.048	-0.024	0.01	0.02	0.028	0.031	0.005	0.003
-0.579	0.084	0.237	0.071	0.01	0.01	0.031	0.013	0.028	0.015	0.003
-0.509	0.116	0.228	0.064	0.037	0.007	0.053	0	0.005	0.011	0.007
-0.474	0.088	0.243	0.026	0.019	0.006	0.028	0.006	0.004	-0.001	-0.002
-0.44	0.062	0.232	-0.005	0.029	0.016	-0.017	0.013	0.022	0.005	-0.002
-0.375	0.098	0.211	0.014	0.072	0.017	-0.025	0.018	0.014	0.002	-0.001
-0.342	0.113	0.22	0.042	0.084	0.008	-0.012	0.024	-0.01	-0.004	-0.012
-0.387	0.101	0.231	0.034	0.083	0.002	0.002	0.024	-0.009	0.005	-0.006
-0.399	0.111	0.238	0.022	0.075	0	0.013	0.026	-0.016	-0.008	0.004
-0.343	0.11	0.224	0.025	0.017	0.008	0.012	0.023	-0.049	-0.031	-0.002
-0.38	0.084	0.202	0.027	-0.054	0.017	0.015	0.006	-0.045	-0.016	0.004
-0.433	0.087	0.224	0.038	-0.045	0.007	0.022	-0.002	0.002	0.005	0.01
-0.361	0.106	0.236	0.049	0.052	-0.004	0.009	0.012	0.008	-0.014	-0.007
-0.274	0.102	0.207	0.033	0.095	0	-0.009	0.027	-0.011	-0.019	-0.009
-0.266	0.123	0.206	0.002	0.028	0.004	-0.011	0.021	0.004	0.003	0.023
-0.311	0.149	0.224	-0.017	0.022	0.006	-0.005	0.013	0.003	-0.003	0.028
-0.345	0.122	0.228	-0.015	0.069	0.012	0.008	0.022	-0.022	-0.013	-0.002
-0.34	0.095	0.234	-0.002	0.014	0.009	0.025	0.027	-0.011	0.005	-0.009
-0.353	0.104	0.217	0.009	-0.042	-0.001	0.034	0.026	-0.001	0.01	0.002
-0.363	0.108	0.212	0.015	-0.022	-0.002	0.032	0.028	-0.018	-0.008	0.01
-0.327	0.084	0.252	0.002	-0.018	-0.001	0.01	0.023	-0.024	-0.005	0.018
-0.355	0.081	0.25	-0.017	-0.025	-0.001	-0.005	0.016	-0.025	0.009	0.007
-0.365	0.121	0.215	-0.01	0	0.006	0.011	0.018	-0.022	-0.003	0.002
-0.233	0.12	0.227	-0.007	0.01	0.009	0.022	0.022	-0.009	-0.006	0.015
-0.178	0.087	0.241	-0.027	-0.019	0.007	0.025	0.018	-0.013	0.015	0.006
-0.262	0.096	0.213	-0.029	-0.023	0.015	0.029	0.004	-0.022	0.012	-0.004
-0.292	0.089	0.208	-0.01	-0.004	0.02	0.019	-0.001	-0.021	-0.008	0.002
-0.269	0.056	0.237	-0.005	-0.02	0.013	-0.004	0.009	-0.013	-0.015	-0.006
-0.246	0.082	0.223	-0.004	-0.029	0.007	-0.021	0.014	0.001	-0.017	-0.013
-0.197	0.12	0.199	0.01	0.002	0.005	-0.017	0.01	-0.011	-0.014	-0.015
-0.137	0.099	0.223	0.009	0.006	0.006	0	0.005	-0.019	0.002	-0.025
-0.139	0.087	0.232	-0.005	-0.031	0.01	0.008	0.004	0.011	0.005	-0.021
-0.177	0.102	0.214	-0.006	-0.034	0.01	0.009	0.004	0.02	-0.021	-0.006
-0.173	0.099	0.212	-0.008	0.003	0.009	0.02	0.006	0.006	-0.042	-0.002
-0.201	0.087	0.23	-0.017	0	0.013	0.014	0.009	0.011	-0.029	0.006
-0.284	0.082	0.241	-0.016	-0.029	0.018	-0.03	0.01	0.014	-0.023	0.02
-0.291	0.083	0.224	-0.006	-0.014	0.015	-0.048	0.012	-0.004	-0.029	0.017
-0.211	0.089	0.211	0.011	0.014	0.006	-0.022	0.01	-0.022	-0.016	0.007
-0.149	0.099	0.22	0.028	0.019	-0.001	0.001	0.004	-0.017	0.005	0.007
-0.112	0.112	0.221	0.026	0.042	0.002	0.013	0.006	-0.019	0.01	0
-0.059	0.117	0.221	0.019	0.043	0.008	0.02	0.008	-0.044	0.008	-0.015
-0.031	0.111	0.214	0.008	-0.02	0	0.019	0.007	-0.028	0.018	-0.006
-0.076	0.113	0.186	0.008	-0.038	-0.007	0.02	0.01	0.006	0.022	0.012
-0.093	0.123	0.188	0.029	0.009	-0.002	0.025	0.016	-0.019	-0.009	0.006
-0.012	0.122	0.227	0.018	-0.003	-0.002	0.019	0.017	-0.036	-0.014	0.003
0.005	0.129	0.225	-0.001	-0.031	-0.001	0.006	0.009	-0.006	0.026	0.009
-0.053	0.141	0.201	0.03	0.01	0.008	0.009	0.012	-0.005	0.022	0
-0.022	0.108	0.215	0.048	0.03	0.009	0.01	0.019	-0.019	-0.005	-0.012
0.006	0.085	0.232	0.019	0.004	0	-0.007	0.008	0.004	0.016	-0.001
-0.052	0.113	0.226	0.003	0.027	-0.002	-0.011	0.004	0.023	0.033	0.012
-0.084	0.103	0.22	0.003	0.048	0.002	-0.003	0.016	-0.001	0.021	0.008
-0.063	0.067	0.237	-0.033	0.005	0.002	-0.006	0.014	-0.027	0.014	0.002
-0.065	0.086	0.243	-0.074	-0.014	0.004	-0.005	0.004	-0.031	0.013	0.002
-0.119	0.108	0.227	-0.056	0.008	0.009	-0.004	0.008	-0.033	0.014	0
-0.146	0.084	0.237	-0.027	0.015	0.005	-0.007	0.025	-0.023	0.011	0
-0.094	0.077	0.245	-0.025	0.01	0.002	-0.001	0.028	-0.006	-0.003	0.008
0.001	0.101	0.23	-0.032	0.003	0	0.008	0.018	-0.011	-0.022	0.003
0.071	0.093	0.229	-0.071	0	0	0.009	0.013	-0.019	-0.033	-0.011
0.064	0.068	0.239	-0.124	-0.011	0.001	0.004	0.013	-0.01	-0.02	-0.007
0.045	0.074	0.242	-0.119	-0.029	0	0.003	0.014	-0.004	-0.004	0.002
0.074	0.091	0.227	-0.078	-0.025	-0.001	0.01	0.015	-0.02	-0.015	-0.008
0.078	0.091	0.207	-0.026	-0.009	0.002	0.005	0.014	-0.033	-0.025	-0.021
0.046	0.106	0.202	0.045	-0.015	0.009	-0.01	0.012	-0.006	-0.018	-0.011
0.055	0.125	0.198	0.067	-0.042	0.009	-0.004	0.007	0.011	-0.035	0.009
0.099	0.112	0.2	0.045	-0.04	0.007	0.005	0.006	-0.014	-0.045	-0.001
0.117	0.108	0.222	0.035	-0.003	0.011	0.006	0.006	-0.019	-0.008	-0.018
0.13	0.122	0.244	0.034	0.009	0.014	0.011	0.01	0.011	0.006	0.002
0.161	0.107	0.236	0.061	-0.007	0.013	0.02	0.02	0.018	-0.021	0.015
0.132	0.082	0.216	0.078	-0.022	0.013	0.023	0.014	-0.004	-0.019	0.009
0.039	0.095	0.215	0.045	-0.028	0.013	0.027	0.001	0.009	0	0.019
-0.004	0.123	0.222	0.014	-0.002	0.013	0.043	0.012	0.022	-0.011	0.007
0	0.117	0.232	0.018	0.018	0.016	0.041	0.024	-0.005	-0.008	-0.02
-0.067	0.109	0.224	0.043	0	0.018	-0.006	0.017	0.002	0.017	0.001
-0.147	0.117	0.203	0.064	0.002	0.025	-0.04	0.022	0.016	0.012	0.016
-0.098	0.115	0.211	0.065	0.002	0.028	-0.021	0.033	-0.024	-0.004	-0.015
-0.044	0.114	0.24	0.042	-0.027	0.024	0.013	0.022	-0.035	0.005	-0.019
-0.094	0.132	0.235	0.01	0.002	0.024	0.029	0.016	0.001	0.019	0.007
-0.109	0.147	0.208	-0.009	0.056	0.023	0.037	0.021	0.004	0.011	0.009
-0.058	0.128	0.211	-0.017	0.04	0.017	0.04	0.019	-0.017	0.003	-0.005
-0.073	0.112	0.222	-0.011	0.015	0.012	0.025	0.016	0.003	0.014	0
-0.112	0.116	0.203	0.017	0.031	0.006	0.008	0.016	0.023	0.011	0.004
-0.09	0.095	0.215	0.032	0.034	0.008	0	0.015	-0.011	-0.004	-0.007
-0.086	0.076	0.258	0.007	0.019	0.008	-0.007	0.011	-0.035	0	-0.007
-0.14	0.097	0.238	-0.004	0.035	-0.004	-0.02	0.005	-0.027	-0.006	0.004
-0.177	0.093	0.202	0.01	0.035	-0.008	-0.038	0.006	-0.026	-0.016	0.004
-0.171	0.058	0.249	-0.004	0	0.005	-0.043	0.014	-0.024	-0.001	-0.001
-0.148	0.086	0.277	-0.021	0.02	0.009	-0.044	0.022	-0.024	0.01	0.003
-0.108	0.128	0.227	-0.01	0.019	-0.002	-0.05	0.023	-0.036	0.003	0.005
-0.081	0.091	0.22	-0.004	-0.034	-0.008	-0.038	0.018	-0.047	0.012	-0.003
-0.107	0.062	0.25	-0.022	-0.019	-0.01	-0.016	0.011	-0.047	0.021	0.001
-0.094	0.092	0.229	-0.038	-0.011	-0.006	0.005	0.017	-0.031	-0.003	0.016
-0.025	0.107	0.207	-0.02	-0.047	-0.001	0.044	0.027	-0.024	-0.028	0.01
-0.022	0.087	0.232	0.005	-0.03	0.002	0.073	0.023	-0.037	-0.02	-0.006
-0.054	0.082	0.237	0.014	-0.012	0.006	0.064	0.017	-0.031	-0.017	-0.01
-0.042	0.089	0.214	0.022	-0.017	0.012	0.043	0.023	-0.015	-0.031	-0.02
-0.051	0.077	0.214	0.017	-0.008	0.018	0.028	0.018	-0.027	-0.023	-0.023
-0.081	0.077	0.219	0.005	-0.013	0.022	0.027	-0.005	-0.003	-0.001	-0.002
-0.049	0.107	0.215	0.007	-0.023	0.016	0.016	-0.002	0.039	-0.011	-0.002
-0.037	0.126	0.218	0.011	0.012	0.006	-0.017	0.019	0.022	-0.029	-0.015
-0.08	0.119	0.213	0.006	0.035	0.002	-0.016	0.012	0.015	-0.018	-0.006
-0.063	0.109	0.199	-0.002	0.02	0.002	0.024	-0.004	0.022	0.001	0.001
-0.044	0.106	0.193	0.005	0.031	0.005	0.059	0.005	-0.015	0.006	-0.003
-0.115	0.102	0.206	0.019	0.026	0.011	0.069	0.012	-0.019	0.007	-0.009
-0.153	0.111	0.218	0.019	-0.006	0.014	0.032	0.006	0.007	0.012	-0.011
-0.069	0.127	0.215	0.013	0.011	0.012	-0.025	0.009	0.003	0.012	-0.002
0.02	0.112	0.213	0.004	0.015	0.005	-0.03	0.015	-0.002	0.003	0
-0.036	0.089	0.226	0.007	-0.015	-0.002	-0.007	0.011	0.01	0.008	0.002
-0.145	0.107	0.224	0.029	0.004	0.004	-0.013	0.012	0.012	0.014	0.014
-0.1	0.133	0.212	0.026	0.026	0.009	-0.023	0.021	-0.011	0.005	0.014
0.041	0.106	0.226	-0.001	-0.001	-0.001	-0.017	0.022	-0.021	0.004	0.006
0.1	0.089	0.225	0.009	-0.021	-0.002	-0.01	0.022	0.017	0.011	0.011
0.11	0.108	0.199	0.031	-0.007	0.01	-0.006	0.025	0.026	0.012	0.007
0.1	0.093	0.217	0.015	0.003	0.013	0.001	0.024	-0.015	0.004	-0.009
-0.037	0.09	0.238	-0.008	-0.017	0.008	0.006	0.022	0.002	-0.002	-0.002
-0.209	0.112	0.215	-0.013	-0.033	0.005	-0.001	0.021	0.017	0.004	0.009
-0.206	0.083	0.209	-0.022	-0.025	0.006	-0.011	0.023	-0.037	0.002	-0.001
-0.08	0.065	0.232	-0.039	0.002	0.007	-0.008	0.024	-0.038	-0.008	-0.002
0.001	0.106	0.232	-0.04	0.033	0.003	-0.005	0.025	0.001	-0.01	0.014
0.064	0.127	0.224	-0.021	0.038	0.002	-0.004	0.022	-0.032	-0.01	0.012
0.141	0.1	0.24	0.004	0.036	0.006	0.008	0.007	-0.057	-0.005	0.003
0.115	0.082	0.243	0.029	0.052	0.007	0.021	-0.001	-0.011	-0.002	0.012
0.025	0.094	0.222	0.044	0.032	0.001	0.024	0.01	-0.004	-0.019	0.012
0.03	0.096	0.222	0.044	-0.023	-0.008	0.021	0.016	-0.041	-0.024	-0.007
0.024	0.079	0.245	0.019	-0.027	-0.004	0.011	0.012	-0.022	0.002	-0.006
-0.044	0.07	0.242	-0.022	-0.022	0.008	0.007	0.011	0.008	0.006	-0.002
-0.035	0.076	0.213	-0.038	-0.084	0.006	0.018	0.011	-0.015	-0.007	-0.01
-0.013	0.09	0.22	-0.031	-0.122	-0.003	0.029	0.01	-0.023	0.007	-0.006
-0.041	0.098	0.243	-0.046	-0.055	0	0.027	0.007	0.004	0.014	0.001
-0.061	0.096	0.246	-0.051	0.027	0.009	0.031	0.01	-0.005	-0.016	-0.005
-0.139	0.086	0.246	-0.011	0.01	0.007	0.043	0.014	-0.022	-0.035	-0.004
-0.24	0.081	0.235	0.01	-0.022	0.002	0.008	0.003	-0.006	-0.028	0.004
-0.221	0.081	0.224	0.002	0.018	0.003	-0.046	0.001	-0.003	-0.025	-0.003
-0.144	0.072	0.235	0.012	0.038	0.004	-0.035	0.017	-0.014	-0.027	-0.015
-0.115	0.091	0.243	0.007	0.028	0	-0.004	0.016	0	-0.011	-0.006
-0.137	0.144	0.229	-0.008	0.035	-0.002	-0.002	0.001	0.017	0.01	0.007
-0.162	0.152	0.222	-0.002	0.025	0.003	0.007	0	-0.002	0.007	0.004
-0.128	0.12	0.224	-0.007	-0.007	0.016	0.021	0.008	-0.018	-0.013	0.005
-0.085	0.123	0.197	-0.014	-0.015	0.022	0.013	0.009	0.011	-0.021	0.009
-0.093	0.143	0.188	0.021	0.011	0.014	-0.001	0.005	0.019	-0.002	-0.003
-0.122	0.145	0.22	0.04	0.036	0.007	-0.004	0.009	-0.004	0.021	-0.006
-0.161	0.133	0.203	0.014	0.025	0.004	-0.003	0.013	0.012	0.018	0.008
-0.161	0.123	0.171	0.013	0.014	0.008	-0.002	0.002	0.029	0.009	0.009
-0.107	0.131	0.187	0.037	0.031	0.011	-0.003	-0.003	-0.004	0.01	-0.001
-0.079	0.122	0.201	0.026	0.037	0.005	-0.003	0.018	-0.02	0.004	0.001
-0.083	0.1	0.201	-0.001	0.021	0.006	0	0.03	0.005	-0.001	0.01
-0.069	0.109	0.2	0.001	0.008	0.019	0.003	0.02	-0.01	0.007	0.002
-0.05	0.099	0.2	0.014	0.014	0.019	0.003	0.019	-0.036	0.005	-0.009
-0.074	0.078	0.222	0.013	0.03	0.003	0.003	0.024	-0.008	-0.011	-0.001
-0.097	0.095	0.237	0.011	0.023	-0.003	0.001	0.019	0	-0.012	0.001
-0.064	0.096	0.224	0.007	0.002	0.002	0.006	0.014	-0.034	0.006	-0.01
-0.028	0.079	0.228	-0.005	-0.004	0.004	0.019	0.011	-0.021	0.018	0.001
0.002	0.087	0.243	0.002	-0.01	0.005	0.027	0.018	0.005	0.008	0.009
0.074	0.082	0.245	0.01	-0.018	0.009	0.017	0.025	-0.021	-0.015	-0.013
0.118	0.06	0.249	-0.006	-0.018	0.009	0.008	0.015	-0.033	-0.017	-0.016
0.048	0.061	0.247	-0.012	-0.01	0.001	0.021	0.007	-0.019	0.006	0.006
-0.021	0.08	0.238	-0.002	-0.007	-0.002	0.019	0.019	-0.035	0.006	-0.003
0.044	0.099	0.249	0.002	-0.023	0.001	-0.014	0.025	-0.04	-0.018	-0.018
0.124	0.11	0.253	0.011	-0.054	0.002	-0.029	0.015	-0.008	-0.021	-0.002
0.121	0.103	0.235	0.023	-0.059	0.01	-0.011	0.008	-0.009	-0.015	0.005
0.111	0.082	0.239	0.02	-0.018	0.02	0.005	0.007	-0.03	-0.018	-0.012
0.115	0.066	0.252	0.018	0.004	0.019	0.005	0.008	0	-0.009	-0.017
0.069	0.077	0.225	0.033	0.003	0.01	0.009	0.017	-0.009	0.004	-0.011
0.022	0.107	0.204	0.031	0.041	0.004	0.016	0.02	-0.068	-0.006	-0.008
0.055	0.117	0.225	0.011	0.043	0.005	-0.003	0.01	-0.037	-0.013	-0.004
0.067	0.123	0.225	0.016	-0.014	0.005	-0.02	0.007	-0.018	-0.009	-0.007
0.021	0.149	0.188	0.023	0.005	0.003	-0.011	0.014	-0.068	-0.014	-0.011
0.007	0.144	0.181	0.003	0.058	0.006	-0.014	0.019	-0.038	-0.014	-0.007
-0.015	0.113	0.204	-0.014	0.015	0.009	-0.035	0.016	0.024	0.004	-0.002
-0.075	0.121	0.202	-0.008	-0.017	0.01	-0.039	0.013	0.035	0.012	-0.002
-0.087	0.129	0.195	0.001	0.016	0.013	-0.024	0.008	0.03	0	0.003
-0.002	0.109	0.228	-0.002	0.015	0.013	-0.005	0.002	0.02	-0.011	0.018
0.05	0.11	0.24	-0.009	0	0.006	0.024	0.011	0.018	-0.018	0.021
0.003	0.108	0.202	-0.018	0.014	-0.001	0.046	0.021	0.023	-0.024	0.012
0.001	0.077	0.18	-0.033	0.014	-0.001	0.036	0.016	0.017	-0.013	0.013
-0.002	0.08	0.2	-0.037	0.002	0.004	0.018	0.013	0.012	0.013	0.017
-0.08	0.12	0.228	-0.013	0	0.003	0.011	0.019	0.011	0.024	0.011
-0.093	0.134	0.23	0.029	0.008	-0.002	0.011	0.015	0.003	0.018	0
-0.039	0.123	0.223	0.04	0.015	-0.002	0.007	-0.002	-0.01	0.014	-0.001
-0.024	0.104	0.223	0.017	0.017	0	0	-0.002	-0.004	0.002	0.008
-0.036	0.077	0.221	0.025	0.025	0.003	0	0.02	0	-0.011	-0.002
-0.06	0.067	0.229	0.055	0.026	0.005	0.003	0.028	-0.007	-0.008	-0.02
-0.101	0.084	0.232	0.031	0.02	0.004	0.003	0.013	0.01	-0.006	-0.013
-0.105	0.094	0.218	-0.018	0.021	0.002	0.011	0.012	0.011	-0.013	-0.004
-0.085	0.082	0.223	-0.019	0.022	0.008	0.022	0.03	-0.028	-0.016	-0.01
-0.079	0.078	0.246	-0.016	0.001	0.012	0.019	0.02	-0.025	-0.016	-0.008
-0.036	0.101	0.247	-0.035	-0.037	0.019	0.009	-0.001	-0.022	-0.013	0.002
0.019	0.12	0.233	-0.017	-0.051	0.032	0.017	0.015	-0.062	-0.008	0
-0.002	0.094	0.23	0.007	-0.052	0.032	0.025	0.03	-0.041	-0.003	-0.001
-0.037	0.078	0.237	0.007	-0.053	0.018	0.027	0.019	-0.026	0.007	0.003
-0.005	0.108	0.241	0.022	-0.018	0.016	0.041	0.019	-0.079	0.009	0.008
0.018	0.107	0.245	0.016	0.006	0.022	0.04	0.025	-0.059	0.002	0.006
-0.074	0.094	0.252	-0.031	-0.021	0.018	0.018	0.01	-0.004	0.009	-0.003
-0.214	0.121	0.235	-0.044	-0.024	0.01	0.005	0.006	-0.021	0.019	-0.009
-0.261	0.13	0.216	-0.023	-0.015	0.011	0.01	0.015	-0.042	0.011	-0.008
-0.214	0.107	0.234	-0.016	-0.041	0.012	0.01	0.006	-0.012	-0.002	0
-0.188	0.104	0.232	-0.009	-0.029	0.007	0.003	0.001	0.003	-0.007	0.003
-0.182	0.109	0.202	-0.01	0.008	0.009	-0.001	0.013	-0.024	-0.016	-0.001
-0.116	0.092	0.204	-0.038	-0.007	0.006	-0.002	0.016	-0.021	-0.023	-0.001
-0.073	0.093	0.206	-0.063	-0.031	-0.006	0.004	0.006	-0.004	-0.015	0.003
-0.097	0.113	0.199	-0.054	-0.021	-0.006	0.012	0.006	-0.01	-0.009	0.007
-0.108	0.081	0.218	0.005	-0.015	0.003	0.014	0.016	-0.001	-0.01	0.008
-0.128	0.049	0.236	0.096	-0.018	0.001	0.014	0.015	0.013	0.002	0.001
-0.151	0.087	0.224	0.149	0.001	-0.001	0.009	0.013	0.026	0.004	-0.002
-0.141	0.12	0.212	0.129	0.025	0.001	-0.005	0.021	0.036	-0.003	0.005
-0.178	0.116	0.232	0.021	0.024	-0.004	-0.011	0.013	0.014	0.006	0.012
-0.249	0.118	0.228	-0.134	0.03	-0.005	-0.008	-0.001	-0.006	0.008	0.016
-0.255	0.124	0.203	-0.172	0.045	-0.001	-0.013	0.003	-0.001	-0.007	0.013
-0.207	0.122	0.23	-0.029	0.039	-0.003	-0.026	0.01	-0.003	-0.001	0.003
-0.164	0.115	0.251	0.114	0.033	-0.004	-0.037	0.009	-0.009	0.01	0.005
-0.146	0.119	0.215	0.108	0.045	0.001	-0.037	0.007	0.002	-0.016	0.008
-0.125	0.128	0.19	0.058	0.046	0.006	-0.014	0.011	0.007	-0.031	0.004
-0.111	0.118	0.196	0.08	0.011	0.013	0.004	0.008	-0.003	0.004	-0.003
-0.119	0.1	0.224	0.092	-0.009	0.013	-0.003	0.004	-0.004	0.019	-0.012
-0.06	0.094	0.253	0.025	0.02	-0.002	-0.01	0.017	-0.013	-0.008	-0.006
0.014	0.097	0.246	-0.021	0.039	-0.006	-0.016	0.025	-0.027	-0.007	-0.002
-0.012	0.106	0.237	0.015	0.013	0.004	-0.023	0.021	-0.003	0.004	-0.008
-0.029	0.113	0.235	0.062	-0.016	0.002	-0.008	0.022	0.01	-0.018	0.004
-0.002	0.094	0.211	0.064	-0.021	-0.002	0.011	0.025	-0.015	-0.024	0.011
-0.029	0.08	0.204	0.006	-0.02	0.005	0.015	0.023	-0.016	-0.001	-0.004
-0.076	0.104	0.228	-0.113	-0.02	0.011	0.018	0.023	-0.012	0	-0.014
-0.047	0.101	0.23	-0.197	-0.018	0.009	0.014	0.018	-0.036	-0.017	-0.007
0.045	0.047	0.218	-0.152	-0.033	0.009	0.003	0.014	-0.04	-0.014	0
0.11	0.045	0.22	-0.049	-0.044	0.008	0.01	0.014	-0.031	0.007	0
0.111	0.087	0.212	-0.013	-0.019	0.006	0.036	0.009	-0.046	0.011	-0.003
0.048	0.086	0.212	-0.037	-0.001	0.013	0.049	0.009	-0.044	-0.011	-0.007
-0.06	0.085	0.234	-0.02	-0.035	0.016	0.036	0.012	-0.008	-0.014	-0.001
-0.094	0.121	0.218	0.028	-0.052	0.011	0.024	0.008	0.009	0.003	0.005
-0.008	0.124	0.192	0.019	-0.014	0.009	0.032	0.012	-0.002	0.008	-0.006
0.027	0.09	0.22	-0.017	0.002	0.012	0.025	0.023	0.002	0.006	-0.013
-0.017	0.092	0.235	-0.012	0	0.017	-0.022	0.021	-0.003	0.006	-0.003
0.016	0.112	0.218	-0.004	0.012	0.023	-0.032	0.011	-0.022	-0.006	0
0.04	0.103	0.229	-0.007	0.004	0.022	0.014	0.012	-0.015	-0.02	-0.002
-0.035	0.093	0.24	0.027	-0.015	0.019	0.054	0.014	-0.005	-0.018	0.006
-0.059	0.111	0.244	0.074	-0.005	0.012	0.079	0.014	-0.016	-0.007	-0.001
-0.034	0.117	0.25	0.073	0.025	0.007	0.054	0.022	-0.028	-0.004	-0.013
-0.099	0.1	0.22	0.017	0.029	0.015	-0.027	0.028	-0.017	0.01	0.007
-0.194	0.107	0.195	-0.028	0.014	0.019	-0.055	0.027	0.017	0.029	0.017
-0.142	0.112	0.215	-0.009	0.022	0.009	-0.025	0.019	0.026	0.014	-0.018
-0.016	0.09	0.222	0.029	0.015	0.007	-0.014	0.01	0.015	0.003	-0.027
-0.005	0.103	0.204	0.042	-0.002	0.009	-0.006	0.017	0.055	0.02	0.016
-0.024	0.128	0.202	0.031	0.025	0.001	0.014	0.026	0.063	0.009	0.016
0.042	0.122	0.211	0.012	0.041	-0.003	0.015	0.018	-0.004	-0.006	-0.014
0.092	0.12	0.2	0.015	0.026	0.001	0.007	0	-0.007	0.014	0.005
0.052	0.121	0.173	0.042	0.034	0.003	0.008	0.004	0.008	0.019	0.024
-0.005	0.103	0.183	0.048	0.039	0.004	0.01	0.022	-0.032	0.001	0.007
-0.016	0.092	0.232	0.025	0.029	0.008	0.002	0.024	-0.023	0	-0.002
-0.012	0.098	0.242	0.023	0.037	0.007	-0.006	0.013	0.002	0.003	-0.004
0.005	0.099	0.229	0.019	0.028	0.003	-0.004	0.009	-0.008	-0.001	-0.009
0.01	0.09	0.25	-0.014	-0.003	0	0.005	0.014	0.005	0	-0.002
-0.039	0.093	0.261	-0.035	0.013	-0.005	0.004	0.014	0.001	-0.001	0.01
-0.036	0.113	0.233	-0.036	0.082	-0.002	-0.011	0.014	-0.046	-0.007	0.012
0.042	0.107	0.217	-0.036	0.095	0.008	-0.001	0.025	-0.056	-0.01	0.01
0.082	0.066	0.23	-0.04	0.026	0.009	0.047	0.028	-0.039	-0.02	0.004
0.061	0.064	0.23	-0.021	0.012	0.007	0.061	0.016	-0.049	-0.027	-0.004
0.01	0.098	0.215	0.031	0.05	0.008	0.007	0.009	-0.045	-0.016	-0.006
-0.046	0.091	0.229	0.061	0.01	0.001	-0.035	0.01	-0.022	-0.006	-0.004
-0.076	0.081	0.244	0.049	-0.038	-0.005	-0.02	0.009	-0.011	-0.015	-0.002
-0.132	0.097	0.224	0.024	-0.015	0.003	0.003	0.014	-0.011	-0.035	-0.005
-0.249	0.089	0.222	0.005	-0.039	0.008	-0.003	0.008	-0.025	-0.04	-0.013
-0.309	0.072	0.251	0.009	-0.139	0.006	-0.004	-0.001	-0.029	-0.009	-0.006
-0.258	0.086	0.25	0.026	-0.158	0.006	0.012	0.01	-0.007	0.009	-0.002
-0.17	0.105	0.227	0.031	-0.077	0.003	0.012	0.016	-0.008	-0.012	-0.019
-0.116	0.109	0.236	0.032	-0.024	-0.006	-0.005	0.009	-0.026	-0.018	-0.013
-0.126	0.112	0.25	0.045	-0.004	-0.002	-0.012	0.011	0.001	-0.004	0.02
-0.137	0.105	0.23	0.05	0.015	0.001	-0.008	0.004	0.024	-0.013	0.007
-0.121	0.091	0.218	0.044	0.012	-0.002	-0.003	-0.008	0.004	-0.024	-0.026
-0.117	0.106	0.227	0.031	0.01	0.002	-0.002	0.006	0.003	-0.007	-0.012
-0.089	0.14	0.216	0.014	0.015	0.012	-0.004	0.025	-0.008	0.002	0.01
-0.042	0.136	0.208	0.006	0.002	0.016	-0.015	0.018	-0.026	-0.001	0.008
-0.047	0.118	0.215	-0.009	-0.015	0.013	-0.028	0.002	0.006	0.014	0.006
-0.065	0.127	0.197	-0.024	-0.007	0.014	-0.021	0.007	0.01	0.021	0.011
-0.058	0.119	0.188	-0.024	0.002	0.012	0.004	0.022	-0.013	0.01	0.006
-0.093	0.115	0.213	-0.023	-0.01	-0.003	0.018	0.018	0.017	0.014	-0.002
-0.099	0.162	0.224	-0.011	-0.008	0	0.014	0.012	0.035	0.023	0.012
0.015	0.175	0.217	0.011	0.007	0.02	0.002	0.021	0.007	0.009	0.006
0.087	0.112	0.215	0.01	0.007	0.016	-0.006	0.017	0.001	-0.009	-0.019
0.016	0.097	0.214	-0.012	0.01	0.002	-0.003	0.006	0.022	-0.005	-0.005
-0.054	0.133	0.224	-0.009	0.031	0.006	0.003	0.012	0.019	0.003	0.012
-0.041	0.098	0.242	0.021	0.035	0.01	0.004	0.022	-0.008	0	0.001
0.009	0.05	0.241	0.013	0.011	0.011	0.001	0.025	-0.024	0.006	0.011
0.077	0.084	0.225	-0.023	-0.001	0.013	0.012	0.015	-0.01	0.004	0.026
0.172	0.11	0.219	-0.034	0.008	0.009	0.029	0.006	-0.002	-0.01	0.012
0.286	0.073	0.242	-0.049	-0.007	0.008	0.025	0.019	-0.028	-0.003	0.004
0.382	0.058	0.259	-0.093	-0.035	0.007	0.011	0.032	-0.036	0.005	0.016
0.395	0.092	0.223	-0.109	-0.029	0.005	0.015	0.031	-0.026	-0.015	0.009
0.198	0.099	0.2	-0.073	-0.026	0.009	0.021	0.022	-0.038	-0.021	-0.018
-0.098	0.071	0.234	-0.048	-0.035	0.008	0.018	0.007	-0.029	-0.01	-0.022
-0.171	0.075	0.237	-0.062	0.025	0.001	0.017	0.013	-0.013	-0.014	-0.006
-0.109	0.072	0.198	-0.061	0.075	0.004	0.014	0.029	-0.051	-0.018	-0.009
-0.129	0.041	0.205	-0.019	0.031	0.012	0.007	0.022	-0.083	-0.01	-0.015
-0.117	0.055	0.223	0.044	0.011	0.007	0.01	0.004	-0.052	0	-0.002
-0.01	0.081	0.195	0.086	0.024	-0.003	0.027	-0.001	-0.012	0	-0.008
0.049	0.075	0.188	0.067	-0.01	0	0.035	0.009	-0.009	-0.001	-0.029
0.001	0.102	0.225	0.033	-0.035	0.008	0.024	0.006	-0.014	0.008	-0.012
-0.103	0.152	0.228	0.052	-0.035	0.003	0.024	-0.003	-0.012	0.006	0.013
-0.191	0.138	0.21	0.081	-0.061	-0.007	0.045	0.003	-0.02	-0.01	-0.011
-0.201	0.097	0.222	0.061	-0.091	-0.005	0.033	0.008	-0.019	-0.013	-0.032
-0.185	0.102	0.222	0.039	-0.077	0.009	-0.02	0.01	0.008	-0.011	-0.006
-0.226	0.108	0.215	0.03	-0.025	0.014	-0.059	0.02	0.006	-0.027	0.002
-0.212	0.086	0.237	0.002	0.005	0.003	-0.058	0.019	-0.03	-0.041	-0.022
-0.09	0.088	0.234	-0.021	0.004	-0.002	-0.024	0.009	-0.01	-0.036	-0.006
-0.077	0.111	0.216	-0.054	0.061	0.008	0.013	0.01	0.026	-0.016	0.019
-0.231	0.112	0.238	-0.108	0.147	0.006	0.024	0.014	0.002	0.012	0.002
-0.329	0.119	0.253	-0.105	0.14	-0.006	0.024	0.006	-0.009	0.033	-0.002
-0.214	0.147	0.223	-0.036	0.078	0.003	0.019	-0.001	0.019	0.026	0.01
0.011	0.141	0.196	0.025	0.084	0.017	-0.002	-0.004	0.02	-0.005	0.001
0.091	0.102	0.204	0.045	0.134	0.014	-0.015	-0.008	0.001	-0.023	0
0.105	0.099	0.214	0.038	0.117	0.008	-0.001	-0.008	0.009	-0.012	0.008
0.256	0.132	0.207	0.035	0.054	0.006	0.016	-0.001	0.016	-0.001	0.001
0.365	0.136	0.206	0.033	0.006	0.002	0.016	0.014	0.002	-0.002	-0.001
0.198	0.126	0.212	0.033	-0.077	-0.001	0	0.021	0.002	0	0.013
-0.123	0.13	0.188	0.05	-0.156	0.004	0	0.017	-0.003	0.006	0.015
-0.231	0.104	0.168	0.058	-0.14	0.015	0.032	0.019	-0.015	0.013	0.003
-0.125	0.074	0.211	0.052	-0.07	0.013	0.062	0.02	0.008	0.011	0.005
-0.106	0.087	0.243	0.062	-0.009	0	0.033	0.011	0.006	0.008	0.006
-0.127	0.095	0.233	0.07	0.03	-0.001	-0.028	0.005	-0.033	0.01	0.002
-0.068	0.085	0.244	0.051	0.032	0.006	-0.042	0.011	-0.025	0.006	0.006
-0.023	0.094	0.249	0.034	-0.004	0.009	-0.012	0.021	-0.007	-0.005	0.006
-0.007	0.106	0.232	0.046	-0.005	0.004	0	0.029	-0.031	-0.009	-0.005
-0.054	0.1	0.242	0.067	0.06	-0.005	-0.013	0.031	-0.04	0	-0.013
-0.197	0.09	0.266	0.079	0.082	-0.003	-0.025	0.022	-0.018	0.006	-0.008
-0.257	0.09	0.258	0.087	0.042	0.007	-0.022	0.015	-0.009	-0.009	0.005
-0.212	0.102	0.243	0.085	0.032	0.008	-0.013	0.016	-0.019	-0.022	0.001
-0.225	0.1	0.245	0.077	0.026	0.003	-0.012	0.013	-0.014	-0.007	-0.015
-0.258	0.099	0.225	0.071	-0.007	0.001	-0.014	0.007	0.012	0.006	-0.013
-0.22	0.111	0.207	0.059	-0.028	0.004	-0.01	0.006	0	-0.009	-0.007
-0.159	0.091	0.23	0.057	-0.066	0.009	0.01	0.013	-0.027	-0.017	-0.01
-0.152	0.071	0.238	0.012	-0.103	0.01	0.032	0.016	-0.007	-0.002	-0.005
-0.18	0.098	0.218	-0.133	-0.072	0.009	0.036	0.013	0.011	-0.003	0.004
-0.165	0.127	0.228	-0.268	-0.041	0.021	0.036	0.022	-0.008	-0.013	0.003
-0.096	0.126	0.259	-0.252	-0.061	0.031	0.028	0.019	-0.01	0.006	-0.006
-0.046	0.116	0.248	-0.146	-0.047	0.026	-0.009	-0.004	0.004	0.023	0.006
-0.062	0.105	0.206	-0.125	0.002	0.024	-0.039	0.002	-0.006	0.005	0.023
-0.08	0.083	0.21	-0.162	-0.01	0.031	-0.024	0.025	-0.026	-0.007	0.007
-0.072	0.069	0.228	-0.112	-0.066	0.034	0.004	0.023	-0.012	-0.002	-0.009
-0.07	0.109	0.212	0.015	-0.051	0.028	0.019	0.019	-0.004	-0.008	0.002
-0.078	0.143	0.214	0.111	0.004	0.024	0.03	0.027	-0.04	-0.003	0.009
-0.074	0.113	0.237	0.116	-0.013	0.025	0.033	0.025	-0.041	0.014	0
-0.002	0.097	0.223	0.048	-0.041	0.026	0.032	0.021	-0.008	0.009	-0.01
0.011	0.121	0.197	-0.039	-0.01	0.02	0.026	0.03	-0.014	-0.001	-0.01
-0.086	0.101	0.191	-0.101	0.016	0.008	0.008	0.029	-0.021	0.006	-0.002
-0.063	0.074	0.185	-0.086	0.032	0.005	0	0.018	0.003	0.009	0.013
0.008	0.116	0.178	-0.019	0.057	0.013	-0.003	0.022	0.025	-0.003	0.019
-0.056	0.134	0.192	0.038	0.057	0.011	-0.009	0.032	0.03	-0.01	0.007
-0.086	0.092	0.222	0.083	0.045	0.007	-0.003	0.031	0.02	0	0.001
0.009	0.074	0.244	0.089	0.042	0.008	0.012	0.035	0.006	0.006	0.006
0.1	0.084	0.249	0.027	0.029	0.002	0.019	0.044	-0.012	0.003	-0.004
0.108	0.091	0.254	-0.043	0.011	-0.004	0.016	0.037	-0.025	0.009	-0.005
0.081	0.094	0.243	-0.066	0.009	0	0.018	0.022	-0.017	0.009	0.011
0.065	0.087	0.204	-0.059	0.028	0.004	0.025	0.017	-0.018	-0.011	0.003
0.035	0.074	0.196	-0.045	0.034	0	0.018	0.018	-0.031	-0.016	-0.015
0.02	0.076	0.224	-0.016	0.012	-0.011	0.009	0.019	-0.025	0.001	-0.002
0.044	0.083	0.231	0.02	0.009	-0.014	0.013	0.016	-0.024	-0.006	0.004
0.053	0.074	0.229	0.028	0.026	-0.01	0.011	0.005	-0.039	-0.026	-0.013
0.006	0.07	0.241	0.001	0.011	-0.008	0.009	-0.002	-0.033	-0.022	-0.005
-0.045	0.079	0.235	-0.016	-0.001	-0.007	0.012	0.003	-0.008	-0.008	0.013
-0.037	0.088	0.218	0.017	0.033	-0.005	0.005	0.003	-0.007	-0.006	0.003
0.004	0.102	0.218	0.076	0.038	-0.002	-0.003	-0.002	-0.029	-0.014	-0.007
0.061	0.115	0.21	0.101	-0.018	-0.003	-0.007	-0.002	-0.032	-0.026	0.007
0.13	0.117	0.198	0.09	-0.044	-0.01	-0.01	-0.002	-0.019	-0.035	0.004
0.139	0.1	0.213	0.066	-0.032	-0.006	-0.008	0	-0.011	-0.023	-0.018
0.08	0.086	0.229	0.031	-0.025	0.011	-0.013	0	-0.001	-0.003	-0.02
0.065	0.095	0.226	0.024	0.006	0.015	-0.009	0.008	-0.02	-0.006	-0.011
0.085	0.104	0.223	0.045	0.017	0.008	0.007	0.022	-0.042	-0.011	0.005
0.013	0.113	0.23	0.03	-0.02	0.008	0.004	0.017	0.01	0.003	0.025
-0.031	0.111	0.238	0.008	-0.018	0.008	-0.003	0.004	0.054	0.007	0.014
0.048	0.087	0.239	0.024	0.018	0.006	-0.002	0.002	0.017	-0.004	-0.003
0.073	0.069	0.25	0.023	0.012	0.008	-0.011	0.006	-0.011	-0.005	0.005
-0.008	0.086	0.241	-0.012	-0.014	0.012	-0.011	0.008	-0.002	0.002	0.008
-0.055	0.127	0.195	-0.02	-0.009	0.009	-0.003	0.008	0.004	-0.009	0
-0.018	0.132	0.201	0.005	0.01	-0.007	0.003	0.003	0.007	-0.016	-0.005
-0.029	0.11	0.242	0.021	-0.006	-0.012	0.01	-0.001	0.019	-0.009	-0.009
-0.143	0.123	0.232	0.025	-0.02	0.002	0.012	0.002	0.025	-0.012	-0.003
-0.242	0.148	0.218	0.009	-0.008	0.012	0.004	0.004	-0.002	-0.016	0
-0.272	0.128	0.241	-0.028	-0.019	0.004	0.002	0.004	-0.019	-0.008	-0.007
-0.263	0.106	0.241	-0.038	-0.019	-0.004	0.008	0.009	0.007	0.01	0.004
-0.196	0.123	0.21	-0.033	0.008	-0.001	0.007	0.015	0.019	0.019	0.02
-0.084	0.118	0.205	-0.032	-0.006	0.004	0.001	0.016	0.009	0.008	0.009
-0.087	0.093	0.212	-0.011	-0.03	0.006	-0.003	0.015	0.012	0.006	0.005
-0.213	0.105	0.204	-0.012	0.001	0.005	-0.007	0.012	0.017	0.013	0.006
-0.248	0.12	0.211	-0.062	0.032	-0.004	-0.011	0.015	0.012	0.004	-0.014
-0.195	0.099	0.229	-0.094	0.023	-0.006	-0.009	0.02	0.01	0.002	-0.011
-0.165	0.078	0.22	-0.103	0.019	0.003	0.008	0.02	-0.004	0.007	0.013
-0.108	0.071	0.215	-0.112	0.011	0.01	0.024	0.016	-0.03	-0.009	0.011
-0.045	0.053	0.236	-0.059	-0.028	0.014	0.025	0.009	-0.028	-0.014	0.004
-0.07	0.093	0.236	0.045	-0.053	0.014	0.024	0.001	-0.02	0.005	0.009
-0.079	0.149	0.214	0.121	-0.048	0.006	0.028	0.004	-0.051	0.004	0.002
-0.015	0.091	0.204	0.148	-0.04	-0.004	0.021	0.021	-0.068	-0.007	-0.005
-0.057	0.089	0.211	0.105	-0.027	-0.009	0.004	0.032	-0.043	0.001	-0.001
-0.131	0.165	0.219	0.029	-0.014	-0.004	0	0.026	-0.037	0	-0.004
-0.02	0.118	0.204	0.029	-0.015	0.006	0.009	0.016	-0.057	-0.015	-0.021
0.096	0.085	0.206	0.132	-0.015	0.006	0.005	0.008	-0.045	-0.009	-0.031
0.048	0.149	0.228	0.234	0.014	-0.002	-0.003	0.007	-0.015	0.006	-0.025
-0.019	0.149	0.211	0.21	0.077	0.004	0.004	0.019	-0.018	-0.009	-0.016
-0.014	0.105	0.2	0.063	0.121	0.014	0.009	0.018	-0.027	-0.015	-0.011
0.003	0.083	0.234	-0.092	0.111	0.008	0	0.004	-0.016	-0.001	-0.008
-0.016	0.081	0.248	-0.163	0.105	0.001	0.001	0.006	-0.007	-0.008	-0.009
-0.059	0.1	0.232	-0.122	0.11	0.003	0.01	0.016	-0.005	-0.014	-0.011
-0.084	0.096	0.236	-0.044	0.077	0.012	0.01	0.023	-0.011	-0.005	-0.001
-0.113	0.087	0.246	-0.005	0.042	0.021	0.009	0.016	-0.019	-0.004	0.011
-0.176	0.11	0.223	0.034	0.007	0.015	0.012	0.004	-0.012	-0.006	0.005
-0.194	0.104	0.21	0.065	-0.074	0.007	0.011	0.009	-0.007	-0.008	-0.005
-0.159	0.081	0.224	0.04	-0.134	0.013	0.004	0.012	-0.006	-0.007	0.005
-0.128	0.117	0.22	0.01	-0.112	0.023	-0.001	0.004	-0.001	-0.005	0.016
-0.082	0.145	0.212	0.014	-0.051	0.023	0.002	0.013	-0.002	-0.005	0.009
-0.057	0.112	0.217	0.01	-0.012	0.018	-0.002	0.014	-0.005	0.012	0.01
-0.044	0.098	0.197	-0.015	-0.006	0.016	-0.011	-0.005	-0.001	0.026	0.013
0.007	0.092	0.184	-0.023	0.01	0.018	-0.013	-0.001	-0.003	0.018	0
0.005	0.048	0.216	0.003	0.034	0.024	-0.022	0.013	0.004	0.018	0.003
-0.075	0.052	0.213	0.031	0.039	0.025	-0.029	0.011	0.027	0.027	0.019
-0.128	0.08	0.181	0.041	0.05	0.021	-0.012	0.018	0.013	0.007	0.011
-0.103	0.04	0.226	0.034	0.048	0.018	0.015	0.03	-0.02	-0.021	-0.008
-0.078	0.037	0.266	0.011	0.021	0.01	0.023	0.02	0.003	-0.006	0.003
-0.147	0.105	0.224	-0.001	0.023	0.008	0.015	0.022	0.027	0.022	0.022
-0.196	0.135	0.23	0.013	0.029	0.017	0.017	0.044	-0.015	0.016	0.003
-0.1	0.135	0.276	0.024	-0.001	0.023	0.023	0.05	-0.046	0	-0.012
-0.015	0.151	0.245	0.012	-0.015	0.021	0.018	0.036	-0.024	-0.009	0.013
0.001	0.145	0.207	-0.01	0.001	0.014	0.02	0.028	-0.022	-0.022	0.02
0.074	0.108	0.223	-0.048	-0.002	0.007	0.026	0.032	-0.042	-0.018	0
0.131	0.091	0.241	-0.109	-0.019	0.004	0.015	0.039	-0.022	0	0.004
0.096	0.104	0.237	-0.144	-0.02	0.001	0.012	0.04	-0.005	-0.007	0.012
0.05	0.101	0.224	-0.119	-0.022	-0.001	0.023	0.026	-0.03	-0.022	-0.005
0.044	0.09	0.222	-0.048	-0.042	0.001	0.019	0.013	-0.039	-0.012	-0.018
0.033	0.097	0.219	0.025	-0.043	0.007	0.016	0.012	-0.021	0.001	-0.02
0.002	0.1	0.206	0.024	-0.01	0.011	0.017	0.012	-0.019	-0.003	-0.022
0.036	0.103	0.212	-0.071	0.003	0.009	0.004	0.011	-0.017	-0.005	-0.024
0.13	0.131	0.234	-0.144	-0.033	0.009	-0.001	0.012	-0.006	0	-0.021
0.131	0.148	0.235	-0.124	-0.037	0.006	0.005	0.008	0.006	-0.013	-0.01
0.023	0.134	0.221	-0.058	-0.001	-0.002	-0.004	0.004	0.031	-0.017	0.001
-0.051	0.134	0.236	-0.014	-0.015	-0.002	-0.016	0.004	0.028	0.004	0.013
-0.025	0.116	0.256	-0.033	-0.039	-0.002	-0.008	0.002	-0.011	0.005	0.017
0.006	0.065	0.229	-0.081	-0.03	-0.005	-0.002	0.007	-0.017	-0.012	0.003
-0.041	0.051	0.215	-0.087	-0.035	-0.002	-0.013	0.017	-0.001	-0.012	-0.008
-0.089	0.08	0.232	-0.03	-0.035	0.002	-0.007	0.018	0	-0.01	-0.003
-0.09	0.107	0.213	0.046	-0.027	-0.003	0.014	0.016	-0.005	-0.018	-0.004
-0.057	0.112	0.209	0.059	-0.02	-0.011	0.023	0.016	-0.013	-0.014	-0.008
-0.04	0.104	0.244	0.033	0.001	-0.012	0.022	0.015	-0.012	0.011	0.007
-0.126	0.106	0.219	0.06	-0.002	-0.01	0.025	0.015	0.001	0.019	0.017
-0.16	0.11	0.193	0.105	-0.016	-0.003	0.034	0.013	-0.001	-0.008	-0.002
-0.102	0.094	0.218	0.106	0.015	0.005	0.035	0.006	-0.01	-0.011	-0.018
-0.164	0.103	0.214	0.094	0.064	0.008	0.023	-0.002	0.01	0.015	-0.006
-0.216	0.146	0.223	0.08	0.087	0.001	0.023	0	0.011	0.009	0.004
-0.121	0.138	0.259	0.049	0.065	-0.008	0.028	0.003	-0.016	-0.021	-0.002
-0.077	0.118	0.233	0.025	0.016	0.003	0.003	-0.003	-0.001	-0.027	-0.004
-0.091	0.133	0.203	0.017	0.017	0.009	-0.027	-0.001	0.005	-0.018	0.004
-0.04	0.103	0.225	0.001	0.064	-0.003	-0.024	0.009	-0.021	-0.013	0.008
0.04	0.062	0.242	-0.025	0.067	0.002	-0.014	0.008	-0.015	0.009	0.003
0.036	0.082	0.226	-0.019	0.039	0.013	-0.015	0.013	-0.011	0.029	-0.004
-0.064	0.096	0.211	0.018	0.03	0.012	-0.017	0.021	-0.027	0.014	-0.001
-0.104	0.081	0.225	0.022	0.014	0.011	-0.023	0.011	-0.012	0	0.006
-0.071	0.084	0.245	0.007	-0.003	0.019	-0.028	0.005	-0.002	0.017	0.011
-0.076	0.08	0.237	0.01	-0.003	0.022	-0.017	0.017	-0.039	0.024	0.002
-0.066	0.05	0.234	-0.009	-0.023	0.008	-0.004	0.022	-0.05	0.001	-0.007
-0.086	0.054	0.234	-0.036	-0.046	0.001	-0.001	0.02	-0.024	-0.019	-0.002
-0.146	0.066	0.208	-0.015	-0.036	0.01	0.004	0.017	-0.043	-0.042	-0.012
-0.082	0.064	0.204	0.027	-0.01	0.007	0.004	0.006	-0.046	-0.059	-0.027
0.031	0.099	0.237	0.054	0.011	0.003	-0.017	0.003	0.009	-0.038	-0.01
0.054	0.122	0.235	0.06	0.019	0.013	-0.03	0.007	0.014	-0.02	0.003
0.033	0.098	0.216	0.055	0.014	0.014	-0.017	0.004	-0.022	-0.028	-0.013
0.038	0.085	0.227	0.045	-0.005	0.002	-0.009	-0.002	-0.009	-0.021	-0.018
0.028	0.084	0.229	0.038	-0.025	-0.009	-0.003	-0.002	0.021	0	-0.002
-0.038	0.093	0.206	0.063	-0.02	-0.014	0.002	0.01	0.019	0	0.004
-0.035	0.126	0.204	0.08	-0.013	-0.003	-0.022	0.025	0.012	-0.011	0.01
-0.013	0.121	0.219	0.064	-0.019	0.014	-0.043	0.015	0.012	-0.002	0.023
-0.1	0.088	0.221	0.097	-0.004	0.01	-0.032	-0.002	0.012	0.01	0.018
-0.156	0.104	0.218	0.129	0.008	-0.001	-0.021	0.004	0.011	0.003	-0.006
-0.138	0.118	0.219	0.082	-0.019	0.003	-0.009	0.007	-0.003	0.003	-0.013
-0.141	0.113	0.209	0.043	-0.039	0.01	0.02	0	-0.003	0.008	0.009
-0.111	0.136	0.203	0.047	-0.021	0.004	0.035	0.007	-0.004	-0.003	0.014
-0.042	0.142	0.214	0.067	-0.009	-0.002	0.027	0.01	-0.017	-0.013	0.002
-0.07	0.113	0.213	0.044	-0.018	0.001	0.023	0.001	0	-0.01	0.007
-0.14	0.093	0.2	-0.105	0.007	0.003	0.028	0.011	0.004	-0.007	0.013
-0.071	0.102	0.211	-0.269	0.037	0.004	0.03	0.022	-0.028	0.005	0.006
0.019	0.12	0.24	-0.266	0.005	0.006	0.034	0.012	-0.024	0.025	0.006
-0.008	0.131	0.229	-0.138	-0.019	0.007	0.042	0.003	0.001	0.015	0.011
-0.042	0.124	0.198	-0.034	0.026	0.009	0.064	0.004	-0.01	-0.002	0.009
-0.036	0.093	0.226	-0.011	0.048	0.01	0.086	0.008	-0.01	0.013	0
-0.046	0.096	0.252	-0.011	0.015	0.009	0.066	0.007	0.019	0.023	-0.01
-0.076	0.138	0.224	0.012	0.014	0.017	0.017	0.008	0.005	0.008	-0.012
-0.078	0.121	0.218	0.023	0.024	0.029	-0.008	0.019	-0.035	0.006	-0.006
-0.074	0.071	0.24	0.036	-0.014	0.03	-0.003	0.017	-0.029	0.014	-0.001
-0.132	0.094	0.243	0.097	-0.017	0.023	0.014	0.006	-0.013	0.007	0.006
-0.168	0.123	0.234	0.101	0.008	0.022	0.018	0.015	-0.025	-0.001	0.006
-0.114	0.096	0.231	-0.028	-0.033	0.027	-0.001	0.028	-0.021	0.001	-0.006
-0.047	0.099	0.238	-0.095	-0.071	0.021	-0.009	0.03	-0.008	0.007	-0.007
-0.007	0.132	0.243	-0.02	-0.027	0.015	-0.002	0.033	-0.033	0.006	-0.004
0.006	0.109	0.216	0.012	0.012	0.021	-0.013	0.041	-0.048	0.001	-0.014
-0.022	0.057	0.192	-0.028	-0.017	0.027	-0.02	0.05	-0.019	0	-0.014
-0.04	0.062	0.208	0.001	-0.02	0.028	-0.01	0.05	-0.013	-0.007	-0.003
-0.008	0.104	0.201	0.068	0.019	0.027	-0.01	0.05	-0.038	-0.019	-0.012
0.018	0.098	0.188	0.066	-0.007	0.023	-0.005	0.057	-0.015	-0.024	-0.021
-0.007	0.071	0.219	0.037	-0.029	0.019	0.024	0.07	0.026	-0.025	-0.011
-0.055	0.071	0.239	0.036	0.029	0.016	0.037	0.076	-0.001	-0.012	-0.011
-0.053	0.071	0.237	0.037	0.043	0.014	0.012	0.068	-0.026	0.013	-0.008
-0.041	0.096	0.231	0.046	0.008	0.004	-0.005	0.055	0.011	0.024	0.011
-0.048	0.101	0.215	0.073	0.007	-0.007	0.008	0.049	0.018	0.005	0.012
0.049	0.054	0.21	0.086	0	-0.006	0.018	0.043	-0.006	-0.016	0.004
0.093	0.07	0.226	0.073	-0.026	-0.006	0.009	0.027	0.004	-0.007	0.012
-0.081	0.109	0.234	0.038	0.004	-0.008	0.003	0.014	0.014	0.001	0.019
-0.152	0.088	0.218	-0.009	0.06	-0.007	0.006	0.006	0.004	-0.013	0.006
-0.081	0.081	0.212	-0.035	0.047	-0.015	0.006	-0.011	-0.001	-0.016	-0.004
-0.185	0.108	0.221	-0.032	0.021	-0.021	0.005	-0.03	-0.007	-0.004	0.001
-0.291	0.121	0.215	-0.032	0.081	-0.014	0.012	-0.033	-0.023	0.002	0.008
-0.172	0.097	0.214	-0.043	0.156	-0.009	0.029	-0.034	-0.035	0.004	0.009
-0.074	0.073	0.231	-0.045	0.152	-0.009	0.046	-0.039	-0.027	0.008	0.012
-0.115	0.091	0.223	-0.031	0.116	-0.007	0.034	-0.038	-0.012	-0.004	0.013
-0.103	0.125	0.201	-0.005	0.102	-0.009	0.01	-0.029	-0.016	-0.021	0.007
-0.034	0.119	0.219	0.022	0.083	-0.01	0.016	-0.018	-0.024	-0.021	-0.002
-0.016	0.101	0.247	0.03	0.032	-0.01	0.01	-0.015	-0.01	-0.015	-0.008
0.012	0.111	0.242	0.009	-0.003	-0.016	-0.023	-0.012	-0.013	-0.007	-0.008
0.09	0.115	0.225	-0.038	-0.037	-0.015	-0.038	0	-0.033	0.01	-0.001
0.128	0.102	0.22	-0.093	-0.159	-0.007	-0.031	0.005	-0.002	0.004	0.005
0.099	0.096	0.227	-0.125	-0.217	0	-0.024	0.005	0.016	-0.024	0.003
0.082	0.108	0.211	-0.108	-0.113	0.003	-0.022	0.007	-0.03	-0.02	0.006
0.125	0.109	0.207	-0.045	-0.095	0.005	-0.023	0.007	-0.04	-0.004	0.011
0.11	0.085	0.244	0.007	-0.13	0.004	-0.019	0.006	-0.019	-0.014	0.005
0.009	0.09	0.24	0.016	-0.036	-0.002	-0.013	0.001	-0.032	-0.02	-0.005
0.001	0.104	0.222	-0.016	0.008	-0.003	-0.017	0	-0.036	-0.01	-0.003
0.011	0.103	0.242	-0.076	-0.035	0.001	-0.015	0.007	-0.009	-0.002	0.008
-0.042	0.121	0.243	-0.081	-0.023	-0.005	0.004	0.007	0.006	-0.015	0
0.031	0.111	0.242	-0.003	0.004	-0.012	0.01	0.001	-0.005	-0.042	-0.017
0.093	0.081	0.246	0.045	-0.008	-0.004	0.001	0	-0.004	-0.036	-0.008
-0.004	0.126	0.224	0.023	-0.018	0.008	0.003	0.002	0.003	0	0.003
0.027	0.168	0.224	0.003	-0.015	0.014	0.003	0.01	-0.01	0.02	-0.008
0.131	0.107	0.243	0.016	-0.003	0.014	-0.005	0.005	-0.007	0.009	-0.014
0.027	0.065	0.221	0.038	0.033	0.013	-0.006	-0.007	0.021	-0.011	0.001
-0.098	0.08	0.193	0.034	0.03	0.011	-0.006	-0.006	0.012	-0.014	0.005
-0.059	0.076	0.209	0.005	-0.015	0.006	-0.003	-0.003	-0.021	-0.01	-0.014
-0.069	0.088	0.23	-0.015	0.014	0.006	0.014	-0.003	-0.005	-0.005	-0.012
-0.199	0.116	0.22	-0.01	0.068	0.015	0.032	0.004	0.027	0.007	0.004
-0.265	0.107	0.209	0.003	0.046	0.024	0.014	0.013	0.018	0.014	-0.01
-0.278	0.092	0.208	0.025	0.011	0.022	-0.012	0.017	0.003	0.023	-0.02
-0.288	0.107	0.202	0.051	0.009	0.02	-0.006	0.016	-0.002	0.032	-0.004
-0.225	0.118	0.197	0.026	-0.012	0.037	0.011	0.023	-0.014	0.031	0.005
-0.176	0.1	0.199	-0.059	-0.057	0.055	0.028	0.038	-0.011	0.04	0.004
-0.233	0.081	0.206	-0.14	-0.077	0.059	0.048	0.044	-0.004	0.049	0.009
-0.265	0.08	0.216	-0.166	-0.027	0.051	0.074	0.049	-0.023	0.022	0.008
-0.23	0.098	0.21	-0.097	0.051	0.043	0.069	0.059	-0.026	-0.003	0.004
-0.209	0.105	0.196	0.035	0.043	0.052	0.011	0.072	-0.007	0	0.006
-0.143	0.097	0.207	0.1	0.003	0.051	-0.023	0.085	-0.019	0	0.003
-0.017	0.122	0.215	0.079	0.02	0.028	-0.002	0.092	-0.025	-0.003	-0.004
0.055	0.14	0.225	0.064	0.025	0.008	0.028	0.095	0.001	0.003	0.009
0.048	0.116	0.238	0.125	0.005	0.001	0.065	0.088	0.013	0.005	0.017
0.035	0.113	0.223	0.217	-0.004	0.005	0.078	0.077	-0.004	-0.003	-0.008
0.083	0.094	0.219	0.212	-0.026	0.007	0.039	0.071	-0.024	-0.008	-0.023
0.082	0.054	0.228	0.161	-0.034	0.005	0.006	0.047	-0.027	-0.004	-0.004
-0.025	0.143	0.218	0.148	0.002	0.007	0.001	0.018	-0.012	-0.009	0.004
-0.042	0.212	0.218	0.015	0.031	-0.002	-0.008	0.017	-0.011	-0.03	-0.009
0.058	0.09	0.25	-0.245	0.011	-0.019	-0.009	0.008	-0.035	-0.04	-0.006
0.117	0.114	0.257	-0.315	-0.013	-0.018	0.008	-0.016	-0.04	-0.025	0.008
0.154	0.252	0.228	-0.144	0.006	-0.006	0.011	-0.019	-0.04	-0.014	0.006
0.175	0.166	0.233	0.001	0.005	-0.008	0	-0.03	-0.05	-0.024	-0.007
0.097	0.083	0.239	0.058	-0.03	-0.018	-0.004	-0.048	-0.02	-0.024	-0.002
0.002	0.128	0.225	0.066	-0.015	-0.017	-0.009	-0.03	0	-0.015	0.007
-0.021	0.112	0.251	0.01	0.02	-0.017	-0.022	-0.007	-0.034	-0.017	-0.002
-0.028	0.077	0.269	-0.019	0.001	-0.021	-0.027	-0.014	-0.029	-0.012	-0.007
-0.04	0.093	0.236	-0.005	-0.017	-0.016	-0.034	-0.019	0.021	-0.001	0
-0.024	0.105	0.223	-0.043	0	-0.004	-0.054	-0.012	0.022	-0.009	0.002
0.02	0.09	0.248	-0.049	-0.003	0.001	-0.067	-0.016	0.005	-0.013	-0.001
-0.028	0.098	0.24	0.042	-0.019	-0.006	-0.054	-0.016	0.018	0.014	0.005
-0.149	0.112	0.204	0.086	-0.014	-0.009	-0.039	0.002	0.001	0.018	0.005
-0.124	0.087	0.204	0.047	0.002	-0.001	-0.034	0.006	-0.028	-0.011	-0.008
-0.117	0.101	0.227	0.026	0.017	0.004	-0.011	0	0.002	-0.008	-0.004
-0.264	0.146	0.21	0.02	0.018	-0.002	0.015	0.005	0.023	0.005	0.007
-0.269	0.114	0.179	0.001	0.003	-0.004	0.016	0.001	-0.002	-0.003	-0.003
-0.196	0.083	0.193	-0.012	0.005	0.001	0.003	-0.006	0	-0.002	-0.009
-0.237	0.118	0.208	-0.005	0.025	0.007	-0.002	0.004	0.026	0.002	0.004
-0.201	0.118	0.198	0.017	0.025	0.009	0	0.012	0.022	-0.01	0.01
-0.159	0.1	0.212	0.018	0.008	-0.002	0	0.009	0.01	-0.004	0.004
-0.244	0.126	0.223	0.011	-0.009	-0.001	-0.001	0.004	0.009	0.015	0.002
-0.21	0.1	0.196	0.022	-0.022	0.016	0.004	0.004	-0.006	-0.001	0.01
-0.136	0.041	0.194	0.023	-0.028	0.019	0.004	0.007	-0.021	-0.018	0.018
-0.148	0.06	0.254	0.021	-0.017	0.015	-0.005	0.006	-0.014	-0.002	0.011
-0.038	0.058	0.28	0.033	0.02	0.018	0.005	0.007	-0.008	0.003	-0.002
-0.02	0.014	0.237	0.013	0.043	0.017	0.038	0.01	-0.02	-0.007	-0.007
-0.151	0.031	0.212	-0.012	0.037	0.015	0.055	0.013	-0.018	0.002	-0.006
-0.092	0.066	0.204	0.004	0.069	0.014	0.05	0.01	-0.008	0.025	-0.002
0.009	0.064	0.191	0.024	0.112	0.012	0.045	0.008	-0.03	0.031	-0.002
-0.002	0.05	0.21	0.026	0.066	0.014	0.048	0.018	-0.054	0.014	-0.008
0	0.032	0.227	0.008	-0.004	0.015	0.05	0.021	-0.034	-0.003	-0.006
0.014	0.052	0.212	-0.009	-0.007	0.017	0.029	0.013	-0.022	-0.012	0.009
0.054	0.11	0.214	-0.001	-0.004	0.017	-0.012	0.015	-0.04	-0.018	0.003
0.094	0.124	0.237	0.004	-0.03	0.009	-0.034	0.023	-0.035	-0.011	-0.014
0.035	0.122	0.234	-0.003	-0.026	0.003	-0.031	0.022	-0.016	0	-0.004
0.008	0.14	0.21	0	-0.014	0.009	-0.019	0.023	-0.021	-0.008	0.004
0.118	0.106	0.206	0.008	-0.003	0.017	-0.001	0.032	-0.028	-0.024	-0.005
0.134	0.068	0.209	0.017	0.079	0.011	0.01	0.026	-0.007	-0.019	-0.005
0.034	0.097	0.208	0.038	0.146	-0.002	0.006	0.016	0.007	-0.001	-0.006
0.018	0.116	0.252	0.035	0.109	-0.002	0.007	0.024	-0.014	-0.007	-0.011
0.02	0.102	0.289	-0.017	0.079	0.004	0.019	0.029	-0.002	-0.017	-0.009
0.007	0.106	0.236	-0.058	0.066	0.005	0.023	0.018	0.035	-0.007	-0.001
0.032	0.114	0.212	-0.07	0	0.006	0.024	0.016	0.013	-0.01	0.002
0.046	0.107	0.252	-0.097	-0.085	0.006	0.03	0.028	-0.025	-0.028	-0.005
0.029	0.1	0.239	-0.102	-0.139	0	0.035	0.029	-0.008	-0.019	-0.001
-0.01	0.081	0.207	-0.032	-0.116	-0.001	0.039	0.022	0.005	-0.002	0.009
-0.039	0.07	0.22	0.072	-0.053	0.001	0.04	0.027	-0.014	-0.012	-0.001
-0.045	0.092	0.234	0.107	-0.029	0.002	0.01	0.026	-0.003	-0.016	-0.01
-0.082	0.09	0.224	0.054	-0.005	0.003	-0.03	0.02	0.015	-0.012	0.002
-0.165	0.082	0.213	0.03	0.03	0.005	-0.034	0.024	0.01	-0.01	0.011
-0.226	0.121	0.237	0.074	0.009	0.005	-0.011	0.025	0.016	0.01	0.012
-0.188	0.154	0.253	0.099	-0.029	0.008	0.007	0.017	0.008	0.027	0.013
-0.034	0.139	0.213	0.093	-0.03	0.008	0.012	0.013	-0.016	0.009	0.003
0.115	0.124	0.188	0.096	-0.024	-0.002	0.008	0.011	-0.004	-0.006	0.005
0.098	0.148	0.198	0.086	-0.041	-0.005	0.017	0.02	0.004	0.007	0.015
0.014	0.164	0.192	0.037	-0.057	0.006	0.033	0.022	-0.02	0.008	0.002
-0.002	0.124	0.201	0.014	-0.036	0.009	0.029	-0.001	-0.017	-0.004	-0.007
-0.03	0.085	0.232	0.049	-0.009	-0.001	0.007	-0.012	0.003	-0.005	0.007
-0.044	0.093	0.234	0.042	-0.006	-0.01	-0.019	0	-0.004	-0.007	0.009
0.009	0.094	0.228	-0.06	-0.002	-0.006	-0.031	0.01	-0.023	-0.009	-0.004
0.007	0.082	0.228	-0.169	0.012	-0.002	-0.022	0.009	-0.025	0.009	-0.012
-0.119	0.101	0.21	-0.191	0.033	0	-0.008	0.004	-0.008	0.026	-0.005
-0.235	0.118	0.239	-0.131	0.03	0.012	-0.015	0.005	-0.014	0.012	0.01
-0.242	0.112	0.288	-0.084	-0.018	0.015	-0.027	0.006	-0.045	-0.005	0.01
-0.233	0.123	0.244	-0.081	-0.036	0.001	-0.016	-0.005	-0.043	0	-0.007
-0.264	0.129	0.229	-0.07	-0.008	-0.004	-0.006	-0.001	-0.024	-0.013	-0.01
-0.245	0.124	0.276	-0.043	-0.004	0.004	-0.006	0.019	-0.031	-0.039	-0.007
-0.148	0.127	0.258	0.003	-0.017	0.007	-0.009	0.016	-0.039	-0.037	-0.02
-0.086	0.116	0.239	0.092	-0.018	0.006	-0.022	0.001	-0.019	-0.018	-0.019
-0.095	0.098	0.26	0.184	-0.006	0.013	-0.024	0.006	0.001	-0.006	-0.008
-0.075	0.081	0.257	0.194	-0.002	0.012	-0.02	0.014	-0.006	0	-0.014
-0.069	0.087	0.234	0.051	-0.027	0.001	-0.022	0.011	-0.01	0.008	-0.012
-0.144	0.093	0.211	-0.123	-0.022	0.004	-0.001	0.009	-0.001	0.008	-0.004
-0.171	0.074	0.21	-0.071	0.021	0.01	0.027	0.009	-0.008	-0.004	-0.011
-0.149	0.08	0.19	0.063	0.029	0.009	0.023	0.011	-0.014	-0.001	-0.004
-0.189	0.077	0.145	0.012	0.025	0.013	0.017	0.014	-0.015	0.004	0.003
-0.181	0.048	0.168	-0.065	0.026	0.022	0.039	0.012	-0.028	-0.005	-0.016
-0.078	0.057	0.243	-0.057	0	0.021	0.044	0.013	-0.011	-0.002	-0.018
-0.039	0.088	0.261	-0.057	-0.013	0.024	0.022	0.021	0.018	0.009	0.003
-0.076	0.113	0.219	-0.046	0.003	0.036	0.019	0.02	0.009	0.003	0.005
-0.084	0.118	0.214	-0.03	0.011	0.038	0.032	0.008	0.007	0	0.004
-0.083	0.102	0.227	-0.041	0.001	0.032	0.03	0.004	0.032	0.012	0.016
-0.136	0.115	0.192	-0.033	-0.003	0.025	0.005	0.011	0.023	0.021	0.015
-0.165	0.143	0.189	-0.005	0.016	0.022	-0.026	0.017	-0.01	0.012	0.004
-0.086	0.12	0.238	0.007	0.021	0.022	-0.017	0.019	-0.011	0.002	0.008
0.018	0.091	0.237	0.001	0.022	0.018	0.042	0.022	0.008	0.008	0.018
0.105	0.102	0.213	-0.018	0.037	0.014	0.079	0.027	0.008	0.013	0.013
0.197	0.094	0.23	-0.019	0.028	0.011	0.074	0.026	-0.01	0.016	0.003
0.218	0.085	0.227	0.001	0.028	0.007	0.071	0.031	-0.019	0.026	0.009
0.153	0.101	0.191	0.025	0.059	0.003	0.044	0.048	-0.015	0.015	0.015
0.125	0.074	0.205	0.044	0.043	0.002	-0.014	0.043	-0.036	0.001	0
0.133	0.057	0.258	0.024	0.017	0.005	-0.034	0.034	-0.049	0.01	-0.003
0.108	0.111	0.251	-0.035	0.036	0.007	-0.024	0.036	-0.008	0.007	0.01
0.133	0.135	0.23	-0.086	0.025	0.004	-0.017	0.032	0.016	-0.011	0.005
0.175	0.112	0.266	-0.098	-0.009	0.004	0.002	0.025	-0.003	-0.005	-0.003
0.117	0.12	0.214	-0.054	-0.005	0.006	0.011	0.015	-0.01	-0.001	0
0.087	0.121	0.144	0.043	-0.011	-0.006	-0.006	0.011	-0.014	-0.026	-0.007
0.103	0.083	0.225	0.113	-0.039	-0.015	-0.013	0.02	-0.033	-0.043	-0.019
0.048	0.087	0.228	0.098	-0.045	-0.006	-0.005	0.021	-0.035	-0.03	-0.022
0.032	0.125	0.144	0.048	-0.069	-0.004	0.005	0.01	-0.027	-0.024	-0.016
0.045	0.107	0.206	0.004	-0.077	-0.01	0.014	0.001	-0.035	-0.028	-0.007
-0.032	0.081	0.248	-0.03	-0.024	-0.011	0.004	-0.005	-0.034	-0.008	0.005
-0.101	0.109	0.179	-0.005	0.018	-0.009	-0.015	-0.005	-0.009	0.006	0.018
-0.083	0.132	0.177	0.071	0.033	-0.007	-0.01	0.002	-0.003	-0.019	0.012
-0.023	0.117	0.232	0.123	0.043	0.005	0.006	0.003	-0.018	-0.032	0.004
0.021	0.108	0.242	0.134	0.03	0.014	0.009	0.005	-0.002	-0.019	0.008
0.014	0.116	0.218	0.117	0.018	0.007	0.011	0.01	0.005	-0.02	-0.001
-0.013	0.106	0.206	0.101	0.025	0.002	0.015	0.004	-0.033	-0.022	-0.013
-0.012	0.071	0.225	0.098	0.01	0.006	0.013	-0.001	-0.03	-0.006	-0.012
-0.018	0.083	0.246	0.091	-0.001	0.003	0.017	0.009	0.001	0.002	0.005
-0.051	0.124	0.224	0.1	0.016	0.004	0.012	0.009	-0.007	-0.008	0.022
-0.027	0.083	0.214	0.105	0.016	0.01	-0.017	-0.006	-0.018	-0.014	0.014
0.002	0.041	0.239	0.044	0.001	0.009	-0.036	0.002	-0.007	-0.007	-0.006
-0.124	0.099	0.225	-0.017	-0.005	0.006	-0.028	0.014	0.009	-0.009	-0.014
-0.241	0.137	0.221	-0.013	0.003	0.005	-0.019	0.005	0.028	-0.019	-0.014
-0.21	0.121	0.251	0	0.007	0.005	-0.013	0.006	0.041	-0.015	-0.003
-0.213	0.126	0.214	0.006	0.01	0.003	-0.001	0.022	0.023	0.007	0.005
-0.247	0.117	0.182	0.036	0.03	-0.001	0.007	0.023	-0.017	0.019	-0.011
-0.218	0.096	0.225	0.059	0.037	-0.002	0.007	0.017	-0.028	0.02	-0.013
-0.219	0.131	0.217	0.09	0.042	-0.004	0.014	0.018	-0.011	0.026	0.009
-0.232	0.146	0.173	0.114	0.024	-0.003	0.017	0.016	-0.012	0.026	0.007
-0.198	0.093	0.199	0.007	-0.017	0.006	0.002	0.012	0.002	0.021	-0.009
-0.188	0.099	0.23	-0.126	0.015	0.008	-0.01	0.008	0.031	0.02	0.001
-0.184	0.124	0.217	-0.086	0.029	0.001	0.002	0.008	0.006	0.007	0.008
-0.131	0.083	0.217	-0.062	-0.034	0	0.02	0.014	-0.03	-0.009	0.002
-0.113	0.084	0.243	-0.159	-0.016	0.002	0.017	0.016	-0.022	-0.012	0.015
-0.154	0.117	0.244	-0.133	0.036	0.003	0.008	0.017	-0.011	-0.013	0.017
-0.138	0.097	0.235	-0.044	-0.001	0.008	0.008	0.022	-0.018	-0.013	-0.004
-0.108	0.066	0.256	-0.084	-0.046	0.009	0.004	0.019	-0.028	-0.014	-0.006
-0.159	0.073	0.252	-0.158	-0.065	0.006	-0.007	0.008	-0.032	-0.008	0.004
-0.161	0.105	0.214	-0.193	-0.09	0.008	-0.012	0.012	-0.046	0.001	0.002
-0.074	0.135	0.221	-0.177	-0.083	0.007	-0.01	0.026	-0.059	-0.005	0
-0.048	0.128	0.25	-0.101	-0.063	0.005	-0.014	0.028	-0.042	-0.019	0.001
-0.084	0.098	0.236	-0.02	-0.05	0.004	-0.01	0.022	-0.029	-0.024	0
-0.109	0.092	0.226	0.048	-0.009	0.002	0.011	0.022	-0.044	-0.018	0.002
-0.1	0.098	0.247	0.054	0.011	0.003	0.025	0.023	-0.033	-0.017	0.007
-0.063	0.089	0.241	-0.036	-0.034	0.007	0.039	0.022	-0.015	-0.014	0.007
-0.049	0.089	0.227	-0.124	-0.074	0.014	0.061	0.019	-0.028	0.005	-0.004
-0.058	0.112	0.242	-0.126	-0.057	0.019	0.053	0.017	-0.003	0.011	-0.011
-0.059	0.098	0.243	-0.087	-0.022	0.018	0.017	0.01	0.039	-0.003	-0.005
-0.041	0.061	0.224	-0.036	0.017	0.009	0	0.004	0.015	-0.003	-0.004
0.019	0.084	0.223	0.022	0.055	0.003	-0.021	0.008	0.001	0.006	-0.01
0.05	0.111	0.234	0.049	0.065	0.01	-0.085	0.006	0.035	0.018	-0.011
-0.007	0.1	0.234	0.049	0.081	0.017	-0.122	0.007	0.032	0.023	-0.003
-0.035	0.081	0.223	0.036	0.085	0.01	-0.066	0.018	-0.005	-0.008	-0.001
0.04	0.051	0.218	0.001	0.036	0	0.005	0.018	-0.013	-0.035	-0.009
0.095	0.077	0.229	0.034	-0.005	0.005	0.024	0.008	0.012	-0.015	0
0.047	0.147	0.228	0.114	-0.017	0.018	0.03	0.009	0.004	0.007	0.008
0.03	0.149	0.209	0.063	-0.001	0.023	0.046	0.006	-0.033	-0.015	-0.007
0.048	0.124	0.226	-0.029	0.005	0.015	0.052	-0.007	-0.012	-0.042	-0.004
-0.022	0.149	0.238	0.043	-0.062	0.01	0.045	-0.002	0.022	-0.028	0.013
-0.05	0.156	0.201	0.151	-0.117	0.017	0.031	0.009	0.004	-0.003	0.004
0.023	0.121	0.188	0.142	-0.103	0.017	0.012	0.003	-0.011	0.009	-0.005
0.067	0.109	0.194	0.106	-0.065	0.008	-0.015	0.002	-0.006	0.032	-0.002
0.106	0.095	0.177	0.101	0.004	0.005	-0.038	0.014	-0.013	0.039	-0.003
0.081	0.045	0.2	0.021	0.065	0.001	-0.033	0.02	0.006	0.019	-0.002
-0.033	0.026	0.246	-0.115	0.056	-0.002	-0.014	0.015	0.04	0.023	0.004
-0.047	0.054	0.224	-0.119	0.041	0.004	0.006	0.017	0.014	0.045	0
-0.003	0.043	0.195	0.005	0.062	0.008	0.037	0.032	-0.026	0.03	-0.004
-0.003	0	0.218	0.085	0.066	0.01	0.044	0.03	-0.016	0.003	0.014
0.023	0.022	0.229	0.086	0.051	0.011	0.025	0.02	-0.011	-0.001	0.018
0.034	0.086	0.228	0.08	0.046	0.009	0.025	0.024	-0.049	-0.003	-0.009
-0.005	0.13	0.234	0.088	0.025	0.011	0.032	0.03	-0.04	-0.009	-0.006
-0.019	0.133	0.222	0.096	-0.016	0.013	0.028	0.024	0.003	-0.02	0.01
0.021	0.117	0.223	0.086	-0.029	0.01	0.018	0.017	-0.027	-0.041	-0.006
0.05	0.13	0.242	0.032	-0.031	0.005	0.007	0.018	-0.034	-0.046	-0.019
0.038	0.136	0.249	-0.038	-0.054	-0.005	0.001	0.02	0.022	-0.029	-0.013
0.026	0.11	0.245	-0.053	-0.027	0	0	0.024	0.011	-0.008	-0.007
0.023	0.101	0.234	-0.015	0.036	0.02	-0.003	0.025	-0.038	0.001	-0.003
0.028	0.099	0.221	-0.006	0.028	0.021	-0.01	0.012	-0.041	-0.006	-0.004
-0.004	0.097	0.215	-0.019	-0.007	0.01	-0.002	0	-0.013	-0.01	-0.003
-0.07	0.13	0.216	0.003	0.06	0.008	0.01	0.006	-0.006	-0.018	-0.006
-0.058	0.138	0.226	0.021	0.1	0.004	0	0.014	-0.024	-0.03	-0.015
0.019	0.102	0.228	0.006	0.002	0.003	-0.011	0.011	-0.004	-0.007	-0.012
0.027	0.125	0.207	-0.013	0.043	0.005	0.003	0.008	0.016	0.02	-0.003
-0.021	0.162	0.216	-0.032	0.155	0.005	0.012	0.008	-0.017	-0.005	0.003
-0.061	0.101	0.255	-0.053	0.038	0.011	-0.003	0.003	-0.03	-0.023	0.011
-0.099	0.071	0.247	-0.06	-0.051	0.016	-0.011	0.006	0	0.007	0.017
-0.081	0.127	0.218	-0.04	0.011	0.01	0.001	0.015	0.015	0.021	0.014
-0.029	0.132	0.231	-0.019	0.012	0.007	0.01	0.006	-0.002	0.003	0.014
-0.082	0.109	0.231	-0.023	-0.024	0.004	0.009	-0.002	-0.002	-0.011	0.018
-0.186	0.13	0.198	-0.027	-0.012	-0.007	0.014	0.013	-0.003	-0.009	0.006
-0.208	0.127	0.198	-0.009	-0.002	-0.009	0.023	0.027	-0.037	0.011	-0.018
-0.183	0.103	0.218	0.006	-0.018	-0.002	0.017	0.021	-0.027	0.023	-0.017
-0.205	0.126	0.211	0.021	-0.018	0.003	0.011	0.009	0.014	0.013	0.003
-0.247	0.138	0.205	0.057	0.01	0.003	0.021	0.006	-0.003	-0.006	0.005
-0.207	0.106	0.208	0.098	0.017	-0.001	0.022	0.013	-0.017	-0.011	0.002
-0.128	0.089	0.196	0.126	0.001	-0.004	0.007	0.011	0.017	0.011	0.01
-0.095	0.092	0.195	0.117	0.005	-0.001	0.008	0.002	0.015	0.003	0.009
-0.07	0.093	0.19	0.06	0.022	0.003	0.023	0.007	-0.019	-0.014	0.003
-0.035	0.097	0.189	0.018	-0.01	0.006	0.014	0.01	-0.017	0.022	0.008
-0.014	0.114	0.215	0.015	-0.04	0.012	0	0.004	-0.005	0.021	0.006
0.034	0.121	0.225	0.016	0.002	0.013	0.004	0.01	-0.011	-0.032	-0.004
0.084	0.083	0.23	0.022	0.021	0.007	-0.01	0.016	-0.006	-0.006	-0.003
0.025	0.062	0.248	0.038	-0.003	0.008	-0.031	0.018	0.002	0.047	0.004
-0.045	0.087	0.243	0.055	0.048	0.016	-0.03	0.019	-0.017	0.007	0.003
-0.032	0.087	0.238	0.043	0.088	0.012	-0.029	0.019	-0.029	-0.032	0.008
-0.063	0.078	0.253	0.002	0.004	-0.003	-0.022	0.023	-0.022	-0.009	0.022
-0.117	0.111	0.258	-0.022	-0.04	-0.003	0.018	0.019	-0.032	-0.001	0.008
-0.117	0.124	0.244	-0.077	-0.012	0.009	0.056	0.01	-0.043	-0.018	-0.016
-0.153	0.087	0.239	-0.184	-0.057	0.006	0.057	0.017	-0.02	-0.017	-0.011
-0.227	0.079	0.237	-0.2	-0.088	-0.003	0.052	0.024	0.005	-0.014	-0.005
-0.279	0.098	0.219	-0.089	-0.042	-0.004	0.064	0.022	-0.004	-0.021	-0.015
-0.358	0.09	0.218	0.027	-0.013	-0.005	0.053	0.02	-0.014	-0.015	-0.019
-0.436	0.091	0.242	0.082	-0.018	-0.004	-0.002	0.021	-0.01	0.006	-0.016
-0.365	0.101	0.239	0.065	-0.037	-0.001	-0.047	0.022	-0.019	0.002	-0.011
-0.202	0.08	0.222	-0.005	-0.038	0.004	-0.041	0.014	-0.015	-0.017	-0.002
-0.123	0.058	0.231	0.009	-0.025	0.013	-0.011	0.006	0.008	-0.01	0
-0.104	0.07	0.222	0.116	-0.032	0.009	0.005	0.013	0.012	0.013	-0.005
-0.052	0.086	0.198	0.075	-0.021	0.005	0.004	0.022	-0.004	0.023	-0.007
0.022	0.073	0.222	-0.09	0.007	0.016	0	0.018	-0.016	0.011	-0.001
0.048	0.073	0.25	-0.113	-0.024	0.015	-0.001	0.001	-0.009	-0.01	0.007
0.023	0.102	0.219	-0.049	-0.052	0.003	-0.006	-0.001	-0.003	-0.036	0.001
0.047	0.099	0.187	-0.049	0.002	0.007	-0.013	0.015	-0.034	-0.044	-0.009
0.143	0.083	0.212	-0.044	0.013	0.014	-0.015	0.012	-0.032	-0.021	-0.001
0.199	0.12	0.229	-0.013	-0.029	0.008	-0.005	0.008	0.015	-0.019	0.011
0.163	0.137	0.192	0.012	0.002	0.001	0.009	0.02	-0.017	-0.035	0.002
0.116	0.096	0.177	0.027	0.028	0.007	0.008	0.019	-0.052	-0.011	-0.01
0.116	0.095	0.201	-0.022	0.015	0.015	-0.001	0.012	0.013	0.019	-0.008
0.113	0.143	0.206	-0.101	0.047	0.019	0.001	0.015	0.054	0.013	-0.007
0.078	0.142	0.203	-0.099	0.075	0.017	0.002	0.013	0.03	0.003	-0.004
0.067	0.118	0.245	-0.044	0.056	0.012	-0.002	0.001	-0.006	0.011	0.01
0.112	0.137	0.265	-0.013	0.033	0.008	0.009	-0.001	-0.025	0.013	0.015
0.111	0.129	0.221	0.023	0.029	0.008	0.019	0.005	0.007	0.014	0.005
0.017	0.082	0.233	0.089	0.044	0.005	0.002	0.007	0.026	0.025	0.003
-0.026	0.108	0.275	0.087	0.046	0.006	-0.01	0.023	-0.018	0.02	0.002
0.051	0.15	0.247	0.005	0.019	0.015	0.006	0.035	-0.036	-0.003	-0.01
0.075	0.117	0.216	-0.029	-0.018	0.016	0.008	0.017	-0.014	-0.002	-0.012
-0.037	0.098	0.199	-0.003	-0.061	0.012	0	0.009	-0.017	0.007	0.001
-0.104	0.098	0.196	0.013	-0.091	0.016	0.012	0.019	-0.038	-0.009	0.001
-0.059	0.071	0.225	0	-0.108	0.015	0.015	0.021	-0.032	-0.017	-0.003
-0.051	0.074	0.224	-0.031	-0.082	0.009	0.007	0.019	-0.009	-0.001	0.005
-0.098	0.093	0.195	-0.06	0.022	0.009	0.018	0.019	-0.02	0	0.008
-0.063	0.072	0.199	-0.08	0.056	0.008	0.027	0.02	-0.045	-0.016	-0.009
-0.013	0.071	0.229	-0.046	-0.023	0.003	0.018	0.016	-0.042	-0.011	-0.021
-0.069	0.127	0.225	0.058	-0.016	0.002	0.01	0.008	-0.019	0.005	0.001
-0.112	0.156	0.199	0.101	0.061	0.003	0.014	0.009	-0.012	-0.004	0.019
-0.1	0.123	0.229	0.029	0.025	-0.004	0.012	0.014	-0.038	-0.019	-0.002
-0.153	0.113	0.278	-0.016	-0.049	-0.004	0.001	0.008	-0.031	-0.013	-0.009
-0.209	0.119	0.254	0.012	-0.037	0.009	-0.002	0.007	0.026	-0.007	0.004
-0.167	0.082	0.218	0.006	-0.042	0.017	0.002	0.013	0.022	-0.003	-0.004
-0.108	0.06	0.234	-0.041	-0.097	0.01	0.005	0.008	-0.022	0.008	0.005
-0.104	0.094	0.233	-0.051	-0.081	0.005	0.007	0.002	-0.001	0.006	0.029
-0.145	0.116	0.207	-0.034	-0.001	0.008	0.009	0.007	0.032	-0.006	0.02
-0.217	0.096	0.215	-0.025	0.041	0.008	0.003	0.013	0.014	-0.009	0.004
-0.252	0.088	0.254	-0.019	0.016	0.003	-0.009	0.01	-0.013	0	-0.003
-0.24	0.104	0.261	-0.018	0.014	-0.003	-0.01	0.024	-0.027	0.006	-0.006
-0.265	0.109	0.221	0.003	0.097	-0.001	0.005	0.039	-0.024	0.002	-0.003
-0.353	0.106	0.207	0.039	0.159	0.008	0.012	0.02	-0.002	0.003	0.001
-0.425	0.106	0.22	0.09	0.127	0.008	0.003	0.015	0.008	-0.009	-0.003
-0.324	0.103	0.198	0.188	0.093	0.007	-0.006	0.033	-0.018	-0.029	-0.012
-0.146	0.112	0.2	0.232	0.103	0.007	-0.011	0.019	-0.034	-0.017	-0.009
-0.124	0.132	0.225	0.177	0.106	-0.002	-0.013	-0.003	-0.008	-0.005	0.001
-0.017	0.142	0.199	0.135	0.099	-0.006	-0.005	0.004	0.004	-0.036	-0.006
0.283	0.127	0.19	0.104	0.068	-0.003	0	0.017	0.002	-0.05	-0.014
0.365	0.116	0.216	0.037	-0.01	-0.003	-0.003	0.013	0.03	-0.004	0.001
0.168	0.128	0.206	-0.012	-0.038	0.002	0.002	0.007	0.031	0.029	0.013
0.017	0.115	0.207	-0.021	-0.002	0.007	0.004	0.012	-0.013	0.012	0.011
0.022	0.084	0.241	-0.009	-0.013	0.002	-0.016	0.015	-0.023	0.005	0.017
0.006	0.09	0.229	0.011	-0.019	0.007	-0.02	0.012	-0.005	0.012	0.021
-0.073	0.09	0.195	0.006	0.012	0.018	-0.003	0.017	-0.01	0	0.005
-0.066	0.061	0.217	-0.03	-0.037	0.008	-0.004	0.029	-0.02	-0.007	-0.009
-0.011	0.075	0.251	-0.109	-0.083	-0.003	-0.006	0.025	-0.024	0.01	0.006
0.094	0.092	0.246	-0.173	-0.044	0.005	0.02	0.009	-0.056	0.022	0.018
0.308	0.058	0.247	-0.118	-0.067	0.009	0.037	0.007	-0.087	0.009	-0.002
0.325	0.068	0.252	-0.027	-0.105	0.012	0.019	0.015	-0.057	-0.004	-0.004
0.079	0.089	0.231	-0.002	-0.053	0.017	0.004	0.017	-0.009	-0.003	0.008
0.043	0.051	0.233	0.011	-0.041	0.015	0.011	0.015	-0.014	-0.007	-0.008
0.158	0.058	0.251	0.005	-0.07	0.012	0.021	0.018	-0.035	-0.019	-0.02
-0.04	0.086	0.221	-0.046	-0.035	0.014	0.03	0.009	-0.016	-0.036	-0.01
-0.333	0.044	0.203	-0.031	0.014	0.016	0.026	0.003	-0.005	-0.058	-0.018
-0.332	0.033	0.243	0.077	0.025	0.018	0.012	0.018	-0.029	-0.04	-0.03
-0.176	0.113	0.255	0.128	0.001	0.013	-0.003	0.026	0.002	0	-0.014
-0.111	0.151	0.233	0.083	-0.022	0.005	-0.028	0.014	0.059	0.006	-0.002
-0.142	0.105	0.234	0.085	-0.013	0.005	-0.044	0.002	0.034	0.008	-0.005
-0.065	0.068	0.219	0.12	0.003	0.004	-0.023	0.003	0.004	0.018	0.006
0.11	0.077	0.193	0.045	0.029	0.002	0.006	0.013	0.02	0.005	0.01
0.16	0.105	0.202	-0.07	0.057	0.003	0.013	0.021	0.008	-0.005	-0.004
0.097	0.131	0.22	-0.094	0.039	0.005	0.011	0.011	-0.004	0.002	-0.005
-0.004	0.164	0.224	-0.071	-0.011	0.006	0.013	0.003	0.027	0.017	0.008
-0.089	0.179	0.208	-0.068	-0.017	0.007	0.021	0.011	0.026	0.026	0.009
-0.051	0.145	0.191	-0.064	0.01	0.008	0.02	0.015	-0.027	0.003	0.004
0.036	0.113	0.215	-0.026	-0.001	0.009	0.009	0.009	-0.038	-0.014	0.004
0.003	0.13	0.228	0.011	-0.008	0.013	0.016	0.009	0.007	0.009	0.003
-0.081	0.151	0.191	0.011	0.024	0.008	0.027	0.01	0.02	0.022	0.004
-0.052	0.134	0.187	-0.018	0.004	-0.002	0.024	0.007	-0.014	0.002	0.014
0.015	0.137	0.216	-0.052	-0.029	0	0.021	0.01	-0.026	-0.004	0.02
-0.026	0.179	0.196	-0.058	0.007	0.007	0.027	0.017	-0.014	0.009	0.009
-0.068	0.148	0.179	-0.039	0.038	0.005	0.026	0.017	-0.009	0.004	-0.011
-0.076	0.092	0.208	-0.025	0.034	-0.002	0.01	0.008	-0.005	-0.006	-0.009
-0.148	0.119	0.214	-0.003	0.038	-0.001	-0.011	0.004	-0.003	0.005	0.008
-0.134	0.081	0.218	0.021	0.017	0.009	-0.013	0.01	-0.017	0.015	0.002
-0.061	-0.028	0.252	0.027	-0.008	0.01	0	0.02	-0.037	0.016	0.001
-0.114	-0.016	0.255	0.031	-0.003	0.002	0.001	0.021	-0.026	-0.001	0.024
-0.142	0.059	0.233	0.038	-0.008	0.005	-0.005	0.018	-0.032	-0.038	0.018
-0.096	0.078	0.241	0.033	0.003	0.011	0	0.021	-0.072	-0.036	-0.004
-0.07	0.089	0.243	0.008	0.032	0.008	0.001	0.026	0.001	0.003	0.006
-0.051	0.103	0.224	-0.013	0.016	0.006	-0.01	0.021	0.086	-0.005	0.007
-0.094	0.079	0.238	-0.011	0.003	0.006	-0.014	0.013	0.001	-0.027	-0.019
-0.177	0.07	0.251	0.013	0.023	0	-0.012	0.017	-0.057	-0.017	-0.018
-0.203	0.093	0.226	0.05	0.002	-0.003	-0.004	0.013	-0.022	-0.018	-0.001
-0.184	0.088	0.219	0.065	-0.029	0.003	0.009	0	-0.043	-0.028	-0.013
-0.164	0.071	0.232	0.024	-0.011	0.008	0.006	0.007	-0.05	-0.016	-0.024
-0.179	0.081	0.231	-0.02	-0.004	0.004	0.001	0.019	-0.006	0	-0.006
-0.185	0.098	0.225	-0.023	-0.011	0.005	0.006	0.013	-0.007	-0.006	0
-0.113	0.105	0.229	-0.011	0.01	0.01	0.003	0.01	-0.025	-0.008	-0.013
-0.068	0.103	0.24	-0.002	0.012	0.011	-0.003	0.014	-0.013	0.012	-0.006
-0.097	0.092	0.236	-0.001	-0.009	0.012	0.001	0.019	-0.008	0.011	0.007
-0.095	0.099	0.216	0.019	-0.005	0.01	0.005	0.015	-0.017	-0.002	-0.001
-0.066	0.115	0.221	0.063	-0.012	0.008	0.003	0	-0.02	0.004	-0.006
-0.02	0.121	0.224	0.07	-0.035	0.011	-0.001	0	-0.02	0.005	0.003
0.083	0.156	0.199	0.045	-0.027	0.008	-0.001	0.01	0.007	0.004	0.002
0.136	0.174	0.217	0.017	-0.019	0.005	0.001	0.015	0.031	0.007	-0.004
0.065	0.161	0.244	-0.015	-0.024	0.011	0.005	0.02	0.004	0.007	0
-0.019	0.2	0.214	-0.004	-0.009	0.01	0.014	0.017	0.016	0.022	0.002
-0.055	0.203	0.213	0.025	0.006	0.002	0.021	0.017	0.048	0.032	-0.005
-0.099	0.137	0.243	0.01	0.012	-0.003	0.014	0.024	0.003	0.011	-0.006
-0.101	0.149	0.218	-0.026	0.024	-0.005	0.011	0.018	-0.002	-0.008	0.003
-0.004	0.166	0.193	-0.039	0.027	0.002	0.027	0.017	0.037	-0.006	0
0.046	0.1	0.216	-0.023	0.031	0.011	0.031	0.026	-0.004	-0.008	-0.006
-0.01	0.077	0.211	0.001	0.047	0.009	0.017	0.018	-0.023	-0.001	0.007
-0.047	0.093	0.181	0.017	0.031	0.01	0.016	0.009	0.016	0.012	0.007
-0.027	0.069	0.199	0.041	0.008	0.014	0.019	0.015	-0.005	-0.011	-0.01
0.005	0.067	0.228	0.059	0.024	0.006	0.009	0.016	-0.056	-0.024	0.001
-0.02	0.094	0.204	0.056	0.031	0.004	0.009	0.018	-0.059	0.011	0.02
-0.081	0.066	0.192	0.054	0.015	0.014	0.019	0.026	-0.036	0.016	0.003
-0.051	0.027	0.241	0.041	0.007	0.011	0.013	0.021	-0.011	-0.005	-0.011
-0.003	0.058	0.263	-0.001	0.008	0.006	0.009	0.012	0.02	0.012	0.008
-0.031	0.089	0.23	-0.035	0.016	0.016	0.014	0.017	0.012	0.01	0.012
-0.016	0.072	0.226	-0.035	0.003	0.019	0	0.02	-0.015	-0.021	-0.007
0.061	0.065	0.248	-0.018	-0.034	0.009	-0.014	0.02	-0.002	-0.021	-0.005
0.125	0.079	0.227	0.008	-0.028	0	0.002	0.027	-0.007	-0.012	-0.001
0.156	0.072	0.204	0.046	0.008	0.001	0.017	0.028	-0.038	-0.018	-0.015
0.107	0.053	0.226	0.063	-0.012	0.015	0.01	0.017	-0.033	-0.017	-0.016
0.031	0.056	0.23	0.021	-0.053	0.017	0.001	0.009	-0.015	-0.02	-0.015
0.017	0.081	0.213	-0.066	-0.051	-0.001	-0.003	0.005	0.007	-0.022	-0.025
-0.009	0.091	0.228	-0.145	-0.05	-0.006	-0.009	-0.005	0.056	-0.009	-0.012
-0.062	0.102	0.243	-0.142	-0.061	0.004	-0.012	0.002	0.06	-0.006	0.011
-0.019	0.142	0.234	-0.066	-0.046	0.008	-0.008	0.018	-0.003	-0.017	-0.002
0.071	0.153	0.232	-0.007	-0.017	0.01	-0.008	0.009	-0.017	-0.011	-0.012
0.077	0.131	0.244	-0.009	-0.017	0.001	-0.011	-0.007	0.032	-0.004	0.002
0.037	0.125	0.244	-0.039	-0.027	-0.009	-0.004	0.007	0.026	-0.019	0
0.022	0.113	0.228	-0.068	-0.011	0.001	0.001	0.019	-0.011	-0.018	-0.007
0.043	0.093	0.224	-0.083	0.007	0.006	0.004	0.006	-0.013	0.007	0.01
0.061	0.099	0.213	-0.068	0.016	0.004	0.008	0.003	-0.051	0.018	0.026
0.058	0.111	0.196	-0.037	0.022	0.008	0.002	0.01	-0.085	0.009	0.015
0.052	0.097	0.215	-0.025	-0.006	0.01	0.001	0	-0.037	-0.016	-0.001
-0.032	0.09	0.229	-0.049	-0.041	0.01	0.012	-0.003	-0.047	-0.022	0.004
-0.127	0.123	0.207	-0.068	-0.012	0.009	0.014	0.015	-0.106	0.011	0.014
-0.071	0.135	0.211	-0.015	0.021	0.007	0.011	0.024	-0.065	0.003	0.014
-0.045	0.1	0.237	0.071	-0.017	0.005	0.018	0.017	-0.045	-0.032	0.017
-0.181	0.09	0.22	0.112	-0.032	0.003	0.011	0.012	-0.061	-0.014	0.014
-0.256	0.116	0.198	0.083	0.003	0.004	-0.002	0.014	-0.008	0.004	0.005
-0.226	0.128	0.22	0.007	0.009	0.006	0.008	0.015	0.013	-0.008	0.006
-0.226	0.12	0.227	-0.034	0.005	0.006	0.012	0.008	0.002	0	0.009
-0.221	0.11	0.203	-0.004	0.022	0.007	0.013	0.01	0.009	0.006	-0.002
-0.2	0.098	0.207	0.039	0.021	0.012	0.028	0.025	0.004	-0.004	-0.016
-0.246	0.085	0.228	0.057	-0.014	0.012	0.023	0.021	0.01	0.007	-0.005
-0.296	0.085	0.23	0.067	-0.008	0.011	0.01	0.016	0.013	0.013	0.014
-0.211	0.095	0.223	0.076	0.061	0.009	0.021	0.024	-0.003	-0.022	0.006
-0.115	0.098	0.225	0.077	0.112	0.001	0.019	0.01	0.017	-0.019	-0.006
-0.167	0.104	0.243	0.106	0.115	-0.001	0.007	0.003	0.042	0.042	-0.003
-0.249	0.097	0.249	0.157	0.11	0.003	0.006	0.03	-0.021	0.044	-0.006
-0.236	0.074	0.23	0.186	0.085	0.007	0.003	0.027	-0.071	-0.005	-0.015
-0.109	0.085	0.24	0.183	0.041	0.015	-0.009	0.002	-0.004	-0.012	-0.014
0.021	0.102	0.247	0.138	0.036	0.012	-0.012	0.018	0.008	-0.016	-0.012
0	0.081	0.22	0.097	0.031	0.006	-0.003	0.027	-0.053	-0.033	-0.02
-0.066	0.069	0.234	0.105	-0.037	0.008	0	0.007	-0.012	-0.012	-0.029
-0.05	0.084	0.255	0.073	-0.083	0.008	-0.007	0.01	0.015	0.015	-0.023
-0.046	0.091	0.226	-0.067	-0.092	0.003	-0.004	0.024	-0.039	0.003	-0.009
-0.064	0.082	0.212	-0.215	-0.131	0.005	0.005	0.018	-0.019	-0.01	-0.01
-0.052	0.078	0.215	-0.255	-0.116	0.012	0.001	0.013	0.023	-0.015	-0.011
-0.05	0.088	0.214	-0.18	-0.02	0.008	-0.009	0.01	-0.015	-0.028	0.003
-0.036	0.083	0.22	-0.084	0.024	-0.001	-0.016	0.01	-0.028	-0.021	0.007
0.008	0.071	0.215	-0.033	0.003	0.002	-0.017	0.012	0.016	0.01	0.002
-0.009	0.082	0.214	-0.002	0.01	0.003	-0.007	0.01	0.013	0.015	0.012
-0.042	0.107	0.218	-0.017	0.03	0.002	0.003	0.017	-0.016	-0.008	0.019
-0.036	0.12	0.211	-0.083	0.045	0.011	-0.002	0.021	-0.006	-0.009	0.01
-0.056	0.139	0.211	-0.091	0.078	0.012	-0.011	0.008	0.01	0.001	0.003
-0.039	0.15	0.223	-0.029	0.095	0.006	-0.009	0.005	0.014	-0.004	-0.001
0.043	0.124	0.236	0.023	0.085	0.002	-0.005	0.011	0.003	-0.007	0.002
0.038	0.122	0.228	0.035	0.078	-0.003	-0.009	0.004	-0.021	-0.009	0.01
-0.034	0.158	0.203	0.034	0.075	-0.002	-0.007	0.004	-0.02	-0.014	0.004
-0.052	0.145	0.198	0.047	0.056	0.003	0.005	0.02	-0.013	-0.007	-0.003
-0.065	0.11	0.206	0.04	0.018	0.003	-0.009	0.023	-0.016	0.001	0.007
-0.089	0.122	0.192	0.014	-0.022	0.006	-0.037	0.008	0.001	-0.005	0.018
-0.048	0.118	0.193	-0.008	-0.048	0.012	-0.021	0.004	0.005	-0.018	0.013
0.022	0.096	0.232	-0.039	-0.066	0.008	0.022	0.017	0.002	-0.019	0.002
0.07	0.124	0.228	-0.058	-0.094	0.006	0.032	0.018	0.019	0.01	-0.004
0.117	0.133	0.197	-0.019	-0.074	0.009	0.021	0.011	0.007	0.032	-0.005
0.116	0.088	0.22	0.055	-0.007	0.007	0.034	0.019	-0.015	0.011	0
0.016	0.068	0.234	0.074	-0.018	0.002	0.054	0.022	-0.013	-0.013	0.01
-0.077	0.074	0.216	0.025	-0.062	0.009	0.038	0.016	-0.018	-0.011	0.012
-0.066	0.084	0.228	-0.012	-0.04	0.022	-0.005	0.019	-0.029	-0.008	0.006
-0.014	0.091	0.239	-0.017	-0.038	0.02	-0.02	0.019	-0.027	-0.003	-0.005
-0.041	0.095	0.232	-0.012	-0.056	0.006	0.001	0.015	-0.006	0.01	-0.013
-0.129	0.121	0.232	-0.008	-0.006	0.001	0.008	0.024	-0.005	0	-0.004
-0.086	0.138	0.243	-0.024	0.045	0.011	-0.007	0.025	-0.038	-0.009	0.001
0.034	0.127	0.261	-0.025	0.021	0.019	-0.005	0.011	-0.027	0.006	-0.006
0.021	0.137	0.25	-0.016	0.015	0.015	0.017	0.008	-0.006	0.002	0.002
-0.032	0.148	0.221	-0.034	0.038	0.012	0.022	0.019	-0.023	-0.009	0.003
-0.081	0.13	0.229	-0.046	0.02	0.015	0.011	0.01	-0.011	0.006	-0.013
-0.152	0.115	0.241	-0.036	0.021	0.014	0.01	-0.004	0.006	0.015	-0.013
-0.107	0.095	0.241	-0.031	0.037	0.006	0.015	0.007	-0.022	0.007	-0.007
0.024	0.064	0.255	-0.035	-0.006	0.008	0.018	0.021	-0.036	0.006	0
0.089	0.08	0.248	-0.035	-0.033	0.016	0.024	0.019	-0.005	0.016	0.012
0.095	0.123	0.21	-0.007	-0.008	0.01	0.038	0.022	-0.001	0.009	0.003
0.102	0.103	0.2	0.046	-0.011	-0.002	0.046	0.023	-0.023	-0.013	-0.013
0.041	0.074	0.231	0.099	-0.036	0.003	0.026	0.011	-0.004	-0.01	0.003
-0.116	0.106	0.247	0.126	-0.024	0.02	0.013	0.007	0.015	0.002	0.01
-0.209	0.118	0.235	0.121	0.011	0.022	0.021	0.011	0.01	0.001	-0.013
-0.178	0.103	0.225	0.104	0.037	0.006	0.018	0.014	0.022	0.012	0.001
-0.123	0.117	0.192	0.06	0.033	-0.008	0.011	0.017	0.044	0.017	0.032
-0.073	0.096	0.154	-0.012	-0.013	-0.011	0.015	0.009	0.043	-0.008	0.008
-0.095	0.035	0.175	-0.057	-0.013	-0.005	0.019	0.004	0.012	-0.017	-0.014
-0.225	0.04	0.199	-0.075	0.032	-0.001	0.02	0.009	-0.014	0.004	0.003
-0.302	0.066	0.187	-0.043	0.016	-0.003	0.01	0.008	-0.014	-0.002	0.008
-0.229	0.044	0.197	0.03	-0.016	0.005	-0.004	0.006	-0.025	-0.016	0.006
-0.096	0.03	0.217	0.038	-0.004	0.014	-0.003	0.006	-0.045	0	0.015
-0.047	0.035	0.219	0.002	0.021	0.007	0.005	0.005	-0.021	0.001	0.011
-0.1	0.054	0.215	0.01	0.051	0	0.006	0.015	0.008	-0.014	-0.011
-0.124	0.099	0.214	0.035	0.064	0.005	-0.003	0.027	-0.014	0.005	-0.016
-0.083	0.125	0.239	0.039	0.031	0.002	-0.01	0.015	-0.035	0.017	0.002
-0.039	0.116	0.265	0.02	0.002	-0.001	-0.004	0.005	-0.034	-0.004	-0.012
-0.056	0.103	0.245	0.012	-0.002	0.003	-0.003	0.022	-0.031	0.003	-0.036
-0.133	0.087	0.233	0.023	-0.017	0.009	-0.024	0.026	-0.028	0.027	-0.01
-0.163	0.079	0.244	0.014	-0.017	0.009	-0.052	0.009	-0.034	0.015	0.014
-0.145	0.091	0.217	-0.02	0.008	0.006	-0.07	0.014	-0.039	-0.014	-0.001
-0.119	0.104	0.203	-0.042	-0.015	0.005	-0.074	0.023	-0.029	-0.028	-0.01
-0.092	0.124	0.23	-0.027	-0.064	0.004	-0.073	0.013	-0.018	-0.025	-0.004
-0.102	0.144	0.219	-0.004	-0.047	-0.001	-0.064	0.008	-0.015	-0.031	-0.008
-0.077	0.119	0.205	-0.005	-0.018	-0.004	-0.031	0.014	-0.016	-0.042	-0.022
-0.033	0.088	0.238	-0.006	-0.048	-0.003	0.019	0.009	-0.012	-0.035	-0.006
-0.058	0.103	0.239	0.01	-0.049	0.004	0.055	0.006	-0.002	-0.024	0.025
-0.053	0.105	0.217	0.024	-0.014	0.011	0.048	0.015	0.009	-0.018	0.014
-0.012	0.082	0.249	0.023	-0.038	0.013	0.013	0.013	0.005	-0.009	-0.013
0.016	0.104	0.255	0.035	-0.039	0.01	0.003	0.005	0.008	-0.003	-0.004
0.085	0.137	0.21	0.065	0.042	0.003	0.036	0.015	0.023	-0.003	0.006
0.145	0.113	0.216	0.056	0.075	0.007	0.066	0.03	-0.012	0.001	-0.01
0.132	0.093	0.233	0.028	0.052	0.019	0.058	0.022	-0.04	0.007	-0.012
0.075	0.121	0.204	0.033	0.072	0.02	0.034	0.013	0.002	-0.005	0.004
0.067	0.125	0.209	0.017	0.092	0.012	0.029	0.018	0.006	-0.013	0.004
0.085	0.101	0.236	-0.017	0.066	0.011	0.029	0.02	-0.017	0	0.002
0.003	0.109	0.217	-0.014	0.059	0.013	-0.001	0.01	0.019	0.005	0.013
-0.053	0.139	0.181	-0.015	0.06	0.014	-0.034	0.007	0.028	-0.003	0.018
0.031	0.145	0.191	-0.032	-0.01	0.011	-0.02	0.01	-0.008	-0.001	0.015
0.05	0.143	0.204	-0.011	-0.087	0.011	0.005	0.011	-0.002	0.005	0.006
-0.055	0.143	0.177	0.04	-0.067	0.01	0.005	0.014	0.003	-0.001	-0.008
-0.09	0.12	0.175	0.094	-0.017	0.002	0.008	0.017	-0.024	-0.005	-0.004
-0.026	0.098	0.214	0.107	0	-0.004	0.012	0.012	-0.031	0.009	0.016
0.035	0.096	0.234	0.056	0.008	-0.004	0.01	0.01	-0.021	0.006	0.007
0.068	0.089	0.231	0.007	0.003	0.005	0.012	0.014	-0.017	-0.01	-0.013
0.066	0.09	0.24	-0.035	-0.011	0.014	0.006	0.013	-0.019	0.001	-0.009
0.036	0.104	0.255	-0.08	-0.017	0.003	-0.008	0.009	-0.014	0.021	-0.001
-0.029	0.097	0.252	-0.055	-0.016	-0.006	-0.003	0.016	-0.015	0.008	0.003
-0.102	0.082	0.241	0.02	-0.028	-0.003	0.02	0.026	-0.022	-0.014	0.004
-0.089	0.097	0.234	0.041	-0.066	-0.003	0.03	0.019	-0.015	0.001	0.003
-0.002	0.102	0.23	0.028	-0.081	0.005	0.032	0.018	-0.011	0.018	0.006
0.045	0.09	0.237	0.063	-0.05	0.009	0.023	0.027	-0.02	0.005	0.003
0.003	0.103	0.25	0.071	-0.029	0.004	0.004	0.018	-0.029	-0.008	-0.006
-0.055	0.111	0.239	-0.021	-0.022	0.008	-0.004	0.011	-0.02	-0.012	-0.004
-0.07	0.093	0.224	-0.111	0.02	0.015	-0.005	0.021	-0.025	-0.013	-0.006
-0.073	0.083	0.25	-0.133	0.048	0.011	-0.006	0.02	-0.05	-0.002	-0.017
-0.039	0.103	0.265	-0.101	0.019	0.004	-0.002	0.011	-0.033	0.007	-0.013
0.007	0.133	0.233	-0.051	0.028	0.007	-0.003	0.009	-0.009	-0.012	-0.002
-0.02	0.117	0.221	-0.031	0.058	0.008	-0.007	0.007	-0.018	-0.043	-0.005
-0.096	0.083	0.23	-0.023	0.019	0.005	0.004	0.002	-0.007	-0.048	-0.009
-0.138	0.09	0.222	0.005	0.004	0.006	0.032	0.002	-0.002	-0.028	-0.008
-0.128	0.101	0.207	0.025	0.03	0.008	0.055	0.014	-0.018	-0.016	-0.017
-0.122	0.078	0.205	0.021	0.009	0.009	0.05	0.019	-0.023	-0.007	-0.017
-0.146	0.075	0.218	0.009	-0.018	0.006	0.022	0.008	-0.009	0.007	0.001
-0.17	0.104	0.224	0	-0.015	0.003	0.007	0.008	0.023	0.006	0.007
-0.166	0.096	0.219	-0.013	-0.027	0.006	0.011	0.017	0.053	0.003	0.006
-0.152	0.09	0.22	-0.03	-0.043	0.005	0.014	0.008	0.069	0.018	0.012
-0.146	0.131	0.212	-0.04	-0.027	-0.003	0.004	0.004	0.046	0.023	0.006
-0.105	0.134	0.193	-0.056	0.002	-0.002	-0.019	0.019	-0.005	0.011	-0.012
-0.08	0.099	0.193	-0.09	0.003	0.007	-0.046	0.025	-0.002	0.006	-0.009
-0.142	0.106	0.194	-0.093	-0.009	0.008	-0.051	0.018	0.028	0.002	0.011
-0.178	0.12	0.203	-0.039	0.006	0.002	-0.033	0.013	0.004	0	0.009
-0.166	0.099	0.231	0.024	0.037	-0.003	-0.021	0.017	-0.017	-0.001	0
-0.199	0.113	0.22	0.047	0.035	-0.006	-0.013	0.02	0.002	-0.017	0.014
-0.156	0.144	0.195	0.012	0.014	-0.001	0.011	0.018	-0.018	-0.036	0.016
-0.052	0.119	0.206	-0.029	0.025	0.005	0.029	0.017	-0.037	-0.018	-0.007
-0.068	0.086	0.225	0	0.037	-0.001	0.016	0.017	-0.003	0.018	-0.006
-0.078	0.087	0.24	0.048	0.03	0	-0.007	0.016	0.001	0.019	0.01
0.016	0.105	0.237	0.053	0.043	0.019	-0.007	0.015	-0.026	0.009	0.007
0.064	0.103	0.229	0.045	0.028	0.029	0.003	0.016	-0.032	0.01	0.011
0.013	0.073	0.25	0.024	-0.005	0.024	-0.003	0.012	-0.02	0.002	0.024
-0.053	0.072	0.268	-0.002	0.024	0.018	-0.008	0.006	-0.019	-0.007	0.016
-0.062	0.085	0.264	-0.01	0.022	0.018	-0.002	0.013	-0.044	-0.001	-0.001
-0.099	0.087	0.261	-0.037	-0.032	0.017	-0.004	0.02	-0.045	0.007	0
-0.134	0.109	0.241	-0.048	-0.02	0.012	-0.018	0.013	-0.023	0.005	0.004
-0.038	0.113	0.209	-0.006	-0.003	0.008	-0.009	0.013	-0.041	0.004	-0.013
0.014	0.094	0.221	0.015	-0.039	0.003	0.037	0.017	-0.058	0.002	-0.022
-0.043	0.087	0.233	0.012	-0.041	0	0.083	0.012	-0.019	-0.017	-0.006
-0.018	0.075	0.216	0.027	-0.023	0.007	0.07	0.011	0.004	-0.033	-0.001
0.081	0.07	0.228	0.013	-0.042	0.008	0.016	0.012	-0.02	-0.02	-0.005
0.102	0.093	0.222	-0.007	-0.055	-0.002	-0.006	0.006	-0.008	0	0
0.041	0.096	0.192	0.009	-0.021	0.006	-0.003	-0.002	0.021	-0.008	-0.005
0.028	0.078	0.212	0.024	0.024	0.023	-0.02	-0.007	-0.007	-0.017	-0.011
0.069	0.095	0.245	0.017	0.025	0.018	-0.03	0.001	-0.023	-0.005	-0.004
0.056	0.117	0.236	0.019	0.007	0.011	-0.016	0.017	0.002	0.003	0.002
-0.005	0.11	0.213	0.025	0.012	0.012	0.001	0.023	-0.01	0.002	-0.005
0.001	0.091	0.213	-0.014	-0.01	0.005	0.015	0.013	-0.012	0.006	-0.012
0.061	0.081	0.22	-0.054	-0.057	-0.003	0.024	0.005	0.029	0.012	0
0.089	0.091	0.208	-0.013	-0.043	0.002	0.033	0.009	0.024	0.005	0.009
0.096	0.099	0.208	0.04	-0.001	0.015	0.033	0.015	-0.016	-0.007	-0.003
0.027	0.101	0.219	0.034	-0.011	0.019	0.02	0.017	-0.022	0.002	0.003
-0.078	0.114	0.203	0.02	-0.021	0.008	0.006	0.015	-0.014	0.012	0.016
-0.075	0.115	0.18	0.029	0.014	0.003	-0.007	0.015	-0.014	0.004	0.006
-0.045	0.102	0.186	0.047	0.044	0.006	-0.017	0.022	-0.008	-0.008	-0.001
-0.075	0.107	0.199	0.077	0.063	0.007	-0.017	0.026	0.009	-0.003	0.008
-0.131	0.119	0.192	0.106	0.104	0.008	-0.009	0.016	0.002	0.009	0.013
-0.155	0.109	0.2	0.103	0.12	0.009	-0.008	0.001	-0.014	0.011	0.013
-0.126	0.121	0.23	0.081	0.091	0.01	-0.011	0	-0.007	0.009	0.007
-0.093	0.162	0.218	0.059	0.096	0.01	-0.004	0.013	-0.019	0.002	-0.008
-0.063	0.151	0.208	0.02	0.112	0.011	-0.002	0.028	-0.021	-0.014	-0.011
-0.033	0.103	0.237	-0.024	0.035	0.015	-0.005	0.029	0.014	-0.022	0.01
-0.053	0.102	0.226	-0.021	-0.056	0.009	0.01	0.023	0.019	-0.006	0.025
-0.07	0.101	0.209	0.027	-0.029	-0.001	0.03	0.02	-0.015	0.007	0.012
-0.039	0.07	0.246	0.052	0.045	0.006	0.029	0.018	-0.034	0.006	-0.01
-0.071	0.091	0.252	0.043	0.071	0.012	0.024	0.016	-0.018	0.012	-0.013
-0.147	0.123	0.234	0.032	0.064	0.003	0.024	0.016	-0.002	0.002	0
-0.109	0.087	0.248	0.001	0.055	0.005	0.019	0.019	-0.016	-0.041	0.004
-0.045	0.068	0.25	-0.053	0.032	0.011	0.025	0.019	-0.026	-0.056	-0.01
-0.081	0.096	0.234	-0.052	-0.014	-0.001	0.033	0.013	-0.013	-0.027	-0.018
-0.111	0.098	0.234	0.009	-0.062	-0.007	0.025	0.017	-0.012	-0.012	-0.007
-0.085	0.079	0.25	0.041	-0.099	0.005	0.017	0.021	-0.03	-0.004	0.002
-0.092	0.098	0.254	-0.012	-0.117	0.004	0.017	0.014	-0.036	0.011	0.001
-0.113	0.128	0.232	-0.089	-0.096	-0.002	0.011	0.014	-0.03	0.002	-0.006
-0.076	0.113	0.213	-0.119	-0.057	0.005	0.001	0.02	-0.009	-0.005	-0.018
-0.063	0.095	0.21	-0.113	-0.041	-0.001	-0.006	0.011	0.024	0.004	-0.016
-0.085	0.102	0.207	-0.074	-0.016	-0.007	-0.003	0.005	0.013	-0.007	-0.009
-0.053	0.109	0.208	-0.013	0.021	0	-0.003	0.014	-0.017	-0.017	-0.023
-0.045	0.106	0.228	-0.006	-0.014	-0.007	-0.021	0.019	-0.002	-0.002	-0.029
-0.065	0.094	0.246	-0.026	-0.067	-0.007	-0.047	0.006	0.006	0.01	-0.013
-0.046	0.089	0.229	-0.035	-0.051	0.002	-0.056	0.007	-0.019	0.015	-0.011
-0.071	0.083	0.227	-0.054	-0.047	0.001	-0.058	0.022	-0.014	0.019	-0.011
-0.128	0.087	0.256	-0.048	-0.054	0.008	-0.059	0.018	0.006	0.001	0.01
-0.104	0.104	0.245	-0.014	-0.002	0.013	-0.046	0.016	-0.008	-0.026	0.016
-0.05	0.096	0.216	-0.001	0.033	0.008	-0.014	0.025	-0.019	-0.03	0.003
-0.053	0.104	0.234	-0.006	0.004	0.013	0.019	0.017	-0.003	-0.017	-0.003
-0.063	0.142	0.25	0.011	-0.008	0.015	0.026	0.012	0.002	-0.008	-0.011
-0.025	0.131	0.225	0.051	0.012	0.01	0.016	0.015	-0.022	-0.009	-0.007
0.033	0.098	0.204	0.065	-0.01	0.017	0.019	0.007	-0.035	-0.004	0.013
0.013	0.127	0.187	0.044	-0.043	0.017	0.038	0.005	0	0.011	0.017
-0.068	0.142	0.166	0.017	-0.016	0.003	0.054	0.013	0.013	0.011	0.013
-0.055	0.097	0.171	0.028	0.002	-0.001	0.05	0.016	-0.014	-0.003	0.014
-0.028	0.104	0.184	0.089	0.012	0.001	0.048	0.01	-0.012	0.001	0.01
-0.089	0.149	0.185	0.126	0.07	0.005	0.071	0.006	-0.005	0.013	0.006
-0.118	0.133	0.185	0.115	0.098	0.01	0.06	0.01	-0.021	0.013	0.005
-0.158	0.095	0.192	0.094	0.051	0.006	-0.014	0.013	-0.026	0.015	0.006
-0.259	0.094	0.202	0.049	0.018	0.004	-0.064	0.009	-0.019	0.023	0.014
-0.232	0.088	0.21	-0.012	0.021	0.007	-0.053	0.015	-0.005	0.009	0.013
-0.102	0.066	0.22	-0.047	-0.005	0.004	-0.029	0.027	0.001	-0.009	0.001
-0.078	0.075	0.23	-0.046	-0.031	0.002	-0.002	0.022	-0.01	-0.009	-0.001
-0.085	0.095	0.241	-0.017	-0.011	0.005	0.023	0.009	-0.017	-0.022	-0.001
-0.048	0.084	0.255	-0.009	0.001	-0.001	0.041	0.01	-0.025	-0.033	-0.003
-0.067	0.067	0.262	-0.062	-0.021	-0.007	0.046	0.015	-0.036	-0.02	0.002
-0.054	0.064	0.258	-0.082	-0.026	0.008	0.006	0.013	-0.035	-0.027	-0.004
0.031	0.058	0.249	-0.017	-0.004	0.023	-0.041	0.012	-0.044	-0.042	-0.013
0.04	0.047	0.243	0.02	-0.008	0.021	-0.019	0.012	-0.04	-0.029	0.007
0.012	0.067	0.248	0.025	-0.047	0.016	0.043	0.011	0.01	-0.025	0.02
0.068	0.103	0.243	0.061	-0.056	0.01	0.082	0.011	0.019	-0.041	-0.005
0.114	0.11	0.224	0.068	-0.023	0.009	0.077	0.009	-0.005	-0.012	-0.02
0.068	0.116	0.227	0.038	-0.005	0.014	0.029	0.001	0.034	0.037	-0.012
0.039	0.112	0.23	0.053	-0.016	0.015	-0.019	-0.002	0.057	0.025	-0.01
0.077	0.08	0.222	0.101	-0.011	0.012	-0.034	0.011	0.017	0.001	-0.011
0.102	0.083	0.244	0.095	0.023	0.015	-0.033	0.025	0.008	0.016	-0.006
0.081	0.119	0.249	0.073	0.039	0.009	-0.032	0.018	0.013	0.028	0.003
0.056	0.13	0.219	0.113	0.036	0.003	-0.018	0.009	-0.014	0.015	0.006
0.075	0.111	0.227	0.103	0.031	0.007	0.003	0.013	-0.022	-0.001	-0.001
0.084	0.107	0.241	-0.021	0.02	0.004	0.009	0.017	-0.021	0.004	-0.003
0.032	0.134	0.209	-0.134	0.029	-0.007	0.016	0.016	-0.036	0.014	0.008
-0.006	0.149	0.191	-0.161	0.027	-0.01	0.029	0.012	-0.028	-0.013	0.014
-0.006	0.128	0.212	-0.114	-0.011	0.001	0.015	0.005	-0.016	-0.032	0.004
-0.005	0.115	0.211	-0.052	-0.008	0.008	-0.011	0.003	-0.016	-0.008	-0.001
0	0.13	0.192	-0.029	0.032	0.001	0.001	0.003	0.002	0	0.006
-0.041	0.125	0.207	-0.028	0.017	0.007	0.025	-0.001	0.001	-0.008	0.012
-0.142	0.123	0.218	-0.018	-0.01	0.025	0.019	0.008	-0.02	0.012	0.012
-0.171	0.141	0.201	0.021	0.024	0.021	-0.001	0.023	-0.017	0.019	0.004
-0.106	0.116	0.205	0.053	0.037	0.008	-0.011	0.023	-0.003	0.004	-0.004
-0.082	0.078	0.222	0.02	0	0.002	-0.014	0.022	0.014	0.008	0
-0.093	0.081	0.209	-0.038	0.009	-0.003	-0.012	0.022	0.029	0.006	0.005
-0.047	0.083	0.211	-0.067	0.041	-0.001	-0.004	0.015	0.001	-0.017	-0.004
0.008	0.071	0.255	-0.051	0.023	0.006	0.004	0.013	-0.037	-0.012	-0.01
-0.029	0.09	0.251	-0.001	0.012	0.009	0.016	0.018	-0.001	0.013	-0.001
-0.08	0.103	0.203	0.029	0.026	0.013	0.026	0.016	0.02	-0.003	0.001
-0.046	0.068	0.216	0.026	0.01	0.012	0.023	0.013	-0.034	-0.021	-0.004
-0.048	0.064	0.256	0.002	-0.015	0.012	0.022	0.02	-0.023	0.004	-0.006
-0.141	0.09	0.249	-0.044	-0.028	0.022	0.014	0.028	0.005	0.005	-0.013
-0.195	0.078	0.235	-0.068	-0.016	0.021	-0.019	0.017	-0.037	-0.018	-0.02
-0.166	0.055	0.243	-0.05	0.011	0.008	-0.041	0.013	-0.029	-0.011	-0.008
-0.113	0.06	0.239	-0.029	0.009	0	-0.029	0.022	0.003	-0.004	-0.001
-0.071	0.07	0.219	-0.017	-0.012	0	-0.007	0.01	-0.026	-0.015	-0.012
-0.073	0.077	0.212	-0.021	-0.024	0.002	0.003	-0.006	-0.031	-0.002	-0.013
-0.121	0.112	0.222	-0.038	-0.018	0	0	0.011	-0.012	0.011	-0.005
-0.109	0.137	0.233	-0.031	-0.008	-0.004	-0.019	0.025	-0.023	-0.014	-0.007
-0.052	0.123	0.234	-0.008	-0.008	0	-0.045	0.015	-0.013	-0.03	-0.009
-0.082	0.117	0.229	0.012	-0.013	0.008	-0.043	0.006	0.015	-0.008	-0.006
-0.136	0.126	0.225	0.033	-0.018	0.011	-0.016	0.008	0.014	0.003	-0.006
-0.098	0.118	0.223	0.006	-0.019	0.01	0.002	0.011	-0.005	0.005	0
-0.034	0.116	0.23	-0.063	-0.017	0.005	0.007	0.011	-0.013	0.015	0.015
-0.016	0.14	0.228	-0.054	-0.007	-0.004	0.023	0.012	-0.019	0.003	0.024
0.021	0.148	0.209	0.012	0.002	-0.006	0.048	0.022	-0.028	-0.017	0.021
0.023	0.12	0.214	0.028	0	0.002	0.033	0.025	-0.022	-0.011	0.011
-0.107	0.125	0.229	0.024	-0.002	0.005	-0.012	0.015	-0.001	0.004	0.013
-0.174	0.165	0.223	0.047	0.009	0.008	-0.016	0.015	-0.001	-0.002	0.02
-0.087	0.145	0.218	0.062	0.008	0.014	0.004	0.023	-0.024	-0.016	0.002
-0.044	0.094	0.215	0.048	-0.038	0.008	0.01	0.021	-0.019	-0.009	-0.006
-0.076	0.109	0.195	0.046	-0.045	-0.004	0.014	0.017	0.005	0.012	0.012
-0.062	0.132	0.181	0.058	0.016	0.001	0.019	0.016	-0.004	0.011	0.009
-0.011	0.096	0.196	0.046	0.044	0.016	0.024	0.016	-0.017	-0.008	-0.003
0.003	0.082	0.205	0.025	0.027	0.012	0.027	0.02	0.009	-0.004	0.012
0.001	0.093	0.2	0.022	0.006	-0.002	0.019	0.016	0.022	0.01	0.01
0.025	0.073	0.212	0.026	0.002	-0.003	0.011	0.009	0.005	-0.003	-0.013
0.035	0.071	0.229	0.014	0.02	0.003	0.011	0.008	0.013	-0.002	-0.009
0.048	0.096	0.235	-0.007	0.034	0.003	0.012	0.007	0.016	0.024	0.005
0.065	0.099	0.231	-0.017	0.052	0.002	0.018	0.014	-0.022	0.016	0
0.041	0.086	0.217	-0.019	0.055	0.007	0.033	0.017	-0.039	-0.004	-0.004
0.016	0.089	0.219	-0.023	0.025	0.012	0.043	0.007	-0.021	-0.001	0.007
0.004	0.098	0.228	-0.019	0.001	0.005	0.035	0.011	-0.032	-0.007	0.006
-0.025	0.058	0.234	-0.005	-0.005	-0.001	0.017	0.019	-0.042	-0.002	-0.012
-0.084	0.031	0.255	0.006	-0.009	0.002	0.011	0.01	-0.017	0.023	-0.009
-0.187	0.071	0.262	0.008	-0.006	0.003	0.019	0.015	-0.025	0.005	-0.005
-0.284	0.088	0.244	0.01	-0.004	0	0.013	0.034	-0.054	-0.032	-0.016
-0.317	0.076	0.236	0.013	-0.022	0.009	-0.006	0.02	-0.042	-0.015	-0.007
-0.294	0.087	0.231	0.015	-0.02	0.018	-0.012	0.003	-0.013	-0.004	0.004
-0.244	0.092	0.223	0.015	-0.013	0.008	-0.005	0.015	-0.012	-0.039	-0.011
-0.197	0.086	0.221	0.008	-0.039	0.009	-0.007	0.015	-0.015	-0.045	-0.029
-0.197	0.09	0.206	0.012	-0.033	0.02	-0.011	0.004	0.014	-0.021	-0.024
-0.175	0.098	0.191	0.023	0.006	0.01	-0.003	0.008	0.01	-0.023	-0.005
-0.088	0.091	0.209	0.023	0.013	-0.001	0.001	0.013	-0.03	-0.023	-0.007
-0.08	0.085	0.231	0.031	0	0.003	-0.01	0.01	-0.011	0.01	-0.017
-0.134	0.095	0.213	0.045	-0.006	0.004	-0.011	0.01	0.018	0.04	0.002
-0.092	0.102	0.201	0.032	-0.011	0.006	0.012	0.01	0.001	0.03	0.013
-0.018	0.108	0.225	-0.005	-0.028	0.011	0.03	0.008	-0.002	-0.001	-0.007
-0.004	0.131	0.225	-0.014	-0.038	0.011	0.03	0.013	-0.001	-0.004	-0.011
0.037	0.144	0.213	0.01	-0.011	0.011	0.023	0.011	-0.012	0.006	0.008
0.098	0.136	0.233	0.012	0.034	0.012	0.022	0.006	-0.005	-0.014	0.02
0.068	0.137	0.229	0.012	0.045	0.013	0.022	0.013	-0.012	-0.014	0.015
-0.005	0.136	0.202	0.044	0.025	0.014	-0.003	0.016	-0.031	0.012	0.007
-0.083	0.118	0.209	0.05	0.012	0.012	-0.037	0.01	-0.025	0.001	0.009
-0.213	0.113	0.224	0.03	0.001	0.008	-0.037	0.013	-0.011	-0.007	0.006
-0.282	0.132	0.219	0.029	0.003	-0.001	-0.021	0.015	0.004	0.012	-0.003
-0.193	0.142	0.218	0.014	0.024	-0.007	-0.015	0.017	0.01	0.007	-0.003
-0.092	0.122	0.228	-0.014	0.009	0.002	-0.001	0.023	-0.002	-0.002	0.008
-0.104	0.114	0.214	0.003	0.003	0.01	0.031	0.022	-0.004	0.004	0.017
-0.085	0.128	0.194	0.04	0.047	0.007	0.06	0.019	-0.003	-0.008	0.001
0.049	0.107	0.215	0.051	0.049	0.01	0.067	0.016	-0.005	-0.015	-0.021
0.081	0.086	0.252	0.033	0.018	0.019	0.046	0.007	0.017	-0.002	-0.016
0.01	0.101	0.241	0.003	0.029	0.018	0.005	0.014	0.024	-0.005	-0.004
0.024	0.088	0.207	0.001	0.034	0.015	-0.022	0.026	-0.012	-0.004	-0.007
0.026	0.047	0.218	0.009	-0.002	0.018	-0.026	0.017	-0.014	0.011	-0.004
-0.035	0.061	0.245	-0.014	-0.016	0.013	-0.019	0.007	0.023	-0.001	0.009
-0.043	0.102	0.242	-0.031	-0.011	0.006	-0.004	0.015	0.003	-0.025	0.014
0.03	0.096	0.234	-0.06	-0.067	-0.002	0.001	0.022	-0.024	-0.024	0.007
0.123	0.091	0.228	-0.141	-0.153	-0.011	0.003	0.019	0.007	-0.012	-0.003
0.159	0.105	0.228	-0.16	-0.145	-0.006	0.02	0.018	-0.008	-0.01	-0.015
0.162	0.097	0.245	-0.1	-0.075	0.004	0.013	0.019	-0.052	-0.003	-0.01
0.144	0.09	0.24	-0.087	-0.056	0.009	-0.023	0.019	-0.007	0.013	0
0.074	0.097	0.218	-0.094	-0.038	0.017	-0.029	0.015	0.016	0.017	-0.008
0.054	0.094	0.224	-0.064	0.041	0.016	-0.015	0.012	-0.039	0.01	-0.005
0.099	0.084	0.24	-0.056	0.1	0.004	-0.028	0.009	-0.035	-0.015	0.001
0.071	0.091	0.222	-0.06	0.096	-0.005	-0.04	0.006	-0.004	-0.039	-0.007
0.029	0.115	0.194	-0.018	0.076	-0.005	-0.023	0.006	-0.033	-0.04	0.003
0.052	0.097	0.196	0.064	0.062	0	-0.004	0.005	-0.039	-0.024	0.011
0.014	0.065	0.214	0.137	0.028	0.001	0.01	0.006	-0.008	0.002	-0.007
-0.096	0.084	0.228	0.168	-0.004	-0.003	0.022	0.014	-0.001	0.013	-0.01
-0.127	0.1	0.245	0.141	-0.023	-0.002	0.018	0.012	-0.014	0.006	0.004
-0.094	0.086	0.25	0.063	-0.056	0.013	0.011	0.006	-0.021	0.022	0.014
-0.063	0.098	0.209	0.016	-0.075	0.027	0.023	0.013	-0.006	0.03	0.014
0.037	0.117	0.175	0.032	-0.044	0.02	0.028	0.019	-0.001	-0.003	0.002
0.134	0.12	0.212	0.055	0.001	0.007	0.012	0.019	-0.021	-0.009	-0.001
0.042	0.134	0.248	0.043	0.016	0.004	0.002	0.013	-0.021	0.001	0.002
-0.106	0.136	0.228	-0.012	0.029	0.003	0.004	0.009	-0.008	-0.026	-0.01
-0.111	0.111	0.213	-0.058	0.058	0.006	-0.006	0.017	-0.006	-0.04	-0.016
-0.084	0.107	0.233	-0.041	0.05	0.011	-0.019	0.02	-0.005	-0.024	0.003
-0.103	0.134	0.236	-0.006	0.023	0.011	-0.013	0.013	-0.003	-0.025	0.019
-0.107	0.143	0.207	0.007	0.013	0.011	0.014	0.018	-0.005	-0.022	0.011
-0.105	0.102	0.194	0.031	0.004	0.013	0.042	0.019	-0.006	0.008	0.001
-0.095	0.062	0.197	0.064	0.016	0.013	0.053	0.006	0.003	0.024	0.008
-0.065	0.075	0.2	0.035	0.036	0.013	0.052	0.007	0.006	0.016	0.004
-0.044	0.101	0.213	-0.033	0.018	0.019	0.042	0.015	-0.002	0.006	-0.006
-0.065	0.121	0.218	-0.041	-0.011	0.017	0.025	0.008	0.002	0.001	0
-0.104	0.139	0.216	-0.006	0.011	0.008	0.013	0.009	-0.004	-0.006	0.011
-0.122	0.13	0.235	0.019	0.067	0.007	-0.001	0.021	-0.018	-0.015	0.011
-0.117	0.106	0.253	0.034	0.048	0.006	-0.018	0.021	-0.004	-0.005	0.008
-0.131	0.094	0.25	0.021	-0.012	0.003	-0.003	0.01	-0.004	0.005	0.01
-0.162	0.098	0.245	-0.023	0.002	0.005	0.018	0.01	-0.034	-0.017	0.009
-0.12	0.084	0.236	-0.08	0.026	0.005	0.001	0.019	-0.028	-0.011	0
-0.065	0.073	0.231	-0.111	0.006	-0.002	-0.014	0.017	-0.015	0.03	0.004
-0.091	0.115	0.247	-0.05	0.015	-0.006	0.005	0.01	-0.055	0.027	0.009
-0.097	0.136	0.257	0.033	0.017	0.003	0.003	0.019	-0.078	-0.004	-0.002
-0.071	0.102	0.253	-0.005	-0.038	0.016	-0.041	0.022	-0.026	0	-0.01
-0.1	0.099	0.247	-0.088	-0.061	0.008	-0.053	0.013	0.015	0.007	-0.011
-0.126	0.089	0.24	-0.091	-0.032	-0.003	-0.018	0.013	-0.015	-0.018	-0.013
-0.062	0.022	0.238	-0.051	-0.017	0.005	0.013	0.017	-0.033	-0.026	-0.01
0	0.009	0.221	-0.009	-0.008	0.005	0.02	0.015	-0.002	-0.007	-0.006
-0.02	0.048	0.193	0.014	0.012	0.001	0.011	0.018	0.01	-0.006	-0.012
-0.056	0.042	0.2	-0.008	-0.002	0.007	-0.001	0.017	0.01	-0.011	-0.018
-0.094	0.04	0.22	-0.014	-0.049	0.006	-0.001	0.013	0.019	-0.001	-0.008
-0.171	0.089	0.21	0.041	-0.048	-0.003	0.007	0.014	-0.006	-0.001	0.001
-0.247	0.131	0.198	0.121	-0.011	-0.008	0.009	0.01	-0.025	-0.011	0.001
-0.262	0.148	0.206	0.166	-0.002	-0.01	0.002	0.008	0.009	0.003	0.002
-0.189	0.166	0.212	0.129	0.01	-0.004	0.005	0.016	0.026	0.016	0.005
-0.077	0.167	0.212	0.042	0.027	0.007	0.011	0.016	0.001	-0.007	0.006
-0.057	0.148	0.223	-0.01	0.01	0.01	0.002	0.006	-0.007	-0.004	0.008
-0.102	0.156	0.23	-0.008	-0.011	0.007	-0.008	0.006	0	0.028	0.012
-0.036	0.163	0.226	-0.001	-0.005	0.004	0.001	0.014	-0.01	0.012	0.009
0.051	0.121	0.234	-0.018	0.005	0.006	0.007	0.012	-0.01	-0.016	-0.004
-0.043	0.086	0.247	-0.023	0.007	0.008	0	0.007	0.015	0.002	-0.005
-0.164	0.096	0.228	0.009	0.026	0.003	0.004	0.01	0.021	0.013	0.009
-0.109	0.112	0.199	0.022	0.052	0.004	0.004	0.014	-0.007	-0.004	0.007
-0.006	0.112	0.2	-0.012	0.031	0.013	-0.006	0.013	-0.022	-0.006	-0.01
0.026	0.106	0.216	-0.021	0.001	0.013	-0.001	0.007	-0.011	0.004	-0.001
0.06	0.095	0.216	-0.001	0.022	0.009	0.011	0.007	-0.012	-0.01	0.018
0.101	0.08	0.21	-0.017	0.041	0.011	0.019	0.013	-0.031	-0.029	-0.002
0.098	0.079	0.222	-0.018	0.019	0.01	0.029	0.014	-0.026	-0.022	-0.016
0.074	0.1	0.228	0.05	0.006	0.005	0.047	0.02	0.005	-0.012	0.006
0.032	0.101	0.224	0.111	0.001	-0.001	0.053	0.023	0.006	-0.009	0.008
-0.041	0.073	0.23	0.107	-0.013	-0.004	0.041	0.014	-0.02	0.009	-0.005
-0.09	0.074	0.223	0.081	-0.009	0.006	0.046	0.012	-0.016	0.03	0.004
-0.034	0.099	0.214	0.081	0.003	0.008	0.048	0.019	-0.011	0.025	0.006
0.119	0.097	0.23	0.065	-0.018	0.004	-0.01	0.026	-0.037	0.016	-0.007
0.247	0.089	0.227	0.046	-0.054	0.012	-0.065	0.021	-0.028	0.016	-0.014
0.277	0.102	0.201	0.113	-0.062	0.014	-0.059	0.012	-0.007	-0.015	-0.013
0.264	0.102	0.205	0.181	-0.044	0.006	-0.027	0.006	-0.018	-0.051	-0.009
0.211	0.098	0.232	0.122	-0.041	0.009	-0.006	0	-0.016	-0.036	-0.011
0.064	0.115	0.236	0.022	-0.039	0.018	-0.004	-0.003	-0.011	-0.01	-0.015
-0.068	0.103	0.218	-0.058	-0.004	0.024	-0.009	0.008	-0.012	-0.017	-0.012
-0.071	0.064	0.221	-0.157	0.042	0.023	0.006	0.018	0.007	-0.027	-0.014
-0.004	0.074	0.222	-0.192	0.045	0.023	0.05	0.01	0.023	-0.006	-0.014
0.032	0.107	0.206	-0.118	0.015	0.018	0.077	0.007	0.016	0.013	-0.009
-0.016	0.09	0.228	-0.031	0.027	0.007	0.037	0.012	-0.004	0.006	-0.014
-0.099	0.076	0.253	-0.001	0.068	0.002	-0.018	0.005	-0.017	0.014	-0.002
-0.132	0.12	0.23	0.002	0.066	0.004	-0.024	0.008	-0.016	0.021	0.018
-0.168	0.132	0.219	0.006	0.028	-0.003	-0.007	0.028	-0.016	0.002	0
-0.269	0.084	0.23	-0.007	0	-0.007	-0.009	0.027	-0.009	0.008	-0.008
-0.352	0.084	0.224	-0.036	-0.008	0.003	-0.012	0.007	0.019	0.022	0.019
-0.308	0.126	0.216	-0.041	-0.042	0.011	-0.004	0.01	0.019	-0.012	0.017
-0.217	0.126	0.214	-0.02	-0.081	0.003	-0.004	0.023	-0.002	-0.038	-0.005
-0.19	0.116	0.216	-0.031	-0.053	0	-0.002	0.012	0.009	-0.006	0.007
-0.149	0.133	0.22	-0.065	0.008	0.005	0.005	0.006	0.002	0.018	0.022
-0.103	0.134	0.216	-0.058	0.018	0.006	0.001	0.021	-0.035	-0.003	0.018
-0.111	0.102	0.205	-0.026	-0.016	0.007	0.003	0.025	-0.037	-0.017	0.012
-0.069	0.086	0.189	0.003	-0.023	0.005	0.022	0.018	-0.025	-0.006	0.012
-0.028	0.095	0.191	0.009	0.007	0.002	0.025	0.014	-0.038	-0.01	0.007
-0.09	0.087	0.221	-0.024	0.012	0.004	0.009	0.015	-0.048	-0.02	-0.009
-0.113	0.09	0.232	-0.054	-0.013	0.005	-0.003	0.018	-0.031	-0.011	-0.013
-0.044	0.124	0.221	-0.067	-0.017	0.006	-0.009	0.015	-0.018	-0.002	0.001
0.042	0.129	0.233	-0.094	-0.01	0.007	-0.006	0.009	-0.022	-0.009	0.009
0.098	0.099	0.244	-0.095	-0.034	0.004	0.001	0.012	-0.011	-0.01	0.008
0.056	0.085	0.216	-0.037	-0.035	0.004	0.01	0.019	0.002	0.003	0.009
-0.02	0.09	0.195	-0.024	0.009	0.002	0.016	0.021	-0.021	0.006	0.013
-0.027	0.089	0.223	-0.073	0.022	-0.005	0.009	0.017	-0.044	-0.003	0.013
-0.007	0.083	0.242	-0.051	0.002	-0.001	-0.005	0.012	-0.018	-0.002	0.004
-0.011	0.09	0.223	0.026	-0.001	0.01	-0.02	0.015	0.01	0.003	-0.01
0.007	0.096	0.222	0.045	0.01	0.014	-0.042	0.021	-0.008	0.001	-0.015
0.102	0.105	0.241	0.029	0.027	0.012	-0.053	0.025	-0.021	0.005	-0.006
0.164	0.126	0.23	0.048	0.057	0.013	-0.04	0.031	-0.012	0.011	0.001
0.044	0.116	0.214	0.076	0.05	0.017	-0.003	0.035	-0.021	0.002	-0.01
-0.08	0.081	0.237	0.067	-0.002	0.022	0.061	0.026	-0.012	-0.003	-0.017
-0.054	0.078	0.25	0.058	-0.001	0.02	0.106	0.021	0.028	0.003	0.001
-0.136	0.093	0.228	0.077	0.044	0.015	0.068	0.031	0.016	-0.013	0.001
-0.342	0.088	0.229	0.089	0.029	0.01	0.004	0.028	-0.02	-0.031	-0.019
-0.41	0.1	0.249	0.068	-0.027	0.008	0.004	0.016	0.004	-0.02	-0.015
-0.365	0.123	0.231	0.041	-0.038	0.012	0.04	0.015	0.015	-0.013	-0.002
-0.312	0.099	0.199	0.035	-0.008	0.006	0.034	0.014	-0.018	-0.012	-0.009
-0.282	0.08	0.204	0.021	0.002	-0.002	-0.004	0.005	-0.016	0.002	-0.015
-0.255	0.111	0.213	0.004	0.007	-0.001	-0.016	0.006	-0.006	0.013	-0.012
-0.173	0.118	0.221	0.027	0.024	-0.006	-0.013	0.012	-0.007	0.007	-0.008
-0.122	0.095	0.24	0.053	0.011	-0.015	-0.023	0.003	0.012	0.011	0.002
-0.141	0.111	0.219	0.059	-0.004	-0.003	-0.021	-0.003	0.001	0.026	0.012
-0.116	0.145	0.188	0.078	0.016	0.014	0	0.011	-0.036	0.004	0.01
-0.041	0.127	0.207	0.086	0.02	0.009	0.015	0.016	-0.015	-0.034	-0.001
-0.026	0.085	0.213	0.082	0.01	-0.002	0.009	-0.003	0.014	-0.022	0.001
-0.079	0.1	0.195	0.11	0.039	-0.002	-0.004	-0.006	-0.006	0.005	0.007
-0.062	0.125	0.207	0.142	0.053	0.001	-0.003	0.009	-0.017	0.006	0.002
0.085	0.094	0.233	0.152	0.008	0	0.003	0.013	-0.003	0.009	0.001
0.172	0.085	0.242	0.11	-0.023	0.004	-0.001	0.006	0.009	0.019	0.001
0.105	0.114	0.241	-0.043	0.003	0.011	-0.003	0.002	0.001	0.015	-0.006
0.096	0.097	0.247	-0.214	0.03	0.014	0.006	0.006	-0.019	0.009	0.002
0.23	0.079	0.257	-0.234	0.015	0.015	0.014	0.011	-0.001	0.005	0.013
0.322	0.112	0.251	-0.125	0.005	0.017	0.028	0.011	0.018	0.002	0.011
0.269	0.117	0.233	-0.068	0.015	0.014	0.045	0.013	-0.009	0.006	0.002
0.139	0.083	0.231	-0.134	0.001	0.012	0.046	0.012	-0.025	0.003	-0.005
0.072	0.088	0.235	-0.174	-0.022	0.014	0.051	0.015	-0.012	-0.017	-0.002
0.11	0.111	0.222	-0.132	-0.031	0.012	0.043	0.02	-0.014	-0.021	0.001
-0.045	0.114	0.215	-0.097	-0.045	0.01	-0.014	0.018	-0.022	0.003	0
-0.403	0.115	0.222	-0.056	-0.056	0.011	-0.053	0.023	-0.014	0.005	-0.002
-0.491	0.12	0.222	-0.002	-0.04	0.003	-0.034	0.028	-0.03	-0.022	-0.006
-0.242	0.123	0.228	0.014	-0.018	-0.008	-0.019	0.023	-0.05	-0.019	-0.004
-0.024	0.108	0.251	-0.003	-0.026	-0.002	-0.021	0.018	-0.024	0.001	-0.001
-0.018	0.086	0.249	0.005	-0.037	0.011	-0.012	0.018	-0.013	-0.008	-0.002
-0.03	0.1	0.224	0.057	-0.023	0.009	0.005	0.016	-0.028	-0.021	-0.005
0.066	0.109	0.237	0.099	-0.007	0.008	0.013	0.004	-0.004	-0.014	-0.007
0.084	0.097	0.238	0.087	0.009	0.018	0.006	0.002	0.014	-0.006	0.003
-0.08	0.091	0.194	0.041	0.033	0.018	0	0.018	-0.019	-0.015	0.009
-0.257	0.071	0.185	0.02	0.036	0.005	0.012	0.021	-0.032	-0.037	-0.002
-0.256	0.058	0.207	0.035	0.003	-0.005	0.017	0.009	0.001	-0.038	-0.002
-0.152	0.079	0.209	0.047	-0.03	0.002	0.002	0.01	0.01	-0.02	0.003
-0.074	0.089	0.215	0.04	-0.04	0.014	-0.01	0.017	-0.01	-0.021	-0.006
-0.055	0.077	0.23	0.016	-0.033	0.012	-0.018	0.009	0.004	-0.019	-0.002
-0.093	0.088	0.215	0.007	-0.003	0.002	-0.021	-0.004	0.021	0.004	0.015
-0.079	0.11	0.188	0.019	0.032	-0.002	-0.015	0.002	-0.005	0.017	0.01
-0.026	0.12	0.209	0.001	0.026	-0.002	-0.023	0.011	-0.017	0.033	-0.011
-0.08	0.142	0.233	-0.022	0.005	-0.001	-0.023	-0.001	0.012	0.058	-0.014
-0.188	0.166	0.211	-0.013	0.009	0.001	0.028	-0.004	0.027	0.031	-0.003
-0.177	0.15	0.212	0.005	-0.003	0	0.094	0.016	-0.006	-0.02	0.001
-0.11	0.116	0.232	0.018	-0.041	0.004	0.103	0.017	-0.029	-0.012	0.002
-0.11	0.114	0.206	0.022	0	0.012	0.067	0.005	-0.012	0.01	0.002
-0.096	0.109	0.187	0.034	0.121	0.015	0.029	0.013	-0.005	0.007	-0.004
-0.027	0.069	0.202	0.057	0.171	0.005	-0.024	0.021	-0.019	0.007	-0.007
0.048	0.062	0.213	0.051	0.121	-0.002	-0.06	0.017	-0.028	0	0.004
0.082	0.088	0.23	0.016	0.085	0.007	-0.035	0.016	-0.026	-0.012	0.01
0.043	0.072	0.242	-0.021	0.082	0.018	-0.003	0.018	-0.019	-0.006	-0.001
-0.004	0.059	0.228	-0.048	0.058	0.02	0.007	0.01	-0.014	0.001	-0.002
-0.012	0.085	0.222	-0.037	0.004	0.022	0.02	0.013	-0.017	-0.008	0.006
-0.02	0.098	0.237	-0.008	-0.053	0.018	0.018	0.028	-0.03	-0.013	0.004
-0.033	0.094	0.246	-0.004	-0.098	0.007	-0.008	0.023	-0.026	-0.009	-0.001
0.002	0.097	0.234	0	-0.099	0.003	-0.01	0.01	-0.007	-0.018	-0.004
0.045	0.098	0.223	0.023	-0.059	0.003	0.021	0.014	-0.019	-0.03	-0.006
0.002	0.093	0.23	0.018	-0.031	0	0.03	0.019	-0.028	-0.026	-0.001
-0.075	0.096	0.244	-0.011	-0.04	0.004	0.024	0.016	-0.006	-0.012	0.006
-0.069	0.11	0.257	-0.001	-0.045	0.01	0.039	0.016	-0.006	-0.01	0.002
0.024	0.101	0.256	0.054	-0.033	0.011	0.065	0.016	-0.011	-0.021	-0.011
0.106	0.088	0.244	0.088	-0.032	0.008	0.08	0.012	0.02	-0.015	-0.011
0.135	0.116	0.237	0.079	-0.029	0.005	0.043	0.008	0.029	0.005	-0.003
0.138	0.125	0.221	0.044	-0.015	0.01	-0.049	0.018	-0.003	0.004	-0.007
0.125	0.092	0.202	-0.034	-0.014	0.017	-0.109	0.03	-0.024	-0.001	-0.008
0.095	0.091	0.204	-0.112	-0.018	0.01	-0.099	0.02	-0.009	0.019	0.008
0.047	0.108	0.214	-0.12	-0.009	0.002	-0.06	0.006	0.004	0.016	0.01
0.016	0.085	0.224	-0.097	-0.015	0.003	-0.012	0.009	-0.006	-0.018	-0.006
0.005	0.084	0.232	-0.045	-0.04	0	0.027	0.007	0.005	-0.029	-0.002
-0.033	0.142	0.21	0.061	-0.032	-0.01	0.037	0.007	0.012	-0.006	0.017
-0.041	0.144	0.189	0.101	-0.008	-0.013	0.027	0.022	-0.016	0.011	0.019
-0.033	0.086	0.214	0.043	-0.005	-0.005	0.011	0.023	-0.005	0.009	0.006
-0.097	0.084	0.229	0.011	0.01	0.009	0.003	0.005	0.017	0.017	-0.008
-0.123	0.103	0.211	0.025	0.016	0.015	0.001	0.002	-0.017	0.01	-0.005
-0.082	0.093	0.208	0.035	0.013	0.013	0	0.012	-0.025	-0.014	0.007
-0.132	0.104	0.204	0.032	0.049	0.02	0.003	0.01	-0.009	0.003	0.014
-0.205	0.132	0.184	-0.004	0.078	0.019	0.005	0.003	-0.03	0.011	0.01
-0.153	0.123	0.19	-0.06	0.052	0.006	-0.007	0.008	-0.03	-0.011	-0.009
-0.112	0.095	0.215	-0.069	0.018	0.002	-0.02	0.021	-0.004	0.021	-0.006
-0.157	0.119	0.22	-0.045	0.013	0.002	-0.012	0.029	-0.005	0.047	0.019
-0.129	0.145	0.214	-0.042	0	0	0.01	0.028	-0.018	-0.001	0.012
-0.019	0.099	0.229	-0.05	-0.025	0.002	0.023	0.02	-0.014	-0.018	-0.008
0.031	0.059	0.241	-0.068	-0.019	0.001	0.021	0.015	-0.003	0.004	0.002
0.017	0.073	0.24	-0.078	0.001	-0.005	0.011	0.02	-0.021	-0.012	0.009
-0.014	0.081	0.254	-0.016	0.01	-0.007	-0.003	0.023	-0.051	-0.014	0.002
-0.067	0.064	0.261	0.078	-0.011	-0.003	-0.009	0.018	-0.029	0.021	0.003
-0.062	0.058	0.232	0.101	-0.026	0.005	-0.002	0.013	0.002	0.015	-0.003
0.009	0.078	0.209	0.048	0.013	0.01	0	0.017	-0.027	-0.017	-0.014
0.019	0.097	0.219	0.002	0.035	0.002	-0.003	0.021	-0.055	-0.023	-0.013
-0.009	0.108	0.228	0.017	0.015	-0.003	-0.001	0.016	-0.011	-0.014	-0.015
-0.011	0.109	0.229	0.041	0.032	0.002	0	0.012	0.023	-0.013	-0.01
-0.014	0.093	0.251	0.022	0.046	0.004	-0.004	0.015	-0.012	-0.014	0
-0.042	0.102	0.26	-0.01	0.012	0.015	-0.023	0.007	-0.022	-0.01	-0.005
-0.106	0.118	0.219	-0.022	-0.007	0.027	-0.04	0	0.009	-0.008	-0.011
-0.121	0.101	0.188	0.001	-0.005	0.017	-0.012	0.013	0.016	-0.006	-0.012
-0.052	0.113	0.218	0.02	-0.006	0.006	0.031	0.019	0.005	0.003	-0.007
-0.079	0.146	0.246	-0.029	0.024	0.011	0.038	0.001	-0.008	-0.011	0.005
-0.155	0.128	0.222	-0.101	0.07	0.01	0.024	-0.01	-0.006	-0.042	0.006
-0.115	0.105	0.206	-0.109	0.064	0.005	0.008	0.001	0.006	-0.04	0.004
-0.17	0.11	0.213	-0.071	0.017	0.01	0	0.012	0.002	-0.014	0.003
-0.286	0.106	0.204	-0.033	-0.002	0.02	-0.002	0.018	-0.002	-0.015	0.001
-0.152	0.109	0.219	0.007	-0.012	0.017	-0.006	0.028	-0.002	-0.024	0.005
0.004	0.125	0.251	0.028	-0.046	0.004	-0.009	0.024	0	-0.009	0.014
-0.037	0.124	0.23	0.025	-0.051	0.003	-0.003	0.011	0.007	0.001	0.008
-0.05	0.115	0.189	0.009	-0.041	0.009	0.003	0.014	-0.008	-0.01	-0.013
0.027	0.121	0.199	-0.024	-0.066	0.01	0.002	0.015	-0.013	-0.017	-0.018
0.065	0.138	0.228	0.033	-0.068	0.01	0.005	0.007	0.018	-0.001	0.003
0.043	0.135	0.215	0.196	-0.016	0.008	0.016	0.015	0.01	0.025	0.008
-0.005	0.112	0.199	0.265	0.011	0.007	0.016	0.023	-0.019	0.044	-0.009
-0.065	0.106	0.213	0.2	-0.006	0.017	0.01	0.015	-0.005	0.047	-0.005
-0.083	0.119	0.21	0.12	-0.009	0.02	0.023	0.015	-0.003	0.014	0.007
-0.021	0.117	0.206	0.066	0.008	0.007	0.036	0.031	-0.022	-0.023	-0.002
0.005	0.095	0.23	0.056	0.014	-0.005	0.03	0.034	-0.021	-0.007	0
-0.052	0.096	0.232	0.07	0.016	-0.002	0.021	0.021	-0.009	0.021	0.012
-0.092	0.107	0.221	0.083	0.028	0.004	0.02	0.014	-0.01	0.016	0.001
-0.09	0.091	0.23	0.128	0.03	0.004	0.015	0.02	-0.022	0.008	-0.004
-0.104	0.084	0.234	0.113	0.008	0.001	0.015	0.02	-0.03	0.007	0.005
-0.152	0.095	0.235	-0.044	-0.003	-0.001	0.017	0.012	-0.046	-0.008	0
-0.125	0.089	0.25	-0.159	-0.002	0.004	0.016	0.009	-0.06	-0.023	-0.006
-0.048	0.089	0.25	-0.119	-0.011	0.006	0.027	0.009	-0.033	-0.015	-0.002
-0.104	0.105	0.22	-0.062	-0.006	-0.001	0.045	0.008	-0.008	-0.006	-0.003
-0.137	0.091	0.218	-0.058	0.011	-0.003	0.042	0.013	-0.021	-0.018	-0.006
-0.036	0.046	0.243	-0.063	0.006	0	0.037	0.011	-0.028	-0.017	-0.003
-0.073	0.059	0.225	-0.051	-0.007	0.001	0.055	-0.006	-0.015	-0.003	0.001
-0.142	0.115	0.211	-0.041	0.004	0.001	0.038	-0.005	-0.015	-0.013	-0.003
-0.033	0.098	0.234	-0.052	0.024	0.002	-0.04	0.007	-0.027	-0.02	-0.016
-0.024	0.056	0.236	-0.057	0.016	0.004	-0.073	-0.006	-0.02	-0.001	-0.018
-0.142	0.092	0.223	-0.028	0.005	0.003	-0.041	-0.019	0.002	0.001	-0.004
-0.144	0.126	0.228	0.004	0.012	-0.006	-0.03	-0.01	0.002	-0.02	0.004
-0.105	0.095	0.228	-0.004	-0.004	-0.013	-0.019	0.009	-0.003	-0.028	-0.002
-0.119	0.088	0.206	-0.044	-0.017	-0.005	0.027	0.033	0.008	-0.018	0.002
-0.128	0.122	0.19	-0.066	0.013	0.011	0.016	0.055	0.019	-0.014	0.006
-0.112	0.126	0.211	-0.055	0.018	0.013	-0.052	0.053	0.009	-0.009	-0.005
-0.08	0.113	0.226	-0.031	-0.029	0.004	-0.068	0.022	-0.006	0.009	-0.003
-0.051	0.109	0.198	-0.003	-0.036	0.009	-0.033	-0.004	0.001	0.036	0.009
-0.029	0.09	0.19	0.024	-0.007	0.019	-0.009	0	0.008	0.048	0.002
0.007	0.077	0.231	0.025	-0.016	0.015	-0.01	0.013	-0.004	0.042	-0.004
0.031	0.104	0.237	0	-0.022	0.01	-0.009	0.02	-0.009	0.043	0
-0.019	0.138	0.203	-0.012	0.01	0.017	0.028	0.025	-0.011	0.022	0.001
-0.066	0.14	0.212	0.003	0.031	0.021	0.063	0.023	-0.012	-0.016	0.005
-0.061	0.133	0.224	0.025	0.021	0.018	0.072	0.019	-0.003	-0.009	0.012
-0.1	0.14	0.197	0.039	0.008	0.016	0.097	0.023	-0.001	0.004	0.006
-0.112	0.124	0.212	0.02	0.009	0.017	0.114	0.013	-0.008	-0.012	0
-0.064	0.089	0.246	-0.015	0.005	0.019	0.065	-0.004	0.004	-0.007	0.004
-0.119	0.089	0.227	-0.011	0.007	0.021	0	0.014	0.013	0.001	0.008
-0.163	0.095	0.234	0.004	0.03	0.017	-0.023	0.043	-0.002	-0.015	0.004
-0.085	0.048	0.263	-0.013	0.028	0.015	-0.038	0.029	0.001	-0.012	0.001
-0.086	0.042	0.235	-0.002	0.009	0.021	-0.043	0.01	0.006	0.001	0.013
-0.119	0.094	0.224	0.043	0.012	0.02	-0.022	0.029	-0.021	-0.029	0.013
-0.031	0.049	0.253	0.033	-0.009	0.01	-0.012	0.028	-0.037	-0.052	-0.008
0.044	0.012	0.231	-0.016	-0.039	0.009	-0.01	-0.005	-0.009	-0.026	-0.01
0.051	0.102	0.208	-0.011	-0.015	0.012	0.01	-0.007	-0.007	-0.009	-0.003
0.054	0.129	0.231	0.013	0.005	0.013	0.022	0.011	-0.042	-0.012	-0.014
0.049	0.068	0.246	-0.013	-0.025	0.013	0.005	0.011	-0.04	-0.008	-0.018
0.029	0.08	0.245	-0.035	-0.042	0.005	-0.011	0.011	-0.015	-0.011	-0.002
0.027	0.121	0.243	-0.006	-0.033	-0.006	-0.013	0.015	-0.02	-0.015	0.004
0.085	0.095	0.239	0.011	-0.038	-0.01	-0.01	0.015	-0.029	-0.001	0
0.125	0.074	0.235	-0.001	-0.044	-0.007	0.007	0.01	-0.011	0.016	0.005
0.122	0.11	0.217	0.002	-0.025	-0.007	0.019	0.007	-0.001	0.006	0.001
0.176	0.137	0.204	-0.009	-0.006	-0.005	0.008	0.01	-0.014	-0.008	-0.013
0.129	0.137	0.232	-0.042	-0.019	0.007	0.015	0.013	-0.008	-0.004	-0.005
-0.058	0.126	0.246	-0.037	-0.019	0.012	0.025	0.013	0.013	-0.005	0.011
-0.1	0.119	0.211	-0.01	0.052	0.003	-0.03	0.009	0.009	-0.005	0.008
-0.033	0.133	0.209	0.01	0.126	-0.007	-0.084	0.006	-0.006	0.003	-0.005
-0.02	0.119	0.236	0.038	0.119	-0.006	-0.054	0.005	-0.005	-0.002	-0.007
-0.022	0.079	0.223	0.047	0.085	-0.001	0.003	0.005	0.014	-0.005	-0.003
-0.027	0.074	0.214	0.02	0.09	-0.01	0.029	0.006	0.012	0.011	0.001
-0.032	0.078	0.231	0.015	0.09	-0.025	0.032	0.009	-0.005	0.015	0.013
-0.022	0.089	0.224	0.048	0.061	-0.016	0.033	0.013	-0.006	0.006	0.017
-0.036	0.12	0.222	0.054	-0.001	-0.006	0.049	0.009	-0.019	0.013	0.001
-0.083	0.101	0.252	0.018	-0.093	-0.02	0.045	-0.002	-0.027	0.038	-0.003
-0.089	0.081	0.238	0.008	-0.124	-0.01	-0.016	0	0.002	0.043	0.011
-0.072	0.12	0.154	0.031	-0.067	0.033	-0.055	0.011	0.015	-0.006	-0.002
-0.111	0.117	0.143	0.037	-0.011	0.045	-0.03	0.016	-0.004	-0.051	-0.025
-0.099	0.093	0.224	0.006	0.009	0.032	-0.011	0.013	0.006	-0.031	-0.007
-0.026	0.119	0.204	-0.018	0.016	0.023	-0.01	0.011	0.011	0.007	0.004
0.026	0.11	0.142	-0.004	0.012	0.01	0.002	0.02	-0.022	0.008	-0.014
0.088	0.078	0.199	0.001	0	0.005	0.004	0.027	-0.02	-0.002	0.002
0.08	0.103	0.232	-0.007	0.005	0.009	0	0.033	-0.007	-0.008	0.03
0.008	0.128	0.2	0	0.019	0.009	0.003	0.046	-0.048	-0.015	0.005
-0.038	0.11	0.216	-0.011	0.013	0.009	0.006	0.047	-0.061	-0.012	-0.019
-0.1	0.096	0.236	-0.005	0.005	0.013	0.012	0.041	-0.02	0	0.006
-0.118	0.106	0.222	0.056	0.039	0.019	0.035	0.045	-0.024	-0.007	0.017
-0.035	0.116	0.232	0.099	0.076	0.019	0.053	0.035	-0.063	-0.03	-0.005
0.009	0.123	0.254	0.089	0.05	0.005	0.031	0.011	-0.057	-0.028	-0.007
-0.067	0.132	0.254	0.073	0.039	-0.004	0.01	0	-0.032	-0.01	0.013
-0.165	0.108	0.256	0.078	0.082	0.007	0.014	0.012	-0.028	-0.012	0.005
-0.212	0.071	0.248	0.075	0.051	0.012	0.013	0.018	-0.027	-0.019	-0.019
-0.244	0.089	0.225	0.045	-0.039	0.005	0.004	0.007	-0.013	-0.014	-0.022
-0.251	0.124	0.224	0.015	-0.084	0.001	0	0.008	0.001	-0.007	-0.01
-0.218	0.101	0.229	0	-0.115	-0.004	0	0.017	0.002	-0.007	-0.004
-0.184	0.079	0.232	-0.032	-0.172	-0.004	0.003	0.005	-0.001	-0.003	-0.002
-0.086	0.103	0.233	-0.069	-0.182	0.006	-0.001	-0.003	-0.018	0.003	0.006
0.034	0.107	0.213	-0.083	-0.106	0.007	-0.009	0.003	-0.018	-0.009	0.004
0.027	0.089	0.223	-0.085	-0.031	0	-0.009	0	0.011	-0.017	-0.009
-0.031	0.096	0.252	-0.072	0.013	0	-0.008	0.005	0.024	-0.004	-0.006
-0.068	0.108	0.212	-0.059	0.055	-0.002	-0.004	0.014	0.017	-0.001	0.004
-0.113	0.106	0.177	-0.114	0.053	-0.005	0.014	0.005	-0.001	-0.004	0.004
-0.086	0.109	0.213	-0.217	0.015	0.001	0.019	-0.004	0.002	0.001	0.006
-0.007	0.122	0.22	-0.201	0.014	0.003	-0.007	0.001	0.031	-0.003	0.002
-0.007	0.13	0.199	-0.037	0.028	-0.003	-0.029	0.004	0.014	-0.005	-0.004
-0.049	0.118	0.219	0.041	0.024	-0.005	-0.02	0	-0.004	0.005	0.002
-0.025	0.099	0.224	-0.029	0.029	-0.005	-0.007	0.006	0.015	0.006	0.01
0.021	0.09	0.198	-0.077	0.037	0.002	-0.013	0.016	0.007	-0.006	0.007
-0.018	0.081	0.197	-0.07	0.031	0.014	-0.04	0.015	-0.013	0.001	-0.002
-0.085	0.084	0.208	-0.053	0.025	0.015	-0.065	0.006	-0.011	0.021	-0.001
-0.046	0.113	0.214	-0.002	0.002	0.007	-0.068	0.001	-0.011	0.007	0
0.014	0.12	0.232	0.077	-0.027	0.005	-0.057	-0.002	-0.011	-0.023	0
-0.048	0.104	0.231	0.107	-0.022	0.014	-0.028	-0.005	0.006	-0.02	0.014
-0.13	0.108	0.207	0.088	0.003	0.02	0.023	0.001	0.016	-0.011	0.014
-0.112	0.105	0.211	0.073	0.007	0.022	0.061	0.012	0.01	-0.016	-0.004
-0.086	0.081	0.247	0.051	0.001	0.023	0.081	0.006	0.017	0.005	-0.005
-0.17	0.089	0.249	0.055	0.026	0.016	0.104	-0.003	0.031	0.036	0.006
-0.276	0.103	0.231	0.076	0.056	0.017	0.12	0.012	0.005	0.029	0.012
-0.274	0.08	0.259	0.043	0.044	0.031	0.123	0.024	-0.041	0.006	0.007
-0.251	0.086	0.265	0.003	0.011	0.028	0.091	0.019	-0.036	0.023	-0.005
-0.247	0.106	0.226	0.004	-0.002	0.02	-0.007	0.03	-0.025	0.045	-0.008
-0.148	0.063	0.235	-0.011	-0.012	0.027	-0.123	0.05	-0.055	0.012	-0.005
-0.088	0.039	0.259	-0.016	-0.044	0.032	-0.14	0.048	-0.055	-0.016	-0.003
-0.137	0.06	0.231	0.054	-0.031	0.031	-0.051	0.048	-0.028	0.007	0
-0.104	0.049	0.202	0.142	0.014	0.035	0.026	0.055	-0.041	0	-0.005
-0.031	0.051	0.21	0.16	-0.026	0.03	0.038	0.045	-0.052	-0.023	-0.013
-0.002	0.094	0.219	0.099	-0.075	0.021	0.043	0.029	-0.022	-0.002	-0.01
0.002	0.101	0.22	0.043	-0.026	0.025	0.057	0.027	-0.016	0.001	-0.006
0.022	0.112	0.231	0.048	0.005	0.028	0.055	0.026	-0.034	-0.023	-0.011
0.128	0.154	0.226	0.039	-0.027	0.021	0.055	0.01	-0.002	-0.01	-0.016
0.226	0.147	0.21	0.042	-0.025	0.022	0.071	0.005	0.02	0.005	-0.017
0.224	0.126	0.204	0.142	0.001	0.03	0.068	0.01	-0.006	-0.007	-0.013
0.194	0.124	0.203	0.176	0.013	0.027	0.059	-0.007	-0.009	-0.008	-0.005
0.153	0.106	0.221	0.026	0.011	0.002	0.048	-0.013	-0.003	0.003	-0.001
0.065	0.104	0.246	-0.144	0.007	-0.032	-0.01	-0.004	0	0.002	-0.001
0.023	0.109	0.242	-0.171	0.004	-0.052	-0.056	-0.021	0.032	0.006	0.003
0.026	0.118	0.232	-0.081	-0.01	-0.052	-0.028	-0.012	0.043	0.014	0.011
-0.061	0.14	0.227	-0.003	-0.013	-0.039	0.006	0.045	0.003	-0.002	0.005
-0.112	0.121	0.21	-0.004	-0.006	-0.034	0.002	0.05	-0.025	-0.017	-0.007
-0.036	0.106	0.198	-0.031	-0.008	-0.062	-0.013	-0.007	-0.003	0.002	0.003
0.03	0.132	0.189	-0.017	0.009	-0.074	-0.012	-0.038	0.019	-0.001	0.022
0.039	0.121	0.184	0.015	0.032	-0.036	0.001	-0.05	0	-0.034	0.015
-0.022	0.096	0.204	0.007	0.02	-0.012	0.01	-0.081	-0.014	-0.041	-0.003
-0.068	0.11	0.213	-0.011	0.007	-0.009	0.01	-0.097	0.003	-0.023	0
-0.021	0.114	0.193	0.006	0.013	0.014	0	-0.082	0.011	-0.007	0.004
0.007	0.092	0.191	0.028	0.014	0.029	-0.015	-0.058	-0.005	-0.004	-0.004
-0.022	0.087	0.214	0.006	0.03	0.022	-0.021	-0.009	-0.001	-0.01	0.001
-0.032	0.093	0.219	-0.059	0.07	0.021	-0.019	0.068	0.001	-0.003	0.012
-0.028	0.09	0.212	-0.092	0.075	0.02	-0.01	0.107	-0.042	0.005	0.007
-0.069	0.085	0.236	-0.062	0.06	0.017	0.003	0.07	-0.052	0.002	0.006
-0.124	0.082	0.244	-0.043	0.092	0.021	0.002	0.023	-0.011	0.004	0.009
-0.128	0.092	0.238	-0.049	0.108	0.018	-0.007	0.031	-0.014	0.004	-0.004
-0.137	0.109	0.269	-0.062	0.067	0	-0.019	0.069	-0.036	-0.011	-0.014
-0.191	0.113	0.27	-0.083	0.031	-0.002	-0.036	0.114	-0.027	-0.015	-0.001
-0.186	0.125	0.242	-0.056	-0.019	0.014	-0.023	0.153	-0.041	-0.019	0.004
-0.107	0.128	0.255	0.009	-0.117	0.021	0.006	0.136	-0.055	-0.039	-0.005
-0.114	0.091	0.259	0.05	-0.163	0.018	0.014	0.082	-0.02	-0.023	-0.001
-0.214	0.079	0.226	0.058	-0.08	0.019	0.017	0.043	-0.01	0.019	0.004
-0.26	0.097	0.211	0.036	0.008	0.026	0.017	0.016	-0.044	0.014	-0.007
-0.239	0.086	0.228	0.001	-0.004	0.024	0.009	-0.01	-0.036	-0.006	-0.011
-0.233	0.085	0.226	-0.014	-0.02	0.011	0.008	-0.023	0.006	-0.006	-0.006
-0.249	0.104	0.207	0.008	0.004	0.008	0.014	-0.014	-0.012	-0.017	-0.011
-0.162	0.106	0.227	0.033	-0.004	0.008	0.01	0.014	-0.033	-0.019	-0.017
-0.014	0.114	0.245	0.026	-0.017	0.001	-0.002	0.035	0.012	0.013	-0.011
-0.019	0.123	0.218	0.018	0.009	0.003	-0.005	0.038	0.014	0.012	-0.008
-0.038	0.099	0.205	0.015	0.012	0.008	0.001	0.029	-0.02	-0.031	0.002
0.057	0.072	0.236	-0.005	-0.01	0.004	-0.003	0.013	0.01	-0.032	0.014
0.065	0.092	0.249	-0.009	0.002	0.005	-0.014	0.004	0.031	0.003	0.011
0.056	0.119	0.222	0.013	0.009	0.011	-0.018	0.009	0.002	0.003	-0.003
0.148	0.102	0.214	0.02	-0.022	0.007	-0.025	0.008	-0.009	0.005	-0.013
0.165	0.097	0.202	0.01	-0.048	0.005	-0.014	-0.011	0.006	0.031	0.002
0.115	0.132	0.174	0.006	-0.052	0.007	0.039	-0.014	0.01	0.019	0.017
0.127	0.128	0.199	0.009	-0.048	0.004	0.063	0	-0.004	0.003	0
0.131	0.108	0.215	0.008	-0.043	0.003	0.016	-0.002	-0.007	0.034	-0.006
0.08	0.133	0.185	0.013	-0.038	0.011	0	-0.006	-0.003	0.029	0.009
0.016	0.139	0.218	0.021	-0.015	0.017	0.053	-0.004	-0.028	-0.02	0.005
-0.071	0.109	0.257	0.014	0.047	0.012	0.084	-0.009	-0.037	-0.023	-0.005
-0.148	0.107	0.211	0.022	0.073	0.005	0.027	-0.007	-0.003	0.002	0.011
-0.147	0.112	0.191	0.038	0.023	0.012	-0.066	0.006	0.003	0.002	0.018
-0.107	0.098	0.218	0.021	0.023	0.017	-0.107	0.01	-0.008	-0.008	0.002
-0.094	0.095	0.229	0.003	0.071	0.01	-0.094	0.015	0.012	-0.007	0.002
-0.071	0.09	0.232	0.011	0.048	0.008	-0.067	0.021	0.019	-0.012	0.009
0.019	0.086	0.217	0.011	-0.007	0.007	-0.031	0.009	0.001	-0.022	-0.002
0.071	0.094	0.245	-0.009	-0.047	-0.007	-0.006	-0.007	-0.005	-0.012	-0.006
0.023	0.1	0.285	-0.036	-0.045	-0.025	-0.007	-0.015	-0.001	0.005	0.008
0.012	0.112	0.242	-0.049	0.004	-0.031	-0.002	-0.014	-0.006	-0.001	0.016
-0.002	0.107	0.219	-0.04	0.018	-0.027	0.027	-0.007	-0.026	-0.015	0.013
-0.13	0.078	0.241	-0.026	-0.008	-0.021	0.046	-0.006	-0.023	-0.007	0.01
-0.163	0.072	0.232	-0.006	-0.001	-0.01	0.044	-0.002	-0.014	0.009	0.001
-0.078	0.085	0.237	0.016	0.014	-0.007	0.05	0.01	-0.044	0.016	-0.01
-0.117	0.093	0.248	0.021	0	-0.013	0.064	0.018	-0.043	0.021	-0.01
-0.142	0.1	0.227	0.017	0.004	-0.008	0.066	0.022	-0.011	0.013	-0.006
-0.007	0.091	0.22	0.015	0.02	0.006	0.042	0.026	-0.026	-0.019	-0.008
0.052	0.069	0.226	0.012	0.001	0.018	0.013	0.023	-0.028	-0.032	-0.014
0.009	0.077	0.205	0.018	-0.004	0.023	0.008	0.013	0.004	-0.011	-0.01
0.045	0.094	0.199	0.033	0.017	0.023	0.01	0.007	-0.004	-0.007	-0.008
0.086	0.078	0.232	0.031	0.005	0.022	-0.006	0.009	-0.02	-0.027	-0.012
0.034	0.081	0.241	-0.008	-0.012	0.023	-0.015	0.019	0	-0.022	-0.006
-0.043	0.106	0.218	-0.037	-0.002	0.028	-0.006	0.04	-0.008	-0.006	-0.002
-0.039	0.071	0.22	-0.023	-0.011	0.029	0	0.054	-0.03	-0.009	-0.01
0.057	0.061	0.245	-0.015	-0.044	0.022	-0.006	0.045	-0.001	-0.012	-0.009
0.08	0.151	0.227	-0.004	-0.032	0.022	-0.002	0.03	0.021	-0.005	0.002
0.021	0.16	0.206	0.014	0.014	0.031	0.015	0.03	-0.004	-0.007	0.002
0.014	0.078	0.242	0.003	0.005	0.035	0.02	0.035	-0.011	-0.01	-0.002
-0.066	0.11	0.238	0.03	-0.026	0.033	0.011	0.03	0.003	0.001	0.006
-0.214	0.156	0.182	0.065	-0.01	0.025	0.003	0.029	-0.001	0.011	0.004
-0.209	0.107	0.182	0.041	0.013	0.015	0.003	0.035	-0.008	0.005	-0.004
-0.159	0.105	0.205	0.032	0.056	0.006	0.018	0.032	-0.002	0.004	0.006
-0.187	0.121	0.205	0.041	0.155	0.006	0.037	0.022	0.016	0.008	0.017
-0.134	0.095	0.219	0.036	0.19	0.014	0.036	0.015	0.017	0.01	0.008
-0.066	0.103	0.207	0.032	0.126	0.007	0.036	0.01	-0.003	0.015	0.003
-0.138	0.104	0.165	0.018	0.095	-0.004	0.054	-0.007	0.001	0.012	0.012
-0.195	0.082	0.19	-0.007	0.104	0.007	0.022	-0.017	0	0	0.01
-0.187	0.092	0.229	-0.031	0.068	0.01	-0.048	-0.006	-0.033	0	0.001
-0.185	0.082	0.214	-0.053	-0.012	0	-0.063	0.006	-0.025	0.004	0.001
-0.109	0.061	0.213	-0.06	-0.093	-0.006	-0.028	0.012	0.006	-0.01	0
-0.075	0.095	0.234	-0.038	-0.122	-0.007	0.015	0.01	-0.011	-0.019	0.001
-0.185	0.125	0.248	-0.008	-0.107	0	0.048	0.001	-0.028	-0.007	0.008
-0.248	0.103	0.246	0.001	-0.089	0.009	0.057	0.006	-0.011	-0.004	0.002
-0.218	0.088	0.227	0.002	-0.051	0.006	0.053	0.025	-0.017	-0.024	-0.012
-0.185	0.101	0.221	0.02	-0.024	-0.001	0.016	0.028	-0.032	-0.026	-0.013
-0.181	0.104	0.223	0.025	-0.047	-0.002	-0.048	0.013	-0.007	0.006	0
-0.203	0.094	0.228	-0.003	-0.041	0.003	-0.063	-0.001	-0.017	0.014	0.002
-0.187	0.09	0.252	-0.027	-0.002	0.007	-0.024	-0.008	-0.064	-0.005	-0.016
-0.077	0.087	0.257	-0.03	-0.025	0.007	-0.009	-0.013	-0.047	0.014	-0.019
0.03	0.093	0.212	0.002	-0.037	0.009	-0.017	-0.007	-0.005	0.045	-0.013
0.085	0.131	0.196	0.048	0.025	0.007	-0.014	0.018	-0.014	0.001	-0.021
0.192	0.121	0.245	0.033	0.022	0.004	-0.019	0.039	-0.022	-0.058	-0.018
0.206	0.078	0.228	-0.003	-0.016	0.006	-0.038	0.038	-0.008	-0.038	0
0.07	0.101	0.17	0.016	0.028	0.007	-0.032	0.03	-0.005	-0.016	0.003
0.042	0.088	0.203	0.022	0.038	0.009	0	0.037	0.004	-0.032	-0.005
0.04	0.039	0.226	-0.003	-0.024	0.007	0.032	0.038	0.023	-0.015	0.006
-0.038	0.078	0.221	0.012	-0.024	0.001	0.058	0.012	0.016	0.018	0.017
-0.014	0.118	0.263	0.033	0.016	0.002	0.059	-0.006	-0.019	0.02	0.005
0.043	0.097	0.256	0.023	0.011	0.01	0.023	0.009	-0.028	0.012	-0.001
0.005	0.111	0.211	0.034	0.002	0.013	-0.004	0.018	0	0	0.01
-0.038	0.149	0.214	0.053	0.018	0.006	-0.006	0.004	0.015	-0.008	0.01
-0.018	0.128	0.22	0.032	0.018	-0.01	-0.014	-0.026	0.005	0.006	0.011
0.001	0.113	0.219	0.008	-0.003	-0.017	-0.018	-0.06	-0.009	0.021	0.017
0.01	0.14	0.226	0.021	-0.016	0	0.001	-0.059	-0.011	0.018	0.004
0.023	0.136	0.225	0.037	-0.011	0.013	0.008	-0.026	0.001	0.011	-0.007
-0.013	0.117	0.22	0.01	0.007	0.003	-0.012	-0.016	0.006	0.011	0.006
-0.037	0.12	0.215	-0.02	0.021	-0.004	-0.015	-0.018	-0.002	0.006	0.014
-0.005	0.11	0.223	-0.031	0.031	0.005	0.007	-0.001	-0.009	-0.006	-0.002
-0.022	0.089	0.226	-0.056	0.028	0.014	0.018	0.007	-0.006	-0.003	-0.011
-0.113	0.091	0.201	-0.064	0.007	0.02	0.013	0.001	0.008	0.004	0.001
-0.164	0.095	0.202	-0.032	0.014	0.027	0.008	0.015	0.01	-0.008	0.007
-0.135	0.086	0.235	-0.014	0.021	0.016	0.007	0.041	-0.014	-0.016	0.001
-0.135	0.081	0.246	-0.021	-0.024	-0.003	0.002	0.035	-0.021	-0.003	-0.008
-0.159	0.076	0.245	-0.027	-0.032	-0.004	-0.013	0.019	-0.017	-0.008	-0.011
-0.097	0.102	0.232	-0.019	0.006	-0.006	-0.001	0.033	-0.042	-0.028	-0.006
0.009	0.127	0.202	0.004	-0.048	-0.018	0.054	0.038	-0.044	-0.028	-0.003
0.009	0.094	0.193	0.008	-0.086	-0.015	0.072	0.021	-0.006	-0.02	0.007
-0.063	0.109	0.209	-0.008	0	0.005	0.009	0.024	-0.015	-0.021	0.011
-0.075	0.138	0.215	-0.006	0.004	0.014	-0.043	0.04	-0.048	-0.011	-0.01
-0.076	0.086	0.2	-0.007	-0.071	0.007	-0.039	0.037	-0.031	0.001	-0.019
-0.088	0.084	0.173	-0.013	-0.051	0.011	-0.03	0.037	-0.001	-0.008	-0.005
-0.068	0.123	0.178	0.003	-0.013	0.022	-0.017	0.053	-0.008	-0.014	-0.005
-0.063	0.101	0.249	0.006	-0.015	0.015	0.005	0.037	-0.018	-0.004	-0.011
-0.07	0.106	0.277	-0.011	0.017	0.007	0.019	0.004	-0.009	0	0
-0.065	0.132	0.229	0.013	0.062	0.014	0.032	0	-0.009	-0.004	0.006
-0.036	0.09	0.256	0.021	0.058	0.019	0.035	0.019	-0.02	-0.002	-0.005
-0.013	0.079	0.298	-0.025	0	0.015	0.021	0.046	-0.009	0.011	-0.006
-0.04	0.117	0.246	-0.003	-0.045	0.015	0.016	0.07	0.008	0.012	-0.001
-0.05	0.102	0.231	0.033	-0.028	0.022	0.027	0.082	0.01	0.005	-0.008
-0.044	0.092	0.258	-0.015	-0.009	0.02	0.036	0.084	0.009	0.017	-0.009
-0.06	0.134	0.223	-0.024	-0.01	0.011	0.034	0.071	-0.004	0.025	-0.007
-0.032	0.137	0.188	0.01	0.008	0.007	0.018	0.045	-0.02	0.022	-0.008
-0.017	0.106	0.199	-0.008	0.013	0.008	0.004	0.017	-0.013	0.045	0.002
-0.087	0.112	0.208	-0.006	0.008	0.011	0.021	0	-0.009	0.035	0.008
-0.087	0.121	0.202	0.038	0.039	0.012	0.047	-0.011	-0.014	-0.031	-0.005
0.041	0.103	0.198	0.048	0.062	-0.004	0.038	-0.026	0.006	-0.038	-0.005
0.113	0.096	0.198	0.039	0.048	-0.017	0.021	-0.036	0.012	0.01	0.016
0.103	0.097	0.205	0.043	0.048	-0.008	0.014	-0.034	-0.012	0.005	0.012
0.087	0.072	0.212	0.043	0.055	0.003	-0.033	-0.032	-0.018	-0.028	-0.006
-0.001	0.057	0.208	0.047	0.019	0.01	-0.101	-0.033	-0.016	-0.036	0.009
-0.053	0.081	0.213	0.049	-0.003	0.011	-0.093	-0.029	-0.018	-0.034	0.026
0.063	0.103	0.232	0.015	-0.003	-0.007	-0.041	-0.024	-0.003	-0.026	0.009
0.141	0.091	0.235	-0.008	-0.024	-0.024	-0.011	-0.019	0.011	-0.003	-0.001
0.093	0.085	0.23	0.022	-0.013	-0.019	0.035	-0.014	0.01	0.014	0.01
0.119	0.097	0.239	0.05	0.01	0	0.081	-0.017	-0.004	0.004	0.007
0.184	0.09	0.234	0.033	-0.028	0.01	0.083	-0.012	-0.028	-0.01	0
0.089	0.101	0.233	0.012	-0.06	0.015	0.053	0.008	-0.027	-0.008	0.008
-0.008	0.13	0.23	0.025	-0.04	0.023	-0.013	0.029	-0.032	-0.014	0.008
0.047	0.11	0.203	0.017	-0.032	0.022	-0.081	0.036	-0.059	-0.022	-0.003
0.021	0.083	0.228	-0.026	-0.049	0.018	-0.086	0.027	-0.05	-0.013	-0.004
-0.129	0.099	0.263	-0.025	-0.039	0.027	-0.033	0.015	-0.023	-0.01	0.002
-0.19	0.114	0.241	-0.019	-0.007	0.032	0.011	0.008	-0.024	-0.013	-0.004
-0.204	0.108	0.263	-0.058	0.002	0.026	0.015	-0.011	-0.026	-0.004	-0.015
-0.269	0.106	0.274	-0.073	-0.002	0.022	0.004	-0.032	0.003	-0.004	-0.006
-0.305	0.113	0.203	-0.054	0.022	0.015	0.006	-0.014	0.03	-0.022	0.001
-0.29	0.11	0.18	-0.052	0.022	0.009	0.02	0.017	0.016	-0.025	-0.012
-0.258	0.085	0.216	-0.043	-0.029	0.013	0.026	0.033	0.012	0.001	-0.01
-0.195	0.076	0.218	-0.007	-0.04	0.013	0.025	0.082	0.018	0.02	0.002
-0.121	0.097	0.213	0.003	-0.012	0.002	0.031	0.126	-0.014	0.012	-0.007
-0.054	0.098	0.242	-0.024	-0.028	-0.001	0.027	0.072	-0.032	0.004	-0.008
-0.014	0.087	0.279	0.012	-0.041	0.003	0.001	-0.024	-0.008	0.009	0.012
-0.049	0.093	0.279	0.129	-0.005	-0.015	-0.011	-0.056	-0.009	0.002	0.01
-0.132	0.088	0.257	0.17	0.041	-0.035	0.008	-0.031	-0.026	-0.007	-0.009
-0.173	0.087	0.258	0.078	0.044	-0.029	0.021	-0.024	-0.019	-0.008	-0.009
-0.121	0.114	0.232	0.002	0.029	-0.013	0.018	-0.037	-0.016	-0.013	-0.001
-0.068	0.126	0.184	-0.007	0.055	-0.004	0.009	-0.019	-0.003	-0.008	-0.001
-0.093	0.104	0.206	-0.021	0.052	-0.007	-0.007	0.01	0.024	0.008	-0.003
-0.11	0.108	0.228	-0.003	0.005	-0.006	-0.016	0.02	0.004	0.006	-0.005
-0.083	0.118	0.179	0.025	0.024	0.003	-0.017	0.047	-0.005	-0.013	-0.003
-0.052	0.103	0.174	-0.04	0.023	0.001	-0.021	0.111	0.035	-0.014	0.01
-0.031	0.126	0.211	-0.117	-0.063	0.002	-0.015	0.158	0.043	0.014	0.019
-0.096	0.15	0.194	-0.109	-0.061	0.02	0.007	0.121	0.015	0.023	0.008
-0.212	0.117	0.182	-0.059	0.019	0.031	0.019	0.052	-0.006	0.002	-0.001
-0.219	0.094	0.209	-0.006	0.032	0.025	0.019	0.036	-0.006	0.004	0.007
-0.176	0.102	0.212	0.04	0.075	0.023	0.031	0.056	0.004	0.02	0.01
-0.185	0.096	0.215	0.07	0.141	0.024	0.038	0.077	-0.014	-0.001	0.002
-0.168	0.075	0.231	0.059	0.071	0.016	0.019	0.079	-0.03	-0.02	0.002
-0.116	0.075	0.214	0.014	0.018	0.008	-0.003	0.048	-0.01	-0.004	0.005
-0.083	0.082	0.202	-0.001	0.064	0.004	0.007	0.014	-0.01	0.003	0.001
-0.039	0.068	0.241	0.004	0.039	0.003	0.04	-0.006	-0.04	-0.005	0.004
-0.025	0.073	0.269	-0.027	-0.013	0.004	0.045	-0.034	-0.033	0	0.009
-0.067	0.106	0.245	-0.059	-0.003	0.005	0.019	-0.066	-0.019	0.004	-0.007
-0.041	0.105	0.222	-0.038	0.006	0.007	-0.001	-0.072	-0.052	-0.009	-0.019
0.034	0.071	0.236	0.001	-0.004	0.004	-0.014	-0.046	-0.065	-0.015	-0.013
0.055	0.063	0.239	0.01	-0.018	0	-0.019	-0.013	-0.01	0	-0.014
0.081	0.086	0.215	-0.001	-0.036	0.009	-0.026	0.018	0.032	0.025	-0.019
0.117	0.102	0.223	-0.005	-0.029	0.018	-0.05	0.045	0.009	0.043	-0.013
0.103	0.115	0.25	-0.006	-0.019	0.009	-0.051	0.05	-0.003	0.022	-0.008
0.109	0.115	0.232	0.01	-0.035	0.006	-0.014	0.032	0.012	-0.04	-0.009
0.1	0.066	0.198	0.043	0.002	0.016	0.009	0.007	-0.001	-0.069	-0.005
0.001	0.034	0.219	0.022	0.035	0.017	0.01	-0.025	-0.004	-0.035	0.001
-0.034	0.088	0.245	-0.042	-0.017	0.013	0.002	-0.039	0.013	-0.003	0
0.041	0.144	0.204	-0.059	-0.009	0.004	-0.012	-0.004	-0.012	-0.008	-0.012
0.029	0.133	0.18	-0.045	0.067	-0.005	-0.013	0.02	-0.026	-0.018	-0.011
-0.087	0.112	0.205	-0.016	0.069	0.002	-0.005	0.004	0.012	-0.011	0.008
-0.129	0.114	0.208	0.058	0.041	0.009	0.017	0.008	0.005	-0.007	0.005
-0.068	0.099	0.215	0.113	0.021	-0.003	0.057	0.028	-0.035	-0.016	-0.012
-0.049	0.083	0.239	0.097	-0.013	-0.007	0.092	0.022	-0.014	-0.013	-0.003
-0.127	0.108	0.216	0.066	-0.013	0.004	0.117	0.01	0.013	-0.004	0.015
-0.176	0.12	0.18	0.035	0.001	0.009	0.091	0.012	-0.003	-0.008	0.013
-0.088	0.103	0.198	-0.018	-0.032	0.003	0.016	0.016	0	-0.003	0.005
-0.002	0.124	0.219	-0.043	-0.1	-0.009	0.002	0.019	0.017	0.011	0.01
-0.055	0.155	0.215	0.008	-0.108	-0.014	0.018	0.029	-0.001	0.005	0.01
-0.075	0.124	0.221	0.069	-0.045	-0.006	-0.035	0.036	-0.027	-0.008	-0.005
-0.013	0.114	0.217	0.074	-0.031	0.004	-0.075	0.023	-0.016	0.011	-0.002
0.017	0.154	0.204	0.042	-0.026	0.011	-0.047	-0.001	-0.006	0.032	0.01
0.088	0.123	0.217	-0.006	0.029	0.011	-0.028	-0.012	-0.019	0.014	0
0.146	0.061	0.25	-0.044	0.047	0.004	-0.034	-0.025	-0.018	-0.002	-0.003
0.086	0.083	0.259	-0.031	0.041	0.004	-0.018	-0.029	-0.001	0.01	0.012
0.059	0.098	0.226	-0.026	0.055	0.014	-0.001	-0.007	0.007	0.015	0.009
0.076	0.059	0.206	-0.048	0.036	0.017	0	0	-0.002	0.017	-0.001
0.002	0.069	0.216	-0.03	0.01	0.015	0.008	-0.003	-0.004	0.023	0.003
-0.04	0.11	0.222	-0.011	0.013	0.021	0.01	0.014	-0.004	0.009	0
0.007	0.099	0.223	-0.022	-0.013	0.024	0.004	0.022	-0.066	-0.003	-0.009
-0.005	0.094	0.234	-0.035	-0.032	0.014	0.008	0.02	-0.104	0.001	-0.005
-0.021	0.124	0.233	-0.034	-0.003	0.006	0.003	0.03	-0.026	-0.017	0.001
-0.019	0.124	0.214	0.025	-0.032	0.007	-0.001	0.034	-0.014	-0.031	-0.011
-0.051	0.118	0.217	0.089	-0.058	0.006	0.011	0.025	-0.076	-0.006	-0.02
-0.03	0.145	0.224	0.04	0.012	-0.001	0.021	0.022	-0.044	0	-0.007
-0.009	0.139	0.21	-0.047	0.011	0	0.028	0.021	-0.019	-0.042	-0.011
-0.046	0.094	0.216	-0.037	-0.046	0.01	0.031	0.017	-0.036	-0.053	-0.019
-0.084	0.098	0.228	0.012	-0.018	0.009	0.018	0.013	0.016	-0.019	-0.006
-0.103	0.114	0.208	0.009	-0.005	0.006	0.004	0.011	0.052	-0.005	-0.001
-0.068	0.092	0.186	-0.006	-0.021	0.01	-0.009	0.01	0.019	-0.012	-0.004
-0.033	0.091	0.215	-0.013	0.011	0.003	-0.02	-0.004	0.005	-0.008	0.005
-0.058	0.103	0.243	-0.038	-0.003	0	-0.009	-0.014	0.018	-0.003	0.007
-0.067	0.085	0.218	-0.045	-0.051	0.011	-0.002	-0.011	0.007	-0.007	0.003
-0.072	0.075	0.223	0.004	-0.02	0.008	-0.003	-0.014	-0.022	-0.012	0.004
-0.139	0.09	0.257	0.058	-0.001	-0.002	-0.002	-0.021	-0.03	-0.009	0.009
-0.169	0.097	0.233	0.073	-0.027	0.01	-0.011	-0.017	-0.013	-0.001	0.004
-0.13	0.086	0.206	0.05	-0.002	0.018	0	-0.01	0.004	-0.001	-0.01
-0.153	0.083	0.223	0.004	0.017	0.002	0.037	-0.016	0.021	-0.001	-0.007
-0.203	0.101	0.236	-0.008	0.005	-0.006	0.035	-0.018	0.019	0.016	0.006
-0.162	0.105	0.239	0.006	0.017	0.01	0.005	-0.023	-0.012	0.018	0.007
-0.124	0.09	0.244	0.001	0.017	0.016	0.005	-0.023	-0.009	0.003	0.01
-0.204	0.109	0.237	0.003	0.004	0.001	0.019	0.015	0.029	0.002	0.018
-0.29	0.132	0.229	0.017	0.023	0.003	0.011	0.034	0.019	-0.001	0.01
-0.278	0.114	0.236	0.014	0.016	0.021	-0.007	0.007	-0.017	-0.004	-0.004
-0.222	0.121	0.227	0.009	-0.018	0.019	-0.015	0.006	-0.003	0.012	0
-0.134	0.166	0.197	0.011	0.009	0.015	-0.021	0.016	0.007	0.016	0.008
-0.06	0.167	0.202	0.016	0.025	0.022	-0.024	-0.008	-0.038	-0.006	0.013
-0.048	0.124	0.236	0.02	-0.014	0.019	-0.006	-0.019	-0.051	-0.017	0.022
-0.024	0.106	0.235	0.016	0.012	0.007	0.016	-0.01	-0.03	0.004	0.025
-0.025	0.11	0.229	0.013	0.054	0.007	0.026	0.019	-0.052	0.015	0.011
-0.058	0.105	0.264	0.001	0.023	0.015	0.035	0.099	-0.061	0.011	0.006
-0.031	0.098	0.27	-0.007	0.004	0.012	0.03	0.143	-0.038	0.02	0.015
-0.008	0.087	0.222	0.001	0.006	0.011	0.012	0.094	-0.046	0.013	0.013
-0.009	0.07	0.204	-0.002	-0.004	0.029	0.016	0.044	-0.048	-0.009	-0.003
-0.006	0.072	0.229	-0.003	-0.005	0.031	0.028	0.031	-0.029	-0.012	-0.015
0.005	0.08	0.237	0.01	-0.004	0.012	0.02	0.04	-0.036	-0.022	-0.018
0.063	0.08	0.238	0.001	-0.011	0.005	0.016	0.082	-0.064	-0.04	-0.017
0.074	0.089	0.24	-0.025	-0.011	-0.01	0.016	0.113	-0.068	-0.026	-0.008
0.003	0.094	0.229	-0.025	-0.003	-0.027	-0.001	0.091	-0.026	-0.01	0.001
-0.035	0.086	0.222	0.002	-0.003	-0.026	-0.018	0.049	0.009	-0.022	-0.005
-0.042	0.079	0.224	0.025	-0.012	-0.028	-0.021	0.013	0.005	-0.025	-0.012
-0.064	0.085	0.22	0.012	-0.019	-0.025	-0.017	-0.021	0.014	-0.01	-0.007
-0.057	0.107	0.207	-0.007	-0.024	-0.002	-0.003	-0.032	0.028	-0.011	-0.007
0.005	0.111	0.21	-0.005	-0.022	0.009	-0.001	-0.018	0.014	-0.021	-0.015
0.004	0.098	0.238	0.005	-0.004	-0.001	-0.018	-0.01	-0.002	-0.017	-0.014
-0.093	0.101	0.243	0.016	0.021	-0.007	-0.025	-0.008	-0.017	-0.019	0.002
-0.09	0.097	0.227	0.006	0.021	0.001	-0.022	-0.002	-0.027	-0.025	-0.001
0.015	0.093	0.226	-0.015	-0.001	0.002	-0.031	0.001	-0.026	-0.009	-0.016
0.028	0.114	0.207	-0.003	-0.004	-0.006	-0.036	0	-0.011	0.005	-0.009
-0.036	0.096	0.177	0.017	0.012	0	-0.021	0	0	0.011	0
-0.083	0.043	0.212	0.015	0.039	0.007	-0.014	-0.002	0.001	0.005	0.002
-0.127	0.065	0.263	-0.004	0.044	0.007	-0.029	0.001	0.021	-0.027	0.009
-0.156	0.118	0.232	-0.015	0.008	0.021	-0.041	0.019	0.034	-0.022	0.006
-0.116	0.109	0.205	0.005	0.007	0.034	-0.027	0.035	0.02	0.011	-0.01
-0.061	0.097	0.249	0.019	0.023	0.026	0.011	0.035	0.018	0.001	-0.007
-0.059	0.111	0.248	0.019	-0.008	0.016	0.048	0.021	0.023	-0.003	0.012
-0.049	0.118	0.199	0.029	-0.001	0.019	0.055	0.005	0.019	0.024	0.006
-0.027	0.118	0.203	0.027	0.031	0.026	0.053	-0.005	0.002	0.033	-0.002
-0.015	0.13	0.206	0.007	-0.008	0.021	0.052	-0.014	-0.014	0.03	0.014
0.038	0.158	0.184	0.01	-0.017	0.009	0.028	-0.016	-0.007	0.024	0.013
0.084	0.149	0.202	0.021	0.025	0.005	0.022	-0.006	0.015	0.015	0.001
0.038	0.114	0.211	0.001	-0.001	0.008	0.037	-0.012	0.04	0.026	0.005
-0.007	0.118	0.195	-0.005	-0.006	0.009	0.022	-0.02	0.047	0.03	0.009
0.07	0.118	0.211	0.018	0.045	0.008	0.013	0.007	0.023	0.008	0.007
0.136	0.091	0.221	0.021	0.038	0.014	0.036	0.047	0.013	-0.005	0.011
0.062	0.096	0.208	0.014	0.019	0.018	0.043	0.048	0.02	0.004	0.014
0.082	0.109	0.217	0.025	0.042	0.015	0.028	0.026	-0.021	0.004	-0.005
0.251	0.065	0.232	0.021	0.041	0.014	0.01	0.026	-0.07	-0.004	-0.026
0.247	0.041	0.241	-0.007	-0.002	0.012	-0.009	0.032	-0.049	0	-0.011
0.05	0.091	0.24	-0.015	-0.014	-0.002	-0.012	0.024	-0.046	-0.006	0
-0.066	0.086	0.24	-0.007	-0.001	-0.015	0.008	0.024	-0.092	-0.018	-0.016
-0.047	0.035	0.253	-0.013	-0.014	-0.01	0.036	0.025	-0.073	-0.006	-0.01
-0.147	0.069	0.242	-0.018	-0.007	-0.005	0.069	0.014	-0.028	0.002	0.008
-0.364	0.114	0.227	-0.009	0.01	-0.009	0.092	-0.004	-0.038	0	0.002
-0.389	0.093	0.25	-0.005	-0.002	-0.007	0.089	-0.011	-0.021	-0.009	0.001
-0.294	0.084	0.223	-0.011	0.006	-0.005	0.059	0.017	0.027	-0.027	0.003
-0.273	0.095	0.176	0.009	0.024	-0.01	0	0.057	0.026	-0.02	-0.013
-0.205	0.08	0.219	0.033	0.02	-0.003	-0.07	0.067	0.022	0.003	-0.017
-0.077	0.074	0.223	0.018	0.023	0.008	-0.088	0.048	0.036	0.004	-0.013
-0.062	0.101	0.172	0.013	0.028	0.002	-0.044	0.026	0.033	-0.001	-0.014
-0.048	0.113	0.208	0.033	0.014	-0.003	-0.006	0.008	0.046	-0.006	-0.004
0.008	0.091	0.257	0.022	-0.008	0.011	0.005	-0.015	0.038	-0.011	0.005
-0.163	0.073	0.239	-0.004	-0.036	0.019	0.006	-0.033	0.011	-0.008	0.015
-0.408	0.08	0.215	-0.013	-0.061	0.007	0.006	-0.018	0.004	-0.004	0.026
-0.382	0.087	0.22	-0.02	-0.043	0.006	0.006	0.01	-0.021	0.001	0.011
-0.222	0.091	0.222	-0.029	-0.02	0.008	0.001	0.01	0	-0.002	-0.001
-0.135	0.11	0.211	-0.021	-0.05	-0.003	-0.013	-0.001	0.03	-0.014	0.01
-0.056	0.128	0.211	0.02	-0.058	-0.006	-0.02	-0.001	-0.027	-0.009	0.003
0.104	0.139	0.216	0.055	-0.012	0.006	-0.017	0.006	-0.034	0.012	-0.016
0.242	0.151	0.209	0.049	0.013	0.008	-0.008	0.017	0.018	0.013	-0.008
0.206	0.147	0.197	0.041	0.028	-0.001	0.005	0.011	0.006	-0.006	0.001
0.063	0.121	0.208	0.042	0.031	0.008	0.01	0.003	-0.018	-0.016	0.002
-0.006	0.114	0.227	0.037	0.017	0.016	-0.001	0.021	0.006	-0.007	0.013
0.013	0.136	0.204	0.036	0.037	0.013	-0.005	0.037	0.001	0.005	0.009
-0.01	0.128	0.198	0.042	0.037	0.014	0.005	0.025	-0.057	0.005	-0.01
-0.063	0.093	0.239	0.028	-0.007	0.01	-0.002	0.008	-0.067	-0.005	-0.007
-0.069	0.104	0.227	-0.041	-0.011	0.004	-0.019	-0.001	-0.031	-0.013	0.007
-0.027	0.116	0.199	-0.139	0.007	0.004	-0.021	0.004	-0.051	-0.017	0.007
0.018	0.077	0.227	-0.201	-0.018	0.008	-0.015	0.013	-0.061	-0.019	0.005
-0.025	0.073	0.221	-0.229	-0.032	0.02	-0.011	0.014	-0.017	-0.029	-0.001
-0.006	0.123	0.192	-0.208	-0.018	0.022	0.004	0.017	-0.035	-0.04	-0.004
0.173	0.117	0.216	-0.128	-0.036	0.008	0.019	0.016	-0.055	-0.023	0.001
0.161	0.077	0.226	-0.056	-0.063	0.002	0.004	0.01	-0.007	0.007	-0.013
-0.116	0.101	0.213	0.002	-0.04	0.01	-0.022	0.02	-0.011	0.004	-0.022
-0.255	0.119	0.248	0.031	0.002	0.013	-0.027	0.019	-0.036	-0.017	-0.008
-0.196	0.084	0.274	-0.003	-0.004	0.004	-0.018	-0.005	-0.004	-0.016	-0.007
-0.226	0.068	0.255	-0.037	-0.025	-0.005	-0.004	-0.008	0.013	-0.009	-0.01
-0.34	0.076	0.251	-0.035	-0.002	-0.006	0.005	0.007	0.009	-0.017	-0.008
-0.299	0.067	0.27	-0.016	0.009	-0.001	-0.005	0.004	0.019	-0.013	-0.014
-0.135	0.079	0.267	0.048	-0.01	0.003	-0.011	-0.003	0.038	0	-0.008
-0.022	0.118	0.23	0.108	0.01	0.006	0.015	0.002	0.038	-0.008	-0.007
0.085	0.122	0.212	0.085	0.04	0.01	0.029	0.004	0.012	-0.006	-0.014
0.194	0.1	0.233	0.03	0.022	0.013	0.005	0.005	0.002	0.023	0.004
0.185	0.09	0.227	0.029	0.015	0.007	-0.005	0.001	0.005	0.032	0.023
0.12	0.083	0.198	0.054	0.052	-0.003	0.01	-0.009	-0.001	0.024	0.007
0.13	0.087	0.214	0.038	0.055	0.002	0.019	-0.003	0.002	0.004	0
0.181	0.108	0.237	0.012	0.004	0.014	0.028	0.012	-0.009	-0.035	0.019
0.222	0.112	0.204	0.018	-0.015	0.007	0.026	0.007	-0.059	-0.049	0.012
0.276	0.101	0.179	0.032	0	-0.005	-0.009	-0.003	-0.092	-0.021	-0.009
0.282	0.094	0.207	0.056	-0.011	0	-0.037	-0.002	-0.049	0.003	0.003
0.222	0.096	0.223	0.099	-0.029	0.018	-0.03	0.001	0.012	0.01	0.017
0.171	0.126	0.206	0.125	-0.013	0.018	-0.014	0.007	0.008	0.015	0.001
0.088	0.15	0.201	0.118	0	0.004	-0.008	0.005	0.006	0.014	-0.014
-0.035	0.141	0.207	0.088	-0.021	0.004	0.002	0.001	0.052	0.015	-0.005
-0.099	0.137	0.188	0.049	-0.017	0.009	0.022	0.01	0.041	0.008	0.005
-0.071	0.116	0.166	0.012	0.03	0.012	0.037	0.024	0.002	-0.007	-0.002
-0.042	0.076	0.202	0.014	0.03	0.021	0.035	0.023	0.032	0.003	-0.009
-0.092	0.117	0.238	0.073	-0.024	0.02	0.007	0.017	0.034	0.015	-0.007
-0.153	0.172	0.226	0.101	-0.031	0.009	-0.019	0.024	-0.007	0.005	0.001
-0.155	0.13	0.247	0.059	-0.002	0.012	-0.019	0.028	0.002	0.01	0.007
-0.153	0.109	0.272	0.034	0.012	0.018	-0.01	0.033	-0.017	0.011	0.008
-0.167	0.135	0.243	0.029	0.023	0.017	0.007	0.053	-0.089	-0.007	0.009
-0.146	0.099	0.242	0.026	0.009	0.02	0.064	0.06	-0.103	-0.012	0.004
-0.091	0.072	0.256	0.074	0.005	0.031	0.141	0.044	-0.09	0.002	0.001
-0.037	0.093	0.225	0.145	0.062	0.03	0.152	0.042	-0.099	0.013	-0.004
-0.019	0.073	0.214	0.102	0.077	0.017	0.078	0.051	-0.069	0.008	-0.011
-0.069	0.056	0.242	-0.075	0.008	0.014	-0.001	0.047	-0.079	-0.001	-0.001
-0.163	0.096	0.244	-0.179	-0.02	0.016	-0.034	0.05	-0.127	-0.002	0.005
-0.229	0.107	0.224	-0.123	-0.021	0.008	-0.033	0.059	-0.059	-0.015	-0.004
-0.24	0.072	0.231	-0.048	-0.076	0.002	-0.026	0.05	0.026	-0.027	-0.004
-0.259	0.083	0.235	-0.008	-0.094	0.005	-0.014	0.046	0.026	-0.009	-0.003
-0.28	0.116	0.22	0.023	-0.026	0.012	0.007	0.053	-0.002	-0.009	-0.014
-0.205	0.09	0.226	0.007	0.025	0.012	0.015	0.037	-0.025	-0.029	-0.017
-0.161	0.071	0.236	-0.038	0.002	0.007	0.007	0.005	0.005	-0.011	-0.003
-0.231	0.103	0.244	-0.034	-0.024	0.01	0.005	-0.014	0.03	0.014	0
-0.25	0.107	0.26	-0.005	-0.009	0.01	0.014	-0.017	-0.009	0.014	-0.003
-0.266	0.087	0.256	-0.038	-0.012	0.003	0.026	-0.013	-0.017	0.025	0.01
-0.314	0.094	0.243	-0.102	-0.027	-0.002	0.033	-0.007	0.012	0.025	0.014
-0.276	0.103	0.23	-0.117	0.001	-0.004	0.025	-0.004	0.027	0.002	-0.002
-0.247	0.086	0.218	-0.094	0.025	0.004	0.026	-0.005	0.04	0.011	-0.008
-0.287	0.08	0.227	-0.083	-0.003	0.015	0.072	-0.005	0.04	0.026	0.005
-0.247	0.107	0.219	-0.071	0.013	0.009	0.094	-0.004	0.021	-0.002	0.007
-0.14	0.118	0.17	-0.044	0.063	-0.002	0.017	-0.004	-0.011	-0.017	-0.002
-0.146	0.108	0.166	-0.045	0.004	0.001	-0.058	-0.017	-0.032	0.008	0.01
-0.216	0.117	0.217	-0.047	-0.02	0.013	-0.058	-0.033	-0.018	0.012	0.012
-0.168	0.117	0.214	0.001	0.065	0.011	-0.048	-0.022	-0.006	-0.003	-0.005
-0.084	0.096	0.186	0.031	0.035	-0.003	-0.055	-0.011	0.017	0.009	0.004
-0.105	0.103	0.196	0.019	-0.039	-0.004	-0.048	-0.019	0.047	0.029	0.019
-0.112	0.13	0.204	0.016	0.009	0.007	-0.033	-0.004	-0.001	0.007	0.011
-0.016	0.119	0.209	0.02	0.043	0.01	-0.021	0.012	-0.048	-0.039	0.005
0.061	0.096	0.215	0.021	0	0	-0.009	-0.006	0.017	-0.035	0.004
0.085	0.111	0.209	0.028	0.009	-0.009	0	0.016	0.052	0.005	0.007
0.122	0.122	0.212	0.038	0.061	-0.006	-0.001	0.089	-0.023	0.013	0.014
0.122	0.106	0.23	0.039	0.05	0.004	-0.023	0.093	-0.042	0.004	0.001
0.073	0.097	0.236	0.035	0.011	0.005	-0.041	0.033	0.013	0.003	-0.009
[truncated: 22,498 more rows]
