# Supplementary material for: Asymmetric and transient properties of reciprocal activity of antagonists during the paw-shake response in the cat
Source: PLoS Comput Biol. 2021 Dec 28;17(12):e1009677. doi: 10.1371/journal.pcbi.1009677 (PMC8759665; doi:10.1371/journal.pcbi.1009677)
Supplement: S1 Data — File name of each file has the following structure: SupplementaryFileNumber_Data_SessionNumber_AnimalCode_EpisodeNumber.txt. Example: S1_Data_7_3-25-0_bo_9F.txt, where S1 is the supplementary data file number 7, 3-25-0 is session number, bo is animal code, 9F is episode number, and txt is file type extension. Each column of each file contains raw EMG signal of a specific muscle in mV sampled at 3000 Hz and band-pass filtered (Butterworth zero-lag filter, 30 Hz– 1000 Hz, 3 dB). First line of each file contains muscle name abbreviations (see Table 3 in the manuscript): MG, medial gastrocnemius; SO, soleus; BFS, biceps femoris anterior; IP, iliopsoas; TA, tibialis anterior; VA, vastus lateralis and vastus medialis. (ZIP) [file pcbi.1009677.s001.zip › S1_Data/S1_Data_42_3-25-0_bo_5F.txt]

TA	MG	SO	BFA	VL	RF	SAM	IP	LG	SAA	BFP
-8.781	-0.078	0.484	-0.005	0.025	0.048	0.105	-0.03	-0.077	-0.006	0.104
-5.985	-0.084	0.492	-0.004	0	0.033	0.067	-0.031	-0.016	-0.004	0.095
-3.203	-0.066	0.52	0.012	-0.015	0.027	0.042	-0.029	-0.003	-0.02	0.077
-1.694	-0.085	0.58	0.033	-0.002	0.023	0.035	-0.017	-0.034	-0.034	0.062
-0.507	-0.098	0.62	0.042	-0.008	0.021	0.015	-0.017	0	-0.023	0.05
0.525	-0.058	0.593	0.05	0.007	0.027	-0.001	-0.026	0.051	-0.007	0.038
1.388	-0.033	0.588	0.053	0.048	0.027	-0.002	-0.027	0.026	-0.011	0.026
2.148	-0.05	0.724	0.045	0.037	0.019	-0.007	-0.019	0.006	-0.011	0.024
2.692	-0.046	0.905	0.053	0.032	0.011	-0.013	-0.014	0.057	0.001	0.026
3.136	-0.019	0.948	0.073	0.072	0.01	-0.015	-0.014	0.082	0.003	0.014
3.578	-0.031	0.865	0.082	0.074	0.009	-0.022	-0.007	0.051	0.005	0.002
3.942	-0.047	0.759	0.082	0.045	0.005	-0.037	0.006	0.061	0.012	0.007
4.168	-0.014	0.73	0.094	0.047	0.013	-0.041	0.009	0.079	0.016	0.009
4.342	0.014	0.785	0.101	0.065	0.02	-0.033	0	0.037	0.019	0.002
4.524	0.007	0.681	0.077	0.055	0.008	-0.035	-0.007	0.008	0.02	-0.001
4.613	0.008	0.372	0.067	0.043	0.009	-0.04	-0.003	0.033	0.008	0.01
4.597	0.014	0.21	0.099	0.059	0.018	-0.043	0.003	0.052	-0.005	0.011
4.561	-0.007	0.26	0.108	0.061	0.007	-0.048	0.003	0.036	-0.004	-0.012
4.514	-0.028	0.274	0.088	0.05	-0.001	-0.048	0.006	0.019	0.011	-0.007
4.463	-0.037	0.268	0.089	0.049	0	-0.044	0.007	0.016	0.02	0.016
4.397	-0.074	0.378	0.093	0.048	0	-0.051	-0.003	0.022	0.02	0.002
4.322	-0.093	0.565	0.088	0.05	0.006	-0.05	-0.004	0.045	0.025	-0.014
4.191	-0.071	0.707	0.081	0.059	0.006	-0.036	0.007	0.058	0.028	-0.004
3.944	-0.074	0.699	0.075	0.062	0.001	-0.035	0.006	0.049	0.016	-0.007
3.683	-0.084	0.608	0.075	0.055	0.003	-0.038	-0.001	0.06	0.01	-0.014
3.482	-0.044	0.526	0.076	0.046	0	-0.037	0.002	0.075	0.024	-0.004
3.332	-0.014	0.394	0.072	0.059	-0.008	-0.04	0.005	0.046	0.026	-0.002
3.213	-0.043	0.213	0.066	0.07	-0.008	-0.045	0.007	0.029	0.011	-0.012
3.087	-0.063	0.059	0.062	0.045	-0.003	-0.048	0.006	0.043	0.008	-0.01
2.98	-0.056	-0.03	0.062	0.041	0.006	-0.039	0.004	0.026	0.006	-0.003
2.872	-0.063	-0.032	0.066	0.054	0.014	-0.025	0.006	-0.009	-0.004	-0.011
2.708	-0.069	0.079	0.065	0.025	0.004	-0.031	0.01	0.006	-0.006	-0.02
2.496	-0.054	0.315	0.06	0.017	-0.014	-0.045	0.006	0.053	0	-0.01
2.248	-0.049	0.566	0.061	0.042	-0.015	-0.041	0.005	0.044	-0.001	-0.001
2.023	-0.062	0.752	0.059	0.043	-0.009	-0.034	0.013	-0.001	0.002	-0.011
1.87	-0.044	0.953	0.052	0.028	-0.001	-0.034	0.009	0.018	0.01	-0.014
1.73	-0.008	1.123	0.058	0.019	0.008	-0.037	-0.003	0.041	0.012	-0.008
1.622	-0.014	1.123	0.074	0.035	0.007	-0.035	-0.003	0.012	0.005	-0.011
1.566	-0.031	1.016	0.069	0.05	0.002	-0.03	0	0.028	0	-0.015
1.448	-0.01	0.908	0.064	0.036	0.002	-0.03	0.005	0.081	0	-0.015
1.277	-0.001	0.751	0.077	0.043	0.002	-0.027	0.01	0.066	0.006	-0.01
1.104	-0.029	0.563	0.064	0.051	0.005	-0.02	0.001	0.02	0.02	0.002
0.882	-0.042	0.421	0.038	0.021	0.003	-0.014	-0.007	0.028	0.03	0.011
0.664	-0.042	0.331	0.053	0.015	0.003	-0.018	-0.002	0.041	0.016	0.013
0.532	-0.06	0.308	0.069	0.04	0.007	-0.036	0.001	0.02	-0.002	0.009
0.442	-0.057	0.334	0.059	0.043	-0.002	-0.043	-0.003	0.028	0.005	0.004
0.339	-0.018	0.359	0.063	0.046	-0.004	-0.022	-0.007	0.05	0.019	-0.002
0.253	-0.004	0.405	0.072	0.055	0.007	-0.012	-0.012	0.036	0.017	-0.009
0.219	-0.026	0.385	0.055	0.041	0.01	-0.023	-0.006	0.031	0.014	0.001
0.151	-0.03	0.282	0.046	0.024	0.007	-0.021	0.005	0.035	0.015	0.021
0.009	-0.012	0.49	0.066	0.028	0.004	-0.019	0	0.016	0.009	0.01
-0.114	-0.023	1.075	0.07	0.04	0	-0.026	-0.006	0.016	0	-0.007
-0.201	-0.045	1.438	0.054	0.051	-0.001	-0.018	-0.003	0.045	0.015	0.004
-0.249	-0.037	1.352	0.059	0.061	0.002	-0.012	0.004	0.047	0.029	0.006
-0.244	-0.026	1.145	0.076	0.069	0.006	-0.024	0.008	0.018	0.011	-0.009
-0.275	-0.034	0.952	0.073	0.068	0.008	-0.032	-0.004	0.012	0.006	0.001
-0.318	-0.029	0.716	0.077	0.049	0.01	-0.027	-0.013	0.033	0.021	0.02
-0.303	-0.035	0.528	0.1	0.042	0.008	-0.022	-0.001	0.022	0.007	0.015
-0.313	-0.059	0.488	0.092	0.06	0.006	-0.018	0	-0.001	0.003	0.007
-0.395	-0.039	0.461	0.062	0.049	0.011	-0.014	-0.019	0.015	0.029	0.017
-0.472	-0.009	0.259	0.056	0.014	0.015	-0.01	-0.015	0.018	0.02	0.024
-0.508	-0.034	0.078	0.068	0.022	0.011	-0.003	0.004	-0.009	-0.007	0.02
-0.576	-0.056	0.293	0.071	0.03	0.009	-0.004	0.005	-0.011	0	0.017
-0.621	-0.053	0.642	0.068	0.023	0.015	-0.014	0.001	-0.003	0.006	0.013
-0.519	-0.056	0.633	0.066	0.041	0.021	-0.014	0.002	-0.021	-0.006	0.006
-0.434	-0.06	0.441	0.062	0.046	0.015	-0.01	0.004	-0.035	-0.01	0.01
-0.504	-0.06	0.348	0.06	0.028	0.01	-0.016	0.001	-0.016	-0.005	0.016
-0.56	-0.058	0.285	0.061	0.022	0.01	-0.017	-0.008	-0.002	-0.006	0.009
-0.523	-0.065	0.273	0.056	0.023	0.009	-0.014	-0.014	0	-0.015	-0.002
-0.522	-0.065	0.372	0.045	0.025	0.007	-0.02	-0.017	0.006	-0.018	-0.004
-0.554	-0.036	0.461	0.05	0.031	0.005	-0.022	-0.014	0	-0.009	0.006
-0.531	-0.034	0.489	0.059	0.029	0.006	-0.021	-0.004	-0.01	0.002	0.012
-0.479	-0.069	0.53	0.038	0.025	0.012	-0.02	-0.003	0.001	0.006	0.007
-0.447	-0.069	0.541	0.028	0.035	0.014	-0.012	-0.003	0.037	0.002	0.014
-0.435	-0.046	0.512	0.043	0.053	0.009	-0.011	-0.002	0.064	0.002	0.022
-0.433	-0.053	0.532	0.048	0.057	0.002	-0.018	-0.009	0.056	0.011	0.022
-0.482	-0.047	0.598	0.046	0.043	0.007	-0.016	-0.013	0.048	0.021	0.023
-0.575	-0.021	0.706	0.043	0.046	0.018	-0.019	-0.007	0.045	0.014	0.016
-0.578	-0.016	0.81	0.049	0.058	0.022	-0.02	-0.007	0.013	0.005	0.005
-0.49	-0.014	0.75	0.057	0.032	0.019	-0.008	-0.012	0.006	0.01	0.007
-0.477	-0.001	0.472	0.053	0.019	0.016	-0.008	-0.01	0.041	0.011	0.016
-0.533	-0.002	0.178	0.054	0.047	0.018	-0.015	-0.01	0.036	0	0.017
-0.527	-0.019	0.081	0.061	0.043	0.024	-0.006	-0.012	0.02	-0.001	0.017
-0.521	-0.03	0.13	0.057	0.028	0.019	0.001	-0.004	0.044	0.009	0.023
-0.551	-0.019	0.208	0.059	0.056	0.01	-0.001	0	0.045	0.014	0.016
-0.507	-0.003	0.326	0.065	0.075	0.009	0	-0.007	0.012	0.011	0.008
-0.453	-0.012	0.456	0.058	0.053	0.009	0	-0.004	0.003	0.01	0.017
-0.452	-0.021	0.534	0.069	0.044	0.009	-0.003	0.008	0.02	0.002	0.023
-0.4	-0.026	0.621	0.09	0.051	0.01	-0.002	0.008	0.015	-0.02	0.014
-0.316	-0.049	0.763	0.081	0.032	0.012	-0.005	-0.001	-0.007	-0.009	0.007
-0.26	-0.042	0.885	0.066	0.016	0.013	-0.008	-0.001	-0.007	0.039	0.011
-0.204	-0.016	0.939	0.058	0.039	0.011	-0.008	0.009	-0.013	0.042	0.021
-0.177	-0.041	0.922	0.049	0.05	0.009	-0.008	0.011	-0.021	0.009	0.027
-0.216	-0.057	0.819	0.048	0.027	0.006	-0.002	0.006	0.006	0.001	0.023
-0.228	-0.031	0.678	0.058	0.03	0.007	0.001	0.009	0.005	0.001	0.018
-0.166	-0.03	0.605	0.069	0.053	0.014	0	0.018	-0.024	0.006	0.012
-0.127	-0.043	0.572	0.07	0.031	0.01	0	0.017	-0.022	0.015	0.006
-0.153	-0.025	0.496	0.063	-0.006	0.003	-0.002	0.004	-0.004	0.001	0.011
-0.18	-0.002	0.471	0.058	0.002	0.01	-0.008	-0.008	0.012	-0.015	0.014
-0.145	-0.027	0.566	0.043	0.026	0.012	-0.017	-0.009	0.011	-0.004	0.002
-0.075	-0.058	0.659	0.037	0.029	0.003	-0.021	-0.003	0.002	0.019	-0.004
-0.04	-0.04	0.677	0.053	0.035	0.008	-0.015	-0.005	-0.004	0.023	0.009
-0.007	-0.029	0.641	0.06	0.046	0.015	-0.005	-0.014	-0.012	0.022	0.019
0.06	-0.051	0.598	0.045	0.038	0.007	0	-0.021	0.007	0.025	0.012
0.105	-0.057	0.572	0.036	0.026	0.004	-0.004	-0.017	0.047	0.007	0.01
0.109	-0.028	0.537	0.046	0.02	0.01	-0.01	-0.004	0.054	-0.007	0.02
0.13	0.015	0.524	0.046	0.022	0.01	-0.015	-0.004	0.041	0.01	0.027
0.157	0.005	0.547	0.034	0.019	0.009	-0.025	-0.017	0.05	0.022	0.027
0.107	-0.066	0.523	0.036	0.025	0.014	-0.025	-0.015	0.058	0.011	0.017
0.007	-0.128	0.462	0.058	0.046	0.015	-0.018	-0.005	0.052	0.001	0.006
-0.027	-0.149	0.427	0.079	0.03	0.012	-0.017	-0.008	0.057	0.01	0.01
-0.006	-0.108	0.382	0.08	0.016	0.01	-0.012	-0.017	0.048	0.022	0.019
-0.053	-0.029	0.34	0.074	0.069	0.008	-0.009	-0.013	0.012	0.015	0.028
-0.131	0.01	0.36	0.074	0.089	0.009	-0.014	-0.001	-0.003	0.005	0.031
-0.089	0.015	0.417	0.074	0.052	0.01	-0.017	0.003	0.018	0.015	0.024
0.074	0.005	0.489	0.07	0.052	0.007	-0.01	-0.005	0.036	0.019	0.014
0.198	-0.033	0.551	0.066	0.07	0.008	0	-0.012	0.041	0.007	0.018
0.154	-0.039	0.534	0.06	0.061	0.009	-0.004	-0.006	0.042	0.013	0.035
0.051	-0.023	0.463	0.065	0.053	0.009	-0.006	-0.001	0.019	0.019	0.029
0.039	-0.064	0.43	0.069	0.053	0.012	0.006	-0.005	0.007	-0.008	0.013
0.024	-0.114	0.419	0.056	0.045	0.013	0.002	-0.005	0.048	-0.023	0.02
0	-0.096	0.386	0.05	0.038	0.013	-0.011	-0.003	0.054	-0.006	0.018
0.065	-0.067	0.408	0.061	0.042	0.013	-0.011	-0.003	-0.022	0.005	0.009
0.093	-0.094	0.524	0.067	0.031	0.014	-0.016	-0.003	-0.053	0.01	0.013
0.015	-0.135	0.643	0.065	0.014	0.018	-0.028	-0.003	-0.01	0.009	0.016
-0.013	-0.136	0.652	0.067	0.035	0.016	-0.021	0.003	-0.003	-0.014	0.009
0.015	-0.132	0.531	0.063	0.053	0.01	-0.005	0.002	-0.024	-0.022	-0.006
-0.035	-0.131	0.394	0.042	0.034	0.007	-0.012	-0.013	-0.012	0	-0.011
-0.097	-0.084	0.27	0.036	0.034	0.008	-0.025	-0.018	0.009	0.003	0.009
-0.023	-0.016	0.195	0.063	0.056	0.015	-0.02	-0.011	0.013	-0.012	0.017
0.091	0.03	0.29	0.062	0.049	0.019	-0.016	-0.011	0.014	-0.016	-0.002
0.077	0.047	0.424	0.032	0.035	0.015	-0.022	-0.012	0.026	-0.006	-0.008
-0.004	0.029	0.477	0.04	0.047	0.014	-0.014	-0.01	0.021	-0.002	-0.001
-0.011	0.005	0.573	0.068	0.055	0.008	0	-0.012	0.005	-0.005	-0.004
0.025	-0.01	0.725	0.062	0.037	0.003	-0.002	-0.016	0.029	0.003	-0.004
0.06	-0.023	0.863	0.053	0.028	0.015	-0.015	-0.015	0.054	0.001	0.008
0.131	-0.025	0.992	0.053	0.025	0.023	-0.019	-0.009	0.035	-0.007	0.019
0.202	-0.031	1.051	0.04	-0.005	0.015	-0.016	-0.003	0.024	0.012	0.024
0.207	-0.058	0.886	0.043	-0.015	0.01	-0.009	0.005	0.027	0.022	0.032
0.175	-0.097	0.472	0.064	0.015	0.006	-0.01	0.006	0.015	0.007	0.028
0.163	-0.124	0.067	0.07	0.028	-0.003	-0.023	-0.008	0.021	0.015	0.014
0.139	-0.103	-0.04	0.068	0.024	0.005	-0.025	-0.01	0.035	0.038	0.017
0.083	-0.031	0.102	0.072	0.04	0.019	-0.015	-0.003	0.011	0.028	0.033
0.07	0.018	0.332	0.073	0.064	0.01	-0.011	-0.007	-0.001	0.004	0.028
0.102	0.011	0.632	0.062	0.07	-0.001	-0.011	-0.009	0.025	0.014	0.015
0.116	-0.002	0.876	0.051	0.059	0.004	-0.009	-0.002	0.035	0.036	0.016
0.139	-0.014	0.986	0.054	0.057	0.002	-0.01	0.01	0.039	0.023	0.02
0.192	-0.043	1.01	0.053	0.057	-0.008	-0.013	0.009	0.06	0.001	0.02
0.192	-0.056	0.812	0.048	0.041	-0.001	-0.011	0	0.051	0.01	0.022
0.149	-0.051	0.426	0.059	0.037	0.013	-0.008	0.007	0.002	0.017	0.027
0.158	-0.065	0.221	0.08	0.046	0.018	-0.011	0.011	-0.025	0	0.022
0.156	-0.07	0.272	0.079	0.045	0.017	-0.018	-0.005	-0.013	-0.009	0.011
0.097	-0.037	0.332	0.059	0.05	0.015	-0.011	-0.007	-0.007	-0.008	0.013
0.087	-0.02	0.42	0.05	0.067	0.012	-0.006	0.005	-0.003	-0.018	0.013
0.112	-0.028	0.624	0.051	0.075	0.009	-0.012	0	0.016	-0.019	0.006
0.09	-0.019	0.717	0.057	0.059	0.009	-0.011	-0.006	0.007	-0.005	0.005
0.074	-0.007	0.674	0.062	0.038	0.014	-0.009	0.006	-0.028	-0.011	-0.009
0.131	-0.013	0.705	0.062	0.033	0.014	-0.01	0.006	-0.032	-0.026	-0.021
0.171	-0.015	0.677	0.058	0.023	0.01	0	-0.017	-0.005	-0.012	0
0.16	-0.027	0.41	0.05	0.007	0.01	-0.002	-0.021	0	0.003	0.021
0.179	-0.064	0.14	0.05	0.013	0.013	-0.013	-0.011	-0.009	-0.002	0.016
0.151	-0.081	0.222	0.055	0.026	0.018	-0.011	-0.009	0.003	-0.004	0.004
0.084	-0.06	0.507	0.058	0.034	0.017	-0.004	-0.003	0.035	0	-0.001
0.136	-0.056	0.599	0.07	0.044	0.012	-0.006	0.003	0.066	0.002	-0.004
0.227	-0.081	0.713	0.077	0.045	0.017	-0.013	-0.004	0.073	0.011	0.003
0.24	-0.061	1.095	0.068	0.024	0.022	-0.015	-0.01	0.044	0.022	0.023
0.204	-0.014	1.337	0.06	0.028	0.014	-0.007	-0.008	-0.002	0.013	0.03
0.154	-0.023	1.276	0.064	0.056	0.011	-0.009	-0.003	-0.015	0.001	0.022
0.148	-0.048	1.196	0.059	0.048	0.013	-0.022	-0.003	0.013	0.004	0.022
0.17	-0.026	1.129	0.052	0.023	0.009	-0.025	-0.006	0.026	0.012	0.023
0.153	0.013	1.005	0.054	0.023	0.01	-0.017	-0.004	0.018	0.025	0.017
0.122	0.025	0.903	0.049	0.017	0.011	-0.016	-0.003	0.04	0.035	0.017
0.085	0.016	0.776	0.045	0	0.006	-0.022	-0.007	0.068	0.031	0.028
0.006	0.009	0.557	0.062	0.011	0.009	-0.021	-0.001	0.041	0.015	0.031
-0.061	0.009	0.329	0.076	0.036	0.018	-0.008	0.002	0.009	0.011	0.02
-0.068	0.023	0.14	0.069	0.042	0.012	-0.008	-0.013	0.022	0.018	0.016
-0.064	0.031	0.073	0.058	0.062	0.01	-0.015	-0.017	0.03	0.006	0.025
-0.019	-0.012	0.322	0.067	0.087	0.014	-0.014	-0.001	0.008	-0.003	0.022
0.061	-0.071	0.697	0.076	0.06	-0.001	-0.013	0.002	0.007	0.017	0.016
0.041	-0.078	0.795	0.073	0.045	-0.01	-0.006	-0.007	0.043	0.029	0.025
-0.011	-0.064	0.713	0.076	0.09	0.009	-0.002	-0.005	0.038	0.012	0.02
0.022	-0.08	0.672	0.068	0.099	0.023	-0.008	0.002	-0.004	0.006	0.008
0.045	-0.078	0.554	0.044	0.049	0.018	-0.011	-0.003	0.006	0.014	0.021
0.039	-0.049	0.314	0.049	0.048	0.014	-0.014	-0.012	0.012	0.004	0.027
0.082	-0.057	0.174	0.069	0.072	0.017	-0.009	-0.01	-0.012	-0.008	0.007
0.15	-0.079	0.249	0.054	0.039	0.015	0	0.003	-0.002	-0.005	-0.008
0.215	-0.066	0.36	0.03	0.014	0.005	-0.009	0.005	-0.007	-0.004	-0.002
0.273	-0.063	0.4	0.026	0.038	-0.001	-0.02	-0.002	-0.039	-0.01	0.005
0.28	-0.1	0.489	0.028	0.04	0	-0.018	0.003	-0.036	-0.012	0
0.181	-0.11	0.617	0.051	0.012	0.005	-0.012	0.006	-0.004	0	-0.002
0.055	-0.071	0.675	0.085	0.012	0.011	-0.011	-0.001	0.015	0.002	0.004
0.035	-0.056	0.638	0.082	0.027	0.015	-0.02	-0.001	0.016	-0.007	0.006
0.022	-0.058	0.455	0.059	0.017	0.011	-0.027	-0.006	0.022	-0.006	0.004
-0.032	-0.029	0.19	0.06	0.008	0.003	-0.025	-0.012	0.034	-0.004	0.003
0.013	-0.025	0.086	0.063	0.012	0.008	-0.019	-0.008	0.031	-0.004	0
0.09	-0.05	0.191	0.055	0.017	0.012	-0.022	-0.009	0.031	0.01	0.006
0.079	-0.031	0.285	0.051	0.018	0.008	-0.023	-0.018	0.052	0.017	0.012
0.06	-0.01	0.304	0.052	0.011	0.005	-0.008	-0.01	0.059	0.004	0.007
0.049	-0.033	0.39	0.057	0.018	0.001	-0.002	0.003	0.045	0.008	0.007
-0.001	-0.038	0.532	0.055	0.029	0.003	-0.016	0.001	0.039	0.031	0.021
-0.007	-0.026	0.611	0.048	0.021	0.014	-0.027	-0.001	0.023	0.035	0.024
0.024	-0.035	0.614	0.051	0.025	0.016	-0.027	-0.001	0.002	0.023	0.019
-0.014	-0.035	0.563	0.052	0.039	0.01	-0.01	-0.008	0.015	0.027	0.028
-0.083	-0.008	0.476	0.059	0.049	0.015	0.007	-0.009	0.025	0.028	0.035
-0.104	0.008	0.415	0.068	0.063	0.017	0.004	-0.001	0	0.007	0.026
-0.084	0.007	0.415	0.061	0.055	0.005	-0.001	-0.007	0.004	0.001	0.017
-0.083	0.002	0.411	0.064	0.043	0.001	0.002	-0.018	0.039	0.018	0.015
-0.084	-0.015	0.37	0.073	0.067	0.007	0.002	-0.012	0.023	0.01	0.015
-0.03	-0.046	0.375	0.061	0.066	0.009	-0.01	-0.004	-0.011	-0.01	0.011
0.012	-0.065	0.461	0.057	0.038	0.006	-0.026	-0.002	0.01	-0.004	0.014
-0.007	-0.043	0.543	0.071	0.052	0.011	-0.028	0.002	0.031	0.002	0.02
-0.006	-0.03	0.564	0.074	0.077	0.014	-0.017	0.004	0.014	-0.004	0.014
0.032	-0.056	0.573	0.056	0.071	0.006	-0.008	0.002	0.007	-0.006	0.008
0.027	-0.04	0.595	0.044	0.054	0.006	-0.006	0	0.02	0	0.015
0.015	-0.003	0.564	0.066	0.042	0.01	-0.005	-0.002	0.013	0.001	0.018
0.086	-0.026	0.496	0.073	0.041	0.008	-0.009	-0.001	-0.006	-0.001	0.011
0.139	-0.039	0.424	0.053	0.026	0.014	-0.013	0.004	0.005	0.007	0.007
0.113	-0.004	0.332	0.059	0.023	0.017	-0.006	0.006	0	0.012	0.007
0.133	0.007	0.277	0.069	0.066	0.015	-0.007	0	-0.041	-0.002	0.006
0.18	-0.031	0.255	0.047	0.079	0.019	-0.023	-0.004	-0.019	-0.014	0.011
0.165	-0.059	0.346	0.037	0.034	0.019	-0.024	-0.005	0.04	-0.008	0.021
0.146	-0.048	0.724	0.06	0.016	0.014	-0.007	-0.006	0.033	0.009	0.014
0.187	-0.048	1.087	0.067	0.018	0.016	0.001	-0.008	0.022	0.022	0.005
0.201	-0.06	1.045	0.048	0.002	0.013	-0.011	-0.01	0.039	0.016	0.009
0.128	-0.047	0.816	0.045	0.015	0.004	-0.015	-0.008	0.009	0.007	0.008
0.087	-0.047	0.651	0.058	0.04	0.011	0.002	-0.006	-0.021	0.013	0.005
0.084	-0.06	0.489	0.057	0.034	0.022	0.008	-0.008	0.011	0.016	0.016
-0.005	-0.042	0.375	0.061	0.043	0.018	-0.002	-0.01	0.045	0.005	0.033
-0.063	-0.029	0.399	0.077	0.079	0.02	0	-0.01	0.049	-0.007	0.032
0.032	-0.086	0.497	0.073	0.08	0.018	0.001	-0.015	0.032	-0.003	0.018
0.092	-0.155	0.591	0.059	0.035	0.004	-0.003	-0.023	0.019	0.013	0.021
0.041	-0.163	0.637	0.062	0	0.01	0.003	-0.014	0.037	0.014	0.019
0.009	-0.136	0.63	0.068	0.012	0.019	-0.002	0.002	0.051	0.005	-0.001
-0.002	-0.079	0.561	0.061	0.032	0.006	-0.017	0	0.048	0.02	0.004
-0.022	0.002	0.436	0.059	0.049	0.002	-0.014	-0.004	0.038	0.037	0.025
-0.006	0.037	0.373	0.063	0.066	0.011	-0.008	0.003	0.008	0.02	0.019
0.051	0.015	0.375	0.058	0.038	0.01	-0.024	0.003	0.022	0.003	0.007
0.093	0.004	0.242	0.061	0.011	0.008	-0.035	-0.009	0.073	0.017	0.016
0.105	0.017	0.057	0.07	0.043	0.011	-0.024	-0.01	0.039	0.021	0.02
0.162	0.008	0.19	0.06	0.062	0.014	-0.02	0.002	-0.011	-0.003	0.004
0.216	-0.009	0.619	0.048	0.038	0.017	-0.027	-0.001	0.023	-0.013	0.005
0.168	-0.002	0.892	0.049	0.039	0.015	-0.021	-0.013	0.045	0.003	0.019
0.129	-0.024	0.875	0.047	0.054	0.005	-0.009	-0.006	0.009	0.004	0.023
0.153	-0.094	0.795	0.04	0.045	-0.002	-0.01	0.002	-0.01	0	0.018
0.127	-0.123	0.664	0.045	0.037	-0.003	-0.017	-0.007	0.01	0.011	0.018
0.051	-0.082	0.391	0.065	0.046	0.007	-0.021	-0.011	0.001	0.017	0.018
0.033	-0.047	0.115	0.076	0.047	0.018	-0.017	0.002	-0.034	0.015	0.008
0.054	-0.025	0.106	0.063	0.02	0.012	-0.01	0.009	-0.02	0.017	0.005
0.053	-0.004	0.441	0.05	0.014	0.006	-0.008	0.01	0.008	0.012	0.018
0.122	-0.019	0.876	0.05	0.042	0.015	-0.009	0.008	0.006	-0.001	0.027
0.245	-0.045	1.204	0.05	0.044	0.018	-0.005	0	0.015	-0.005	0.02
0.262	-0.046	1.326	0.048	0.028	0.011	-0.004	-0.002	0.022	-0.007	0.009
0.211	-0.044	1.21	0.057	0.031	0.013	-0.012	0.003	-0.004	-0.011	0.003
0.203	-0.062	1.094	0.057	0.032	0.014	-0.016	-0.001	-0.023	0.003	-0.001
0.226	-0.058	1.123	0.045	0.028	0.005	-0.01	-0.014	0.003	0.02	-0.001
0.247	-0.038	1.107	0.054	0.038	0.005	-0.008	-0.019	0.019	0.007	-0.003
0.241	-0.065	0.934	0.066	0.04	0.014	-0.019	-0.01	0.006	-0.012	-0.008
0.168	-0.087	0.698	0.057	0.017	0.009	-0.027	-0.002	0.024	-0.002	0.004
0.07	-0.073	0.486	0.06	0.008	0.001	-0.023	-0.002	0.043	-0.003	0.017
0.055	-0.107	0.303	0.073	0.027	0.004	-0.011	-0.003	0.027	-0.023	0.007
0.088	-0.157	0.186	0.064	0.042	0	-0.011	-0.009	0.018	-0.024	0.002
0.082	-0.124	0.172	0.057	0.057	-0.005	-0.016	-0.011	0.028	-0.009	0.018
0.082	-0.081	0.227	0.059	0.071	0.005	-0.007	-0.004	0.028	0.003	0.02
0.085	-0.085	0.314	0.055	0.053	0.011	-0.008	-0.005	0.016	0.005	0.004
0.011	-0.044	0.383	0.056	0.022	0.011	-0.018	-0.015	0.033	0.007	0.001
-0.063	0.033	0.411	0.066	0.027	0.017	-0.009	-0.017	0.05	0.016	0.017
-0.033	0.03	0.429	0.066	0.042	0.018	-0.006	-0.007	0.016	0.02	0.03
-0.029	-0.013	0.448	0.053	0.029	0.013	-0.023	-0.003	0	0.015	0.029
-0.108	0.005	0.461	0.06	0.028	0.008	-0.027	-0.008	0.034	0.012	0.026
-0.114	0.019	0.482	0.085	0.062	0.011	-0.014	-0.007	0.035	0.009	0.024
-0.039	-0.01	0.521	0.078	0.079	0.02	-0.009	0.003	0.007	0.01	0.026
0.045	-0.008	0.529	0.049	0.047	0.025	-0.013	0.003	0.017	0.008	0.03
0.135	0.01	0.476	0.053	0.025	0.028	-0.008	-0.002	0.034	0	0.03
0.137	-0.004	0.451	0.068	0.048	0.025	-0.008	-0.002	0.016	-0.003	0.024
0.032	-0.012	0.493	0.06	0.061	0.014	-0.018	-0.01	0.007	0.012	0.017
-0.026	-0.002	0.51	0.058	0.053	0.01	-0.014	-0.015	0	0.025	0.012
-0.02	-0.025	0.515	0.068	0.052	0.017	-0.006	-0.002	-0.016	0.009	0.013
-0.011	-0.078	0.591	0.064	0.044	0.014	-0.013	0.008	0	-0.001	0.018
-0.004	-0.091	0.657	0.058	0.021	0.002	-0.011	0.003	0.025	0.012	0.023
-0.016	-0.058	0.683	0.063	0.016	-0.001	-0.001	-0.006	0.01	0.004	0.018
-0.004	-0.041	0.738	0.067	0.03	0.003	-0.01	-0.004	-0.006	-0.009	0.009
0.022	-0.038	0.706	0.067	0.037	0.005	-0.02	0.002	0.004	0.003	0.007
-0.023	-0.035	0.533	0.072	0.053	0.008	-0.011	0.001	-0.007	0.006	0.002
-0.112	-0.043	0.433	0.074	0.066	0.006	-0.003	-0.004	-0.029	-0.004	-0.001
-0.168	-0.038	0.525	0.061	0.04	0.006	-0.012	-0.013	-0.006	-0.007	0.004
-0.143	-0.03	0.704	0.048	0.018	0.01	-0.02	-0.012	0.027	-0.007	0.01
-0.03	-0.047	0.871	0.051	0.031	0.006	-0.019	-0.002	0.021	-0.002	0.005
0.055	-0.059	0.968	0.054	0.033	0	-0.015	-0.001	0.011	0.006	0.005
0.018	-0.057	0.926	0.056	0.03	0.006	-0.017	-0.007	0.036	0.006	0.015
0.126	-0.059	0.76	0.063	0.046	0.013	-0.021	-0.001	0.05	-0.007	0.015
0.424	-0.071	0.59	0.053	0.059	0.015	-0.018	0.007	0.034	-0.011	0.009
0.484	-0.079	0.467	0.033	0.058	0.01	-0.02	-0.002	0.043	0.011	0.018
0.457	-0.05	0.342	0.041	0.058	0.006	-0.017	-0.016	0.045	0.03	0.029
0.665	-0.027	0.216	0.062	0.049	0.01	-0.01	-0.016	0.007	0.017	0.017
0.766	-0.052	0.186	0.057	0.009	0.011	-0.016	-0.006	0.036	0.004	0.007
0.495	-0.057	0.288	0.051	-0.023	0.006	-0.019	-0.004	0.098	0.019	0.016
0.156	-0.02	0.389	0.062	-0.001	0.003	-0.009	-0.011	0.07	0.023	0.014
0.101	-0.005	0.424	0.059	0.025	0.002	-0.012	-0.013	0.019	0.008	0.004
0.144	-0.002	0.418	0.046	0.028	0.005	-0.02	-0.01	0.026	0.013	0.016
0.037	0.024	0.305	0.051	0.042	0.008	-0.008	-0.007	0.042	0.019	0.029
-0.041	0.03	0.167	0.061	0.057	0.006	0	-0.005	0.029	0.01	0.024
0.011	-0.014	0.22	0.057	0.048	0.004	-0.015	-0.004	0.021	0.007	0.017
0.124	-0.035	0.354	0.054	0.033	0.011	-0.018	-0.007	0.02	0.009	0.018
0.272	-0.024	0.38	0.08	0.031	0.017	-0.012	-0.008	-0.005	0.007	0.016
0.318	-0.046	0.436	0.1	0.033	0.015	-0.019	-0.002	0.002	0.009	0.009
0.155	-0.079	0.585	0.076	0.044	0.013	-0.018	-0.007	0.04	0.017	0.014
0.091	-0.074	0.62	0.053	0.067	0.016	-0.004	-0.004	0.02	0.017	0.02
0.201	-0.059	0.44	0.054	0.081	0.019	-0.004	0.013	-0.017	0.009	0.024
0	-0.055	0.24	0.047	0.063	0.018	-0.006	0.011	-0.02	0.007	0.031
-0.437	-0.036	0.199	0.044	0.034	0.014	-0.002	-0.001	-0.018	0.006	0.019
-0.569	-0.023	0.263	0.061	0.034	0.014	-0.007	0.002	-0.015	0	-0.001
-0.284	-0.034	0.313	0.063	0.036	0.013	-0.008	0.007	-0.024	0.003	0.001
0.098	-0.015	0.317	0.043	0.018	0.015	-0.005	0.002	-0.053	0.014	0.003
0.217	0.011	0.481	0.036	0.033	0.021	-0.01	-0.01	-0.064	0.006	-0.001
0.143	-0.026	0.926	0.049	0.079	0.021	-0.009	-0.016	-0.042	-0.011	0.006
0.125	-0.084	1.267	0.059	0.07	0.017	-0.01	-0.005	0.004	-0.002	0
0.15	-0.093	1.26	0.055	0.027	0.009	-0.016	0.002	0.055	0.012	-0.012
0.093	-0.076	1.178	0.054	0.013	0.01	-0.006	-0.011	0.078	0.012	-0.004
-0.048	-0.07	1.125	0.061	0.005	0.016	-0.001	-0.016	0.059	0.022	0.009
-0.112	-0.058	0.945	0.057	0.003	0.015	-0.004	-0.005	0.04	0.032	0.011
-0.005	-0.049	0.702	0.046	0.022	0.015	0	-0.003	0.035	0.006	0.005
0.122	-0.065	0.558	0.049	0.039	0.013	0.005	-0.009	0.029	-0.02	0.007
0.083	-0.055	0.506	0.047	0.047	0.002	0.005	-0.012	0.049	-0.003	0.023
0.04	-0.011	0.477	0.048	0.052	-0.001	-0.006	-0.012	0.044	0.01	0.028
0.168	-0.014	0.447	0.069	0.044	0.003	-0.017	0.002	-0.01	-0.006	0.016
0.231	-0.053	0.395	0.064	0.027	0.004	-0.012	0.007	-0.012	-0.008	0.009
0.094	-0.05	0.305	0.044	0.034	0.009	-0.011	-0.008	0.04	0.009	0.016
-0.02	-0.021	0.248	0.06	0.055	0.015	-0.017	-0.008	0.043	0.012	0.02
-0.008	-0.026	0.275	0.069	0.046	0.014	-0.018	-0.003	0.018	0.012	0.015
-0.048	-0.038	0.325	0.06	0.035	0.011	-0.015	-0.014	0.031	0.013	0.014
-0.144	-0.02	0.348	0.076	0.059	0.015	-0.009	-0.012	0.037	-0.006	0.023
-0.1	-0.003	0.361	0.081	0.066	0.019	-0.01	-0.004	0.015	-0.017	0.028
0.027	-0.017	0.397	0.062	0.039	0.014	-0.015	-0.01	0.022	0.01	0.021
0.064	-0.032	0.45	0.07	0.039	0.01	-0.016	-0.008	0.043	0.028	0.012
0.042	-0.03	0.462	0.09	0.057	0.013	-0.014	0.012	0.025	0.015	0.009
0.016	-0.045	0.451	0.085	0.052	0.014	-0.008	0.013	0.001	0.007	0.014
-0.013	-0.056	0.446	0.066	0.042	0.013	-0.005	-0.007	0.01	0.016	0.021
0.026	-0.042	0.458	0.062	0.039	0.007	-0.009	-0.004	0.014	0.014	0.021
0.073	-0.049	0.549	0.063	0.039	0.008	-0.017	0.011	-0.004	0.007	0.017
0.05	-0.061	0.697	0.045	0.025	0.016	-0.021	0.01	-0.018	0.019	0.019
0.066	-0.042	0.826	0.039	0.01	0.008	-0.016	0.007	-0.032	0.028	0.021
0.115	-0.015	0.922	0.041	0.017	-0.001	-0.017	0.007	-0.041	0.012	0.013
0.093	-0.007	1.02	0.023	0.03	0.005	-0.026	0.005	-0.029	0.003	0.009
0.049	-0.027	1.243	0.019	0.028	0.005	-0.023	0.005	-0.018	0.004	0.01
0.054	-0.044	1.594	0.043	0.025	0	-0.016	0.003	-0.021	-0.015	-0.003
0.089	-0.028	1.668	0.064	0.036	-0.003	-0.019	-0.01	0.009	-0.036	-0.01
0.115	0	1.228	0.076	0.032	-0.004	-0.017	-0.014	0.052	-0.032	-0.001
0.126	0.007	0.709	0.076	0.021	0	-0.014	-0.003	0.03	-0.023	0.003
0.121	-0.018	0.45	0.078	0.031	0.011	-0.016	-0.013	-0.006	-0.017	0.002
0.094	-0.039	0.35	0.086	0.023	0.024	-0.015	-0.026	0.034	-0.001	0.009
0.099	-0.026	0.346	0.076	0.019	0.022	-0.009	-0.018	0.08	0.005	0.02
0.142	-0.02	0.386	0.06	0.05	0.011	-0.007	-0.014	0.054	-0.003	0.021
0.096	-0.032	0.404	0.056	0.049	0.006	-0.011	-0.008	0.032	0	0.016
-0.025	-0.024	0.373	0.056	0.028	0.003	-0.016	0.005	0.063	0.009	0.024
-0.047	-0.009	0.258	0.062	0.036	0.001	-0.015	0	0.079	0.004	0.027
0.061	-0.01	0.174	0.067	0.036	0.008	-0.006	-0.009	0.047	0.006	0.016
0.142	-0.02	0.146	0.052	0.031	0.011	0.002	-0.013	0.02	0.019	0.009
0.131	-0.001	0.007	0.048	0.055	0.004	0	-0.013	0.035	0.013	0.012
0.163	0.048	-0.08	0.053	0.075	0.007	-0.007	0.003	0.03	-0.004	0.019
0.217	0	0.132	0.048	0.059	0.014	-0.012	0.013	0.004	-0.003	0.016
0.149	-0.144	0.361	0.069	0.039	0.012	-0.021	0.002	0.025	0.009	0.021
0.072	-0.239	0.333	0.089	0.058	0.011	-0.021	-0.007	0.028	0.013	0.026
0.093	-0.276	0.237	0.071	0.088	0.013	-0.013	0	-0.008	0.011	0.014
0.077	-0.238	0.234	0.062	0.079	0.014	-0.018	0.006	0.004	0.012	0.014
0.005	-0.1	0.265	0.074	0.065	0.022	-0.028	0.004	0.036	0.007	0.025
0.009	-0.01	0.319	0.077	0.063	0.021	-0.022	0.001	0.039	0.004	0.017
0.069	-0.032	0.421	0.066	0.04	0.007	-0.012	-0.01	0.026	0.02	0.012
0.089	-0.059	0.508	0.052	0.03	0.011	-0.012	-0.015	0.011	0.027	0.022
0.094	-0.053	0.557	0.049	0.061	0.023	-0.016	-0.007	-0.002	0.014	0.023
0.104	-0.052	0.602	0.05	0.068	0.018	-0.011	-0.006	-0.003	0.02	0.014
0.072	-0.046	0.576	0.039	0.029	0.009	-0.001	-0.006	0.023	0.038	0.012
0.043	-0.036	0.491	0.035	0.02	0.006	-0.002	0	0.023	0.031	0.018
0.091	-0.041	0.452	0.045	0.045	0.01	-0.011	0.002	-0.015	0.009	0.018
0.148	-0.052	0.409	0.06	0.032	0.012	-0.015	-0.004	-0.019	-0.001	0.011
0.153	-0.044	0.327	0.073	0.007	0.009	-0.014	-0.004	-0.009	-0.001	0.011
0.147	-0.036	0.293	0.075	0.02	0.007	-0.016	-0.002	-0.019	-0.002	0.005
0.121	-0.07	0.309	0.058	0.025	0.006	-0.018	-0.002	-0.012	0	-0.002
0.077	-0.082	0.309	0.046	0.014	0.012	-0.016	-0.003	0.01	0.009	0.005
0.083	-0.031	0.304	0.049	0.027	0.019	-0.011	-0.008	0.004	0.004	0.001
0.092	-0.023	0.338	0.053	0.048	0.011	-0.008	-0.009	-0.01	-0.006	-0.006
0.03	-0.048	0.37	0.057	0.04	0.006	-0.003	-0.005	0.015	0.007	0.01
-0.008	-0.026	0.353	0.066	0.036	0.007	0	-0.011	0.037	0.014	0.02
0.052	-0.019	0.278	0.078	0.05	0.007	-0.006	-0.012	0.022	0.003	0.015
0.106	-0.043	0.276	0.077	0.03	0.008	-0.011	-0.006	0.017	0.006	0.021
0.065	-0.032	0.655	0.067	0.009	0.009	-0.006	-0.006	0.038	0.017	0.033
0.037	-0.017	1.254	0.065	0.034	0.018	-0.01	-0.001	0.036	0.009	0.021
0.084	-0.019	1.419	0.056	0.038	0.028	-0.021	0.006	0.012	-0.004	0.006
0.069	0	1.122	0.039	0.016	0.021	-0.026	-0.003	0.023	0	0.013
-0.032	0.016	1.005	0.039	0.038	0.016	-0.024	-0.011	0.036	0.005	0.021
-0.08	0	1.224	0.053	0.068	0.022	-0.014	-0.01	0.008	-0.003	0.016
-0.078	-0.015	1.314	0.058	0.049	0.02	-0.002	-0.011	0.002	0.003	0.018
-0.098	-0.005	1.154	0.055	0.033	0.007	-0.002	-0.012	0.03	0.02	0.014
-0.075	0.005	0.979	0.063	0.06	0.005	-0.006	-0.002	0.027	0.013	0.009
0.017	-0.008	0.873	0.062	0.061	0.009	-0.014	0.005	0.018	-0.006	0.024
0.057	-0.008	0.821	0.037	0.026	0.008	-0.018	-0.005	0.038	-0.01	0.029
0.024	0.008	0.791	0.042	0.042	0.006	-0.014	-0.015	0.037	-0.008	0.017
0.01	0.008	0.744	0.069	0.077	0.01	-0.016	-0.008	0.023	0.002	0.01
0.008	0	0.641	0.06	0.06	0.009	-0.023	0.002	0.039	0.023	0.011
-0.001	0.011	0.448	0.045	0.04	0.007	-0.015	0.001	0.04	0.028	0.014
0.064	0.018	0.231	0.057	0.056	0.011	-0.003	0	0.007	0.007	0.003
0.201	-0.022	0.151	0.065	0.057	0.009	0.001	0	-0.004	-0.004	-0.007
0.272	-0.077	0.241	0.051	0.027	0.008	-0.003	-0.006	0.011	0.011	0.001
0.274	-0.097	0.331	0.044	0.012	0.012	-0.005	-0.007	0.009	0.019	0.009
0.29	-0.091	0.39	0.057	0.021	0.009	-0.009	0.001	-0.002	0.003	0.009
0.275	-0.085	0.482	0.066	0.019	0	-0.019	-0.002	-0.007	-0.006	0.011
0.215	-0.071	0.504	0.066	0.018	0	-0.023	-0.016	0.006	-0.003	0.017
0.189	-0.049	0.498	0.074	0.025	0.007	-0.023	-0.018	0.016	-0.006	0.016
0.224	-0.054	0.614	0.079	0.012	0.012	-0.015	-0.004	0.005	0.001	0.005
0.227	-0.053	0.718	0.069	0.004	0.01	-0.001	0.003	0.006	0.012	0.007
0.15	-0.035	0.697	0.071	0.024	0.008	0.001	-0.001	-0.004	-0.003	0.013
0.101	-0.047	0.652	0.079	0.037	0.011	-0.006	0.002	-0.015	-0.02	0.004
0.104	-0.055	0.604	0.066	0.029	0.014	-0.009	0	0.01	-0.009	0.003
0.091	-0.057	0.5	0.054	0.036	0.013	-0.013	-0.012	0.019	0.011	0.012
0.057	-0.068	0.391	0.055	0.048	0.009	-0.014	-0.018	0.005	0.021	0.013
0.05	-0.05	0.353	0.051	0.038	0.008	-0.015	-0.011	0.009	0.032	0.014
0.109	-0.031	0.363	0.056	0.032	0.011	-0.018	0.001	0.034	0.031	0.023
0.152	-0.041	0.378	0.072	0.04	0.015	-0.015	0	0.04	0.005	0.023
0.138	-0.05	0.409	0.072	0.038	0.01	-0.012	-0.012	0.022	-0.007	0.014
0.139	-0.039	0.441	0.06	0.028	0.001	-0.019	-0.018	0.033	0.007	0.014
0.125	-0.023	0.444	0.059	0.054	0.004	-0.022	-0.012	0.051	0.01	0.022
0.055	-0.033	0.439	0.062	0.076	0.014	-0.011	0.002	0.024	0.007	0.023
-0.005	-0.044	0.453	0.059	0.034	0.015	-0.008	0	0.007	0.011	0.027
0.001	-0.018	0.465	0.058	0.013	0.014	-0.011	-0.016	0.038	0.012	0.029
0.068	0.002	0.477	0.062	0.048	0.014	-0.008	-0.012	0.045	0.012	0.018
0.163	-0.018	0.517	0.068	0.058	0.006	-0.01	-0.001	0.009	0.006	0.012
0.232	-0.026	0.552	0.063	0.044	0.005	-0.012	-0.005	0.011	-0.001	0.015
0.253	-0.03	0.537	0.057	0.048	0.012	-0.008	-0.008	0.024	0.003	0.012
0.243	-0.058	0.523	0.065	0.054	0.014	-0.016	-0.001	0.009	0.006	0.009
0.166	-0.058	0.557	0.057	0.041	0.012	-0.025	0.001	0.02	0.007	0.016
0.045	-0.031	0.559	0.039	0.042	0.008	-0.022	-0.003	0.026	0.005	0.025
-0.007	-0.034	0.515	0.031	0.058	0.008	-0.02	-0.002	-0.001	-0.007	0.022
-0.012	-0.057	0.508	0.027	0.04	0.007	-0.01	0.005	-0.012	-0.007	0.015
-0.021	-0.06	0.513	0.035	0.014	0.006	0.008	0.003	-0.004	0.008	0.019
0.014	-0.066	0.482	0.041	0.038	0.01	0	-0.005	0.001	0.008	0.013
0.089	-0.116	0.459	0.029	0.061	0.004	-0.016	-0.006	0.019	0.009	0.001
0.14	-0.159	0.46	0.025	0.037	0.001	-0.004	-0.004	0.036	0.019	0.009
0.134	-0.143	0.454	0.034	0.033	0.016	0.006	-0.002	0.009	0.01	0.019
0.093	-0.114	0.453	0.038	0.057	0.019	-0.012	0	-0.011	-0.005	0.011
0.027	-0.105	0.474	0.046	0.043	0.006	-0.028	-0.006	0.026	-0.005	0.008
-0.059	-0.082	0.492	0.06	0.03	0.001	-0.024	-0.005	0.045	-0.004	0.015
-0.089	-0.042	0.538	0.071	0.05	0.008	-0.011	0.006	0.011	-0.006	0.01
-0.065	-0.018	0.68	0.083	0.049	0.017	-0.007	0.004	0	0.011	0.003
-0.08	0.002	0.847	0.085	0.025	0.018	-0.015	-0.004	0.042	0.03	0.009
-0.075	0.017	0.947	0.079	0.013	0.012	-0.017	-0.001	0.057	0.019	0.005
0.001	-0.016	0.991	0.067	0.018	0.011	-0.007	0.006	0.021	-0.004	0
0.015	-0.062	0.964	0.049	0.017	0.015	-0.007	0.006	0.01	-0.007	0.008
-0.037	-0.042	0.834	0.057	0.019	0.016	-0.011	-0.008	0.021	0.001	0.008
-0.025	-0.008	0.635	0.081	0.045	0.018	-0.004	-0.011	0.011	-0.003	0.007
0.007	-0.023	0.43	0.076	0.051	0.021	-0.004	-0.003	0.017	-0.006	0.009
-0.003	-0.029	0.299	0.064	0.026	0.017	-0.015	-0.006	0.048	0.012	0
-0.003	0.002	0.272	0.064	0.035	0.01	-0.016	-0.008	0.037	0.022	0.002
-0.023	0.011	0.297	0.061	0.042	0.007	-0.009	-0.005	0	0.014	0.016
-0.035	-0.008	0.32	0.067	0.014	0.002	-0.011	-0.009	0.006	0.008	0.022
0.028	-0.016	0.323	0.077	0.03	0.007	-0.017	-0.012	0.029	-0.002	0.02
0.073	-0.002	0.337	0.078	0.072	0.017	-0.017	-0.009	0.044	-0.002	0.018
0.093	-0.002	0.438	0.075	0.063	0.015	-0.018	-0.007	0.062	0.019	0.02
0.132	-0.023	0.645	0.067	0.045	0.01	-0.022	-0.005	0.047	0.035	0.031
0.109	-0.028	0.825	0.07	0.042	0.006	-0.019	-0.009	0.01	0.025	0.033
0.079	-0.028	0.896	0.078	0.037	0.006	-0.005	-0.014	0.003	0.005	0.027
0.131	-0.038	0.932	0.061	0.05	0.01	-0.004	-0.016	0.02	0.002	0.025
0.14	-0.042	0.829	0.058	0.07	0.005	-0.017	0	0.022	0.004	0.017
0.071	-0.044	0.499	0.078	0.08	-0.001	-0.013	0.02	0.007	-0.001	0.017
0.065	-0.049	0.287	0.068	0.059	0.004	-0.005	0.012	-0.001	0.004	0.031
0.083	-0.022	0.36	0.049	0.019	0.014	-0.017	-0.002	-0.002	0.004	0.021
0.071	-0.012	0.369	0.054	0.022	0.02	-0.019	0.005	-0.016	-0.003	0.002
0.129	-0.066	0.26	0.055	0.039	0.013	-0.008	0.002	-0.02	0.007	0.004
0.164	-0.077	0.315	0.057	0.019	-0.002	-0.011	-0.01	-0.001	0.021	0.012
0.116	-0.038	0.471	0.065	0.017	-0.007	-0.015	-0.004	-0.014	0.011	0.018
0.14	-0.04	0.561	0.054	0.038	0.003	-0.012	0.009	-0.045	-0.01	0.014
0.188	-0.047	0.636	0.042	0.035	0.016	-0.014	0.003	0	-0.018	0.004
0.153	-0.04	0.659	0.053	0.049	0.013	-0.012	-0.012	0.059	-0.009	0.003
0.122	-0.049	0.576	0.062	0.085	0.002	-0.013	-0.008	0.032	-0.004	-0.001
0.129	-0.041	0.499	0.053	0.073	0.009	-0.022	0.004	-0.002	-0.001	-0.001
0.123	-0.022	0.425	0.049	0.045	0.019	-0.026	0	0.017	0.002	0.009
0.108	-0.038	0.272	0.057	0.063	0.016	-0.018	-0.004	0.018	-0.012	0
0.129	-0.056	0.14	0.057	0.054	0.015	-0.003	-0.005	0.005	-0.026	-0.011
0.174	-0.038	0.142	0.049	-0.006	0.011	0.002	-0.021	0.033	-0.008	0.006
0.185	-0.03	0.296	0.052	-0.01	0.007	-0.01	-0.026	0.044	0.016	0.026
0.162	-0.055	0.529	0.045	0.025	0.012	-0.023	-0.012	0.01	0.016	0.022
0.121	-0.063	0.605	0.02	0.009	0.016	-0.024	-0.007	0.008	0.02	0.006
0.049	-0.023	0.432	0.02	0	0.014	-0.011	-0.008	0.039	0.031	0.005
0	0.005	0.299	0.043	0.036	0.009	-0.006	-0.005	0.032	0.02	0.013
0.017	-0.028	0.439	0.056	0.048	0.005	-0.017	-0.007	0.003	0.002	0.01
-0.007	-0.053	0.74	0.056	0.03	0.01	-0.019	-0.009	0.016	0.004	0.015
-0.065	-0.066	0.983	0.051	0.031	0.016	-0.015	-0.008	0.031	0.006	0.023
-0.032	-0.104	1.095	0.056	0.03	0.018	-0.019	-0.002	0.006	-0.003	0.021
0.006	-0.088	1.124	0.072	0.017	0.013	-0.019	0.001	0.003	0.009	0.019
-0.017	-0.006	1.091	0.087	0.021	0.008	-0.01	-0.005	0.029	0.032	0.024
0.005	0.034	1.006	0.083	0.027	0.014	-0.007	-0.01	0.029	0.028	0.024
0.032	0	0.904	0.075	0.029	0.021	-0.008	-0.006	0.025	0.019	0.015
-0.012	-0.029	0.722	0.087	0.054	0.018	0	-0.008	0.049	0.026	0.015
-0.051	-0.015	0.437	0.097	0.089	0.015	0.006	-0.01	0.044	0.023	0.023
-0.014	-0.006	0.159	0.086	0.101	0.012	-0.002	-0.004	0.014	0.014	0.024
0.08	-0.008	-0.029	0.066	0.092	0.006	-0.006	-0.003	0.014	0.022	0.023
0.16	0.003	-0.044	0.051	0.079	0.009	0.007	-0.003	0.008	0.018	0.027
0.186	-0.017	0.135	0.052	0.058	0.018	0.016	0.004	-0.014	0.001	0.025
0.154	-0.056	0.352	0.051	0.034	0.008	0.007	0.002	-0.004	0.005	0.015
0.103	-0.034	0.501	0.045	0.023	-0.001	0.003	-0.006	0.005	0.02	0.009
0.104	0.003	0.611	0.046	0.037	0.008	0.006	0.002	-0.017	0.015	0.007
0.107	-0.011	0.7	0.044	0.054	0.007	-0.009	0.006	-0.018	0.001	0.01
0.023	-0.021	0.683	0.046	0.036	0.002	-0.024	-0.005	0.004	0	0.011
-0.026	-0.035	0.492	0.055	0.02	0.015	-0.019	-0.007	0	-0.005	0.006
0.057	-0.112	0.229	0.057	0.034	0.024	-0.02	0.002	-0.012	-0.028	-0.006
0.109	-0.195	0.041	0.054	0.038	0.022	-0.024	0.003	0.009	-0.031	-0.01
0.072	-0.206	-0.037	0.063	0.024	0.016	-0.022	-0.014	0.042	-0.01	0.006
0.1	-0.151	-0.022	0.073	0.023	0.015	-0.021	-0.025	0.042	-0.004	0.008
0.155	-0.099	0.113	0.061	0.044	0.023	-0.017	-0.016	0.023	-0.006	-0.003
0.095	-0.061	0.354	0.042	0.037	0.024	-0.015	-0.016	0.037	0.009	0.005
0.038	-0.02	0.563	0.042	0.012	0.008	-0.018	-0.017	0.053	0.014	0.02
0.095	-0.026	0.694	0.056	0.02	0	-0.019	-0.003	0.023	0.009	0.023
0.138	-0.06	0.798	0.057	0.015	0.009	-0.021	-0.002	0.006	0.013	0.02
0.068	-0.034	0.835	0.052	0.013	0.014	-0.022	-0.01	0.031	0.001	0.022
0.022	-0.004	0.829	0.061	0.046	0.012	-0.024	-0.004	0.024	-0.017	0.023
0.087	-0.037	0.832	0.063	0.049	0.01	-0.026	0.004	0	-0.001	0.012
0.113	-0.049	0.72	0.053	0.03	0.002	-0.025	0.008	0.029	0.021	0.009
0.081	-0.012	0.614	0.059	0.039	-0.004	-0.02	0.012	0.042	0.009	0.015
0.099	-0.015	0.84	0.066	0.051	0.006	-0.02	0.011	-0.005	-0.005	0.009
0.12	-0.043	1.173	0.057	0.039	0.016	-0.02	0.008	-0.006	0.009	0.007
0.118	-0.028	1.223	0.054	0.029	0.013	-0.015	0	0.037	0.021	0.015
0.128	-0.012	1.15	0.07	0.045	0.009	-0.012	-0.008	0.024	0.013	0.017
0.109	-0.03	1.137	0.081	0.058	0.006	-0.019	0	0.001	0.012	0.017
0.057	-0.03	1.006	0.076	0.049	0.004	-0.027	0.001	0.044	0.021	0.025
0.026	-0.019	0.687	0.07	0.055	0.007	-0.017	-0.013	0.063	0.02	0.024
0.052	-0.026	0.451	0.072	0.066	0.011	-0.006	-0.014	0.024	0.016	0.017
0.124	-0.011	0.593	0.062	0.061	0.005	-0.01	-0.007	0.02	0.019	0.024
0.165	0.004	0.978	0.053	0.058	0	-0.004	-0.003	0.037	0.014	0.036
0.152	-0.022	1.179	0.059	0.053	0.006	0.01	-0.002	0.007	0.003	0.031
0.139	-0.05	1.06	0.063	0.043	0.011	0.006	0	-0.017	0.001	0.018
0.101	-0.056	0.786	0.064	0.044	0.015	-0.002	0.001	0.009	0.005	0.01
0.032	-0.059	0.51	0.063	0.044	0.019	0	0.001	0.005	-0.002	0.005
0.052	-0.063	0.273	0.05	0.036	0.009	0.007	0	-0.027	-0.013	0.004
0.127	-0.044	0.117	0.043	0.023	0.004	0.004	-0.007	-0.008	-0.009	0.01
0.124	-0.021	0.148	0.055	0.009	0.015	-0.005	-0.002	0.005	-0.008	0.015
0.104	-0.038	0.3	0.059	0.007	0.011	-0.008	0.003	-0.014	-0.018	0.009
0.141	-0.058	0.414	0.051	0.007	-0.007	-0.012	-0.014	0.016	-0.01	-0.006
0.159	-0.037	0.48	0.059	0.02	-0.004	-0.018	-0.02	0.067	0.002	-0.009
0.133	-0.032	0.521	0.074	0.049	0.01	-0.015	-0.003	0.045	-0.007	0.001
0.116	-0.053	0.504	0.063	0.039	0.014	-0.013	-0.001	-0.004	-0.002	0.01
0.071	-0.024	0.412	0.045	0.005	0.011	-0.017	-0.013	0.022	0.014	0.012
-0.004	0.019	0.313	0.051	0.025	0.008	-0.016	-0.012	0.054	0.012	0.007
0.01	0.007	0.284	0.052	0.054	0.006	-0.013	-0.009	0.031	0.006	0.002
0.072	-0.01	0.316	0.046	0.03	0.008	-0.015	-0.012	0.036	0.01	0.008
0.052	-0.004	0.399	0.049	0.018	0.013	-0.021	-0.007	0.062	0.005	0.018
0.006	-0.009	0.533	0.041	0.04	0.019	-0.023	0.001	0.033	0.002	0.019
0.01	-0.051	0.63	0.041	0.04	0.016	-0.02	-0.006	0.003	0.016	0.02
0.028	-0.127	0.591	0.059	0.02	0.014	-0.012	-0.012	0.018	0.028	0.025
0.07	-0.179	0.48	0.062	0.027	0.018	-0.004	-0.005	0.013	0.018	0.022
0.107	-0.175	0.336	0.06	0.049	0.017	-0.01	0.002	-0.012	0	0.01
0.049	-0.142	0.152	0.065	0.03	0.013	-0.019	-0.004	0.004	-0.005	0.007
0.006	-0.091	0.097	0.063	0.024	0.008	-0.011	-0.01	0.025	0.002	0.014
0.068	-0.035	0.211	0.063	0.066	0.006	0.002	-0.007	0.013	0.015	0.017
0.081	0.01	0.314	0.061	0.076	0.017	0.005	0.002	0.014	0.031	0.015
0.025	0.028	0.405	0.06	0.052	0.02	-0.002	0.007	0.022	0.04	0.014
0.043	0.012	0.571	0.071	0.055	0.006	-0.006	0.005	0.004	0.021	0.018
0.089	-0.019	0.699	0.077	0.064	0.006	-0.008	0.003	0.009	-0.002	0.018
0.035	-0.028	0.7	0.069	0.061	0.01	-0.02	0.003	0.052	0.003	0.012
-0.004	-0.008	0.627	0.061	0.074	0.007	-0.029	0.002	0.046	0.005	0.015
0.113	-0.021	0.501	0.061	0.081	0.012	-0.024	0	-0.004	-0.003	0.022
0.231	-0.064	0.399	0.057	0.05	0.019	-0.013	0.003	-0.008	0.009	0.024
0.236	-0.057	0.412	0.058	0.037	0.015	-0.007	0.007	0.015	0.016	0.022
0.256	-0.029	0.433	0.071	0.053	0.013	-0.007	0.001	-0.007	0.001	0.012
0.319	-0.04	0.374	0.068	0.042	0.018	-0.01	-0.001	-0.024	-0.003	-0.002
0.315	-0.035	0.317	0.057	0.016	0.012	-0.011	0.006	0.017	0.01	0.01
0.254	-0.019	0.305	0.059	0.006	0.007	-0.002	0.009	0.012	0.014	0.027
0.221	-0.048	0.314	0.052	0.003	0.015	0.002	0.006	-0.035	0.003	0.012
0.127	-0.067	0.355	0.039	-0.007	0.014	-0.004	-0.005	-0.011	0.003	0.001
-0.022	-0.035	0.41	0.048	0.009	0.007	-0.007	-0.015	0.028	0.017	0.019
0.006	-0.013	0.463	0.066	0.042	0.011	-0.015	-0.014	0.012	0.003	0.028
0.118	-0.033	0.574	0.06	0.042	0.011	-0.023	-0.01	-0.003	-0.022	0.009
0.054	-0.048	0.71	0.05	0.042	0.008	-0.022	-0.014	0.016	-0.019	0.002
-0.044	-0.037	0.796	0.055	0.062	0.01	-0.017	-0.008	0.033	-0.011	0.012
-0.01	-0.04	0.85	0.048	0.063	0.013	-0.013	-0.001	0.032	-0.008	0.012
0.029	-0.048	0.835	0.046	0.047	0.012	-0.015	-0.006	0.044	0.003	0.016
-0.016	-0.024	0.701	0.066	0.054	0.008	-0.022	-0.012	0.043	0.011	0.028
-0.033	-0.016	0.559	0.072	0.082	0.003	-0.021	-0.009	0.005	0.019	0.023
0.03	-0.048	0.447	0.058	0.068	0.002	-0.016	-0.003	0.019	0.024	0.013
0.031	-0.046	0.252	0.052	0.026	0.006	-0.014	-0.001	0.071	0.012	0.019
-0.01	-0.021	0.22	0.062	0.028	0.004	-0.008	-0.002	0.038	-0.007	0.02
0.035	-0.043	0.688	0.073	0.044	-0.001	-0.009	-0.006	-0.018	-0.01	0.01
0.044	-0.067	1.231	0.07	0.045	0.001	-0.025	-0.01	0.002	0.009	0.01
0.002	-0.048	1.299	0.063	0.053	0.005	-0.027	-0.011	0.018	0.008	0.019
0.041	-0.039	1.13	0.06	0.024	0.011	-0.012	-0.011	0.006	-0.012	0.017
0.061	-0.05	1.033	0.067	-0.025	0.016	-0.014	-0.008	0.021	0	0.009
0.004	-0.034	0.863	0.083	0.002	0.009	-0.019	-0.009	0.023	0.019	0.011
-0.016	-0.022	0.623	0.083	0.056	0.011	-0.011	-0.014	0.016	0.002	0.008
-0.003	-0.049	0.496	0.071	0.052	0.021	-0.006	-0.012	0.051	-0.006	0.011
-0.019	-0.056	0.423	0.072	0.047	0.016	-0.009	-0.008	0.066	0.02	0.023
-0.041	-0.041	0.303	0.072	0.073	0.01	-0.016	-0.011	0.016	0.026	0.013
-0.015	-0.05	0.219	0.055	0.054	0.011	-0.022	-0.012	-0.023	0.008	0.005
0.037	-0.05	0.193	0.043	0.002	0.006	-0.012	-0.009	0.008	0.005	0.025
0.082	-0.028	0.183	0.059	0.009	0.008	-0.008	-0.008	0.041	0.002	0.032
0.116	-0.028	0.273	0.073	0.04	0.013	-0.018	-0.006	0.014	-0.01	0.008
0.104	-0.057	0.457	0.053	0.02	0.003	-0.01	-0.003	0.003	0.002	-0.011
0.046	-0.059	0.596	0.043	-0.001	0	0	-0.01	0.026	0.03	0.001
0.016	-0.027	0.708	0.058	0.023	0.01	-0.009	-0.009	-0.009	0.027	0.012
0.03	-0.024	0.81	0.064	0.047	0.016	-0.015	0.006	-0.036	0.002	0.003
0.038	-0.042	0.77	0.058	0.045	0.013	-0.015	0.007	0.004	0.003	0.005
0.055	-0.036	0.594	0.045	0.047	0.007	-0.018	-0.003	0.016	-0.001	0.015
0.12	-0.04	0.446	0.038	0.057	0.01	-0.017	-0.003	-0.013	-0.031	0.006
0.194	-0.067	0.367	0.054	0.037	0.016	-0.016	0.001	-0.019	-0.026	-0.005
0.198	-0.061	0.29	0.067	0.014	0.014	-0.019	0	0.011	0.014	0.007
0.157	-0.044	0.161	0.057	0.039	0.013	-0.019	-0.005	0.049	0.019	0.017
0.139	-0.068	-0.006	0.041	0.056	0.01	-0.015	-0.009	0.048	0.003	0.012
0.097	-0.079	0.022	0.034	0.016	0.011	-0.013	-0.008	0.023	0.005	0.014
0.017	-0.047	0.388	0.038	0.002	0.023	-0.009	-0.001	0.027	0.007	0.019
0.009	-0.03	0.735	0.04	0.04	0.019	-0.008	0.001	0.046	0.005	0.014
0.079	-0.04	0.782	0.034	0.053	0.001	-0.014	-0.005	0.034	0.009	0.006
0.129	-0.023	0.71	0.028	0.036	0	-0.018	-0.007	0.024	0.01	0.008
0.124	0	0.658	0.031	0.036	0.016	-0.013	0.001	0.046	0.007	0.009
0.091	-0.021	0.61	0.033	0.051	0.02	-0.008	0	0.046	0.008	0.009
0.053	-0.024	0.603	0.037	0.054	0.01	-0.01	-0.008	0.033	0.012	0.022
0.015	0.018	0.652	0.064	0.063	0.006	-0.013	-0.013	0.026	0.011	0.03
-0.01	0.026	0.72	0.089	0.081	0.008	-0.009	-0.011	0.015	0.009	0.023
-0.033	0.004	0.816	0.078	0.06	0.014	-0.006	-0.002	0.043	0.018	0.024
-0.054	-0.009	0.911	0.064	0.04	0.019	-0.005	0.006	0.076	0.027	0.022
-0.029	-0.022	0.942	0.07	0.058	0.014	-0.003	0.004	0.046	0.022	0.009
0.008	-0.029	0.958	0.065	0.055	0.007	-0.012	-0.001	0.02	0.01	0.012
0.019	-0.019	0.977	0.056	0.03	0.013	-0.021	-0.002	0.033	0.012	0.02
0.078	-0.011	0.914	0.063	0.027	0.023	-0.02	-0.002	0.021	0.021	0.019
0.138	-0.034	0.743	0.078	0.03	0.024	-0.017	0	-0.002	0.014	0.013
0.086	-0.049	0.518	0.085	0.027	0.016	-0.007	-0.002	-0.005	0.008	0.01
0.066	-0.026	0.37	0.087	0.03	0.009	0.002	-0.003	-0.019	0.007	0.014
0.157	-0.041	0.383	0.085	0.035	0.007	0	0.001	-0.032	0	0.013
0.144	-0.095	0.459	0.072	0.038	0.003	0.005	-0.003	-0.018	0.011	0.007
0.029	-0.063	0.466	0.067	0.053	0.002	0.016	-0.009	-0.01	0.038	0.011
0.043	-0.008	0.34	0.078	0.058	0.004	0.019	-0.008	-0.028	0.036	0.012
0.146	-0.069	0.11	0.065	0.034	0.006	0.019	-0.008	-0.039	0.013	0.001
0.192	-0.141	-0.103	0.037	0.025	0.007	0.012	-0.013	-0.024	0.009	0.002
0.203	-0.131	-0.276	0.041	0.034	0.008	0	-0.004	-0.01	0.005	0.009
0.2	-0.124	-0.357	0.063	0.029	0.013	-0.016	0.011	-0.012	-0.006	-0.003
0.164	-0.113	-0.187	0.064	0.023	0.018	-0.034	0.002	0	0.002	-0.008
0.138	-0.045	0.156	0.056	0.031	0.018	-0.034	-0.015	0.021	0.001	0.017
0.144	0.006	0.51	0.058	0.036	0.021	-0.024	-0.014	0.003	-0.02	0.032
0.163	-0.012	0.867	0.051	0.028	0.02	-0.026	-0.007	-0.02	-0.013	0.021
0.167	-0.029	1.137	0.037	0.009	0.013	-0.035	-0.003	0.024	0.008	0.022
0.113	-0.011	1.197	0.049	0.009	0.006	-0.035	-0.002	0.065	0.004	0.024
0.044	-0.019	1.128	0.072	0.048	0.002	-0.023	-0.002	0.049	-0.001	0.012
0.026	-0.057	1.062	0.072	0.07	0.001	-0.014	-0.002	0.043	0.004	0.02
0.004	-0.047	0.986	0.066	0.062	0.007	-0.018	-0.009	0.046	-0.005	0.03
-0.016	-0.01	0.868	0.064	0.071	0.01	-0.008	-0.009	0.037	-0.011	0.01
0.023	-0.016	0.749	0.052	0.069	0.004	-0.004	-0.001	0.049	0.009	0.008
0.042	-0.016	0.643	0.046	0.048	0.003	-0.019	-0.008	0.061	0.008	0.027
0.04	-0.002	0.524	0.065	0.057	0.005	-0.017	-0.011	0.037	-0.024	0.018
0.091	-0.031	0.416	0.084	0.051	0.007	-0.01	0.004	0.027	-0.028	0.002
0.105	-0.055	0.379	0.079	0.015	0.009	-0.018	0.001	0.053	-0.002	0.011
0.037	-0.033	0.41	0.064	0.031	0.007	-0.019	-0.004	0.051	0.005	0.023
0.009	-0.011	0.473	0.056	0.065	0.006	-0.014	-0.002	0.029	0	0.016
0.055	-0.023	0.528	0.046	0.049	0.008	-0.007	-0.014	0.026	0.013	0.013
0.09	-0.041	0.524	0.038	0.033	0.006	-0.004	-0.016	0.029	0.035	0.03
0.104	-0.065	0.506	0.052	0.038	0.007	-0.008	-0.006	0.011	0.023	0.026
0.163	-0.095	0.528	0.065	0.026	0.013	-0.008	-0.001	-0.015	-0.008	0.006
0.195	-0.081	0.541	0.055	0.009	0.014	-0.002	0.001	-0.001	-0.001	0.006
0.127	-0.046	0.53	0.048	0.015	0.015	-0.002	0.004	0.01	0.008	0.012
0.069	-0.054	0.538	0.061	0.03	0.015	-0.006	0.005	-0.026	-0.012	0.012
0.052	-0.077	0.561	0.059	0.019	0.009	-0.004	-0.003	-0.042	-0.01	0.011
0.029	-0.072	0.56	0.045	0.016	0.007	-0.002	-0.015	-0.015	0.013	0.011
0.038	-0.058	0.53	0.054	0.052	0.016	-0.008	-0.012	-0.009	0.01	0.009
0.084	-0.075	0.509	0.071	0.062	0.015	-0.013	-0.001	-0.02	-0.005	0.005
0.095	-0.077	0.506	0.067	0.032	0	-0.018	-0.001	0.006	0.004	0.008
0.067	-0.035	0.492	0.068	0.026	0.003	-0.022	-0.003	0.029	0.005	0.008
0.062	-0.035	0.467	0.076	0.039	0.017	-0.024	-0.003	0.009	-0.011	0.002
0.052	-0.063	0.467	0.063	0.044	0.017	-0.028	-0.007	0.008	0.001	0.004
0.026	-0.053	0.494	0.053	0.06	0.014	-0.022	-0.012	0.038	0.018	0.011
0.047	-0.044	0.521	0.062	0.068	0.014	-0.008	-0.009	0.039	0.006	0.015
0.091	-0.053	0.535	0.061	0.044	0.01	-0.002	-0.006	0.022	0.001	0.012
0.134	-0.044	0.532	0.05	0.015	0.009	-0.003	-0.009	0.021	0.014	0.014
0.155	-0.029	0.498	0.06	0.017	0.008	-0.009	-0.007	0.018	0.007	0.008
0.106	-0.04	0.473	0.075	0.042	0.005	-0.013	-0.001	0.022	0	-0.001
0.067	-0.043	0.535	0.064	0.055	0.012	-0.015	0	0.029	0.021	0.022
0.136	-0.018	0.623	0.048	0.056	0.014	-0.018	-0.002	0.022	0.026	0.044
0.222	-0.006	0.644	0.047	0.053	0.008	-0.015	-0.002	0.018	0.013	0.033
0.182	-0.02	0.589	0.043	0.035	0.008	-0.017	-0.003	0.027	0.025	0.015
0.079	-0.027	0.46	0.038	0.022	0.007	-0.028	-0.006	0.035	0.036	0.016
0.054	-0.025	0.353	0.049	0.043	0.004	-0.027	0.002	0.027	0.023	0.021
0.078	-0.032	0.345	0.064	0.059	0.01	-0.018	0.005	0.024	0.012	0.011
0.071	-0.03	0.353	0.066	0.048	0.014	-0.02	-0.009	0.039	0.014	0.005
0.1	-0.002	0.393	0.063	0.058	0.015	-0.018	-0.009	0.029	0.024	0.018
0.179	0.023	0.536	0.06	0.063	0.017	-0.009	0	0.007	0.019	0.02
0.176	0.02	0.673	0.062	0.043	0.015	0	-0.008	0.018	0.008	0.011
0.107	0.007	0.728	0.067	0.054	0.014	0.009	-0.009	0.03	0.014	0.017
0.086	-0.003	0.775	0.067	0.064	0.018	0.01	0.007	0.016	0.007	0.028
0.06	-0.018	0.844	0.057	0.032	0.012	0.001	0.01	0.004	-0.007	0.027
0.005	-0.021	0.852	0.051	0.013	0.007	-0.008	-0.005	0.012	0.011	0.015
0.042	-0.054	0.755	0.057	0.014	0.012	-0.012	-0.009	0.017	0.02	0.005
0.143	-0.135	0.669	0.055	0.006	0.009	-0.012	0.001	0.003	-0.009	0.006
0.156	-0.154	0.628	0.032	0.008	0.007	-0.019	-0.003	-0.006	-0.018	0.008
0.1	-0.093	0.542	0.029	0.025	0.022	-0.023	-0.017	-0.015	-0.005	0.011
0.06	-0.061	0.427	0.056	0.043	0.03	-0.013	-0.017	-0.035	-0.009	0.014
0.002	-0.078	0.313	0.068	0.038	0.011	-0.012	-0.005	-0.02	-0.008	0.003
-0.079	-0.067	0.234	0.066	0.016	0.001	-0.026	-0.005	0.032	0.009	0.006
-0.094	-0.023	0.265	0.067	0.023	0.008	-0.021	-0.01	0.046	0.006	0.019
-0.034	-0.017	0.361	0.052	0.038	0.003	-0.006	-0.009	0.023	-0.01	0.008
-0.005	-0.033	0.457	0.038	0.032	-0.003	-0.016	-0.007	0.04	-0.012	-0.007
0.028	-0.023	0.491	0.058	0.04	0.011	-0.025	-0.001	0.072	-0.007	-0.002
0.142	-0.023	0.47	0.075	0.045	0.023	-0.013	0.002	0.045	0.001	0.008
0.186	-0.047	0.563	0.059	0.024	0.021	-0.012	-0.007	0	0.01	0.011
0.097	-0.046	0.765	0.054	0.037	0.02	-0.024	-0.01	0.016	0.012	0.011
0.074	-0.019	0.897	0.075	0.075	0.02	-0.027	-0.001	0.044	0.011	0.007
0.155	-0.023	0.901	0.084	0.067	0.013	-0.019	0.001	0.03	0.012	0.008
0.141	-0.046	0.758	0.072	0.031	0.009	-0.01	-0.006	0.009	0.01	0.022
0.06	-0.041	0.478	0.063	0.022	0.008	-0.004	-0.007	-0.008	0.004	0.028
0.088	-0.038	0.176	0.067	0.026	0.007	-0.004	0.001	0	0	0.012
0.15	-0.06	0.142	0.07	0.017	0.01	-0.01	-0.001	0.04	0.004	0.012
0.137	-0.06	0.512	0.063	0.029	0.007	-0.007	-0.007	0.041	0.012	0.025
0.121	-0.046	0.89	0.06	0.063	-0.002	0.006	-0.004	0	0.009	0.017
0.128	-0.045	0.965	0.069	0.065	-0.005	0.005	0	0.006	0.007	0.014
0.124	-0.035	0.88	0.073	0.04	0.006	-0.007	-0.003	0.051	0.017	0.027
0.131	-0.023	0.775	0.07	0.037	0.015	-0.005	-0.003	0.037	0.016	0.023
0.123	-0.035	0.693	0.069	0.059	0.007	-0.008	-0.003	0	-0.003	0.012
0.026	-0.022	0.619	0.064	0.067	0.006	-0.027	-0.009	0.017	0.001	0.015
-0.071	0.019	0.499	0.062	0.074	0.01	-0.027	-0.008	0.038	0.026	0.022
-0.034	-0.004	0.399	0.057	0.087	0.005	-0.011	-0.005	0.019	0.023	0.023
0.062	-0.056	0.336	0.035	0.06	0.004	-0.005	-0.011	0.01	0.007	0.02
0.092	-0.027	0.246	0.037	0.018	0.013	-0.006	-0.008	0.025	0.011	0.023
0.092	-0.005	0.189	0.061	0.009	0.024	-0.012	0.008	-0.001	-0.001	0.03
0.121	-0.05	0.174	0.053	0.014	0.018	-0.018	0.018	-0.03	-0.02	0.026
0.115	-0.058	0.11	0.035	0.011	0.001	-0.017	0.011	0.001	-0.01	0.016
0.05	-0.042	0.051	0.049	0.011	0.004	-0.013	-0.001	0.009	-0.013	0.008
0.019	-0.07	0.109	0.055	0.019	0.016	-0.012	0.002	-0.026	-0.027	0.005
-0.012	-0.081	0.244	0.04	0.011	0.013	-0.005	0.012	-0.02	-0.005	0.011
-0.101	-0.03	0.355	0.036	0.015	0.005	0	0.004	0.014	0.018	0.005
-0.113	0.003	0.43	0.036	0.038	0.009	-0.006	-0.011	0.016	0.006	-0.014
-0.036	-0.035	0.499	0.034	0.036	0.016	-0.017	-0.015	0.01	-0.006	-0.005
-0.036	-0.064	0.585	0.047	0.021	0.01	-0.02	-0.014	0.037	0.001	0.021
-0.077	-0.037	0.702	0.072	0.033	0.004	-0.008	-0.018	0.054	0.004	0.02
-0.025	-0.025	0.765	0.086	0.051	0.011	0	-0.012	0.024	0.005	0.005
0.099	-0.047	0.705	0.07	0.047	0.012	-0.008	-0.001	0.006	0.009	0.007
0.192	-0.042	0.624	0.056	0.039	0.01	-0.015	-0.009	0.024	0.008	0.011
0.213	-0.029	0.676	0.068	0.041	0.014	-0.014	-0.011	0.027	0.007	0.007
0.208	-0.06	0.9	0.073	0.036	0.005	-0.017	0	0.016	0.011	0.012
0.184	-0.061	1.09	0.069	0.027	-0.001	-0.021	-0.001	0.02	0.015	0.022
0.138	-0.008	0.999	0.068	0.03	0.009	-0.016	-0.005	0.017	0.012	0.019
0.121	-0.022	0.719	0.053	0.039	0.011	-0.013	-0.001	0.009	0.014	0.013
0.077	-0.069	0.544	0.04	0.049	0.011	-0.015	0	0.026	0.025	0.015
-0.003	-0.049	0.605	0.049	0.056	0.013	-0.008	-0.006	0.034	0.017	0.013
0.038	-0.027	0.767	0.063	0.062	0.011	-0.002	-0.01	0.004	0.001	0.001
0.144	-0.048	0.847	0.07	0.061	0.013	-0.011	-0.006	0	0.01	0.004
0.153	-0.045	0.819	0.078	0.053	0.012	-0.019	-0.007	0.047	0.02	0.02
0.129	-0.028	0.671	0.088	0.055	0.01	-0.008	-0.012	0.054	0.009	0.016
0.098	-0.048	0.471	0.084	0.054	0.009	-0.005	-0.008	0.019	0.007	0.005
0.034	-0.056	0.403	0.061	0.04	0.008	-0.015	-0.009	0.021	0.022	0.013
-0.014	-0.022	0.414	0.057	0.044	0.01	-0.006	-0.015	0.018	0.024	0.017
-0.015	-0.019	0.334	0.078	0.067	0.009	0.002	-0.009	-0.022	0.002	0.009
0.036	-0.067	0.225	0.065	0.072	0.004	-0.014	-0.003	-0.02	-0.011	0.01
0.08	-0.074	0.206	0.032	0.059	0.003	-0.022	-0.006	0.026	-0.001	0.019
0.101	-0.043	0.248	0.048	0.054	0.004	-0.012	-0.003	0.031	0.008	0.017
0.086	-0.057	0.312	0.064	0.045	0.009	-0.005	-0.003	0.007	0.011	0.006
-0.012	-0.069	0.353	0.042	0.011	0.013	-0.007	-0.01	0.009	0.02	0.012
-0.077	-0.029	0.341	0.04	-0.008	0.013	-0.009	-0.005	0.009	0.026	0.024
-0.028	-0.011	0.391	0.053	0.008	0.02	-0.01	0.006	-0.013	0.017	0.015
0.019	-0.042	0.454	0.044	0.032	0.018	-0.018	0.007	-0.016	-0.001	0.003
0.01	-0.042	0.446	0.045	0.06	0.008	-0.018	0	0.014	-0.007	0.002
0.045	-0.009	0.767	0.061	0.056	0.011	-0.005	0	0.021	0.008	-0.002
0.142	-0.022	1.411	0.061	0.015	0.016	-0.007	0.007	-0.001	0.019	0.004
0.124	-0.054	1.636	0.042	0.009	0.008	-0.023	-0.005	0.02	0.017	0.029
-0.024	-0.043	1.382	0.028	0.039	0.008	-0.024	-0.018	0.046	0	0.032
-0.086	-0.026	1.223	0.048	0.055	0.022	-0.019	-0.009	0.014	-0.018	0.016
-0.064	-0.024	1.216	0.072	0.045	0.027	-0.017	-0.005	0.012	-0.007	0.021
-0.123	-0.011	1.025	0.072	0.027	0.017	-0.013	-0.015	0.042	0.007	0.024
-0.138	-0.004	0.588	0.073	0.027	0.012	-0.015	-0.018	0.008	-0.008	0.007
0.041	-0.031	0.145	0.069	0.04	0.014	-0.017	-0.008	-0.009	-0.013	0.001
0.158	-0.06	-0.143	0.056	0.044	0.011	-0.003	0.005	0.043	0.003	0.013
0.112	-0.059	-0.239	0.068	0.041	0.002	-0.002	0.002	0.046	0.007	0.02
0.115	-0.046	-0.105	0.086	0.039	-0.003	-0.021	-0.009	0.008	0.011	0.019
0.129	-0.047	0.123	0.079	0.027	0.006	-0.025	-0.001	0.015	0.018	0.022
0.093	-0.062	0.242	0.065	0.026	0.015	-0.013	0.006	0.031	0.007	0.024
0.133	-0.079	0.302	0.063	0.046	0.014	-0.013	0	0.027	-0.004	0.021
0.202	-0.111	0.407	0.073	0.055	0.013	-0.023	-0.004	0.036	0	0.024
0.198	-0.134	0.48	0.083	0.054	0.022	-0.022	-0.005	0.059	0.002	0.026
0.196	-0.112	0.485	0.072	0.056	0.022	-0.01	-0.004	0.034	0	0.012
0.241	-0.084	0.488	0.049	0.051	0.003	-0.011	-0.004	-0.005	0.019	-0.006
0.25	-0.069	0.476	0.044	0.029	0.001	-0.018	-0.013	0.023	0.041	0.002
0.192	-0.028	0.409	0.056	0.023	0.02	-0.01	-0.018	0.036	0.034	0.021
0.169	0.004	0.33	0.066	0.06	0.024	-0.001	-0.008	-0.002	0.013	0.017
0.208	-0.003	0.281	0.063	0.07	0.017	-0.008	-0.003	0	-0.001	0.004
0.174	-0.013	0.273	0.067	0.04	0.014	-0.013	-0.003	0.013	0.001	0.013
0.069	-0.018	0.332	0.07	0.035	0.011	-0.002	0	-0.013	0	0.03
0.018	-0.022	0.483	0.044	0.042	0.007	-0.003	-0.001	-0.012	-0.005	0.03
0.015	-0.017	0.664	0.027	0.034	0.002	-0.023	-0.002	0.023	0.006	0.022
0.031	-0.024	0.797	0.04	0.036	0.004	-0.025	-0.004	0.007	0.003	0.016
0.06	-0.046	0.864	0.053	0.04	0.009	-0.013	-0.013	-0.031	-0.024	0.009
0.055	-0.052	0.856	0.049	0.025	0.01	-0.021	-0.017	-0.016	-0.028	0.006
0.054	-0.028	0.786	0.046	0.023	0.012	-0.03	0	0.008	-0.006	0.005
0.129	-0.015	0.719	0.059	0.05	0.012	-0.022	0.015	0.014	0.001	0.003
0.17	-0.029	0.695	0.061	0.054	0.006	-0.015	0.012	0.032	-0.005	0.006
0.134	-0.015	0.682	0.06	0.032	0.004	-0.014	0.004	0.035	-0.006	0.008
0.171	0.016	0.629	0.07	0.028	0.01	-0.015	-0.002	0.024	-0.014	0.004
0.204	-0.006	0.483	0.066	0.032	0.016	-0.013	-0.004	0.031	-0.019	-0.002
0.121	-0.051	0.255	0.055	0.028	0.011	-0.005	-0.007	0.039	0.007	-0.002
0.114	-0.087	0.2	0.056	0.031	0.002	0.004	-0.016	0.043	0.034	0.001
0.179	-0.148	0.449	0.056	0.043	0.001	0.004	-0.014	0.036	0.032	-0.002
0.13	-0.172	0.668	0.052	0.039	0.006	-0.011	-0.002	0.02	0.025	0.007
0.106	-0.091	0.617	0.054	0.027	0.015	-0.017	-0.005	0.019	0.02	0.024
0.215	-0.009	0.473	0.06	0.03	0.014	-0.008	-0.011	0.011	0.003	0.017
0.289	0.008	0.406	0.055	0.036	0.005	-0.008	-0.006	0.013	-0.007	0.004
0.234	0.024	0.386	0.055	0.038	0	-0.009	-0.009	0.057	0.004	0.017
0.135	0.035	0.418	0.07	0.034	0	-0.01	-0.01	0.06	0.006	0.032
0.166	0.011	0.544	0.067	0.028	0.006	-0.017	-0.003	0.016	0	0.027
0.306	0.008	0.731	0.052	0.029	0.006	-0.018	-0.008	0.026	0.015	0.015
0.354	0.023	0.916	0.068	0.034	0.007	-0.011	-0.015	0.043	0.029	0.013
0.295	-0.009	1.021	0.09	0.049	0.013	-0.004	-0.005	0.015	0.011	0.014
0.269	-0.057	0.98	0.08	0.053	0.009	-0.006	0.004	0.007	0.008	0.015
0.288	-0.058	0.803	0.069	0.029	0.001	-0.008	0.004	0.029	0.028	0.025
0.135	-0.047	0.571	0.073	0.023	0.007	0.002	0.003	0.018	0.015	0.023
-0.119	-0.056	0.45	0.069	0.037	0.017	0.001	0.001	-0.01	-0.002	0.012
-0.177	-0.054	0.465	0.047	0.035	0.017	-0.008	0.003	0.005	0.015	0.017
-0.173	-0.046	0.383	0.031	0.032	0.011	-0.002	0.012	0.031	0.013	0.018
-0.244	-0.071	0.225	0.03	0.031	0.011	-0.001	0.005	0.005	-0.005	0.006
-0.27	-0.102	0.198	0.038	0.004	0.01	-0.01	-0.012	-0.022	0.008	0.007
-0.248	-0.085	0.227	0.051	0.006	0.006	-0.007	-0.01	-0.002	0.025	0.023
-0.177	-0.049	0.261	0.061	0.045	0.012	-0.006	0.006	0.002	0.005	0.02
-0.102	-0.045	0.392	0.059	0.047	0.019	-0.021	0.01	-0.017	-0.021	0.005
-0.128	-0.032	0.544	0.06	0.029	0.012	-0.029	0.001	0.003	-0.012	0.01
-0.144	-0.001	0.625	0.064	0.05	0.005	-0.016	-0.005	0.015	-0.001	0.016
-0.027	-0.013	0.76	0.057	0.068	0.015	-0.007	-0.007	-0.02	-0.007	0.012
0.031	-0.046	0.982	0.041	0.046	0.022	-0.008	-0.012	-0.023	0.006	0.015
-0.11	-0.039	1.046	0.037	0.048	0.015	-0.001	-0.01	0.005	0.021	0.016
-0.205	-0.024	0.915	0.046	0.09	0.01	0.005	-0.001	0.008	0.01	0.005
-0.091	-0.054	0.802	0.052	0.102	0.01	-0.004	-0.006	0.023	0.006	0.003
0.032	-0.078	0.718	0.057	0.079	0.011	-0.021	-0.019	0.046	0.012	0.014
-0.013	-0.051	0.58	0.064	0.067	0.012	-0.027	-0.015	0.035	0.001	0.017
-0.077	-0.042	0.448	0.067	0.056	0.019	-0.028	-0.007	0.028	-0.01	0.015
0.144	-0.058	0.383	0.062	0.039	0.017	-0.032	-0.01	0.039	-0.007	0.024
0.478	-0.047	0.34	0.058	0.029	0.007	-0.029	-0.013	0.041	-0.005	0.031
0.477	-0.036	0.306	0.07	0.011	0.01	-0.022	-0.008	0.033	-0.002	0.022
0.294	-0.045	0.304	0.074	-0.005	0.014	-0.02	-0.007	0.033	0.015	0.009
0.304	-0.031	0.323	0.049	0.014	0.008	-0.018	-0.01	0.048	0.023	0.009
0.404	-0.018	0.382	0.051	0.034	0.006	-0.014	-0.002	0.033	0.01	0.019
0.249	-0.029	0.472	0.075	0.022	0.009	-0.015	0	0.001	0.002	0.023
-0.137	-0.02	0.529	0.065	0.011	0.009	-0.016	-0.01	0.022	0.01	0.02
-0.291	-0.006	0.533	0.056	0.023	0.014	-0.009	-0.006	0.032	0.019	0.021
-0.077	-0.021	0.51	0.071	0.038	0.02	-0.003	-0.001	0.007	0.022	0.013
0.111	-0.042	0.468	0.073	0.051	0.013	-0.001	-0.012	0.049	0.02	0.004
0.026	-0.04	0.41	0.067	0.078	0.013	0	-0.012	0.078	0.007	0.008
-0.078	-0.034	0.394	0.069	0.096	0.016	-0.005	0.005	0.004	-0.004	0.009
0.017	-0.048	0.458	0.071	0.081	0.007	-0.016	0.007	-0.02	0.003	0.009
0.119	-0.054	0.535	0.072	0.047	0.007	-0.017	-0.008	0.015	0.019	0.017
0.079	-0.036	0.552	0.07	0.024	0.017	-0.012	-0.009	-0.003	0.02	0.021
0.009	-0.048	0.554	0.06	0.022	0.019	-0.014	0.005	-0.02	0.009	0.022
0.044	-0.087	0.585	0.043	0.017	0.017	-0.013	0.011	0.013	0.004	0.025
0.061	-0.082	0.582	0.042	0.026	0.009	0	0.005	0.026	0.002	0.018
-0.073	-0.047	0.558	0.061	0.045	0.005	0.001	-0.003	0	0	0.006
-0.157	-0.046	0.572	0.059	0.035	0.009	-0.016	-0.002	-0.017	0.01	0.003
-0.051	-0.047	0.569	0.039	0.016	0.007	-0.019	0.002	-0.014	0.01	0.004
0.115	-0.015	0.563	0.042	0.029	0.004	-0.003	-0.003	-0.031	-0.013	-0.001
0.174	-0.007	0.613	0.053	0.058	0.012	0	-0.005	-0.039	-0.025	-0.007
0.136	-0.042	0.53	0.052	0.049	0.009	-0.007	-0.009	0.008	-0.014	-0.002
0.138	-0.045	0.228	0.049	0.025	0.001	-0.012	-0.015	0.041	-0.012	-0.004
0.169	-0.014	-0.026	0.05	0.038	0.011	-0.023	-0.007	0.014	-0.015	-0.012
0.18	-0.013	-0.074	0.054	0.029	0.019	-0.016	-0.003	0.005	0.004	-0.005
0.189	-0.025	0.078	0.062	-0.008	0.009	-0.001	-0.014	0.044	0.022	0.01
0.194	-0.027	0.406	0.064	0.008	-0.001	-0.005	-0.011	0.047	0.018	0.016
0.204	-0.031	0.718	0.065	0.044	0.004	-0.014	-0.003	0.018	0.009	0.017
0.194	-0.023	0.856	0.068	0.045	0.01	-0.015	-0.006	0.033	0.013	0.022
0.154	-0.017	0.908	0.07	0.062	0.007	-0.014	-0.007	0.049	0.013	0.027
0.13	-0.023	0.99	0.074	0.076	0.004	-0.013	-0.006	0.027	-0.007	0.025
0.132	-0.044	1.039	0.064	0.039	0.007	-0.02	-0.009	0.032	-0.012	0.017
0.151	-0.034	0.96	0.052	0.029	0.008	-0.023	-0.008	0.047	0.01	0.014
0.157	0.022	0.824	0.059	0.053	0.01	-0.018	0.006	0.016	0.014	0.012
0.141	0.008	0.728	0.061	0.037	0.012	-0.017	0.012	-0.003	0.004	0.01
0.113	-0.088	0.631	0.056	0.021	0.009	-0.023	0.001	0.031	0.01	0.025
0.065	-0.141	0.526	0.064	0.038	0.009	-0.022	0	0.032	0.009	0.03
0.045	-0.153	0.478	0.062	0.041	0.008	-0.018	0.007	0.019	0.005	0.002
0.039	-0.13	0.483	0.042	0.03	0.001	-0.02	-0.001	0.056	0.023	-0.002
-0.021	-0.048	0.509	0.042	0.04	0.008	-0.016	-0.013	0.053	0.029	0.029
-0.036	-0.008	0.556	0.056	0.058	0.014	-0.011	-0.011	-0.015	0.014	0.035
0.057	-0.034	0.581	0.056	0.049	0.006	-0.019	-0.007	-0.028	0.009	0.02
0.127	-0.038	0.508	0.051	0.027	0.007	-0.024	-0.011	0.042	0.013	0.025
0.13	-0.03	0.424	0.056	0.045	0.014	-0.016	-0.007	0.055	0.009	0.028
0.124	-0.049	0.437	0.063	0.081	0.014	-0.01	0.008	-0.01	0	0.016
0.079	-0.062	0.41	0.061	0.067	0.015	-0.009	0.01	-0.016	0.009	0.022
0.018	-0.067	0.347	0.058	0.034	0.018	-0.006	-0.001	0.009	0.024	0.031
0.043	-0.078	0.45	0.068	0.03	0.016	-0.006	-0.001	-0.019	0.028	0.017
0.104	-0.085	0.632	0.07	0.029	0.009	-0.006	0.007	-0.026	0.013	0.009
0.089	-0.065	0.685	0.056	0.016	0.013	-0.006	0.006	0.003	-0.002	0.01
0.057	-0.025	0.637	0.057	0.015	0.02	-0.007	0	-0.011	-0.001	0.009
0.09	-0.018	0.57	0.066	0.017	0.012	-0.015	-0.008	-0.034	-0.005	0.007
0.087	-0.035	0.479	0.063	0.001	0.01	-0.021	-0.021	-0.005	-0.015	0.006
0.026	-0.024	0.394	0.056	-0.01	0.018	-0.006	-0.027	0.032	-0.019	0.004
0.015	-0.009	0.43	0.057	0.013	0.013	0.009	-0.013	0.029	-0.014	0.004
0.049	-0.028	0.495	0.059	0.031	0.006	0	0	0.014	0.004	0.009
0.075	-0.045	0.397	0.054	0.026	0.011	-0.001	-0.003	0.026	0.012	0.015
0.11	-0.034	0.421	0.06	0.036	0.009	0.01	-0.008	0.05	-0.006	0.013
0.136	-0.019	0.824	0.068	0.046	0.005	0.004	-0.01	0.05	-0.011	0.002
0.091	-0.012	1.196	0.056	0.027	0.014	-0.012	-0.004	0.054	0.006	0.004
0.034	-0.006	1.261	0.051	0.023	0.021	-0.012	0.008	0.062	0.012	0.015
0.053	-0.005	1.26	0.063	0.04	0.012	-0.006	0.001	0.037	0.003	0.012
0.086	-0.022	1.353	0.058	0.037	0.002	-0.011	-0.017	0.024	0.009	0.003
0.081	-0.023	1.421	0.054	0.041	0.005	-0.014	-0.025	0.036	0.019	0.009
0.096	0.004	1.357	0.069	0.072	0.016	-0.012	-0.017	0.023	0.004	0.018
0.128	-0.001	1.099	0.067	0.071	0.012	-0.019	-0.003	0.017	0	0.017
0.121	-0.024	0.602	0.059	0.054	0.005	-0.023	-0.004	0.038	0.017	0.017
0.114	-0.036	0.117	0.063	0.067	0.015	-0.019	-0.008	0.022	0.015	0.021
0.13	-0.074	-0.081	0.062	0.067	0.021	-0.014	0.004	-0.016	0.013	0.016
0.125	-0.087	-0.101	0.058	0.051	0.014	-0.015	0.006	-0.001	0.022	0.008
0.089	-0.041	-0.088	0.061	0.063	0.014	-0.02	-0.002	0.03	0.015	0.014
0.067	-0.026	0.011	0.067	0.076	0.01	-0.017	0.004	0.016	0.001	0.025
0.096	-0.075	0.181	0.067	0.063	0.004	-0.008	0.003	0.011	-0.008	0.017
0.11	-0.092	0.283	0.056	0.057	0.01	-0.012	-0.015	0.042	-0.008	0.006
0.07	-0.043	0.318	0.052	0.064	0.014	-0.022	-0.014	0.041	0.007	0.015
0.057	-0.035	0.359	0.061	0.069	0.007	-0.015	-0.002	0.018	0.021	0.018
0.06	-0.076	0.378	0.057	0.058	0.004	-0.001	-0.006	0.015	0.024	0.006
0.013	-0.066	0.377	0.05	0.036	0.011	0.002	-0.004	0	0.013	0.007
-0.002	-0.039	0.401	0.061	0.013	0.016	-0.006	0.002	-0.024	-0.001	0.017
0.048	-0.068	0.424	0.063	0.005	0.014	-0.015	0	-0.014	0.006	0.016
0.084	-0.087	0.426	0.055	0.024	0.009	-0.017	0.002	-0.002	0.01	0.018
0.128	-0.069	0.449	0.071	0.043	0.006	-0.015	0.004	-0.022	-0.005	0.018
0.177	-0.068	0.524	0.079	0.04	0.001	-0.02	-0.005	-0.025	-0.013	0.007
0.167	-0.06	0.585	0.058	0.017	-0.002	-0.021	-0.01	-0.005	-0.004	0.007
0.144	-0.027	0.572	0.054	0.003	0.007	-0.013	-0.002	-0.015	0.006	0.011
0.143	-0.009	0.542	0.082	0.023	0.016	-0.01	0.004	-0.028	0.008	0.002
0.089	0.001	0.501	0.086	0.041	0.012	-0.015	0	-0.008	0.006	0.003
-0.017	0.005	0.375	0.07	0.023	0.011	-0.015	-0.008	0.016	0.006	0.018
-0.078	-0.01	0.225	0.069	0.003	0.012	-0.015	-0.011	0.026	0.011	0.013
-0.07	-0.022	0.16	0.066	0.003	0.002	-0.014	-0.008	0.036	0.02	0.006
-0.062	-0.019	0.173	0.05	0.017	0	-0.015	-0.004	0.053	0.028	0.016
-0.043	-0.017	0.26	0.044	0.054	0.011	-0.019	-0.008	0.033	0.026	0.017
0.049	-0.019	0.416	0.048	0.09	0.01	-0.014	-0.018	-0.001	0.01	0.015
0.121	-0.024	0.54	0.047	0.078	0.009	-0.014	-0.014	0.02	-0.002	0.023
0.108	-0.042	0.587	0.055	0.057	0.02	-0.022	-0.004	0.043	-0.001	0.026
0.079	-0.05	0.628	0.066	0.054	0.02	-0.02	-0.005	0.027	-0.002	0.021
0.033	-0.045	0.674	0.056	0.042	0.006	-0.023	-0.011	0.024	0.001	0.019
-0.033	-0.053	0.636	0.044	0.038	0.001	-0.031	-0.013	0.034	0.012	0.026
-0.041	-0.055	0.535	0.055	0.056	0.009	-0.018	-0.005	0.012	0.01	0.026
0.009	-0.04	0.488	0.071	0.063	0.014	0.002	0.002	0.005	0.006	0.01
0.013	-0.022	0.494	0.069	0.049	0.01	-0.007	-0.009	0.048	0.01	0.002
0.027	-0.02	0.493	0.065	0.056	0.008	-0.017	-0.011	0.058	0.009	0.005
0.145	-0.045	0.49	0.063	0.07	0.012	-0.003	0.003	0.021	0.007	0.012
0.177	-0.059	0.508	0.05	0.051	0.01	0.001	-0.001	0.015	0.008	0.018
0.093	-0.054	0.518	0.049	0.038	0.006	-0.013	-0.018	0.056	0.01	0.023
0.116	-0.057	0.504	0.062	0.054	0.012	-0.012	-0.01	0.078	0.008	0.021
0.173	-0.063	0.485	0.053	0.047	0.018	-0.008	0.009	0.035	0.005	0.013
0.104	-0.055	0.46	0.04	0.02	0.014	-0.01	0.004	0.015	0.011	0.009
0.009	-0.03	0.428	0.042	0.021	0.013	-0.006	-0.004	0.037	0.007	0.007
0.018	-0.036	0.398	0.038	0.042	0.016	-0.007	0.009	0.009	-0.01	0.008
0.055	-0.069	0.395	0.033	0.028	0.014	-0.018	0.012	-0.02	-0.006	0.014
-0.002	-0.055	0.424	0.044	-0.001	0.012	-0.025	0	0.014	0.011	0.015
-0.042	-0.024	0.416	0.048	0.009	0.013	-0.022	0.004	0.021	0.013	0.009
0.041	-0.04	0.379	0.033	0.031	0.015	-0.012	0.013	-0.018	0.003	0.007
0.118	-0.034	0.394	0.027	0.019	0.017	-0.007	0.005	-0.023	-0.004	0.01
0.111	0.006	0.493	0.039	-0.002	0.015	-0.008	-0.004	0.001	-0.013	0.01
0.106	-0.007	0.702	0.052	0.011	0.01	-0.011	-0.002	0.005	-0.02	0.003
0.165	-0.055	1.069	0.059	0.032	0.011	-0.015	-0.001	0.001	-0.002	-0.003
0.229	-0.064	1.523	0.067	0.039	0.007	-0.017	-0.005	0.013	0.018	0.007
0.194	-0.05	1.748	0.078	0.058	-0.002	-0.008	-0.012	0.027	0.006	0.011
0.107	-0.062	1.56	0.085	0.053	-0.001	0.003	-0.015	0.019	-0.006	0.006
0.046	-0.066	1.271	0.082	0.02	0.008	-0.002	-0.016	0.01	0.007	0.014
0.011	-0.045	1.172	0.076	0.023	0.016	-0.011	-0.013	0.006	0.004	0.021
0.03	-0.048	1.107	0.067	0.046	0.017	-0.009	-0.008	-0.002	-0.011	0.014
0.07	-0.06	0.943	0.05	0.028	0.011	-0.004	-0.007	0.009	-0.001	0.006
0.043	-0.048	0.862	0.052	0.016	0.011	-0.009	-0.005	0.034	0.01	0.011
-0.037	-0.049	0.924	0.07	0.048	0.011	-0.015	0.001	0.032	-0.004	0.026
-0.076	-0.066	0.871	0.07	0.051	0.004	-0.005	-0.011	0.02	-0.003	0.032
-0.032	-0.041	0.526	0.062	0.028	0.006	0.007	-0.026	0.036	0.024	0.03
0.01	-0.011	0.08	0.064	0.052	0.014	0.002	-0.009	0.041	0.03	0.026
0.029	-0.019	-0.262	0.057	0.051	0.008	-0.01	0.007	0.029	0.017	0.012
0.044	-0.02	-0.496	0.052	0.008	-0.003	-0.012	-0.011	0.056	0.012	0.015
0.026	-0.028	-0.493	0.069	0.031	0.004	-0.007	-0.014	0.069	0.009	0.028
0.022	-0.054	-0.164	0.071	0.072	0.013	-0.006	0.007	0.015	0.004	0.014
0.071	-0.036	0.22	0.041	0.055	0.009	-0.013	0.006	-0.011	0.003	0.001
0.115	-0.006	0.501	0.031	0.048	0.01	-0.022	-0.009	0.017	0.012	0.018
0.145	-0.035	0.794	0.054	0.062	0.015	-0.028	-0.01	0.022	0.017	0.026
0.203	-0.077	1.031	0.066	0.051	0.017	-0.027	-0.007	0.015	0.012	0.017
0.229	-0.059	1.091	0.065	0.048	0.016	-0.027	-0.015	0.03	0.019	0.016
0.233	0	1.026	0.071	0.064	0.007	-0.017	-0.017	0.02	0.012	0.02
0.291	0.003	0.907	0.073	0.057	0.004	-0.004	0.009	-0.013	-0.006	0.013
0.297	-0.045	0.79	0.056	0.038	0.018	-0.008	0.023	-0.019	0.013	0.014
0.233	-0.048	0.64	0.04	0.025	0.024	-0.009	0.001	-0.004	0.02	0.021
0.232	-0.024	0.413	0.059	0.012	0.014	0.001	-0.01	-0.003	-0.005	0.017
0.249	-0.037	0.231	0.081	0.005	0.004	-0.009	-0.004	-0.001	-0.009	0.018
0.198	-0.061	0.16	0.065	0.001	0.009	-0.025	-0.002	0.005	-0.003	0.024
0.155	-0.057	0.121	0.058	-0.002	0.014	-0.021	0.004	-0.005	-0.017	0.012
0.142	-0.05	0.103	0.075	0.017	0.012	-0.02	0.003	-0.003	-0.016	-0.006
0.072	-0.046	0.136	0.068	0.043	0.009	-0.025	-0.003	0.019	0.005	0.003
0.021	-0.028	0.199	0.058	0.061	0.012	-0.013	0.001	0.015	0.008	0.014
0.102	-0.012	0.259	0.065	0.064	0.013	-0.003	0.003	-0.005	-0.008	0.001
0.177	-0.024	0.245	0.055	0.049	0.014	-0.01	-0.008	0.005	-0.005	-0.003
0.159	-0.037	0.156	0.04	0.045	0.017	-0.011	-0.017	0.024	0.009	0.013
0.143	-0.033	0.162	0.044	0.054	0.015	-0.005	-0.01	0.012	-0.003	0.014
0.129	-0.031	0.321	0.052	0.052	0.008	-0.011	0.002	0.022	-0.005	0.003
0.051	-0.011	0.519	0.048	0.054	0.013	-0.02	-0.003	0.068	0.025	0.01
-0.04	0.009	0.706	0.04	0.055	0.013	-0.019	-0.016	0.048	0.036	0.022
-0.038	-0.007	0.829	0.05	0.05	0	-0.014	-0.016	-0.017	0.018	0.011
0.026	-0.011	0.824	0.07	0.042	-0.002	-0.015	-0.006	0.005	0.002	-0.004
0.039	0.019	0.794	0.083	0.027	0.006	-0.02	-0.001	0.064	0.004	0.009
0.044	0.028	0.829	0.087	0.026	0.006	-0.016	-0.002	0.048	0.007	0.014
0.115	0.001	0.838	0.076	0.035	0.006	-0.009	-0.006	0.01	0.005	0.005
0.126	-0.016	0.758	0.06	0.027	0.01	-0.013	-0.012	0.04	0.013	0.02
0.036	0.001	0.663	0.061	0.041	0.007	-0.018	-0.008	0.077	0.015	0.038
-0.032	-0.005	0.577	0.068	0.078	0.004	-0.016	0.009	0.041	0.008	0.029
-0.062	-0.045	0.457	0.065	0.069	0.01	-0.008	0.007	0.011	0.019	0.014
-0.074	-0.067	0.304	0.071	0.051	0.012	0.009	-0.012	0.036	0.028	0.021
-0.019	-0.112	0.122	0.081	0.071	0.009	0.013	-0.007	0.028	0.017	0.025
0.111	-0.202	-0.076	0.061	0.074	0.01	-0.003	0.006	-0.006	0.007	0.009
0.178	-0.233	-0.089	0.041	0.033	0.013	-0.013	-0.001	-0.004	0.004	0.008
0.144	-0.167	0.24	0.052	-0.002	0.015	-0.009	-0.006	-0.009	0.012	0.021
0.124	-0.085	0.586	0.054	-0.005	0.01	-0.01	-0.005	-0.027	0.02	0.01
0.084	-0.036	0.63	0.049	-0.016	0.004	-0.012	-0.008	-0.022	0.012	0.01
-0.021	0.021	0.557	0.056	-0.013	0.009	-0.004	-0.001	-0.018	-0.007	0.03
-0.091	0.08	0.559	0.057	0.039	0.016	0	0.006	-0.011	-0.022	0.021
-0.055	0.02	0.586	0.055	0.059	0.013	-0.009	-0.002	0.014	-0.022	0.001
0.007	-0.114	0.642	0.065	0.042	0.006	-0.012	-0.01	0.024	-0.016	0
0.032	-0.161	0.805	0.069	0.037	0.009	-0.009	-0.009	0.012	-0.012	-0.005
0.078	-0.141	1.035	0.055	0.015	0.016	-0.015	-0.009	0.015	0	-0.004
0.086	-0.105	1.165	0.046	-0.011	0.01	-0.022	-0.011	0.04	0.01	0.013
0.07	-0.051	1.144	0.057	0.006	0.004	-0.014	-0.01	0.038	0.007	0.017
0.108	-0.022	1.045	0.056	0.04	0.007	-0.002	-0.011	0.019	0.007	0.007
0.059	-0.032	0.896	0.047	0.058	0.009	-0.009	-0.015	0.042	0.016	0.007
-0.058	-0.047	0.726	0.063	0.054	0.011	-0.016	-0.008	0.058	0.022	0.014
-0.074	-0.051	0.624	0.067	0.044	0.008	-0.008	0.002	0.027	0.008	0.008
-0.08	-0.047	0.607	0.043	0.037	0.007	-0.018	-0.005	0.023	-0.001	0
-0.125	-0.037	0.605	0.045	0.033	0.021	-0.031	-0.008	0.05	0.018	0.009
-0.065	-0.022	0.597	0.065	0.044	0.026	-0.021	-0.003	0.013	0.02	0.019
0.054	-0.021	0.611	0.056	0.041	0.016	-0.016	-0.013	-0.045	-0.004	0.014
0.091	-0.024	0.631	0.041	0.028	0.01	-0.025	-0.012	-0.024	0.001	0.007
0.089	-0.009	0.632	0.059	0.06	0.015	-0.031	0.003	0.017	0.024	0.012
0.107	-0.006	0.619	0.08	0.102	0.017	-0.033	0	0.013	0.016	0.02
0.117	-0.03	0.553	0.071	0.087	0.014	-0.033	-0.003	0.011	0.002	0.024
0.134	-0.032	0.411	0.058	0.049	0.013	-0.03	0.004	0.028	0.017	0.022
0.176	-0.01	0.288	0.067	0.052	0.015	-0.018	-0.005	0.023	0.022	0.022
0.219	-0.025	0.274	0.079	0.063	0.014	-0.002	-0.015	0.006	0.008	0.032
0.22	-0.061	0.317	0.066	0.037	0.011	-0.002	-0.004	0.022	0.006	0.029
0.147	-0.055	0.341	0.047	0.028	0.013	-0.007	0.006	0.046	0.008	0.019
0.087	-0.03	0.366	0.05	0.054	0.015	-0.003	0.003	0.024	-0.001	0.022
0.09	-0.041	0.422	0.048	0.045	0.017	-0.005	0.001	-0.008	-0.006	0.022
0.033	-0.061	0.475	0.046	0.014	0.015	0.001	-0.001	-0.015	0.007	0.017
-0.031	-0.057	0.484	0.064	0.028	0.014	0.009	0.007	-0.031	0.013	0.01
0.017	-0.045	0.485	0.067	0.071	0.014	0.002	0.01	-0.035	0.004	-0.002
0.066	-0.048	0.506	0.049	0.065	0.006	-0.006	-0.002	-0.003	0.007	-0.003
0.063	-0.056	0.512	0.043	0.017	0.001	-0.007	-0.007	0.015	0.003	0.003
0.109	-0.043	0.496	0.042	0.008	0.004	-0.007	0.001	0.011	-0.015	0.004
0.174	-0.036	0.507	0.036	0.022	0.006	-0.006	0.004	0.015	-0.008	0.011
0.178	-0.03	0.568	0.035	0.027	0.007	0	0.001	0.026	0.015	0.021
0.214	-0.002	0.634	0.048	0.036	0.009	0.011	-0.001	0.033	0.007	0.015
0.258	-0.006	0.638	0.061	0.029	0.01	-0.003	-0.006	0.036	-0.019	0
0.188	-0.028	0.515	0.06	0.021	0.011	-0.028	-0.018	0.046	-0.023	0.003
0.116	-0.024	0.308	0.07	0.038	0.012	-0.027	-0.021	0.045	-0.015	0.013
0.117	-0.043	0.207	0.078	0.052	0.015	-0.02	-0.01	0.027	-0.007	0.01
0.114	-0.081	0.321	0.055	0.052	0.015	-0.028	-0.009	0.047	0.012	0.013
0.097	-0.074	0.454	0.051	0.049	0.006	-0.022	-0.013	0.077	0.026	0.024
0.082	-0.043	0.322	0.078	0.043	-0.001	-0.009	-0.005	0.041	0.014	0.015
0.062	-0.03	0.027	0.082	0.029	-0.001	-0.016	-0.004	0.005	0.007	0.007
0.017	-0.019	-0.024	0.069	0.019	0	-0.023	-0.015	0.032	0.02	0.023
-0.02	-0.005	0.258	0.076	0.039	0.004	-0.009	-0.013	0.041	0.008	0.025
0.026	-0.019	0.581	0.09	0.052	0.01	-0.006	-0.001	0.006	-0.017	0.008
0.059	-0.044	0.742	0.074	0.02	0.007	-0.016	-0.001	0.001	-0.009	0.01
0.013	-0.051	0.755	0.059	0.017	0.003	-0.014	-0.014	0.009	0.014	0.02
0.021	-0.054	0.704	0.079	0.046	0.013	-0.005	-0.012	-0.008	0.019	0.021
0.099	-0.053	0.701	0.09	0.041	0.018	-0.002	0.009	-0.002	0.017	0.024
0.085	-0.037	0.775	0.073	0.042	0.012	-0.009	0.006	0.028	0.019	0.028
0.017	-0.024	0.829	0.066	0.061	0.011	-0.02	-0.013	0.012	0.012	0.02
0.038	-0.035	0.84	0.06	0.054	0.008	-0.02	-0.006	-0.015	0.004	0.004
0.024	-0.048	0.822	0.038	0.047	0.002	-0.012	0.01	0.021	0.011	-0.001
-0.089	-0.044	0.725	0.039	0.067	0.004	-0.006	0.009	0.053	0.02	0.008
-0.097	-0.027	0.6	0.058	0.076	0.007	-0.011	-0.003	0.02	0.024	0.015
0.008	-0.006	0.543	0.042	0.05	0.007	-0.016	-0.014	-0.006	0.032	0.018
0.045	0.008	0.512	0.02	0.042	0.008	-0.009	-0.01	0.01	0.029	0.018
0.011	-0.001	0.462	0.027	0.057	0.011	-0.003	-0.001	0.007	0.005	0.018
-0.021	-0.036	0.48	0.041	0.053	0.019	0	0	-0.007	-0.001	0.023
-0.073	-0.047	0.611	0.048	0.046	0.024	-0.003	0.002	0.016	0.016	0.023
-0.103	-0.024	0.765	0.04	0.044	0.022	-0.013	0.001	0.008	0.012	0.01
-0.018	-0.04	0.891	0.025	0.019	0.015	-0.02	-0.004	-0.033	-0.008	0.002
0.096	-0.078	0.907	0.031	0.006	0.018	-0.017	0	-0.011	-0.004	0.006
0.138	-0.069	0.622	0.058	0.033	0.026	-0.017	0.001	0.022	0.001	0.004
0.189	-0.043	0.172	0.073	0.046	0.016	-0.026	-0.007	-0.001	-0.016	-0.002
0.251	-0.026	-0.032	0.065	0.019	0.007	-0.023	-0.01	-0.007	-0.02	0.007
0.185	-0.013	0.074	0.072	0	0.012	-0.013	-0.014	0.033	-0.006	0.017
0.085	-0.023	0.252	0.076	0.013	0.008	-0.01	-0.015	0.035	-0.006	0.008
0.122	-0.041	0.433	0.048	0.026	0.003	-0.01	-0.009	0.004	-0.009	0.001
0.17	-0.02	0.664	0.034	0.023	0	-0.013	-0.008	0.027	0.002	0.008
0.154	0.01	0.859	0.064	0.041	-0.008	0	-0.006	0.067	0.007	0.02
0.182	-0.008	0.925	0.09	0.071	-0.009	0.005	-0.001	0.044	0	0.025
0.231	-0.052	0.884	0.079	0.062	0.004	-0.018	-0.01	0.029	-0.003	0.023
0.215	-0.064	0.781	0.065	0.027	0.014	-0.026	-0.017	0.065	0.009	0.021
0.158	-0.057	0.724	0.069	0.017	0.014	-0.013	-0.001	0.067	0.021	0.013
0.107	-0.06	0.761	0.066	0.033	0.011	-0.017	0.005	0.036	0.009	0.016
0.036	-0.043	0.743	0.054	0.037	0.013	-0.019	-0.006	0.028	-0.005	0.025
-0.009	-0.014	0.55	0.068	0.034	0.015	-0.01	-0.008	0.019	0.004	0.016
0.04	-0.032	0.361	0.09	0.04	0.015	-0.013	0.001	0.006	0.02	0.009
0.083	-0.063	0.426	0.077	0.045	0.017	-0.017	0.001	0.008	0.016	0.008
0.07	-0.04	0.603	0.064	0.053	0.019	-0.011	-0.008	0.018	0.008	0.011
0.09	-0.01	0.562	0.075	0.062	0.016	-0.019	-0.012	0.01	0.011	0.013
0.167	-0.034	0.334	0.065	0.064	0.015	-0.025	-0.008	-0.012	0.016	0.01
0.231	-0.069	0.324	0.057	0.055	0.017	-0.012	-0.005	0.005	0.021	0.017
0.222	-0.075	0.697	0.074	0.036	0.016	-0.012	-0.011	0.028	0.011	0.022
0.15	-0.078	1.05	0.07	0.025	0.014	-0.024	-0.01	0.009	-0.007	0.016
0.078	-0.086	1.074	0.061	0.03	0.012	-0.019	-0.007	-0.005	-0.003	0.013
0.062	-0.077	0.952	0.075	0.023	0.012	-0.011	-0.012	0.01	0.011	0.009
0.04	-0.06	0.85	0.071	0.014	0.011	-0.014	-0.002	0.02	0.008	0.007
-0.027	-0.05	0.642	0.045	0.023	0.002	-0.016	0.02	0.019	0.01	0.005
-0.04	-0.034	0.263	0.029	0.028	0	-0.011	0.019	0.015	0.026	0.003
-0.01	-0.02	-0.021	0.038	0.026	0.01	-0.012	0.001	-0.009	0.012	0.006
0.028	-0.028	0.013	0.047	0.035	0.012	-0.018	-0.005	-0.038	-0.016	0.009
0.07	-0.045	0.204	0.026	0.03	0.005	-0.015	0.003	-0.018	-0.016	0.016
0.061	-0.048	0.347	0.009	0.02	0.004	-0.007	0.009	0.022	-0.012	0.022
0.03	-0.052	0.463	0.035	0.036	0.005	-0.011	0.005	0.011	-0.013	0.012
0.005	-0.086	0.557	0.056	0.04	0.01	-0.01	-0.001	0.002	-0.005	-0.001
-0.015	-0.101	0.536	0.044	0.031	0.015	0.002	-0.011	0.033	0.009	0
0.071	-0.071	0.413	0.042	0.039	0.009	0.003	-0.014	0.021	0.006	0
0.215	-0.05	0.323	0.078	0.053	0.004	-0.012	-0.008	-0.011	-0.013	0.001
0.241	-0.029	0.304	0.099	0.062	0.006	-0.023	-0.007	0.021	0	0.019
0.212	-0.017	0.278	0.08	0.056	0.007	-0.019	-0.001	0.047	0.021	0.03
0.26	-0.05	0.242	0.067	0.038	0.014	-0.009	0.002	0.018	0.004	0.019
0.27	-0.072	0.264	0.058	0.031	0.012	-0.004	-0.006	0.023	0.002	0.018
0.161	-0.053	0.315	0.041	0.042	0.001	-0.007	-0.009	0.065	0.032	0.034
0.091	-0.034	0.375	0.048	0.046	0.007	-0.008	-0.011	0.051	0.035	0.031
0.11	-0.037	0.444	0.07	0.031	0.017	-0.001	-0.015	0.015	0.013	0.011
0.086	-0.024	0.452	0.077	0.033	0.012	0.001	-0.015	0.022	0.006	0.015
0.04	0.011	0.408	0.062	0.055	0.013	0	-0.005	0.022	0	0.026
0.053	-0.001	0.354	0.054	0.058	0.017	-0.009	0.005	-0.003	-0.016	0.015
0.032	-0.032	0.266	0.06	0.046	0.01	-0.027	-0.001	-0.002	-0.008	0.01
-0.075	-0.018	0.199	0.066	0.036	0.011	-0.026	-0.01	0.026	0.01	0.01
-0.113	-0.013	0.282	0.068	0.034	0.018	-0.015	-0.002	0.041	0.009	0.001
-0.015	-0.04	0.514	0.061	0.052	0.017	-0.014	0.004	0.033	0.013	0.01
0.059	-0.044	0.726	0.056	0.075	0.017	-0.009	0.001	0.018	0.024	0.032
0.073	-0.039	0.788	0.076	0.09	0.024	-0.008	0.003	0.004	0.014	0.028
0.132	-0.044	0.748	0.081	0.089	0.024	-0.005	-0.004	0.017	0.007	0.019
0.166	-0.024	0.775	0.048	0.053	0.008	0.002	-0.014	0.048	0.025	0.028
0.092	0.008	0.846	0.038	0.012	0.001	-0.003	-0.002	0.028	0.032	0.026
0.006	-0.007	0.797	0.051	0.012	0.004	-0.007	0.006	-0.018	0.018	0.011
-0.012	-0.05	0.989	0.053	0.02	0.008	-0.004	-0.007	-0.016	0.016	0.016
0.013	-0.048	1.593	0.061	0.014	0.016	-0.013	-0.013	0.017	0.011	0.017
0.047	-0.02	1.846	0.074	0.014	0.019	-0.024	-0.005	0.035	-0.011	0.001
0.102	-0.032	1.499	0.063	0.009	0.009	-0.023	0.002	0.025	-0.013	0.003
0.154	-0.044	1.197	0.038	0.004	0.003	-0.018	0	-0.001	0.013	0.013
0.16	-0.02	1.199	0.036	0.016	0.01	-0.009	-0.008	-0.024	0.032	0.011
0.174	-0.027	1.211	0.053	0.03	0.016	-0.002	-0.007	-0.026	0.03	0.012
0.203	-0.065	1.041	0.059	0.024	0.011	-0.008	-0.004	0.011	0.026	0.014
0.175	-0.068	0.807	0.059	0.012	0	-0.015	-0.006	0.037	0.02	0.009
0.125	-0.051	0.632	0.061	0.016	0.003	-0.012	-0.002	0.012	-0.001	0.003
0.078	-0.062	0.502	0.055	0.025	0.013	-0.017	-0.003	0.005	-0.007	0.001
0.014	-0.076	0.392	0.057	0.034	0.014	-0.019	-0.008	0.041	0.013	0.003
0.004	-0.073	0.297	0.065	0.055	0.007	-0.004	-0.004	0.035	0.01	0.007
0.032	-0.082	0.229	0.055	0.066	0.006	0	-0.004	-0.008	-0.009	0.007
-0.001	-0.082	0.183	0.046	0.042	0.009	-0.014	-0.01	0.01	-0.001	0.009
-0.019	-0.052	0.122	0.062	0.036	0.01	-0.017	-0.007	0.061	0.01	0.018
0.055	-0.043	0.073	0.073	0.059	0.008	-0.01	-0.001	0.056	-0.004	0.029
0.109	-0.065	0.077	0.056	0.048	0.006	-0.011	-0.01	0.027	-0.01	0.034
0.053	-0.057	0.104	0.049	0.04	0.008	-0.017	-0.02	0.045	0	0.021
-0.05	-0.023	0.144	0.068	0.072	0.011	-0.013	-0.008	0.049	-0.013	0.005
-0.107	-0.023	0.214	0.075	0.081	0.008	-0.006	0.003	0.016	-0.019	0.005
-0.118	-0.036	0.275	0.06	0.064	0.005	-0.008	-0.009	0.025	0.003	0.012
-0.11	-0.016	0.281	0.051	0.066	0.012	-0.008	-0.011	0.036	0.004	0.012
-0.08	-0.004	0.257	0.06	0.055	0.013	-0.007	0.002	0.009	-0.004	0.006
-0.071	-0.023	0.271	0.063	0.023	0.009	-0.011	0.001	0.004	0.009	0.01
-0.077	-0.034	0.332	0.062	0.046	0.015	-0.011	-0.006	0.007	0.011	0.024
-0.027	-0.039	0.394	0.073	0.088	0.018	-0.011	-0.004	0	-0.003	0.02
0.014	-0.057	0.437	0.073	0.064	0.012	-0.011	-0.004	0.009	-0.001	0.008
0.022	-0.063	0.451	0.057	0.026	0.008	-0.01	-0.01	0.015	0.007	0.015
0.078	-0.055	0.442	0.062	0.031	0.014	-0.017	-0.01	-0.008	-0.002	0.017
0.116	-0.056	0.449	0.071	0.048	0.023	-0.021	-0.004	-0.006	-0.01	0.011
0.103	-0.058	0.465	0.058	0.034	0.023	-0.017	-0.002	0.04	0.01	0.017
0.132	-0.059	0.464	0.056	0.016	0.019	-0.014	0	0.028	0.016	0.023
0.184	-0.07	0.465	0.072	0.026	0.015	-0.011	-0.003	-0.03	-0.012	0.007
0.188	-0.076	0.484	0.07	0.029	0.006	-0.013	-0.001	-0.026	-0.012	-0.007
0.181	-0.07	0.491	0.057	0.02	0.006	-0.014	0.003	0.007	0.021	0.009
0.219	-0.055	0.469	0.055	0.017	0.012	-0.006	-0.011	-0.009	0.02	0.013
0.258	-0.039	0.465	0.051	0.016	0.008	-0.007	-0.011	-0.021	0.008	-0.001
0.243	-0.013	0.49	0.05	0.016	0.013	-0.013	0.005	0.011	0.022	0.01
0.233	-0.002	0.493	0.065	0.021	0.021	-0.004	-0.005	0.023	0.013	0.015
0.264	-0.036	0.487	0.067	0.027	0.008	-0.005	-0.01	0.017	-0.006	-0.005
0.251	-0.048	0.479	0.054	0.022	-0.001	-0.021	-0.001	0.024	0.007	0.001
0.174	-0.01	0.433	0.058	0.028	0.004	-0.024	-0.01	0.025	0.014	0.028
0.132	0.015	0.403	0.071	0.039	0.003	-0.018	-0.011	0.027	-0.006	0.025
0.135	-0.002	0.468	0.06	0.021	0	-0.016	-0.004	0.039	-0.007	0.009
0.118	-0.013	0.586	0.049	0.023	0	-0.018	-0.018	0.045	0.019	0.024
0.092	0.009	0.636	0.063	0.063	0.006	-0.017	-0.018	0.025	0.018	0.036
0.064	0.037	0.492	0.064	0.083	0.012	-0.014	0.001	-0.005	0.001	0.015
0.004	0.042	0.156	0.043	0.06	0.005	-0.019	0.005	0.018	0.001	0.005
-0.027	0.013	-0.026	0.046	0.028	0.002	-0.02	0	0.062	0.002	0.018
0.028	-0.048	0.289	0.065	0.028	0.012	-0.014	0.001	0.049	0.001	0.02
0.089	-0.105	0.756	0.065	0.03	0.013	-0.01	0.002	0.024	0.017	0.018
0.042	-0.094	0.902	0.057	0.023	0.009	-0.008	-0.004	0.035	0.026	0.026
-0.061	-0.035	0.88	0.059	0.049	0.011	-0.013	-0.004	0.035	0.005	0.021
-0.094	-0.048	0.877	0.059	0.073	0.013	-0.014	0.003	0.021	-0.005	0.004
-0.075	-0.085	0.834	0.05	0.066	0.014	-0.007	0	0.027	0.01	0.01
-0.063	-0.042	0.794	0.056	0.063	0.015	-0.005	0.001	0.032	0.01	0.028
-0.038	-0.021	0.77	0.074	0.062	0.016	-0.015	0.01	0.022	0.002	0.023
0.002	-0.051	0.738	0.066	0.054	0.018	-0.02	0.003	0.011	0.012	0.012
0.013	-0.038	0.721	0.057	0.059	0.017	-0.01	-0.009	0.011	0.026	0.017
0.026	-0.012	0.663	0.063	0.051	0.011	-0.009	-0.01	0.018	0.022	0.013
0.092	-0.027	0.516	0.056	0.026	0.011	-0.025	-0.012	0.017	0.001	0.011
0.1	-0.027	0.374	0.046	0.027	0.011	-0.021	-0.011	0.014	-0.008	0.028
0.026	-0.003	0.332	0.048	0.032	0.005	-0.004	0.003	-0.003	0.001	0.03
0.012	-0.01	0.237	0.047	0.019	0.001	-0.011	0.007	-0.02	0.006	0.012
0.048	-0.042	-0.006	0.043	0.019	0.011	-0.02	0.002	-0.002	0.014	0.004
0.073	-0.045	-0.093	0.051	0.034	0.02	-0.014	0.003	0.007	0.012	0.007
0.108	-0.006	0.129	0.051	0.046	0.014	-0.017	-0.005	-0.014	-0.007	0.003
0.147	0.008	0.479	0.037	0.038	0.005	-0.024	-0.018	-0.014	-0.008	-0.001
0.178	-0.018	0.889	0.037	0.017	0.002	-0.017	-0.015	0.009	0.003	0.007
0.215	-0.028	1.24	0.052	0.025	0.001	-0.011	-0.004	0.007	-0.006	0.006
0.232	-0.023	1.37	0.059	0.049	0.002	-0.009	0.001	-0.001	-0.009	-0.013
0.193	-0.009	1.422	0.052	0.046	0.003	-0.012	-0.006	0.03	0.004	-0.015
0.171	0.001	1.528	0.059	0.032	0.008	-0.024	-0.015	0.057	0.007	0.01
0.192	-0.019	1.547	0.07	0.033	0.013	-0.026	-0.015	0.037	0.002	0.022
0.175	-0.072	1.318	0.054	0.034	0.009	-0.011	-0.008	0.011	0.006	0.015
0.132	-0.131	0.959	0.05	0.029	0.01	-0.003	-0.005	0.03	0.017	0.013
0.137	-0.165	0.67	0.082	0.042	0.016	-0.006	-0.003	0.048	0.018	0.015
0.168	-0.18	0.417	0.098	0.052	0.013	-0.007	0.006	0.02	0.017	0.011
0.113	-0.165	0.184	0.083	0.028	0.014	-0.006	0.006	0.008	0.024	0.016
0.001	-0.086	0.077	0.062	0.018	0.017	-0.011	-0.003	0.015	0.021	0.022
-0.031	-0.007	0.066	0.054	0.033	0.012	-0.011	-0.004	0.008	0.015	0.012
0	0.006	0.066	0.058	0.031	0.007	-0.009	-0.012	0.015	0.011	0.016
0.024	0.001	0.028	0.06	0.033	0.002	-0.017	-0.025	0.036	0	0.03
0.012	-0.003	-0.027	0.058	0.046	0.003	-0.024	-0.02	0.034	-0.006	0.023
-0.015	-0.032	0.073	0.058	0.045	0.013	-0.013	-0.01	0.031	-0.007	0.011
0.041	-0.044	0.356	0.05	0.036	0.014	-0.003	-0.011	0.037	0.001	0.014
0.124	-0.01	0.643	0.053	0.054	0.007	-0.009	-0.007	0.015	0.01	0.019
0.114	0.005	0.896	0.074	0.086	0.007	-0.013	0.003	-0.001	0.007	0.021
0.074	-0.033	1.107	0.078	0.078	0.016	-0.012	0.003	0.023	0.011	0.024
0.061	-0.071	1.126	0.056	0.06	0.025	-0.006	0.002	0.02	0.018	0.031
0.056	-0.079	0.98	0.044	0.071	0.022	0.005	0.002	-0.016	-0.001	0.024
0.055	-0.079	0.869	0.056	0.071	0.013	0	-0.003	-0.011	0	0.009
0.045	-0.075	0.771	0.067	0.062	0.012	-0.014	-0.004	0.013	0.031	0.018
0.07	-0.098	0.629	0.065	0.057	0.013	-0.005	0.002	-0.02	0.027	0.024
0.122	-0.151	0.514	0.059	0.043	0.007	0.001	0.005	-0.052	-0.003	0.007
0.12	-0.15	0.321	0.042	0.029	0.005	-0.004	0.006	-0.012	-0.003	0.009
0.081	-0.099	-0.008	0.037	0.027	0.01	0.007	0.007	0.017	0.003	0.021
0.066	-0.077	-0.308	0.06	0.03	0.015	0.013	0.011	-0.006	-0.015	0.01
0.07	-0.061	-0.458	0.062	0.02	0.015	-0.013	0.012	-0.002	-0.018	0.001
0.045	-0.012	-0.386	0.051	0.01	0.014	-0.035	-0.002	0.016	-0.003	0.011
0.015	-0.001	-0.135	0.068	0.023	0.02	-0.026	-0.011	-0.002	-0.008	0.01
0.033	-0.045	0.117	0.068	0.032	0.027	-0.017	-0.013	-0.014	-0.018	-0.006
0.029	-0.057	0.339	0.046	0.019	0.018	-0.018	-0.017	0.018	-0.002	-0.01
0.017	-0.032	0.531	0.058	0.02	0.006	-0.008	-0.014	0.044	0.013	0.008
0.068	-0.031	0.642	0.074	0.032	0.008	-0.006	-0.014	0.025	0.004	0.015
0.122	-0.04	0.744	0.05	0.015	0.004	-0.014	-0.017	0.022	-0.001	0.005
0.188	-0.027	0.81	0.033	0.003	-0.002	-0.003	-0.01	0.069	0.013	0.007
0.274	-0.012	0.753	0.059	0.027	-0.001	0.005	-0.007	0.073	0.012	0.011
0.286	-0.017	0.66	0.074	0.043	0.003	-0.005	-0.011	0.027	0.002	0.009
0.212	-0.019	0.595	0.06	0.029	0.015	-0.01	-0.009	0.02	0.009	0.02
0.105	-0.01	0.537	0.059	0.022	0.02	-0.013	-0.001	0.042	0.017	0.025
-0.003	-0.012	0.485	0.065	0.031	0.012	-0.027	-0.002	0.041	0.015	0.016
-0.071	-0.024	0.438	0.056	0.023	0.01	-0.034	-0.01	0.03	0.011	0.013
-0.096	-0.015	0.408	0.048	0.008	0.014	-0.026	-0.004	0.021	0.01	0.018
-0.084	0.009	0.349	0.067	0.032	0.013	-0.021	0.01	0.009	0.007	0.015
-0.009	0.003	0.321	0.087	0.064	0.007	-0.019	0.001	0.012	0	0.003
0.062	-0.007	0.638	0.075	0.047	0.006	-0.018	-0.017	0.028	0.001	0.008
0.066	0.007	1.194	0.07	0.024	0.009	-0.017	-0.009	0.012	0.001	0.021
0.068	0.004	1.47	0.093	0.032	0.006	-0.009	0.007	0.001	-0.001	0.015
0.076	-0.028	1.435	0.093	0.032	0.005	-0.01	0	0.035	0.008	0.012
0.052	-0.045	1.298	0.073	0.046	0.018	-0.02	-0.011	0.047	0.018	0.019
0.031	-0.04	1.083	0.061	0.088	0.023	-0.013	-0.003	0.032	0.018	0.013
0.069	-0.049	0.849	0.046	0.081	0.015	-0.004	0.009	0.032	0.016	0.012
0.134	-0.054	0.64	0.037	0.044	0.014	-0.014	0.002	0.036	0.014	0.026
0.161	-0.046	0.514	0.046	0.039	0.018	-0.019	-0.007	0.011	-0.005	0.023
0.143	-0.056	0.52	0.052	0.014	0.016	-0.01	0.002	-0.027	-0.016	0.011
0.105	-0.06	0.548	0.042	-0.019	0.01	-0.008	0.004	-0.024	0.003	0.015
0.116	-0.045	0.525	0.037	0.003	0.01	-0.012	-0.003	0.004	0.004	0.013
0.167	-0.062	0.527	0.043	0.026	0.008	-0.015	0.005	0.003	-0.016	0.007
0.178	-0.09	0.553	0.037	0.016	0.007	-0.021	0.009	-0.008	-0.009	0.016
0.159	-0.061	0.486	0.032	0.029	0.009	-0.017	-0.003	0	0.012	0.022
0.11	-0.029	0.352	0.037	0.064	0.007	0.002	-0.007	0.01	0.009	0.011
0.042	-0.054	0.267	0.031	0.056	0.006	0.004	-0.014	0.017	-0.005	0.001
-0.004	-0.052	0.224	0.034	0.03	0.005	-0.012	-0.021	0.037	-0.001	0.005
-0.014	-0.005	0.206	0.068	0.039	-0.001	-0.007	-0.004	0.05	0.01	0.007
0.038	-0.009	0.246	0.083	0.042	0.001	0.003	0.01	0.034	0.013	0.001
0.087	-0.046	0.31	0.063	0.026	0.006	-0.007	0.003	0.026	0.019	0.002
0.071	-0.034	0.369	0.064	0.03	0.006	-0.023	-0.004	0.037	0.021	0.021
0.096	-0.012	0.442	0.086	0.053	0.011	-0.025	-0.011	0.031	0.009	0.031
0.187	-0.021	0.498	0.08	0.06	0.011	-0.014	-0.018	0.025	0.003	0.021
0.196	-0.022	0.51	0.06	0.039	0.009	-0.009	-0.02	0.026	0.009	0.019
0.118	-0.014	0.508	0.065	0.034	0.012	-0.013	-0.014	0.021	0.007	0.022
0.069	-0.014	0.537	0.078	0.058	0.007	-0.006	0	0.029	0.006	0.017
0.049	-0.02	0.585	0.069	0.065	0	-0.004	-0.003	0.038	0.024	0.018
0.041	-0.021	0.568	0.062	0.058	0.007	-0.007	-0.01	0.05	0.034	0.021
0.085	-0.012	0.516	0.075	0.072	0.009	0.002	-0.002	0.045	0.026	0.013
0.12	-0.036	0.529	0.076	0.083	0.005	0	-0.001	0.005	0.025	0.009
0.047	-0.061	0.536	0.06	0.075	0.006	-0.02	-0.008	-0.006	0.027	0.02
-0.047	-0.042	0.522	0.058	0.074	0.009	-0.02	-0.005	0.002	0.009	0.02
-0.051	-0.05	0.592	0.076	0.082	0.008	-0.015	0.001	-0.005	-0.006	-0.001
-0.024	-0.083	0.629	0.075	0.074	0.009	-0.033	0.003	0.019	0.007	-0.003
0.002	-0.068	0.696	0.051	0.054	0.013	-0.037	0.001	0.014	0.019	0.014
0.092	-0.048	1.146	0.045	0.045	0.017	-0.013	0.001	-0.038	0.013	0.018
0.146	-0.07	1.682	0.051	0.031	0.018	-0.004	0	-0.02	0.005	0.015
0.063	-0.082	1.667	0.052	0.003	0.018	-0.016	0	0.029	0.006	0.025
-0.003	-0.068	1.186	0.052	-0.002	0.01	-0.019	0.001	0.01	0.003	0.023
0.014	-0.06	0.635	0.055	0.019	-0.001	-0.016	-0.004	-0.003	-0.006	0.007
0.057	-0.032	0.226	0.056	0.021	0.006	-0.012	-0.008	0.029	0	0.011
0.115	-0.009	0.076	0.055	0.024	0.019	-0.003	-0.004	0.014	0.007	0.016
0.172	-0.04	0.151	0.057	0.041	0.014	0.002	-0.003	-0.033	-0.009	-0.002
0.192	-0.07	0.334	0.056	0.044	0.009	-0.007	-0.012	-0.017	-0.018	-0.003
0.13	-0.061	0.489	0.064	0.05	0.02	-0.018	-0.016	0.023	-0.011	0.019
0.076	-0.07	0.506	0.08	0.075	0.02	-0.006	-0.011	0.01	-0.014	0.022
0.117	-0.107	0.42	0.068	0.077	0.007	0	-0.01	-0.003	-0.011	0.009
0.107	-0.1	0.329	0.042	0.035	-0.002	-0.025	-0.01	0.032	0.013	0.005
0.019	-0.054	0.263	0.05	0.012	0.001	-0.033	0	0.057	0.013	0.004
0.011	-0.055	0.171	0.063	0.031	0.011	-0.011	0.004	0.038	-0.01	0.002
0.063	-0.062	0.068	0.047	0.027	0.009	-0.01	-0.006	0.014	-0.007	0.01
0.042	-0.028	0.01	0.043	0.016	0.005	-0.018	-0.01	0.024	0.005	0.017
-0.037	-0.021	0.016	0.062	0.032	0.015	-0.014	-0.005	0.042	-0.007	0.015
-0.068	-0.045	0.106	0.065	0.026	0.017	-0.014	-0.004	0.037	-0.008	0.015
-0.056	-0.042	0.219	0.064	0.011	0.005	-0.013	-0.006	0.035	0.007	0.017
-0.075	-0.013	0.274	0.07	0.031	0.009	-0.007	-0.003	0.03	0.011	0.012
-0.078	0.014	0.341	0.063	0.054	0.023	-0.005	0	0.016	0.012	0.014
-0.027	0.039	0.453	0.045	0.045	0.026	-0.003	-0.001	0.027	0.017	0.026
-0.002	0.064	0.535	0.048	0.046	0.02	-0.003	-0.005	0.029	0.013	0.031
0.008	0.054	0.621	0.067	0.078	0.012	-0.007	-0.008	0.013	0.009	0.018
0.058	0	0.728	0.078	0.085	0.008	-0.011	-0.009	0.029	0.01	0.012
0.1	-0.026	0.737	0.078	0.052	0.008	-0.011	-0.009	0.036	0.012	0.025
0.112	-0.015	0.641	0.069	0.034	0.009	-0.009	-0.009	-0.009	0.007	0.016
0.101	-0.043	0.564	0.062	0.047	0.009	-0.004	-0.013	-0.034	0.012	0.003
0.082	-0.058	0.514	0.065	0.043	0.014	-0.008	-0.019	-0.005	0.034	0.019
0.113	-0.021	0.423	0.057	0.018	0.018	-0.021	-0.013	0.004	0.03	0.021
0.166	-0.013	0.327	0.048	0.002	0.015	-0.017	0	-0.012	-0.009	0.001
0.196	-0.029	0.286	0.055	-0.002	0.014	-0.006	0.004	0.004	-0.014	0.007
0.205	-0.017	0.308	0.058	0.02	0.013	-0.008	0.001	0.023	0.01	0.024
0.192	-0.037	0.42	0.052	0.044	0.008	-0.01	0.001	0.005	0.01	0.01
0.184	-0.106	0.583	0.051	0.03	0.008	-0.009	0.001	0.002	0.004	-0.003
0.169	-0.134	0.598	0.05	0.029	0.002	-0.01	0	0.019	0.007	0.014
0.134	-0.116	0.422	0.053	0.054	0	-0.007	-0.001	-0.001	0	0.015
0.129	-0.094	0.418	0.053	0.048	0.009	-0.008	-0.001	-0.022	-0.006	-0.002
0.164	-0.054	0.766	0.041	0.02	0.01	-0.011	-0.003	0.012	0.008	-0.001
0.181	-0.023	1.049	0.046	0.022	0.006	-0.003	0	0.046	0.011	0.009
0.16	-0.04	0.992	0.064	0.053	0.01	0.003	0.004	0.032	0	0.01
0.129	-0.075	0.818	0.06	0.05	0.008	-0.012	-0.004	0.025	0.014	0.012
0.08	-0.068	0.688	0.053	0.024	-0.001	-0.029	-0.013	0.039	0.037	0.016
0.046	-0.034	0.628	0.057	0.032	0.009	-0.029	-0.006	0.016	0.02	0.015
0.034	-0.04	0.709	0.055	0.033	0.022	-0.029	0.005	-0.006	-0.004	0.015
-0.015	-0.053	0.848	0.045	0.004	0.014	-0.03	0.002	0.027	0.007	0.019
0.082	-0.008	0.907	0.04	0.017	0.011	-0.014	-0.004	0.037	0.011	0.02
0.399	0.021	0.983	0.036	0.045	0.016	0.001	0.001	0.006	-0.009	0.016
0.56	-0.009	1.1	0.032	0.021	0.009	-0.01	0	0.022	-0.005	0.014
0.361	-0.014	1.043	0.039	0.007	0.008	-0.022	-0.005	0.06	0.015	0.015
0.076	0.013	0.809	0.057	0.037	0.019	-0.017	-0.001	0.026	0.015	0.014
-0.018	0.009	0.621	0.064	0.054	0.023	-0.011	-0.001	-0.007	0.011	0.017
-0.062	0	0.507	0.061	0.041	0.008	-0.01	-0.006	0.043	0.009	0.026
-0.179	0.002	0.375	0.066	0.043	-0.001	-0.006	-0.005	0.065	-0.008	0.02
-0.182	-0.018	0.269	0.072	0.066	0.01	-0.011	-0.008	0.027	-0.017	0.007
-0.03	-0.038	0.256	0.071	0.069	0.018	-0.025	-0.014	0.039	0.001	0.013
0.152	-0.038	0.287	0.069	0.054	0.017	-0.034	-0.011	0.06	0.01	0.024
0.266	-0.007	0.314	0.071	0.05	0.017	-0.024	-0.003	0.029	0.003	0.014
0.266	0.006	0.335	0.072	0.05	0.02	-0.007	-0.005	0.009	0.014	0.007
0.215	-0.069	0.327	0.074	0.05	0.021	0.001	-0.013	0.015	0.028	0.018
0.249	-0.173	0.271	0.075	0.064	0.02	0.005	-0.003	0.003	0.012	0.015
0.267	-0.212	0.2	0.062	0.057	0.016	-0.008	0.012	-0.018	-0.004	0.004
-0.046	-0.177	0.151	0.046	0.013	0.011	-0.032	0.006	-0.009	0.007	0.015
-0.438	-0.108	0.08	0.046	0.015	0.006	-0.024	-0.007	0.005	0.014	0.032
-0.426	-0.055	0.024	0.056	0.042	0.008	-0.002	-0.005	-0.009	0.002	0.029
-0.251	-0.044	0.207	0.059	0.009	0.015	-0.011	-0.001	-0.013	-0.009	0.018
-0.28	-0.041	0.572	0.058	-0.02	0.01	-0.021	-0.003	0.011	-0.004	0.018
-0.336	-0.035	0.779	0.066	0.015	0.002	-0.012	-0.001	0.004	-0.003	0.015
-0.125	-0.047	0.787	0.07	0.04	-0.003	-0.009	-0.007	-0.029	-0.016	0.013
0.165	-0.043	0.77	0.07	0.035	-0.004	-0.014	-0.022	-0.022	-0.013	0.017
0.158	-0.026	0.743	0.075	0.05	0.012	-0.006	-0.014	0.003	0.003	0.005
0.009	-0.047	0.707	0.067	0.068	0.025	-0.001	0.003	0.006	0.011	-0.01
0.052	-0.059	0.743	0.042	0.051	0.013	-0.016	-0.01	0.025	0.017	-0.002
0.215	-0.041	0.834	0.04	0.042	0.004	-0.017	-0.018	0.047	0.012	0.012
0.251	-0.037	0.892	0.056	0.063	0.01	-0.002	0.006	0.04	-0.004	0.021
0.129	-0.041	0.849	0.051	0.047	0.004	0	0.005	0.041	-0.002	0.021
0.043	-0.03	0.688	0.047	0.005	0.001	-0.004	-0.02	0.058	0.008	0.01
0.146	-0.034	0.481	0.069	0.019	0.008	-0.012	-0.011	0.049	0.004	0.006
0.291	-0.05	0.282	0.076	0.054	0.003	-0.028	0.006	0.021	0.004	0.016
0.241	-0.034	0.154	0.059	0.042	0.008	-0.025	-0.004	0.017	0.012	0.021
0.157	-0.012	0.215	0.053	0.028	0.019	-0.007	-0.013	0.017	0.007	0.009
0.225	-0.032	0.387	0.068	0.05	0.008	-0.003	-0.012	0.012	0.005	0.004
0.308	-0.051	0.515	0.078	0.061	0.001	-0.008	-0.007	0.021	0.017	0.018
0.259	-0.02	0.608	0.067	0.046	0.008	-0.002	0.002	0.022	0.018	0.023
0.094	0.017	0.681	0.056	0.051	0.012	-0.005	0.004	0.01	0.008	0.009
0.012	-0.006	0.71	0.066	0.074	0.007	-0.019	0.003	0.021	0.006	0.006
0.026	-0.022	0.733	0.082	0.077	0.002	-0.014	-0.001	0.041	0.01	0.02
0.006	0.011	0.789	0.085	0.07	0.007	-0.002	-0.005	0.018	0.014	0.02
0.009	-0.005	0.826	0.078	0.067	0.012	-0.009	-0.003	-0.016	0.011	0.01
0.032	-0.066	0.768	0.075	0.049	0.01	-0.013	0.001	0.017	0.013	0.012
0.027	-0.071	0.647	0.074	0.035	0.009	-0.002	0	0.055	0.027	0.019
0.063	-0.041	0.551	0.063	0.04	0	0.008	-0.005	0.011	0.023	0.013
0.103	-0.038	0.495	0.043	0.038	-0.003	-0.005	-0.006	-0.023	0.003	0.009
0.062	-0.031	0.444	0.03	0.013	0.01	-0.024	0	0.009	0.008	0.02
0.016	-0.019	0.439	0.035	-0.016	0.015	-0.018	0.004	0	0.012	0.017
0.04	-0.047	0.54	0.043	0.002	0.008	-0.008	0.002	-0.038	-0.005	0.004
0.048	-0.089	0.683	0.045	0.036	0.004	-0.019	-0.004	-0.023	-0.007	0.011
0.03	-0.11	0.766	0.055	0.05	-0.002	-0.023	0.001	-0.005	0.002	0.014
0.077	-0.117	0.797	0.056	0.065	0.002	-0.017	0.006	-0.01	-0.007	0.003
0.134	-0.111	0.817	0.036	0.048	0.013	-0.02	-0.007	-0.005	-0.014	0.008
0.116	-0.092	0.802	0.035	0.006	0.019	-0.018	-0.011	0.007	-0.009	0.019
0.07	-0.06	0.787	0.066	0.007	0.023	-0.011	-0.003	0.03	-0.008	0.009
0.031	-0.014	0.867	0.074	0.021	0.021	-0.012	-0.012	0.038	-0.002	0.001
-0.039	0.023	0.959	0.052	-0.007	0.015	-0.016	-0.021	0.026	0.008	0.013
-0.074	0.039	0.915	0.054	-0.017	0.014	-0.02	-0.013	0.037	-0.005	0.009
0.024	0.023	0.813	0.075	0.026	0.018	-0.02	-0.009	0.04	-0.014	-0.002
0.148	-0.027	0.757	0.072	0.058	0.011	-0.017	-0.015	0.029	0.013	0.011
0.18	-0.036	0.652	0.058	0.065	0.009	-0.015	-0.016	0.055	0.03	0.031
0.188	0.007	0.386	0.056	0.073	0.016	-0.013	-0.015	0.067	0.019	0.032
0.201	0.005	-0.005	0.057	0.064	0.011	-0.011	-0.013	0.031	0.013	0.019
0.152	-0.027	-0.276	0.053	0.038	0.004	-0.01	-0.015	0.009	0.01	0.017
0.093	-0.027	-0.256	0.054	0.048	0.007	-0.005	-0.015	0.012	0.002	0.018
0.092	-0.028	-0.102	0.066	0.065	0.009	0.001	-0.002	0.016	0.007	-0.003
0.077	-0.049	0.082	0.064	0.044	0.009	-0.001	0.004	0.035	0.021	-0.001
0.044	-0.052	0.281	0.05	0.048	0.01	-0.003	0	0.051	0.031	0.03
0.085	-0.05	0.351	0.054	0.069	0.011	0.003	0.003	0.031	0.026	0.025
0.148	-0.063	0.318	0.06	0.045	0.012	-0.001	0.006	0.007	0.014	0.001
0.125	-0.051	0.34	0.06	0.03	0.013	-0.011	0.004	0.027	0.008	0.011
0.056	-0.036	0.422	0.068	0.049	0.014	-0.015	0.004	0.037	-0.001	0.022
0.015	-0.062	0.503	0.06	0.05	0.015	-0.025	0.001	0.01	-0.007	0.006
-0.018	-0.057	0.547	0.044	0.037	0.016	-0.032	-0.004	0.015	0.009	0.005
-0.035	-0.006	0.607	0.057	0.059	0.019	-0.025	-0.004	0.037	0.021	0.023
0.02	-0.013	0.737	0.069	0.079	0.016	-0.019	0	0.02	0.01	0.022
0.102	-0.053	0.804	0.052	0.05	0.013	-0.016	-0.001	0.007	0.002	0.013
0.122	-0.016	0.685	0.047	0.036	0.018	-0.011	-0.006	0.011	0.013	0.016
0.122	0.023	0.399	0.063	0.056	0.025	-0.008	-0.003	-0.008	0.013	0.013
0.18	-0.005	0.046	0.063	0.056	0.018	-0.01	0.001	-0.018	0.005	0.009
0.213	-0.018	-0.004	0.058	0.018	0.009	-0.012	-0.001	0.013	0.006	0.014
0.187	-0.012	0.503	0.066	-0.011	0.014	-0.006	-0.003	0.025	0.006	0.012
0.251	-0.054	1.069	0.066	-0.002	0.012	0	0	-0.002	0.002	0.007
0.332	-0.101	1.21	0.058	0.003	0.006	0	0.004	-0.006	-0.002	0.009
0.269	-0.094	1.114	0.061	0.011	0.012	-0.008	-0.001	0.015	0.001	0.009
0.191	-0.074	0.981	0.068	0.036	0.013	-0.015	-0.006	0.029	0.002	0
0.195	-0.091	0.774	0.058	0.043	0.013	-0.012	-0.002	0.028	-0.008	-0.003
0.164	-0.093	0.498	0.043	0.034	0.019	-0.015	0.002	0.012	-0.011	0.009
0.073	-0.047	0.221	0.059	0.02	0.015	-0.027	-0.003	0.003	-0.009	0.012
0.039	-0.023	-0.018	0.065	0.015	0.005	-0.027	-0.007	0	-0.004	0.007
0.05	-0.035	-0.132	0.032	0.023	0.005	-0.02	-0.008	0.001	0.014	0.009
0.017	-0.04	0.179	0.033	0.033	0.007	-0.02	-0.004	0.025	0.016	0.013
-0.024	-0.036	0.827	0.078	0.043	0.009	-0.014	-0.001	0.034	0.005	0.02
-0.035	-0.031	1.17	0.092	0.037	0.009	0	-0.005	0.016	0.014	0.03
-0.028	-0.014	1.105	0.073	0.024	0.01	0.002	-0.011	0.022	0.018	0.035
-0.024	-0.004	0.968	0.056	0.038	0.014	-0.007	-0.006	0.033	0.001	0.026
-0.043	-0.021	0.779	0.047	0.043	0.008	-0.014	-0.001	0.029	-0.003	0.017
-0.062	-0.022	0.539	0.056	0.026	-0.001	-0.012	-0.011	0.047	0.012	0.021
-0.038	-0.003	0.417	0.062	0.034	0.004	-0.013	-0.016	0.035	0.015	0.026
0.005	-0.023	0.479	0.052	0.06	0.003	-0.015	-0.004	-0.024	0.002	0.025
-0.005	-0.059	0.623	0.062	0.064	-0.007	-0.01	-0.002	-0.022	0	0.025
-0.019	-0.055	0.737	0.083	0.063	0.005	-0.004	-0.009	0.031	0.006	0.025
0.029	-0.052	0.81	0.085	0.071	0.022	0	-0.004	0.042	0.002	0.017
0.079	-0.084	0.852	0.08	0.072	0.018	-0.008	-0.003	0.038	0.001	0.013
0.058	-0.074	0.836	0.076	0.062	0.008	-0.021	-0.013	0.046	0.005	0.024
0.002	-0.008	0.783	0.062	0.061	0.005	-0.012	-0.014	0.01	0.005	0.024
0.005	0	0.756	0.051	0.065	0.004	-0.004	-0.005	-0.028	0.004	0.001
0.011	-0.061	0.689	0.056	0.05	0.006	-0.015	-0.005	-0.003	0.003	-0.008
-0.029	-0.1	0.424	0.058	0.039	0.005	-0.019	-0.006	0.024	0	0.008
-0.018	-0.117	0.095	0.049	0.042	0.003	-0.012	0.01	0.01	-0.006	0.008
0.033	-0.127	-0.047	0.04	0.024	0	-0.018	0.014	-0.003	-0.002	0.005
0.062	-0.078	-0.051	0.045	0.015	0.001	-0.024	-0.008	0.012	0.013	0.022
0.1	-0.02	0.055	0.05	0.033	0.008	-0.016	-0.01	0.013	0.009	0.017
0.141	-0.038	0.274	0.047	0.026	0.015	-0.014	-0.001	-0.016	0.005	0.004
0.119	-0.054	0.381	0.051	0.003	0.022	-0.016	-0.005	-0.02	0.024	0.016
0.108	-0.024	0.342	0.059	0.023	0.022	-0.014	0.003	0.001	0.02	0.013
0.176	-0.026	0.376	0.066	0.061	0.019	-0.012	0.015	-0.005	-0.008	-0.008
0.153	-0.048	0.515	0.07	0.077	0.025	-0.009	0.008	0	-0.011	-0.005
0.031	-0.038	0.609	0.07	0.086	0.024	-0.009	-0.007	0.046	-0.002	0.005
0.014	-0.037	0.611	0.066	0.07	0.016	-0.018	-0.015	0.046	-0.011	0
0.081	-0.068	0.586	0.058	0.005	0.012	-0.021	-0.014	0.028	-0.007	0.004
0.092	-0.061	0.565	0.046	-0.033	0.004	-0.015	-0.011	0.047	0.017	0.025
0.057	-0.023	0.531	0.031	0.003	0.004	-0.014	-0.009	0.029	0.016	0.026
0.047	-0.034	0.493	0.031	0.03	0.005	-0.009	-0.007	0.003	0.005	0.013
0.053	-0.057	0.469	0.047	-0.006	0.001	-0.002	-0.008	0.023	0.017	0.017
0.033	-0.033	0.437	0.053	-0.024	0.012	-0.011	-0.008	0.033	0.014	0.017
0.02	-0.006	0.415	0.055	0.013	0.022	-0.015	-0.01	0.026	-0.005	0.001
0.035	0.007	0.439	0.064	0.033	0.012	-0.014	-0.02	0.029	0.008	0.002
0.012	0.017	0.475	0.06	0.026	0.003	-0.017	-0.018	0.032	0.022	0.019
-0.001	-0.005	0.486	0.063	0.05	0	-0.01	0	0.015	0.011	0.026
0.082	-0.046	0.487	0.079	0.081	0.002	-0.006	0.004	0.001	0.004	0.015
0.133	-0.037	0.491	0.074	0.081	0.005	-0.017	-0.004	0.033	0.014	0.011
0.046	0.002	0.494	0.054	0.074	0.01	-0.017	0.003	0.043	0.022	0.029
-0.051	-0.006	0.519	0.059	0.069	0.014	-0.008	0.001	0.006	0.012	0.028
-0.018	-0.039	0.579	0.075	0.049	0.01	-0.015	-0.017	0.011	0.007	0.013
0.077	-0.031	0.618	0.076	0.037	0.011	-0.018	-0.015	0.043	0.021	0.024
0.102	-0.017	0.632	0.083	0.056	0.017	-0.005	0.004	0.027	0.011	0.031
0.061	-0.051	0.675	0.083	0.063	0.015	-0.005	0.011	-0.004	-0.015	0.014
0.072	-0.054	0.718	0.054	0.046	0.009	-0.02	-0.001	-0.011	-0.013	0.009
0.148	-0.011	0.749	0.038	0.05	0.007	-0.022	-0.009	-0.012	-0.001	0.014
0.153	-0.017	0.785	0.042	0.057	0.011	-0.005	0.002	-0.007	0.002	0.005
0.112	-0.05	0.741	0.04	0.029	0.009	-0.003	0.013	0.008	0.012	0.004
0.138	-0.033	0.61	0.034	0.006	0.002	-0.018	0.006	0.01	0.01	0.018
0.171	-0.011	0.532	0.027	0.02	0.004	-0.016	0	-0.005	-0.002	0.014
0.161	-0.026	0.517	0.035	0.032	0.008	0.001	-0.004	-0.009	-0.006	0.002
0.137	-0.005	0.476	0.058	0.011	0.01	-0.001	-0.016	0.021	0.003	0.003
0.136	0.01	0.439	0.057	0.012	0.012	-0.015	-0.016	0.044	0.009	0.009
0.176	-0.09	0.428	0.049	0.053	0.005	-0.016	-0.004	0.033	0.002	0.011
0.175	-0.198	0.348	0.053	0.052	0.002	-0.015	-0.006	0.026	0.006	0.009
0.143	-0.187	0.204	0.061	0.025	0.013	-0.02	-0.01	0.028	0.016	0.013
0.185	-0.12	0.178	0.076	0.045	0.011	-0.018	-0.003	0.019	0.007	0.02
0.199	-0.064	0.418	0.079	0.056	0.001	-0.014	0.006	0.018	-0.001	0.008
0.129	-0.01	0.798	0.063	0.025	0.008	-0.007	-0.002	0.035	0.005	-0.001
0.109	0.021	0.9	0.051	0.013	0.026	0.007	-0.019	0.038	0.003	0.012
0.112	0.008	0.571	0.051	0.036	0.025	0.006	-0.014	0.027	0.002	0.019
0.074	-0.016	0.287	0.063	0.046	0.011	-0.011	-0.002	0.017	0.021	0.015
0.066	-0.016	0.44	0.074	0.035	0.01	-0.013	-0.005	-0.002	0.029	0.021
0.093	-0.007	0.75	0.075	0.021	0.016	-0.005	-0.01	-0.006	0.014	0.028
0.101	-0.016	0.838	0.07	0.014	0.019	-0.01	-0.007	0.026	-0.001	0.03
0.072	-0.053	0.766	0.061	0.028	0.013	-0.009	-0.005	0.044	-0.008	0.031
0.049	-0.092	0.723	0.06	0.055	0.001	-0.011	-0.002	0.014	-0.012	0.015
0.035	-0.097	0.769	0.069	0.065	0	-0.027	-0.002	0.009	-0.004	-0.005
-0.036	-0.064	0.854	0.072	0.07	0.006	-0.026	-0.01	0.064	0.013	0.009
-0.092	-0.027	0.882	0.078	0.092	0.007	-0.01	-0.011	0.058	0.019	0.03
-0.055	-0.028	0.874	0.081	0.093	0.006	-0.006	-0.004	-0.036	0.011	0.015
-0.015	-0.06	0.886	0.064	0.058	0.01	-0.01	-0.002	-0.044	0.009	0.002
-0.017	-0.059	0.835	0.061	0.063	0.017	-0.01	-0.002	0.035	0.027	0.016
0.004	-0.042	0.71	0.068	0.099	0.021	-0.004	0.002	0.042	0.029	0.016
0.047	-0.054	0.588	0.056	0.075	0.024	-0.012	0.005	0.005	0.002	0.003
0.039	-0.038	0.417	0.047	0.028	0.015	-0.025	-0.009	0.015	-0.006	0.015
0.031	0.013	0.23	0.049	0.032	0.003	-0.018	-0.017	0.011	0.004	0.032
0.108	0.006	0.181	0.05	0.037	0.004	-0.006	-0.001	-0.026	-0.004	0.02
0.166	-0.038	0.3	0.043	0.006	0.014	-0.01	0.012	-0.009	-0.014	0.002
0.118	-0.027	0.507	0.041	0.005	0.018	-0.012	0.012	0.032	-0.003	0.003
0.061	-0.004	0.665	0.061	0.04	0.015	-0.008	0.01	0.012	-0.001	0.004
0.073	-0.035	0.683	0.08	0.048	0.01	-0.009	-0.002	-0.017	-0.008	0.003
0.124	-0.057	0.554	0.06	0.029	0.008	-0.01	-0.013	0.006	0.003	0.007
0.173	-0.049	0.309	0.039	0.015	0.013	-0.01	-0.013	0.025	0.011	0.006
0.184	-0.065	0.159	0.046	0.013	0.017	-0.014	-0.014	0	0.014	0.006
0.129	-0.07	0.28	0.045	0.013	0.019	-0.014	-0.017	-0.007	0.027	0.019
0.065	-0.035	0.467	0.044	0.02	0.016	-0.014	-0.008	0.026	0.018	0.02
0.051	-0.024	0.564	0.057	0.049	0.011	-0.017	0.005	0.038	-0.005	0.004
0.053	-0.051	0.656	0.059	0.055	0.011	-0.011	0.006	0.026	-0.004	-0.001
0.065	-0.061	0.694	0.054	0.033	0.009	-0.003	0	0.035	0.003	0.005
0.081	-0.039	0.726	0.055	0.032	0.006	-0.008	-0.002	0.049	-0.004	0.002
0.061	-0.038	0.91	0.054	0.046	0.011	-0.016	-0.001	0.036	-0.003	0.006
0.047	-0.052	1.061	0.05	0.043	0.017	-0.017	-0.006	0.027	0.014	0.024
0.099	-0.042	1.083	0.056	0.013	0.015	-0.012	-0.008	0.033	0.013	0.028
0.168	-0.021	1.066	0.064	-0.007	0.008	-0.011	0.001	0.025	-0.001	0.016
0.195	-0.003	0.838	0.064	0.016	-0.001	-0.023	0.002	0.021	0.003	0.007
0.194	0.007	0.431	0.077	0.027	-0.003	-0.032	-0.012	0.034	0.017	0.013
0.198	-0.005	0.125	0.088	0.023	0.006	-0.019	-0.015	0.017	0.013	0.026
0.192	-0.026	-0.082	0.069	0.042	0.014	-0.012	-0.006	-0.006	0.008	0.018
0.162	-0.023	-0.212	0.062	0.055	0.011	-0.025	-0.007	0.037	0.016	0.001
0.145	-0.003	-0.225	0.074	0.052	0.009	-0.021	-0.012	0.064	0.011	0.01
0.149	-0.011	-0.143	0.059	0.052	0.007	-0.01	-0.012	0.016	-0.008	0.021
0.124	-0.051	0.13	0.055	0.034	0.008	-0.015	-0.014	0.01	-0.008	0.022
0.077	-0.081	0.453	0.076	0.023	0.016	-0.009	-0.01	0.06	0.006	0.022
0.075	-0.111	0.52	0.075	0.042	0.017	0	0.003	0.05	0.019	0.017
0.09	-0.161	0.485	0.057	0.034	0.014	-0.012	0.009	0.011	0.032	0.018
0.047	-0.149	0.524	0.051	-0.001	0.016	-0.014	0.003	0.006	0.04	0.031
0	-0.084	0.507	0.057	0.007	0.016	0.001	-0.001	-0.014	0.033	0.034
0.014	-0.072	0.485	0.057	0.04	0.01	0.005	0	-0.031	0.017	0.014
0.028	-0.081	0.587	0.054	0.049	0.006	0.002	-0.001	-0.009	0.008	0.004
0.009	-0.035	0.693	0.061	0.057	0.005	0.003	0.001	-0.007	0.003	0.016
0.049	0.013	0.703	0.064	0.071	0.005	-0.001	0.004	-0.018	-0.01	0.014
0.124	-0.009	0.711	0.052	0.058	0.012	-0.014	0.004	-0.011	-0.017	-0.002
0.112	-0.044	0.721	0.059	0.033	0.013	-0.017	0	-0.005	-0.006	-0.003
0.076	-0.034	0.669	0.068	0.039	0.006	-0.007	-0.005	0.001	-0.003	0
0.104	-0.031	0.653	0.056	0.051	0.008	-0.012	-0.013	0.005	-0.014	0.005
0.104	-0.047	0.698	0.041	0.032	0.013	-0.024	-0.016	0.018	-0.006	0.017
0.048	-0.043	0.667	0.047	0.022	0.013	-0.02	-0.008	0.033	0.004	0.013
0.032	-0.048	0.57	0.06	0.048	0.018	-0.015	-0.008	0.032	-0.008	0.001
0.05	-0.067	0.553	0.048	0.052	0.021	-0.019	-0.017	0.034	-0.006	0.003
0.016	-0.051	0.613	0.038	0.043	0.012	-0.017	-0.018	0.036	0.011	0.015
-0.017	-0.028	0.669	0.054	0.055	0.006	-0.012	-0.013	0.022	0.01	0.023
0.006	-0.04	0.656	0.058	0.049	0.008	-0.014	-0.009	0.01	0.01	0.02
0	-0.028	0.484	0.052	0.019	0.014	-0.02	-0.01	0.021	0.017	0.02
-0.064	0.008	0.233	0.062	0.01	0.015	-0.016	-0.001	0.035	0.004	0.026
-0.109	-0.005	0.13	0.068	0.023	0.01	-0.008	0.01	0.028	-0.003	0.018
-0.106	-0.02	0.231	0.064	0.035	0.008	-0.016	0.001	0.031	0.021	0.012
-0.102	0.016	0.354	0.063	0.042	0.008	-0.016	-0.008	0.031	0.031	0.024
-0.096	0.025	0.356	0.065	0.042	0.005	-0.007	-0.002	0.002	0.018	0.024
-0.033	-0.017	0.352	0.059	0.036	0.007	-0.017	-0.002	-0.007	0.013	0.008
0.053	-0.028	0.385	0.054	0.035	0.008	-0.021	-0.008	0.023	0.009	0.011
0.157	-0.018	0.324	0.069	0.057	0.009	-0.004	-0.005	0.037	0.005	0.014
0.257	-0.034	0.374	0.082	0.076	0.012	0.006	-0.001	0.022	0.01	0.001
0.231	-0.059	0.811	0.059	0.054	0.009	0.001	-0.004	0.022	0.008	0.005
0.129	-0.06	1.313	0.043	0.04	0.006	-0.013	-0.004	0.043	0.002	0.023
0.097	-0.031	1.455	0.059	0.044	0.013	-0.023	0.008	0.035	0.006	0.027
0.101	-0.006	1.359	0.056	0.024	0.013	-0.018	0.013	0.01	0.015	0.019
0.05	0	1.274	0.047	0.024	0.009	-0.011	-0.004	0.002	0.012	0.024
0.043	0.016	1.177	0.073	0.063	0.016	-0.016	-0.016	-0.012	-0.001	0.033
0.151	0.018	1.021	0.088	0.086	0.016	-0.012	-0.002	0.004	-0.009	0.022
0.186	-0.046	0.841	0.065	0.08	0.003	0.003	0.003	0.049	-0.011	0.012
0.122	-0.119	0.654	0.05	0.071	-0.002	0.004	-0.006	0.025	-0.01	0.014
0.161	-0.121	0.526	0.059	0.076	0.005	-0.014	0.006	-0.053	0.004	0.006
0.239	-0.078	0.479	0.058	0.048	0.007	-0.023	0.011	-0.075	0.013	0
0.177	-0.04	0.389	0.048	0.002	0.012	-0.006	-0.007	-0.035	-0.003	0.018
0.048	-0.04	0.277	0.048	0.012	0.017	0.002	-0.006	0.004	-0.014	0.023
0.029	-0.078	0.208	0.053	0.026	0.011	-0.015	0	0.03	-0.007	0.002
0.066	-0.096	0.154	0.048	0	0.006	-0.026	-0.009	0.038	0	-0.001
0.031	-0.077	0.184	0.04	0.008	0.006	-0.022	-0.008	0.015	-0.004	0.009
0.046	-0.063	0.299	0.038	0.043	0	-0.021	-0.01	0.012	-0.001	0.011
0.151	-0.061	0.357	0.033	0.044	0.002	-0.022	-0.02	0.049	0.01	0.013
0.139	-0.05	0.329	0.041	0.051	0.007	-0.01	-0.014	0.058	0.001	0.014
0.048	-0.035	0.273	0.071	0.083	0.007	0.003	-0.006	0.031	-0.019	0.01
0.039	-0.036	0.241	0.083	0.089	0.01	-0.003	-0.009	0.027	-0.011	0.007
0.046	-0.028	0.242	0.064	0.046	0.014	-0.009	-0.011	0.057	0.016	0.009
0.035	-0.009	0.248	0.053	0.005	0.015	-0.007	-0.006	0.06	0.016	0.008
0.039	-0.027	0.275	0.057	0.012	0.018	-0.009	-0.004	0.029	0.012	0.008
0.006	-0.052	0.351	0.053	0.019	0.012	-0.017	-0.01	0.033	0.039	0.012
-0.022	-0.025	0.483	0.043	0.006	0.006	-0.025	-0.008	0.051	0.048	0.019
0	-0.016	0.644	0.055	0.019	0.012	-0.022	0.001	0.026	0.026	0.025
0.016	-0.056	0.747	0.081	0.038	0.013	-0.015	-0.007	0.008	0.017	0.023
0.043	-0.045	0.748	0.094	0.037	0.012	-0.016	-0.017	0.037	0.013	0.022
0.076	-0.026	0.705	0.097	0.046	0.019	-0.022	-0.009	0.033	-0.005	0.022
0.039	-0.071	0.64	0.082	0.059	0.017	-0.023	0	-0.02	-0.009	0.003
-0.028	-0.072	0.534	0.058	0.048	0.01	-0.016	0	-0.014	0.009	-0.001
-0.018	-0.027	0.427	0.063	0.041	0.011	-0.011	0.002	0.01	0.012	0.017
0.046	-0.041	0.358	0.069	0.053	0.009	-0.016	0.006	-0.021	-0.002	0.017
0.069	-0.098	0.308	0.06	0.051	0.004	-0.011	0.002	-0.014	0.005	0.005
0.028	-0.108	0.267	0.056	0.056	0.015	0.002	-0.006	0.028	0.026	0.011
0.005	-0.063	0.269	0.051	0.059	0.029	-0.006	-0.009	0.007	0.021	0.02
0.069	-0.05	0.32	0.047	0.024	0.021	-0.023	-0.005	-0.034	0.003	0.012
0.127	-0.064	0.359	0.045	0.007	0.01	-0.023	-0.005	-0.021	-0.003	0.003
0.134	-0.033	0.368	0.046	0.031	0.015	-0.013	0	-0.012	-0.007	0
0.164	-0.008	0.39	0.057	0.047	0.018	-0.006	0.011	-0.03	-0.01	-0.001
0.205	-0.025	0.464	0.057	0.033	0.008	-0.009	0.007	-0.003	-0.009	0.011
0.181	-0.025	0.571	0.051	0.015	0.003	-0.018	-0.007	0.037	-0.01	0.014
0.117	-0.005	0.569	0.058	0.019	0.007	-0.015	-0.005	0.029	-0.01	0.003
0.135	0.009	0.604	0.057	0.034	0.003	-0.009	0	0.032	0.003	0.008
0.218	0.035	1.06	0.049	0.031	0.004	-0.011	-0.007	0.058	0.019	0.024
0.229	0.058	1.624	0.06	0.019	0.014	-0.009	-0.007	0.032	0.01	0.028
0.162	0.03	1.692	0.064	0.033	0.011	-0.013	-0.001	0.011	-0.009	0.015
0.134	-0.019	1.388	0.055	0.045	0.003	-0.015	-0.01	0.072	-0.007	0.005
0.208	-0.015	1.026	0.057	0.026	0.01	-0.008	-0.016	0.093	-0.007	0.011
0.264	0.011	0.677	0.066	0.025	0.012	-0.008	-0.004	0.033	-0.02	0.014
0.212	-0.006	0.48	0.063	0.043	0.006	-0.016	-0.001	0.021	-0.007	0.012
0.165	-0.031	0.485	0.055	0.037	0.003	-0.013	-0.008	0.042	0.027	0.019
0.161	-0.043	0.571	0.066	0.031	0.005	-0.005	-0.006	0.017	0.032	0.023
0.086	-0.052	0.681	0.075	0.03	0.011	-0.01	-0.009	-0.002	0.018	0.017
-0.038	-0.014	0.752	0.069	0.006	0.012	-0.019	-0.016	0.027	0.018	0.019
-0.045	-0.002	0.666	0.066	0.012	0.002	-0.017	-0.009	0.044	0.017	0.018
0.066	-0.1	0.458	0.07	0.051	0.001	-0.008	0.003	0.03	0.007	0.006
0.156	-0.179	0.295	0.073	0.044	0.005	0.001	-0.006	0.034	0.015	0.003
0.194	-0.158	0.196	0.071	0.05	0.008	0	-0.008	0.038	0.025	0.011
0.183	-0.115	0.116	0.064	0.1	0.02	-0.012	0.008	-0.009	0.015	0.015
0.102	-0.086	0.113	0.062	0.091	0.019	-0.017	0.007	-0.042	0.007	0.02
0.033	-0.05	0.166	0.057	0.057	0.003	-0.012	-0.004	0.003	0.017	0.027
0.048	-0.016	0.196	0.044	0.049	-0.004	-0.01	-0.001	0.03	0.021	0.024
0.087	-0.029	0.238	0.036	0.029	0.002	-0.013	0.007	-0.019	0.013	0.015
0.102	-0.069	0.329	0.037	0.012	0.017	-0.011	0.01	-0.028	0.009	0.015
0.102	-0.065	0.424	0.053	0.017	0.021	-0.005	0.001	0.015	0.001	0.027
0.084	-0.043	0.491	0.068	0.026	0.011	-0.005	-0.007	-0.004	-0.008	0.021
0.042	-0.047	0.553	0.059	0.022	0.008	-0.01	0.002	-0.033	0.001	0.004
-0.021	-0.045	0.583	0.059	0.015	0.009	-0.015	0.007	-0.003	0.011	0.016
-0.069	-0.018	0.576	0.074	0.03	0.009	-0.022	-0.006	0.006	0	0.023
-0.1	0.002	0.639	0.074	0.05	0.009	-0.025	-0.013	-0.021	-0.005	0.001
-0.116	0.002	0.687	0.061	0.043	0.011	-0.016	-0.01	-0.02	0.01	0
-0.097	0.005	0.527	0.051	0.026	0.017	-0.002	-0.012	0.006	0.011	0.017
-0.069	-0.002	0.32	0.053	0.029	0.01	-0.006	-0.012	0.011	-0.008	0.011
-0.021	-0.05	0.268	0.054	0.038	0.005	-0.013	0	0.024	-0.004	-0.002
0.058	-0.106	0.254	0.046	0.042	0.019	-0.004	0.002	0.066	0.015	0
0.097	-0.131	0.246	0.042	0.053	0.025	-0.003	-0.007	0.049	0.007	0.008
0.079	-0.128	0.283	0.041	0.048	0.014	-0.019	-0.006	0.012	0	0.009
0.023	-0.075	0.308	0.044	0.035	0.006	-0.027	-0.007	0.044	0.016	0.012
-0.029	0	0.4	0.057	0.054	0.006	-0.021	-0.008	0.039	0.017	0.013
0.016	0	0.627	0.074	0.084	0.008	-0.008	0	-0.01	-0.005	0.009
0.058	-0.042	0.915	0.082	0.08	0.008	0	-0.005	0.021	-0.004	0.004
-0.001	-0.026	1.152	0.076	0.06	0.012	-0.006	-0.012	0.071	0.016	0.008
0.01	-0.005	1.21	0.057	0.048	0.016	-0.01	-0.002	0.049	0.017	0.017
0.13	-0.031	1.044	0.034	0.035	0.017	-0.009	-0.002	0.015	0.012	0.021
0.174	-0.011	0.735	0.038	0.024	0.017	-0.013	-0.013	0.027	0.012	0.027
0.105	0.035	0.513	0.059	0.029	0.019	-0.015	-0.008	0.048	0.001	0.032
0.009	0.006	0.538	0.055	0.049	0.021	-0.021	0	0.041	-0.001	0.019
-0.059	-0.031	0.596	0.039	0.063	0.019	-0.031	-0.009	0.034	0.016	0.015
-0.052	-0.032	0.438	0.058	0.064	0.014	-0.026	-0.014	0.039	0.018	0.03
0.046	-0.048	0.134	0.079	0.051	0.014	-0.009	-0.009	0.03	0.002	0.026
0.124	-0.065	-0.146	0.057	0.032	0.011	-0.003	-0.007	0.031	-0.007	0.01
0.101	-0.051	-0.239	0.044	0.036	0.009	-0.004	-0.008	0.056	-0.003	0.013
0.078	-0.029	0.039	0.071	0.058	0.016	0.002	-0.002	0.051	-0.002	0.005
0.119	-0.037	0.612	0.089	0.055	0.013	0.007	0.009	0.008	-0.001	-0.003
0.129	-0.033	1.123	0.073	0.028	0.005	0.006	0.004	-0.012	0.012	0.022
0.094	0.015	1.38	0.057	0.018	0.016	0.004	-0.007	-0.006	0.017	0.04
0.101	0.028	1.449	0.051	0.024	0.019	-0.006	0.002	-0.013	0.017	0.028
0.143	-0.007	1.334	0.042	0.018	0.007	-0.016	0.009	-0.007	0.019	0.023
0.158	-0.019	0.996	0.043	0.017	0.009	-0.015	0.003	0.017	0.006	0.018
0.177	-0.028	0.614	0.06	0.036	0.016	-0.014	0	0	-0.013	0.001
0.216	-0.071	0.36	0.066	0.048	0.017	-0.018	-0.001	-0.028	-0.024	-0.006
0.194	-0.112	0.151	0.054	0.032	0.015	-0.023	-0.013	-0.025	-0.025	0.004
0.128	-0.149	-0.017	0.053	0.014	0.01	-0.021	-0.015	-0.024	-0.01	0.008
0.122	-0.178	0.023	0.06	0.018	0.008	-0.012	-0.01	-0.019	0.009	0.001
0.122	-0.173	0.237	0.063	0.031	0.01	-0.008	-0.019	0.004	0.017	0.002
0.082	-0.145	0.453	0.067	0.045	0.011	-0.007	-0.019	0.019	0.009	0.008
0.094	-0.091	0.653	0.072	0.044	0.015	-0.003	-0.014	0.024	0	0.002
0.15	-0.039	0.811	0.062	0.026	0.01	-0.006	-0.021	0.039	0.004	-0.001
0.174	-0.004	0.793	0.052	0.031	-0.002	-0.018	-0.016	0.051	0.018	0.016
0.156	0.025	0.667	0.074	0.047	-0.004	-0.021	0.007	0.02	0.013	0.018
0.137	0.023	0.648	0.093	0.033	0.005	-0.017	0.013	-0.011	-0.005	0.007
0.108	0.007	0.704	0.073	0.017	0.013	-0.015	-0.007	0.013	-0.004	0.013
0.067	-0.004	0.642	0.059	0.039	0.014	-0.013	-0.011	0.022	0.003	0.02
0.115	-0.013	0.478	0.065	0.053	0.004	-0.013	0.008	-0.009	0.01	0.005
0.177	-0.012	0.261	0.054	0.039	0.002	-0.019	0.003	-0.001	0.013	0.002
0.089	-0.002	0.006	0.041	0.032	0.011	-0.017	-0.016	0.039	0.002	0.025
-0.022	-0.002	0.016	0.047	0.041	0.006	-0.006	-0.008	0.043	-0.002	0.036
-0.026	-0.01	0.372	0.049	0.046	-0.006	-0.008	0.004	0.023	0.003	0.024
-0.032	0.007	0.609	0.048	0.038	-0.004	-0.016	-0.001	0.033	0.004	0.018
-0.078	0.039	0.584	0.056	0.055	0.01	-0.018	0.001	0.039	0.002	0.031
-0.06	0.036	0.59	0.066	0.075	0.013	-0.025	0.007	0.012	0	0.04
0.018	0.005	0.689	0.064	0.045	0.006	-0.027	-0.002	0.008	0.008	0.027
0.028	-0.035	0.742	0.055	0.036	0.007	-0.017	-0.01	0.037	0.013	0.007
-0.015	-0.056	0.75	0.052	0.073	0.013	-0.011	-0.006	0.067	0.009	-0.001
0.008	-0.031	0.813	0.052	0.074	0.014	-0.015	-0.002	0.071	0.018	0.004
0.061	-0.037	0.872	0.052	0.051	0.012	-0.015	-0.003	0.04	0.032	0.015
0.078	-0.098	0.826	0.048	0.051	0.007	-0.013	-0.008	0.007	0.02	0.016
0.122	-0.154	0.765	0.051	0.035	0.005	-0.012	-0.009	-0.006	0.002	0.012
0.196	-0.176	0.74	0.068	0.012	0.007	-0.006	-0.005	-0.005	0.003	0.012
0.199	-0.124	0.654	0.075	0.032	0.007	-0.004	0.005	-0.002	0.004	0.012
0.146	-0.06	0.491	0.06	0.04	0.012	-0.009	0.011	-0.015	0.001	0.013
0.111	-0.068	0.362	0.052	0.009	0.018	-0.011	0.003	-0.036	0.012	0.015
0.065	-0.063	0.327	0.059	0.006	0.01	-0.007	-0.005	-0.027	0.018	0.005
0.037	-0.035	0.311	0.065	0.024	0.007	-0.005	-0.003	-0.015	0.005	-0.006
0.094	-0.047	0.27	0.066	0.019	0.017	-0.017	-0.003	-0.018	-0.006	-0.002
0.14	-0.045	0.257	0.055	0.003	0.018	-0.03	-0.005	0.007	0.002	0.009
0.099	-0.027	0.273	0.048	0.007	0.016	-0.02	-0.005	0.03	0.004	0.015
0.084	-0.05	0.308	0.069	0.027	0.012	-0.002	-0.004	0.02	-0.012	0.012
0.129	-0.077	0.375	0.082	0.037	0.002	-0.005	-0.009	0.027	-0.005	0.011
0.088	-0.055	0.465	0.071	0.047	0.007	-0.019	-0.014	0.054	0.015	0.019
-0.015	-0.018	0.556	0.064	0.063	0.018	-0.021	-0.006	0.042	0.011	0.021
-0.019	-0.026	0.631	0.06	0.049	0.012	-0.015	-0.002	0.006	0.002	0.018
0.013	-0.04	0.673	0.054	0.025	0.001	-0.022	-0.014	0.021	0.009	0.027
0.009	-0.02	0.695	0.055	0.029	0.002	-0.025	-0.019	0.039	0.006	0.027
0.039	-0.022	0.702	0.057	0.039	0.015	-0.011	-0.011	0.009	-0.002	0.005
0.052	-0.055	0.726	0.046	0.032	0.023	-0.005	-0.006	0.01	0.01	0.005
0.009	-0.049	0.781	0.043	0.028	0.015	-0.014	-0.005	0.049	0.022	0.028
0.035	-0.039	0.762	0.062	0.033	0.01	-0.011	-0.005	0.041	0.014	0.026
0.115	-0.065	0.676	0.066	0.032	0.013	-0.004	-0.005	0.024	0.009	0.009
0.107	-0.049	0.685	0.055	0.034	0.01	-0.006	-0.01	0.055	0.023	0.011
0.079	-0.003	0.724	0.066	0.054	0.01	-0.008	-0.011	0.056	0.02	0.017
0.127	-0.013	0.64	0.077	0.086	0.018	-0.006	-0.004	0.012	0.004	0.013
0.143	-0.04	0.519	0.067	0.086	0.012	-0.004	-0.004	0.01	0.003	0.008
0.095	-0.033	0.44	0.059	0.059	0.001	-0.002	0	0.039	0.006	0.008
0.034	-0.027	0.386	0.059	0.054	0.006	-0.002	0.011	0.037	0.003	0.017
-0.044	-0.056	0.401	0.051	0.051	0.008	-0.009	0.01	0.012	0.007	0.029
-0.08	-0.077	0.461	0.047	0.029	0	-0.015	-0.001	0.012	0.016	0.024
-0.026	-0.055	0.475	0.06	0.031	0.006	-0.019	0.001	0.02	0.007	0.01
0.062	-0.041	0.478	0.064	0.041	0.012	-0.02	0.007	0.007	-0.001	0.015
0.107	-0.057	0.532	0.046	0.005	0.005	-0.015	-0.003	0	0.01	0.032
0.097	-0.048	0.56	0.038	-0.007	0.004	-0.009	-0.005	0.003	0.005	0.024
0.075	-0.023	0.572	0.051	0.046	0.013	-0.01	0.008	-0.005	-0.01	0.008
0.058	-0.029	0.656	0.053	0.069	0.021	-0.016	0.007	-0.005	-0.004	0.01
0.047	-0.026	0.651	0.046	0.057	0.021	-0.017	-0.004	0.008	0.008	0.018
0.079	-0.007	0.424	0.046	0.06	0.014	-0.009	-0.002	0	-0.004	0.01
0.15	-0.02	0.195	0.055	0.04	0.016	-0.01	0.003	-0.009	-0.013	-0.003
0.166	-0.023	0.164	0.069	0.008	0.021	-0.02	-0.006	0.014	0.007	-0.005
0.145	-0.008	0.28	0.062	0.031	0.021	-0.015	-0.01	0.007	0.016	-0.002
0.163	-0.021	0.389	0.05	0.062	0.024	-0.005	-0.003	-0.027	-0.001	-0.006
0.147	-0.034	0.427	0.053	0.038	0.02	-0.001	-0.011	0.014	0	-0.001
0.097	-0.027	0.455	0.057	0.023	0.008	0	-0.02	0.059	0.023	0.013
0.108	-0.04	0.502	0.06	0.054	0.004	-0.002	-0.014	0.022	0.023	0.017
0.117	-0.063	0.549	0.053	0.053	0.008	-0.009	-0.01	0.016	0.007	0.015
0.046	-0.042	0.567	0.046	0.024	0.005	-0.021	-0.018	0.061	0.012	0.018
-0.024	0.004	0.546	0.063	0.047	0.002	-0.018	-0.016	0.046	0.008	0.02
-0.022	0.004	0.506	0.075	0.071	0.007	-0.007	-0.003	0.002	-0.011	0.013
0.003	-0.028	0.448	0.069	0.041	0.012	-0.009	0.003	-0.003	0.004	0.014
0.033	-0.017	0.382	0.075	0.031	0.011	-0.012	0.002	0.015	0.023	0.023
0.109	0.009	0.354	0.079	0.061	0.013	-0.008	-0.006	0.013	0.01	0.017
0.189	-0.014	0.381	0.068	0.052	0.012	-0.008	-0.014	-0.002	-0.001	0.009
0.213	-0.029	0.391	0.072	0.01	0.006	-0.014	-0.006	0.02	0.018	0.02
0.213	-0.028	0.31	0.078	0.025	0.005	-0.014	0.002	0.036	0.027	0.013
0.241	-0.058	0.37	0.066	0.065	0.008	-0.011	-0.006	0.012	0.006	-0.002
0.256	-0.06	0.815	0.055	0.054	0.006	-0.012	-0.007	0.019	-0.001	0.011
0.176	-0.033	1.278	0.065	0.043	0.002	-0.013	0.002	0.038	0.011	0.022
0.089	-0.048	1.327	0.073	0.056	0.006	-0.013	0	0.031	0.009	0.006
0.093	-0.078	1.159	0.059	0.049	0.016	-0.017	-0.007	0.029	0.004	-0.002
0.111	-0.067	1.029	0.051	0.039	0.016	-0.019	0	0.027	0.008	0.011
0.116	-0.037	0.896	0.06	0.047	0.009	-0.015	0.011	0.002	0.002	0.017
0.123	-0.039	0.797	0.062	0.038	0.012	-0.014	0.008	-0.011	-0.009	0.009
0.094	-0.043	0.765	0.057	0.005	0.014	-0.013	0.003	-0.002	-0.008	0.014
0.031	-0.026	0.748	0.063	-0.003	0.008	-0.008	0.005	-0.007	-0.014	0.019
-0.025	-0.045	0.749	0.064	0.017	0.007	-0.003	0.001	-0.016	-0.024	0.009
-0.055	-0.074	0.719	0.047	0.027	0.005	-0.001	-0.004	-0.009	-0.001	0.009
-0.064	-0.054	0.639	0.043	0.032	0.004	-0.002	0	0	0.031	0.014
-0.042	-0.052	0.596	0.056	0.044	0.017	-0.007	0.005	0.007	0.016	0.011
-0.013	-0.09	0.535	0.055	0.041	0.022	-0.018	-0.002	0.015	-0.013	0.006
-0.013	-0.093	0.396	0.046	0.028	0.014	-0.025	-0.017	0.034	-0.003	0.003
-0.002	-0.072	0.286	0.05	0.04	0.012	-0.02	-0.019	0.037	0.01	0.006
0.067	-0.076	0.228	0.062	0.069	0.015	-0.017	-0.011	0.014	-0.009	0.01
0.135	-0.077	0.196	0.057	0.076	0.016	-0.024	-0.01	0.016	-0.017	0.016
0.127	-0.041	0.232	0.051	0.053	0.014	-0.022	-0.008	0.036	-0.002	0.024
0.14	-0.016	0.311	0.074	0.025	0.013	-0.014	-0.005	0.036	-0.003	0.014
0.212	-0.035	0.363	0.081	0.013	0.012	-0.017	-0.006	0.03	-0.001	0.005
0.19	-0.041	0.363	0.06	0.018	0.006	-0.02	-0.007	0.028	0.022	0.018
0.124	-0.043	0.355	0.052	0.026	0.004	-0.012	-0.007	0.004	0.023	0.022
0.118	-0.084	0.415	0.049	0.029	0.007	-0.01	-0.008	0	0.003	0.012
0.074	-0.076	0.495	0.05	0.023	0.008	-0.016	-0.01	0.055	-0.006	0.013
-0.026	0	0.515	0.077	0.03	0.008	-0.013	-0.007	0.069	-0.003	0.013
-0.065	0.032	0.515	0.091	0.051	0.009	-0.008	0	0.02	0.004	0.01
-0.005	0.005	0.505	0.073	0.037	0.011	-0.007	-0.001	0.002	0.012	0.017
0.03	-0.011	0.458	0.057	0.021	0.012	-0.001	-0.01	0.008	0.023	0.022
0.018	-0.008	0.413	0.062	0.044	0.012	-0.002	-0.011	-0.006	0.031	0.023
0.071	-0.032	0.382	0.065	0.054	0.015	-0.011	-0.003	0.001	0.03	0.029
0.107	-0.075	0.372	0.047	0.03	0.015	-0.011	0	0.041	0.032	0.032
0.03	-0.069	0.434	0.039	0.034	0.001	-0.008	-0.006	0.044	0.021	0.029
-0.042	-0.037	0.544	0.056	0.064	-0.004	-0.016	-0.01	0.011	0.004	0.021
-0.033	-0.058	0.591	0.058	0.057	0.006	-0.025	-0.006	0.015	0.001	0.016
-0.02	-0.059	0.509	0.056	0.041	0.007	-0.023	-0.004	0.037	0.01	0.019
0.001	0.003	0.417	0.074	0.054	0.006	-0.009	-0.005	0.017	0.008	0.01
0.089	0.003	0.442	0.077	0.055	0.011	-0.006	-0.003	-0.01	-0.003	0.005
0.145	-0.058	0.473	0.061	0.042	0.012	-0.009	-0.011	-0.005	-0.001	0.022
0.113	-0.071	0.478	0.052	0.052	0.013	-0.002	-0.021	-0.009	0.002	0.023
0.085	-0.061	0.571	0.046	0.052	0.012	-0.005	-0.011	-0.012	0.001	0.004
0.065	-0.074	0.695	0.046	0.022	0.007	-0.018	0.004	0.01	0.008	0.007
0.042	-0.062	0.727	0.051	0.017	0.002	-0.017	0.002	0.008	0.007	0.015
0.059	-0.034	0.705	0.043	0.034	0	-0.013	-0.01	-0.013	-0.006	0.001
0.097	-0.048	0.696	0.034	0.036	0.004	-0.013	-0.017	0.009	-0.008	-0.004
0.125	-0.063	0.656	0.037	0.046	0.01	-0.01	-0.014	0.049	-0.001	0.01
0.153	-0.041	0.597	0.043	0.068	0.018	-0.01	-0.005	0.028	-0.003	0.009
0.187	-0.032	0.596	0.048	0.066	0.023	-0.017	0.003	0.002	-0.007	-0.001
0.21	-0.025	0.559	0.045	0.024	0.016	-0.015	0.004	0.038	0.007	0.002
0.218	-0.008	0.514	0.042	-0.001	0.011	-0.004	0.002	0.041	0.022	0.011
0.212	-0.022	0.786	0.042	0.026	0.014	-0.002	0.003	0.002	0.013	0.023
0.184	-0.047	1.125	0.034	0.028	0.011	-0.011	0	0.021	0.009	0.028
0.153	-0.043	0.939	0.039	0.009	0.01	-0.016	0.002	0.056	0.024	0.024
0.163	-0.031	0.586	0.067	0.031	0.02	-0.021	0.011	0.041	0.016	0.02
0.169	-0.027	0.56	0.076	0.039	0.023	-0.033	0.004	0.023	0.002	0.014
0.134	0.001	0.519	0.055	0.01	0.012	-0.032	-0.013	0.039	0.016	0.015
0.126	0.025	0.33	0.048	0.022	0.007	-0.015	-0.009	0.043	0.019	0.018
0.142	0.008	0.308	0.059	0.053	0.013	-0.007	0.005	0.012	0.006	0.016
0.113	-0.012	0.425	0.062	0.048	0.017	-0.01	0	0.008	-0.001	0.022
0.04	-0.024	0.474	0.078	0.047	0.019	-0.017	-0.016	0.025	0.005	0.028
0	-0.037	0.506	0.1	0.067	0.016	-0.013	-0.02	0.02	0.014	0.02
0.018	-0.034	0.582	0.088	0.055	0	0.005	-0.009	0.023	0.016	0.012
0.001	-0.024	0.579	0.062	0.037	-0.007	0.008	0	0.048	0.02	0.014
-0.044	-0.019	0.476	0.063	0.048	0.006	-0.009	0	0.038	0.018	0.016
-0.035	-0.035	0.43	0.079	0.056	0.018	-0.019	-0.001	-0.004	0.005	0.02
-0.004	-0.083	0.466	0.085	0.051	0.017	-0.015	-0.001	-0.009	-0.001	0.022
0.05	-0.113	0.45	0.071	0.054	0.01	-0.008	-0.003	0.012	-0.001	0.01
0.131	-0.135	0.387	0.057	0.063	0.011	0.001	0	0.001	0.007	0.003
0.137	-0.175	0.384	0.059	0.049	0.021	0.005	0.004	-0.015	0.016	0.012
0.072	-0.142	0.399	0.059	0.027	0.023	-0.008	-0.002	0.003	0.005	0.017
0.057	-0.071	0.365	0.054	0.033	0.014	-0.016	-0.004	0.001	-0.01	0.008
0.031	-0.075	0.335	0.055	0.035	0.005	-0.007	0.005	-0.02	-0.006	0
-0.099	-0.057	0.296	0.05	0.021	0.004	-0.007	0.004	-0.007	-0.001	0.006
-0.165	0.025	0.176	0.044	0.028	0.01	-0.016	-0.005	-0.005	-0.006	0.009
-0.111	0.036	0.135	0.054	0.042	0.014	-0.021	-0.003	-0.031	-0.007	0.006
-0.067	-0.022	0.296	0.048	0.032	0.011	-0.018	-0.005	-0.011	0.001	0.013
-0.028	-0.032	0.507	0.035	0.023	0.009	-0.006	-0.017	0.048	0.004	0.019
0.017	-0.01	0.725	0.054	0.03	0.011	-0.001	-0.017	0.053	0.002	0.008
0.041	-0.028	0.933	0.075	0.035	0.012	-0.005	-0.011	0.025	0.002	-0.007
0.043	-0.041	0.997	0.071	0.035	0.014	-0.002	-0.015	0.037	0.005	-0.003
0.048	-0.015	0.943	0.068	0.053	0.013	-0.001	-0.013	0.034	0.001	0.013
0.088	-0.038	0.869	0.072	0.07	0.006	-0.009	-0.004	0.01	-0.008	0.022
0.09	-0.088	0.785	0.072	0.044	0.007	-0.016	0	0.031	-0.001	0.034
0.07	-0.069	0.684	0.067	0.019	0.018	-0.018	0.002	0.05	0.015	0.038
0.125	-0.057	0.577	0.054	0.028	0.016	-0.02	0.005	0.015	0.009	0.021
0.185	-0.09	0.483	0.036	0.024	0.001	-0.025	0.001	-0.011	0.003	0.008
0.158	-0.069	0.391	0.038	0.004	0.001	-0.029	-0.003	0.016	0.012	0.007
0.107	-0.017	0.307	0.056	0.023	0.01	-0.026	-0.001	0.03	0.016	0.01
0.126	-0.018	0.295	0.063	0.047	0.001	-0.022	-0.005	0.011	0.011	0.009
0.15	-0.026	0.359	0.061	0.022	-0.003	-0.021	-0.011	0.026	0.006	0.002
0.149	-0.001	0.419	0.063	0.014	0.012	-0.014	-0.004	0.043	0.003	0.001
0.186	0.008	0.45	0.068	0.046	0.013	-0.017	0.003	0.025	0.002	0.008
0.165	-0.016	0.509	0.069	0.054	0.001	-0.023	-0.002	0.014	0.009	0.011
0.044	-0.026	0.618	0.072	0.041	0.004	-0.011	-0.007	0.022	0.015	0.013
-0.02	-0.011	0.832	0.082	0.04	0.01	-0.013	-0.006	0.02	0.015	0.01
0.096	-0.002	1.147	0.083	0.059	0.009	-0.022	-0.002	0.003	0.013	0.015
0.294	0	1.216	0.067	0.07	0.01	-0.018	-0.005	0.009	0.014	0.03
0.347	0.005	0.874	0.057	0.063	0.012	-0.013	-0.006	0.026	0.018	0.031
0.227	-0.001	0.533	0.062	0.061	0.009	-0.001	0.003	0.016	0.016	0.013
0.109	-0.026	0.444	0.062	0.046	0.01	0.004	-0.004	0.01	0.007	0.008
0.076	-0.043	0.476	0.057	0.032	0.015	-0.006	-0.007	0.007	0.002	0.019
0.03	-0.036	0.582	0.054	0.043	0.013	-0.003	0.01	-0.023	-0.004	0.014
-0.068	-0.046	0.716	0.051	0.034	0.012	-0.001	0.01	-0.017	-0.005	0.004
-0.114	-0.061	0.805	0.049	0.003	0.007	-0.012	-0.009	0.022	0.003	0.014
-0.035	-0.055	0.846	0.05	0.006	0.001	-0.011	-0.008	0.004	0.008	0.016
0.104	-0.056	0.802	0.052	0.036	0.007	-0.009	0.006	-0.02	0.002	0.001
0.137	-0.054	0.683	0.048	0.021	0.009	-0.019	0	0.004	-0.003	0.001
0.076	-0.034	0.594	0.054	-0.009	0.004	-0.02	-0.009	0.014	0.006	0.015
0.09	-0.036	0.567	0.065	0.023	0.009	-0.014	-0.006	0.003	0.009	0.011
0.136	-0.052	0.543	0.053	0.058	0.015	-0.012	-0.01	0.012	0.004	-0.005
0.069	-0.031	0.492	0.043	0.048	0.012	-0.01	-0.014	0.042	0.008	-0.006
-0.051	-0.002	0.411	0.051	0.07	0.006	-0.013	-0.002	0.041	0.006	0.008
-0.1	-0.018	0.321	0.057	0.104	0.005	-0.022	0.006	0.018	0.001	0.02
-0.082	-0.051	0.298	0.057	0.083	0.005	-0.023	-0.007	0.044	0.005	0.021
-0.067	-0.05	0.352	0.057	0.071	0.012	-0.017	-0.018	0.07	0.006	0.016
-0.077	-0.037	0.396	0.065	0.076	0.023	-0.009	-0.011	0.022	0.007	0.014
-0.008	-0.048	0.473	0.066	0.04	0.023	-0.005	-0.011	-0.006	0.007	0.022
0.169	-0.031	0.675	0.049	0.016	0.019	-0.006	-0.019	0.042	0.011	0.028
0.235	-0.006	0.802	0.051	0.037	0.023	0	-0.012	0.047	0.005	0.015
0.138	-0.07	0.673	0.076	0.056	0.019	0.005	-0.001	-0.003	-0.016	0.005
0.201	-0.152	0.498	0.069	0.038	0.005	-0.006	-0.005	0.017	-0.005	0.022
0.467	-0.161	0.483	0.05	0.024	0.004	-0.021	-0.006	0.059	0.02	0.033
0.548	-0.136	0.596	0.063	0.05	0.013	-0.023	-0.002	0.024	0.012	0.017
0.352	-0.095	0.791	0.068	0.065	0.017	-0.02	-0.007	-0.011	0	0.014
0.186	-0.029	0.933	0.065	0.043	0.018	-0.016	-0.009	0.012	0.011	0.026
0.186	0.005	0.849	0.081	0.045	0.014	-0.009	-0.001	0.018	0.016	0.017
0.047	-0.032	0.609	0.088	0.062	0.004	-0.003	0.001	0.006	0.015	0.007
-0.3	-0.062	0.328	0.069	0.044	0.006	-0.004	-0.001	0.04	0.02	0.019
-0.434	-0.046	0.023	0.047	0.046	0.013	-0.013	-0.001	0.048	0.001	0.027
-0.238	-0.041	-0.115	0.045	0.065	0.01	-0.017	-0.001	-0.005	-0.014	0.019
0.024	-0.048	0.009	0.052	0.028	0.002	-0.009	-0.002	0.002	0.004	0.018
0.123	-0.026	0.133	0.037	-0.008	0.007	-0.011	-0.003	0.05	0.011	0.028
0.079	-0.009	0.15	0.033	0.021	0.019	-0.017	-0.003	0.027	-0.007	0.029
0.089	-0.026	0.198	0.057	0.045	0.021	-0.012	-0.004	-0.012	-0.005	0.013
0.157	-0.03	0.3	0.057	0.03	0.013	-0.006	-0.005	-0.01	0.019	0.006
0.089	-0.011	0.399	0.046	0.016	0.009	-0.001	-0.002	-0.01	0.017	0.015
-0.105	-0.01	0.487	0.052	0.003	0.011	-0.003	0.002	-0.017	-0.009	0.011
-0.19	-0.045	0.574	0.046	-0.011	0.004	-0.011	-0.003	0.006	-0.003	-0.002
-0.093	-0.06	0.583	0.042	0.008	-0.003	-0.011	-0.009	0.02	0.016	0.001
0.091	-0.036	0.419	0.058	0.042	0.01	-0.011	-0.003	-0.013	0.003	0.006
0.231	-0.039	0.205	0.056	0.042	0.018	-0.012	-0.004	-0.014	-0.011	-0.003
0.246	-0.057	0.189	0.044	0.026	0.01	-0.012	-0.012	0.025	-0.002	-0.004
0.245	-0.037	0.394	0.062	0.047	0.009	-0.018	-0.01	0.024	0.001	0.003
0.258	-0.028	0.631	0.079	0.059	0.009	-0.028	-0.013	0.005	-0.004	0.007
0.171	-0.037	0.762	0.07	0.016	0.004	-0.025	-0.023	0.006	0.005	0.015
0.068	-0.022	0.771	0.064	0.001	0.009	-0.013	-0.016	0.019	0.023	0.022
0.073	-0.013	0.748	0.061	0.03	0.017	-0.016	0.003	0.034	0.023	0.02
0.108	-0.034	0.755	0.041	0.034	0.007	-0.026	0.007	0.043	0.016	0.016
0.117	-0.028	0.796	0.039	0.028	-0.005	-0.022	-0.004	0.061	0.025	0.016
0.135	0.014	0.932	0.058	0.044	0.007	-0.016	-0.006	0.059	0.019	0.02
0.131	-0.001	1.109	0.061	0.048	0.023	-0.017	0	0.025	-0.002	0.02
0.087	-0.058	1.15	0.059	0.023	0.023	-0.012	-0.01	0.027	0.004	0.013
0.03	-0.056	1.078	0.064	0.027	0.013	-0.006	-0.013	0.041	0.017	0.009
-0.009	-0.035	0.981	0.059	0.066	0.006	-0.007	0.004	0.016	0.01	0.012
0.012	-0.063	0.862	0.05	0.081	0.006	-0.012	0.003	0.008	0.01	0.02
0.06	-0.068	0.77	0.062	0.069	0.004	-0.017	-0.015	0.04	0.013	0.02
0.075	-0.021	0.631	0.085	0.056	0.001	-0.013	-0.013	0.051	0.004	0.007
0.07	-0.014	0.369	0.079	0.043	0.006	-0.011	-0.006	0.031	0.002	0.008
0.02	-0.052	0.175	0.057	0.027	0.01	-0.014	-0.006	0.03	0.015	0.018
-0.041	-0.04	0.108	0.056	0.032	0.01	-0.008	0.003	0.034	0.019	0.012
0	-0.015	0.029	0.065	0.044	0.015	-0.006	0.007	0.012	0.008	0.005
0.08	-0.048	-0.002	0.051	0.019	0.016	-0.01	-0.002	0.013	-0.001	0.017
0.103	-0.068	0.073	0.036	0.003	0.013	-0.003	-0.009	0.033	-0.005	0.026
0.109	-0.074	0.148	0.054	0.028	0.014	0.001	0.002	-0.003	-0.009	0.012
0.122	-0.121	0.203	0.072	0.035	0.016	-0.01	0.015	-0.038	-0.006	0.003
0.113	-0.146	0.306	0.072	0.023	0.015	-0.011	0.013	-0.016	0.001	0.017
0.084	-0.12	0.469	0.08	0.033	0.018	0	0.004	-0.014	0.004	0.023
0.054	-0.086	0.637	0.083	0.048	0.021	-0.007	0.002	-0.03	0.001	0.004
0.05	-0.058	0.731	0.067	0.045	0.012	-0.025	0.003	-0.005	0.002	-0.002
0.055	-0.034	0.702	0.052	0.036	0.002	-0.023	-0.001	0.013	0.014	0.02
0.036	-0.029	0.584	0.066	0.037	0.008	-0.001	-0.004	-0.017	0.017	0.027
0.037	-0.047	0.476	0.085	0.042	0.016	0.006	-0.007	-0.025	0.006	0.006
0.06	-0.033	0.365	0.068	0.03	0.01	-0.005	-0.01	0.018	-0.001	0.001
0.069	0.008	0.219	0.059	0.021	-0.004	-0.006	-0.012	0.034	0.002	0.006
0.139	0.003	0.205	0.076	0.044	-0.006	-0.011	-0.008	0	0.001	0.004
0.201	-0.022	0.407	0.064	0.044	0.005	-0.028	-0.005	-0.006	0.001	0.012
0.137	-0.016	0.587	0.046	0.023	0.017	-0.022	-0.009	0.034	0.001	0.021
0.097	-0.015	0.654	0.056	0.045	0.018	-0.003	-0.012	0.045	-0.012	0.014
0.133	-0.028	0.881	0.051	0.054	0.006	-0.004	-0.017	0.024	-0.016	0.009
0.137	-0.015	1.168	0.029	0.039	0.005	-0.006	-0.016	0.041	0.011	0.015
0.085	-0.007	1.112	0.042	0.068	0.015	-0.006	-0.003	0.054	0.024	0.016
0.004	-0.027	0.862	0.063	0.082	0.014	-0.021	0.004	0.028	0.006	0.012
-0.007	-0.043	0.742	0.047	0.036	0.003	-0.031	-0.003	0.055	-0.003	0.026
0.034	-0.059	0.717	0.044	0.027	0.001	-0.016	-0.008	0.097	-0.003	0.036
0.022	-0.059	0.707	0.067	0.061	0.008	-0.003	-0.002	0.046	-0.007	0.027
0.025	-0.031	0.703	0.055	0.043	0.01	-0.006	-0.002	-0.012	0.007	0.023
0.061	-0.01	0.68	0.043	0.022	0.002	-0.013	-0.013	0.002	0.019	0.024
0.045	-0.013	0.647	0.075	0.067	0.001	-0.012	-0.009	0.02	0.008	0.024
0.029	-0.031	0.654	0.086	0.089	0.014	-0.005	0.004	0.016	-0.001	0.025
0.042	-0.025	0.684	0.063	0.051	0.023	-0.007	-0.006	0.018	0.02	0.016
0.042	-0.011	0.655	0.062	0.035	0.012	-0.012	-0.015	0.013	0.033	0.005
0.072	-0.038	0.563	0.072	0.052	0.002	-0.008	-0.004	0.006	0.012	0.006
0.126	-0.061	0.49	0.053	0.045	0.009	-0.012	-0.01	0.012	-0.002	0.01
0.125	-0.037	0.456	0.041	0.032	0.015	-0.019	-0.015	0.006	0.004	0.011
0.075	-0.028	0.452	0.07	0.055	0.01	-0.009	0.004	-0.016	0.001	0.004
0.027	-0.06	0.483	0.081	0.063	0.008	0.002	0.01	-0.011	-0.009	-0.006
0.01	-0.052	0.487	0.057	0.03	0.014	-0.003	-0.001	0.008	-0.003	0.002
0.041	-0.01	0.461	0.052	0.018	0.015	-0.014	-0.003	-0.018	0.003	0.017
0.077	-0.007	0.468	0.058	0.033	0.011	-0.021	-0.003	-0.044	0	0.01
0.086	-0.033	0.482	0.051	0.029	0.017	-0.02	-0.012	-0.015	0.006	0.002
0.105	-0.061	0.469	0.057	0.026	0.018	-0.006	-0.014	0.014	0.015	0.008
0.136	-0.079	0.474	0.066	0.052	0.015	0.002	-0.004	0.014	0.007	0.003
0.149	-0.083	0.489	0.053	0.055	0.017	-0.013	0.007	0.018	0.005	0
0.116	-0.074	0.48	0.046	0.019	0.015	-0.031	0.003	0.034	0.02	0.013
0.074	-0.048	0.5	0.056	0.011	0.014	-0.032	-0.003	0.027	0.017	0.011
0.084	-0.04	0.592	0.062	0.028	0.013	-0.027	0.006	0.004	-0.005	0.003
0.122	-0.041	0.68	0.057	0.026	0.005	-0.029	0.008	0.017	-0.001	0.014
0.161	-0.018	0.711	0.058	0.03	0.01	-0.022	-0.01	0.047	0.021	0.022
0.199	-0.013	0.713	0.073	0.046	0.022	-0.005	-0.011	0.027	0.017	0.012
0.203	-0.036	0.657	0.073	0.041	0.011	-0.003	0.007	0.003	0.007	0.007
0.155	-0.031	0.517	0.056	0.038	0	-0.017	0.004	0.036	0.014	0.015
0.126	0.004	0.4	0.049	0.056	0.012	-0.021	-0.008	0.052	0.012	0.021
0.161	0.013	0.385	0.046	0.044	0.017	-0.002	-0.007	0.023	-0.001	0.018
0.134	-0.001	0.395	0.043	0.009	0.008	0.011	-0.006	0.027	0.003	0.017
0.026	0.017	0.388	0.054	0.023	0.012	-0.003	-0.008	0.038	0.013	0.024
-0.002	0.033	0.411	0.059	0.058	0.011	-0.016	-0.004	0.019	0.02	0.014
0.063	0	0.461	0.052	0.051	0.003	-0.018	-0.007	0.021	0.029	0.004
0.134	-0.019	0.517	0.059	0.045	0.012	-0.021	-0.013	0.045	0.031	0.021
0.188	-0.002	0.553	0.07	0.059	0.019	-0.019	-0.011	0.036	0.019	0.025
0.179	-0.022	0.55	0.07	0.061	0.012	-0.016	-0.001	0.007	0.01	0.016
0.088	-0.059	0.559	0.066	0.051	0.006	-0.018	0.005	0.021	0.014	0.032
-0.018	-0.061	0.591	0.069	0.042	0.005	-0.017	0.001	0.038	0.012	0.035
-0.041	-0.057	0.576	0.071	0.049	0.01	-0.015	-0.005	0.011	0	0.009
0.007	-0.065	0.513	0.051	0.05	0.015	-0.011	-0.013	0.006	0.003	0.007
0.032	-0.047	0.426	0.041	0.027	0.011	-0.003	-0.013	0.034	0.006	0.02
0.075	-0.023	0.359	0.062	0.017	0.012	-0.008	-0.002	0.018	-0.008	0.013
0.129	-0.034	0.394	0.07	0.033	0.019	-0.022	-0.001	-0.017	-0.008	0.003
0.094	-0.032	0.475	0.05	0.034	0.013	-0.018	-0.004	0	0.007	0.01
0.081	-0.017	0.479	0.042	0.037	0.007	-0.007	0.003	0	-0.001	0.012
0.127	-0.027	0.427	0.045	0.053	0.011	-0.009	0.003	-0.035	-0.014	-0.002
0.073	-0.023	0.385	0.038	0.027	0.01	-0.014	-0.002	-0.007	-0.006	-0.003
-0.021	-0.05	0.328	0.04	0.012	0.003	-0.02	-0.002	0.04	-0.005	0.011
-0.008	-0.155	0.262	0.051	0.041	0.001	-0.026	-0.002	0.034	-0.014	0.007
0.054	-0.224	0.252	0.036	0.032	0.007	-0.02	-0.003	0.027	-0.001	-0.003
0.063	-0.183	0.269	0.024	0.014	0.011	-0.012	-0.002	0.033	0.009	0.017
0.078	-0.124	0.259	0.058	0.04	0.011	-0.007	-0.005	0.027	-0.009	0.031
0.148	-0.132	0.291	0.091	0.028	0.015	-0.007	-0.013	0.029	-0.015	0.015
0.153	-0.142	0.377	0.083	-0.026	0.02	-0.008	-0.013	0.048	0.006	0.012
0.075	-0.098	0.438	0.074	-0.003	0.019	0.003	-0.008	0.036	0.014	0.018
0.06	-0.074	0.403	0.072	0.066	0.011	0.009	0	-0.01	0.009	0.012
0.109	-0.091	0.262	0.057	0.052	0	-0.004	0	-0.016	0.015	0.013
0.069	-0.063	0.343	0.047	0.016	-0.002	-0.012	-0.016	0.029	0.014	0.021
-0.022	-0.001	0.834	0.061	0.034	0.007	-0.008	-0.021	0.035	0	0.023
-0.012	0.023	1.218	0.069	0.031	0.012	-0.014	-0.004	0.011	-0.008	0.021
0.035	0.007	1.172	0.058	0.007	0.012	-0.028	-0.002	0.014	0	0.02
0.044	-0.023	0.986	0.068	0.032	0.01	-0.028	-0.01	0.006	0.014	0.012
0.057	-0.045	0.821	0.085	0.072	0.009	-0.016	-0.006	-0.005	0.016	0.005
0.065	-0.032	0.659	0.069	0.062	0.008	-0.019	-0.002	0.019	0.007	0.011
0.037	0.003	0.551	0.057	0.042	0.003	-0.027	-0.007	0.032	0.007	0.021
0.015	0.019	0.628	0.075	0.064	0	-0.017	-0.01	0.018	0.014	0.023
0.062	-0.013	0.951	0.081	0.066	0.005	-0.008	-0.011	0.022	0.02	0.019
0.109	-0.045	1.235	0.067	0.034	0.012	-0.008	-0.009	0.029	0.023	0.019
0.058	-0.05	1.171	0.064	0.043	0.017	-0.005	-0.002	0.006	0.019	0.027
-0.017	-0.059	0.893	0.056	0.064	0.014	-0.009	-0.003	-0.006	0.016	0.026
-0.04	-0.06	0.649	0.036	0.058	0.009	-0.018	-0.01	0.015	0.016	0.018
-0.016	-0.049	0.436	0.04	0.061	0.008	-0.017	-0.003	0.021	0.009	0.018
-0.01	-0.049	0.278	0.053	0.072	0.009	-0.006	0.004	-0.007	-0.005	0.008
-0.045	-0.051	0.292	0.046	0.059	0.012	-0.002	0.001	-0.024	-0.01	-0.003
-0.022	-0.03	0.392	0.039	0.031	0.02	-0.005	0.001	-0.002	-0.003	0.002
0.067	-0.005	0.477	0.045	0.03	0.024	-0.006	0.01	-0.001	-0.004	0.007
0.123	-0.031	0.567	0.046	0.046	0.011	-0.003	0.01	-0.025	-0.011	-0.001
0.126	-0.043	0.592	0.041	0.02	-0.003	-0.006	-0.004	0.017	0	0.001
0.145	-0.002	0.524	0.053	-0.006	0.005	-0.002	-0.004	0.061	0.013	0.013
0.196	-0.008	0.476	0.07	0.013	0.015	-0.001	0.009	0.025	0.001	0.014
0.196	-0.04	0.488	0.064	0.023	0.009	-0.017	0.006	0.019	-0.013	0.008
0.142	-0.026	0.498	0.063	0.03	0.01	-0.021	-0.01	0.071	-0.01	0.009
[truncated: 70,243 more rows]
