# Supplementary material for: Asymmetric and transient properties of reciprocal activity of antagonists during the paw-shake response in the cat
Source: PLoS Comput Biol. 2021 Dec 28;17(12):e1009677. doi: 10.1371/journal.pcbi.1009677 (PMC8759665; doi:10.1371/journal.pcbi.1009677)
Supplement: S1 Data — File name of each file has the following structure: SupplementaryFileNumber_Data_SessionNumber_AnimalCode_EpisodeNumber.txt. Example: S1_Data_7_3-25-0_bo_9F.txt, where S1 is the supplementary data file number 7, 3-25-0 is session number, bo is animal code, 9F is episode number, and txt is file type extension. Each column of each file contains raw EMG signal of a specific muscle in mV sampled at 3000 Hz and band-pass filtered (Butterworth zero-lag filter, 30 Hz– 1000 Hz, 3 dB). First line of each file contains muscle name abbreviations (see Table 3 in the manuscript): MG, medial gastrocnemius; SO, soleus; BFS, biceps femoris anterior; IP, iliopsoas; TA, tibialis anterior; VA, vastus lateralis and vastus medialis. (ZIP) [file pcbi.1009677.s001.zip › S1_Data/S1_Data_43_1-27-0_na_124F.txt]

BFP	MG	SO	BFA	VM	TA	LG	IP	RF
0.04	-0.024	0.045	-0.106	0.089	0.044	-0.071	0.239	-43.489
-0.197	-0.02	-0.054	0.764	0.102	0.036	0.036	0.234	-24.385
-0.315	0.062	-0.014	1.092	0.019	0.02	0.092	0.221	-0.949
-0.246	0.05	0.081	0.744	-0.005	0.015	0.077	0.201	14.959
-0.222	-0.038	-0.01	0.597	0.088	0.014	0.067	0.157	25.638
-0.256	-0.003	-0.101	0.563	0.08	-0.005	0.067	0.119	32.621
-0.226	0.082	-0.002	0.202	-0.026	-0.016	0.067	0.104	35.946
-0.161	0.06	0.083	-0.142	-0.014	-0.011	0.064	0.09	37.168
-0.133	-0.018	0.008	-0.1	0.089	-0.005	0.053	0.072	37.093
-0.145	-0.032	-0.094	0.08	0.098	0.003	0.046	0.059	36.13
-0.161	0.041	-0.054	0.055	0.003	-0.014	0.04	0.049	34.696
-0.12	0.077	0.056	-0.133	-0.033	-0.038	0.027	0.043	33.018
-0.065	0.009	0.013	-0.122	0.047	-0.008	0.042	0.034	31.195
-0.085	-0.023	-0.112	0.157	0.085	0.023	0.072	0.021	29.306
-0.098	0.046	-0.068	0.276	0.001	-0.003	0.083	0.009	27.436
-0.049	0.067	0.079	0.065	-0.05	-0.018	0.091	-0.002	25.633
-0.018	-0.007	0.08	-0.142	0.043	0.018	0.087	-0.015	23.878
-0.044	-0.031	-0.036	-0.121	0.115	0.034	0.057	-0.016	22.146
-0.059	0.027	-0.054	-0.085	0.037	0.002	0.047	0.008	20.455
-0.007	0.037	0.028	-0.222	-0.017	-0.023	0.054	0.016	18.818
0.033	-0.028	0.025	-0.312	0.06	-0.006	0.033	-0.016	17.229
-0.02	-0.066	-0.085	-0.152	0.102	0.01	0.019	-0.024	15.702
-0.058	-0.004	-0.085	0.017	0.034	-0.011	0.057	0.003	14.254
0.01	0.045	0.05	-0.035	-0.023	-0.025	0.075	0	12.907
0.063	-0.022	0.052	-0.061	0.009	-0.008	0.035	-0.018	11.645
0.003	-0.027	-0.055	0.076	0.049	-0.003	0.022	-0.008	10.429
-0.028	0.07	-0.015	0.048	0.025	-0.01	0.048	0.009	9.272
0.047	0.038	0.071	-0.156	0.016	-0.003	0.041	0.006	8.168
0.066	-0.055	0	-0.156	0.057	-0.001	0.013	-0.012	7.099
0.009	0	-0.06	-0.023	0.044	-0.016	0.027	-0.006	6.082
0.034	0.065	0.028	0.023	-0.018	-0.025	0.058	0.023	5.135
0.096	-0.003	0.07	0.098	-0.018	-0.013	0.05	0.01	4.261
0.061	-0.064	-0.024	0.189	0.03	-0.007	0.024	-0.023	3.426
-0.009	0.003	-0.081	0.194	0.026	-0.02	0.022	-0.011	2.646
-0.003	0.09	0.003	0.099	-0.013	-0.029	0.033	0.023	1.929
0.077	0.05	0.082	-0.102	0.01	-0.028	0.038	0.031	1.268
0.098	-0.038	0.014	-0.214	0.072	-0.016	0.027	0.012	0.693
0.018	-0.022	-0.033	-0.159	0.067	0.006	0.004	0.006	0.147
0.016	0.02	0.046	-0.13	0.023	0.017	0.004	0.023	-0.389
0.069	-0.024	0.028	-0.034	0.037	0.021	0.016	0.017	-0.853
0.024	-0.043	-0.055	0.182	0.042	0.017	0.009	0.004	-1.277
0.004	0.013	0.019	0.175	-0.005	0	0.011	0.024	-1.687
0.057	0.007	0.08	0.004	0	-0.003	0.022	0.032	-2.057
0.047	-0.046	-0.009	0.051	0.065	0.011	0.02	-0.001	-2.366
-0.008	-0.004	-0.041	0.177	0.079	0.017	0.022	-0.007	-2.624
-0.011	0.083	0.062	0.054	0.013	0.006	0.027	0.028	-2.878
0.045	0.051	0.109	-0.187	-0.019	-0.008	0.014	0.037	-3.122
0.071	-0.071	-0.001	-0.188	0.052	-0.001	-0.01	0.028	-3.317
0.028	-0.078	-0.099	0.066	0.082	0.012	-0.009	0.028	-3.466
0.001	0.051	-0.022	0.184	-0.004	0.008	0.031	0.031	-3.584
0.037	0.074	0.08	0.058	-0.048	0	0.056	0.04	-3.688
0.064	-0.04	0.019	0.116	0.02	0.003	0.033	0.035	-3.773
0.014	-0.033	-0.071	0.359	0.047	-0.003	0.026	0.026	-3.835
-0.015	0.075	-0.014	0.209	-0.009	-0.015	0.05	0.042	-3.863
0.045	0.052	0.043	-0.296	0.017	-0.006	0.042	0.049	-3.852
0.051	-0.023	-0.038	-0.471	0.083	0.009	0.011	0.042	-3.853
-0.014	0.026	-0.091	-0.319	0.034	0.008	0.016	0.057	-3.887
0.012	0.086	-0.022	-0.288	-0.035	0.003	0.033	0.067	-3.874
0.086	0.003	0.026	-0.128	-0.012	0.011	0.02	0.051	-3.806
0.06	-0.075	-0.005	0.376	0.052	0.028	-0.008	0.035	-3.76
-0.007	0.001	-0.029	0.751	0.064	0.025	0.001	0.048	-3.736
0.003	0.075	0.016	0.672	0.006	-0.007	0.032	0.079	-3.694
0.048	0.019	0.072	0.346	-0.014	-0.021	0.015	0.067	-3.623
0.027	-0.045	0.026	0.104	0.061	-0.001	-0.021	0.02	-3.547
-0.031	-0.006	-0.051	0.004	0.09	0.014	-0.005	0.026	-3.48
-0.01	0.052	-0.013	-0.112	0.008	0.004	0.026	0.071	-3.387
0.076	-0.001	0.059	-0.309	-0.015	-0.007	0.026	0.071	-3.284
0.083	-0.096	0.025	-0.42	0.074	0.009	-0.003	0.034	-3.186
0.011	-0.085	-0.045	-0.257	0.096	0.028	-0.028	0.035	-3.057
-0.001	-0.008	-0.028	-0.002	0.003	0.013	0.003	0.076	-2.955
0.047	0.002	0.021	0.069	-0.048	-0.015	0.041	0.084	-2.909
0.041	-0.038	-0.003	0.081	0.011	-0.008	0.017	0.053	-2.821
-0.026	-0.008	-0.008	0.116	0.049	0.017	-0.008	0.043	-2.641
-0.033	0.052	0.087	-0.023	-0.008	0.016	0.002	0.065	-2.476
0.043	-0.002	0.12	-0.228	-0.023	-0.002	0.018	0.071	-2.412
0.056	-0.075	-0.007	-0.264	0.063	-0.002	0.023	0.054	-2.36
-0.028	-0.005	-0.085	-0.229	0.074	0.005	0.008	0.061	-2.261
-0.034	0.067	0.018	-0.146	-0.02	-0.011	0.006	0.081	-2.169
0.048	0.006	0.068	0.107	-0.015	-0.024	0.029	0.068	-2.098
0.022	-0.046	-0.045	0.445	0.058	-0.004	0.033	0.047	-1.987
-0.071	0.03	-0.032	0.576	0.024	0.014	0.018	0.054	-1.828
-0.044	0.101	0.138	0.382	-0.033	0.007	0.001	0.066	-1.715
0.047	0.045	0.142	0.063	0.017	0.009	-0.005	0.059	-1.646
0.043	-0.031	-0.022	-0.215	0.099	0.022	0.004	0.056	-1.542
-0.026	0.004	-0.079	-0.327	0.081	0.009	0.001	0.066	-1.428
-0.013	0.073	0.022	-0.246	-0.016	-0.009	-0.007	0.065	-1.353
0.057	0.015	0.057	-0.132	-0.017	0.001	-0.006	0.042	-1.293
0.04	-0.069	-0.035	-0.026	0.071	-0.008	0.001	0.033	-1.225
-0.011	-0.014	-0.028	-0.055	0.053	-0.046	0.018	0.062	-1.157
-0.002	0.037	0.04	-0.202	0.008	-0.038	0.015	0.07	-1.09
-0.011	0.021	-0.014	-0.117	0.069	0	0.006	0.049	-1.013
-0.037	0.06	-0.025	0.032	0.067	-0.004	0.026	0.062	-0.934
0.016	0.041	0.07	-0.103	0.006	-0.018	0.034	0.084	-0.876
0.076	-0.074	0.06	-0.267	0.053	0.003	0.012	0.068	-0.811
0.039	-0.103	-0.045	-0.207	0.132	0.012	0	0.049	-0.738
-0.036	-0.035	-0.076	-0.048	0.103	0.005	0.017	0.047	-0.696
-0.043	0.025	-0.029	0.043	-0.003	0	0.033	0.05	-0.642
0.021	0.04	0.023	0.027	-0.033	-0.01	0.022	0.057	-0.546
0.041	0.002	0.013	0.057	0.058	0.007	-0.008	0.053	-0.493
-0.029	-0.009	-0.043	0.214	0.098	0.033	-0.021	0.043	-0.511
-0.052	0.056	-0.016	0.237	0.009	0.019	0.012	0.053	-0.496
0.017	0.033	0.052	0	-0.016	0.018	0.037	0.047	-0.405
0.035	-0.068	0.001	-0.148	0.067	0.039	0.014	0.028	-0.35
-0.02	-0.026	-0.061	-0.048	0.049	0.029	0.016	0.049	-0.376
-0.022	0.057	-0.006	-0.061	-0.039	0.005	0.059	0.081	-0.368
0.03	-0.001	0.019	-0.261	0.002	0.004	0.058	0.066	-0.3
0.025	-0.052	-0.055	-0.24	0.081	0.015	0.023	0.038	-0.248
-0.034	0.035	-0.041	-0.002	0.035	0.025	0.024	0.048	-0.231
-0.025	0.103	0.086	0.096	-0.034	0.014	0.039	0.065	-0.22
0.046	0.024	0.114	0.06	0.012	-0.01	0.029	0.047	-0.212
0.036	-0.047	-0.01	0.047	0.091	-0.006	0.006	0.037	-0.215
-0.031	0.016	-0.056	-0.02	0.056	0.02	0.004	0.067	-0.201
0	0.064	0.055	-0.167	-0.019	0.017	0.036	0.087	-0.169
0.081	-0.011	0.065	-0.175	0.003	-0.001	0.063	0.063	-0.16
0.05	-0.074	-0.07	0.032	0.071	0.005	0.045	0.038	-0.154
-0.038	-0.008	-0.07	0.183	0.062	0.005	0.015	0.045	-0.125
-0.028	0.08	0.077	0.111	-0.002	-0.017	0.02	0.062	-0.109
0.039	0.028	0.109	-0.033	-0.004	-0.012	0.028	0.066	-0.115
0.033	-0.07	-0.022	-0.025	0.063	0.003	0.01	0.047	-0.118
-0.03	-0.003	-0.075	0.063	0.073	0.003	0.01	0.034	-0.119
-0.029	0.104	0.045	-0.02	0.011	0.01	0.037	0.055	-0.113
0.047	0.021	0.098	-0.144	0.001	0.016	0.048	0.07	-0.098
0.056	-0.091	-0.046	-0.034	0.059	0.017	0.036	0.05	-0.086
-0.025	-0.031	-0.115	0.118	0.056	0.014	0.027	0.037	-0.088
-0.04	0.062	0.039	0.007	-0.015	-0.011	0.034	0.058	-0.095
0.021	0.011	0.102	-0.195	-0.007	-0.023	0.033	0.065	-0.086
0	-0.068	-0.035	-0.19	0.065	0.001	0.02	0.042	-0.069
-0.062	0.009	-0.058	-0.118	0.038	0.006	0.023	0.036	-0.082
-0.01	0.099	0.059	-0.182	-0.024	-0.019	0.037	0.042	-0.111
0.046	0.017	0.068	-0.179	0.051	-0.019	0.028	0.044	-0.112
-0.007	-0.062	-0.028	0.076	0.12	0.004	0.05	0.051	-0.105
-0.03	0.004	-0.029	0.229	0.026	0.005	0.102	0.065	-0.128
0.02	0.035	0.055	0.024	-0.036	-0.013	-0.034	0.079	-0.149
0.02	-0.04	0.025	-0.121	0.052	-0.004	-0.251	0.069	-0.139
-0.051	-0.044	-0.086	-0.008	0.102	0.014	-0.205	0.052	-0.131
-0.067	0.036	-0.051	0.015	0.017	0	-0.051	0.067	-0.135
0.015	0.042	0.079	-0.104	-0.022	-0.004	-0.008	0.073	-0.13
0.049	-0.002	0.067	-0.07	0.08	0.024	-0.006	0.054	-0.13
-0.011	0.018	-0.009	0.075	0.109	0.02	0	0.055	-0.14
0.005	0.013	0.023	0.029	0.025	-0.01	0.009	0.065	-0.132
0.078	-0.069	0.009	-0.07	0.022	-0.006	0.006	0.058	-0.123
0.028	-0.046	-0.076	0.039	0.058	0.007	-0.012	0.06	-0.147
-0.039	0.082	-0.015	0.221	0.02	-0.007	0.004	0.067	-0.172
0.025	0.093	0.096	0.317	-0.021	-0.018	0.036	0.065	-0.174
0.092	-0.018	0.046	0.313	0.008	-0.004	0.038	0.059	-0.155
0.052	-0.076	-0.066	0.314	0.073	0.015	0.025	0.044	-0.152
-0.024	-0.003	-0.058	0.273	0.07	0.014	0.016	0.043	-0.198
-0.023	0.068	0.041	0.01	0.004	-0.007	0.017	0.063	-0.227
0.04	0.007	0.045	-0.246	0.008	-0.012	0.033	0.062	-0.196
0.031	-0.049	-0.06	-0.206	0.064	0.012	0.027	0.045	-0.173
-0.031	0.033	-0.054	-0.067	0.029	0.019	0.008	0.049	-0.188
-0.013	0.088	0.089	-0.05	-0.034	0.002	0.023	0.066	-0.206
0.045	-0.016	0.102	-0.008	0.02	-0.005	0.038	0.055	-0.203
0.013	-0.084	-0.042	0.157	0.097	-0.001	0.028	0.023	-0.192
-0.056	0.022	-0.065	0.274	0.054	0.011	0.026	0.033	-0.217
-0.015	0.108	0.055	0.223	-0.007	0.012	0.032	0.064	-0.265
0.055	0.039	0.062	0.071	0.043	-0.002	0.038	0.044	-0.285
0.012	-0.027	-0.041	-0.028	0.081	0.006	0.052	0.022	-0.284
-0.041	0.019	-0.016	-0.096	0.016	0.018	0.049	0.05	-0.283
0.001	0.055	0.097	-0.211	-0.021	0.011	0.027	0.071	-0.281
0.048	-0.021	0.058	-0.182	0.024	0.01	0.018	0.06	-0.266
0.021	-0.083	-0.072	0	0.06	0.016	0.02	0.052	-0.231
-0.028	-0.012	-0.067	0.07	0.03	0.01	0.021	0.051	-0.213
-0.019	0.072	0.047	0.009	-0.017	0.009	0.026	0.057	-0.237
0.024	0.027	0.076	-0.064	0.003	0.017	0.031	0.058	-0.272
0.011	-0.032	0.001	-0.053	0.052	0.018	0.024	0.036	-0.297
-0.036	0.017	-0.02	0.033	0.034	0.013	0.017	0.033	-0.309
-0.018	0.06	0.053	-0.084	0.003	0.006	0.029	0.058	-0.299
0.05	0.006	0.096	-0.354	0.035	0.007	0.039	0.066	-0.278
0.055	-0.061	0.014	-0.272	0.076	0.014	0.02	0.061	-0.246
-0.029	-0.032	-0.08	0.122	0.047	0.004	0.01	0.065	-0.237
-0.049	0.057	-0.012	0.274	-0.025	-0.011	0.03	0.077	-0.257
0.045	0.048	0.086	0.175	-0.026	0.008	0.03	0.076	-0.255
0.049	-0.051	0.017	0.228	0.053	0.048	0.007	0.047	-0.255
-0.046	-0.04	-0.051	0.275	0.05	0.034	0.009	0.026	-0.288
-0.034	0.06	0.035	-0.046	-0.018	-0.026	0.021	0.043	-0.291
0.04	0.033	0.057	-0.357	0.028	-0.028	0.007	0.062	-0.252
0.025	-0.053	-0.07	-0.197	0.093	0.014	0.004	0.058	-0.248
0	-0.022	-0.094	0.001	0.012	0.008	0.036	0.058	-0.273
0.033	0.003	0.003	-0.151	-0.053	-0.011	0.057	0.054	-0.261
0.046	-0.058	0.005	-0.228	0.03	0.006	0.031	0.031	-0.231
0.014	-0.05	-0.064	-0.022	0.093	0.012	-0.01	0.024	-0.252
-0.017	0.029	-0.054	0.091	0.017	-0.018	-0.01	0.039	-0.295
-0.01	0.036	0.026	-0.055	-0.039	-0.031	0.009	0.052	-0.298
0.025	-0.015	0.04	-0.203	0.053	-0.002	0.008	0.043	-0.289
0.006	-0.015	-0.026	-0.134	0.134	0.018	0.02	0.039	-0.293
-0.034	0.044	0.001	0	0.056	0.005	0.054	0.06	-0.278
0.014	0.047	0.085	-0.06	-0.021	0.008	0.055	0.055	-0.253
0.051	-0.026	0.029	-0.174	0.021	0.025	0.021	0.028	-0.269
0.006	-0.016	-0.023	-0.145	0.031	0.008	-0.003	0.04	-0.315
0.013	0.04	0.061	-0.154	0.005	-0.021	-0.01	0.06	-0.325
0.051	-0.022	0.031	-0.159	0.041	-0.02	-0.023	0.043	-0.302
-0.003	-0.052	-0.07	0.023	0.049	-0.014	-0.027	0.037	-0.291
-0.053	0.054	0.011	0.129	0.019	-0.016	0.004	0.063	-0.289
0.01	0.101	0.135	0.005	0.017	-0.015	0.041	0.068	-0.282
0.087	0	0.116	-0.079	0.026	-0.011	0.044	0.051	-0.285
0.059	-0.091	-0.021	0.021	0.055	-0.006	0.026	0.043	-0.296
-0.027	-0.032	-0.107	0.087	0.042	-0.015	0.015	0.054	-0.294
-0.035	0.075	0.004	-0.043	-0.022	-0.027	0.005	0.07	-0.289
0.033	0.035	0.085	-0.145	0.017	-0.006	-0.001	0.06	-0.292
0.037	-0.048	-0.028	-0.074	0.081	0.017	-0.001	0.038	-0.291
-0.04	0.009	-0.055	-0.058	0.026	0.004	0.007	0.04	-0.294
-0.053	0.087	0.083	-0.221	-0.013	-0.009	0.028	0.054	-0.297
0.015	0.037	0.095	-0.334	0.044	0.006	0.037	0.06	-0.28
0.02	-0.03	-0.056	-0.18	0.082	0.028	0.028	0.053	-0.265
-0.036	0.015	-0.091	0.099	0.031	0.015	0.029	0.053	-0.261
-0.005	0.063	0.026	0.231	-0.019	-0.016	0.03	0.066	-0.248
0.058	-0.006	0.038	0.3	0.031	-0.003	0.017	0.055	-0.247
0.011	-0.068	-0.068	0.514	0.079	0.028	-0.003	0.036	-0.284
-0.048	-0.02	-0.063	0.614	0.013	0.023	0	0.055	-0.306
-0.006	0.034	0.043	0.32	-0.05	0.01	0.023	0.072	-0.276
0.023	0.003	0.041	0.089	0.02	0.016	0.017	0.054	-0.252
-0.019	-0.04	-0.041	0.361	0.12	0.022	-0.009	0.045	-0.269
-0.03	-0.013	-0.037	0.71	0.077	0.014	0.007	0.059	-0.291
0.008	0.056	0.054	0.67	-0.033	0	0.037	0.068	-0.293
0.041	0.049	0.096	0.422	-0.011	-0.003	0.029	0.063	-0.281
0.034	-0.033	0.006	0.256	0.098	0.014	0.014	0.049	-0.274
-0.013	-0.035	-0.069	0.07	0.095	0.025	0.016	0.06	-0.278
0.001	0.025	0.014	-0.311	-0.005	-0.003	0.02	0.074	-0.273
0.058	-0.001	0.093	-0.681	-0.015	-0.021	0.025	0.053	-0.259
0.027	-0.061	0.02	-0.683	0.075	0.013	0.011	0.048	-0.261
-0.028	-0.007	-0.035	-0.421	0.092	0.027	0.002	0.069	-0.28
0.003	0.079	0.044	-0.378	0.018	0.003	0.024	0.074	-0.295
0.051	0.022	0.077	-0.458	0.015	0.01	0.015	0.064	-0.296
0.021	-0.064	-0.013	-0.188	0.072	0.027	-0.025	0.055	-0.279
-0.028	-0.014	-0.045	0.196	0.033	0.011	-0.014	0.06	-0.248
-0.008	0.037	0.039	0.282	-0.031	-0.011	0.022	0.069	-0.235
0.037	-0.022	0.055	0.275	0.015	-0.012	0.019	0.054	-0.257
0.008	-0.045	-0.048	0.4	0.081	-0.002	0.016	0.036	-0.267
-0.06	0.044	-0.047	0.495	0.053	-0.003	0.033	0.054	-0.261
-0.026	0.074	0.059	0.392	0.005	-0.014	0.042	0.068	-0.285
0.053	-0.009	0.047	0.061	0.053	-0.014	0.041	0.041	-0.3
0.01	-0.042	-0.034	-0.361	0.105	-0.001	0.031	0.038	-0.282
-0.036	0.02	0.002	-0.57	0.037	0.003	0.015	0.07	-0.265
0.037	0.037	0.078	-0.528	-0.002	0.005	0.013	0.07	-0.243
0.075	-0.057	0.009	-0.405	0.069	0.006	0.003	0.047	-0.234
-0.01	-0.072	-0.097	-0.195	0.069	-0.007	-0.012	0.046	-0.264
-0.067	0.055	-0.034	0.023	-0.018	-0.018	0.018	0.062	-0.289
-0.01	0.075	0.054	0.051	-0.011	-0.007	0.044	0.062	-0.293
0.015	-0.012	-0.007	-0.002	0.052	0.011	0.02	0.047	-0.29
-0.024	0.024	-0.038	-0.052	0.012	0.009	0.013	0.051	-0.283
0.002	0.072	0.06	-0.243	-0.027	0	0.028	0.069	-0.288
0.045	-0.021	0.065	-0.381	0.035	0.017	0.01	0.067	-0.288
0.008	-0.083	-0.069	-0.238	0.069	0.022	-0.013	0.058	-0.272
-0.034	-0.007	-0.091	-0.049	0.005	-0.003	0	0.063	-0.256
-0.001	0.068	0.045	-0.081	-0.044	-0.01	0.021	0.067	-0.259
0.06	0.024	0.086	-0.228	0.017	0.002	0.014	0.059	-0.273
0.042	-0.059	-0.041	-0.136	0.103	0.005	-0.01	0.042	-0.273
-0.035	-0.014	-0.1	0.12	0.08	0.015	-0.003	0.031	-0.282
-0.034	0.092	0.013	0.073	0.005	0.014	0.035	0.037	-0.301
0.023	0.057	0.091	-0.193	0.035	-0.003	0.044	0.039	-0.278
0.013	-0.037	0.017	-0.215	0.111	0.001	0.014	0.035	-0.253
-0.019	-0.004	-0.042	-0.061	0.06	0.009	0	0.042	-0.264
0.016	0.038	0.009	-0.088	-0.035	0.005	0.002	0.062	-0.252
0.052	-0.04	0.013	-0.078	0.013	0.009	-0.005	0.068	-0.217
0.014	-0.07	-0.077	0.338	0.089	0.01	-0.002	0.047	-0.245
-0.027	0.027	-0.079	0.716	0.03	-0.012	0.027	0.044	-0.325
0.006	0.065	0.02	0.597	-0.032	-0.031	0.045	0.052	-0.348
0.036	-0.01	0.024	0.391	0.018	-0.022	0.019	0.027	-0.298
-0.013	-0.031	-0.052	0.4	0.076	0.003	0.008	0.02	-0.269
-0.042	0.065	-0.013	0.319	0.044	0.011	0.029	0.052	-0.271
0.021	0.096	0.076	0.036	-0.019	-0.005	0.019	0.063	-0.261
0.061	-0.032	0.048	-0.227	0.002	-0.011	-0.005	0.048	-0.256
0.019	-0.093	-0.047	-0.264	0.066	0.008	0.004	0.037	-0.274
-0.02	0.03	-0.057	-0.115	0.042	0.017	0.03	0.038	-0.293
0.006	0.102	0.049	-0.083	-0.035	0.006	0.053	0.055	-0.296
0.062	0.008	0.082	-0.235	-0.025	0	0.054	0.052	-0.302
0.045	-0.053	-0.006	-0.276	0.061	0.006	0.028	0.039	-0.324
-0.036	0.025	-0.011	-0.163	0.075	0.009	0.015	0.057	-0.317
-0.03	0.09	0.086	-0.189	0.004	0.002	0.044	0.076	-0.279
0.042	0.017	0.095	-0.342	0.005	0.011	0.041	0.059	-0.261
0.025	-0.068	-0.037	-0.237	0.074	0.031	-0.017	0.034	-0.271
-0.037	-0.013	-0.083	0.104	0.055	0.02	-0.028	0.054	-0.283
-0.004	0.049	0.052	0.235	-0.025	-0.006	0.01	0.09	-0.267
0.067	-0.027	0.089	0.159	-0.025	-0.013	0.017	0.066	-0.248
0.018	-0.078	-0.042	0.184	0.036	-0.003	0	0.022	-0.251
-0.077	0.027	-0.041	0.171	0.033	0.018	0.002	0.04	-0.255
-0.043	0.096	0.1	-0.123	-0.008	0.02	0.029	0.072	-0.26
0.044	0.013	0.101	-0.401	0.033	-0.001	0.044	0.049	-0.271
0.022	-0.044	-0.02	-0.304	0.1	-0.005	0.041	0.028	-0.268
-0.042	0.006	-0.037	0.005	0.062	0.004	0.03	0.059	-0.262
-0.001	0.021	0.044	0.231	-0.002	0.005	0.019	0.074	-0.259
0.06	-0.051	0.028	0.358	0.043	0.006	0.018	0.052	-0.249
-0.001	-0.069	-0.057	0.414	0.089	0.008	0.011	0.046	-0.246
-0.056	0.016	-0.016	0.269	0.011	0.009	0.01	0.065	-0.265
0.012	0.05	0.075	-0.042	-0.025	0.012	0.029	0.072	-0.291
0.056	-0.009	0.035	-0.265	0.074	0.014	0.047	0.053	-0.301
-0.001	-0.002	-0.019	-0.33	0.102	0.003	0.042	0.048	-0.3
-0.027	0.057	0.035	-0.358	0.026	-0.011	0.019	0.057	-0.294
0.005	0.016	0.04	-0.302	0.033	-0.011	-0.004	0.05	-0.287
-0.004	-0.026	-0.012	-0.106	0.073	-0.012	-0.023	0.052	-0.282
-0.024	0.045	0.034	-0.047	0.017	-0.016	-0.011	0.064	-0.279
0.029	0.055	0.074	-0.231	-0.026	-0.004	0.03	0.045	-0.294
0.085	-0.049	0.004	-0.291	0.038	0.009	0.035	0.027	-0.316
0.034	-0.066	-0.069	-0.105	0.106	0.008	0.005	0.043	-0.307
-0.05	0.041	-0.067	-0.003	0.068	0.009	0.006	0.058	-0.302
-0.021	0.083	0.022	-0.065	-0.017	0.012	0.032	0.064	-0.314
0.055	-0.001	0.077	-0.065	0.005	0.012	0.022	0.066	-0.276
0.025	-0.06	-0.019	0.101	0.102	0.016	-0.016	0.057	-0.234
-0.031	-0.012	-0.066	0.411	0.085	0.017	-0.014	0.058	-0.247
0.028	0.012	0.021	0.684	-0.011	0.004	0.026	0.061	-0.251
0.088	-0.064	0.004	0.798	-0.009	0	0.041	0.045	-0.236
0.02	-0.089	-0.087	0.81	0.044	0.011	0.02	0.037	-0.242
-0.038	0.009	-0.034	0.613	0.024	0.003	0.019	0.055	-0.242
0.017	0.051	0.054	0.262	0.004	-0.01	0.044	0.064	-0.233
0.052	-0.021	0.008	0.027	0.056	0.004	0.044	0.041	-0.27
-0.008	-0.01	-0.025	-0.073	0.08	0.025	0.024	0.027	-0.31
-0.017	0.084	0.047	-0.087	0.019	0.013	0.025	0.049	-0.286
0.065	0.057	0.073	-0.116	-0.015	-0.007	0.033	0.07	-0.247
0.084	-0.05	-0.006	-0.207	0.037	0.012	0.009	0.065	-0.241
0.009	-0.035	-0.077	-0.206	0.042	0.024	-0.009	0.051	-0.252
-0.039	0.072	-0.024	-0.209	-0.029	-0.008	0.008	0.051	-0.27
0.003	0.068	0.058	-0.254	-0.035	-0.028	0.014	0.064	-0.287
0.052	-0.033	0.014	-0.14	0.017	-0.009	0.014	0.061	-0.304
0.009	-0.018	-0.071	-0.043	0.03	0.004	0.019	0.04	-0.322
-0.06	0.095	-0.042	-0.146	0.008	-0.001	0.017	0.035	-0.307
-0.038	0.108	0.067	-0.261	-0.017	-0.005	0.027	0.052	-0.255
0.046	-0.002	0.071	-0.275	-0.006	0.002	0.033	0.055	-0.238
0.045	-0.072	-0.039	-0.151	0.031	0.013	0.015	0.049	-0.255
-0.037	-0.009	-0.028	0.065	0.007	0.007	0.003	0.063	-0.25
-0.03	0.066	0.081	0.158	-0.021	-0.005	0.005	0.074	-0.255
0.04	0.037	0.048	0.142	0.053	0	0.016	0.051	-0.286
0.022	-0.011	-0.069	0.213	0.105	0.011	0.02	0.025	-0.307
-0.05	0.051	-0.037	0.207	0.029	0.016	0.005	0.039	-0.32
-0.051	0.134	0.109	-0.106	-0.029	0.001	0.005	0.074	-0.294
0.016	0.05	0.109	-0.335	0.061	-0.012	0.027	0.08	-0.223
0.022	-0.078	-0.036	-0.171	0.147	0.011	0.028	0.061	-0.209
-0.032	-0.034	-0.046	-0.033	0.078	0.014	0.01	0.062	-0.26
-0.003	0.024	0.048	-0.179	0.024	-0.013	0.012	0.078	-0.281
0.05	-0.048	-0.014	-0.166	0.088	0.001	0.017	0.066	-0.279
0.007	-0.063	-0.107	0.217	0.087	0.017	0.008	0.039	-0.29
-0.023	0.007	-0.019	0.436	-0.001	-0.01	0.02	0.042	-0.292
0.005	-0.011	0.077	0.272	-0.022	-0.012	0.028	0.053	-0.285
0	-0.06	0.027	0.183	0.05	0.027	-0.001	0.052	-0.279
-0.03	-0.027	-0.039	0.344	0.089	0.028	-0.015	0.057	-0.278
-0.028	0.033	0.021	0.353	0.016	-0.004	0.01	0.058	-0.286
0.014	0.018	0.106	-0.007	-0.042	-0.005	0.015	0.049	-0.277
0.029	-0.052	0.037	-0.266	0.019	0.008	-0.017	0.045	-0.258
-0.011	-0.018	-0.032	-0.183	0.049	0.008	-0.023	0.045	-0.275
-0.001	0.038	0.015	-0.254	0.019	0.009	-0.002	0.048	-0.298
0.035	-0.032	-0.013	-0.55	0.069	0.006	-0.004	0.047	-0.292
-0.026	-0.024	-0.067	-0.594	0.103	0.002	-0.006	0.043	-0.29
-0.067	0.095	0.008	-0.438	0.025	0.002	0.018	0.059	-0.305
0.028	0.093	0.1	-0.368	-0.038	-0.002	0.031	0.081	-0.292
0.114	-0.027	0.082	-0.305	-0.008	-0.005	0.019	0.059	-0.258
0.05	-0.086	-0.016	-0.19	0.061	0.001	-0.003	0.026	-0.257
-0.045	-0.006	-0.043	-0.122	0.059	-0.003	-0.015	0.054	-0.285
0.006	0.054	0.027	-0.149	-0.01	-0.017	0.001	0.088	-0.289
0.077	-0.034	0.027	-0.207	0.004	-0.012	0.023	0.064	-0.266
0.012	-0.073	-0.044	-0.147	0.064	-0.002	0.026	0.032	-0.254
-0.047	0.043	-0.022	0.047	0.022	-0.009	0.024	0.048	-0.263
0.005	0.091	0.064	0.287	-0.025	-0.009	0.04	0.073	-0.269
0.055	-0.009	0.058	0.503	0.041	0	0.049	0.057	-0.268
0.018	-0.048	-0.025	0.578	0.099	0.005	0.02	0.033	-0.284
-0.034	0.038	-0.018	0.426	0.04	0.01	0	0.049	-0.293
-0.011	0.065	0.075	0.066	-0.014	0	0.017	0.073	-0.274
0.04	-0.031	0.039	-0.212	0.049	-0.004	0.028	0.062	-0.269
0.013	-0.068	-0.066	-0.186	0.092	0.015	0.02	0.041	-0.275
-0.041	0.03	-0.01	-0.061	0.009	0.018	0.018	0.042	-0.265
0.005	0.074	0.082	-0.004	-0.042	0.003	0.028	0.053	-0.251
0.062	-0.012	0.019	-0.043	0.043	-0.001	0.022	0.058	-0.245
0.012	-0.048	-0.073	-0.164	0.095	0.004	0.002	0.052	-0.247
-0.037	0.025	-0.022	-0.289	0.015	0.003	0.006	0.044	-0.25
-0.002	0.039	0.076	-0.338	-0.038	-0.005	0.011	0.046	-0.254
0.036	-0.051	0.025	-0.168	0.022	-0.001	0.012	0.052	-0.261
0.01	-0.063	-0.093	0.235	0.058	0.008	0.03	0.054	-0.261
-0.025	0.012	-0.064	0.616	0.002	-0.007	0.038	0.052	-0.269
0.006	0.013	0.062	0.696	-0.032	-0.015	0.023	0.046	-0.29
0.044	-0.052	0.05	0.563	0.021	-0.003	0.008	0.049	-0.276
0.001	-0.072	-0.084	0.509	0.072	-0.006	0.007	0.057	-0.24
-0.047	-0.003	-0.095	0.427	0.033	-0.017	0.019	0.047	-0.254
-0.009	0.065	0.038	0.004	-0.025	-0.02	0.031	0.04	-0.278
0.037	0.007	0.065	-0.501	0.024	0	0.019	0.051	-0.25
0.022	-0.079	-0.049	-0.489	0.089	0.027	0.003	0.063	-0.237
0	-0.042	-0.046	-0.181	0.024	0.015	0.011	0.073	-0.267
0.018	-0.016	0.061	-0.181	-0.033	-0.004	0.017	0.059	-0.271
0.019	-0.095	0.022	-0.239	0.052	0.016	0.003	0.031	-0.268
-0.024	-0.094	-0.078	-0.051	0.098	0.033	0.004	0.035	-0.31
-0.02	0	-0.026	0.019	-0.007	0.014	0.029	0.064	-0.327
0.036	-0.001	0.076	-0.169	-0.04	-0.001	0.036	0.07	-0.293
0.031	-0.069	0.051	-0.254	0.073	0.022	0.003	0.049	-0.28
-0.022	-0.06	-0.012	-0.144	0.093	0.029	-0.013	0.056	-0.304
-0.015	-0.02	0.024	-0.138	0.012	0.004	0.009	0.093	-0.325
0.039	-0.064	0.061	-0.233	0.033	0.004	0.018	0.083	-0.304
0.033	-0.113	0.008	-0.149	0.104	0.018	0.006	0.038	-0.255
-0.032	-0.05	-0.049	0.135	0.076	0.012	0.009	0.03	-0.246
-0.032	0.039	-0.019	0.313	0.003	0.001	0.031	0.05	-0.276
0.039	0.022	0.033	0.206	-0.003	0.002	0.048	0.053	-0.29
0.036	-0.021	0.038	0.038	0.041	0.009	0.038	0.038	-0.304
-0.016	0.005	0.066	-0.173	0.05	0.008	0.016	0.044	-0.324
0.013	-0.032	0.084	-0.44	0.049	0.007	0.009	0.065	-0.303
0.026	-0.117	-0.002	-0.333	0.085	0.012	0.012	0.052	-0.273
-0.03	-0.064	-0.065	0.113	0.078	0.002	0.004	0.036	-0.298
-0.036	0.033	0.004	0.283	0.01	-0.008	0.01	0.052	-0.329
0.017	0.005	0.101	0.073	0	0.004	0.026	0.06	-0.3
0.063	-0.058	0.058	-0.003	0.06	0.008	0.015	0.046	-0.26
0.036	0.016	-0.087	0.193	0.076	-0.005	0.006	0.035	-0.261
-0.043	0.216	-0.055	0.226	0.01	-0.012	0.023	0.039	-0.266
-0.038	0.337	0.114	0.043	-0.023	-0.014	0.031	0.063	-0.252
0.028	0.28	0.07	0.027	0.051	-0.004	0.018	0.071	-0.255
-0.003	0.213	-0.09	0.141	0.094	0.018	0.013	0.05	-0.28
-0.054	0.243	-0.025	0.043	0.012	0.014	0.029	0.048	-0.288
0.012	0.181	0.105	-0.23	-0.033	-0.006	0.035	0.053	-0.285
0.054	-0.028	0.02	-0.315	0.044	0.003	0.024	0.039	-0.287
-0.013	-0.107	-0.095	-0.166	0.066	0.016	0.032	0.047	-0.265
-0.029	0.013	-0.018	-0.129	-0.006	0.002	0.058	0.069	-0.232
0.017	0.111	0.085	-0.175	-0.003	-0.009	0.044	0.061	-0.248
0.002	0.168	0.003	0.156	0.076	-0.001	0	0.048	-0.281
-0.045	0.307	-0.101	0.776	0.085	0.008	0.003	0.055	-0.281
-0.036	0.436	-0.014	1.03	0.007	-0.002	0.048	0.064	-0.274
0.019	0.445	0.098	0.776	-0.018	-0.019	0.059	0.064	-0.263
0.047	0.385	0.034	0.45	0.045	-0.011	0.027	0.057	-0.242
0.011	0.254	-0.079	0.215	0.06	0.002	0.008	0.055	-0.254
-0.026	0.049	-0.053	-0.115	-0.008	-0.001	0.025	0.059	-0.276
0.011	-0.15	0.04	-0.484	-0.032	0.008	0.041	0.055	-0.258
0.06	-0.317	0.037	-0.54	0.026	0.021	0.045	0.041	-0.24
0.02	-0.396	-0.039	-0.292	0.081	0.023	0.04	0.038	-0.26
-0.033	-0.291	-0.05	-0.094	0.051	0.006	0.022	0.052	-0.291
0.016	-0.138	0.045	-0.133	-0.011	-0.015	0.031	0.058	-0.309
0.08	-0.162	0.08	-0.294	0.03	0.003	0.055	0.044	-0.31
0.05	-0.254	-0.036	-0.296	0.098	0.028	0.044	0.038	-0.306
0.016	-0.205	-0.088	-0.177	0.023	0.017	0.012	0.063	-0.305
0.063	-0.122	-0.016	-0.21	-0.064	0.003	0.003	0.067	-0.284
0.098	-0.106	-0.025	-0.324	0.007	0.009	0.008	0.029	-0.263
0.039	-0.012	-0.097	-0.236	0.078	0.023	-0.032	0.027	-0.277
-0.034	0.151	-0.047	0.038	0.022	0.013	-0.062	0.069	-0.275
-0.013	0.167	0.073	0.231	-0.016	-0.011	-0.033	0.074	-0.25
0.041	0.057	0.086	0.282	0.043	-0.004	0.012	0.033	-0.263
0.01	0.02	0.039	0.274	0.082	0.012	0.043	0.037	-0.291
-0.01	0.018	0.063	0.15	0.031	0.008	0.042	0.089	-0.287
0.062	-0.077	0.083	-0.084	-0.024	0.001	0.043	0.087	-0.27
0.061	-0.198	0.004	-0.23	0.013	0	0.062	0.034	-0.264
-0.044	-0.196	-0.054	-0.236	0.058	0.009	0.04	0.027	-0.261
-0.061	-0.093	0.026	-0.243	0.004	-0.003	-0.007	0.057	-0.258
0.012	-0.058	0.077	-0.226	-0.027	-0.04	-0.015	0.065	-0.259
0.046	-0.103	-0.005	-0.055	0.06	-0.04	-0.002	0.043	-0.257
0.016	-0.054	-0.023	0.23	0.085	0.004	-0.005	0.029	-0.253
-0.007	0.05	0.072	0.369	0.01	0.021	-0.002	0.045	-0.259
0.03	0.031	0.08	0.309	0.016	0.014	0.008	0.063	-0.257
0.036	0.015	-0.029	0.274	0.052	0.013	-0.002	0.065	-0.268
-0.015	0.1	-0.039	0.14	-0.01	0.009	-0.004	0.057	-0.291
-0.009	0.091	0.053	-0.192	-0.032	0.007	0.004	0.049	-0.286
0.016	-0.006	0.024	-0.297	0.071	0.012	-0.011	0.041	-0.275
-0.029	-0.025	-0.081	0.031	0.125	0.012	-0.01	0.029	-0.274
-0.071	0.028	-0.034	0.375	0.039	0.012	0.03	0.046	-0.28
-0.03	0.036	0.117	0.218	-0.036	0.001	0.039	0.082	-0.286
0.033	-0.066	0.134	-0.231	0.023	-0.003	0.005	0.071	-0.261
0.014	-0.137	0.001	-0.304	0.114	0.02	-0.011	0.044	-0.242
-0.045	-0.04	-0.06	-0.106	0.078	0.023	0.005	0.059	-0.256
-0.031	0.061	0.011	-0.179	-0.01	-0.001	0.016	0.078	-0.263
0.032	0.013	0.034	-0.321	0.028	-0.001	0.007	0.067	-0.258
0.024	-0.045	-0.05	-0.145	0.11	0.003	0.008	0.055	-0.268
-0.028	0.015	-0.061	0.017	0.045	-0.016	0.034	0.059	-0.288
-0.002	0.056	0.055	-0.149	-0.061	-0.02	0.052	0.067	-0.284
0.043	-0.003	0.079	-0.327	-0.013	0.003	0.028	0.054	-0.254
0.006	-0.023	-0.038	-0.168	0.079	0.007	-0.004	0.034	-0.251
-0.031	0.026	-0.059	0.178	0.048	-0.005	0.012	0.045	-0.286
0.014	0.031	0.038	0.329	-0.01	-0.007	0.036	0.061	-0.3
0.065	-0.017	0.037	0.281	0.034	-0.002	0.017	0.043	-0.275
0.033	-0.03	-0.051	0.276	0.084	0	-0.016	0.028	-0.261
-0.025	0.033	-0.039	0.225	0.027	-0.011	-0.012	0.051	-0.272
-0.002	0.059	0.048	-0.02	-0.042	-0.015	0.015	0.067	-0.263
0.026	-0.013	0.043	-0.212	0.009	0.004	0.009	0.041	-0.239
-0.047	-0.022	-0.031	-0.108	0.101	0.017	-0.006	0.022	-0.249
-0.09	0.063	-0.01	0.085	0.069	0.009	0.031	0.052	-0.287
-0.003	0.075	0.094	0.053	-0.019	-0.004	0.07	0.076	-0.297
0.07	-0.01	0.095	-0.091	0.008	-0.008	0.05	0.056	-0.271
0.022	-0.059	-0.023	-0.111	0.085	-0.003	0.005	0.038	-0.277
-0.045	-0.013	-0.074	-0.057	0.071	-0.014	-0.016	0.067	-0.312
-0.022	0.035	-0.014	-0.067	0.005	-0.047	-0.01	0.098	-0.309
0.047	0	0.001	-0.082	-0.016	-0.054	-0.005	0.072	-0.288
0.04	-0.041	-0.066	0.048	0.034	-0.019	-0.013	0.026	-0.281
-0.034	0.02	-0.055	0.232	0.053	0.003	-0.015	0.034	-0.283
-0.034	0.08	0.072	0.251	-0.006	-0.001	-0.001	0.071	-0.307
0.03	0.011	0.102	0.172	0.003	0.003	0.016	0.067	-0.317
0.013	-0.049	-0.017	0.181	0.087	0.019	0.027	0.038	-0.287
-0.055	0.025	-0.025	0.086	0.061	0.028	0.029	0.06	-0.264
-0.018	0.066	0.08	-0.198	-0.026	0.015	0.025	0.096	-0.264
0.072	-0.027	0.033	-0.2	0.006	0.003	0.037	0.065	-0.263
0.046	-0.056	-0.084	0.054	0.065	0.022	0.043	0.026	-0.252
-0.031	0.046	-0.02	0.09	0.019	0.031	0.018	0.041	-0.244
0.002	0.078	0.09	0.053	0.007	0.016	0	0.061	-0.251
0.045	-0.02	0.036	0.091	0.08	0.02	0.001	0.05	-0.262
-0.023	-0.054	-0.042	-0.021	0.098	0.034	0.004	0.043	-0.26
-0.061	0.053	0.004	-0.207	0.045	0.026	0.008	0.063	-0.253
0.019	0.091	0.063	-0.273	0	0.011	0.02	0.075	-0.259
0.06	-0.025	-0.002	-0.146	0.016	0.016	0.034	0.062	-0.272
-0.004	-0.068	-0.119	0.155	0.052	0.024	0.035	0.052	-0.275
-0.016	0.023	-0.075	0.298	0.024	0.009	0.024	0.042	-0.277
0.033	0.041	0.004	0.182	0.011	0.005	-0.003	0.032	-0.292
0.005	0.008	-0.052	0.129	0.045	0.009	-0.032	0.047	-0.315
-0.032	0.052	-0.026	0.07	0.014	-0.007	-0.024	0.068	-0.336
0.012	0.054	0.064	-0.155	-0.018	-0.02	0.011	0.054	-0.331
0.043	-0.016	0.037	-0.345	0.043	-0.004	0.034	0.029	-0.295
0.019	-0.048	-0.036	-0.281	0.109	0.009	0.024	0.025	-0.275
-0.024	-0.021	-0.054	-0.025	0.075	-0.002	0.023	0.042	-0.283
-0.024	0.031	0.009	-0.076	-0.008	-0.014	0.046	0.071	-0.279
0.046	0.01	0.051	-0.458	0.003	-0.006	0.041	0.069	-0.261
0.067	-0.045	-0.011	-0.51	0.078	0.015	-0.004	0.042	-0.274
0.017	-0.001	-0.031	-0.235	0.05	0.019	-0.019	0.05	-0.311
0.04	0.051	0.049	-0.142	-0.03	-0.002	0.029	0.065	-0.296
0.098	0.022	0.084	-0.212	0.003	-0.003	0.072	0.039	-0.235
0.046	0.001	0.049	-0.188	0.086	0.026	0.062	0.035	-0.228
-0.007	0.032	0.046	-0.129	0.056	0.026	0.044	0.077	-0.275
0.051	0.026	0.034	-0.149	-0.021	0	0.048	0.082	-0.288
0.071	-0.023	-0.042	-0.144	0.02	0.005	0.041	0.043	-0.247
-0.001	0.004	-0.065	-0.021	0.076	0.022	0.029	0.026	-0.247
-0.016	0.074	0.003	0.104	0.014	0.012	0.035	0.04	-0.296
0.047	0.045	0.04	0.14	-0.035	-0.002	0.037	0.053	-0.288
0.062	-0.042	0.006	0.227	0.022	-0.003	0.024	0.04	-0.238
-0.015	-0.024	-0.015	0.352	0.079	-0.002	0.014	0.031	-0.23
-0.07	0.06	0.028	0.315	0.052	-0.009	0.009	0.062	-0.254
-0.026	0.041	0.064	0.206	0.012	-0.015	0.022	0.09	-0.252
0.031	-0.039	0.009	0.207	0.046	-0.007	0.033	0.074	-0.233
0.001	-0.041	-0.085	0.285	0.09	0.004	0.006	0.041	-0.241
-0.068	0.026	-0.071	0.351	0.049	0.011	-0.014	0.041	-0.278
-0.051	0.051	0.047	0.269	-0.019	0.013	0.006	0.07	-0.312
0.017	-0.017	0.064	0.054	-0.005	0.002	0.016	0.069	-0.316
-0.019	-0.045	-0.043	-0.106	0.049	-0.011	0	0.044	-0.312
-0.098	0.057	-0.037	-0.257	0.037	-0.017	-0.008	0.042	-0.329
-0.058	0.127	0.098	-0.457	-0.01	-0.024	0.014	0.053	-0.318
0.039	0.031	0.089	-0.49	0.011	-0.004	0.039	0.057	-0.276
0.038	-0.069	-0.068	-0.267	0.066	0.031	0.031	0.046	-0.259
-0.028	0	-0.072	-0.018	0.031	0.023	0.013	0.04	-0.271
-0.011	0.071	0.079	-0.008	-0.038	-0.006	0.013	0.06	-0.279
0.048	-0.022	0.064	-0.096	0.006	-0.009	0.003	0.069	-0.259
0.001	-0.079	-0.087	0.078	0.064	-0.007	-0.008	0.047	-0.244
-0.074	0.029	-0.04	0.286	0.01	-0.013	0.014	0.04	-0.281
-0.022	0.07	0.1	0.226	-0.004	-0.003	0.03	0.052	-0.322
0.057	-0.022	0.038	0.339	0.082	0.015	0.014	0.049	-0.307
0.026	-0.042	-0.05	0.719	0.096	0.023	0.007	0.044	-0.276
-0.001	0.015	0.017	0.771	0.018	0.015	0.014	0.06	-0.26
0.051	0.006	0.071	0.425	-0.001	0.001	0.006	0.068	-0.232
0.052	-0.065	0.004	0.162	0.071	0.009	-0.018	0.054	-0.223
-0.031	-0.069	-0.075	0.099	0.1	0.011	-0.019	0.046	-0.265
-0.049	0.024	-0.025	-0.026	0.017	-0.015	0.018	0.057	-0.305
0.021	0.057	0.068	-0.169	-0.009	-0.009	0.044	0.048	-0.295
0.015	0.002	0.047	-0.203	0.091	0.029	0.031	0.03	-0.276
-0.038	0.002	0.037	-0.397	0.101	0.02	0.024	0.046	-0.285
0.011	0.008	0.064	-0.747	0.034	-0.011	0.036	0.06	-0.279
0.025	-0.049	-0.005	-0.786	0.048	-0.003	0.016	0.053	-0.243
-0.049	-0.022	-0.016	-0.522	0.039	0.004	-0.011	0.063	-0.234
-0.013	0.055	0.079	-0.388	-0.025	-0.006	-0.001	0.079	-0.262
0.079	0.01	0.075	-0.403	-0.03	0.002	0.017	0.077	-0.28
0.06	-0.074	-0.012	-0.277	0.03	0.012	0.016	0.055	-0.27
-0.012	-0.043	-0.033	0.015	0.064	0.011	-0.004	0.035	-0.292
-0.029	0.045	0.043	0.224	0.008	0.011	-0.003	0.05	-0.337
0.032	0.035	0.104	0.216	-0.038	0.002	0.033	0.071	-0.319
0.069	-0.06	0.005	0.125	0.028	-0.005	0.038	0.04	-0.272
0.001	-0.051	-0.097	0.073	0.079	0.01	0.013	0.016	-0.274
-0.027	0.058	0.009	-0.051	0.005	0.014	0.018	0.052	-0.271
0.057	0.039	0.108	-0.273	-0.047	0.004	0.029	0.069	-0.22
0.083	-0.061	-0.008	-0.272	0.024	0.004	0.003	0.037	-0.206
-0.001	-0.016	-0.104	0.07	0.055	-0.004	-0.009	0.032	-0.263
-0.028	0.085	0	0.374	-0.004	-0.008	0.026	0.06	-0.31
0.044	0.025	0.075	0.527	0.005	0.007	0.047	0.061	-0.307
0.041	-0.064	-0.005	0.725	0.065	0.009	0.033	0.039	-0.287
-0.025	0.014	-0.04	0.806	0.035	-0.013	0.033	0.048	-0.285
0.012	0.093	0.036	0.555	-0.027	-0.016	0.048	0.068	-0.273
0.09	0.004	0.069	0.205	0.004	0.012	0.033	0.06	-0.217
0.078	-0.096	-0.026	0.108	0.08	0.023	-0.004	0.053	-0.179
0	-0.061	-0.116	0.211	0.073	0.011	-0.006	0.06	-0.187
-0.032	0.027	-0.043	0.215	-0.009	-0.005	0.018	0.068	-0.226
0.022	0.042	0.038	0.101	-0.019	-0.018	0.031	0.067	-0.281
0.048	-0.02	-0.06	0.023	0.055	-0.001	0.034	0.056	-0.312
-0.023	-0.026	-0.125	-0.05	0.063	0.022	0.046	0.048	-0.333
-0.067	0.067	0.006	-0.258	0.005	0.001	0.059	0.055	-0.356
0.006	0.075	0.078	-0.5	0.019	-0.015	0.046	0.055	-0.332
0.052	-0.041	-0.027	-0.539	0.096	0.006	0.012	0.043	-0.269
-0.013	-0.062	-0.079	-0.517	0.094	0.015	-0.018	0.049	-0.245
-0.036	0.048	0.004	-0.673	-0.005	0.003	-0.014	0.068	-0.279
0.04	0.081	0.089	-0.789	-0.031	0.005	0.013	0.057	-0.3
0.065	-0.004	0.057	-0.546	0.068	0.016	0.008	0.028	-0.284
-0.007	-0.029	-0.034	-0.104	0.086	0.001	-0.02	0.031	-0.295
-0.046	0.039	0.013	0.087	-0.029	-0.023	0	0.048	-0.323
-0.01	0.045	0.119	0.02	-0.028	-0.021	0.036	0.053	-0.283
-0.002	-0.006	0.054	0.113	0.096	-0.002	0.021	0.063	-0.228
-0.029	0.035	-0.03	0.368	0.083	0.005	0.004	0.072	-0.239
0.01	0.09	0.02	0.413	-0.012	-0.006	0.01	0.061	-0.241
0.043	0.04	-0.001	0.318	0.013	-0.006	-0.006	0.042	-0.22
-0.021	0.03	-0.068	0.293	0.071	0.014	-0.014	0.048	-0.239
-0.041	0.084	0.02	0.131	0.033	0.008	-0.002	0.08	-0.284
0.043	0.036	0.097	-0.187	-0.016	-0.014	-0.003	0.078	-0.311
0.055	-0.052	0.023	-0.306	0.036	-0.013	0.003	0.039	-0.274
-0.031	-0.026	-0.043	-0.125	0.114	0.003	0.011	0.022	-0.218
-0.051	0.064	-0.003	0.09	0.082	0.018	0.017	0.051	-0.25
0.02	0.05	0.054	0.241	0.007	0.027	0.034	0.079	-0.318
0.054	-0.078	0.021	0.465	0.017	0.023	0.045	0.064	-0.309
0.01	-0.101	-0.02	0.504	0.031	0.022	0.03	0.051	-0.259
-0.002	-0.023	0.017	0.127	0.014	0.019	0.003	0.067	-0.273
0.014	-0.035	0.005	-0.166	0.07	0.009	-0.005	0.071	-0.314
-0.036	-0.044	-0.064	-0.12	0.09	0	0.008	0.066	-0.305
-0.065	0.029	-0.034	-0.051	-0.015	-0.015	0.021	0.059	-0.283
-0.004	0.049	0.076	-0.01	-0.057	-0.018	0.039	0.047	-0.279
0.051	-0.015	0.086	0.065	0.034	0.001	0.043	0.048	-0.274
0.02	-0.066	-0.03	0.182	0.091	0.014	0.015	0.044	-0.239
-0.055	-0.014	-0.073	0.35	0.021	0.004	-0.012	0.042	-0.207
-0.045	0.062	0.038	0.275	-0.035	-0.005	-0.007	0.055	-0.246
0.029	0.023	0.098	-0.055	0.042	0.012	0.006	0.048	-0.299
0.033	-0.045	-0.02	-0.084	0.115	0.03	0.008	0.04	-0.3
-0.008	-0.003	-0.084	0.059	0.053	0.016	0.026	0.058	-0.301
-0.003	0.062	0.017	-0.216	-0.028	-0.007	0.058	0.058	-0.318
0.012	0.03	0.052	-0.576	0.023	-0.003	0.049	0.049	-0.31
-0.01	-0.01	-0.003	-0.486	0.102	0.017	0.01	0.065	-0.29
-0.01	0.026	0.023	-0.286	0.041	0.014	0.005	0.068	-0.291
0.026	0.028	0.065	-0.316	-0.009	0.002	0.019	0.044	-0.283
0.02	-0.036	-0.012	-0.166	0.084	0.022	0.004	0.035	-0.269
-0.021	-0.038	-0.095	0.308	0.113	0.033	-0.001	0.048	-0.281
-0.018	0.014	-0.034	0.535	-0.001	-0.001	0.022	0.069	-0.278
0.028	0.002	0.064	0.382	-0.051	-0.033	0.033	0.073	-0.262
0.027	-0.052	0.028	0.234	0.038	-0.023	0.022	0.046	-0.256
-0.032	-0.033	-0.049	0.099	0.101	0.004	0.01	0.038	-0.254
-0.045	0.038	0.018	-0.181	0.033	0.002	0.016	0.063	-0.277
0.024	0.022	0.108	-0.486	-0.021	-0.017	0.032	0.056	-0.297
0.06	-0.055	0.028	-0.6	0.043	-0.008	0.031	0.025	-0.276
0.005	-0.048	-0.084	-0.415	0.102	0.013	0.014	0.03	-0.264
-0.034	0.026	-0.046	-0.151	0.048	0.003	0.01	0.06	-0.271
0.026	0.028	0.036	-0.153	-0.031	-0.021	0.014	0.074	-0.259
0.069	-0.046	-0.002	-0.192	-0.003	-0.028	0	0.052	-0.252
-0.004	-0.045	-0.079	0.033	0.079	-0.01	-0.01	0.026	-0.267
-0.064	0.052	-0.035	0.206	0.049	0.009	0.001	0.045	-0.286
-0.003	0.088	0.057	0.136	-0.046	0.001	0.013	0.068	-0.292
0.061	0.015	0.044	0.04	-0.021	-0.007	0.02	0.04	-0.276
0.017	-0.034	-0.021	0.033	0.052	0.009	0.021	0.017	-0.263
-0.033	0.031	-0.012	0.061	0.019	0.007	0.02	0.054	-0.258
0.024	0.062	0.034	0.009	-0.021	-0.007	0.023	0.08	-0.249
0.081	-0.031	-0.01	-0.109	0.029	0.003	0.012	0.056	-0.251
0.032	-0.032	-0.08	-0.139	0.052	0.015	-0.003	0.041	-0.266
0.002	0.092	-0.006	-0.161	-0.005	0.004	0.015	0.061	-0.278
0.053	0.087	0.078	-0.266	-0.008	-0.003	0.038	0.07	-0.284
0.055	-0.023	-0.003	-0.206	0.047	0.01	0.026	0.044	-0.294
0	-0.016	-0.034	-0.022	0.032	0.01	0.013	0.027	-0.303
-0.004	0.059	0.071	-0.13	0.002	0	0.016	0.046	-0.284
0.043	0.018	0.083	-0.331	0.045	0.011	0.017	0.062	-0.24
0.054	-0.08	-0.025	-0.073	0.091	0.015	0.015	0.062	-0.22
0.009	-0.046	-0.081	0.396	0.051	-0.004	0.014	0.062	-0.253
-0.004	0.056	0.013	0.407	-0.028	-0.006	0.018	0.068	-0.28
0.038	0.022	0.091	0.105	-0.006	0.006	0.021	0.062	-0.264
0.029	-0.054	0.004	0.072	0.073	0.015	0.016	0.047	-0.278
-0.012	-0.007	-0.022	0.114	0.046	0.016	0.024	0.051	-0.321
-0.01	0.032	0.074	-0.009	0.02	0	0.034	0.044	-0.307
-0.028	0.005	0.051	0.123	0.095	-0.001	0.013	0.026	-0.279
-0.058	0.033	-0.023	0.314	0.099	0.026	0	0.037	-0.29
-0.023	0.064	0.03	0.032	-0.004	0.028	0.022	0.057	-0.286
0.024	0.009	0.093	-0.361	-0.028	0.001	0.029	0.057	-0.262
0.016	-0.052	0.027	-0.354	0.06	0.003	0.005	0.037	-0.274
-0.031	-0.032	-0.066	-0.013	0.093	0.031	-0.014	0.035	-0.306
-0.052	0.028	-0.032	0.284	0.022	0.02	-0.003	0.061	-0.302
-0.003	0.032	0.06	0.277	-0.016	-0.014	0.024	0.066	-0.27
0.037	-0.013	0.056	0.148	0.037	0	0.034	0.042	-0.271
-0.006	-0.001	0.006	0.103	0.08	0.026	0.026	0.037	-0.293
-0.034	0.054	0.028	-0.035	0.037	0.005	0.024	0.071	-0.283
0.012	-0.003	0.052	-0.298	-0.012	-0.016	0.024	0.089	-0.265
0.035	-0.103	-0.017	-0.312	0.03	0.002	0.002	0.056	-0.265
-0.015	-0.035	-0.071	-0.035	0.074	0.016	-0.016	0.041	-0.264
-0.035	0.076	-0.019	0.13	0.024	0.003	0.008	0.062	-0.253
0.028	0.013	0.017	0.181	-0.002	-0.005	0.042	0.048	-0.249
0.023	-0.063	-0.042	0.318	0.053	0	0.045	0.021	-0.259
-0.093	0.037	-0.048	0.334	0.057	-0.005	0.04	0.046	-0.269
-0.087	0.125	0.063	0.113	0	-0.011	0.047	0.078	-0.291
0.044	0.034	0.092	-0.177	0.013	-0.011	0.036	0.063	-0.294
0.064	-0.075	-0.018	-0.349	0.069	-0.004	0.006	0.041	-0.256
-0.007	-0.028	-0.054	-0.23	0.052	0.012	0.004	0.058	-0.253
-0.003	0.073	0.023	0.043	0.004	0.014	0.026	0.081	-0.29
0.071	0.041	0.051	0.193	-0.005	-0.004	0.037	0.064	-0.299
0.109	-0.059	-0.008	0.22	0.017	-0.012	0.031	0.038	-0.294
0.057	-0.04	-0.066	0.175	0.044	-0.005	0.004	0.03	-0.287
-0.009	0.066	-0.013	0.088	0.01	-0.002	-0.004	0.043	-0.274
0.03	0.075	0.094	0.008	-0.027	0.004	0.029	0.069	-0.273
0.097	-0.03	0.04	-0.022	0.046	0.013	0.037	0.07	-0.273
0.054	-0.066	-0.085	0.028	0.086	0.009	0.008	0.059	-0.282
-0.003	0.022	-0.037	0.005	-0.002	-0.002	0.007	0.075	-0.298
0.034	0.051	0.054	-0.159	-0.025	-0.006	0.023	0.082	-0.268
0.043	-0.026	-0.007	-0.157	0.043	0.008	0.018	0.055	-0.231
-0.031	-0.032	-0.058	0.033	0.028	0.021	0.009	0.045	-0.26
-0.057	0.063	0.049	-0.107	-0.029	0.007	0.009	0.056	-0.306
-0.001	0.074	0.121	-0.45	0.006	0.003	0.016	0.053	-0.294
0.015	-0.02	0.027	-0.279	0.081	0.02	0.026	0.05	-0.272
-0.038	-0.017	-0.05	0.155	0.066	0.017	0.032	0.057	-0.291
-0.041	0.056	0.033	0.229	-0.006	-0.007	0.036	0.055	-0.281
0.01	-0.008	0.095	0.247	0.013	-0.011	0.02	0.052	-0.228
-0.003	-0.096	-0.021	0.584	0.086	0.007	-0.019	0.056	-0.24
-0.042	-0.028	-0.088	0.832	0.045	0.005	-0.024	0.062	-0.289
-0.004	0.044	0.023	0.562	-0.044	-0.017	0	0.071	-0.267
0.037	-0.007	0.061	0.075	0.011	-0.011	0.003	0.056	-0.231
0.001	-0.054	-0.049	-0.129	0.119	0.013	-0.006	0.031	-0.253
-0.035	0.013	-0.077	-0.089	0.07	0.006	0.011	0.051	-0.279
-0.006	0.062	0.039	-0.077	-0.026	-0.006	0.028	0.078	-0.269
0.021	-0.026	0.071	0.004	0.013	0.005	0.002	0.05	-0.264
-0.012	-0.065	0	0.136	0.043	0.007	-0.01	0.032	-0.268
-0.014	-0.016	0.017	-0.056	0	-0.001	0.013	0.064	-0.253
0.048	-0.05	0.015	-0.324	0.033	0	0.013	0.065	-0.235
0.044	-0.055	-0.064	-0.288	0.088	0.003	-0.002	0.031	-0.253
-0.035	0.041	-0.06	-0.253	0.067	0.005	0.008	0.033	-0.29
-0.051	0.085	0.03	-0.279	0.019	-0.001	0.03	0.061	-0.299
0.016	0.045	0.089	-0.185	-0.003	-0.008	0.036	0.064	-0.286
0.04	-0.011	0.044	-0.14	0.037	0.001	0.019	0.03	-0.286
-0.031	0.008	-0.006	-0.185	0.075	0.011	0.009	0.023	-0.283
-0.044	0.07	0.042	-0.238	0.035	0.003	0.018	0.067	-0.277
0.032	0.017	0.036	-0.257	0.024	-0.006	0.013	0.077	-0.27
0.034	-0.07	-0.088	-0.108	0.068	0.004	-0.005	0.041	-0.261
-0.032	-0.007	-0.11	0.074	0.05	0.014	-0.001	0.027	-0.276
-0.034	0.078	0.042	0.001	0.004	0.006	0.025	0.051	-0.29
0.024	0.008	0.082	-0.12	0.025	-0.002	0.038	0.066	-0.278
0.027	-0.065	-0.046	-0.014	0.061	-0.003	0.023	0.039	-0.272
-0.035	0.022	-0.02	-0.006	0.019	-0.003	0.009	0.03	-0.279
-0.027	0.101	0.131	-0.295	-0.023	0.004	0.026	0.069	-0.284
0.062	0.024	0.084	-0.486	0.059	0.015	0.035	0.081	-0.273
0.072	-0.06	-0.089	-0.35	0.126	0.013	0.001	0.058	-0.267
-0.012	-0.013	-0.089	-0.142	0.049	0.004	-0.014	0.056	-0.281
-0.013	0.064	0.057	-0.19	-0.029	-0.003	0.014	0.06	-0.281
0.075	0.011	0.089	-0.381	0.005	0	0.027	0.051	-0.26
0.088	-0.09	-0.025	-0.294	0.078	0.011	0.031	0.045	-0.241
0.026	-0.039	-0.087	-0.004	0.066	0	0.042	0.049	-0.255
0.006	0.089	0.023	0.019	-0.017	-0.015	0.037	0.054	-0.295
0.043	0.076	0.135	-0.15	-0.012	-0.003	0.022	0.054	-0.307
0.061	-0.04	0.038	-0.071	0.087	0.01	0.016	0.054	-0.289
0.013	-0.05	-0.098	0.225	0.096	0.01	0.012	0.062	-0.302
-0.032	0.037	-0.024	0.394	-0.006	-0.001	0.012	0.061	-0.321
-0.004	0.034	0.078	0.478	-0.028	-0.01	0.032	0.038	-0.282
0.029	-0.043	-0.014	0.749	0.07	0.001	0.046	0.025	-0.242
-0.011	-0.018	-0.107	1.069	0.094	0.003	0.046	0.04	-0.265
-0.049	0.078	-0.01	1.063	-0.005	-0.008	0.039	0.056	-0.291
0.002	0.064	0.095	0.579	-0.03	0	0.014	0.045	-0.281
0.039	-0.03	0.05	-0.056	0.079	0.014	-0.017	0.033	-0.276
-0.008	-0.032	-0.021	-0.403	0.108	0.01	-0.018	0.061	-0.28
-0.009	0.024	0	-0.651	-0.007	-0.003	0.015	0.09	-0.274
0.047	-0.015	0.035	-0.848	-0.046	0.002	0.039	0.072	-0.275
0.011	-0.065	-0.017	-0.533	0.049	0.017	0.024	0.043	-0.27
-0.052	0.002	-0.063	0.073	0.066	0.013	0.011	0.044	-0.258
-0.003	0.044	-0.017	0.393	-0.035	-0.002	0.029	0.055	-0.274
0.029	-0.017	0	0.419	-0.044	0.008	0.016	0.046	-0.29
-0.041	-0.019	-0.048	0.303	0.049	0.027	-0.03	0.034	-0.274
-0.071	0.059	-0.023	0.031	0.057	0.006	-0.031	0.062	-0.254
0.007	0.059	0.058	-0.376	0.005	-0.026	0.001	0.091	-0.251
0.07	-0.045	0.029	-0.653	0.032	-0.011	0.005	0.072	-0.263
0.01	-0.056	-0.069	-0.56	0.073	0.018	-0.012	0.045	-0.276
-0.062	0.052	-0.039	-0.403	0.02	0.012	-0.002	0.045	-0.279
-0.002	0.037	0.045	-0.465	-0.01	0.004	0.03	0.052	-0.29
0.062	-0.045	-0.007	-0.445	0.037	0.01	0.026	0.055	-0.3
0.013	0.02	-0.016	-0.339	0.024	0.002	0.004	0.058	-0.278
-0.016	0.073	0.107	-0.45	-0.002	-0.01	0.012	0.064	-0.25
0.032	-0.006	0.077	-0.531	0.063	-0.006	0.028	0.065	-0.239
0.032	-0.048	-0.068	-0.141	0.12	0.007	0.031	0.051	-0.234
-0.027	0.01	-0.055	0.728	0.062	0.014	0.03	0.041	-0.258
-0.022	0.067	0.062	1.485	-0.038	0.006	0.027	0.057	-0.304
0.037	0.019	0.069	1.669	-0.016	0.002	0.016	0.067	-0.312
0.022	-0.086	-0.064	1.601	0.078	0.003	0.009	0.053	-0.291
-0.042	-0.054	-0.112	1.297	0.062	-0.009	0.029	0.045	-0.293
-0.037	0.064	0.024	0.389	-0.011	-0.018	0.054	0.042	-0.312
0.006	0.038	0.11	-0.531	0.023	-0.007	0.052	0.044	-0.297
-0.008	-0.035	0.023	-0.642	0.098	0.011	0.033	0.051	-0.248
-0.021	0.009	-0.03	-0.355	0.057	0.009	0.026	0.056	-0.246
0.03	0.045	0.072	-0.387	-0.017	-0.009	0.02	0.061	-0.279
0.067	-0.006	0.106	-0.525	0.032	0.003	0.005	0.055	-0.263
0.04	-0.047	-0.02	-0.369	0.099	0.025	0.007	0.047	-0.238
-0.01	-0.01	-0.048	-0.16	0.032	0.014	0.028	0.062	-0.275
-0.004	0.056	0.068	-0.279	-0.052	-0.001	0.031	0.068	-0.318
0.05	0.027	0.08	-0.549	0.001	-0.001	0.017	0.045	-0.284
0.029	-0.039	-0.017	-0.426	0.082	0.004	0.017	0.035	-0.243
-0.035	0.021	-0.009	0.022	0.03	0.01	0.021	0.052	-0.276
0.003	0.076	0.085	0.271	-0.043	0.014	0.018	0.058	-0.286
0.065	-0.014	0.082	0.377	0.014	0.014	0.022	0.046	-0.244
0.036	-0.074	-0.015	0.654	0.099	0.015	0.019	0.041	-0.247
-0.01	-0.001	-0.082	0.869	0.062	0.004	0.022	0.057	-0.271
0.009	0.068	-0.058	0.603	-0.031	-0.014	0.043	0.068	-0.266
0.06	0.015	0.005	0.005	-0.007	-0.009	0.034	0.046	-0.255
0.047	-0.059	-0.006	-0.417	0.086	0.011	0.001	0.028	-0.263
-0.034	-0.002	-0.045	-0.56	0.062	0.016	-0.002	0.046	-0.279
-0.053	0.081	-0.005	-0.673	-0.03	0.002	0.029	0.065	-0.269
0.009	0.047	0.04	-0.779	-0.006	-0.005	0.033	0.058	-0.249
0.023	-0.01	-0.006	-0.616	0.092	0.012	0	0.036	-0.262
-0.033	0.023	-0.033	-0.228	0.102	0.016	0.007	0.04	-0.298
-0.034	0.053	0.029	-0.022	0.015	-0.013	0.027	0.076	-0.32
0.036	-0.016	0.034	-0.024	-0.024	-0.017	0.004	0.074	-0.315
0.029	-0.063	-0.035	0.054	0.042	0.012	-0.024	0.042	-0.298
-0.047	0.005	-0.012	0.165	0.058	0.016	-0.026	0.06	-0.289
-0.025	0.041	0.055	0.11	-0.006	-0.006	-0.002	0.08	-0.274
0.045	-0.018	0	0.047	0.021	-0.01	0.016	0.049	-0.26
0.001	-0.003	-0.051	0.131	0.084	0.013	0.016	0.028	-0.274
-0.046	0.085	0.055	0.117	0.035	0.024	0.028	0.052	-0.304
0.031	0.041	0.118	0.015	-0.012	0.01	0.038	0.067	-0.318
0.074	-0.084	0.004	0.081	0.044	0.003	0.03	0.045	-0.305
-0.005	-0.07	-0.083	0.087	0.082	0.009	0.018	0.031	-0.294
-0.062	0.049	0.004	-0.248	0.02	-0.003	0.01	0.049	-0.299
-0.003	0.06	0.112	-0.524	-0.019	-0.003	0.021	0.052	-0.283
0.075	-0.051	0.037	-0.234	0.049	0.016	0.041	0.032	-0.252
0.031	-0.057	-0.074	0.273	0.076	0.009	0.036	0.03	-0.258
-0.039	0.049	0.012	0.348	0.003	-0.004	0.017	0.043	-0.271
-0.006	0.025	0.078	0.093	0.012	0.004	0.007	0.051	-0.244
0.017	-0.062	-0.036	-0.053	0.071	0.007	-0.002	0.069	-0.237
-0.006	-0.007	-0.049	-0.127	0.015	-0.001	0.001	0.089	-0.261
0.021	0.047	0.067	-0.31	-0.035	-0.003	0.02	0.071	-0.269
0.045	-0.022	0.049	-0.35	0.023	0.002	0.018	0.028	-0.258
0	-0.063	-0.062	-0.084	0.072	0.008	0.012	0.022	-0.23
-0.052	0.001	-0.072	0.13	0.032	0.007	0.016	0.059	-0.225
-0.052	0.062	0.013	0.042	-0.038	-0.008	0.012	0.072	-0.268
-0.02	0.021	0.062	-0.158	-0.004	-0.002	-0.004	0.04	-0.294
-0.022	-0.038	0.01	-0.104	0.109	0.022	-0.008	0.027	-0.285
-0.049	0.001	-0.036	0.286	0.088	0.008	0	0.064	-0.292
0	0.039	0.015	0.588	-0.019	-0.018	0.001	0.078	-0.303
0.062	-0.019	0.037	0.644	0.02	0	0.007	0.044	-0.283
0.011	-0.032	-0.012	0.637	0.085	0.022	0.023	0.041	-0.275
-0.021	0.024	0.005	0.358	0.011	0.005	0.04	0.075	-0.284
0.05	-0.019	0.025	-0.181	-0.017	-0.019	0.048	0.072	-0.255
0.053	-0.072	-0.048	-0.529	0.056	-0.005	0.017	0.042	-0.238
-0.027	0.034	-0.047	-0.595	0.065	0.012	-0.02	0.045	-0.282
-0.01	0.12	0.076	-0.506	0.021	0.001	-0.004	0.067	-0.297
0.107	0.041	0.112	-0.352	0.015	-0.01	0.029	0.07	-0.265
0.136	-0.052	0.018	-0.212	0.052	-0.009	0.029	0.057	-0.26
0.029	-0.017	-0.035	-0.1	0.076	0.001	0.007	0.053	-0.291
-0.03	0.067	0.014	-0.122	0.019	0.009	0.009	0.07	-0.303
0.057	0.039	0.068	-0.182	-0.058	-0.004	0.042	0.073	-0.269
0.124	-0.055	0.023	0.077	-0.013	-0.004	0.045	0.046	-0.246
0.053	-0.036	-0.057	0.565	0.069	0.015	0.002	0.041	-0.272
-0.02	0.079	-0.015	0.898	0.028	0.009	-0.007	0.058	-0.285
0.015	0.098	0.074	0.78	-0.017	-0.006	0.022	0.055	-0.272
0.059	-0.008	0.031	0.201	0.058	0.003	0.023	0.046	-0.273
0.001	-0.059	-0.073	-0.182	0.105	0.02	-0.005	0.045	-0.268
-0.096	0.004	-0.053	-0.062	0.04	0.02	-0.008	0.061	-0.255
-0.078	0.022	0.047	-0.04	-0.007	0.005	0.023	0.076	-0.26
0.011	-0.06	0.02	-0.301	0.04	0.001	0.041	0.056	-0.264
-0.008	-0.084	-0.095	-0.296	0.083	0.005	0.019	0.029	-0.259
-0.058	0.026	-0.05	0.005	0.031	0.003	-0.006	0.029	-0.264
0.023	0.089	0.088	0.02	-0.033	-0.004	0	0.035	-0.282
0.08	-0.003	0.05	-0.185	0.021	-0.004	0.004	0.035	-0.29
0.003	-0.054	-0.06	-0.278	0.086	0.006	-0.003	0.048	-0.287
-0.043	0.047	-0.005	-0.401	0.033	0.006	0.013	0.064	-0.301
-0.019	0.08	0.088	-0.54	0.008	-0.002	0.034	0.058	-0.301
-0.025	-0.018	0.023	-0.376	0.076	0.002	0.026	0.053	-0.271
-0.029	-0.02	-0.072	0.177	0.065	0.003	0.015	0.062	-0.277
0.03	0.07	-0.003	0.488	-0.03	-0.016	0.013	0.06	-0.292
0.078	0.032	0.103	0.255	-0.017	-0.019	0.009	0.045	-0.275
0.034	-0.07	0.046	0.282	0.09	0	0.017	0.047	-0.266
-0.019	-0.03	-0.05	0.741	0.078	0	0.028	0.06	-0.268
0.028	0.082	0.007	0.874	-0.022	-0.013	0.033	0.062	-0.272
0.078	0.054	0.089	0.525	0.019	-0.003	0.036	0.063	-0.272
0.051	-0.054	0.028	0.143	0.108	0.023	0.023	0.068	-0.257
0.05	-0.046	-0.028	-0.137	0.039	0.02	0.008	0.074	-0.248
0.052	-0.015	-0.002	-0.463	-0.024	-0.001	0.003	0.068	-0.259
-0.065	-0.048	-0.036	-0.588	0.045	0.009	-0.014	0.057	-0.262
-0.193	-0.009	-0.059	-0.236	0.066	0.012	-0.025	0.062	-0.25
-0.173	0.058	0.018	0.14	0.006	-0.016	0.006	0.076	-0.261
-0.049	0.019	0.05	0.18	-0.008	-0.018	0.042	0.066	-0.289
0.016	-0.034	-0.013	0.13	0.048	0.009	0.03	0.031	-0.291
-0.03	0.015	-0.032	-0.07	0.084	0.02	0.011	0.031	-0.29
-0.045	0.077	0.033	-0.567	0.038	0.003	0.033	0.073	-0.315
0.025	0.021	0.041	-0.896	0.008	-0.013	0.05	0.082	-0.312
0.062	-0.082	-0.054	-0.614	0.067	0.004	0.026	0.049	-0.28
0.028	-0.061	-0.107	0.015	0.085	0.023	0.002	0.033	-0.275
-0.011	0.061	-0.024	0.235	0.006	0.01	0.001	0.052	-0.277
-0.015	0.064	0.065	-0.1	-0.036	-0.01	0.006	0.063	-0.261
-0.027	-0.06	0.015	-0.221	0.017	-0.003	0.013	0.04	-0.265
-0.071	-0.04	-0.035	0.081	0.041	0.016	0.015	0.025	-0.292
-0.048	0.089	0.079	0.168	-0.004	0.017	0.024	0.044	-0.296
0.047	0.043	0.128	0.032	0.013	0.013	0.038	0.058	-0.279
0.054	-0.066	-0.044	0.096	0.068	0.011	0.016	0.054	-0.281
-0.024	-0.007	-0.113	0.058	0.016	-0.002	-0.001	0.055	-0.296
-0.028	0.093	0.045	-0.244	-0.066	-0.009	0.031	0.057	-0.293
0.052	0.048	0.118	-0.335	-0.022	0.004	0.041	0.047	-0.252
0.08	-0.077	-0.022	-0.134	0.072	0.014	0.004	0.027	-0.198
0.005	-0.057	-0.129	0.042	0.064	0.011	-0.002	0.018	-0.205
-0.061	0.073	-0.004	-0.032	-0.001	0.005	0.023	0.035	-0.269
-0.012	0.048	0.138	-0.222	0.016	-0.006	0.025	0.048	-0.316
0.05	-0.071	0.063	-0.186	0.098	0	0.018	0.036	-0.32
0.002	-0.056	-0.075	0.051	0.108	0.014	0.005	0.034	-0.312
-0.042	0.042	-0.042	0.207	0.027	0.003	-0.011	0.054	-0.306
0.03	0.056	0.088	0.198	-0.002	0	0.004	0.066	-0.269
0.074	-0.031	0.031	0.212	0.06	0.022	0.019	0.064	-0.212
0.003	-0.055	-0.131	0.36	0.064	0.016	0.012	0.064	-0.211
-0.033	0.028	-0.057	0.371	-0.001	-0.022	0.018	0.062	-0.256
0.019	0.065	0.102	0.099	0.01	-0.03	0.028	0.063	-0.273
0.046	0.016	0.052	0.021	0.084	-0.006	0.016	0.058	-0.29
0.04	0.004	-0.046	0.278	0.091	0.001	0.014	0.039	-0.333
0.072	0.054	0.001	0.097	0.014	-0.005	0.032	0.046	-0.325
0.153	0.032	0.057	-0.572	-0.025	0.007	0.029	0.061	-0.266
0.207	-0.043	-0.012	-0.773	0.043	0.019	0.007	0.047	-0.251
0.159	-0.006	-0.06	-0.476	0.072	0.012	0.008	0.044	-0.273
0.081	0.051	0.007	-0.32	-0.017	0.003	0.041	0.055	-0.265
-0.003	-0.015	0.037	-0.259	-0.022	0.004	0.072	0.052	-0.251
-0.152	-0.04	0.006	-0.062	0.072	0.016	0.048	0.055	-0.27
-0.204	0.056	0.048	0.18	0.035	0.015	0.015	0.074	-0.285
-0.055	0.066	0.09	0.366	-0.057	-0.01	0.031	0.073	-0.276
0.066	-0.045	0.019	0.395	0.011	-0.008	0.029	0.048	-0.253
0.05	-0.054	-0.052	0.309	0.101	0.017	0.004	0.042	-0.233
0.026	0.054	-0.027	0.295	0.036	-0.004	0.016	0.066	-0.266
0.054	0.049	0.012	0.424	-0.033	-0.03	0.039	0.07	-0.306
0.052	-0.062	-0.017	0.686	0.023	-0.004	0.033	0.039	-0.285
0.019	-0.046	-0.036	0.855	0.058	0.019	0.012	0.027	-0.264
0.072	0.045	0.025	0.664	0.027	0.01	0.003	0.043	-0.279
0.11	0.015	0.017	0.231	0.048	0.006	0.009	0.051	-0.292
-0.018	-0.006	-0.061	-0.238	0.076	0.009	0.019	0.054	-0.293
-0.122	0.065	-0.005	-0.66	0.03	0.009	0.023	0.064	-0.291
-0.061	0.073	0.12	-0.818	-0.013	0.012	0.023	0.068	-0.289
0.001	-0.013	0.097	-0.593	0.02	0.016	0.027	0.066	-0.273
-0.025	-0.081	-0.033	-0.208	0.058	0.02	0.012	0.06	-0.27
-0.027	-0.036	-0.051	0.078	0.026	0.009	-0.008	0.052	-0.283
0.033	0.057	0.048	0.166	-0.013	-0.006	-0.008	0.053	-0.274
0.048	0.01	0.059	0.115	0.025	0.007	-0.004	0.048	-0.269
-0.023	-0.085	-0.036	0.128	0.079	0.013	0.004	0.036	-0.286
-0.107	-0.011	-0.055	0.266	0.033	-0.007	0.025	0.047	-0.288
-0.061	0.073	0.052	0.288	-0.022	-0.006	0.036	0.055	-0.269
0.127	-0.001	0.09	0.255	0.058	0.007	0.022	0.037	-0.258
0.193	-0.039	-0.013	0.428	0.116	0.011	0.001	0.033	-0.271
0.065	0.033	-0.038	0.443	0.022	0.001	0.01	0.061	-0.27
-0.005	0.05	0.061	0.041	-0.04	-0.024	0.039	0.08	-0.25
0.017	0.002	0.064	-0.318	0.043	-0.018	0.034	0.066	-0.261
-0.002	-0.002	-0.039	-0.318	0.096	0.004	0.025	0.048	-0.282
-0.033	0.041	-0.031	-0.311	0.027	-0.005	0.063	0.053	-0.27
0.019	0.057	0.074	-0.57	-0.016	-0.015	0.085	0.061	-0.248
0.061	0.021	0.077	-0.702	0.058	0.002	0.044	0.054	-0.246
-0.074	-0.006	-0.024	-0.495	0.12	0.023	-0.009	0.053	-0.262
-0.226	0.018	-0.037	-0.153	0.062	0.014	-0.022	0.078	-0.267
-0.183	0.018	0.04	0.17	-0.014	-0.009	-0.012	0.089	-0.265
-0.069	-0.041	0.022	0.288	0.024	-0.001	-0.014	0.06	-0.283
-0.006	-0.041	-0.04	0.27	0.094	0.011	-0.012	0.029	-0.293
0.016	0.021	-0.015	0.26	0.048	-0.002	0.005	0.029	-0.298
0.022	0.024	0.029	0.059	-0.047	-0.008	0.026	0.054	-0.301
0.053	-0.022	0.041	-0.28	-0.024	0.005	0.034	0.058	-0.272
0.078	-0.049	0.01	-0.369	0.075	0.021	0.02	0.031	-0.256
0.029	-0.017	-0.02	-0.256	0.067	0.017	0.007	0.046	-0.282
-0.02	0.017	0.024	-0.192	-0.004	-0.001	0.016	0.089	-0.308
-0.002	-0.036	0.024	0.043	0.012	-0.003	0.02	0.064	-0.3
-0.016	-0.069	-0.05	0.489	0.057	0.006	-0.008	0.023	-0.272
-0.069	0.017	-0.025	0.622	0.026	0.002	-0.027	0.045	-0.263
-0.012	0.049	0.056	0.227	-0.029	-0.006	-0.007	0.069	-0.254
0.086	-0.045	-0.001	-0.309	-0.006	-0.004	-0.006	0.053	-0.237
0.059	-0.03	-0.101	-0.606	0.054	0.005	-0.014	0.052	-0.273
0.025	0.116	-0.017	-0.758	0.033	0.005	0.013	0.075	-0.319
0.094	0.091	0.102	-0.783	0.003	0.01	0.02	0.068	-0.293
0.093	-0.074	0.009	-0.319	0.047	0.027	-0.006	0.04	-0.242
-0.044	-0.05	-0.097	0.391	0.039	0.024	-0.017	0.049	-0.222
-0.128	0.098	-0.005	0.607	-0.045	0.006	-0.007	0.075	-0.239
-0.072	0.053	0.076	0.357	-0.046	0.003	0.008	0.065	-0.259
-0.008	-0.1	-0.031	0.201	0.042	0.005	0.005	0.032	-0.254
-0.045	-0.064	-0.13	0.191	0.06	-0.004	-0.008	0.036	-0.283
-0.09	0.079	-0.019	0.015	-0.001	-0.014	0.005	0.07	-0.333
-0.034	0.07	0.113	-0.248	0.006	-0.003	0.02	0.069	-0.318
0.018	-0.021	0.046	-0.364	0.06	0.021	0.007	0.048	-0.292
-0.007	-0.025	-0.038	-0.514	0.032	0.017	-0.002	0.049	-0.301
0.037	-0.027	0.002	-0.709	0.017	0.004	0.004	0.043	-0.287
0.135	-0.061	0.002	-0.557	0.086	0.016	0.025	0.029	-0.266
0.056	-0.026	-0.059	-0.148	0.086	0.019	0.057	0.035	-0.268
-0.122	0.041	-0.038	0.116	0.001	-0.008	0.063	0.045	-0.275
-0.116	0.045	0.058	0.229	-0.021	-0.021	0.05	0.053	-0.284
-0.028	-0.022	0.094	0.34	0.048	-0.001	0.034	0.059	-0.29
-0.083	-0.046	0.026	0.543	0.104	0.008	0.015	0.041	-0.296
-0.147	0.04	-0.001	0.702	0.065	-0.009	-0.005	0.04	-0.299
-0.058	0.07	0.065	0.627	0.001	-0.016	-0.027	0.073	-0.278
0.051	-0.025	0.055	0.583	0.034	-0.005	-0.034	0.066	-0.249
0.051	-0.052	-0.051	0.69	0.087	0.004	-0.018	0.043	-0.243
0.054	0.03	-0.041	0.585	0.027	-0.005	0.004	0.074	-0.252
0.191	0.029	0.061	0.227	-0.02	-0.013	-0.003	0.086	-0.253
0.347	-0.041	0.021	-0.051	0.054	-0.002	0.003	0.039	-0.258
0.305	0.008	-0.031	-0.142	0.085	0.001	0.059	0.04	-0.272
0.102	0.09	0.082	-0.206	0.011	-0.015	0.082	0.089	-0.274
-0.033	0.028	0.121	-0.327	-0.008	-0.018	0.068	0.078	-0.273
-0.009	-0.045	0.019	-0.366	0.062	0.001	0.066	0.034	-0.264
0.051	0.002	-0.012	-0.167	0.078	0.022	0.042	0.034	-0.253
0.013	0.059	0.037	-0.011	0.018	0.02	0.007	0.063	-0.266
-0.078	0.018	0.055	-0.265	-0.017	0.004	-0.016	0.071	-0.262
-0.129	-0.065	-0.018	-0.49	0.026	0.009	-0.025	0.048	-0.238
-0.14	-0.035	-0.102	-0.274	0.078	0.021	-0.019	0.034	-0.242
-0.105	0.085	-0.044	-0.045	0.042	0.014	0.002	0.052	-0.28
-0.059	0.088	0.075	0.015	-0.008	-0.002	0.034	0.058	-0.312
-0.057	-0.012	0.044	0.161	0.041	-0.001	0.032	0.028	-0.295
-0.061	-0.015	-0.055	0.283	0.093	0.018	-0.008	0.021	-0.27
0.019	0.064	-0.011	0.118	0.052	0.027	-0.027	0.064	-0.279
0.19	0.049	0.068	-0.322	0.006	0.024	-0.014	0.081	-0.293
0.293	-0.062	-0.017	-0.639	0.031	0.018	0.003	0.044	-0.299
0.192	-0.072	-0.138	-0.371	0.055	-0.001	0.007	0.025	-0.299
0.054	0.052	-0.081	0.145	0.011	-0.023	0.013	0.041	-0.294
0.09	0.069	0.045	0.279	-0.021	-0.027	0.026	0.048	-0.299
0.146	-0.045	0.025	0.149	0.03	-0.007	0.018	0.034	-0.294
0.072	-0.041	-0.048	-0.029	0.072	0.016	0.005	0.029	-0.284
0.047	0.061	0.005	-0.342	0.031	0.002	0.02	0.049	-0.285
0.114	0.037	0.078	-0.572	0.02	-0.008	0.031	0.064	-0.267
0.124	-0.063	-0.014	-0.376	0.082	0.019	0.014	0.058	-0.254
0.068	-0.043	-0.129	0.024	0.055	0.022	0.006	0.058	-0.27
0.02	0.043	-0.045	0.163	-0.045	-0.005	0.026	0.071	-0.266
0.033	0.024	0.059	0.155	-0.008	-0.004	0.037	0.055	-0.248
0.047	-0.036	0.008	0.279	0.085	0.019	0.026	0.024	-0.261
-0.02	0.012	-0.009	0.361	0.027	0.015	0.031	0.039	-0.285
-0.059	0.084	0.063	0.233	-0.048	-0.014	0.045	0.065	-0.287
0.023	0.041	0.058	0.023	0.029	-0.012	0.035	0.056	-0.278
0.008	-0.016	-0.019	-0.042	0.119	0.026	0.014	0.05	-0.278
-0.217	0.029	-0.023	0.088	0.053	0.045	0.018	0.07	-0.277
-0.328	0.043	0.036	0.216	-0.05	0.025	0.048	0.083	-0.258
-0.183	-0.028	0.018	0.22	-0.001	-0.003	0.054	0.063	-0.266
0.001	-0.021	-0.003	0.136	0.061	-0.011	0.052	0.06	-0.306
0.175	0.007	0.043	0.054	0.009	-0.009	0.084	0.077	-0.297
0.278	-0.08	-0.003	0.114	0.011	-0.013	0.097	0.052	-0.258
0.088	-0.096	-0.088	0.304	0.088	-0.012	0.071	0.018	-0.26
-0.227	0.042	-0.027	0.344	0.09	0	0.067	0.029	-0.279
-0.292	0.088	0.099	-0.068	0.02	0.008	0.09	0.058	-0.28
-0.222	-0.034	0.113	-0.703	0	-0.003	0.079	0.067	-0.263
-0.265	-0.095	0.005	-0.811	0.034	-0.012	0.024	0.049	-0.25
-0.302	0.004	-0.041	-0.267	0.009	-0.009	0.008	0.052	-0.254
-0.164	0.082	0.057	0.135	-0.037	-0.009	0.051	0.086	-0.25
0.073	0.016	0.094	0.091	0.007	-0.007	0.073	0.074	-0.238
0.192	-0.054	-0.032	0.097	0.074	0	0.063	0.031	-0.247
0.163	0.028	-0.078	0.195	0.055	-0.003	0.073	0.034	-0.263
0.161	0.129	0.058	0.016	0.005	-0.015	0.095	0.067	-0.263
0.17	0.054	0.099	-0.103	0.032	-0.003	0.092	0.07	-0.261
0.053	-0.064	-0.04	0.303	0.08	0.029	0.073	0.065	-0.256
-0.078	-0.02	-0.065	0.664	0.04	0.026	0.072	0.085	-0.252
-0.073	0.066	0.057	0.461	-0.013	-0.004	0.079	0.087	-0.265
-0.04	0.007	0.037	0.128	0.027	-0.005	0.064	0.052	-0.283
-0.072	-0.079	-0.09	-0.064	0.082	0.017	0.048	0.036	-0.292
-0.063	-0.001	-0.075	-0.18	0.029	0.02	0.062	0.048	-0.291
0.017	0.105	0.065	-0.211	-0.035	0.008	0.083	0.068	-0.286
0.057	0.034	0.112	-0.326	0.037	-0.007	0.066	0.062	-0.297
0.006	-0.052	-0.002	-0.362	0.117	-0.019	0.008	0.028	-0.303
-0.038	0.011	-0.066	-0.089	0.063	-0.013	-0.026	0.031	-0.29
0.023	0.06	0.027	0.106	-0.006	0.007	-0.024	0.058	-0.286
0.102	-0.005	0.085	0.111	0.017	0.023	-0.05	0.046	-0.287
0.076	-0.065	-0.018	0.202	0.073	0.023	-0.093	0.023	-0.28
-0.002	-0.018	-0.079	0.172	0.055	0.008	-0.093	0.037	-0.288
-0.026	0.054	0.041	-0.207	-0.013	-0.012	-0.069	0.064	-0.296
0	0.005	0.085	-0.488	0.021	-0.016	-0.07	0.066	-0.291
-0.013	-0.063	-0.047	-0.286	0.105	-0.002	-0.076	0.054	-0.287
-0.053	0.012	-0.065	-0.04	0.063	0	-0.057	0.049	-0.298
-0.029	0.068	0.076	-0.174	-0.015	-0.005	-0.056	0.045	-0.297
0.009	-0.028	0.107	-0.318	0.027	0.009	-0.087	0.04	-0.264
-0.037	-0.072	-0.005	-0.127	0.081	0.023	-0.1	0.05	-0.258
-0.084	0.012	-0.023	0.029	0.017	0.014	-0.077	0.072	-0.279
-0.025	0.018	0.057	-0.044	-0.055	0.001	-0.045	0.067	-0.256
0.026	-0.063	0.025	0.076	0	0.008	-0.023	0.028	-0.213
-0.028	-0.031	-0.059	0.436	0.072	0.021	-0.015	0.018	-0.232
-0.049	0.069	-0.016	0.561	0.026	0.001	-0.015	0.06	-0.312
0.025	0.038	0.052	0.332	-0.015	-0.017	-0.021	0.067	-0.356
0.045	-0.057	0.006	0.025	0.037	0.01	-0.036	0.03	-0.324
-0.02	-0.01	-0.042	-0.248	0.059	0.026	-0.055	0.038	-0.288
-0.001	0.081	0.029	-0.507	0.011	0.007	-0.062	0.075	-0.267
0.105	0.02	0.06	-0.641	-0.001	-0.001	-0.051	0.063	-0.248
0.112	-0.066	-0.054	-0.552	0.041	0.013	-0.045	0.025	-0.235
0.033	0.018	-0.071	-0.332	0.03	0.014	-0.026	0.041	-0.219
0.005	0.105	0.061	-0.027	-0.018	-0.003	0.007	0.084	-0.224
-0.01	0.017	0.05	0.389	0.004	-0.006	0.006	0.071	-0.241
-0.058	-0.041	-0.043	0.616	0.033	0.003	-0.008	0.038	-0.25
-0.047	0.038	0.034	0.37	0.01	-0.01	-0.007	0.045	-0.273
0.023	0.046	0.085	-0.026	0.048	-0.014	-0.01	0.059	-0.296
0.084	-0.041	-0.055	-0.122	0.118	0.013	-0.001	0.049	-0.295
0.119	-0.048	-0.125	0.024	0.063	0.014	0.032	0.039	-0.28
0.049	0.043	-0.017	0.078	-0.05	-0.011	0.056	0.056	-0.274
-0.063	0.054	0.073	-0.135	-0.056	-0.014	0.062	0.073	-0.281
-0.069	-0.062	0.019	-0.356	0.031	0.005	0.053	0.063	-0.284
-0.009	-0.075	-0.079	-0.213	0.063	0.011	0.032	0.051	-0.281
0.074	0.037	-0.021	0.064	0.008	0.002	0.031	0.064	-0.278
0.116	0.054	0.101	0.082	0.015	-0.003	0.052	0.066	-0.281
0.037	-0.017	0.036	0.002	0.107	0.009	0.054	0.05	-0.286
-0.072	-0.023	-0.09	0.065	0.098	0.019	0.057	0.055	-0.273
-0.065	0.025	-0.024	0.169	-0.022	0.01	0.077	0.058	-0.262
0.063	0.01	0.08	0.181	-0.04	-0.001	0.066	0.037	-0.288
0.105	-0.048	0.004	0.239	0.054	0.005	0.031	0.036	-0.318
0.02	-0.01	-0.042	0.368	0.063	0.015	0.034	0.06	-0.315
0.045	0.043	0.087	0.183	-0.007	0.007	0.05	0.064	-0.284
0.138	-0.019	0.113	-0.187	0.006	-0.002	0.033	0.036	-0.24
0.129	-0.05	0.007	-0.149	0.083	0.007	0.017	0.023	-0.215
0.122	0.039	0.018	0.015	0.089	0.017	0.04	0.056	-0.237
0.108	0.065	0.079	-0.156	0.028	0.01	0.067	0.079	-0.282
-0.015	-0.045	0.023	-0.296	0.033	-0.006	0.06	0.06	-0.295
-0.138	-0.085	-0.069	-0.12	0.091	-0.003	0.03	0.048	-0.276
-0.172	0.037	-0.057	0.165	0.063	0.009	0.011	0.063	-0.278
-0.101	0.091	0.013	0.341	-0.011	0	0.01	0.068	-0.285
0.026	-0.022	0.016	0.402	-0.004	-0.011	0.01	0.043	-0.267
0.039	-0.073	-0.032	0.381	0.065	0.004	0.006	0.023	-0.252
-0.026	0.032	-0.016	0.189	0.073	0.015	0.005	0.046	-0.257
0.039	0.108	0.067	-0.082	0.003	-0.005	0.013	0.08	-0.293
0.174	0.023	0.067	-0.185	-0.014	-0.017	0.028	0.072	-0.327
0.153	-0.091	-0.059	-0.127	0.045	-0.004	0.032	0.036	-0.314
0.015	-0.023	-0.098	-0.109	0.056	0.002	0.018	0.036	-0.297
-0.044	0.102	0.02	-0.208	0.003	-0.014	0.017	0.066	-0.286
0.015	0.037	0.064	-0.293	0.008	-0.013	0.031	0.063	-0.252
0.091	-0.054	-0.039	-0.231	0.069	0.01	0.006	0.036	-0.219
0.069	0.028	-0.057	-0.179	0.031	0.008	-0.028	0.049	-0.209
0	0.093	0.074	-0.259	-0.038	0.002	0.002	0.087	-0.221
-0.009	0.015	0.084	-0.254	0.038	0.007	0.039	0.073	-0.241
-0.055	-0.02	-0.042	-0.199	0.106	0.005	0.018	0.035	-0.254
-0.109	0.052	-0.017	-0.262	0.026	0.007	0.009	0.055	-0.268
-0.027	0.053	0.076	-0.157	-0.001	0.007	0.042	0.086	-0.288
0.059	-0.042	-0.005	0.174	0.082	0.002	0.038	0.063	-0.316
0.042	-0.054	-0.1	0.281	0.075	-0.007	0.004	0.04	-0.332
0.032	0.033	-0.023	0.009	-0.013	-0.017	0.013	0.054	-0.32
0.068	0.05	0.064	-0.246	-0.024	-0.012	0.042	0.068	-0.276
0.088	-0.024	-0.011	-0.049	0.054	0.004	0.046	0.058	-0.236
0.051	-0.026	-0.098	0.462	0.08	0.013	0.038	0.044	-0.258
0.002	0.049	0.001	0.713	0.004	0.005	0.032	0.043	-0.296
0.001	0.033	0.113	0.531	0	-0.005	0.016	0.054	-0.3
-0.007	-0.018	0.058	0.195	0.071	-0.002	0.002	0.066	-0.32
-0.014	0.005	0.019	-0.067	0.031	-0.001	0.02	0.064	-0.328
0.099	-0.009	0.031	-0.011	-0.012	-0.004	0.044	0.049	-0.284
0.202	-0.078	-0.035	0.291	0.061	0.001	0.042	0.037	-0.252
0.103	-0.053	-0.074	0.341	0.098	0.017	0.019	0.04	-0.237
-0.025	0.076	0.003	0.062	0.031	0.03	0.008	0.06	-0.229
0	0.118	0.101	-0.322	-0.007	0.018	0.017	0.073	-0.261
0.031	0.001	0.092	-0.625	0.046	-0.002	0.001	0.053	-0.291
-0.071	-0.064	-0.004	-0.566	0.083	0.008	-0.018	0.038	-0.286
-0.144	0.014	-0.016	-0.262	0.031	0.018	0.011	0.058	-0.28
-0.077	0.029	0.049	-0.179	-0.014	-0.001	0.036	0.06	-0.282
-0.059	-0.065	0.005	-0.252	0.038	-0.001	0.013	0.027	-0.268
-0.158	-0.053	-0.09	-0.035	0.064	0.019	-0.001	0.03	-0.259
-0.151	0.058	-0.028	0.286	-0.004	0.01	0.034	0.076	-0.278
0.021	0.04	0.055	0.303	-0.006	-0.002	0.036	0.073	-0.287
0.058	-0.063	-0.025	0.245	0.061	0.005	-0.018	0.026	-0.275
-0.13	-0.02	-0.042	0.208	0.036	-0.004	-0.025	0.022	-0.278
-0.186	0.08	0.088	-0.031	-0.019	-0.018	0.01	0.047	-0.275
-0.039	0.009	0.087	-0.292	0.024	-0.006	0.015	0.053	-0.249
-0.016	-0.102	-0.057	-0.278	0.076	0.01	0.007	0.037	-0.244
-0.14	-0.033	-0.08	-0.131	0.038	0.008	0.02	0.017	-0.253
-0.155	0.063	0.036	-0.201	-0.013	0	0.048	0.038	-0.25
-0.036	0	0.072	-0.302	0.027	-0.002	0.065	0.066	-0.264
0.022	-0.071	-0.039	-0.092	0.093	0.005	0.047	0.049	-0.301
-0.007	-0.002	-0.084	0.136	0.053	0.002	0.013	0.053	-0.326
0.011	0.099	0.048	0.108	-0.035	-0.011	0.008	0.094	-0.309
0.066	0.079	0.12	-0.023	-0.015	-0.006	0.03	0.091	-0.29
0.063	-0.03	-0.004	-0.097	0.069	0.017	0.042	0.051	-0.298
0.015	-0.041	-0.081	-0.12	0.06	0.027	0.048	0.045	-0.288
0.004	0.054	0.027	-0.191	-0.025	0.014	0.052	0.067	-0.233
0.018	0.055	0.094	-0.196	-0.015	0.001	0.041	0.065	-0.185
-0.004	-0.04	-0.007	0.029	0.079	0.007	0.02	0.047	-0.215
-0.051	-0.033	-0.092	0.217	0.073	0.005	0.009	0.034	-0.277
-0.065	0.062	-0.01	0.118	-0.028	-0.008	0.001	0.042	-0.282
-0.028	0.05	0.094	0.02	-0.035	-0.001	-0.02	0.055	-0.265
-0.003	-0.022	0.034	0.17	0.072	0.015	-0.029	0.047	-0.304
-0.034	0	-0.051	0.245	0.094	0.016	-0.007	0.048	-0.353
-0.048	0.036	0.006	0.132	0.008	0.015	0.007	0.07	-0.318
0.012	-0.001	0.028	0.286	0.014	0.016	-0.004	0.069	-0.254
0.053	-0.029	-0.068	0.741	0.077	0.014	-0.005	0.052	-0.257
0.047	0.004	-0.064	0.939	0.021	0.011	0.006	0.058	-0.282
0.097	0.015	0.035	0.59	-0.035	0	-0.002	0.059	-0.275
0.121	-0.042	0.013	-0.083	0.037	-0.006	-0.018	0.039	-0.271
0.009	-0.035	-0.055	-0.585	0.074	0.006	-0.016	0.039	-0.291
-0.068	0.075	0.006	-0.655	0.013	0.003	0.008	0.055	-0.305
0.023	0.074	0.1	-0.565	-0.006	-0.011	0.031	0.054	-0.281
0.118	-0.055	0.05	-0.433	0.056	0.001	0.023	0.035	-0.253
0.078	-0.037	-0.037	-0.068	0.099	0.015	0.015	0.034	-0.262
0.106	0.075	0.006	0.272	0.044	0.006	0.047	0.066	-0.267
0.305	0.027	0.041	0.264	-0.011	-0.006	0.066	0.075	-0.267
0.34	-0.034	0	0.092	0.014	-0.009	0.046	0.056	-0.292
0.117	0.032	0.033	-0.19	0.007	-0.013	0.03	0.057	-0.299
-0.056	0.023	0.069	-0.523	0	-0.009	0.028	0.059	-0.269
-0.081	-0.061	-0.003	-0.489	0.071	0.001	0.025	0.034	-0.248
-0.058	-0.037	-0.06	-0.256	0.097	0.002	0.023	0.017	-0.261
-0.042	0.039	-0.001	-0.187	0.04	0.01	0.019	0.04	-0.3
-0.022	0.042	0.089	-0.035	-0.011	0.012	0.002	0.071	-0.324
0.011	-0.022	0.064	0.215	0.002	-0.005	-0.007	0.064	-0.303
-0.021	-0.064	-0.072	0.39	0.058	-0.003	-0.003	0.051	-0.264
-0.065	-0.003	-0.087	0.421	0.04	0.01	-0.008	0.072	-0.241
0.02	0.057	0.048	0.211	-0.031	-0.003	-0.013	0.08	-0.237
0.123	0	0.042	0.071	0.019	-0.013	0.015	0.048	-0.242
0.151	-0.029	-0.07	0.189	0.109	-0.005	0.049	0.037	-0.259
0.148	0.047	-0.013	0.105	0.056	-0.008	0.057	0.051	-0.279
0.014	0.058	0.093	-0.382	0.001	-0.005	0.043	0.056	-0.275
-0.189	-0.018	0.021	-0.669	0.086	0.021	0.015	0.065	-0.263
-0.214	-0.016	-0.078	-0.385	0.1	0.018	0.004	0.067	-0.274
-0.102	0.043	-0.013	-0.099	-0.025	-0.012	0.03	0.053	-0.279
-0.024	0.012	0.08	-0.13	-0.054	-0.008	0.049	0.048	-0.253
-0.025	-0.062	0.039	-0.053	0.047	0.012	0.034	0.046	-0.226
-0.043	-0.045	-0.046	0.245	0.079	0.003	0.025	0.048	-0.239
-0.009	0.033	-0.007	0.339	0.014	-0.01	0.04	0.062	-0.288
0.048	0.043	0.106	0.081	-0.011	-0.005	0.034	0.06	-0.297
0.057	-0.018	0.069	-0.088	0.034	0.007	-0.007	0.038	-0.27
-0.022	-0.025	-0.063	-0.012	0.048	0.012	-0.021	0.042	-0.297
-0.05	0.032	-0.044	-0.042	-0.016	-0.004	0.004	0.067	-0.332
0.053	0.033	0.07	-0.187	-0.064	-0.014	0.023	0.068	-0.307
0.074	-0.033	0.074	-0.222	-0.003	0.006	0.011	0.047	-0.274
0.002	-0.057	-0.011	-0.174	0.076	0.025	-0.009	0.039	-0.269
0.039	0.008	-0.034	-0.052	0.035	0.008	0.006	0.06	-0.27
0.087	0.053	0.015	0.245	-0.034	-0.016	0.033	0.067	-0.26
0.011	-0.002	0.015	0.584	0.03	0.004	0.015	0.036	-0.258
-0.094	-0.008	-0.032	0.722	0.113	0.04	-0.017	0.022	-0.285
-0.116	0.078	0.016	0.623	0.058	0.03	0.011	0.051	-0.307
-0.039	0.045	0.116	0.392	-0.001	0.002	0.05	0.074	-0.283
0.022	-0.072	0.06	0.245	0.048	0.002	0.022	0.06	-0.238
-0.043	-0.053	-0.072	0.196	0.07	0.006	-0.025	0.046	-0.223
-0.104	0.024	-0.039	0.029	0.012	-0.011	-0.012	0.057	-0.237
-0.042	-0.008	0.014	-0.182	0.003	-0.021	0.024	0.049	-0.246
-0.032	-0.061	-0.094	-0.193	0.065	0.004	0.008	0.027	-0.256
-0.123	0.007	-0.105	0.047	0.072	0.02	-0.018	0.04	-0.288
-0.103	0.09	0.072	0.138	0.025	0.001	0.01	0.059	-0.312
-0.001	0.024	0.093	-0.192	0.058	-0.006	0.023	0.047	-0.306
-0.001	-0.064	-0.054	-0.465	0.117	0.008	-0.01	0.034	-0.298
-0.039	0.006	-0.062	-0.427	0.06	0.002	-0.013	0.058	-0.292
-0.005	0.081	0.041	-0.328	-0.028	-0.015	0.004	0.083	-0.258
0.042	-0.011	0.048	-0.215	0.009	-0.012	-0.005	0.066	-0.238
0.023	-0.08	-0.033	-0.017	0.087	0.007	-0.009	0.039	-0.265
-0.019	0.01	-0.024	0.052	0.038	0.02	0.001	0.044	-0.291
0.037	0.063	0.091	-0.254	-0.029	0.011	-0.004	0.061	-0.303
0.137	0.036	0.097	-0.58	0.027	0.002	-0.005	0.058	-0.318
0.158	0.064	0.04	-0.574	0.053	0.005	0.024	0.054	-0.308
0.139	0.055	0.083	-0.455	0.006	0	0.045	0.056	-0.271
0.102	-0.034	0.055	-0.333	0.044	0.005	0.031	0.052	-0.252
0.048	-0.053	-0.086	-0.146	0.093	0.022	0.005	0.053	-0.249
0.035	0	-0.126	0.119	0.025	0.018	-0.005	0.065	-0.253
0.091	0.048	-0.033	0.281	-0.051	-0.007	0.01	0.071	-0.268
0.149	0.027	0.037	0.153	-0.021	-0.011	0.022	0.057	-0.283
0.099	-0.051	-0.012	0.084	0.071	0.008	0.01	0.05	-0.286
-0.006	-0.028	-0.052	0.253	0.082	0.009	-0.004	0.066	-0.284
-0.003	0.068	0.032	0.199	-0.006	-0.01	0.016	0.064	-0.279
0.103	0.03	0.074	-0.089	0.003	-0.005	0.045	0.041	-0.263
0.107	-0.047	-0.021	-0.082	0.093	0.02	0.047	0.051	-0.254
-0.035	0.014	-0.043	0.087	0.043	0.028	0.036	0.082	-0.258
-0.083	0.051	0.025	-0.005	-0.049	0.005	0.031	0.077	-0.263
-0.011	-0.047	-0.012	-0.097	0.02	-0.011	0.015	0.048	-0.273
-0.016	-0.078	-0.077	0.085	0.085	0	0.007	0.046	-0.283
-0.048	0.023	-0.031	0.342	0.012	0.007	0.042	0.07	-0.284
0	0.053	0.023	0.453	-0.016	0.007	0.076	0.072	-0.269
0.032	-0.03	0.008	0.407	0.064	0.013	0.047	0.045	-0.256
-0.012	-0.045	-0.005	0.346	0.107	0.019	0.007	0.031	-0.262
-0.054	0.049	0.043	0.235	0.063	0.017	0.005	0.05	-0.276
0.006	0.065	0.089	-0.138	0.004	0.002	0.009	0.065	-0.297
0.124	-0.04	0.021	-0.422	0.025	-0.001	0.002	0.054	-0.31
0.088	-0.047	-0.069	-0.251	0.067	0.006	0.001	0.046	-0.296
-0.06	0.077	-0.006	-0.242	0.025	-0.003	0.015	0.055	-0.287
-0.064	0.077	0.095	-0.587	-0.005	-0.014	0.035	0.052	-0.29
0.007	-0.046	0.051	-0.615	0.054	-0.011	0.048	0.041	-0.274
-0.032	-0.056	-0.034	-0.312	0.092	-0.009	0.049	0.049	-0.266
-0.083	0.058	0.014	-0.156	0.04	-0.01	0.035	0.066	-0.288
0.019	0.087	0.101	-0.177	-0.004	-0.01	0.003	0.061	-0.278
0.118	-0.029	0.036	0.099	0.044	-0.005	-0.014	0.049	-0.239
-0.021	-0.084	-0.088	0.895	0.083	0.008	-0.01	0.051	-0.234
-0.168	0.009	-0.062	1.552	0.029	0.016	-0.01	0.057	-0.264
-0.054	0.061	0.072	1.42	-0.028	0.009	0.001	0.056	-0.291
0.066	-0.028	0.077	0.806	0.011	-0.003	0.019	0.042	-0.296
-0.077	-0.074	-0.064	0.246	0.057	-0.009	0.021	0.032	-0.29
-0.242	0.04	-0.053	-0.139	-0.001	-0.015	0.045	0.04	-0.288
-0.168	0.104	0.098	-0.273	-0.021	-0.016	0.08	0.041	-0.287
-0.012	0.011	0.069	-0.269	0.088	-0.004	0.068	0.029	-0.272
0.086	-0.033	-0.046	-0.441	0.091	0.013	0.058	0.039	-0.248
0.164	0.017	0.011	-0.677	-0.037	0.019	0.074	0.058	-0.247
0.178	-0.003	0.077	-0.646	-0.025	0.012	0.045	0.049	-0.261
0.084	-0.043	-0.014	-0.318	0.078	0.001	-0.006	0.03	-0.258
-0.006	0.023	-0.074	-0.018	0.039	-0.007	-0.008	0.041	-0.258
0.039	0.069	-0.004	-0.024	-0.053	-0.011	0.019	0.059	-0.268
0.146	0.015	0.041	-0.08	-0.012	-0.003	0.03	0.043	-0.275
0.122	-0.009	-0.009	0.077	0.076	0.019	0.017	0.035	-0.29
0.009	0.022	-0.027	0.117	0.046	0.027	0.014	0.061	-0.318
-0.013	0	0.023	-0.122	-0.024	0.019	0.029	0.069	-0.313
-0.006	-0.024	-0.004	-0.205	-0.016	0.024	0.011	0.046	-0.279
-0.058	0.044	-0.047	-0.083	-0.006	0.021	-0.023	0.052	-0.276
-0.047	0.069	0.029	-0.125	-0.024	-0.002	-0.023	0.075	-0.288
0.023	-0.016	0.027	-0.184	0.016	-0.012	0.008	0.059	-0.285
-0.013	-0.062	-0.082	-0.065	0.081	0	0.028	0.04	-0.278
-0.126	0	-0.057	0.007	0.075	0.006	0.012	0.047	-0.274
-0.129	0.093	0.072	-0.043	0.025	-0.006	0.007	0.05	-0.287
-0.037	0.062	0.101	-0.078	0.015	-0.018	0.031	0.048	-0.295
-0.027	-0.069	-0.008	0.047	0.064	-0.007	0.026	0.042	-0.265
-0.091	-0.054	-0.096	0.22	0.077	0.015	-0.004	0.047	-0.256
-0.087	0.062	-0.021	0.126	0.024	0.018	-0.01	0.071	-0.286
-0.03	0.026	0.077	-0.082	0.028	0.012	-0.008	0.068	-0.284
-0.021	-0.089	-0.001	-0.112	0.101	0.01	-0.001	0.04	-0.25
-0.063	-0.059	-0.08	-0.108	0.094	0.003	0.007	0.046	-0.24
-0.06	0.039	0.04	-0.152	0.025	0.007	-0.003	0.069	-0.245
0.005	0.003	0.108	-0.073	0.032	0.02	-0.013	0.063	-0.253
-0.011	-0.043	-0.009	0.096	0.072	0.014	-0.015	0.048	-0.269
-0.086	0.035	-0.03	0.103	0.038	0.002	-0.007	0.054	-0.269
-0.05	0.063	0.058	-0.079	-0.012	0.001	0.019	0.065	-0.267
0.034	-0.015	0.039	-0.161	0.022	0.006	0.02	0.057	-0.277
0.025	-0.063	-0.032	0.02	0.078	0.01	0.001	0.04	-0.267
-0.025	-0.02	-0.023	0.145	0.033	-0.002	0.011	0.05	-0.25
-0.005	0.038	0.037	-0.073	-0.046	-0.021	0.028	0.064	-0.249
0.032	0.006	0.066	-0.27	-0.013	-0.017	0.027	0.049	-0.246
0.002	-0.033	0.014	-0.127	0.067	0.007	0.015	0.035	-0.267
-0.016	0.032	-0.037	0.046	0.044	0.013	0.013	0.043	-0.317
0.044	0.094	0.041	-0.034	-0.022	0.001	0.042	0.062	-0.319
0.115	0.037	0.11	-0.176	0.023	0.002	0.046	0.07	-0.286
0.118	-0.051	0.013	-0.159	0.098	0.014	0.005	0.06	-0.291
0.076	-0.031	-0.076	-0.034	0.036	0.01	-0.006	0.06	-0.304
0.103	0.029	-0.013	0.114	-0.059	-0.015	0.027	0.067	-0.278
0.19	-0.004	0.045	0.258	-0.015	-0.015	0.034	0.062	-0.251
0.185	-0.057	-0.025	0.462	0.071	0.013	0.016	0.06	-0.25
0.086	0.002	-0.057	0.607	0.04	0.015	0.036	0.069	-0.263
0.043	0.094	0.054	0.24	-0.035	-0.015	0.067	0.067	-0.281
0.114	0.058	0.123	-0.432	0.02	-0.022	0.051	0.035	-0.279
0.257	-0.03	0.021	-0.644	0.135	0.006	0.006	0.025	-0.266
0.407	-0.001	-0.049	-0.51	0.084	0.012	-0.015	0.069	-0.287
0.38	0.035	0.033	-0.476	-0.031	-0.005	0.002	0.09	-0.299
0.147	-0.033	0.027	-0.266	0.014	0.001	0.027	0.065	-0.261
-0.029	-0.034	-0.059	0.17	0.07	0.014	0.029	0.059	-0.25
-0.058	0.044	0.009	0.296	0	0	0.031	0.06	-0.285
-0.062	0.021	0.076	0.128	-0.008	-0.011	0.051	0.04	-0.297
-0.111	-0.052	-0.024	0.167	0.079	0.004	0.052	0.041	-0.278
-0.168	-0.01	-0.086	0.424	0.084	0.008	0.028	0.07	-0.266
-0.151	0.104	0.017	0.563	0.017	-0.003	0.024	0.078	-0.265
-0.091	0.067	0.09	0.517	0.018	0.004	0.029	0.057	-0.263
-0.097	-0.077	-0.02	0.372	0.056	0.014	0.022	0.045	-0.261
-0.161	-0.053	-0.096	0.177	0.035	0.013	0.015	0.053	-0.261
-0.138	0.04	0.016	0.058	0.006	0.006	0.004	0.048	-0.263
-0.058	-0.003	0.05	0.173	0.04	0.003	-0.019	0.03	-0.274
-0.061	-0.039	-0.044	0.443	0.048	-0.001	-0.02	0.041	-0.297
-0.056	0.012	-0.005	0.468	-0.006	-0.004	0.012	0.058	-0.312
-0.005	0.014	0.079	0.162	0.015	0.005	0.02	0.038	-0.289
-0.021	-0.042	0.035	-0.137	0.104	0.015	0.001	0.019	-0.253
-0.074	-0.048	-0.037	-0.347	0.113	0.021	0	0.045	-0.242
-0.079	0.007	-0.037	-0.49	0.023	0.015	0.011	0.07	-0.269
-0.032	0.022	0.028	-0.516	-0.043	-0.008	0.013	0.063	-0.288
0.007	-0.054	0.044	-0.473	0.014	-0.002	-0.001	0.053	-0.257
-0.012	-0.083	-0.036	-0.33	0.07	0.019	-0.014	0.049	-0.239
-0.033	0.012	-0.045	-0.162	0.003	0.003	0.007	0.048	-0.257
-0.01	0.042	0.04	-0.093	-0.039	-0.017	0.031	0.053	-0.26
-0.021	-0.022	0.026	-0.042	0.037	0.005	0.025	0.049	-0.265
-0.068	0.004	-0.012	-0.033	0.077	0.019	0.021	0.05	-0.289
-0.038	0.053	0.078	-0.055	0.007	-0.005	0.02	0.07	-0.297
0.025	-0.008	0.097	0.064	-0.023	-0.01	0.001	0.076	-0.277
0.006	-0.065	-0.039	0.303	0.05	0.016	-0.018	0.059	-0.26
-0.031	-0.012	-0.075	0.465	0.067	0.02	-0.014	0.052	-0.28
-0.003	0.055	0.041	0.265	0.002	0.003	0.017	0.066	-0.299
0.031	0.017	0.092	-0.272	0.008	-0.003	0.041	0.068	-0.281
-0.004	-0.046	0.013	-0.576	0.08	0.005	0.023	0.039	-0.267
-0.069	0.017	-0.031	-0.424	0.07	0.021	-0.002	0.031	-0.273
-0.055	0.095	0.056	-0.196	-0.007	0.019	0.008	0.068	-0.281
0.029	0.041	0.089	-0.093	-0.005	-0.004	0.025	0.073	-0.277
0.044	-0.015	-0.042	-0.058	0.07	-0.008	0.01	0.041	-0.268
-0.022	0.035	-0.109	-0.059	0.071	0.005	-0.014	0.045	-0.277
-0.012	0.081	-0.003	-0.072	-0.014	-0.002	0.004	0.075	-0.277
0.09	0.038	0.063	-0.116	-0.041	-0.015	0.028	0.075	-0.262
0.101	-0.041	-0.022	-0.121	0.027	-0.018	0.008	0.047	-0.268
-0.009	-0.022	-0.074	0.004	0.056	-0.014	-0.003	0.039	-0.281
-0.039	0.079	0.014	0.058	0.007	0	0.012	0.059	-0.278
0.045	0.073	0.061	-0.056	-0.005	0.007	0.015	0.055	-0.268
0.065	-0.016	-0.023	-0.046	0.059	-0.003	0.013	0.027	-0.267
-0.002	0.014	-0.068	0.123	0.085	-0.003	0.024	0.036	-0.278
-0.015	0.085	0.008	0.138	0.037	0.006	0.018	0.07	-0.289
0.047	0.007	0.048	0.002	0.028	0.006	0	0.067	-0.287
0.046	-0.092	-0.04	-0.059	0.075	0.002	0.006	0.049	-0.281
-0.058	-0.025	-0.068	-0.094	0.065	0.003	0.001	0.058	-0.297
-0.08	0.061	0.052	-0.195	0.01	0.004	0.006	0.062	-0.309
0.025	-0.003	0.067	-0.21	0.039	0.003	0.035	0.044	-0.284
0.033	-0.064	-0.067	-0.076	0.101	0.003	0.021	0.03	-0.263
-0.04	0.008	-0.065	0.01	0.037	0.007	0.007	0.039	-0.262
0.013	0.054	0.07	-0.106	-0.033	0.01	0.018	0.06	-0.269
0.094	-0.019	0.065	-0.348	0.064	0.009	-0.003	0.068	-0.281
0.069	-0.054	-0.064	-0.353	0.13	0.015	-0.018	0.059	-0.277
0.084	0.009	-0.067	0.07	0.012	0.002	0.014	0.051	-0.265
0.149	0.036	0.046	0.543	-0.048	-0.021	0.054	0.051	-0.261
0.064	-0.023	0.033	0.875	0.051	-0.001	0.045	0.042	-0.262
-0.095	-0.034	-0.058	1.079	0.087	0.03	0.017	0.03	-0.269
-0.107	0.034	-0.018	0.849	0.014	0.011	0.027	0.036	-0.267
-0.03	0.04	0.022	0.361	0.008	-0.013	0.018	0.04	-0.259
-0.021	0.019	-0.018	0.022	0.056	-0.001	-0.018	0.048	-0.271
-0.038	0.054	0.027	-0.251	0.027	0.012	-0.004	0.075	-0.279
0.045	0.031	0.084	-0.463	-0.021	0.007	0.031	0.071	-0.262
0.223	-0.057	0.02	-0.653	0.014	0.008	0.032	0.04	-0.253
0.297	-0.068	-0.055	-0.9	0.077	0.022	0.03	0.037	-0.264
0.112	0.019	-0.02	-0.808	0.055	0.023	0.054	0.049	-0.284
-0.125	0.079	0.047	-0.307	-0.035	-0.004	0.063	0.055	-0.308
-0.16	0.02	0.01	-0.051	-0.027	-0.028	0.037	0.053	-0.3
-0.038	-0.041	-0.062	-0.157	0.067	-0.008	0.015	0.052	-0.265
0.082	0.026	-0.023	-0.173	0.055	0.017	0.021	0.063	-0.27
0.102	0.083	0.062	-0.087	-0.01	-0.003	0.049	0.063	-0.293
0.044	-0.008	0.026	0.009	0.029	-0.017	0.072	0.041	-0.267
-0.041	-0.072	-0.062	0.142	0.069	0.007	0.059	0.032	-0.232
-0.112	0.015	-0.017	0.216	0.007	0.01	0.046	0.057	-0.24
-0.03	0.052	0.081	0.315	-0.03	-0.005	0.055	0.076	-0.257
0.186	-0.047	0.038	0.541	0.026	0.002	0.033	0.061	-0.267
0.232	-0.058	-0.055	0.648	0.043	0.005	0.005	0.05	-0.289
0.085	0.051	0.007	0.419	-0.022	-0.007	0.015	0.063	-0.313
0.059	0.054	0.097	-0.004	-0.024	0.002	0.018	0.055	-0.311
0.136	-0.052	0.044	-0.283	0.057	0.012	0.008	0.029	-0.285
0.116	-0.061	-0.018	-0.184	0.068	0.002	0.011	0.038	-0.281
0.104	0.025	0.022	0.217	-0.003	-0.003	0.008	0.069	-0.306
0.166	0.047	0.083	0.563	-0.005	0.01	-0.002	0.072	-0.31
0.148	-0.026	0.049	0.578	0.078	0.015	-0.007	0.055	-0.299
0.018	-0.051	-0.047	0.338	0.101	0.005	-0.008	0.039	-0.299
-0.12	0.033	-0.044	-0.056	0.03	-0.009	0.002	0.034	-0.302
-0.161	0.075	0.068	-0.449	-0.022	-0.01	0.026	0.053	-0.297
-0.091	0.012	0.103	-0.469	0.027	0.009	0.029	0.055	-0.282
-0.061	-0.025	0.007	-0.199	0.1	0.021	0.004	0.041	-0.265
-0.111	0.022	-0.02	-0.108	0.069	0.006	0.003	0.054	-0.254
-0.11	0.041	0.073	-0.263	0.02	-0.003	0.021	0.064	-0.259
-0.058	-0.022	0.048	-0.293	0.074	0.014	0.009	0.052	-0.283
-0.081	-0.052	-0.073	0.013	0.087	0.025	-0.009	0.049	-0.294
-0.173	0.002	-0.035	0.266	-0.021	0.009	0.015	0.04	-0.276
-0.19	0.007	0.075	0.092	-0.05	-0.01	0.037	0.032	-0.252
-0.129	-0.057	0.02	-0.089	0.059	-0.001	0.01	0.057	-0.245
-0.101	-0.03	-0.087	0.084	0.096	0.013	-0.004	0.082	-0.255
-0.084	0.071	-0.027	0.164	0.019	-0.002	0.026	0.067	-0.264
-0.009	0.049	0.064	0.007	0.011	-0.008	0.043	0.04	-0.261
0.043	-0.017	0.016	0.111	0.077	0.012	0.026	0.03	-0.242
0.009	0.041	-0.021	0.517	0.057	0.011	0.016	0.049	-0.241
-0.005	0.067	0.048	0.622	-0.02	-0.013	0.029	0.078	-0.263
0.037	-0.028	0.042	0.207	-0.007	-0.018	0.029	0.065	-0.247
0.013	-0.067	-0.053	-0.138	0.069	-0.007	0.008	0.034	-0.227
-0.023	0.019	-0.042	-0.162	0.064	-0.004	0.009	0.054	-0.248
0.096	0.088	0.051	-0.201	-0.014	-0.01	0.037	0.08	-0.267
0.173	0.023	0.056	-0.232	-0.005	0.001	0.042	0.053	-0.268
-0.011	-0.027	0.003	-0.084	0.068	0.023	0.012	0.033	-0.278
-0.148	0.059	0.012	0.002	0.051	0.017	-0.003	0.054	-0.313
-0.081	0.055	0.02	-0.128	0.03	0.013	0	0.067	-0.327
-0.087	-0.054	-0.045	-0.176	0.05	0.029	-0.01	0.065	-0.293
-0.162	-0.013	-0.041	-0.17	-0.01	0.002	0.001	0.074	-0.27
-0.12	0.057	0.046	-0.353	-0.045	-0.032	0.038	0.075	-0.259
-0.027	-0.023	0.031	-0.402	0.037	-0.004	0.049	0.057	-0.24
-0.009	-0.079	-0.063	-0.093	0.077	0.022	0.033	0.039	-0.241
-0.054	-0.002	-0.053	0.249	0.016	0.002	0.029	0.041	-0.287
-0.084	0.073	0.082	0.217	-0.024	-0.015	0.035	0.063	-0.333
-0.049	0.03	0.132	-0.123	0.037	-0.002	0.022	0.067	-0.314
-0.005	-0.054	-0.004	-0.277	0.113	0.018	0.001	0.044	-0.274
-0.001	-0.044	-0.075	-0.204	0.078	0.017	-0.005	0.048	-0.286
0.058	0.008	0.019	-0.261	-0.009	-0.001	0.008	0.065	-0.277
0.123	-0.023	0.04	-0.345	0.013	-0.001	0.012	0.05	-0.221
0.059	-0.054	-0.025	-0.156	0.069	0.018	-0.016	0.044	-0.22
0.008	0	0.012	0.05	-0.003	0.018	-0.025	0.069	-0.268
0.035	0.011	0.067	0.004	-0.047	0	-0.002	0.066	-0.282
0.015	-0.031	0.008	0.009	0.056	0.002	-0.014	0.044	-0.282
-0.004	0.002	-0.039	0.125	0.103	0.014	-0.038	0.051	-0.307
0.056	0.066	0.001	0.068	0.023	0.005	-0.018	0.064	-0.313
0.164	0.029	0.02	-0.001	-0.021	-0.005	0.006	0.053	-0.266
0.196	-0.065	-0.032	0.153	0.02	0.009	-0.002	0.039	-0.231
0.064	-0.046	-0.068	0.361	0.046	0.019	-0.014	0.037	-0.25
-0.081	0.052	-0.015	0.369	-0.001	0.003	-0.007	0.051	-0.272
-0.064	0.033	0.058	0.062	-0.033	-0.019	0.014	0.059	-0.281
0.042	-0.063	0.034	-0.335	0.03	-0.021	0.01	0.036	-0.303
0.095	-0.025	-0.036	-0.381	0.102	0.002	-0.008	0.019	-0.327
0.086	0.103	-0.002	-0.156	0.072	0.013	0.014	0.046	-0.323
0.106	0.086	0.083	-0.136	0.002	0.006	0.038	0.068	-0.294
0.159	-0.05	0.046	-0.302	0.022	0.01	0.023	0.044	-0.276
0.11	-0.065	-0.055	-0.326	0.069	0.009	0.016	0.029	-0.289
-0.015	0.023	-0.035	-0.205	0.023	0.002	0.043	0.059	-0.298
0.01	0.018	0.05	-0.103	-0.027	0.001	0.064	0.08	-0.28
0.142	-0.05	0.011	0.018	0.027	-0.005	0.041	0.057	-0.271
0.088	-0.028	-0.063	0.169	0.079	-0.006	0.006	0.041	-0.276
-0.054	0.058	0.011	0.17	0.036	0.003	0.012	0.062	-0.275
-0.009	0.059	0.096	-0.009	0.014	0.004	0.031	0.073	-0.28
0.066	-0.029	0.015	-0.205	0.076	0.004	0.018	0.05	-0.276
0.04	-0.03	-0.054	-0.335	0.079	0.007	0.01	0.044	-0.249
0.067	0.068	0.031	-0.363	-0.003	-0.003	0.031	0.072	-0.243
0.136	0.055	0.07	-0.23	-0.001	-0.012	0.047	0.081	-0.258
0.127	-0.04	-0.022	0.088	0.063	-0.011	0.036	0.057	-0.248
0.078	-0.002	-0.049	0.484	0.036	-0.01	0.01	0.044	-0.232
0.094	0.058	0.03	0.71	-0.008	-0.006	-0.008	0.047	-0.25
0.116	-0.011	0.026	0.696	0.038	0.002	-0.006	0.038	-0.268
0.058	-0.026	-0.07	0.615	0.066	0.002	0.011	0.042	-0.261
0.034	0.075	-0.041	0.404	0.012	-0.005	0.031	0.066	-0.251
0.051	0.08	0.079	-0.103	-0.008	-0.002	0.027	0.071	-0.26
-0.026	-0.027	0.043	-0.4	0.048	0.025	0.013	0.053	-0.277
-0.122	-0.049	-0.076	-0.078	0.073	0.036	0.02	0.047	-0.27
-0.11	0.009	-0.055	0.234	0.017	0.001	0.023	0.052	-0.259
-0.034	-0.001	-0.011	0.208	-0.006	-0.012	-0.001	0.044	-0.271
0.047	-0.016	-0.05	0.157	0.056	0.016	-0.017	0.05	-0.286
0.053	0.052	-0.017	-0.083	0.056	0.008	0.003	0.076	-0.3
-0.078	0.067	0.049	-0.403	0.004	-0.02	0.033	0.067	-0.29
-0.195	-0.014	0.016	-0.24	0.054	-0.004	0.041	0.038	-0.249
-0.207	-0.028	-0.026	0.116	0.111	0.022	0.025	0.034	-0.236
-0.191	0.051	-0.002	0.145	0.039	0.014	0.015	0.043	-0.27
-0.135	0.061	0.039	0.055	-0.043	-0.011	0.027	0.057	-0.296
-0.029	-0.036	0.042	-0.087	0	-0.016	0.026	0.055	-0.287
0.011	-0.084	-0.011	-0.348	0.088	0.004	0.003	0.027	-0.271
-0.024	-0.004	-0.035	-0.333	0.075	0.003	0.008	0.037	-0.258
-0.003	0.046	0.025	0.008	-0.004	-0.018	0.038	0.073	-0.246
0.022	-0.025	0.051	0.252	0.007	-0.002	0.037	0.044	-0.25
-0.055	-0.032	0.026	0.373	0.067	0.019	0.007	0.007	-0.284
-0.089	0.047	0.061	0.465	0.038	0.007	0.004	0.044	-0.309
0.014	0.012	0.063	0.309	0.008	0.002	0.02	0.073	-0.287
0.065	-0.074	-0.055	0.018	0.056	0.009	0.012	0.05	-0.259
-0.01	-0.014	-0.094	-0.094	0.059	0.007	0.01	0.041	-0.269
-0.043	0.088	0.025	-0.183	-0.005	-0.001	0.026	0.056	-0.279
0.009	0.046	0.088	-0.292	-0.005	-0.004	0.024	0.067	-0.263
0.039	-0.045	0.02	-0.111	0.063	0.001	0.011	0.054	-0.27
0.001	-0.021	-0.031	0.268	0.072	0.003	0.008	0.035	-0.32
-0.059	0.064	0.024	0.299	0.018	0.001	0.034	0.059	-0.356
-0.059	0.065	0.093	-0.121	0.02	0.01	0.067	0.089	-0.333
-0.004	-0.015	0.037	-0.356	0.084	0.02	0.048	0.066	-0.289
0.036	-0.034	-0.077	-0.127	0.1	0.02	0.012	0.045	-0.286
0.054	0.038	-0.042	0.092	0.013	0.017	0.022	0.064	-0.303
0.074	0.062	0.083	0.025	-0.047	0.007	0.037	0.081	-0.281
0.091	-0.021	0.046	-0.061	0.023	0.006	0.021	0.072	-0.255
0.058	-0.07	-0.091	-0.01	0.049	0.01	0.009	0.057	-0.259
-0.035	0.01	-0.056	-0.211	-0.039	-0.004	0.029	0.046	-0.271
-0.089	0.074	0.091	-0.606	-0.041	-0.013	0.024	0.046	-0.283
-0.106	0.006	0.084	-0.42	0.057	0.002	-0.021	0.051	-0.307
-0.158	-0.03	-0.034	0.228	0.072	0.015	-0.029	0.046	-0.317
-0.172	0.026	-0.014	0.472	-0.009	0.008	-0.003	0.05	-0.286
-0.086	-0.002	0.075	0.175	-0.037	-0.002	-0.009	0.06	-0.252
0.021	-0.063	0.003	-0.169	0.018	0.008	-0.039	0.059	-0.247
0.086	-0.013	-0.09	-0.266	0.024	0.022	-0.031	0.074	-0.238
0.091	0.045	-0.003	-0.248	-0.03	0.007	0.019	0.086	-0.234
0.023	0.012	0.079	-0.202	-0.009	-0.004	0.045	0.06	-0.257
-0.088	-0.038	0.01	0.014	0.077	0.021	0.037	0.04	-0.285
-0.131	0.003	-0.019	0.215	0.075	0.026	0.044	0.048	-0.302
-0.031	0.057	0.071	0.013	0.003	-0.003	0.061	0.047	-0.287
0.104	-0.028	0.075	-0.291	0.033	-0.005	0.037	0.039	-0.246
0.125	-0.112	-0.051	-0.24	0.12	0.011	-0.018	0.038	-0.219
0.062	-0.02	-0.112	-0.08	0.071	0.009	-0.029	0.045	-0.228
0.053	0.064	-0.036	-0.004	-0.02	-0.003	0.033	0.059	-0.262
0.091	-0.012	0.007	0.128	0.025	-0.014	0.081	0.044	-0.282
0.06	-0.047	-0.061	0.252	0.091	-0.012	0.051	0.014	-0.281
0.027	0.051	-0.019	0.182	0.046	-0.006	0.024	0.038	-0.304
0.094	0.07	0.093	-0.029	0.016	-0.005	0.032	0.064	-0.323
0.134	-0.008	0.021	-0.122	0.073	0.01	0.022	0.034	-0.304
0.115	0.003	-0.033	-0.136	0.063	0.011	0.01	0.033	-0.296
0.192	0.04	0.052	-0.104	0.003	-0.007	0.014	0.07	-0.286
0.213	-0.012	0.015	0.215	0.036	-0.001	0.018	0.07	-0.241
-0.011	-0.05	-0.102	0.592	0.079	0.01	0.024	0.041	-0.234
-0.212	0	-0.071	0.72	0.023	0.002	0.031	0.038	-0.285
-0.182	0.067	0.057	0.641	-0.05	-0.006	0.023	0.069	-0.317
-0.08	0.052	0.108	0.274	-0.009	-0.005	0.005	0.086	-0.308
-0.079	-0.026	0.021	-0.117	0.085	0.002	-0.004	0.061	-0.284
-0.107	-0.006	-0.039	-0.156	0.052	0.001	0.003	0.038	-0.258
0.037	0.07	0.056	-0.256	-0.026	-0.01	0.026	0.056	-0.246
0.194	0.012	0.089	-0.494	0.024	0.002	0.044	0.07	-0.254
0.05	-0.052	-0.029	-0.339	0.072	0.019	0.039	0.059	-0.27
-0.181	0.019	-0.009	-0.101	-0.01	0.006	0.015	0.06	-0.276
-0.161	0.031	0.128	-0.222	-0.062	-0.007	0.003	0.062	-0.27
-0.003	-0.044	0.081	-0.34	0.026	0.005	0	0.048	-0.262
0.076	-0.02	-0.05	-0.23	0.091	0.009	-0.001	0.051	-0.268
0.094	0.068	-0.009	-0.145	0.025	-0.01	0.034	0.068	-0.274
0.119	0.068	0.09	-0.228	-0.018	-0.013	0.065	0.062	-0.265
0.116	-0.017	0.044	-0.18	0.066	0.016	0.04	0.032	-0.267
0.132	-0.034	-0.04	0.161	0.113	0.029	0.01	0.036	-0.276
0.259	0.033	-0.017	0.241	0.024	0.001	0.003	0.072	-0.274
0.374	0.023	0.014	-0.092	-0.029	-0.018	-0.011	0.067	-0.261
0.276	-0.059	-0.037	-0.075	0.034	-0.004	-0.033	0.026	-0.24
0.001	-0.053	-0.086	0.351	0.074	0.017	-0.029	0.019	-0.24
-0.143	0.036	-0.039	0.523	0.02	0.011	0.004	0.055	-0.269
-0.022	0.049	0.052	0.419	-0.028	-0.009	0.031	0.066	-0.288
0.11	-0.009	0.058	0.25	0.027	-0.005	0.036	0.046	-0.275
0.117	-0.001	-0.001	0.016	0.097	0.006	0.018	0.048	-0.266
0.076	0.045	0.01	-0.195	0.057	-0.005	0.004	0.069	-0.257
0.02	0.031	0.05	-0.32	0.005	-0.008	0.011	0.073	-0.239
-0.029	-0.03	-0.009	-0.344	0.054	0.011	0.004	0.058	-0.248
-0.061	-0.052	-0.062	-0.32	0.089	0.023	-0.009	0.041	-0.267
-0.067	0.016	0.025	-0.377	0.023	0.012	0	0.047	-0.283
0.04	0.046	0.103	-0.416	-0.01	-0.008	0.015	0.05	-0.309
0.235	-0.035	0.02	-0.133	0.054	-0.006	0.02	0.024	-0.289
0.215	-0.029	-0.045	0.328	0.074	0.015	0.019	0.016	-0.244
-0.112	0.087	0.05	0.364	0.022	0.012	0.019	0.054	-0.246
-0.337	0.05	0.079	0.004	0.041	0.009	0.027	0.07	-0.259
-0.25	-0.067	-0.055	-0.173	0.087	0.031	0.022	0.045	-0.263
-0.103	-0.04	-0.074	-0.136	0.025	0.025	0.002	0.056	-0.275
-0.067	0.005	0.065	-0.214	-0.045	0.002	-0.001	0.085	-0.278
-0.072	-0.045	0.058	-0.218	0.013	0.004	0.004	0.066	-0.27
-0.126	-0.073	-0.086	0.318	0.081	-0.002	0.009	0.035	-0.271
-0.271	-0.013	-0.057	0.986	0.027	-0.014	0.036	0.038	-0.286
-0.364	0.039	0.087	0.983	-0.018	-0.011	0.055	0.047	-0.292
-0.272	-0.003	0.047	0.656	0.06	0	0.03	0.047	-0.282
-0.097	-0.031	-0.075	0.489	0.102	0.013	0.006	0.051	-0.287
0.06	0.004	-0.038	0.038	0.026	0.008	0.021	0.054	-0.307
0.22	-0.024	0.039	-0.59	0.002	-0.002	0.01	0.052	-0.304
0.156	-0.045	0.007	-0.661	0.045	0.001	-0.031	0.066	-0.279
-0.187	0.048	-0.016	-0.387	0.016	-0.005	-0.001	0.083	-0.267
-0.298	0.073	0.022	-0.391	-0.026	-0.012	0.053	0.067	-0.277
-0.037	-0.011	0.022	-0.431	0.021	0.001	0.045	0.038	-0.305
0.133	-0.019	-0.037	-0.158	0.078	0.01	0.028	0.032	-0.332
0.031	0.06	-0.05	0.116	0.049	-0.001	0.034	0.053	-0.351
-0.054	0.085	0.039	0.093	-0.026	-0.015	0.042	0.07	-0.331
-0.007	0.004	0.053	-0.044	-0.014	-0.014	0.028	0.058	-0.252
-0.011	-0.035	-0.058	-0.024	0.051	-0.005	-0.008	0.054	-0.209
0.017	0.056	-0.049	0.061	0.022	-0.002	-0.01	0.076	-0.231
0.174	0.085	0.048	0.008	-0.039	-0.009	0.033	0.08	-0.23
0.219	-0.02	0.011	-0.065	-0.003	-0.005	0.055	0.051	-0.212
0.1	-0.045	-0.05	-0.012	0.054	0.006	0.03	0.025	-0.274
0.055	0.062	0.019	0.018	0.014	0.001	0.006	0.04	-0.359
0.114	0.084	0.074	-0.14	-0.026	-0.001	0.005	0.069	-0.323
0.098	-0.016	-0.018	-0.233	0.042	0.007	0.003	0.058	-0.27
0.018	-0.021	-0.074	-0.135	0.087	0.007	0.008	0.045	-0.308
0.003	0.059	0.03	-0.245	0.017	0.005	0.012	0.072	-0.316
0.027	0.021	0.074	-0.498	0.006	0.005	-0.005	0.079	-0.254
0.058	-0.072	-0.034	-0.433	0.1	0.011	-0.016	0.049	-0.213
0.117	-0.05	-0.09	-0.186	0.087	0.017	-0.016	0.043	-0.239
0.106	0.051	-0.002	-0.083	-0.003	0.018	-0.018	0.059	-0.285
0.009	0.066	0.079	-0.008	0.011	0.012	0.004	0.063	-0.294
-0.095	-0.028	0.016	0.203	0.079	0	0.034	0.053	-0.276
-0.188	-0.045	-0.057	0.387	0.095	-0.004	0.036	0.037	-0.272
-0.184	0.06	0.029	0.277	0.045	-0.009	0.042	0.041	-0.292
-0.057	0.077	0.135	0.059	0.013	-0.008	0.061	0.062	-0.293
0.018	-0.039	0.048	0.288	0.068	0.015	0.052	0.061	-0.269
-0.003	-0.068	-0.092	0.705	0.099	0.021	0.026	0.043	-0.265
0.035	0.017	-0.039	0.576	0.021	0.005	0.024	0.045	-0.272
0.129	0.022	0.093	0.106	-0.023	0.009	0.023	0.058	-0.271
0.141	-0.054	0.044	-0.212	0.058	0.02	-0.008	0.048	-0.273
0.091	-0.055	-0.09	-0.31	0.075	0.015	-0.02	0.036	-0.286
0.061	0.021	-0.02	-0.331	-0.033	-0.003	0.014	0.048	-0.298
0.036	0.032	0.135	-0.448	-0.03	-0.014	0.03	0.049	-0.273
-0.005	-0.04	0.067	-0.417	0.081	0	-0.006	0.035	-0.232
-0.007	-0.044	-0.063	-0.075	0.072	0.011	-0.033	0.052	-0.231
0.051	0.033	-0.014	0.237	-0.011	0	-0.02	0.077	-0.245
0.065	0.032	0.053	0.401	0.007	0	-0.011	0.056	-0.252
-0.031	-0.028	-0.005	0.591	0.055	0.012	-0.027	0.025	-0.277
-0.103	0.001	-0.028	0.606	0.015	0.001	-0.012	0.045	-0.313
-0.011	0.047	0.048	0.135	-0.016	-0.014	0.024	0.072	-0.314
0.072	0.003	0.042	-0.307	0.051	0	0.018	0.05	-0.286
-0.028	0.011	-0.012	-0.129	0.094	0.014	0	0.037	-0.279
-0.091	0.083	0.036	0.352	0.033	0	0.029	0.071	-0.279
0.031	0.037	0.067	0.72	-0.003	-0.013	0.065	0.082	-0.253
0.113	-0.046	-0.02	0.737	0.045	0.001	0.052	0.061	-0.229
0.025	-0.019	-0.08	0.251	0.068	0.013	0.025	0.05	-0.241
-0.024	0.026	-0.007	-0.357	0.029	0.003	0.038	0.044	-0.265
0.018	0.008	0.022	-0.569	0.019	-0.006	0.056	0.041	-0.278
-0.032	-0.013	-0.07	-0.367	0.031	0.005	0.042	0.046	-0.283
-0.095	0.035	-0.042	-0.133	-0.016	0.01	0.031	0.043	-0.285
-0.04	0.075	0.088	-0.136	-0.019	0.007	0.039	0.048	-0.295
0.015	-0.005	0.059	-0.254	0.071	0.016	0.029	0.064	-0.3
0.011	-0.071	-0.062	-0.217	0.094	0.018	0.005	0.061	-0.292
0.014	0.019	-0.038	-0.093	0	0.001	-0.004	0.053	-0.285
0.041	0.089	0.078	-0.17	-0.057	0.002	0.008	0.067	-0.28
0.046	0.003	0.051	-0.33	0.016	0.014	0.016	0.073	-0.259
0.006	-0.051	-0.085	-0.284	0.074	0.006	0.012	0.064	-0.244
-0.029	0.015	-0.082	-0.149	0.009	-0.004	0.031	0.065	-0.267
-0.037	0.036	0.049	-0.152	-0.018	0.006	0.049	0.055	-0.287
-0.057	-0.01	0.059	-0.126	0.06	0.014	0.012	0.034	-0.276
-0.087	-0.008	-0.049	0.128	0.082	0.007	-0.019	0.033	-0.275
-0.052	0.027	-0.015	0.271	0.013	0	0.003	0.041	-0.3
0.049	0.003	0.084	0.044	-0.015	-0.001	0.012	0.035	-0.3
0.085	-0.059	0.01	-0.153	0.055	0.011	-0.027	0.038	-0.271
0.046	-0.044	-0.082	-0.105	0.071	0.021	-0.044	0.062	-0.274
0.154	0.018	-0.021	-0.18	-0.029	0.001	0.008	0.067	-0.294
0.36	-0.009	0.045	-0.37	-0.038	-0.012	0.054	0.032	-0.274
0.203	-0.06	0.02	-0.231	0.067	0.008	0.047	0.009	-0.253
-0.185	-0.002	0.002	0.087	0.069	0.017	0.04	0.033	-0.269
-0.14	0.062	0.053	0.09	-0.006	-0.001	0.036	0.064	-0.277
0.108	0	0.093	-0.075	0.026	-0.01	0.018	0.055	-0.249
-0.018	-0.064	0.042	0.004	0.111	0.008	0.007	0.035	-0.256
-0.177	-0.007	-0.042	0.244	0.09	0.022	0.012	0.056	-0.31
-0.013	0.065	-0.024	0.331	-0.001	0.005	0.036	0.086	-0.311
0.065	0.016	0.059	0.163	-0.026	-0.024	0.059	0.064	-0.258
-0.175	-0.066	0.029	-0.018	0.025	-0.025	0.042	0.033	-0.248
-0.317	-0.014	-0.035	-0.133	0.061	-0.001	0.01	0.054	-0.275
-0.154	0.086	0.029	-0.431	0.037	-0.003	0.006	0.085	-0.278
0.008	0.044	0.069	-0.506	0.027	-0.022	0.022	0.072	-0.259
-0.001	-0.044	-0.011	0.077	0.075	-0.013	0.031	0.038	-0.267
-0.035	0.008	-0.029	0.739	0.082	0.014	0.015	0.039	-0.295
0.007	0.069	0.058	0.967	0.009	0.021	-0.01	0.074	-0.285
0.046	-0.02	0.063	0.838	-0.027	0.012	-0.017	0.076	-0.239
-0.004	-0.078	-0.049	0.589	0.007	0.004	-0.015	0.046	-0.226
-0.048	0.021	-0.049	0.415	0.012	-0.001	-0.005	0.054	-0.261
0.051	0.075	0.076	0.226	-0.004	-0.004	0.005	0.074	-0.285
0.187	-0.002	0.043	0.1	0.051	0	0.002	0.054	-0.278
0.161	-0.006	-0.073	0.14	0.096	0.007	0.004	0.044	-0.243
0.113	0.093	0.021	-0.115	0.036	0.01	0.024	0.067	-0.218
0.236	0.083	0.139	-0.65	0.013	0.008	0.026	0.069	-0.257
0.269	-0.031	0.008	-0.753	0.079	0.009	-0.005	0.05	-0.297
0.096	-0.043	-0.122	-0.431	0.061	0.012	-0.006	0.046	-0.288
0.026	0.049	-0.031	-0.351	-0.027	0.001	0.044	0.062	-0.277
0.053	0.057	0.058	-0.567	-0.011	-0.011	0.076	0.077	-0.297
-0.033	-0.038	-0.008	-0.432	0.069	0.003	0.071	0.064	-0.323
-0.133	-0.048	-0.085	0.133	0.058	0.012	0.051	0.049	-0.304
-0.073	0.025	-0.031	0.369	-0.015	0	0.027	0.045	-0.287
0.062	0.01	0.048	0.194	0.002	0	0.008	0.029	-0.307
0.144	-0.007	0.044	0.076	0.063	0.012	0.002	0.03	-0.29
0.181	0.032	0.047	-0.117	0.035	0.005	0.005	0.062	-0.229
0.137	-0.027	0.031	-0.322	0.004	-0.013	0.022	0.056	-0.21
0.053	-0.093	-0.053	-0.298	0.045	-0.004	0.045	0.016	-0.256
0.006	-0.026	-0.078	-0.277	0.058	0.013	0.034	0.023	-0.301
-0.062	0.058	-0.001	-0.25	0.012	-0.002	0.017	0.064	-0.31
-0.086	0.035	0.049	-0.099	-0.001	-0.026	0.026	0.068	-0.292
-0.06	-0.056	-0.011	0.041	0.059	-0.017	0.01	0.054	-0.271
-0.1	-0.04	-0.018	0.158	0.093	0.006	-0.019	0.063	-0.281
-0.118	0.067	0.1	0.203	0.045	0.009	-0.005	0.071	-0.297
-0.09	0.024	0.094	0.135	0.029	0.003	0.021	0.058	-0.278
-0.159	-0.087	-0.068	0.196	0.068	0.012	0.023	0.038	-0.268
-0.26	-0.016	-0.085	0.357	0.047	0.021	0.024	0.038	-0.282
-0.211	0.076	0.065	0.114	-0.004	0.009	0.017	0.055	-0.272
-0.055	-0.011	0.073	-0.311	0.02	0.001	0.008	0.053	-0.252
0.028	-0.074	-0.083	-0.183	0.065	0.012	0.015	0.041	-0.26
0.022	0.044	-0.065	0.062	0.023	0.012	0.01	0.055	-0.272
0.063	0.116	0.119	-0.18	-0.028	0.002	0	0.061	-0.277
0.131	0.001	0.115	-0.369	0.027	0.004	0.001	0.045	-0.262
0.091	-0.081	-0.054	-0.12	0.088	0.01	0.001	0.046	-0.241
0.021	-0.001	-0.076	0.059	0.027	0.005	0.008	0.067	-0.26
0.068	0.038	0.039	-0.253	-0.043	0.002	0.014	0.07	-0.288
0.096	-0.051	0.036	-0.516	0.009	0.003	0	0.054	-0.277
-0.027	-0.076	-0.071	-0.187	0.066	0.003	-0.008	0.046	-0.266
-0.113	0.018	-0.07	0.152	0.01	0.004	-0.001	0.056	-0.283
-0.062	0.069	0.046	0.066	-0.03	0.002	0.012	0.066	-0.28
-0.018	0.015	0.097	-0.046	0.032	0.004	0.014	0.055	-0.259
-0.042	-0.034	0.018	-0.074	0.091	0.016	-0.001	0.044	-0.26
-0.056	0.013	-0.033	-0.218	0.045	0.007	0.005	0.066	-0.272
-0.001	0.072	0.023	-0.383	-0.033	-0.012	0.032	0.086	-0.267
0.041	0.025	0.044	-0.309	0.01	0.008	0.025	0.072	-0.265
-0.001	-0.038	-0.038	0.176	0.088	0.023	-0.005	0.055	-0.289
0.036	0.017	-0.054	0.855	0.019	-0.006	0.006	0.06	-0.297
0.193	0.054	0.049	1.172	-0.045	-0.019	0.036	0.058	-0.259
0.117	-0.017	0.041	1.007	0.041	0.001	0.014	0.03	-0.244
-0.189	-0.01	-0.053	0.618	0.082	0.011	-0.006	0.026	-0.284
-0.155	0.078	-0.009	0.092	0.014	-0.003	0.039	0.056	-0.294
0.117	0.04	0.047	-0.274	0.021	-0.021	0.063	0.058	-0.245
0.022	-0.046	-0.014	-0.198	0.09	-0.014	0.019	0.039	-0.243
-0.194	0.004	-0.018	0.031	0.063	0.008	-0.019	0.05	-0.291
-0.081	0.056	0.045	0.116	-0.018	0.014	-0.009	0.072	-0.274
0.083	-0.03	0.016	0.11	-0.004	0.004	0.005	0.064	-0.231
0.019	-0.077	-0.066	0.066	0.071	-0.004	-0.003	0.04	-0.235
-0.031	0.017	-0.054	-0.041	0.058	-0.006	0.002	0.038	-0.248
0.135	0.064	0.038	-0.162	-0.008	-0.006	0.033	0.057	-0.271
0.274	-0.004	0.036	-0.291	0.03	-0.001	0.042	0.056	-0.291
0.17	-0.03	-0.058	-0.362	0.099	0.009	0.01	0.035	-0.285
0.033	0.043	-0.011	-0.257	0.053	0.014	-0.007	0.037	-0.293
0.013	0.055	0.103	-0.146	0.011	0.014	0.007	0.049	-0.312
-0.017	-0.005	0.04	-0.071	0.053	0.01	0.011	0.048	-0.314
-0.054	0.015	-0.027	0.056	0.038	-0.002	0.01	0.055	-0.296
-0.022	0.038	0.042	0.058	0.006	-0.004	0.026	0.059	-0.269
-0.021	-0.017	0.026	-0.008	0.059	0.007	0.037	0.038	-0.273
-0.079	-0.025	-0.076	0.108	0.092	0.01	0.041	0.031	-0.288
-0.094	0.038	-0.05	0.211	0.034	0.006	0.05	0.059	-0.275
-0.027	0.065	0.069	-0.023	-0.026	0.004	0.038	0.071	-0.275
0.071	0.009	0.1	-0.325	0.019	0.006	0.01	0.048	-0.309
0.092	-0.055	0.013	-0.279	0.113	0.023	-0.011	0.035	-0.326
0.06	-0.031	-0.05	-0.165	0.073	0.026	-0.014	0.054	-0.306
0.112	0.006	-0.002	-0.353	-0.038	-0.006	0	0.068	-0.276
0.186	-0.026	0.026	-0.525	0	-0.011	0.006	0.046	-0.251
0.118	-0.011	-0.025	-0.368	0.077	0.009	0.017	0.028	-0.25
0.042	0.05	-0.003	-0.183	-0.001	-0.007	0.044	0.049	-0.276
0.202	0.015	0.054	-0.182	-0.058	-0.026	0.055	0.058	-0.284
0.34	-0.027	0.036	-0.167	0.034	-0.01	0.039	0.034	-0.287
0.043	0.016	0.038	-0.079	0.087	0.012	0.03	0.043	-0.311
-0.352	0.045	0.077	0.012	0.031	0.017	0.042	0.08	-0.312
-0.33	0.003	0.047	0.218	-0.002	0.006	0.048	0.071	-0.278
-0.183	-0.045	-0.032	0.557	0.037	0	0.043	0.048	-0.259
-0.237	-0.007	-0.042	0.707	0.061	0.01	0.029	0.06	-0.267
-0.171	0.06	0.04	0.528	0.001	0.008	0.028	0.067	-0.262
0.062	0.01	0.057	0.279	-0.026	-0.003	0.05	0.052	-0.257
0.046	-0.064	-0.05	0.237	0.039	-0.004	0.044	0.049	-0.279
-0.123	0.022	-0.08	0.417	0.049	0.001	0.019	0.054	-0.303
-0.045	0.12	0.037	0.469	-0.003	0.01	0.029	0.055	-0.31
0.167	0.027	0.077	0.232	0.011	0.012	0.043	0.06	-0.293
0.223	-0.096	-0.05	-0.002	0.068	0.011	0.042	0.058	-0.257
0.158	-0.04	-0.109	-0.057	0.062	0.018	0.038	0.05	-0.24
0.113	0.059	-0.007	-0.051	-0.003	0.008	0.024	0.064	-0.255
0.104	-0.002	0.04	-0.054	-0.004	-0.005	0.012	0.074	-0.259
0.038	-0.099	-0.07	0.065	0.068	0.007	0.014	0.048	-0.246
-0.073	-0.022	-0.12	0.045	0.057	0.01	0.012	0.039	-0.256
-0.034	0.102	0.029	-0.423	-0.019	-0.008	-0.004	0.063	-0.276
0.122	0.056	0.135	-0.779	0.01	-0.008	-0.015	0.066	-0.272
0.101	-0.052	0.015	-0.551	0.096	0.01	-0.006	0.048	-0.276
-0.119	-0.022	-0.077	-0.191	0.061	0.008	0.022	0.053	-0.298
-0.247	0.046	0.028	-0.167	-0.009	0	0.041	0.068	-0.284
-0.179	-0.01	0.058	-0.26	0.051	0.003	0.022	0.057	-0.248
-0.138	-0.069	-0.051	-0.134	0.09	-0.001	-0.004	0.038	-0.26
-0.155	-0.016	-0.044	0.01	-0.003	-0.012	-0.006	0.037	-0.282
-0.067	0.011	0.058	-0.062	-0.027	-0.005	-0.008	0.043	-0.271
0.043	-0.021	0.069	-0.15	0.063	0.014	-0.031	0.044	-0.268
0.069	0.024	0.024	-0.147	0.082	0.018	-0.04	0.045	-0.265
0.092	0.085	0.066	-0.261	0.012	0	-0.004	0.051	-0.253
0.125	0.033	0.108	-0.394	0.009	-0.013	0.036	0.048	-0.259
0.076	-0.037	0.002	-0.181	0.099	0	0.023	0.041	-0.264
0.018	-0.011	-0.054	0.144	0.113	0.021	-0.003	0.064	-0.254
0.086	0.024	0.041	0.133	-0.012	0.012	-0.002	0.086	-0.269
0.132	-0.019	0.047	0.118	-0.056	-0.009	-0.007	0.056	-0.298
0.031	-0.03	-0.009	0.468	0.014	-0.01	-0.023	0.035	-0.297
-0.017	0.025	0.044	0.757	0.011	-0.005	-0.02	0.058	-0.289
0.054	0.018	0.053	0.662	0.017	0.001	-0.003	0.06	-0.284
0.054	-0.039	-0.054	0.417	0.093	0.017	0.01	0.038	-0.267
-0.024	-0.016	-0.066	0.084	0.074	0.026	0.026	0.043	-0.253
-0.035	0.07	0.05	-0.287	-0.016	0.015	0.055	0.072	-0.255
0.004	0.054	0.093	-0.323	-0.016	0.007	0.062	0.075	-0.265
-0.007	-0.054	-0.019	-0.024	0.047	0.011	0.023	0.048	-0.266
-0.032	-0.028	-0.092	0.126	0.031	-0.005	-0.001	0.044	-0.258
-0.032	0.081	0.018	-0.036	-0.024	-0.027	0.022	0.071	-0.271
-0.053	0.046	0.078	-0.085	0.014	-0.007	0.027	0.072	-0.288
-0.086	-0.035	-0.049	0.136	0.078	0.022	0.008	0.054	-0.286
-0.105	0.022	-0.086	0.191	0.032	0.011	0.017	0.058	-0.283
-0.075	0.091	0.076	-0.118	-0.021	0	0.033	0.057	-0.272
0.008	0.014	0.128	-0.454	0.048	0.018	0.01	0.045	-0.257
0.031	-0.069	-0.026	-0.439	0.085	0.023	-0.023	0.056	-0.264
-0.034	-0.009	-0.062	-0.24	-0.009	0.003	-0.015	0.07	-0.278
-0.066	0.046	0.052	-0.258	-0.048	-0.02	0.003	0.051	-0.286
-0.051	-0.019	0.022	-0.309	0.047	-0.019	-0.004	0.025	-0.274
-0.062	-0.047	-0.08	-0.044	0.097	0.013	-0.006	0.03	-0.255
-0.061	0.023	-0.044	0.382	0.015	0.019	0.023	0.051	-0.265
-0.012	0.046	0.038	0.545	-0.029	-0.006	0.048	0.054	-0.279
0.038	-0.013	0.017	0.391	0.053	0.003	0.027	0.037	-0.266
0.03	-0.025	-0.047	0.145	0.106	0.024	0.002	0.036	-0.264
0.001	0.02	-0.032	-0.245	0.033	0.007	0.013	0.071	-0.291
0.043	0.015	0.02	-0.533	-0.037	-0.012	0.037	0.086	-0.295
0.078	-0.03	0.004	-0.043	0.032	-0.006	0.045	0.045	-0.257
0.014	-0.034	-0.037	0.992	0.114	-0.001	0.024	0.019	-0.231
-0.006	0.007	0.01	1.52	0.048	-0.006	0.021	0.046	-0.253
0.069	0.017	0.086	1.254	-0.015	-0.008	0.043	0.068	-0.281
0.09	-0.022	0.047	0.642	0.063	-0.002	0.024	0.057	-0.29
0.062	-0.003	-0.019	-0.167	0.125	0.011	-0.005	0.05	-0.311
0.068	0.065	0.036	-0.988	0.058	0.012	0.009	0.065	-0.328
0.091	0.017	0.085	-1.229	0.008	-0.003	0.017	0.07	-0.294
0.089	-0.088	0.005	-0.698	0.05	0.009	-0.004	0.053	-0.249
0.03	-0.027	-0.047	-0.037	0.057	0.018	-0.015	0.055	-0.259
0.004	0.074	0.028	0.115	0.009	-0.016	-0.01	0.08	-0.29
0.08	-0.015	0.028	-0.084	0.014	-0.028	0.011	0.069	-0.283
0.077	-0.091	-0.098	-0.174	0.052	-0.005	0.033	0.036	-0.268
0.02	0.035	-0.073	-0.245	0.017	0.002	0.041	0.043	-0.29
0.137	0.111	0.108	-0.47	-0.03	-0.003	0.047	0.066	-0.308
0.221	-0.007	0.102	-0.468	0.028	-0.005	0.043	0.058	-0.284
0.032	-0.08	-0.063	-0.132	0.067	0.006	0.018	0.045	-0.262
-0.129	0.017	-0.05	0.018	-0.017	0.017	0.006	0.062	-0.26
-0.053	0.079	0.081	-0.057	-0.053	0.008	0.013	0.077	-0.247
0.024	-0.015	0.045	0.094	0.034	0.001	0.006	0.056	-0.242
-0.038	-0.071	-0.093	0.433	0.081	0.006	0	0.035	-0.264
-0.066	0.019	-0.061	0.5	0.005	-0.004	0.025	0.043	-0.292
0.048	0.059	0.091	0.213	-0.025	-0.015	0.045	0.05	-0.308
0.155	-0.003	0.099	-0.051	0.058	-0.008	0.031	0.047	-0.315
0.126	-0.001	0.024	-0.175	0.067	-0.001	0.018	0.051	-0.31
0.04	-0.001	0.004	-0.334	0.019	0.005	0.011	0.051	-0.268
-0.026	-0.063	-0.05	-0.44	0.059	0.013	-0.006	0.037	-0.216
-0.093	-0.002	-0.104	-0.389	0.084	0.018	-0.011	0.036	-0.214
-0.134	0.114	-0.041	-0.26	0.015	0.018	0.004	0.061	-0.231
-0.078	0.064	0.052	-0.062	-0.022	0.002	0.014	0.071	-0.237
0.045	-0.044	0.018	0.206	0.036	0.003	0.007	0.039	-0.277
0.031	-0.008	-0.071	0.364	0.083	0.017	0	0.029	-0.342
-0.068	0.083	-0.017	0.122	0.04	0.007	0.013	0.057	-0.357
0.041	0.046	0.074	-0.359	-0.004	-0.007	0.034	0.054	-0.311
0.131	-0.04	0	-0.5	0.055	-0.002	0.033	0.028	-0.267
0.01	-0.009	-0.069	-0.31	0.102	0.009	0.024	0.038	-0.248
-0.03	0.069	0.034	-0.279	0.027	0.016	0.035	0.065	-0.249
-0.076	0.009	0.087	-0.339	-0.01	0.006	0.048	0.072	-0.262
-0.265	-0.096	-0.041	-0.193	0.054	0.001	0.04	0.058	-0.279
-0.228	-0.016	-0.085	-0.072	0.044	0.006	0.024	0.051	-0.299
0.055	0.085	0.037	-0.114	-0.015	-0.008	0.023	0.059	-0.301
0.153	-0.009	0.046	-0.008	0.02	-0.012	0.023	0.057	-0.283
0.065	-0.056	-0.056	0.198	0.058	0.009	0.015	0.039	-0.288
0.066	0.072	0	0.257	0.007	0.006	0.031	0.04	-0.305
0.102	0.104	0.155	0.367	-0.011	-0.001	0.043	0.056	-0.281
0.105	-0.021	0.124	0.667	0.048	0.012	0.014	0.055	-0.246
0.137	-0.091	-0.053	0.934	0.07	0.009	-0.018	0.048	-0.258
0.107	-0.017	-0.083	0.945	0.016	0.001	-0.012	0.049	-0.286
0.049	0.082	0.042	0.435	-0.025	-0.001	0.023	0.061	-0.277
0.091	0.038	0.065	-0.46	0.024	-0.006	0.032	0.07	-0.252
0.078	-0.059	-0.046	-0.876	0.089	0.005	0.015	0.049	-0.255
-0.015	-0.003	-0.056	-0.628	0.043	0.015	0.033	0.033	-0.274
0.014	0.08	0.071	-0.407	-0.025	-0.002	0.066	0.053	-0.272
-0.028	0.001	0.086	-0.27	0.046	-0.009	0.062	0.055	-0.251
-0.322	-0.093	-0.055	0.022	0.115	0.001	0.031	0.05	-0.246
-0.447	-0.046	-0.09	0.19	0.02	-0.009	0.015	0.082	-0.273
-0.21	0.021	0.026	0.178	-0.042	-0.024	0.024	0.087	-0.29
-0.047	-0.008	0.045	0.234	0.047	-0.015	0.026	0.042	-0.28
-0.121	-0.033	-0.049	0.326	0.101	0.012	0.014	0.028	-0.273
-0.214	0.022	-0.03	0.354	0.023	0.02	0.023	0.053	-0.272
-0.233	0.058	0.073	0.247	-0.047	-0.001	0.035	0.062	-0.258
-0.126	0.025	0.064	0.001	0.017	0.004	0.017	0.049	-0.234
0.066	0.03	0.017	-0.159	0.097	0.024	-0.004	0.048	-0.241
0.169	0.062	0.053	-0.191	0.049	0.009	-0.01	0.06	-0.278
0.158	-0.006	0.043	-0.204	-0.005	0.001	-0.014	0.051	-0.287
0.077	-0.061	-0.043	-0.143	0.042	0.022	-0.014	0.034	-0.273
-0.002	0.037	-0.036	0.006	0.053	0.022	-0.011	0.053	-0.273
0.035	0.087	0.053	0.195	-0.016	0.001	-0.006	0.079	-0.287
0.124	-0.03	0.045	0.334	-0.021	-0.001	0.003	0.059	-0.291
0.094	-0.081	-0.052	0.375	0.051	0.012	0.008	0.027	-0.288
0.011	0.047	-0.047	0.347	0.073	0.015	0.01	0.042	-0.299
0.097	0.104	0.084	0.168	0.036	0.012	0.011	0.071	-0.308
0.206	-0.025	0.091	-0.072	0.048	0.014	0.008	0.059	-0.289
0.078	-0.083	-0.034	-0.167	0.067	0.015	0.002	0.047	-0.264
-0.015	0.005	-0.027	-0.275	0.018	0.008	-0.002	0.072	-0.257
0.095	0.015	0.005	-0.452	0.03	0.003	0	0.065	-0.266
0.11	-0.045	-0.068	-0.408	0.073	0.002	0.012	0.035	-0.289
0.018	-0.016	-0.039	-0.188	0.008	-0.004	0.027	0.045	-0.307
-0.017	0.03	0.071	-0.011	-0.043	-0.008	0.033	0.059	-0.295
-0.038	-0.016	0.082	0.162	0.04	0.008	0.028	0.052	-0.277
-0.055	-0.053	0.022	0.334	0.12	0.022	0.011	0.048	-0.289
-0.03	0.012	-0.004	0.317	0.064	0.003	-0.004	0.052	-0.315
0.04	0.055	0.032	-0.024	-0.028	-0.019	0.007	0.072	-0.313
0.122	-0.015	0.023	-0.382	0.011	-0.009	0.019	0.078	-0.284
0.138	-0.053	-0.057	-0.381	0.085	0.007	0.006	0.041	-0.268
0.108	0.006	-0.049	-0.279	0.018	0.008	0.007	0.031	-0.282
0.051	0.009	0.021	-0.228	-0.054	0.002	0.029	0.049	-0.29
-0.075	-0.027	-0.018	0.021	0.017	0.001	0.026	0.031	-0.279
-0.119	0.044	-0.044	0.256	0.057	0.002	0.013	0.037	-0.276
0.045	0.097	0.052	0.146	-0.014	-0.002	0.028	0.085	-0.258
0.205	0.004	0.068	-0.13	-0.024	-0.001	0.034	0.084	-0.228
0.17	-0.07	-0.041	-0.186	0.052	0.004	0.011	0.045	-0.218
0.062	0.012	-0.047	-0.043	0.066	0.001	0.011	0.045	-0.221
0.029	0.11	0.057	-0.126	-0.01	-0.003	0.03	0.07	-0.222
0.027	0.037	0.062	-0.275	-0.034	-0.003	0.035	0.063	-0.228
-0.01	-0.066	-0.025	0.095	0.029	0.001	0.033	0.034	-0.248
-0.071	0.012	-0.043	0.751	0.051	0.005	0.024	0.04	-0.274
-0.11	0.089	0.038	0.954	0.013	0.001	0.016	0.076	-0.28
-0.093	0.008	0.082	0.748	0.017	0	0.014	0.071	-0.266
-0.066	-0.039	0.006	0.598	0.078	0.007	0.006	0.029	-0.259
-0.085	0.015	-0.042	0.259	0.092	0.012	-0.001	0.028	-0.272
-0.042	0.04	0.033	-0.343	0.027	0.008	-0.002	0.065	-0.274
0.164	-0.021	0.07	-0.605	-0.001	0.001	-0.004	0.067	-0.255
0.252	-0.107	-0.043	-0.357	0.045	0.002	-0.008	0.034	-0.258
0.001	-0.072	-0.114	-0.088	0.053	-0.003	-0.003	0.031	-0.283
-0.211	0.057	0.004	-0.27	0.003	-0.018	0.026	0.062	-0.301
-0.138	0.053	0.084	-0.505	0.016	-0.017	0.049	0.063	-0.316
-0.071	-0.044	-0.012	-0.233	0.093	-0.002	0.037	0.039	-0.302
-0.153	0.003	-0.051	-0.027	0.076	0.003	0.025	0.042	-0.271
-0.18	0.088	0.067	-0.284	-0.001	0.002	0.029	0.052	-0.278
-0.088	-0.005	0.091	-0.31	0.027	0.01	0.029	0.054	-0.279
-0.087	-0.097	-0.036	0.164	0.077	0.017	0.018	0.068	-0.253
-0.135	-0.026	-0.049	0.414	0.013	0.004	0.004	0.068	-0.246
-0.013	0.021	0.051	0.173	-0.022	-0.01	0.008	0.052	-0.255
0.151	-0.007	0.036	0.07	0.077	0.011	0.01	0.048	-0.28
0.162	0.024	-0.032	0.059	0.101	0.028	0.003	0.054	-0.306
0.075	0.065	0.021	-0.317	-0.015	0.01	0.017	0.056	-0.293
0.001	0.015	0.087	-0.637	-0.021	0	0.025	0.055	-0.269
-0.049	-0.04	0.034	-0.571	0.091	0.005	0.013	0.052	-0.265
-0.066	0.001	0.002	-0.358	0.071	0.005	0.016	0.059	-0.268
0.021	0.034	0.052	-0.029	-0.024	0.003	0.036	0.067	-0.278
0.12	-0.029	0.032	0.432	0.009	0.006	0.047	0.05	-0.273
0.053	-0.038	-0.04	0.776	0.065	0.013	0.035	0.029	-0.256
-0.066	0.049	-0.016	0.702	0.031	0.015	0.024	0.049	-0.274
-0.056	0.037	-0.003	0.25	0.022	0.016	0.017	0.071	-0.295
-0.024	-0.024	-0.06	-0.2	0.045	0.016	0.005	0.058	-0.288
-0.029	0.041	0.007	-0.461	0.019	0.002	0.003	0.054	-0.28
0.084	0.075	0.118	-0.435	0.012	-0.009	0.011	0.064	-0.29
0.264	-0.024	0.052	-0.148	0.066	0.003	0.021	0.059	-0.305
0.282	-0.084	-0.091	0.017	0.087	0.017	0.017	0.047	-0.308
0.125	-0.007	-0.105	-0.022	0.03	0.007	0.005	0.055	-0.317
-0.018	0.096	0.023	-0.169	-0.03	-0.016	0.006	0.073	-0.321
-0.019	0.059	0.071	-0.329	0.013	-0.018	0.009	0.057	-0.284
-0.004	-0.048	-0.048	-0.171	0.085	0.004	0.005	0.034	-0.255
-0.081	-0.002	-0.083	0.171	0.026	0.005	0.007	0.049	-0.265
-0.095	0.089	0.034	0.211	-0.036	-0.007	0.021	0.065	-0.258
-0.053	0.019	0.058	0.015	0.054	0.006	0.026	0.051	-0.235
-0.079	-0.053	-0.033	-0.071	0.094	0.014	0.02	0.045	-0.248
-0.063	0.004	-0.041	-0.175	-0.004	-0.006	0.011	0.055	-0.282
0.034	0.023	0.004	-0.418	-0.018	-0.019	-0.004	0.037	-0.292
0.078	-0.033	-0.03	-0.284	0.071	-0.003	-0.01	0.027	-0.283
0.182	-0.005	-0.07	0.285	0.075	0.009	0.006	0.051	-0.286
0.426	0.06	-0.01	0.503	-0.014	-0.007	0.036	0.057	-0.293
0.287	0.018	0.07	0.226	-0.029	-0.008	0.063	0.045	-0.283
-0.338	-0.036	0.039	0.005	0.062	0.014	0.061	0.044	-0.265
-0.562	0.008	-0.016	0.027	0.091	0.009	0.042	0.049	-0.251
-0.176	0.044	0.034	0.161	0.01	-0.006	0.02	0.065	-0.25
0.137	-0.011	0.067	0.323	-0.022	0.002	0	0.075	-0.26
0.161	-0.072	-0.005	0.506	0.041	0.014	-0.013	0.06	-0.279
0.073	-0.032	-0.05	0.601	0.076	0.018	-0.018	0.056	-0.299
-0.013	0.039	-0.004	0.357	0.02	0.005	0.003	0.065	-0.289
0.063	-0.022	0.034	-0.065	-0.024	-0.015	0.025	0.052	-0.259
0.245	-0.095	-0.011	-0.106	0.014	-0.015	0.008	0.041	-0.261
0.193	0.007	-0.027	0.197	0.032	-0.008	-0.001	0.056	-0.275
-0.028	0.095	0.065	0.222	-0.014	-0.014	0.024	0.072	-0.263
-0.091	-0.004	0.103	-0.14	-0.002	-0.007	0.026	0.062	-0.253
-0.108	-0.094	-0.012	-0.399	0.078	0.018	0.003	0.043	-0.266
-0.206	-0.003	-0.079	-0.365	0.07	0.017	0.015	0.052	-0.283
-0.18	0.083	0.026	-0.37	-0.01	-0.01	0.052	0.071	-0.277
0.002	-0.002	0.055	-0.418	0.001	-0.005	0.038	0.054	-0.254
0.05	-0.074	-0.066	-0.171	0.048	0.011	-0.013	0.02	-0.251
-0.106	0.015	-0.054	0.068	0.01	-0.008	-0.011	0.026	-0.274
-0.146	0.101	0.068	-0.089	0.016	-0.003	0.029	0.056	-0.27
-0.023	0.043	0.023	-0.197	0.11	0.028	0.017	0.052	-0.243
-0.028	-0.008	-0.065	0.009	0.094	0.014	-0.009	0.036	-0.247
-0.149	0.057	0.023	0.025	-0.008	-0.006	0.002	0.061	-0.258
-0.177	0.059	0.102	-0.252	0.011	0.011	-0.001	0.075	-0.262
-0.127	-0.03	-0.011	-0.294	0.087	0.027	-0.018	0.042	-0.277
-0.079	-0.012	-0.1	-0.147	0.041	0.015	-0.012	0.036	-0.283
-0.02	0.058	0.02	-0.312	-0.036	-0.012	0.013	0.054	-0.288
0.05	0.021	0.105	-0.508	0.012	-0.015	0.024	0.041	-0.293
0.101	-0.037	-0.017	-0.113	0.095	0.015	0.022	0.034	-0.284
0.116	0.013	-0.055	0.455	0.073	0.016	0.025	0.064	-0.276
0.174	0.05	0.064	0.457	0.027	-0.003	0.01	0.07	-0.289
0.347	0.004	0.06	0.183	0.058	0.005	-0.022	0.042	-0.308
0.423	0.002	0.007	0.132	0.073	0.009	-0.032	0.05	-0.293
0.113	0.003	0.055	0.215	0.026	-0.009	-0.004	0.075	-0.266
-0.357	-0.071	0.028	0.212	0.031	-0.011	0.035	0.053	-0.269
-0.409	-0.089	-0.073	0.056	0.068	0.006	0.049	0.026	-0.271
-0.044	0.015	-0.051	-0.198	0.023	0.015	0.071	0.045	-0.268
0.249	0.107	0.058	-0.425	-0.034	0	0.098	0.072	-0.294
0.367	0.047	0.082	-0.208	-0.008	-0.01	0.066	0.069	-0.312
0.328	-0.045	0.002	0.58	0.061	0.005	0.019	0.045	-0.29
0.058	0.02	-0.032	1.203	0.089	0.004	0.031	0.041	-0.273
-0.093	0.096	0.066	1.185	0.048	-0.009	0.068	0.07	-0.285
0.096	-0.003	0.088	0.745	0.024	0.008	0.071	0.068	-0.282
0.236	-0.087	-0.058	0.074	0.038	0.028	0.053	0.044	-0.259
0.142	-0.002	-0.065	-0.628	0.003	0.012	0.037	0.052	-0.258
0.07	0.055	0.074	-0.888	-0.017	-0.006	0.023	0.067	-0.262
0.091	-0.009	0.037	-0.532	0.044	0.013	0.002	0.057	-0.254
0.056	-0.019	-0.063	-0.125	0.048	0.029	-0.027	0.05	-0.265
-0.078	0.059	0.023	-0.115	-0.016	0.001	-0.034	0.064	-0.294
-0.168	0.063	0.108	-0.263	0.004	-0.019	-0.006	0.064	-0.304
-0.085	-0.037	-0.004	-0.199	0.088	-0.001	0.017	0.056	-0.28
0.016	-0.059	-0.102	0.063	0.074	0.009	0.028	0.069	-0.258
0.006	0.033	-0.018	0.141	-0.043	0.001	0.046	0.078	-0.266
-0.015	0.029	0.043	-0.097	-0.049	0.005	0.058	0.064	-0.279
-0.032	-0.051	-0.035	-0.229	0.065	0.009	0.047	0.046	-0.275
-0.084	-0.021	-0.092	-0.005	0.068	-0.004	0.028	0.036	-0.27
-0.122	0.043	-0.031	0.23	-0.019	-0.017	0.032	0.049	-0.27
-0.122	0.021	0.074	0.15	-0.014	-0.011	0.034	0.057	-0.276
-0.096	-0.025	0.061	0.065	0.079	0.014	-0.001	0.038	-0.271
-0.069	-0.023	-0.044	0.182	0.101	0.025	-0.024	0.034	-0.267
-0.055	0	-0.009	-0.026	0.004	0.017	-0.009	0.057	-0.271
-0.04	-0.021	0.082	-0.464	-0.032	0.017	-0.015	0.058	-0.257
-0.034	-0.068	-0.002	-0.299	0.051	0.015	-0.036	0.039	-0.252
-0.065	-0.029	-0.079	0.214	0.068	-0.005	-0.016	0.048	-0.272
-0.07	0.047	0.005	0.238	-0.012	-0.017	0.009	0.067	-0.271
-0.027	0.006	0.035	-0.05	-0.021	-0.013	0.006	0.046	-0.258
-0.039	-0.033	-0.031	-0.109	0.051	-0.003	-0.002	0.021	-0.282
-0.057	0.061	0.004	-0.093	0.053	0.011	0	0.044	-0.321
0.028	0.084	0.09	-0.288	0.002	0.008	0.011	0.074	-0.304
0.083	-0.042	0.042	-0.386	0.025	-0.003	0.006	0.067	-0.263
0.052	-0.054	-0.063	-0.198	0.062	0.013	-0.011	0.05	-0.275
0.133	0.055	-0.018	-0.195	0.023	0.016	0.01	0.054	-0.3
0.164	0.029	0.076	-0.497	0.014	-0.01	0.04	0.052	-0.273
-0.116	-0.059	0.014	-0.659	0.074	-0.008	0.025	0.04	-0.243
-0.279	-0.003	-0.048	-0.571	0.065	0.009	0.009	0.038	-0.266
-0.075	0.089	0.062	-0.467	-0.011	-0.005	0.035	0.041	-0.297
0.05	0.055	0.143	-0.443	0.009	-0.013	0.031	0.051	-0.28
-0.06	-0.051	0.036	-0.297	0.108	0.007	-0.025	0.051	-0.247
-0.192	-0.058	-0.053	0.095	0.098	0.022	-0.031	0.045	-0.25
-0.209	0.024	0.019	0.404	0.003	0.014	0.023	0.052	-0.264
-0.04	-0.002	0.045	0.506	0.012	0.005	0.044	0.063	-0.261
0.143	-0.064	-0.023	0.611	0.037	0.007	0.029	0.065	-0.265
0.152	-0.012	-0.004	0.503	-0.02	-0.005	0.028	0.057	-0.268
0.092	-0.009	0.019	0.159	0.01	-0.01	0.025	0.044	-0.257
0.022	-0.054	-0.045	0.207	0.103	0.012	0.022	0.039	-0.264
-0.054	0.02	-0.053	0.546	0.083	0.013	0.023	0.053	-0.286
-0.004	0.114	0.037	0.377	-0.009	-0.01	0.014	0.073	-0.28
0.142	0.069	0.112	-0.165	-0.026	-0.006	0.023	0.061	-0.265
0.177	-0.034	0.057	-0.287	0.054	0.013	0.005	0.038	-0.271
0.066	-0.021	-0.054	0.157	0.081	0.02	-0.041	0.065	-0.266
-0.013	0.066	-0.02	0.588	-0.001	0.012	-0.02	0.092	-0.255
[truncated: 27,428 more rows]
