# Supplementary material for: Asymmetric and transient properties of reciprocal activity of antagonists during the paw-shake response in the cat
Source: PLoS Comput Biol. 2021 Dec 28;17(12):e1009677. doi: 10.1371/journal.pcbi.1009677 (PMC8759665; doi:10.1371/journal.pcbi.1009677)
Supplement: S1 Data — File name of each file has the following structure: SupplementaryFileNumber_Data_SessionNumber_AnimalCode_EpisodeNumber.txt. Example: S1_Data_7_3-25-0_bo_9F.txt, where S1 is the supplementary data file number 7, 3-25-0 is session number, bo is animal code, 9F is episode number, and txt is file type extension. Each column of each file contains raw EMG signal of a specific muscle in mV sampled at 3000 Hz and band-pass filtered (Butterworth zero-lag filter, 30 Hz– 1000 Hz, 3 dB). First line of each file contains muscle name abbreviations (see Table 3 in the manuscript): MG, medial gastrocnemius; SO, soleus; BFS, biceps femoris anterior; IP, iliopsoas; TA, tibialis anterior; VA, vastus lateralis and vastus medialis. (ZIP) [file pcbi.1009677.s001.zip › S1_Data/S1_Data_44_1-27-0_na_122F.txt]

BFP	MG	SO	BFA	VM	TA	LG	IP	RF
-0.029	-0.116	0.594	-0.093	0.069	0.04	-0.044	0.165	-34.751
-0.143	-0.129	0.542	-0.114	0.067	0.024	0.09	0.201	-23.955
-0.182	-0.145	0.489	-0.054	0.06	0.024	0.161	0.208	-7.657
-0.141	-0.14	0.497	0.018	0.059	0.022	0.129	0.166	6.192
-0.112	-0.135	0.51	0.085	0.05	0.006	0.107	0.117	16.405
-0.116	-0.13	0.484	0.126	0.041	0.005	0.125	0.089	23.321
-0.118	-0.101	0.494	0.081	0.052	0.004	0.122	0.065	27.124
-0.106	-0.089	0.531	0.045	0.055	-0.009	0.103	0.034	28.834
-0.1	-0.119	0.518	0.096	0.026	-0.006	0.112	0.018	29.22
-0.099	-0.141	0.497	0.116	0.003	0.003	0.107	0.019	28.749
-0.094	-0.132	0.508	0.062	0.009	-0.004	0.08	0.008	27.798
-0.073	-0.128	0.526	0.058	0	-0.015	0.089	-0.011	26.586
-0.039	-0.131	0.534	0.105	-0.012	-0.021	0.105	-0.012	25.23
-0.037	-0.129	0.524	0.086	0.004	-0.019	0.096	-0.014	23.804
-0.05	-0.125	0.523	0.005	0.007	-0.016	0.095	-0.026	22.346
-0.04	-0.101	0.554	-0.049	-0.008	-0.02	0.096	-0.031	20.884
-0.029	-0.086	0.563	-0.029	-0.01	-0.018	0.089	-0.036	19.441
-0.021	-0.129	0.524	0.018	-0.006	-0.02	0.098	-0.055	18.037
0.001	-0.162	0.499	0.038	0.015	-0.033	0.101	-0.073	16.7
0.01	-0.142	0.523	0.045	0.052	-0.027	0.08	-0.081	15.433
0.002	-0.14	0.538	0.059	0.053	-0.011	0.066	-0.091	14.149
0.009	-0.154	0.509	0.08	0.016	-0.013	0.06	-0.103	12.924
0.012	-0.132	0.495	0.087	-0.002	-0.019	0.06	-0.112	11.798
-0.005	-0.099	0.524	0.064	0.019	-0.018	0.085	-0.111	10.443
-0.005	-0.085	0.549	0.08	0.031	-0.013	0.1	-0.107	9.286
0.019	-0.102	0.55	0.17	0.006	-0.012	0.079	-0.107	8.733
0.031	-0.132	0.564	0.19	-0.009	-0.023	0.066	-0.101	7.915
0.021	-0.138	0.578	0.099	0.013	-0.028	0.072	-0.094	6.72
0.02	-0.141	0.56	0.031	0.029	-0.016	0.067	-0.1	5.799
0.033	-0.152	0.527	0.025	0.023	-0.008	0.06	-0.096	5.037
0.038	-0.157	0.494	0.02	0.021	-0.016	0.049	-0.073	4.271
0.038	-0.149	0.489	-0.021	0.022	-0.027	0.036	-0.077	3.573
0.037	-0.115	0.512	-0.021	0.004	-0.025	0.044	-0.095	2.925
0.031	-0.098	0.509	0.057	-0.007	-0.021	0.048	-0.081	2.298
0.036	-0.129	0.493	0.087	-0.004	-0.02	0.034	-0.064	1.683
0.037	-0.146	0.509	0.047	-0.012	-0.025	0.027	-0.067	1.104
0.02	-0.136	0.523	0.014	-0.001	-0.029	0.025	-0.066	0.611
0.025	-0.144	0.458	-0.008	0.018	-0.012	0.02	-0.068	0.19
0.05	-0.154	0.327	-0.009	0.001	0.006	0.027	-0.072	-0.22
0.05	-0.15	0.264	-0.001	0	-0.003	0.042	-0.067	-0.618
0.039	-0.151	0.337	-0.024	0.029	-0.007	0.047	-0.069	-0.976
0.03	-0.131	0.478	-0.038	0.021	0	0.04	-0.066	-1.28
0.013	-0.099	0.563	-0.02	-0.006	-0.008	0.023	-0.047	-1.537
0.023	-0.11	0.528	-0.031	-0.001	-0.014	0.006	-0.034	-1.786
0.043	-0.129	0.475	-0.056	0.021	-0.006	0.001	-0.04	-2.033
0.038	-0.125	0.472	-0.055	0.028	0.002	-0.005	-0.052	-2.258
0.039	-0.136	0.441	-0.064	0.015	-0.003	0.009	-0.057	-2.459
0.051	-0.15	0.403	-0.054	-0.001	-0.016	0.05	-0.049	-2.623
0.054	-0.158	0.42	-0.013	0.001	-0.011	0.069	-0.035	-2.752
0.035	-0.161	0.401	0.004	0.007	0.001	0.061	-0.03	-2.867
0.009	-0.136	0.32	0.023	0.009	-0.005	0.056	-0.03	-2.96
0.018	-0.119	0.292	0.049	0.006	-0.011	0.049	-0.031	-3.025
0.038	-0.12	0.375	0.058	-0.013	-0.016	0.022	-0.04	-3.081
0.032	-0.112	0.53	0.047	-0.017	-0.031	-0.001	-0.048	-3.128
0.028	-0.11	0.628	0.007	0.011	-0.03	0.015	-0.045	-3.159
0.051	-0.116	0.598	0.008	0.021	-0.012	0.038	-0.034	-3.177
0.058	-0.115	0.554	0.077	0.003	-0.004	0.04	-0.031	-3.167
0.022	-0.123	0.561	0.086	0	-0.006	0.045	-0.032	-3.139
0.002	-0.129	0.542	-0.002	0.013	-0.004	0.058	-0.02	-3.124
0.022	-0.128	0.523	-0.05	0.009	0.003	0.063	-0.012	-3.115
0.029	-0.128	0.549	-0.012	0.004	0.002	0.05	-0.015	-3.08
0.013	-0.112	0.528	0	0.02	-0.007	0.023	-0.017	-3.015
-0.001	-0.103	0.467	-0.04	0.023	-0.009	0.012	-0.02	-2.95
0.002	-0.118	0.381	-0.053	0.009	-0.001	0.016	-0.026	-2.903
0.015	-0.128	0.258	-0.02	0.008	0.002	0.022	-0.029	-2.841
0.01	-0.139	0.247	0.046	0.004	-0.006	0.041	-0.025	-2.753
0.002	-0.138	0.379	0.071	-0.001	-0.017	0.062	-0.018	-2.688
0.009	-0.117	0.418	0	0.016	-0.018	0.069	-0.018	-2.623
0.011	-0.116	0.286	-0.004	0.029	-0.011	0.063	-0.022	-2.525
0.002	-0.126	0.21	0.097	0.009	-0.005	0.054	-0.023	-2.436
-0.006	-0.117	0.287	0.129	-0.004	-0.012	0.051	-0.019	-2.384
-0.02	-0.106	0.37	0.087	0.023	-0.019	0.04	-0.007	-2.323
-0.025	-0.107	0.404	0.04	0.051	-0.008	0.033	-0.005	-2.223
0.003	-0.129	0.389	0.007	0.043	0.007	0.042	-0.019	-2.12
0.017	-0.157	0.323	0.038	0.01	0.004	0.043	-0.017	-2.039
0.001	-0.143	0.311	0.056	-0.015	-0.012	0.035	-0.009	-1.971
-0.004	-0.11	0.377	0.004	-0.001	-0.008	0.033	-0.021	-1.897
0.004	-0.111	0.495	0.005	0.022	0.008	0.03	-0.015	-1.819
0.015	-0.117	0.666	0.043	0.008	-0.001	0.03	-0.004	-1.746
0.01	-0.098	0.765	0.008	-0.005	-0.018	0.034	-0.012	-1.646
-0.012	-0.087	0.725	-0.003	0.012	-0.018	0.032	-0.011	-1.553
-0.008	-0.104	0.608	0.048	0.025	-0.01	0.032	0.005	-1.517
0.018	-0.132	0.494	0.035	0.033	-0.008	0.048	0.007	-1.451
0.036	-0.153	0.466	-0.022	0.041	-0.007	0.054	-0.007	-1.343
0.035	-0.158	0.507	-0.028	0.036	0.005	0.044	-0.018	-1.28
0.01	-0.148	0.534	0	0.026	0.014	0.047	-0.013	-1.212
0	-0.15	0.548	0.036	0.026	0.006	0.058	-0.012	-1.095
0.02	-0.162	0.605	0.068	0.029	-0.007	0.06	-0.016	-1.015
0.014	-0.155	0.694	0.079	0.027	-0.012	0.065	-0.01	-0.976
-0.003	-0.142	0.754	0.06	0.022	-0.012	0.07	-0.009	-0.918
0.013	-0.154	0.751	0.041	0.018	-0.013	0.069	-0.013	-0.852
0.028	-0.154	0.704	0.03	0.024	-0.008	0.07	-0.009	-0.808
0.008	-0.12	0.681	-0.013	0.032	0.012	0.069	-0.004	-0.784
-0.005	-0.11	0.702	-0.035	0.03	0.028	0.066	0.007	-0.737
0.013	-0.14	0.7	0.004	0.021	0.02	0.054	0.016	-0.646
0.024	-0.156	0.652	0.033	0.007	0.006	0.034	0.003	-0.575
0.003	-0.143	0.609	0.022	-0.007	-0.003	0.032	-0.004	-0.55
-0.014	-0.129	0.607	0.001	0.002	-0.01	0.05	0.012	-0.512
0	-0.133	0.595	-0.002	0.03	-0.012	0.057	0.009	-0.461
0.02	-0.144	0.523	0.017	0.038	-0.005	0.048	-0.004	-0.459
0.012	-0.141	0.472	0.037	0.012	-0.004	0.05	-0.005	-0.469
-0.009	-0.122	0.51	0.021	-0.005	-0.009	0.046	-0.019	-0.436
-0.009	-0.106	0.56	-0.008	0.008	-0.002	0.02	-0.033	-0.411
0.012	-0.116	0.568	-0.002	0.034	0.001	0.02	-0.032	-0.406
0.021	-0.125	0.607	0.029	0.044	-0.012	0.041	-0.049	-0.364
-0.003	-0.099	0.716	0.055	0.004	-0.018	0.037	-0.059	-0.299
-0.018	-0.067	0.795	0.021	-0.017	-0.013	0.025	-0.032	-0.271
0.002	-0.087	0.754	-0.014	0.022	-0.014	0.032	-0.015	-0.276
0	-0.123	0.665	0.051	0.016	-0.021	0.041	-0.021	-0.272
-0.025	-0.104	0.639	0.092	-0.035	-0.025	0.044	-0.019	-0.255
-0.021	-0.08	0.65	0.019	-0.031	-0.012	0.047	-0.012	-0.249
-0.001	-0.115	0.631	-0.028	-0.005	0.009	0.042	-0.002	-0.252
0.015	-0.167	0.597	0.019	-0.019	0.005	0.034	0.003	-0.226
0.032	-0.183	0.554	0.038	-0.025	-0.016	0.046	0.002	-0.174
0.038	-0.165	0.51	-0.029	0.003	-0.009	0.056	0.007	-0.14
0.024	-0.14	0.506	-0.053	0.026	0.01	0.045	0.003	-0.129
-0.005	-0.134	0.575	0.003	0.03	0.001	0.045	-0.002	-0.128
-0.018	-0.137	0.706	0.038	0.02	-0.007	0.061	0.002	-0.15
-0.006	-0.118	0.71	0.047	0.012	-0.001	0.073	-0.009	-0.171
0.007	-0.088	0.468	0.047	0.036	0.004	0.078	-0.026	-0.173
0.018	-0.096	0.281	0	0.063	0.006	0.066	-0.036	-0.179
0.024	-0.134	0.357	-0.035	0.052	-0.002	0.059	-0.045	-0.181
0.012	-0.141	0.44	0.012	0.022	-0.017	0.055	-0.037	-0.155
-0.003	-0.109	0.367	0.04	0.014	-0.013	0.04	-0.027	-0.136
0.002	-0.101	0.294	0.007	0.021	0.008	0.041	-0.027	-0.139
0.023	-0.122	0.286	0.025	0.021	0.011	0.055	-0.017	-0.142
0.026	-0.126	0.306	0.07	0.02	-0.002	0.036	-0.01	-0.163
0.001	-0.119	0.394	0.065	0.014	-0.001	0.013	-0.025	-0.194
-0.016	-0.121	0.505	0.04	-0.002	-0.003	0.023	-0.036	-0.194
0	-0.139	0.463	0.015	0.015	-0.02	0.038	-0.028	-0.191
0.015	-0.16	0.326	-0.001	0.051	-0.025	0.039	-0.014	-0.196
0.013	-0.141	0.312	-0.02	0.039	-0.018	0.034	-0.007	-0.181
0.011	-0.099	0.338	-0.036	0.015	-0.015	0.031	-0.006	-0.154
0.006	-0.111	0.225	-0.002	0.022	-0.013	0.036	-0.011	-0.142
0.004	-0.158	0.024	0.036	0.018	-0.008	0.035	-0.024	-0.159
0.013	-0.161	-0.09	0.015	0.014	-0.008	0.032	-0.03	-0.183
0.004	-0.118	-0.004	-0.013	0.035	-0.011	0.032	-0.032	-0.179
-0.009	-0.094	0.157	0.018	0.036	-0.011	0.03	-0.038	-0.173
-0.001	-0.12	0.229	0.053	0.017	-0.007	0.039	-0.033	-0.189
-0.001	-0.138	0.207	0.016	0.011	-0.002	0.057	-0.03	-0.184
-0.011	-0.131	0.129	-0.004	0.005	-0.005	0.054	-0.034	-0.16
-0.002	-0.144	0.058	0.051	0.003	-0.014	0.038	-0.017	-0.182
0.022	-0.156	0.068	0.053	0.019	-0.016	0.023	-0.002	-0.218
0.026	-0.14	0.216	-0.057	0.023	-0.017	0.017	-0.011	-0.197
0.001	-0.134	0.407	-0.1	0.007	-0.011	0.022	-0.01	-0.171
0.002	-0.148	0.5	0.006	0.003	0.005	0.019	-0.002	-0.195
0.026	-0.144	0.564	0.061	0.011	0.003	0.029	-0.015	-0.231
0.006	-0.131	0.665	0.029	0.022	-0.016	0.054	-0.021	-0.238
-0.021	-0.13	0.765	0.019	0.035	-0.023	0.066	-0.012	-0.218
-0.016	-0.119	0.818	0.021	0.035	-0.011	0.068	-0.012	-0.212
-0.005	-0.106	0.831	0.055	0.022	0.004	0.058	-0.012	-0.223
0.014	-0.127	0.838	0.098	0.019	0.004	0.038	-0.001	-0.211
0.032	-0.153	0.823	0.068	0.029	-0.011	0.033	-0.004	-0.208
0.016	-0.14	0.809	0.011	0.028	-0.019	0.042	-0.018	-0.241
-0.006	-0.128	0.814	0.012	0.03	-0.006	0.051	-0.014	-0.267
0.001	-0.132	0.785	0.026	0.046	0.005	0.054	-0.003	-0.264
0.015	-0.116	0.755	-0.015	0.023	-0.001	0.053	-0.017	-0.26
0.003	-0.103	0.736	-0.025	-0.015	-0.007	0.054	-0.03	-0.265
-0.019	-0.12	0.69	0.032	0.017	0.005	0.056	-0.016	-0.265
-0.001	-0.137	0.652	0.049	0.045	0.016	0.051	-0.006	-0.264
0.043	-0.147	0.621	0.036	0.008	0.01	0.043	-0.016	-0.259
0.049	-0.155	0.587	0.042	-0.015	0.004	0.037	-0.022	-0.233
0.018	-0.134	0.598	0.032	-0.006	0.003	0.037	-0.018	-0.222
0.01	-0.115	0.609	0.032	0.01	-0.001	0.052	-0.012	-0.244
0.021	-0.135	0.564	0.058	0.025	-0.009	0.061	-0.002	-0.25
0.012	-0.147	0.531	0.035	0.022	-0.019	0.058	0.004	-0.233
-0.009	-0.117	0.545	-0.009	0.007	-0.024	0.066	-0.011	-0.246
-0.008	-0.1	0.544	-0.002	-0.002	-0.007	0.07	-0.022	-0.282
0.009	-0.119	0.532	0.027	0	0.011	0.056	-0.01	-0.287
0.008	-0.122	0.541	0.031	0.004	0.007	0.049	-0.004	-0.26
0.003	-0.122	0.552	0.021	0.002	-0.01	0.048	-0.017	-0.234
0.008	-0.146	0.54	0.028	0.001	-0.014	0.038	-0.019	-0.225
0.003	-0.146	0.512	0.036	0.014	-0.002	0.035	-0.001	-0.233
0.004	-0.123	0.495	0.031	0.018	-0.007	0.038	0.017	-0.257
0.007	-0.115	0.476	0.037	-0.001	-0.019	0.03	0.005	-0.299
-0.004	-0.113	0.455	0.029	-0.001	-0.002	0.033	-0.031	-0.321
0.009	-0.127	0.453	0.004	0.018	0.009	0.051	-0.048	-0.311
0.027	-0.157	0.437	0.017	0.017	-0.001	0.058	-0.037	-0.309
0.02	-0.158	0.445	0.034	0.019	-0.003	0.059	-0.021	-0.311
0.02	-0.147	0.574	0.004	0.035	-0.008	0.049	-0.021	-0.295
0.016	-0.129	0.662	0.007	0.022	-0.015	0.029	-0.026	-0.294
0.001	-0.1	0.45	0.079	-0.01	-0.008	0.031	-0.03	-0.322
0.005	-0.114	0.17	0.1	-0.01	-0.014	0.057	-0.04	-0.343
0.004	-0.135	0.207	0.064	0.009	-0.024	0.069	-0.04	-0.343
-0.021	-0.107	0.421	0.063	0.021	-0.016	0.051	-0.024	-0.346
-0.025	-0.098	0.524	0.04	0.027	-0.009	0.041	-0.021	-0.349
0	-0.129	0.53	-0.004	0.012	-0.007	0.05	-0.028	-0.324
0.008	-0.138	0.535	-0.021	-0.007	-0.008	0.033	-0.022	-0.293
-0.004	-0.131	0.542	-0.043	0.023	-0.01	0.016	-0.007	-0.285
0.008	-0.14	0.544	-0.04	0.063	-0.002	0.042	-0.002	-0.265
0.032	-0.152	0.562	0.009	0.056	0.004	0.06	-0.005	-0.227
0.03	-0.151	0.618	0.027	0.03	-0.009	0.043	0.001	-0.233
0.003	-0.129	0.661	0.01	0.022	-0.017	0.028	0.013	-0.265
-0.014	-0.12	0.595	0.002	0.022	-0.005	0.027	0.015	-0.266
0.001	-0.141	0.466	-0.015	0.026	0.005	0.027	0.002	-0.27
0.014	-0.132	0.428	-0.014	0.02	0.003	0.031	-0.015	-0.301
0	-0.1	0.467	0.002	0.013	0.009	0.044	-0.015	-0.308
-0.017	-0.104	0.477	-0.01	0.02	0.019	0.041	-0.006	-0.279
-0.014	-0.123	0.438	-0.003	0.017	0.009	0.027	-0.016	-0.273
0.012	-0.135	0.349	0.008	0.012	-0.012	0.041	-0.033	-0.298
0.024	-0.133	0.286	0.001	0.012	-0.016	0.054	-0.03	-0.293
0	-0.106	0.372	0.023	-0.001	-0.011	0.047	-0.034	-0.278
-0.02	-0.087	0.523	0.028	-0.004	-0.006	0.047	-0.052	-0.304
-0.004	-0.102	0.581	-0.007	0.014	-0.009	0.056	-0.042	-0.325
0.013	-0.116	0.576	-0.013	0.013	-0.022	0.048	-0.018	-0.314
-0.003	-0.098	0.598	-0.012	-0.01	-0.02	0.03	-0.019	-0.313
-0.01	-0.089	0.645	-0.051	-0.006	0	0.031	-0.025	-0.321
0.01	-0.132	0.696	-0.065	0.021	0.002	0.047	-0.022	-0.313
0.012	-0.166	0.745	0	0.018	-0.014	0.068	-0.026	-0.301
-0.002	-0.148	0.761	0.072	-0.007	-0.008	0.076	-0.029	-0.295
0.002	-0.128	0.724	0.062	-0.001	0.004	0.055	-0.016	-0.286
0.004	-0.129	0.64	0.038	0.021	-0.004	0.036	-0.013	-0.282
0	-0.134	0.59	0.074	0.013	-0.011	0.052	-0.027	-0.281
0.023	-0.134	0.66	0.069	0.016	-0.013	0.069	-0.023	-0.27
0.027	-0.132	0.771	0.007	0.035	-0.018	0.049	-0.023	-0.271
0.016	-0.139	0.775	-0.014	0.038	-0.006	0.016	-0.046	-0.288
0.033	-0.133	0.64	-0.006	0.048	-0.004	0.019	-0.048	-0.299
0.029	-0.108	0.479	0.015	0.041	-0.022	0.045	-0.038	-0.306
0.008	-0.113	0.481	0.019	0.018	-0.021	0.05	-0.042	-0.307
0.002	-0.139	0.632	-0.017	0.024	-0.001	0.037	-0.037	-0.312
0.001	-0.156	0.631	-0.004	0.024	0.008	0.036	-0.029	-0.313
0.016	-0.162	0.415	0.042	0.008	0	0.037	-0.024	-0.291
0.019	-0.152	0.248	0.039	0.023	-0.004	0.035	-0.008	-0.271
-0.006	-0.121	0.204	0.016	0.054	0.007	0.038	-0.002	-0.275
-0.006	-0.091	0.245	-0.003	0.05	0.01	0.027	-0.013	-0.286
0.015	-0.107	0.329	0	0.025	0.005	0.02	-0.015	-0.276
0.012	-0.136	0.315	0.015	0.023	0.006	0.035	-0.006	-0.26
-0.002	-0.121	0.235	0.003	0.032	0	0.032	-0.005	-0.287
0.007	-0.119	0.184	0	0.024	-0.002	0.017	-0.011	-0.317
0.02	-0.15	0.116	0.008	0.014	-0.006	0.026	-0.01	-0.299
0.015	-0.152	0.094	-0.007	0.028	-0.022	0.046	-0.01	-0.287
0.006	-0.109	0.165	0.012	0.023	-0.018	0.062	-0.02	-0.295
-0.001	-0.074	0.136	0.044	-0.008	-0.004	0.058	-0.016	-0.299
-0.008	-0.097	0.014	0.02	0.021	-0.011	0.037	-0.012	-0.306
0.007	-0.13	0.042	0.008	0.042	-0.018	0.031	-0.023	-0.304
0.032	-0.137	0.196	0.035	-0.013	-0.006	0.031	-0.019	-0.296
0.017	-0.128	0.341	0.035	-0.027	0.005	0.014	-0.012	-0.295
-0.01	-0.111	0.454	0.034	0.011	-0.004	0.011	-0.029	-0.289
-0.004	-0.114	0.507	0.061	0.024	-0.015	0.036	-0.041	-0.291
0.003	-0.118	0.53	0.07	0.015	-0.013	0.053	-0.034	-0.3
-0.012	-0.096	0.557	0.063	-0.008	-0.01	0.044	-0.026	-0.295
-0.029	-0.084	0.552	0.064	-0.011	-0.005	0.028	-0.021	-0.293
-0.016	-0.111	0.512	0.056	0.02	0	0.023	-0.021	-0.291
0.02	-0.15	0.465	0.037	0.028	0.002	0.034	-0.026	-0.28
0.03	-0.153	0.447	0.041	0.009	0.005	0.041	-0.015	-0.265
0.02	-0.136	0.495	0.067	0	0.006	0.043	0.003	-0.261
0.014	-0.142	0.604	0.068	-0.003	0	0.058	0.004	-0.291
0.013	-0.154	0.727	0.066	-0.011	-0.009	0.068	0.005	-0.314
0.008	-0.148	0.818	0.084	-0.023	-0.016	0.073	0.017	-0.295
-0.004	-0.121	0.858	0.059	-0.03	-0.015	0.087	0.025	-0.28
0.001	-0.11	0.834	-0.014	-0.021	-0.009	0.088	0.023	-0.265
0.031	-0.139	0.78	-0.042	0.007	-0.006	0.07	0.014	-0.243
0.031	-0.164	0.753	-0.006	0.045	0.003	0.058	-0.002	-0.238
0.001	-0.152	0.742	0.022	0.051	0.013	0.058	-0.014	-0.235
0.003	-0.14	0.733	0.023	0.029	0.006	0.056	-0.02	-0.246
0.027	-0.16	0.74	0.025	0.031	-0.003	0.068	-0.024	-0.277
0.032	-0.172	0.726	0.018	0.029	-0.01	0.092	-0.034	-0.291
0.023	-0.155	0.637	-0.005	0.017	-0.013	0.069	-0.049	-0.284
-0.003	-0.139	0.513	-0.005	0.03	-0.001	0.029	-0.051	-0.285
-0.015	-0.134	0.453	0.017	0.031	0	0.039	-0.037	-0.312
0.002	-0.137	0.48	0.025	0.012	-0.016	0.038	-0.022	-0.312
0.009	-0.137	0.548	0.021	0.013	-0.018	0.009	-0.011	-0.266
0.002	-0.116	0.6	-0.006	0.029	-0.017	0.017	-0.003	-0.262
-0.014	-0.105	0.572	-0.045	0.033	-0.015	0.059	-0.007	-0.29
-0.023	-0.127	0.489	0.01	0.006	-0.006	0.088	-0.016	-0.268
-0.01	-0.129	0.458	0.085	-0.025	-0.014	0.083	-0.016	-0.236
0.007	-0.113	0.476	0.027	-0.009	-0.024	0.065	-0.016	-0.237
0.019	-0.124	0.503	-0.026	0.025	-0.013	0.073	-0.014	-0.255
0.011	-0.121	0.55	0.028	0.037	-0.004	0.079	0	-0.284
-0.012	-0.107	0.587	0.069	0.03	-0.003	0.016	-0.001	-0.307
-0.002	-0.118	0.61	0.047	0.022	0.001	-0.05	-0.029	-0.311
0.009	-0.117	0.616	0.023	0.026	-0.004	-0.013	-0.049	-0.299
-0.003	-0.106	0.54	0.04	0.028	-0.009	0.04	-0.037	-0.292
0.013	-0.128	0.44	0.061	0.014	0.003	0.047	-0.021	-0.314
0.011	-0.144	0.411	0.029	0.018	0.005	0.052	-0.026	-0.336
-0.026	-0.125	0.434	-0.029	0.045	0	0.047	-0.033	-0.337
-0.016	-0.113	0.495	-0.042	0.044	0.003	0.027	-0.036	-0.336
0.013	-0.121	0.553	0.005	0.015	0.001	0.005	-0.031	-0.328
0.008	-0.124	0.595	0.024	0.007	-0.003	0.007	-0.023	-0.305
0.007	-0.12	0.622	-0.028	0.02	-0.006	0.036	-0.027	-0.268
-0.001	-0.115	0.49	-0.053	0.03	0.002	0.052	-0.035	-0.258
-0.011	-0.111	0.27	0.009	0.021	0.017	0.042	-0.03	-0.306
0.022	-0.13	0.203	0.033	0.005	-0.005	0.021	-0.025	-0.338
0.031	-0.133	0.183	0.005	-0.001	-0.036	0.017	-0.029	-0.308
-0.001	-0.104	0.145	0.061	0.003	-0.02	0.038	-0.03	-0.278
0.008	-0.116	0.204	0.093	0.026	-0.005	0.038	-0.028	-0.279
0.029	-0.155	0.258	0.031	0.021	-0.02	0.009	-0.02	-0.28
0.017	-0.143	0.25	0.032	-0.023	-0.027	0.001	-0.008	-0.261
0.014	-0.115	0.311	0.042	-0.008	-0.018	0.025	-0.001	-0.252
0.02	-0.124	0.416	0.011	0.031	0.006	0.05	-0.004	-0.264
0.019	-0.149	0.443	0.034	0.02	0.016	0.041	-0.008	-0.257
0.027	-0.157	0.433	0.022	0.009	-0.005	0.012	-0.005	-0.244
0.02	-0.138	0.462	-0.037	0.019	-0.015	0.017	0.001	-0.252
-0.007	-0.112	0.504	-0.026	0.024	-0.007	0.031	0.006	-0.249
0.001	-0.118	0.526	0.018	0.035	-0.011	0.026	0.003	-0.248
0.018	-0.139	0.536	0.012	0.044	-0.016	0.049	-0.015	-0.274
-0.001	-0.132	0.562	-0.016	0.035	-0.012	0.076	-0.02	-0.283
-0.016	-0.114	0.617	-0.009	0.038	-0.009	0.055	-0.011	-0.27
0.002	-0.12	0.672	0.032	0.046	-0.008	0.033	-0.012	-0.294
0.017	-0.162	0.67	0.056	0.027	-0.005	0.043	-0.022	-0.34
0.006	-0.179	0.644	0.05	0	-0.002	0.061	-0.039	-0.348
0.002	-0.14	0.672	0.057	0.006	-0.002	0.073	-0.044	-0.34
0.009	-0.108	0.706	0.083	0.032	-0.008	0.075	-0.036	-0.349
0.005	-0.119	0.687	0.111	0.032	-0.004	0.061	-0.038	-0.336
0.021	-0.153	0.691	0.115	0.008	0.003	0.051	-0.036	-0.3
0.022	-0.152	0.735	0.072	-0.005	0.001	0.063	-0.022	-0.278
-0.008	-0.107	0.742	0.043	0.005	-0.001	0.06	-0.015	-0.284
-0.008	-0.097	0.727	0.043	0.033	0.006	0.032	-0.022	-0.304
0.012	-0.121	0.711	0.02	0.037	0.012	0.034	-0.031	-0.301
0.021	-0.128	0.67	0.006	0.016	0.012	0.051	-0.023	-0.293
0.014	-0.128	0.653	0.019	0.017	0.006	0.027	-0.026	-0.312
0.002	-0.135	0.672	0.061	0.019	-0.004	0.013	-0.045	-0.315
0	-0.152	0.658	0.108	-0.006	-0.009	0.045	-0.034	-0.294
-0.004	-0.152	0.632	0.076	-0.012	0.003	0.059	-0.016	-0.291
-0.012	-0.126	0.6	0.026	0.012	0.014	0.025	-0.015	-0.29
-0.007	-0.118	0.542	0.046	0.018	0.004	-0.004	-0.018	-0.268
0.015	-0.126	0.512	0.078	0.019	0.008	0.016	-0.072	-0.286
0.019	-0.12	0.472	0.072	0.045	0.023	0.058	-0.12	-0.342
-0.003	-0.123	0.369	0.061	0.042	0.008	0.074	-0.045	-0.338
-0.001	-0.127	0.328	0.142	0	-0.011	0.063	0.051	-0.281
0.021	-0.121	0.439	0.237	-0.001	-0.006	0.003	0.042	-0.246
0.029	-0.137	0.582	0.167	0.024	-0.004	-0.063	0.005	-0.234
0.018	-0.142	0.616	0.059	0.012	-0.02	0.002	0.017	-0.223
-0.008	-0.097	0.564	0.054	0.004	-0.032	0.166	0.032	-0.232
-0.013	-0.088	0.525	0.057	0.032	-0.019	0.249	0.003	-0.262
-0.002	-0.133	0.496	0.051	0.031	-0.004	0.248	-0.022	-0.278
-0.008	-0.142	0.437	0.08	-0.012	-0.015	0.243	-0.002	-0.286
-0.009	-0.13	0.423	0.063	-0.031	-0.023	0.209	0.025	-0.297
-0.007	-0.138	0.484	-0.03	-0.017	-0.006	0.138	0.035	-0.285
-0.005	-0.131	0.532	-0.059	-0.017	0.003	0.061	0.043	-0.253
0.017	-0.127	0.528	0.016	-0.022	-0.011	-0.017	0.04	-0.231
0.04	-0.151	0.46	0.056	-0.011	-0.025	-0.044	0.023	-0.234
0.036	-0.143	0.372	0.036	-0.004	-0.021	0.006	0.015	-0.24
0.014	-0.114	0.329	0.037	0.013	-0.018	0.045	-0.002	-0.254
0.001	-0.131	0.345	0.038	0.029	-0.022	0.04	-0.033	-0.294
-0.001	-0.154	0.422	0.024	0.021	-0.01	0.027	-0.049	-0.314
-0.001	-0.134	0.41	0.027	0.037	0.003	0.005	-0.045	-0.302
0.007	-0.108	0.252	0.025	0.079	0.003	-0.012	-0.026	-0.302
0.011	-0.103	0.223	0.02	0.071	0.003	-0.03	-0.02	-0.296
0.009	-0.116	0.3	0.044	0.035	-0.004	-0.066	-0.041	-0.268
0.007	-0.127	0.242	0.044	0.028	-0.019	-0.089	-0.05	-0.251
-0.005	-0.111	0.238	0.003	0.021	-0.024	-0.076	-0.036	-0.258
-0.019	-0.105	0.25	0.071	0.006	-0.011	-0.019	-0.032	-0.288
-0.005	-0.127	0.001	0.206	0.007	0.008	0.036	-0.034	-0.311
0.008	-0.115	-0.182	0.154	0.003	0.002	0.007	-0.026	-0.313
-0.002	-0.073	-0.036	0.024	-0.001	-0.019	-0.061	-0.024	-0.3
-0.004	-0.087	0.16	0.047	0.007	-0.017	-0.056	-0.042	-0.271
0.011	-0.134	0.277	0.088	0.014	-0.004	-0.007	-0.059	-0.264
0.016	-0.125	0.414	0.048	0.011	-0.01	0.017	-0.049	-0.263
0.003	-0.076	0.556	0.005	0.008	-0.016	0.051	-0.025	-0.217
-0.01	-0.066	0.624	-0.049	0.026	-0.012	0.095	-0.019	-0.196
0.002	-0.097	0.636	-0.069	0.043	-0.01	0.09	-0.028	-0.267
0.029	-0.118	0.627	-0.011	0.03	-0.008	0.06	-0.027	-0.338
0.022	-0.114	0.619	0.022	0.017	-0.008	0.055	-0.014	-0.315
-0.008	-0.096	0.706	0.014	0.02	-0.013	0.067	-0.016	-0.292
-0.006	-0.09	0.857	0.003	0.016	-0.015	0.087	-0.032	-0.348
0.016	-0.119	0.901	-0.046	0.007	-0.008	0.114	-0.025	-0.378
0.024	-0.162	0.789	-0.114	0.005	-0.003	0.117	-0.008	-0.34
0.016	-0.188	0.597	-0.142	0.006	-0.006	0.087	-0.012	-0.308
0.001	-0.196	0.475	-0.144	0.012	-0.005	0.068	-0.007	-0.307
0.009	-0.195	0.474	-0.172	0.02	0.002	0.068	0.011	-0.314
0.025	-0.188	0.508	-0.195	0.021	0.002	0.054	0.01	-0.313
0.01	-0.159	0.563	-0.139	0.014	-0.007	0.049	-0.005	-0.306
-0.003	-0.123	0.582	-0.093	0.009	-0.013	0.072	-0.01	-0.291
0.014	-0.133	0.555	-0.148	0.019	-0.003	0.093	-0.006	-0.281
0.023	-0.149	0.604	-0.165	0.039	0.008	0.1	-0.016	-0.284
0.003	-0.126	0.639	-0.143	0.029	0.002	0.092	-0.038	-0.284
-0.012	-0.114	0.569	-0.246	-0.002	-0.009	0.07	-0.042	-0.28
0.007	-0.124	0.528	-0.317	0.001	-0.013	0.052	-0.03	-0.273
0.027	-0.125	0.553	-0.235	0.017	-0.018	0.042	-0.025	-0.259
0.018	-0.119	0.583	-0.252	0.001	-0.02	0.025	-0.032	-0.266
0.007	-0.11	0.643	-0.427	0.011	-0.002	0.02	-0.04	-0.279
0.005	-0.114	0.7	-0.505	0.053	0.021	0.041	-0.041	-0.272
0	-0.124	0.695	-0.434	0.046	0.019	0.057	-0.028	-0.275
0.004	-0.118	0.701	-0.418	0.015	0.002	0.058	-0.005	-0.291
0.012	-0.117	0.694	-0.492	0.027	-0.016	0.05	-0.002	-0.284
0.015	-0.137	0.6	-0.517	0.026	-0.02	0.035	-0.018	-0.27
0.023	-0.166	0.496	-0.469	-0.002	-0.009	0.033	-0.018	-0.276
0.025	-0.175	0.447	-0.448	0.019	-0.011	0.047	-0.002	-0.277
0.02	-0.16	0.469	-0.533	0.043	-0.007	0.018	0.01	-0.274
0.02	-0.15	0.554	-0.608	0.028	0.012	-0.041	0.006	-0.292
0.005	-0.123	0.626	-0.53	0.016	0.01	-0.019	-0.009	-0.316
-0.011	-0.101	0.596	-0.457	-0.005	0.004	0.047	-0.003	-0.33
0.003	-0.128	0.458	-0.505	-0.001	0.005	0.059	0.012	-0.322
0.007	-0.137	0.347	-0.476	0.025	-0.002	0.049	0.005	-0.297
-0.01	-0.12	0.373	-0.31	-0.006	-0.003	0.047	-0.004	-0.276
-0.006	-0.139	0.484	-0.193	-0.026	-0.004	0.053	-0.009	-0.257
0.014	-0.159	0.594	-0.175	0.017	-0.014	0.068	-0.018	-0.228
0.019	-0.144	0.637	-0.303	0.028	-0.017	0.065	-0.027	-0.222
0.001	-0.123	0.619	-0.587	0.015	-0.002	0.053	-0.038	-0.274
-0.008	-0.136	0.578	-0.476	0.021	0.007	0.051	-0.045	-0.35
0.005	-0.167	0.499	-0.112	0.012	-0.003	0.054	-0.041	-0.38
0.013	-0.146	0.456	-0.324	0.015	-0.009	0.053	-0.043	-0.359
-0.001	-0.102	0.493	-0.325	0.035	-0.002	0.043	-0.05	-0.335
-0.005	-0.11	0.47	0.49	0.022	-0.005	0.023	-0.045	-0.306
0.012	-0.128	0.392	1.017	0.015	-0.02	0.015	-0.042	-0.262
0.004	-0.107	0.438	1.052	0.022	-0.029	0.032	-0.044	-0.239
-0.004	-0.097	0.58	1.138	-0.002	-0.019	0.056	-0.052	-0.257
0.018	-0.111	0.749	1.131	-0.014	-0.002	0.059	-0.054	-0.28
0.011	-0.1	0.903	1.012	0.006	-0.003	0.048	-0.031	-0.287
-0.014	-0.082	0.708	0.972	0.024	-0.012	0.052	-0.016	-0.308
-0.003	-0.093	0.255	0.878	0.031	0	0.053	-0.028	-0.32
0.017	-0.12	0.164	0.694	0.036	0.016	0.033	-0.03	-0.305
0.025	-0.148	0.394	0.609	0.032	0.007	0.029	-0.01	-0.284
0.028	-0.163	0.536	0.6	0.007	-0.011	0.046	0.01	-0.246
0.016	-0.152	0.569	0.574	-0.017	-0.008	0.051	0.027	-0.223
0.005	-0.131	0.616	0.544	-0.022	0.011	0.048	0.034	-0.244
0.012	-0.121	0.708	0.5	-0.036	0.013	0.05	0.023	-0.257
0.009	-0.131	0.758	0.488	-0.062	-0.003	0.055	0.015	-0.253
-0.006	-0.15	0.764	0.539	-0.067	-0.014	0.064	0.024	-0.26
-0.002	-0.159	0.788	0.565	-0.033	-0.009	0.071	0.038	-0.261
0.018	-0.152	0.781	0.489	0.016	-0.003	0.064	0.045	-0.251
0.023	-0.137	0.786	0.334	0.024	-0.006	0.054	0.04	-0.249
0.007	-0.131	0.84	0.209	0.009	-0.008	0.049	0.025	-0.249
-0.006	-0.132	0.814	0.2	0.027	-0.003	0.049	0.002	-0.235
-0.009	-0.116	0.669	0.257	0.06	-0.008	0.052	-0.023	-0.241
-0.008	-0.121	0.492	0.327	0.061	-0.015	0.054	-0.047	-0.287
0.007	-0.155	0.412	0.38	0.045	-0.005	0.048	-0.063	-0.329
0.008	-0.144	0.511	0.299	0.049	0.005	0.032	-0.059	-0.346
-0.018	-0.106	0.621	0.115	0.06	-0.001	0.02	-0.058	-0.354
-0.022	-0.113	0.549	-0.008	0.062	-0.011	0.018	-0.067	-0.344
-0.003	-0.126	0.309	-0.07	0.061	-0.018	0.01	-0.048	-0.313
0.003	-0.117	-0.013	-0.08	0.054	-0.019	-0.003	-0.019	-0.293
-0.006	-0.114	-0.244	0.015	0.041	-0.012	-0.011	-0.02	-0.293
-0.012	-0.107	-0.231	0.13	0.031	-0.011	-0.014	-0.025	-0.304
-0.001	-0.105	-0.112	0.165	0.023	-0.017	-0.026	-0.022	-0.337
0.009	-0.113	-0.143	0.147	0.015	-0.013	-0.034	-0.023	-0.367
0	-0.103	-0.246	0.068	0.016	-0.013	-0.015	-0.028	-0.357
-0.007	-0.097	-0.263	-0.048	0.027	-0.024	0.007	-0.038	-0.303
0.004	-0.111	-0.247	-0.107	0.034	-0.019	0.01	-0.041	-0.248
0.032	-0.128	-0.188	-0.182	0.038	-0.008	0.002	-0.027	-0.255
0.039	-0.122	-0.175	-0.256	0.019	-0.009	-0.014	-0.019	-0.279
0.016	-0.103	-0.319	-0.204	-0.006	-0.01	-0.016	-0.012	-0.25
0.013	-0.123	-0.418	-0.139	0.01	-0.001	0.01	-0.011	-0.254
0.021	-0.139	-0.354	-0.108	0.016	-0.002	0.033	-0.025	-0.35
0.009	-0.116	-0.2	-0.077	-0.003	-0.019	0.031	-0.027	-0.398
0	-0.114	0.094	-0.1	0.005	-0.02	0.043	-0.02	-0.303
-0.006	-0.116	0.512	-0.124	0.022	-0.01	0.071	-0.026	-0.221
-0.004	-0.117	0.859	-0.129	0.026	-0.006	0.074	-0.025	-0.227
0.017	-0.151	1.063	-0.139	0.021	-0.001	0.087	-0.016	-0.238
0.018	-0.163	1.198	-0.109	0.011	-0.008	0.105	-0.033	-0.232
0.01	-0.146	1.267	-0.085	0.013	-0.02	0.085	-0.043	-0.246
0.026	-0.148	1.256	-0.126	0.023	-0.012	0.069	-0.017	-0.29
0.03	-0.154	1.23	-0.174	0.025	0.01	0.072	-0.009	-0.31
0.021	-0.157	1.221	-0.158	0.009	0.011	0.076	-0.028	-0.29
0.003	-0.142	1.195	-0.06	-0.014	0.002	0.098	-0.03	-0.279
-0.027	-0.099	1.136	-0.027	-0.008	0.002	0.104	-0.023	-0.274
-0.036	-0.087	1.034	-0.127	0.014	-0.003	0.085	-0.025	-0.259
-0.024	-0.114	0.897	-0.117	0.009	-0.004	0.075	-0.025	-0.27
0	-0.127	0.79	-0.019	-0.004	0.015	0.058	-0.013	-0.303
0.023	-0.144	0.732	-0.066	0.027	0.014	0.041	-0.003	-0.308
0.017	-0.164	0.701	-0.119	0.052	-0.004	0.055	-0.009	-0.287
0.006	-0.155	0.678	-0.088	0.023	-0.016	0.076	-0.012	-0.273
-0.006	-0.134	0.646	-0.106	0.007	-0.027	0.085	-0.006	-0.279
-0.019	-0.116	0.627	-0.097	0.023	-0.023	0.098	-0.014	-0.291
-0.004	-0.112	0.624	-0.005	0.011	-0.002	0.099	-0.018	-0.292
0.019	-0.13	0.631	-0.011	-0.002	0.003	0.068	-0.008	-0.295
0.024	-0.14	0.674	-0.107	0.02	-0.01	0.041	-0.009	-0.292
0.022	-0.132	0.692	-0.101	0.039	-0.012	0.045	-0.014	-0.29
0.016	-0.121	0.633	-0.043	0.033	0.002	0.05	0.002	-0.306
0.006	-0.104	0.59	-0.034	0.016	0.009	0.033	0.013	-0.312
0	-0.096	0.612	-0.039	-0.003	-0.003	0.025	-0.009	-0.31
0.009	-0.123	0.645	-0.08	-0.008	-0.009	0.038	-0.032	-0.307
0.025	-0.145	0.642	-0.134	0.006	0.004	0.045	-0.028	-0.278
0.028	-0.124	0.599	-0.152	0.017	0.007	0.041	-0.019	-0.239
0.023	-0.112	0.578	-0.174	0.023	-0.008	0.041	-0.007	-0.245
0.023	-0.129	0.584	-0.186	0.032	-0.007	0.045	0.005	-0.285
0.018	-0.139	0.542	-0.126	0.035	0.01	0.036	0.001	-0.283
0.021	-0.156	0.487	-0.074	0.029	0.019	0.016	-0.003	-0.26
0.031	-0.165	0.503	-0.129	0.028	0.013	0.021	-0.013	-0.275
0.016	-0.142	0.591	-0.204	0.029	0.002	0.041	-0.032	-0.296
-0.002	-0.13	0.692	-0.204	0.022	-0.001	0.039	-0.035	-0.288
0.007	-0.14	0.697	-0.172	0.023	0.002	0.04	-0.025	-0.281
0.013	-0.132	0.607	-0.123	0.016	0.003	0.064	-0.018	-0.295
-0.005	-0.102	0.585	-0.092	-0.008	0.008	0.067	-0.019	-0.299
-0.01	-0.094	0.645	-0.172	-0.003	0.005	0.048	-0.027	-0.288
0.008	-0.119	0.62	-0.268	0.027	-0.013	0.052	-0.026	-0.296
0.018	-0.151	0.474	-0.243	0.039	-0.011	0.06	-0.017	-0.291
0.013	-0.166	0.305	-0.126	0.017	0.002	0.045	-0.019	-0.254
0.007	-0.151	0.194	-0.038	-0.003	-0.008	0.037	-0.02	-0.251
0.006	-0.116	0.146	-0.095	0.006	-0.015	0.046	-0.012	-0.28
-0.003	-0.099	0.124	-0.165	0.01	-0.006	0.052	-0.009	-0.282
-0.007	-0.12	0.144	-0.131	-0.01	-0.005	0.05	-0.008	-0.281
0.007	-0.14	0.221	-0.153	-0.016	-0.016	0.033	-0.011	-0.307
0	-0.125	0.302	-0.177	-0.007	-0.02	0.021	-0.018	-0.309
-0.019	-0.105	0.334	-0.092	-0.004	-0.008	0.04	-0.015	-0.282
-0.013	-0.124	0.271	-0.026	-0.003	-0.004	0.056	-0.012	-0.267
0.008	-0.153	0.138	-0.002	-0.013	-0.018	0.049	-0.016	-0.263
0.019	-0.157	0.064	-0.016	-0.018	-0.024	0.041	0	-0.257
0.015	-0.143	0.09	-0.082	0.012	-0.014	0.043	0.012	-0.245
0.008	-0.114	0.181	-0.061	0.037	0	0.05	-0.007	-0.246
0.019	-0.108	0.3	0.035	0.028	0.009	0.042	-0.016	-0.265
0.012	-0.12	0.341	0.061	0.015	0.005	0.02	-0.012	-0.277
-0.028	-0.094	0.304	0.052	0.016	-0.01	0.017	-0.022	-0.282
-0.03	-0.095	0.31	0.036	0.037	-0.018	0.036	-0.037	-0.3
0.012	-0.141	0.376	-0.007	0.055	-0.009	0.05	-0.042	-0.306
0.016	-0.147	0.463	0.007	0.034	-0.004	0.043	-0.031	-0.286
-0.013	-0.126	0.573	0.071	0.005	-0.019	0.03	-0.018	-0.286
-0.004	-0.123	0.67	0.108	0.017	-0.024	0.039	-0.014	-0.313
0.021	-0.143	0.678	0.174	0.019	-0.009	0.053	-0.008	-0.33
0.011	-0.145	0.686	0.26	-0.009	-0.006	0.044	-0.006	-0.331
-0.006	-0.108	0.757	0.265	-0.013	-0.006	0.022	-0.014	-0.331
-0.005	-0.092	0.718	0.231	0.011	0.002	0.011	-0.018	-0.317
0.004	-0.106	0.643	0.252	0.033	-0.006	0.026	-0.01	-0.287
0.016	-0.116	0.756	0.291	0.029	-0.018	0.047	-0.009	-0.275
0.02	-0.128	0.902	0.275	0.026	-0.007	0.046	-0.023	-0.286
0.006	-0.139	0.857	0.278	0.037	0.004	0.039	-0.027	-0.3
-0.004	-0.142	0.671	0.327	0.02	-0.002	0.045	-0.026	-0.304
0.015	-0.139	0.496	0.33	0.003	-0.014	0.038	-0.028	-0.293
0.027	-0.124	0.398	0.324	0.008	-0.017	0.009	-0.013	-0.287
0.021	-0.12	0.36	0.352	0.011	-0.013	0	-0.005	-0.288
0.015	-0.123	0.381	0.347	0.025	-0.015	0.006	-0.026	-0.284
0.002	-0.119	0.442	0.35	0.03	-0.017	0.001	-0.046	-0.287
-0.012	-0.129	0.481	0.418	0.007	-0.013	0.006	-0.045	-0.287
-0.015	-0.131	0.485	0.518	0.011	-0.009	0.014	-0.037	-0.275
-0.011	-0.133	0.465	0.621	0.033	-0.002	0.016	-0.032	-0.269
0.006	-0.159	0.428	0.67	0.036	0.005	0.045	-0.029	-0.274
0.025	-0.158	0.408	0.647	0.041	-0.003	0.064	-0.02	-0.277
0.027	-0.126	0.414	0.63	0.036	-0.016	0.05	-0.017	-0.282
0.011	-0.117	0.429	0.594	0.011	-0.019	0.048	-0.027	-0.297
0	-0.119	0.422	0.472	0.025	-0.011	0.058	-0.025	-0.293
0.008	-0.121	0.366	0.406	0.047	-0.003	0.056	-0.015	-0.279
0.008	-0.125	0.344	0.459	0.018	0.005	0.053	-0.029	-0.294
0.003	-0.108	0.421	0.522	0	-0.007	0.055	-0.028	-0.327
0.021	-0.115	0.493	0.488	0.017	-0.021	0.053	-0.007	-0.331
0.019	-0.154	0.49	0.323	0.01	-0.001	0.052	-0.008	-0.31
-0.004	-0.146	0.512	0.228	0.006	0.004	0.059	-0.018	-0.296
0.01	-0.116	0.602	0.264	0.03	-0.013	0.058	-0.019	-0.287
0.021	-0.115	0.67	0.314	0.026	-0.004	0.052	-0.017	-0.284
-0.004	-0.118	0.695	0.296	-0.004	-0.004	0.047	-0.011	-0.277
-0.012	-0.114	0.702	-0.069	-0.003	-0.019	0.041	-0.003	-0.261
-0.001	-0.122	0.691	-0.448	0.023	-0.003	0.055	-0.009	-0.258
0	-0.126	0.697	-0.226	0.033	0.016	0.071	-0.027	-0.268
-0.001	-0.123	0.674	0.165	0.009	0.005	0.057	-0.03	-0.278
-0.004	-0.143	0.542	0.243	-0.02	-0.01	0.044	-0.019	-0.293
-0.012	-0.16	0.421	0.181	-0.013	-0.018	0.053	-0.017	-0.3
-0.001	-0.14	0.44	0.088	0.025	-0.014	0.06	-0.023	-0.292
0.021	-0.116	0.529	-0.161	0.051	0.007	0.059	-0.022	-0.286
0.021	-0.124	0.578	-0.594	0.054	0.012	0.064	-0.017	-0.283
0	-0.132	0.573	-0.804	0.051	-0.006	0.071	-0.026	-0.278
-0.013	-0.115	0.524	-0.48	0.031	-0.005	0.062	-0.027	-0.279
0.008	-0.131	0.424	-0.169	0.018	0.018	0.039	-0.015	-0.298
0.032	-0.166	0.334	-0.15	0.027	0.009	0.027	-0.014	-0.308
0.027	-0.153	0.358	0.066	0.011	-0.024	0.03	-0.014	-0.293
0.017	-0.136	0.426	0.127	0.001	-0.012	0.036	-0.005	-0.284
0.018	-0.143	0.424	-0.237	0.034	0.018	0.042	-0.005	-0.282
0.021	-0.134	0.426	-0.236	0.026	0.001	0.05	-0.018	-0.273
0.017	-0.12	0.459	0.052	-0.027	-0.023	0.054	-0.019	-0.271
0.005	-0.126	0.474	0.023	-0.026	-0.008	0.04	-0.015	-0.272
0.004	-0.135	0.509	-0.179	0.033	0.003	0.026	-0.027	-0.262
0.007	-0.119	0.559	-0.236	0.075	0	0.032	-0.031	-0.262
-0.007	-0.099	0.569	-0.077	0.058	0.008	0.038	-0.023	-0.286
-0.018	-0.11	0.556	0.005	0.019	0.003	0.035	-0.02	-0.296
-0.005	-0.122	0.562	-0.076	0.018	-0.012	0.034	-0.021	-0.279
0.007	-0.111	0.579	-0.06	0.027	0	0.039	-0.023	-0.271
0.006	-0.125	0.552	-0.093	0.016	0.008	0.052	-0.03	-0.28
0.008	-0.161	0.507	-0.284	0.02	-0.009	0.059	-0.034	-0.29
0.004	-0.142	0.511	-0.432	0.027	-0.018	0.053	-0.03	-0.294
-0.009	-0.095	0.526	-0.382	0.015	-0.015	0.041	-0.024	-0.303
0.007	-0.107	0.507	-0.188	0.001	-0.006	0.03	-0.023	-0.32
0.037	-0.152	0.465	-0.076	0.001	0.002	0.036	-0.019	-0.311
0.019	-0.154	0.444	-0.004	0.006	-0.004	0.049	-0.008	-0.281
-0.01	-0.124	0.472	0.019	-0.002	-0.01	0.042	-0.006	-0.28
0.009	-0.117	0.491	-0.096	0.001	-0.009	0.04	-0.011	-0.297
0.035	-0.117	0.475	-0.069	0.01	-0.014	0.055	-0.012	-0.292
0.007	-0.083	0.473	0.109	-0.018	-0.017	0.061	-0.006	-0.267
-0.023	-0.073	0.481	0.038	-0.029	-0.009	0.061	0.001	-0.263
0.004	-0.117	0.493	-0.215	0.022	-0.011	0.058	0.004	-0.291
0.026	-0.13	0.52	-0.276	0.057	-0.023	0.043	-0.003	-0.304
0.013	-0.111	0.523	-0.288	0.035	-0.016	0.031	-0.008	-0.287
0.006	-0.121	0.507	-0.444	0.01	0.004	0.034	-0.002	-0.285
0.003	-0.118	0.511	-0.506	-0.002	-0.001	0.038	0.009	-0.296
0.004	-0.117	0.517	-0.432	0	-0.026	0.049	0.013	-0.272
0.021	-0.161	0.529	-0.382	0.019	-0.023	0.071	0.001	-0.235
0.018	-0.181	0.528	-0.34	0.024	0.004	0.073	-0.015	-0.257
-0.004	-0.144	0.497	-0.285	0.013	0.001	0.051	-0.022	-0.293
-0.011	-0.113	0.487	-0.239	0.004	-0.013	0.033	-0.032	-0.29
-0.006	-0.117	0.498	-0.211	0.014	0.003	0.017	-0.047	-0.288
-0.004	-0.118	0.513	-0.227	0.033	0.005	0.013	-0.042	-0.284
-0.008	-0.095	0.54	-0.221	0.02	-0.007	0.033	-0.023	-0.281
-0.002	-0.1	0.529	-0.143	0.001	-0.002	0.056	-0.023	-0.303
0.003	-0.144	0.481	-0.076	0.017	-0.008	0.076	-0.026	-0.301
-0.006	-0.149	0.491	-0.059	0.013	-0.021	0.09	-0.019	-0.27
0.01	-0.133	0.538	-0.091	-0.012	-0.01	0.071	-0.015	-0.268
0.03	-0.137	0.531	-0.132	-0.001	0.001	0.041	-0.015	-0.274
0.017	-0.138	0.493	-0.093	0.014	-0.01	0.032	-0.02	-0.267
0.004	-0.143	0.475	-0.016	0.003	-0.023	0.025	-0.021	-0.28
0.003	-0.146	0.486	-0.024	0.013	-0.011	0.025	-0.007	-0.288
0.008	-0.137	0.528	-0.064	0.036	0.011	0.05	0.001	-0.289
0.02	-0.149	0.546	-0.017	0.025	0.009	0.079	-0.006	-0.302
0.029	-0.159	0.512	0.047	0.001	-0.008	0.083	-0.015	-0.297
0.02	-0.127	0.506	0.023	-0.005	-0.001	0.06	-0.025	-0.296
0.004	-0.098	0.528	-0.015	-0.002	0.014	0.038	-0.02	-0.294
0.011	-0.117	0.501	0.025	0.005	0.004	0.032	-0.01	-0.264
0.022	-0.156	0.47	0.081	0.01	-0.008	0.028	-0.017	-0.261
0.005	-0.159	0.501	0.091	0.013	-0.013	0.029	-0.028	-0.302
-0.007	-0.126	0.539	0.084	0.021	-0.01	0.038	-0.029	-0.32
0.006	-0.118	0.534	0.079	0.027	0.001	0.04	-0.024	-0.3
0.016	-0.133	0.529	0.069	0.042	-0.006	0.044	-0.024	-0.296
0.023	-0.141	0.537	0.06	0.052	-0.02	0.062	-0.028	-0.31
0.033	-0.154	0.525	0.068	0.036	-0.012	0.064	-0.024	-0.3
0.011	-0.14	0.521	0.091	0.026	-0.01	0.042	-0.022	-0.299
-0.02	-0.109	0.524	0.117	0.016	-0.019	0.047	-0.025	-0.312
-0.003	-0.124	0.519	0.129	0.006	-0.011	0.067	-0.032	-0.292
0.016	-0.137	0.539	0.117	0.01	-0.002	0.045	-0.035	-0.271
-0.006	-0.124	0.551	0.102	0.005	0	0.013	-0.029	-0.273
-0.018	-0.133	0.518	0.096	0.018	0.004	0.016	-0.022	-0.271
-0.006	-0.135	0.504	0.093	0.03	0.002	0.032	-0.016	-0.268
-0.003	-0.119	0.525	0.116	0.009	-0.001	0.034	-0.016	-0.275
-0.007	-0.12	0.516	0.139	0.013	0.002	0.036	-0.021	-0.28
-0.014	-0.123	0.487	0.124	0.028	0.002	0.051	-0.017	-0.277
-0.01	-0.134	0.473	0.118	0.025	0.003	0.049	-0.01	-0.263
0.019	-0.163	0.453	0.126	0.042	0.006	0.03	-0.008	-0.264
0.028	-0.157	0.428	0.114	0.033	0.003	0.034	-0.007	-0.282
0.011	-0.126	0.425	0.108	0.008	-0.01	0.044	-0.001	-0.273
0.013	-0.118	0.457	0.101	0.024	-0.016	0.041	0.008	-0.266
0.03	-0.115	0.474	0.072	0.034	-0.006	0.051	0.005	-0.292
0.024	-0.112	0.445	0.07	0.002	0.001	0.055	-0.01	-0.281
0.005	-0.123	0.416	0.105	-0.009	0.001	0.027	-0.01	-0.248
0.008	-0.122	0.42	0.099	0.013	0	0.011	-0.008	-0.269
0.014	-0.098	0.449	0.071	0.01	0.003	0.024	-0.014	-0.295
0.007	-0.085	0.491	0.085	-0.012	0.004	0.031	-0.015	-0.283
0.004	-0.088	0.499	0.108	-0.002	0	0.032	-0.022	-0.279
-0.001	-0.092	0.459	0.108	0.013	-0.006	0.04	-0.036	-0.295
-0.004	-0.105	0.446	0.086	0.006	-0.017	0.044	-0.034	-0.295
-0.005	-0.113	0.455	0.073	-0.001	-0.027	0.042	-0.029	-0.286
-0.003	-0.111	0.446	0.063	0.011	-0.017	0.038	-0.029	-0.303
0.012	-0.119	0.413	0.038	0.027	-0.007	0.03	-0.021	-0.32
0.024	-0.141	0.325	0.061	0.022	-0.015	0.022	-0.008	-0.308
0.017	-0.158	0.283	0.109	0.006	-0.02	0.033	0	-0.28
-0.002	-0.161	0.398	0.087	0.021	-0.02	0.049	0.003	-0.271
-0.006	-0.155	0.501	0.052	0.049	-0.015	0.05	-0.002	-0.3
-0.004	-0.136	0.468	0.073	0.032	-0.003	0.046	-0.015	-0.32
-0.015	-0.111	0.429	0.078	0.003	-0.006	0.055	-0.021	-0.32
-0.004	-0.117	0.47	0.046	0.011	-0.018	0.067	-0.014	-0.333
0.024	-0.138	0.537	0.032	0.022	-0.01	0.052	-0.013	-0.335
0.026	-0.141	0.581	0.032	0.028	0	0.026	-0.023	-0.313
0.023	-0.142	0.582	0.033	0.036	0	0.018	-0.031	-0.289
0.017	-0.133	0.548	0.048	0.011	-0.007	0.03	-0.026	-0.264
-0.006	-0.099	0.531	0.051	-0.007	-0.011	0.048	-0.018	-0.25
-0.007	-0.095	0.551	0.026	0.016	-0.008	0.052	-0.019	-0.265
0.021	-0.123	0.556	0.017	0.015	-0.013	0.039	-0.025	-0.292
0.015	-0.134	0.56	0.04	-0.002	-0.018	0.032	-0.03	-0.301
-0.018	-0.12	0.626	0.051	0.019	-0.019	0.045	-0.036	-0.298
-0.021	-0.106	0.691	0.03	0.03	-0.012	0.055	-0.036	-0.291
-0.004	-0.116	0.679	0.027	0.014	0.004	0.053	-0.032	-0.272
-0.001	-0.132	0.652	0.05	0.015	0.003	0.057	-0.033	-0.273
0.004	-0.14	0.637	0.045	0.024	-0.019	0.058	-0.032	-0.296
0.008	-0.132	0.597	0.03	0.019	-0.015	0.053	-0.023	-0.289
0.01	-0.113	0.573	0.032	0.012	0.011	0.051	-0.024	-0.266
0.024	-0.123	0.562	0.021	0.028	0.015	0.045	-0.032	-0.266
0.021	-0.142	0.521	0.013	0.045	-0.005	0.044	-0.033	-0.279
0.006	-0.14	0.508	0.013	0.031	-0.014	0.047	-0.028	-0.303
0.005	-0.133	0.51	0.004	0.019	-0.003	0.044	-0.015	-0.305
0.004	-0.127	0.425	0.016	0.036	0.006	0.06	-0.006	-0.277
0.004	-0.138	0.325	0.034	0.046	0	0.08	-0.013	-0.28
0.002	-0.156	0.333	0.009	0.036	-0.012	0.072	-0.024	-0.294
-0.008	-0.136	0.406	0.002	0.021	-0.008	0.059	-0.028	-0.284
0	-0.122	0.465	0.038	0.018	0.012	0.041	-0.032	-0.29
0.023	-0.158	0.497	0.044	0.033	0.017	0.018	-0.031	-0.298
0.027	-0.176	0.508	0.044	0.03	0	0.021	-0.02	-0.297
0.007	-0.133	0.48	0.061	0.024	-0.013	0.039	-0.014	-0.304
-0.007	-0.094	0.418	0.049	0.045	-0.011	0.044	-0.023	-0.29
0.004	-0.106	0.404	0.043	0.036	-0.007	0.058	-0.028	-0.278
0.015	-0.136	0.468	0.047	0.006	-0.006	0.074	-0.021	-0.294
0.007	-0.138	0.55	0.026	0.015	0.002	0.058	-0.015	-0.302
0.007	-0.128	0.613	0.009	0.013	0.014	0.028	-0.01	-0.298
0.015	-0.125	0.656	0.009	-0.01	0.008	0.017	-0.012	-0.281
0.012	-0.127	0.678	0.011	-0.003	-0.003	0.02	-0.013	-0.242
0.017	-0.137	0.661	0.018	0.005	-0.011	0.023	-0.01	-0.218
0.022	-0.137	0.639	0.028	-0.011	-0.016	0.03	-0.011	-0.222
0.007	-0.118	0.656	0.028	-0.022	-0.005	0.043	-0.008	-0.238
0.013	-0.122	0.653	0.007	-0.004	-0.005	0.054	-0.007	-0.255
0.027	-0.146	0.582	-0.006	0.028	-0.015	0.047	-0.018	-0.273
0.008	-0.137	0.53	0.01	0.032	-0.001	0.034	-0.023	-0.286
0.002	-0.123	0.57	0.018	0.006	0.007	0.032	-0.015	-0.284
0.006	-0.12	0.622	0.028	-0.011	-0.011	0.036	-0.002	-0.294
-0.005	-0.105	0.602	0.058	-0.009	-0.023	0.034	0.017	-0.308
-0.001	-0.111	0.571	0.063	-0.007	-0.022	0.031	0.023	-0.29
0.001	-0.121	0.601	0.05	-0.009	-0.02	0.047	0.009	-0.274
-0.006	-0.092	0.621	0.045	-0.006	-0.008	0.059	0.002	-0.273
-0.003	-0.083	0.562	0.04	0.003	0	0.051	0.009	-0.266
-0.014	-0.118	0.48	0.026	0.012	-0.007	0.059	0.006	-0.268
-0.023	-0.139	0.468	-0.012	0.018	-0.014	0.069	-0.007	-0.273
-0.005	-0.125	0.513	-0.029	0.018	-0.011	0.043	-0.014	-0.271
0.007	-0.112	0.396	0.003	0.012	-0.009	0.025	-0.023	-0.293
0.014	-0.122	0.094	0.02	0.008	-0.009	0.04	-0.027	-0.318
0.021	-0.142	-0.043	0.014	0.011	-0.008	0.052	-0.029	-0.318
0.011	-0.143	0.112	0.019	0.015	-0.007	0.047	-0.041	-0.319
0.011	-0.124	0.326	0.024	0.01	-0.006	0.048	-0.04	-0.308
0.021	-0.137	0.377	0.006	0.002	-0.005	0.053	-0.021	-0.289
0.015	-0.171	0.325	-0.02	-0.001	-0.004	0.038	-0.019	-0.298
0.004	-0.158	0.375	-0.04	0.025	-0.004	0.034	-0.028	-0.303
0.001	-0.126	0.462	-0.03	0.057	-0.002	0.058	-0.023	-0.291
0.007	-0.131	0.467	0.015	0.032	0	0.05	-0.017	-0.295
0.02	-0.143	0.523	0.03	0.001	-0.015	0.028	-0.016	-0.28
0.028	-0.142	0.628	0.006	0.026	-0.024	0.041	-0.013	-0.252
0.011	-0.139	0.612	0.001	0.056	0	0.054	-0.015	-0.273
-0.009	-0.136	0.512	0.002	0.054	0.019	0.049	-0.017	-0.308
0.012	-0.144	0.437	0	0.043	0.008	0.051	-0.008	-0.317
0.022	-0.148	0.443	-0.002	0.034	0.001	0.052	-0.013	-0.325
-0.007	-0.128	0.543	-0.007	0.028	0.007	0.036	-0.022	-0.325
-0.01	-0.108	0.638	0.015	0.019	0.005	0.028	-0.015	-0.298
0.004	-0.115	0.65	0.042	0.02	-0.002	0.044	-0.019	-0.265
-0.001	-0.136	0.584	0.034	0.038	0	0.054	-0.041	-0.261
-0.007	-0.131	0.49	0.018	0.029	-0.004	0.05	-0.052	-0.288
-0.007	-0.111	0.455	0.006	0.014	-0.019	0.051	-0.046	-0.305
0.005	-0.113	0.498	0.009	0.025	-0.015	0.052	-0.035	-0.306
0.013	-0.111	0.557	0.021	0.014	0.006	0.037	-0.039	-0.317
-0.001	-0.101	0.567	0.009	-0.009	0.009	0.026	-0.046	-0.318
-0.004	-0.114	0.579	0.002	0.004	-0.002	0.039	-0.034	-0.301
0.019	-0.137	0.645	0.013	0.027	-0.006	0.049	-0.021	-0.28
0.039	-0.152	0.639	0.022	0.018	-0.005	0.047	-0.017	-0.267
0.042	-0.152	0.557	0.02	0.004	0.001	0.046	-0.023	-0.272
0.025	-0.138	0.531	0.002	0.019	0.006	0.042	-0.028	-0.286
0.015	-0.148	0.551	0.007	0.028	-0.003	0.045	-0.023	-0.296
0.024	-0.147	0.619	0.028	0.001	-0.01	0.045	-0.016	-0.296
0.006	-0.1	0.669	0.023	-0.024	-0.014	0.023	-0.016	-0.288
-0.017	-0.086	0.504	0.017	-0.021	-0.018	0.023	-0.011	-0.289
0.004	-0.126	0.259	0.008	0.011	-0.015	0.05	0.002	-0.281
0.018	-0.144	0.238	-0.01	0.028	-0.02	0.044	0.001	-0.242
0.014	-0.136	0.367	0.012	-0.009	-0.028	0.021	-0.003	-0.227
0.021	-0.137	0.392	0.034	-0.031	-0.018	0.031	-0.001	-0.265
0.015	-0.144	0.31	0.009	0.005	-0.011	0.043	-0.018	-0.294
0.002	-0.14	0.257	0.005	0.035	-0.011	0.041	-0.03	-0.298
-0.01	-0.106	0.227	0.038	0.022	-0.008	0.047	-0.023	-0.307
-0.013	-0.089	0.208	0.034	0.012	-0.019	0.051	-0.025	-0.327
-0.006	-0.1	0.273	-0.004	0.028	-0.014	0.037	-0.027	-0.325
-0.006	-0.098	0.389	-0.003	0.04	0.019	0.02	-0.015	-0.283
-0.004	-0.109	0.506	0.033	0.035	0.021	0.018	-0.013	-0.252
-0.001	-0.131	0.627	0.05	0.021	-0.012	0.019	-0.026	-0.25
-0.001	-0.132	0.674	0.027	0.022	-0.014	0.014	-0.03	-0.248
0.003	-0.126	0.639	0.02	0.034	0	0.025	-0.025	-0.259
0.001	-0.131	0.618	0.065	0.014	-0.007	0.039	-0.025	-0.288
0.003	-0.15	0.591	0.06	0.001	-0.017	0.02	-0.033	-0.323
0.017	-0.154	0.516	-0.008	0.036	-0.008	0.01	-0.036	-0.339
0.01	-0.123	0.471	-0.04	0.056	0.009	0.042	-0.02	-0.321
-0.008	-0.096	0.471	-0.017	0.03	0.01	0.07	-0.006	-0.281
0.004	-0.1	0.467	0.027	-0.001	-0.01	0.061	-0.005	-0.239
0.021	-0.117	0.536	0.034	0.012	-0.011	0.043	0.002	-0.217
0.015	-0.127	0.683	0.002	0.038	0.005	0.039	0.007	-0.239
0.004	-0.131	0.748	0.039	0.02	-0.002	0.038	0.006	-0.279
0.003	-0.142	0.699	0.102	-0.008	-0.014	0.046	0.002	-0.287
0.005	-0.155	0.658	0.067	-0.004	-0.007	0.065	-0.008	-0.276
0.002	-0.149	0.655	0.011	0.011	-0.001	0.07	-0.011	-0.279
-0.004	-0.124	0.626	0.023	0.021	-0.002	0.074	-0.011	-0.281
0.001	-0.115	0.593	0.058	0.014	-0.003	0.085	-0.016	-0.266
0.011	-0.125	0.603	0.07	0.006	-0.008	0.078	-0.012	-0.251
0.001	-0.12	0.598	0.029	0.019	-0.011	0.069	-0.016	-0.256
-0.009	-0.111	0.544	-0.008	0.022	-0.008	0.065	-0.025	-0.29
0.018	-0.137	0.498	0.009	0.016	-0.006	0.055	-0.02	-0.327
0.032	-0.165	0.493	0.041	0.004	-0.014	0.058	-0.022	-0.332
0.006	-0.149	0.535	0.058	-0.013	-0.015	0.07	-0.025	-0.31
0.001	-0.135	0.619	0.041	0.003	-0.007	0.071	-0.005	-0.291
0.002	-0.139	0.683	0.028	0.02	-0.018	0.07	0.01	-0.289
-0.021	-0.133	0.676	0.038	0.01	-0.023	0.071	-0.004	-0.289
-0.01	-0.131	0.648	-0.004	0.032	-0.006	0.07	-0.02	-0.287
0.007	-0.134	0.665	-0.04	0.058	0	0.063	-0.027	-0.296
-0.003	-0.139	0.645	0.009	0.041	-0.003	0.048	-0.033	-0.312
-0.004	-0.151	0.5	0.047	0.016	0.004	0.037	-0.034	-0.328
-0.005	-0.146	0.359	0.034	0.013	0.002	0.039	-0.031	-0.329
0.003	-0.125	0.339	0.017	0.02	-0.009	0.033	-0.031	-0.326
0.024	-0.115	0.435	-0.01	0.024	-0.005	0.022	-0.023	-0.329
0.012	-0.119	0.54	-0.026	0.014	0.005	0.04	-0.015	-0.315
-0.01	-0.125	0.499	0.001	0.011	0.006	0.063	-0.014	-0.285
0.006	-0.106	0.422	0.006	0.032	-0.002	0.047	-0.012	-0.274
0.017	-0.083	0.446	-0.036	0.038	-0.008	0.012	-0.013	-0.283
0.005	-0.117	0.397	-0.037	0.015	0	-0.002	-0.018	-0.276
0.019	-0.159	0.267	0.011	-0.001	0.01	0.016	-0.014	-0.263
0.04	-0.128	0.256	0.02	0.004	0.003	0.044	-0.014	-0.269
0.024	-0.095	0.31	-0.004	0.006	-0.009	0.053	-0.023	-0.265
0.017	-0.123	0.315	-0.007	0.009	-0.012	0.039	-0.012	-0.253
0.03	-0.12	0.338	0.021	0.015	-0.013	0.029	0.004	-0.261
0.009	-0.07	0.41	0.043	0.006	-0.016	0.039	-0.012	-0.267
-0.016	-0.062	0.502	0.02	-0.003	-0.012	0.046	-0.02	-0.25
0.004	-0.113	0.587	0.003	0.011	-0.01	0.027	-0.009	-0.243
0.021	-0.164	0.626	0.032	0.015	-0.002	0.005	-0.008	-0.264
0.005	-0.183	0.622	0.054	-0.006	0.004	0.04	0	-0.273
-0.01	-0.162	0.563	0.04	-0.017	-0.009	0.104	0.004	-0.272
-0.012	-0.128	0.433	0.028	0.007	-0.02	0.111	-0.007	-0.286
0.01	-0.136	0.366	0.031	0.041	-0.012	0.054	-0.022	-0.293
0.038	-0.159	0.502	0.013	0.042	-0.008	-0.003	-0.043	-0.294
0.016	-0.137	0.719	0.004	0.019	-0.009	-0.002	-0.044	-0.318
-0.011	-0.1	0.846	0.008	0.016	-0.007	0.042	-0.02	-0.356
0.005	-0.102	0.883	-0.013	0.038	-0.002	0.052	-0.019	-0.346
0.016	-0.115	0.707	-0.005	0.041	0.002	0.026	-0.035	-0.288
0.015	-0.122	0.291	0.026	0.022	-0.012	0.049	-0.033	-0.26
0.025	-0.137	0.022	0.02	0.014	-0.027	0.095	-0.026	-0.281
0.015	-0.128	0.072	0.027	0.013	-0.01	0.069	-0.035	-0.309
0.001	-0.1	0.287	0.067	0.002	0.006	0.027	-0.047	-0.328
0.006	-0.102	0.503	0.075	-0.014	-0.001	0.029	-0.044	-0.337
-0.008	-0.116	0.493	0.046	-0.022	-0.005	0.039	-0.033	-0.333
-0.022	-0.124	0.347	0.028	-0.009	-0.001	0.026	-0.032	-0.315
0.001	-0.128	0.335	0.013	0.006	-0.002	-0.003	-0.036	-0.291
0.019	-0.123	0.416	0	-0.006	-0.012	-0.006	-0.033	-0.268
0.014	-0.132	0.523	0.009	-0.002	-0.019	0.023	-0.025	-0.257
0.004	-0.145	0.638	0.022	0.039	-0.012	0.034	-0.032	-0.252
0	-0.131	0.645	0.036	0.059	0.002	0.022	-0.04	-0.266
0.013	-0.143	0.52	0.041	0.054	-0.001	0.042	-0.023	-0.303
0.014	-0.16	0.367	0.026	0.059	-0.02	0.078	-0.008	-0.31
-0.002	-0.124	0.256	0.005	0.057	-0.022	0.057	-0.008	-0.284
0	-0.108	0.202	-0.014	0.049	-0.006	0.009	-0.001	-0.269
0.015	-0.131	0.218	-0.01	0.04	0.001	0.004	0.009	-0.262
0.021	-0.139	0.281	0.011	0.02	-0.003	0.035	0.011	-0.255
0.011	-0.15	0.375	0.02	0.013	-0.001	0.071	0.004	-0.251
0.01	-0.158	0.505	0.014	0.02	0.002	0.082	0.003	-0.244
0.017	-0.139	0.629	0.006	0.012	-0.006	0.057	0.011	-0.258
0.006	-0.138	0.665	0.017	0.008	-0.01	0.046	0.009	-0.292
-0.001	-0.16	0.628	0.04	0.017	0.002	0.054	-0.006	-0.307
0.019	-0.156	0.63	0.033	0.013	0.009	0.05	-0.016	-0.288
0.021	-0.139	0.674	0.007	0.019	-0.002	0.052	-0.014	-0.264
-0.001	-0.13	0.704	0.002	0.034	-0.016	0.06	-0.008	-0.253
-0.011	-0.114	0.72	0.007	0.018	-0.015	0.056	-0.018	-0.25
-0.01	-0.111	0.727	0.011	0.003	0	0.066	-0.026	-0.249
-0.01	-0.124	0.733	0.012	0.013	0.009	0.081	-0.008	-0.257
0.001	-0.132	0.711	0.019	0.007	0.001	0.064	0.009	-0.272
0.023	-0.142	0.65	0.035	-0.015	-0.013	0.041	0	-0.276
0.027	-0.148	0.616	0.043	-0.016	-0.009	0.037	-0.005	-0.272
0.019	-0.145	0.614	0.042	-0.001	-0.004	0.032	0.004	-0.274
0.02	-0.138	0.595	0.044	0.003	-0.007	0.03	0.002	-0.268
0.01	-0.128	0.573	0.046	0.015	-0.008	0.032	-0.009	-0.259
-0.016	-0.114	0.585	0.023	0.032	-0.009	0.026	-0.029	-0.27
-0.022	-0.083	0.619	-0.01	0.019	0.002	0.042	-0.052	-0.29
0.002	-0.082	0.593	0.008	0.013	0.015	0.08	-0.055	-0.306
0.017	-0.136	0.478	0.064	0.016	0.002	0.08	-0.039	-0.311
0.013	-0.162	0.387	0.048	-0.005	-0.008	0.036	-0.028	-0.308
0.006	-0.14	0.363	-0.008	-0.004	0	0.018	-0.033	-0.309
-0.004	-0.116	0.384	0.013	0.025	-0.001	0.035	-0.032	-0.31
0.002	-0.104	0.457	0.039	0.024	-0.009	0.026	-0.024	-0.29
0.015	-0.101	0.527	0.007	0.015	-0.009	0.014	-0.024	-0.27
-0.006	-0.08	0.515	-0.005	0.017	-0.012	0.028	-0.031	-0.298
-0.01	-0.081	0.439	-0.006	0.017	-0.011	0.043	-0.031	-0.322
0.031	-0.139	0.347	-0.018	0.029	0.001	0.059	-0.023	-0.32
0.04	-0.161	0.288	0.014	0.026	0.009	0.062	-0.025	-0.342
0.009	-0.132	0.3	0.034	0.006	0	0.06	-0.03	-0.345
-0.01	-0.13	0.339	0.013	0.012	-0.011	0.074	-0.017	-0.306
-0.008	-0.141	0.357	0.018	0.029	-0.02	0.062	-0.004	-0.284
0.008	-0.128	0.377	0.027	0.021	-0.022	0.032	-0.008	-0.269
0.009	-0.118	0.419	0.02	0.004	-0.01	0.025	-0.011	-0.238
-0.007	-0.11	0.483	0.01	0.013	-0.007	0.028	-0.005	-0.234
-0.008	-0.089	0.551	-0.016	0.02	-0.011	0.02	0.004	-0.264
0.006	-0.084	0.583	-0.023	0.003	-0.01	0.012	-0.001	-0.285
0.022	-0.114	0.579	0.002	0.007	-0.01	0.021	-0.019	-0.276
0.029	-0.147	0.581	0.017	0.015	-0.006	0.038	-0.023	-0.263
0.016	-0.158	0.591	-0.003	-0.001	0.001	0.055	-0.022	-0.284
0.001	-0.156	0.584	-0.019	0.003	-0.01	0.07	-0.028	-0.307
0.005	-0.147	0.577	0.009	0.026	-0.021	0.066	-0.021	-0.291
0.014	-0.132	0.562	0.042	0.014	-0.011	0.053	-0.008	-0.283
0.003	-0.127	0.548	0.017	-0.004	-0.005	0.037	-0.001	-0.298
-0.015	-0.126	0.57	-0.026	0.033	-0.004	0.014	-0.009	-0.308
-0.008	-0.134	0.559	0.001	0.053	0.004	0.015	-0.03	-0.327
0.002	-0.153	0.505	0.05	0.013	0.005	0.038	-0.033	-0.345
-0.004	-0.149	0.497	0.053	0.006	-0.002	0.043	-0.032	-0.332
-0.006	-0.127	0.527	0.047	0.027	-0.004	0.046	-0.052	-0.295
0.004	-0.121	0.531	0.039	0.015	-0.002	0.057	-0.047	-0.279
0.006	-0.127	0.505	0.035	0.005	-0.002	0.054	-0.02	-0.302
0	-0.14	0.492	0.024	0.019	-0.002	0.046	-0.022	-0.311
0.007	-0.145	0.517	-0.016	0.031	0.002	0.044	-0.03	-0.306
0.018	-0.119	0.528	-0.012	0.037	-0.004	0.042	-0.022	-0.311
0.009	-0.104	0.5	0.051	0.032	-0.019	0.043	-0.022	-0.303
-0.001	-0.114	0.509	0.069	0.019	-0.015	0.04	-0.029	-0.297
0.012	-0.111	0.552	0.017	0.03	-0.005	0.036	-0.028	-0.301
0.026	-0.121	0.54	-0.001	0.033	-0.014	0.04	-0.017	-0.292
0.021	-0.142	0.503	0.043	0.008	-0.017	0.044	-0.011	-0.274
0.017	-0.139	0.505	0.047	0.017	-0.001	0.043	-0.022	-0.248
0.007	-0.128	0.519	0.004	0.043	0.008	0.044	-0.028	-0.268
-0.01	-0.113	0.523	0.011	0.026	0	0.042	-0.013	-0.328
0	-0.112	0.513	0.051	0.007	-0.014	0.034	-0.01	-0.327
0.027	-0.137	0.494	0.058	0.001	-0.011	0.044	-0.012	-0.27
0.022	-0.136	0.5	0.039	-0.02	-0.003	0.066	-0.006	-0.232
-0.006	-0.115	0.52	0.02	-0.019	-0.003	0.065	-0.011	-0.232
-0.004	-0.126	0.513	0.004	0.004	-0.002	0.061	-0.003	-0.223
0.009	-0.14	0.499	0.023	0.004	-0.007	0.065	0.015	-0.2
-0.008	-0.121	0.501	0.072	-0.019	-0.013	0.048	0.005	-0.222
-0.015	-0.126	0.521	0.07	-0.023	-0.011	0.039	-0.004	-0.267
0.004	-0.165	0.547	0.017	0.011	-0.013	0.048	-0.002	-0.301
0.022	-0.172	0.526	-0.006	0.041	-0.007	0.037	-0.007	-0.31
0.011	-0.136	0.489	0.016	0.034	0.009	0.029	-0.005	-0.265
-0.012	-0.107	0.531	0.023	0.021	0.007	0.041	-0.002	-0.23
-0.002	-0.127	0.562	-0.026	0.036	0	0.045	-0.014	-0.251
0.025	-0.157	0.473	-0.048	0.056	0.002	0.056	-0.026	-0.26
0.029	-0.143	0.394	0.006	0.048	-0.001	0.07	-0.03	-0.237
0.013	-0.133	0.422	0.033	0.035	-0.008	0.064	-0.038	-0.268
-0.004	-0.129	0.489	0.007	0.024	-0.012	0.043	-0.039	-0.346
0.002	-0.098	0.572	0.005	-0.004	-0.006	0.011	-0.031	-0.364
0.018	-0.102	0.605	0.028	-0.009	0.006	0.004	-0.025	-0.332
0.005	-0.133	0.435	0.032	0.016	-0.011	0.035	-0.022	-0.317
-0.012	-0.13	0.253	0.023	0.014	-0.032	0.059	-0.023	-0.313
-0.004	-0.124	0.345	0.019	0.014	-0.017	0.062	-0.015	-0.3
-0.004	-0.121	0.468	0.014	0.039	-0.001	0.058	-0.002	-0.283
-0.007	-0.108	0.396	0.015	0.038	-0.007	0.058	-0.004	-0.273
0.006	-0.119	0.312	0.03	0.018	-0.003	0.044	-0.016	-0.274
0.011	-0.131	0.349	0.007	0.027	0.008	0.002	-0.021	-0.283
0.009	-0.114	0.432	-0.025	0.042	-0.002	-0.007	-0.025	-0.299
0.005	-0.101	0.44	0.011	0.03	-0.016	0.025	-0.026	-0.304
-0.002	-0.113	0.418	0.048	0.014	-0.003	0.042	-0.02	-0.273
-0.01	-0.12	0.469	0.023	0.016	0.014	0.053	-0.02	-0.256
-0.013	-0.111	0.515	-0.002	0.022	0.005	0.079	-0.027	-0.293
0.01	-0.126	0.473	0.009	0.001	-0.009	0.081	-0.026	-0.32
0.027	-0.15	0.424	0.031	-0.01	-0.006	0.054	-0.015	-0.303
0.003	-0.121	0.43	0.048	0.013	-0.009	0.031	-0.012	-0.28
-0.008	-0.101	0.434	0.054	0.014	-0.025	0.022	-0.015	-0.28
0.013	-0.143	0.419	0.044	0.002	-0.034	0.025	-0.012	-0.291
0.02	-0.159	0.453	0.027	0.014	-0.03	0.042	-0.012	-0.296
0.024	-0.128	0.519	0.014	0.029	-0.017	0.055	-0.02	-0.324
0.036	-0.124	0.549	-0.007	0.037	-0.002	0.052	-0.024	-0.356
0.027	-0.146	0.553	-0.021	0.034	0.003	0.056	-0.024	-0.317
0.025	-0.145	0.579	-0.005	0.018	0.003	0.08	-0.023	-0.259
0.029	-0.124	0.639	0.015	0.013	0	0.072	-0.019	-0.256
0.013	-0.13	0.67	0.006	0.018	-0.003	0.033	-0.012	-0.27
0.014	-0.15	0.614	0.006	0.025	-0.001	0.024	-0.015	-0.285
0.028	-0.144	0.535	0.042	0.008	0	0.032	-0.026	-0.301
0.013	-0.135	0.525	0.054	-0.007	-0.001	0.036	-0.018	-0.298
-0.002	-0.132	0.563	0.018	0.024	0.004	0.051	-0.009	-0.299
-0.002	-0.104	0.594	-0.001	0.053	0.007	0.05	-0.015	-0.317
-0.013	-0.09	0.596	0.03	0.036	0.003	0.04	-0.014	-0.328
-0.015	-0.131	0.565	0.068	0.003	0.006	0.05	-0.023	-0.31
0.007	-0.167	0.535	0.061	-0.013	0.006	0.055	-0.044	-0.262
0.007	-0.15	0.542	0.021	-0.008	-0.012	0.037	-0.037	-0.228
-0.012	-0.122	0.562	0.011	-0.002	-0.014	0.024	-0.023	-0.229
-0.005	-0.128	0.576	0.024	-0.01	-0.002	0.029	-0.022	-0.249
0.008	-0.142	0.593	0.026	-0.014	-0.008	0.035	-0.016	-0.279
0.001	-0.124	0.624	0.018	0.011	-0.019	0.033	-0.02	-0.301
0.003	-0.099	0.647	0.012	0.028	-0.023	0.052	-0.033	-0.304
0.014	-0.108	0.601	0.033	0.015	-0.012	0.068	-0.031	-0.291
0.01	-0.134	0.542	0.034	0.005	0.007	0.058	-0.023	-0.268
0.003	-0.13	0.553	-0.011	0.009	0.005	0.051	-0.012	-0.259
0.011	-0.109	0.562	-0.014	0.026	-0.004	0.036	-0.005	-0.282
0.016	-0.112	0.541	0.033	0.029	0.001	0.024	-0.012	-0.295
0.004	-0.13	0.546	0.054	-0.006	-0.004	0.048	-0.014	-0.285
0.002	-0.142	0.566	0.025	-0.008	-0.014	0.069	-0.008	-0.289
0.02	-0.143	0.6	-0.017	0.043	-0.004	0.074	-0.013	-0.296
0.024	-0.125	0.621	-0.005	0.053	0.009	0.065	-0.025	-0.295
0.012	-0.112	0.591	0.024	0.018	-0.011	0.054	-0.018	-0.3
0.005	-0.131	0.559	-0.004	0.033	-0.031	0.07	-0.004	-0.309
0.004	-0.143	0.561	-0.028	0.061	-0.01	0.071	-0.011	-0.31
0	-0.122	0.569	-0.006	0.026	0.01	0.039	-0.021	-0.285
0.005	-0.121	0.567	0.015	-0.009	0	0.038	-0.015	-0.264
0.014	-0.146	0.555	0.019	0.005	-0.01	0.059	-0.018	-0.262
-0.002	-0.135	0.565	0.014	0.014	-0.013	0.055	-0.022	-0.255
-0.015	-0.127	0.581	0.024	0	-0.012	0.042	-0.008	-0.27
0.006	-0.166	0.549	0.046	-0.003	-0.007	0.042	-0.004	-0.288
0.011	-0.172	0.536	0.041	-0.009	-0.01	0.047	-0.011	-0.272
-0.021	-0.117	0.569	-0.003	-0.01	-0.015	0.048	0	-0.273
-0.023	-0.093	0.532	-0.038	0.032	-0.01	0.044	0.015	-0.293
0.029	-0.123	0.459	-0.033	0.048	-0.002	0.034	0.01	-0.266
0.043	-0.142	0.436	0.013	-0.006	-0.002	0.018	0.001	-0.21
-0.004	-0.126	0.33	0.059	-0.04	-0.009	0.003	0	-0.216
-0.004	-0.108	0.156	0.023	-0.011	-0.012	-0.003	-0.005	-0.307
0.035	-0.121	0.12	-0.032	0.025	-0.007	0.006	-0.018	-0.382
0.018	-0.144	0.137	0.018	0.028	-0.002	0.027	-0.03	-0.363
-0.009	-0.129	0.092	0.072	0.012	-0.006	0.036	-0.04	-0.298
-0.001	-0.087	0.127	0.025	0.013	-0.01	0.026	-0.04	-0.251
-0.005	-0.067	0.261	-0.014	0.036	-0.007	0.021	-0.035	-0.251
-0.01	-0.089	0.327	0.027	0.043	0.003	0.023	-0.034	-0.263
-0.004	-0.125	0.276	0.059	0.018	0.004	0.01	-0.022	-0.249
-0.008	-0.139	0.242	0.042	-0.003	-0.01	-0.001	-0.008	-0.275
0.006	-0.124	0.3	0.025	0.018	-0.018	0.005	-0.021	-0.35
0.031	-0.111	0.331	0.023	0.044	-0.015	0.02	-0.038	-0.356
0.025	-0.121	0.275	0.038	0.022	-0.016	0.038	-0.034	-0.281
0.006	-0.14	0.237	0.04	0.004	-0.011	0.045	-0.027	-0.273
0.008	-0.144	0.315	0.008	0.029	0.002	0.041	-0.024	-0.325
0.011	-0.132	0.459	0.002	0.042	-0.001	0.056	-0.026	-0.314
0.002	-0.138	0.531	0.031	0.033	-0.014	0.082	-0.029	-0.259
0.008	-0.149	0.577	0.033	0.036	-0.009	0.077	-0.023	-0.234
0.02	-0.138	0.718	-0.009	0.039	0.005	0.064	-0.022	-0.263
0.014	-0.132	0.844	-0.024	0.025	0	0.064	-0.025	-0.29
0.005	-0.137	0.865	0.025	0.002	-0.012	0.043	-0.021	-0.284
0.006	-0.152	0.847	0.041	0.006	-0.007	0.032	-0.024	-0.3
-0.008	-0.155	0.816	0.008	0.025	0.004	0.061	-0.029	-0.331
-0.026	-0.117	0.79	-0.001	0.017	0.007	0.081	-0.015	-0.335
-0.004	-0.092	0.76	-0.004	0.016	0.004	0.081	-0.009	-0.316
0.013	-0.111	0.686	0.009	0.026	-0.004	0.069	-0.024	-0.284
0.012	-0.125	0.636	0.041	0.013	-0.01	0.049	-0.017	-0.258
0.02	-0.134	0.656	0.017	0.024	-0.008	0.036	-0.003	-0.266
0.023	-0.153	0.665	-0.015	0.044	-0.007	0.028	-0.022	-0.287
0.021	-0.161	0.631	0.029	0.016	-0.007	0.018	-0.037	-0.302
0.011	-0.147	0.596	0.066	0.006	-0.006	0.026	-0.02	-0.312
-0.008	-0.128	0.569	0.05	0.036	-0.006	0.055	-0.012	-0.314
-0.003	-0.129	0.546	0.039	0.036	-0.007	0.063	-0.029	-0.314
0.02	-0.138	0.544	0.014	0.031	0	0.055	-0.034	-0.292
0.014	-0.119	0.556	0.007	0.023	0.009	0.064	-0.023	-0.257
-0.004	-0.111	0.549	0.043	-0.018	0.003	0.055	-0.02	-0.255
0.009	-0.135	0.541	0.03	-0.018	-0.013	0.022	-0.021	-0.272
0.016	-0.129	0.53	0.001	0.011	-0.01	0.017	-0.014	-0.285
0.008	-0.1	0.483	0.035	-0.008	0.002	0.036	-0.009	-0.293
0.022	-0.103	0.448	0.055	-0.019	-0.006	0.051	-0.008	-0.282
0.027	-0.123	0.472	0.015	0.009	-0.018	0.067	-0.01	-0.267
0	-0.136	0.487	-0.012	0.026	-0.011	0.079	-0.014	-0.265
-0.017	-0.127	0.424	0.025	0.02	-0.004	0.068	-0.018	-0.264
-0.014	-0.117	0.314	0.067	0.002	-0.005	0.047	-0.018	-0.257
0.004	-0.138	0.22	0.035	-0.009	-0.001	0.044	-0.001	-0.245
0.019	-0.145	0.198	-0.015	0.014	-0.005	0.042	0.006	-0.241
0.007	-0.119	0.247	-0.008	0.036	-0.004	0.022	-0.005	-0.268
-0.007	-0.11	0.321	0.019	0.02	0.004	0.022	-0.004	-0.307
-0.004	-0.12	0.427	0.025	0	-0.002	0.045	-0.008	-0.318
0.001	-0.123	0.519	0.023	0.001	-0.006	0.05	-0.019	-0.317
0.012	-0.128	0.548	0.015	0.018	-0.014	0.057	-0.008	-0.317
0.023	-0.147	0.596	0.023	0.025	-0.027	0.07	-0.002	-0.303
-0.001	-0.15	0.675	0.045	0.012	-0.008	0.058	-0.013	-0.295
-0.015	-0.113	0.728	0.009	0.025	0.012	0.048	-0.013	-0.297
0.017	-0.089	0.746	-0.053	0.036	0.001	0.053	-0.014	-0.285
0.028	-0.129	0.682	-0.018	0.01	-0.007	0.045	-0.019	-0.255
0.007	-0.149	0.581	0.051	0.005	-0.002	0.034	-0.006	-0.229
-0.001	-0.131	0.559	0.027	0.025	-0.004	0.036	0.002	-0.238
-0.001	-0.151	0.539	-0.006	0.021	-0.011	0.04	-0.012	-0.282
0.009	-0.158	0.441	0.014	0.014	-0.014	0.036	-0.022	-0.317
0.024	-0.119	0.357	0.028	0.013	-0.008	0.024	-0.015	-0.328
-0.002	-0.095	0.347	0.045	-0.001	-0.005	0.031	-0.014	-0.32
-0.025	-0.097	0.37	0.038	0.016	-0.009	0.04	-0.029	-0.296
-0.002	-0.121	0.382	0.003	0.051	-0.006	0.026	-0.032	-0.28
0.012	-0.144	0.367	0.016	0.034	-0.008	0.029	-0.023	-0.273
-0.001	-0.12	0.313	0.026	0.016	-0.021	0.044	-0.033	-0.248
-0.005	-0.095	0.267	-0.003	0.034	-0.012	0.034	-0.043	-0.245
-0.001	-0.108	0.317	0.003	0.027	0.001	0.029	-0.032	-0.289
-0.007	-0.128	0.476	0.029	0.012	-0.006	0.049	-0.029	-0.319
0.004	-0.138	0.646	0.035	0.023	-0.007	0.064	-0.035	-0.302
0.038	-0.126	0.609	0.032	0.023	0.002	0.054	-0.032	-0.275
0.028	-0.103	0.362	0	0.026	0.002	0.042	-0.018	-0.268
-0.002	-0.111	0.208	-0.03	0.045	0	0.042	-0.01	-0.278
0.016	-0.13	0.268	-0.01	0.031	-0.005	0.036	-0.02	-0.275
0.026	-0.137	0.385	0.03	0.002	-0.016	0.036	-0.028	-0.275
-0.001	-0.138	0.45	0.044	0.001	-0.012	0.044	-0.018	-0.311
-0.002	-0.118	0.504	0.023	0	0.003	0.041	-0.007	-0.338
0.02	-0.129	0.54	0.019	-0.016	-0.004	0.045	-0.016	-0.329
0.028	-0.171	0.54	0.061	-0.02	-0.012	0.061	-0.033	-0.327
0.027	-0.163	0.592	0.058	-0.008	0	0.054	-0.032	-0.33
0.01	-0.131	0.658	0.006	-0.001	-0.004	0.031	-0.015	-0.307
-0.014	-0.122	0.645	0.017	0	-0.016	0.035	-0.005	-0.273
-0.011	-0.122	0.607	0.042	0.011	-0.008	0.043	-0.008	-0.245
0.006	-0.126	0.585	0.019	0.025	-0.001	0.042	-0.015	-0.241
0.008	-0.125	0.578	0.024	0.016	0.003	0.049	-0.014	-0.265
0.004	-0.129	0.593	0.032	-0.005	0.002	0.045	-0.004	-0.291
0.011	-0.151	0.603	-0.007	0.003	-0.016	0.034	0.003	-0.305
0.014	-0.143	0.595	0.007	0.021	-0.02	0.033	-0.01	-0.303
-0.009	-0.11	0.584	0.057	0.023	-0.001	0.032	-0.025	-0.309
-0.027	-0.119	0.568	0.037	0.019	0	0.029	-0.024	-0.322
0.004	-0.143	0.554	0.004	0.02	-0.016	0.037	-0.022	-0.295
0.037	-0.142	0.556	0.003	0.043	-0.023	0.046	-0.021	-0.247
0.025	-0.14	0.57	0.019	0.051	-0.014	0.047	-0.016	-0.238
0.02	-0.134	0.588	0.028	0.032	0.001	0.053	-0.019	-0.268
0.034	-0.132	0.579	-0.002	0.038	-0.001	0.06	-0.021	-0.293
0.015	-0.125	0.537	0.008	0.04	-0.009	0.06	-0.016	-0.295
-0.016	-0.1	0.533	0.055	0.016	-0.006	0.059	-0.025	-0.289
-0.014	-0.096	0.556	0.042	0.013	-0.009	0.059	-0.032	-0.281
-0.006	-0.119	0.538	0.019	0.025	-0.021	0.062	-0.023	-0.27
0.001	-0.128	0.52	0.012	0.02	-0.024	0.06	-0.023	-0.265
0.009	-0.125	0.528	-0.014	0.02	-0.014	0.037	-0.039	-0.271
0.005	-0.128	0.532	-0.028	0.038	0.001	0.021	-0.037	-0.283
0.02	-0.153	0.545	-0.023	0.046	0.01	0.032	-0.021	-0.293
0.033	-0.177	0.552	-0.009	0.04	0.012	0.041	-0.017	-0.302
0.014	-0.151	0.549	0.022	0.03	0.008	0.035	-0.007	-0.299
0.005	-0.114	0.547	0.042	0.005	0.008	0.043	0	-0.278
0	-0.111	0.519	0.031	-0.008	0.005	0.055	-0.013	-0.273
-0.028	-0.111	0.485	0.012	-0.007	-0.013	0.05	-0.024	-0.289
-0.031	-0.112	0.48	0.025	-0.016	-0.018	0.043	-0.017	-0.295
0.002	-0.119	0.517	0.038	-0.02	0.002	0.045	-0.003	-0.295
0.026	-0.13	0.572	-0.001	-0.001	0.014	0.046	-0.005	-0.306
0.024	-0.148	0.56	-0.032	0.029	0.005	0.047	-0.021	-0.316
0.009	-0.155	0.511	0.002	0.046	-0.007	0.047	-0.028	-0.313
0.002	-0.134	0.522	0.027	0.039	-0.012	0.046	-0.028	-0.305
-0.002	-0.109	0.543	0.016	0.03	-0.012	0.054	-0.026	-0.299
-0.006	-0.113	0.54	0.014	0.029	-0.004	0.06	-0.023	-0.285
0.005	-0.141	0.548	0.024	0.034	0.004	0.06	-0.019	-0.262
0.013	-0.148	0.528	0.04	0.029	-0.003	0.062	-0.012	-0.253
0	-0.125	0.506	0.027	0.014	-0.013	0.053	-0.005	-0.257
-0.01	-0.127	0.531	0.005	0.009	-0.003	0.046	-0.002	-0.261
-0.002	-0.152	0.526	0.037	0.007	0.008	0.044	0.002	-0.28
0.009	-0.145	0.496	0.064	-0.013	-0.004	0.026	0.005	-0.302
0.007	-0.125	0.521	0.031	-0.017	-0.02	0.026	0	-0.292
-0.013	-0.114	0.551	0.013	0.005	-0.009	0.047	-0.009	-0.266
-0.007	-0.104	0.537	0.023	0.01	0.005	0.049	-0.009	-0.258
0.023	-0.118	0.501	0.023	-0.003	-0.007	0.043	-0.006	-0.26
0.012	-0.126	0.481	0.045	-0.019	-0.019	0.048	-0.007	-0.262
-0.014	-0.098	0.555	0.05	-0.018	-0.015	0.04	-0.001	-0.263
-0.005	-0.097	0.643	0.007	0.014	0.002	0.024	0.004	-0.269
0.017	-0.139	0.585	-0.01	0.029	0.009	0.022	-0.009	-0.29
0.033	-0.157	0.468	-0.003	0.012	-0.007	0.028	-0.023	-0.301
0.037	-0.145	0.413	-0.014	0.02	-0.013	0.034	-0.022	-0.293
0.037	-0.133	0.394	-0.013	0.036	-0.005	0.036	-0.021	-0.289
0.028	-0.126	0.361	0.025	0.017	-0.01	0.046	-0.025	-0.284
0.002	-0.123	0.264	0.078	-0.006	-0.01	0.064	-0.034	-0.286
-0.007	-0.116	0.165	0.085	-0.004	-0.002	0.06	-0.04	-0.306
0.012	-0.101	0.196	0.02	0.021	-0.014	0.05	-0.026	-0.314
0.018	-0.099	0.316	-0.03	0.05	-0.022	0.048	-0.02	-0.305
0.016	-0.121	0.414	-0.018	0.05	-0.007	0.035	-0.031	-0.303
0.018	-0.145	0.474	0.004	0.029	-0.005	0.033	-0.035	-0.311
0.012	-0.156	0.475	0.026	0.026	-0.01	0.051	-0.036	-0.312
0.009	-0.153	0.42	0.052	0.028	0.006	0.064	-0.034	-0.305
0.015	-0.135	0.373	0.051	0.011	0.011	0.066	-0.028	-0.309
0.017	-0.116	0.345	0.024	0.004	0.008	0.05	-0.032	-0.312
0.003	-0.104	0.342	-0.005	0.016	0.012	0.028	-0.034	-0.283
-0.022	-0.092	0.379	0.001	0.01	-0.005	0.036	-0.028	-0.255
-0.014	-0.101	0.42	0.025	-0.001	-0.019	0.051	-0.032	-0.271
0.028	-0.139	0.468	0.007	0.013	-0.005	0.038	-0.028	-0.3
0.023	-0.157	0.54	-0.014	0.023	-0.001	0.028	-0.014	-0.297
-0.004	-0.141	0.623	0.009	0.02	-0.002	0.033	-0.022	-0.287
0.005	-0.132	0.724	0.026	0.02	-0.001	0.025	-0.029	-0.294
0.006	-0.134	0.796	0.047	0.003	-0.019	0.033	-0.02	-0.313
-0.003	-0.135	0.786	0.089	-0.016	-0.025	0.061	-0.026	-0.338
0.004	-0.136	0.71	0.078	0.004	-0.004	0.057	-0.035	-0.332
-0.003	-0.127	0.626	0.013	0.036	0.008	0.033	-0.022	-0.283
-0.012	-0.117	0.557	-0.02	0.046	-0.006	0.032	-0.011	-0.236
-0.005	-0.118	0.482	0.007	0.042	-0.015	0.038	-0.01	-0.233
0.011	-0.123	0.443	0.029	0.02	-0.012	0.044	-0.007	-0.264
0.019	-0.123	0.489	0.005	0	-0.01	0.046	-0.003	-0.278
0.003	-0.125	0.563	0.007	0.003	-0.012	0.043	0.004	-0.271
-0.006	-0.145	0.551	0.04	0.007	-0.013	0.045	0.011	-0.279
0.008	-0.161	0.362	0.035	0.009	-0.004	0.048	0.011	-0.275
0.011	-0.144	0.216	0.01	0.01	-0.002	0.055	0.012	-0.258
0.01	-0.125	0.391	-0.011	0.008	-0.017	0.058	0.012	-0.256
0.017	-0.125	0.535	-0.027	0.025	-0.024	0.04	0.003	-0.235
0.006	-0.115	0.37	-0.016	0.042	-0.014	0.027	-0.012	-0.218
-0.008	-0.108	0.225	0.003	0.029	-0.009	0.031	-0.022	-0.249
-0.006	-0.118	0.263	0.012	0.019	-0.006	0.023	-0.02	-0.286
0.003	-0.121	0.428	0.03	0.017	-0.004	0.014	-0.021	-0.312
0.02	-0.133	0.633	0.046	0.013	-0.007	0.027	-0.04	-0.324
0.029	-0.149	0.708	0.037	0.024	-0.003	0.022	-0.052	-0.287
0.014	-0.121	0.663	0.03	0.025	-0.003	-0.003	-0.047	-0.247
0.001	-0.1	0.614	0.021	0.018	-0.008	0	-0.04	-0.258
0.008	-0.124	0.596	-0.002	0.032	-0.008	0.031	-0.045	-0.278
0.014	-0.142	0.532	-0.005	0.036	-0.015	0.055	-0.05	-0.283
0.01	-0.14	0.344	-0.002	0.036	-0.011	0.056	-0.037	-0.296
0.006	-0.126	0.201	-0.008	0.05	-0.001	0.038	-0.019	-0.304
0.009	-0.115	0.236	0.018	0.034	-0.006	0.025	-0.014	-0.299
0.013	-0.138	0.306	0.063	0.01	-0.002	0.027	-0.017	-0.302
0.003	-0.136	0.342	0.049	0.017	-0.001	0.033	-0.015	-0.303
-0.017	-0.102	0.411	0.001	0.027	-0.011	0.039	-0.006	-0.298
-0.025	-0.1	0.485	0.016	0.024	-0.001	0.051	-0.008	-0.31
-0.015	-0.1	0.525	0.055	0.017	0.002	0.07	-0.017	-0.321
-0.004	-0.093	0.601	0.036	0.032	-0.015	0.079	-0.017	-0.311
0.004	-0.118	0.717	-0.017	0.055	-0.017	0.071	-0.023	-0.299
0.017	-0.132	0.767	-0.026	0.031	0.002	0.058	-0.021	-0.294
0.018	-0.125	0.747	0.023	-0.005	0.014	0.059	-0.014	-0.294
0.007	-0.148	0.752	0.047	0.005	0.002	0.062	-0.025	-0.291
0.005	-0.17	0.764	0.016	0.01	-0.016	0.048	-0.028	-0.293
0.01	-0.146	0.744	0.005	-0.003	-0.015	0.046	-0.016	-0.302
0.006	-0.12	0.732	0.036	-0.008	0	0.07	-0.022	-0.291
-0.002	-0.112	0.723	0.043	-0.008	0.01	0.072	-0.032	-0.281
-0.002	-0.11	0.707	0.011	0.001	0.005	0.047	-0.02	-0.304
-0.01	-0.113	0.678	0.002	-0.004	-0.005	0.039	-0.002	-0.318
-0.008	-0.115	0.592	0.014	-0.007	-0.007	0.049	0.004	-0.3
0.025	-0.127	0.48	0.024	0.007	-0.007	0.051	0.007	-0.285
0.041	-0.146	0.447	0.035	0.008	-0.001	0.063	0.013	-0.288
0.021	-0.133	0.532	0.023	0.009	0.008	0.07	0.009	-0.281
0.008	-0.121	0.627	-0.001	0.021	0.001	0.042	0.007	-0.256
0.021	-0.158	0.556	0.011	0.025	-0.015	0.03	0.013	-0.251
0.026	-0.176	0.312	0.043	0.011	-0.012	0.058	-0.001	-0.266
0.008	-0.126	0.193	0.03	-0.005	-0.002	0.052	-0.02	-0.267
-0.007	-0.093	0.334	-0.014	-0.012	-0.009	0.017	-0.019	-0.271
0.003	-0.127	0.459	-0.008	-0.016	-0.018	0.027	-0.011	-0.294
0.014	-0.144	0.424	0.054	-0.025	-0.014	0.056	-0.012	-0.3
-0.006	-0.128	0.383	0.073	-0.017	-0.012	0.051	-0.014	-0.296
-0.015	-0.126	0.392	0.021	0.011	-0.019	0.042	-0.012	-0.309
0.01	-0.12	0.396	0.006	0.016	-0.018	0.047	-0.012	-0.308
0.022	-0.117	0.392	0.028	0.005	0.002	0.041	-0.019	-0.282
0.011	-0.135	0.392	0.008	0.017	0.006	0.032	-0.028	-0.274
0.005	-0.13	0.391	-0.002	0.031	-0.013	0.04	-0.028	-0.293
0.008	-0.114	0.398	0.015	0.033	-0.013	0.052	-0.022	-0.305
0.012	-0.14	0.415	0.029	0.026	0.006	0.06	-0.023	-0.301
0.011	-0.166	0.451	0.053	0.007	0.003	0.067	-0.03	-0.294
0.007	-0.143	0.558	0.038	0.005	-0.007	0.065	-0.028	-0.288
-0.005	-0.116	0.683	-0.013	0.026	0.004	0.062	-0.022	-0.285
-0.005	-0.139	0.69	-0.003	0.027	0.004	0.068	-0.023	-0.282
0.018	-0.155	0.645	0.027	0.01	-0.006	0.063	-0.019	-0.268
0.016	-0.12	0.672	0.006	0.019	0.004	0.051	-0.012	-0.254
-0.018	-0.104	0.682	-0.006	0.03	0.007	0.048	-0.006	-0.266
-0.023	-0.142	0.595	0.018	0.019	-0.01	0.039	-0.007	-0.291
0.019	-0.164	0.5	0.032	0.009	-0.011	0.037	-0.02	-0.291
0.036	-0.14	0.47	0.04	0.008	0.005	0.045	-0.024	-0.266
0.011	-0.124	0.498	0.042	0.029	0.013	0.035	-0.017	-0.259
0.008	-0.127	0.559	0.011	0.061	0.006	0.023	-0.026	-0.289
0.026	-0.131	0.598	-0.006	0.052	-0.01	0.024	-0.041	-0.299
0.024	-0.131	0.555	0.04	0.021	-0.019	0.018	-0.034	-0.267
0.004	-0.106	0.468	0.068	0.025	-0.012	0.016	-0.02	-0.264
-0.007	-0.087	0.429	0.016	0.041	-0.01	0.031	-0.025	-0.293
-0.005	-0.111	0.444	-0.024	0.029	-0.019	0.039	-0.028	-0.297
-0.002	-0.129	0.433	0.009	0.017	-0.021	0.041	-0.022	-0.286
0.001	-0.12	0.341	0.037	0.035	-0.008	0.053	-0.021	-0.285
0.016	-0.127	0.258	0.006	0.045	0.011	0.059	-0.022	-0.296
0.03	-0.137	0.259	-0.015	0.021	0.006	0.044	-0.025	-0.299
0.011	-0.128	0.304	0.035	0.004	-0.011	0.034	-0.037	-0.295
-0.004	-0.119	0.406	0.07	0.017	-0.016	0.04	-0.043	-0.304
0.002	-0.127	0.531	0.027	0.036	-0.014	0.036	-0.034	-0.312
-0.002	-0.137	0.54	0.007	0.041	-0.009	0.021	-0.027	-0.303
-0.001	-0.13	0.449	0.032	0.035	-0.008	0.02	-0.023	-0.3
0.007	-0.112	0.375	0.023	0.018	-0.019	0.039	-0.023	-0.303
-0.006	-0.108	0.358	-0.008	0.021	-0.013	0.052	-0.026	-0.28
-0.008	-0.123	0.395	-0.022	0.058	0.011	0.049	-0.02	-0.249
0.025	-0.142	0.394	-0.004	0.047	0.01	0.045	-0.019	-0.259
0.04	-0.155	0.34	0.029	0.007	-0.009	0.037	-0.025	-0.289
0.016	-0.143	0.394	0.026	0.011	-0.013	0.026	-0.024	-0.296
0	-0.109	0.513	0.002	0.021	-0.012	0.022	-0.034	-0.286
0	-0.087	0.558	0.01	0.017	-0.016	0.021	-0.039	-0.292
-0.008	-0.108	0.592	0.024	0.013	-0.017	0.027	-0.019	-0.295
-0.011	-0.13	0.641	0.009	0.01	-0.013	0.051	-0.007	-0.271
-0.004	-0.112	0.659	-0.005	0.014	-0.007	0.075	-0.008	-0.261
-0.007	-0.11	0.665	-0.006	0.014	-0.006	0.076	0.004	-0.278
-0.003	-0.148	0.644	0.006	-0.01	-0.001	0.052	0.007	-0.286
0.014	-0.162	0.615	0.044	-0.046	0.012	0.029	0.001	-0.27
0.005	-0.133	0.611	0.056	-0.05	0.019	0.027	0.014	-0.251
0.005	-0.123	0.602	0.021	-0.012	0.015	0.019	0.02	-0.241
0.04	-0.145	0.601	0.006	-0.005	-0.003	0.018	0.009	-0.242
0.035	-0.147	0.597	0.03	-0.031	-0.016	0.05	0.006	-0.269
-0.001	-0.13	0.573	0.03	-0.023	-0.004	0.079	0.001	-0.302
-0.001	-0.121	0.596	-0.005	0.005	0.001	0.084	-0.012	-0.298
0.007	-0.126	0.609	-0.009	0.028	-0.013	0.069	-0.016	-0.282
0.002	-0.136	0.55	0.027	0.034	-0.021	0.039	-0.001	-0.299
0.008	-0.138	0.515	0.037	-0.001	-0.019	0.024	0.009	-0.321
0.006	-0.134	0.535	0.014	-0.006	-0.008	0.034	-0.01	-0.313
-0.003	-0.133	0.551	0.005	0.035	-0.002	0.05	-0.03	-0.296
0.011	-0.136	0.536	0.02	0.032	-0.007	0.061	-0.036	-0.288
0.017	-0.145	0.5	0.033	0.011	-0.004	0.064	-0.037	-0.269
0.002	-0.143	0.484	0.024	0.014	-0.002	0.059	-0.024	-0.26
0.007	-0.122	0.508	0.007	0.026	-0.006	0.058	-0.022	-0.301
0.021	-0.124	0.536	-0.006	0.05	-0.006	0.058	-0.037	-0.339
0.017	-0.151	0.522	-0.004	0.06	-0.004	0.058	-0.039	-0.314
0.003	-0.151	0.5	0.019	0.034	-0.004	0.063	-0.032	-0.276
-0.009	-0.131	0.504	0.034	0.016	-0.007	0.064	-0.028	-0.28
0.005	-0.134	0.49	0.033	0.03	-0.01	0.057	-0.028	-0.289
0.027	-0.138	0.472	0.047	0.024	-0.01	0.056	-0.029	-0.279
0.01	-0.126	0.49	0.07	-0.007	-0.006	0.057	-0.02	-0.285
-0.013	-0.116	0.502	0.047	0.005	-0.003	0.055	-0.016	-0.294
-0.008	-0.095	0.485	0.011	0.033	-0.003	0.063	-0.02	-0.285
0.004	-0.076	0.453	0.02	0.022	-0.003	0.064	-0.017	-0.283
0.001	-0.082	0.418	0.019	0.02	-0.003	0.038	-0.018	-0.302
-0.006	-0.11	0.472	-0.006	0.028	-0.001	0.027	-0.027	-0.301
0.001	-0.13	0.638	-0.004	0.014	-0.003	0.032	-0.029	-0.274
0.01	-0.125	0.725	0.016	0.005	-0.014	0.011	-0.025	-0.279
0.012	-0.123	0.656	0.04	0.008	-0.015	0.003	-0.019	-0.297
0.015	-0.14	0.63	0.035	0.017	-0.011	0.023	-0.018	-0.293
0.016	-0.139	0.714	-0.006	0.031	-0.015	0.031	-0.028	-0.304
0.008	-0.105	0.665	0	0.025	-0.01	0.028	-0.029	-0.326
-0.011	-0.1	0.356	0.035	0.015	-0.009	0.02	-0.021	-0.327
-0.006	-0.141	0.069	0.022	0.023	-0.018	0.025	-0.022	-0.314
0.02	-0.147	-0.019	0.004	0.03	-0.012	0.037	-0.015	-0.302
0.016	-0.121	-0.03	-0.003	0.027	-0.003	0.03	-0.008	-0.292
0.004	-0.122	0.048	-0.01	0.026	-0.002	0.02	-0.021	-0.273
0.014	-0.131	0.192	0.015	0.02	-0.01	0.028	-0.02	-0.27
0.008	-0.117	0.305	0.033	0.008	-0.018	0.041	0.005	-0.292
-0.005	-0.112	0.411	0.023	0.003	-0.006	0.05	0.012	-0.273
0.01	-0.133	0.489	0.043	-0.002	0.004	0.042	-0.004	-0.239
0.016	-0.152	0.541	0.065	-0.001	-0.002	0.025	-0.009	-0.263
0.003	-0.146	0.618	0.016	0.027	0	0.036	-0.004	-0.3
0.002	-0.115	0.678	-0.046	0.054	-0.002	0.05	-0.006	-0.284
0.002	-0.097	0.674	-0.024	0.05	-0.013	0.038	-0.011	-0.261
0.008	-0.121	0.643	0.033	0.032	-0.008	0.046	-0.017	-0.275
0.019	-0.152	0.656	0.041	0.023	-0.001	0.057	-0.027	-0.287
-0.001	-0.138	0.707	0.041	0.016	-0.002	0.038	-0.027	-0.288
-0.012	-0.115	0.714	0.044	0.005	0.011	0.04	-0.021	-0.297
0.009	-0.136	0.668	0.042	0.014	0.021	0.068	-0.024	-0.299
0.016	-0.154	0.636	0.049	0.029	0.008	0.08	-0.027	-0.296
0.007	-0.138	0.633	0.031	0.009	-0.01	0.06	-0.025	-0.289
-0.003	-0.12	0.616	0.007	-0.003	-0.015	0.037	-0.024	-0.255
-0.004	-0.112	0.573	0.02	0.019	0	0.041	-0.021	-0.23
0.012	-0.13	0.544	0.042	0.018	0.005	0.05	-0.017	-0.247
0.01	-0.153	0.559	0.037	0.004	-0.015	0.047	-0.013	-0.275
0.007	-0.13	0.6	0.014	0.01	-0.019	0.05	-0.011	-0.294
0.017	-0.093	0.625	0.011	0.005	-0.004	0.064	-0.019	-0.296
-0.001	-0.108	0.609	0.028	-0.002	0.006	0.076	-0.028	-0.284
-0.025	-0.138	0.586	0.046	0.003	0.009	0.065	-0.038	-0.288
-0.014	-0.145	0.585	0.038	0.011	0.001	0.042	-0.042	-0.307
0.006	-0.145	0.568	-0.012	0.028	-0.015	0.035	-0.021	-0.301
0.008	-0.126	0.508	-0.038	0.037	-0.022	0.038	-0.002	-0.278
0.009	-0.104	0.421	0.004	0.021	-0.014	0.04	0.001	-0.284
0.022	-0.115	0.354	0.037	-0.008	0.002	0.034	0.008	-0.308
0.025	-0.134	0.35	0.02	-0.026	0.001	0.021	0.004	-0.305
0.019	-0.151	0.413	0.017	-0.031	-0.015	0.024	-0.008	-0.278
0.025	-0.157	0.494	0.054	-0.032	-0.013	0.045	-0.005	-0.251
0.022	-0.133	0.436	0.069	-0.019	-0.004	0.045	0.003	-0.238
-0.003	-0.095	0.251	0.021	-0.002	-0.005	0.032	-0.003	-0.245
0.004	-0.094	0.191	-0.036	0.017	-0.007	0.047	-0.016	-0.253
0.03	-0.132	0.31	-0.028	0.047	-0.007	0.062	-0.019	-0.25
0.021	-0.137	0.453	0.014	0.049	0.002	0.054	-0.018	-0.262
0.008	-0.116	0.554	0.005	0.03	0.003	0.042	-0.023	-0.287
0.017	-0.137	0.629	-0.035	0.043	-0.011	0.018	-0.033	-0.302
0.019	-0.163	0.689	-0.011	0.049	-0.017	-0.004	-0.034	-0.317
0.015	-0.149	0.694	0.057	0.008	-0.013	0.018	-0.028	-0.309
0.003	-0.128	0.579	0.061	0	-0.013	0.065	-0.038	-0.295
-0.02	-0.118	0.406	0.013	0.031	-0.016	0.075	-0.054	-0.319
-0.014	-0.128	0.383	-0.014	0.04	-0.008	0.048	-0.043	-0.33
0.026	-0.154	0.457	-0.008	0.041	0	0.026	-0.029	-0.297
0.033	-0.145	0.326	0.022	0.035	-0.007	0.011	-0.033	-0.28
0.005	-0.114	0.128	0.028	0.006	-0.015	0.002	-0.024	-0.299
-0.004	-0.118	0.138	0.013	-0.003	-0.012	0.008	-0.021	-0.313
-0.001	-0.128	0.212	0.026	0	-0.012	0.029	-0.039	-0.303
-0.005	-0.117	0.254	0.036	-0.012	-0.012	0.063	-0.033	-0.296
-0.002	-0.104	0.366	0.039	-0.001	-0.01	0.095	-0.01	-0.302
0.008	-0.111	0.533	0.043	0.033	-0.013	0.093	-0.002	-0.302
0.008	-0.145	0.663	0.015	0.045	-0.02	0.064	-0.006	-0.314
0.003	-0.144	0.681	0	0.042	-0.011	0.046	-0.015	-0.327
0.008	-0.123	0.608	0.022	0.04	0.01	0.04	-0.029	-0.307
0.011	-0.133	0.54	0.031	0.034	0.008	0.022	-0.042	-0.29
-0.007	-0.133	0.477	0.039	0.022	-0.009	0.016	-0.039	-0.31
-0.012	-0.123	0.403	0.066	0.013	-0.007	0.039	-0.02	-0.326
0	-0.124	0.386	0.069	0.005	0.002	0.043	-0.01	-0.292
-0.003	-0.116	0.44	0.027	0.008	0.001	0.019	-0.02	-0.259
-0.007	-0.104	0.495	-0.019	0.031	0.002	0.032	-0.023	-0.263
0.003	-0.126	0.509	-0.023	0.045	-0.004	0.06	-0.024	-0.269
0.016	-0.16	0.526	0.003	0.033	-0.01	0.043	-0.036	-0.274
0.008	-0.146	0.613	0.001	0.008	-0.009	0.033	-0.03	-0.27
-0.005	-0.12	0.742	-0.017	-0.01	-0.009	0.042	-0.008	-0.267
0.007	-0.129	0.805	0.014	-0.023	-0.002	0.032	-0.002	-0.277
0.027	-0.138	0.757	0.053	-0.043	0.001	0.066	0.002	-0.271
0.019	-0.124	0.691	0.046	-0.056	-0.003	0.132	0.009	-0.272
-0.005	-0.114	0.659	0.027	-0.018	-0.001	0.128	0.007	-0.286
0	-0.122	0.62	0.011	0.039	0.002	0.034	0.012	-0.271
0.026	-0.13	0.582	0.002	0.042	0.01	-0.038	0.025	-0.253
0.028	-0.129	0.592	0.003	0.012	0.011	-0.011	0.024	-0.253
0.014	-0.121	0.638	-0.021	0.01	-0.003	0.033	0.008	-0.242
0.017	-0.127	0.632	-0.032	0.019	-0.008	0.045	0.003	-0.234
0.017	-0.153	0.546	0.015	0.006	-0.005	0.055	0.014	-0.253
-0.008	-0.142	0.503	0.04	0.002	-0.007	0.081	0.015	-0.273
-0.017	-0.107	0.563	0.015	0.025	0	0.115	-0.005	-0.283
0.002	-0.114	0.601	0.019	0.04	0.007	0.103	-0.02	-0.292
0.006	-0.132	0.58	0.032	0.05	0.003	0.07	-0.029	-0.291
0.011	-0.13	0.59	0.018	0.055	-0.007	0.078	-0.045	-0.279
0.022	-0.123	0.577	-0.002	0.042	-0.021	0.084	-0.05	-0.284
0.009	-0.109	0.506	-0.028	0.041	-0.017	0.046	-0.037	-0.294
-0.007	-0.121	0.458	-0.015	0.041	-0.005	-0.001	-0.034	-0.279
0.004	-0.154	0.44	0.037	0.022	-0.017	-0.007	-0.038	-0.273
0.018	-0.147	0.449	0.052	0.017	-0.016	0.039	-0.035	-0.309
0.012	-0.108	0.486	0.031	0.02	-0.01	0.082	-0.033	-0.345
-0.003	-0.1	0.479	0.022	0.011	-0.022	0.058	-0.021	-0.354
-0.008	-0.122	0.429	0.025	0.011	-0.006	0.031	-0.005	-0.344
0.004	-0.134	0.413	0.001	0.014	0.016	0.053	-0.012	-0.309
0.009	-0.128	0.469	-0.018	0.012	0.004	0.053	-0.027	-0.263
-0.007	-0.129	0.551	0.019	0.017	-0.017	0.024	-0.03	-0.252
-0.008	-0.146	0.593	0.046	0.021	-0.026	0.004	-0.017	-0.277
0.012	-0.154	0.603	0.036	0.018	-0.014	0.005	-0.005	-0.294
0.019	-0.155	0.6	0.035	0.02	0.001	0.036	-0.014	-0.302
0.013	-0.146	0.609	0.04	0.026	-0.002	0.064	-0.022	-0.323
0	-0.126	0.631	0.028	0.019	-0.006	0.072	-0.015	-0.326
-0.008	-0.134	0.593	0.026	0.002	-0.004	0.063	-0.013	-0.292
0.001	-0.15	0.518	0.04	-0.003	-0.008	0.035	-0.019	-0.265
0.007	-0.117	0.476	0.01	0.005	-0.009	0.02	-0.026	-0.258
0.01	-0.085	0.476	-0.034	0.035	0	0.026	-0.034	-0.252
0.017	-0.108	0.519	-0.005	0.05	0.001	0.026	-0.042	-0.256
0.014	-0.133	0.58	0.054	0.01	-0.008	0.021	-0.044	-0.27
0.001	-0.12	0.614	0.056	-0.011	-0.006	0.034	-0.04	-0.285
-0.01	-0.114	0.578	0.033	0.011	-0.002	0.053	-0.036	-0.303
-0.002	-0.14	0.448	0.038	0.011	-0.005	0.058	-0.036	-0.306
0.022	-0.162	0.312	0.053	0	-0.006	0.056	-0.028	-0.301
0.021	-0.148	0.303	0.05	0.001	-0.013	0.051	-0.011	-0.301
-0.005	-0.116	0.397	0.026	-0.002	-0.021	0.046	-0.004	-0.283
-0.018	-0.104	0.483	0.001	0.017	-0.01	0.041	-0.004	-0.251
-0.002	-0.119	0.51	-0.01	0.044	0.002	0.024	0.003	-0.263
0.012	-0.132	0.491	0	0.026	-0.004	0.013	0	-0.289
-0.006	-0.115	0.48	0.027	0.003	-0.009	0.043	-0.026	-0.27
-0.014	-0.09	0.5	0.047	0.01	-0.004	0.087	-0.035	-0.265
0.013	-0.094	0.488	0.03	0.007	0.003	0.088	-0.015	-0.304
0.034	-0.121	0.381	0.018	-0.003	-0.007	0.068	-0.015	-0.322
0.029	-0.139	0.249	0.02	0.02	-0.025	0.07	-0.028	-0.297
0.013	-0.137	0.155	-0.009	0.051	-0.025	0.062	-0.018	-0.271
0.003	-0.124	0.036	-0.009	0.038	-0.009	0.021	0.001	-0.268
0.009	-0.123	-0.053	0.016	0.014	0.001	-0.007	-0.005	-0.285
0.023	-0.139	0.004	-0.003	0.024	-0.004	0.004	-0.023	-0.316
0.017	-0.123	0.16	-0.012	0.023	-0.016	0.018	-0.025	-0.335
0.006	-0.099	0.295	0.021	0.013	-0.011	0.027	-0.018	-0.324
0.017	-0.126	0.333	0.047	0.027	-0.001	0.031	-0.017	-0.302
0.017	-0.151	0.326	0.038	0.02	-0.011	0.028	-0.023	-0.284
0.004	-0.133	0.331	0.002	0.002	-0.015	0.026	-0.027	-0.27
-0.011	-0.111	0.257	-0.004	0.014	-0.003	0.024	-0.013	-0.267
-0.031	-0.096	0.17	0.024	0.021	0.001	0.033	-0.003	-0.279
-0.017	-0.085	0.282	0.011	0.01	-0.003	0.044	0.003	-0.287
0.013	-0.095	0.533	-0.017	0.013	-0.01	0.036	0.021	-0.277
0.014	-0.119	0.707	-0.016	0.026	-0.013	0.023	0.021	-0.251
0.005	-0.15	0.69	0.006	0.015	-0.002	0.015	0.003	-0.238
0.009	-0.176	0.532	0.038	-0.015	0.001	0.006	-0.003	-0.268
0.024	-0.184	0.459	0.036	-0.006	-0.002	0.023	-0.018	-0.299
0.033	-0.181	0.484	0.012	0.031	0.006	0.06	-0.042	-0.287
0.02	-0.15	0.443	0.019	0.031	-0.002	0.056	-0.039	-0.284
0.002	-0.121	0.454	0.046	0.005	-0.021	0.017	-0.027	-0.302
-0.006	-0.124	0.645	0.057	0.006	-0.02	0.002	-0.025	-0.298
0	-0.106	0.839	0.025	0.031	-0.005	0.013	-0.023	-0.288
0.009	-0.083	0.886	0.003	0.028	0.003	0.03	-0.026	-0.291
0.004	-0.114	0.871	0.037	0.012	0.004	0.055	-0.029	-0.291
-0.009	-0.146	0.896	0.069	0.012	0.005	0.076	-0.029	-0.284
-0.016	-0.134	0.931	0.055	0.011	0.006	0.08	-0.029	-0.282
-0.017	-0.122	0.903	0.028	0.013	0.003	0.083	-0.022	-0.29
-0.015	-0.128	0.833	0.035	0.011	0	0.081	-0.02	-0.291
-0.007	-0.127	0.765	0.043	0.01	0.001	0.05	-0.021	-0.291
0.012	-0.124	0.716	0.013	0.023	0.001	0.028	-0.017	-0.301
0.017	-0.11	0.704	-0.016	0.022	0.004	0.039	-0.018	-0.29
0.007	-0.108	0.685	-0.011	0.019	0.008	0.059	-0.019	-0.28
0.023	-0.149	0.611	0.016	0.013	0.007	0.072	-0.013	-0.296
0.043	-0.163	0.541	0.038	-0.005	-0.001	0.068	-0.016	-0.305
0.02	-0.13	0.524	0.044	-0.002	-0.016	0.061	-0.026	-0.297
-0.002	-0.123	0.52	0.046	0.012	-0.014	0.062	-0.029	-0.292
0.01	-0.142	0.501	0.04	0.012	0.005	0.056	-0.027	-0.287
0.015	-0.138	0.492	0.032	0.02	-0.001	0.049	-0.017	-0.265
0.006	-0.118	0.497	0.019	0.02	-0.024	0.046	-0.007	-0.278
0.018	-0.104	0.511	-0.018	0.022	-0.024	0.04	-0.011	-0.339
0.032	-0.107	0.528	-0.036	0.043	-0.008	0.05	-0.02	-0.345
0.021	-0.128	0.529	0.001	0.044	0.005	0.071	-0.018	-0.282
0.011	-0.139	0.523	0.031	0.026	0.006	0.074	-0.015	-0.236
0.01	-0.129	0.524	0.004	0.009	-0.008	0.068	-0.013	-0.25
0.015	-0.136	0.523	-0.013	0.002	-0.016	0.072	-0.009	-0.301
0.021	-0.168	0.511	0.013	0.021	-0.005	0.073	-0.01	-0.323
0.015	-0.167	0.49	0.016	0.033	0.004	0.037	-0.012	-0.297
-0.004	-0.115	0.495	-0.012	0.012	-0.005	0.006	-0.006	-0.281
-0.009	-0.102	0.512	-0.023	-0.003	-0.013	0.035	0.003	-0.287
0.018	-0.153	0.506	-0.011	0.005	-0.003	0.062	-0.003	-0.267
0.03	-0.177	0.499	0.017	-0.003	0.005	0.048	-0.02	-0.252
-0.004	-0.158	0.5	0.039	-0.017	-0.002	0.036	-0.03	-0.278
-0.016	-0.141	0.519	0.031	0.006	-0.007	0.035	-0.025	-0.292
0.019	-0.132	0.57	0.01	0.035	-0.011	0.04	-0.015	-0.274
0.024	-0.125	0.577	0.015	0.028	-0.015	0.058	-0.013	-0.249
-0.006	-0.12	0.507	0.052	0.004	-0.016	0.069	-0.015	-0.235
-0.01	-0.116	0.431	0.054	0.007	-0.014	0.04	-0.023	-0.251
0.006	-0.117	0.386	0.007	0.038	-0.006	0.016	-0.04	-0.286
0.011	-0.125	0.378	-0.025	0.051	-0.009	0.036	-0.042	-0.294
0.002	-0.12	0.424	-0.021	0.038	-0.01	0.04	-0.035	-0.277
-0.016	-0.105	0.516	0.02	0.017	0.006	0.027	-0.033	-0.285
-0.017	-0.101	0.584	0.045	0.017	0.006	0.034	-0.028	-0.323
0	-0.11	0.528	0.025	0.034	-0.002	0.041	-0.026	-0.321
0.003	-0.127	0.402	0.042	0.017	0.001	0.037	-0.028	-0.275
0.007	-0.143	0.413	0.073	-0.013	-0.003	0.022	-0.019	-0.254
0.015	-0.134	0.499	0.033	-0.003	-0.01	0.012	-0.023	-0.253
-0.006	-0.11	0.419	-0.011	0.029	-0.009	0.034	-0.037	-0.255
-0.02	-0.116	0.279	-0.004	0.051	-0.004	0.052	-0.028	-0.28
0.007	-0.123	0.304	0.002	0.059	-0.006	0.04	-0.01	-0.305
0.03	-0.111	0.422	-0.001	0.043	-0.022	0.032	-0.007	-0.308
0.016	-0.129	0.486	0.027	0.017	-0.02	0.033	-0.011	-0.305
-0.011	-0.142	0.46	0.058	0.005	-0.003	0.033	-0.01	-0.292
-0.005	-0.129	0.392	0.024	0.009	-0.009	0.039	-0.005	-0.279
0.016	-0.143	0.328	-0.008	0.016	-0.01	0.038	-0.014	-0.289
0.006	-0.141	0.265	0.031	0.009	0.002	0.042	-0.023	-0.293
0.002	-0.109	0.286	0.034	0	-0.011	0.061	-0.01	-0.281
0.013	-0.108	0.374	0.003	0.002	-0.014	0.065	-0.008	-0.274
0.004	-0.121	0.399	0.014	0.013	0	0.057	-0.017	-0.286
0	-0.115	0.414	0.015	0.021	-0.005	0.044	-0.004	-0.317
0.001	-0.117	0.473	0.011	0.016	-0.006	0.032	-0.001	-0.325
0.005	-0.137	0.528	0.027	0.012	0.006	0.035	-0.023	-0.292
0.026	-0.15	0.572	0.016	0.011	-0.005	0.041	-0.025	-0.252
0.036	-0.153	0.591	0.016	0.01	-0.016	0.04	-0.013	-0.246
0.009	-0.15	0.598	0.047	0.019	-0.008	0.031	-0.023	-0.281
-0.019	-0.134	0.607	0.053	0.013	-0.007	0.029	-0.033	-0.306
-0.005	-0.123	0.601	0.017	0.002	-0.011	0.042	-0.022	-0.298
0.011	-0.119	0.606	-0.015	0.01	-0.01	0.051	-0.012	-0.306
0.003	-0.102	0.601	0.003	0.01	-0.012	0.05	-0.014	-0.336
0.007	-0.092	0.57	0.026	0.015	-0.001	0.053	-0.013	-0.326
0.015	-0.119	0.559	0.006	0.031	0.012	0.045	-0.004	-0.284
0.001	-0.136	0.562	0	0.013	0	0.03	-0.004	-0.262
-0.001	-0.11	0.56	0.016	-0.008	-0.011	0.046	-0.018	-0.254
0.021	-0.108	0.547	0.011	0.003	-0.003	0.065	-0.028	-0.245
0.025	-0.138	0.523	0.014	0.009	-0.001	0.05	-0.029	-0.252
0	-0.135	0.52	0.041	0.008	-0.008	0.041	-0.03	-0.286
-0.021	-0.112	0.545	0.041	0.015	-0.011	0.049	-0.027	-0.306
-0.011	-0.104	0.573	0.018	0.005	-0.01	0.044	-0.025	-0.312
0.012	-0.12	0.562	0.028	-0.007	-0.005	0.042	-0.025	-0.323
0.015	-0.149	0.512	0.041	0.014	-0.003	0.047	-0.019	-0.305
0.011	-0.148	0.496	0.026	0.035	-0.002	0.043	-0.013	-0.274
0.01	-0.12	0.534	0.018	0.025	0.001	0.038	-0.015	-0.287
0	-0.118	0.548	0.017	0.019	-0.007	0.05	-0.017	-0.306
0.001	-0.15	0.52	0.023	0.025	-0.024	0.07	-0.014	-0.284
0.011	-0.152	0.518	0.033	0.025	-0.025	0.064	-0.011	-0.264
0.003	-0.101	0.547	0.029	0.016	-0.006	0.043	-0.002	-0.286
0.001	-0.084	0.569	0.024	0.018	0.008	0.049	0.005	-0.308
0.014	-0.134	0.559	0.032	0.037	0.005	0.06	-0.011	-0.304
0.006	-0.158	0.533	0.047	0.037	-0.003	0.055	-0.04	-0.308
-0.009	-0.135	0.548	0.032	0.025	0.002	0.062	-0.042	-0.324
0.008	-0.142	0.573	0.006	0.036	0.002	0.066	-0.023	-0.32
0.027	-0.158	0.568	0.008	0.042	-0.017	0.048	-0.016	-0.291
0.011	-0.143	0.567	0.011	0.03	-0.019	0.035	-0.014	-0.274
-0.008	-0.127	0.571	0.023	0.018	-0.006	0.035	-0.019	-0.274
0	-0.115	0.594	0.031	0.008	-0.013	0.034	-0.038	-0.285
0.012	-0.12	0.624	-0.005	0.009	-0.024	0.048	-0.044	-0.288
0.011	-0.155	0.604	-0.014	0.016	-0.012	0.07	-0.026	-0.275
0.006	-0.154	0.586	0.023	0.003	0.005	0.065	-0.009	-0.273
0.006	-0.117	0.596	0.029	-0.003	0.008	0.045	-0.003	-0.265
0.016	-0.118	0.595	0.014	0.021	0.011	0.04	-0.001	-0.253
0.027	-0.135	0.602	0.008	0.003	0.014	0.047	-0.006	-0.253
0.016	-0.134	0.547	0.016	-0.052	0.003	0.038	-0.011	-0.247
-0.012	-0.121	0.458	0.04	-0.047	-0.013	0.014	-0.002	-0.294
-0.02	-0.109	0.485	0.031	-0.008	-0.018	0.014	0.008	-0.372
0	-0.122	0.544	-0.004	0.011	-0.01	0.036	0.009	-0.331
0.014	-0.134	0.525	0.004	0.023	0.003	0.045	0.003	-0.222
0.012	-0.119	0.425	0.03	0.038	0.008	0.037	0.001	-0.206
0.005	-0.115	0.191	0.019	0.06	0.009	0.031	0.003	-0.248
0.009	-0.126	-0.012	0.025	0.056	0.004	0.031	-0.006	-0.255
0.027	-0.128	0.053	0.053	0.018	-0.007	0.023	-0.021	-0.26
0.023	-0.133	0.216	0.028	0.008	-0.016	0.016	-0.021	-0.302
0.004	-0.133	0.289	-0.004	0.028	-0.017	0.031	-0.02	-0.334
0.012	-0.125	0.324	0.009	0.039	-0.012	0.043	-0.027	-0.323
0.014	-0.126	0.223	0.021	0.044	-0.011	0.027	-0.028	-0.305
0.006	-0.126	0.039	0.013	0.033	-0.018	0.021	-0.035	-0.31
0.014	-0.106	0.075	-0.007	0.018	-0.021	0.038	-0.045	-0.306
0.016	-0.089	0.259	-0.011	0.014	-0.016	0.039	-0.032	-0.277
0.013	-0.119	0.341	0.017	-0.008	-0.012	0.025	-0.016	-0.251
0.012	-0.156	0.396	0.023	-0.029	-0.015	0.008	-0.014	-0.245
-0.01	-0.137	0.494	0.014	-0.02	-0.018	-0.011	-0.012	-0.262
-0.016	-0.117	0.529	0.03	-0.012	-0.019	-0.003	-0.012	-0.273
0.014	-0.139	0.539	0.031	-0.003	-0.014	0.029	-0.017	-0.262
0.027	-0.143	0.581	0.017	0.01	-0.004	0.048	-0.018	-0.264
0.005	-0.115	0.573	0.013	0.014	-0.015	0.058	-0.013	-0.288
-0.005	-0.108	0.541	-0.001	0.027	-0.022	0.071	-0.016	-0.301
0.008	-0.14	0.521	-0.001	0.04	0.006	0.063	-0.028	-0.29
0.021	-0.159	0.523	0.023	0.036	0.017	0.048	-0.031	-0.274
0.028	-0.143	0.58	0.036	0.034	0	0.046	-0.027	-0.267
0.025	-0.136	0.633	0.025	0.04	-0.008	0.047	-0.025	-0.279
0.003	-0.139	0.664	-0.006	0.033	-0.011	0.06	-0.026	-0.3
-0.014	-0.136	0.711	0	0.02	-0.012	0.081	-0.031	-0.289
-0.014	-0.124	0.75	0.048	0.011	-0.004	0.088	-0.031	-0.271
-0.018	-0.102	0.766	0.03	0.016	-0.001	0.084	-0.029	-0.303
-0.016	-0.104	0.762	-0.035	0.04	-0.001	0.083	-0.028	-0.328
0.012	-0.134	0.723	-0.019	0.05	-0.002	0.076	-0.023	-0.314
0.034	-0.142	0.656	0.035	0.024	0	0.049	-0.017	-0.305
0.023	-0.13	0.624	0.035	-0.015	0.001	0.017	-0.02	-0.296
0.008	-0.127	0.628	0.03	-0.017	-0.004	0.021	-0.02	-0.289
0.013	-0.13	0.588	0.043	0.016	-0.001	0.052	-0.023	-0.301
0.02	-0.138	0.546	0.046	0.014	0.013	0.07	-0.033	-0.307
0.011	-0.141	0.574	0.035	-0.002	0.006	0.072	-0.037	-0.301
0.002	-0.121	0.544	0.013	0.014	-0.009	0.073	-0.036	-0.308
-0.003	-0.109	0.426	-0.005	0.024	-0.006	0.064	-0.029	-0.334
0.008	-0.129	0.389	-0.012	0.04	0.001	0.05	-0.013	-0.339
0.031	-0.142	0.458	-0.001	0.059	-0.004	0.042	-0.011	-0.298
0.027	-0.136	0.523	0.009	0.036	-0.007	0.022	-0.025	-0.265
0.01	-0.131	0.508	-0.006	0.017	-0.003	0.014	-0.029	-0.266
0.006	-0.12	0.44	0.005	0.026	-0.01	0.033	-0.023	-0.26
-0.004	-0.106	0.412	0.038	0.023	-0.018	0.045	-0.026	-0.259
-0.015	-0.117	0.411	0.036	0.02	-0.006	0.047	-0.032	-0.284
-0.009	-0.141	0.417	0.017	0.025	0.006	0.05	-0.018	-0.294
0	-0.135	0.456	0.015	0.033	0	0.048	-0.004	-0.259
-0.001	-0.122	0.486	0.034	0.049	-0.003	0.042	-0.016	-0.235
-0.003	-0.138	0.534	0.044	0.051	-0.001	0.033	-0.025	-0.277
-0.007	-0.132	0.611	0.022	0.032	-0.001	0.029	-0.018	-0.325
-0.006	-0.109	0.607	0.014	0.019	0.002	0.028	-0.015	-0.302
0.013	-0.122	0.565	0.034	0.021	0.008	0.028	-0.006	-0.259
0.015	-0.138	0.569	0.049	0.019	0.005	0.048	0	-0.267
-0.021	-0.132	0.564	0.062	0.008	-0.004	0.065	-0.013	-0.297
-0.034	-0.135	0.56	0.055	0.004	-0.009	0.055	-0.02	-0.324
0.004	-0.143	0.592	0.018	0.01	-0.007	0.047	-0.016	-0.341
0.015	-0.138	0.596	0.01	0.011	-0.006	0.048	-0.017	-0.312
-0.017	-0.127	0.584	0.032	-0.001	-0.004	0.045	-0.007	-0.267
-0.017	-0.106	0.607	0.026	-0.008	-0.01	0.041	0.009	-0.27
0.011	-0.099	0.614	0.01	-0.001	-0.017	0.051	0.007	-0.282
0.021	-0.13	0.582	0.031	-0.003	-0.009	0.073	-0.003	-0.263
0.013	-0.158	0.561	0.056	-0.017	-0.001	0.072	-0.007	-0.252
-0.008	-0.15	0.568	0.034	-0.024	-0.002	0.054	-0.003	-0.261
-0.013	-0.141	0.579	0.01	-0.022	-0.003	0.046	0.002	-0.264
0.015	-0.149	0.588	0.018	-0.011	-0.001	0.045	0	-0.272
0.028	-0.136	0.609	0.018	-0.002	0.001	0.05	-0.002	-0.291
0.005	-0.103	0.634	0.013	-0.011	-0.004	0.05	0.001	-0.282
-0.006	-0.096	0.643	-0.002	-0.008	-0.012	0.041	0.002	-0.252
0.012	-0.13	0.617	-0.014	0.016	-0.018	0.048	0.006	-0.244
0.016	-0.163	0.576	0.022	0.014	-0.016	0.059	0.003	-0.241
-0.002	-0.135	0.578	0.04	0.005	-0.011	0.058	-0.011	-0.233
0.002	-0.096	0.624	-0.002	0.029	-0.014	0.058	-0.018	-0.245
0.008	-0.118	0.66	-0.008	0.051	-0.017	0.061	-0.025	-0.28
-0.004	-0.125	0.683	0.021	0.039	-0.015	0.07	-0.041	-0.312
0.008	-0.094	0.696	0.014	0.024	-0.018	0.069	-0.048	-0.318
0.03	-0.109	0.647	0.004	0.031	-0.008	0.047	-0.044	-0.324
0.033	-0.136	0.546	-0.002	0.04	0.008	0.041	-0.039	-0.33
0.034	-0.139	0.473	-0.022	0.029	0.001	0.052	-0.034	-0.303
0.035	-0.156	0.455	-0.013	0.013	-0.013	0.052	-0.036	-0.29
0.028	-0.143	0.502	0.016	0.004	-0.014	0.048	-0.038	-0.323
0.01	-0.105	0.576	0.018	0.001	-0.009	0.042	-0.035	-0.34
-0.006	-0.125	0.578	0.023	0.01	-0.005	0.036	-0.033	-0.331
0.002	-0.146	0.48	0.041	0.016	-0.008	0.038	-0.031	-0.32
0.008	-0.109	0.329	0.027	0.015	-0.012	0.033	-0.03	-0.294
0.001	-0.081	0.214	-0.006	0.021	-0.007	0.015	-0.026	-0.275
0.002	-0.111	0.191	-0.027	0.032	-0.003	-0.008	-0.018	-0.285
0.01	-0.146	0.211	-0.026	0.047	-0.006	-0.006	-0.013	-0.29
0.011	-0.137	0.257	0	0.049	-0.009	0.018	-0.015	-0.284
0.006	-0.128	0.35	0.026	0.036	-0.01	0.014	-0.016	-0.286
0.007	-0.146	0.369	0.041	0.03	-0.005	0	-0.014	-0.288
0.01	-0.148	0.229	0.034	0.031	0.002	0.01	-0.013	-0.284
-0.001	-0.118	0.144	0.015	0.019	-0.009	0.007	-0.007	-0.275
-0.016	-0.094	0.144	0.023	0.011	-0.022	-0.006	-0.005	-0.257
-0.003	-0.102	-0.006	0.024	0.021	-0.009	-0.002	-0.01	-0.246
0.012	-0.12	-0.192	0.008	0.02	0.003	-0.011	-0.012	-0.254
0.004	-0.118	-0.172	0.022	0	-0.002	-0.029	-0.007	-0.266
0.01	-0.117	0.037	0.049	-0.011	-0.007	-0.021	-0.009	-0.279
0.022	-0.121	0.298	0.059	-0.009	-0.004	-0.008	-0.025	-0.286
0.01	-0.113	0.394	0.056	-0.021	-0.001	0.011	-0.032	-0.285
0	-0.121	0.169	0.036	-0.022	-0.01	0.056	-0.023	-0.294
0.006	-0.135	-0.131	0.017	0.01	-0.026	0.085	-0.021	-0.295
0.011	-0.11	-0.078	0.013	0.026	-0.029	0.073	-0.025	-0.283
0.013	-0.098	0.27	-0.003	0.027	-0.018	0.065	-0.022	-0.289
0.006	-0.119	0.541	-0.005	0.03	-0.005	0.061	-0.008	-0.292
-0.006	-0.128	0.627	0.016	0.018	0	0.04	0	-0.293
-0.004	-0.149	0.617	0.023	0.009	-0.002	0.025	-0.008	-0.32
-0.001	-0.156	0.581	0.046	0.008	0.002	0.039	-0.006	-0.332
0.005	-0.138	0.634	0.061	0.007	0.006	0.071	0.006	-0.302
0.021	-0.161	0.807	0.036	-0.003	0.003	0.095	0	-0.269
0.005	-0.163	0.956	0.041	-0.013	-0.001	0.101	-0.008	-0.267
-0.023	-0.117	0.984	0.045	-0.004	0.001	0.091	-0.009	-0.269
-0.011	-0.115	0.898	0.018	0.002	0.002	0.068	-0.015	-0.254
0.017	-0.144	0.799	-0.003	0.021	0.001	0.051	-0.025	-0.262
0.033	-0.146	0.805	-0.018	0.056	0.002	0.042	-0.028	-0.289
0.039	-0.15	0.849	0.003	0.045	0.006	0.029	-0.039	-0.284
0.029	-0.137	0.854	0.038	0.01	-0.003	0.03	-0.047	-0.283
0.017	-0.119	0.833	0.046	0	-0.021	0.059	-0.038	-0.295
0.018	-0.142	0.771	0.054	0.002	-0.015	0.084	-0.028	-0.281
0.007	-0.146	0.723	0.044	0.001	-0.002	0.076	-0.026	-0.276
-0.01	-0.123	0.716	0.021	0.001	-0.007	0.066	-0.033	-0.29
-0.004	-0.113	0.692	0.005	0.026	-0.001	0.074	-0.036	-0.305
0.01	-0.115	0.656	-0.016	0.054	0.013	0.055	-0.02	-0.315
0.007	-0.143	0.61	-0.004	0.048	0.007	0.021	-0.008	-0.3
0.004	-0.146	0.569	0.012	0.04	-0.002	0.024	-0.011	-0.292
0.006	-0.119	0.571	-0.012	0.037	-0.002	0.049	-0.017	-0.302
0.005	-0.127	0.554	0.014	0.019	-0.008	0.064	-0.018	-0.29
0.01	-0.141	0.512	0.054	0.017	-0.008	0.068	-0.012	-0.278
0.017	-0.137	0.522	0.01	0.03	0	0.067	-0.004	-0.279
0.005	-0.127	0.556	-0.003	0.029	0.001	0.066	-0.013	-0.274
-0.011	-0.108	0.553	0.032	0.03	0.001	0.062	-0.024	-0.286
-0.01	-0.116	0.525	-0.002	0.037	-0.003	0.058	-0.014	-0.3
-0.006	-0.137	0.508	-0.02	0.027	-0.011	0.059	-0.001	-0.285
-0.002	-0.124	0.52	0.016	0.018	-0.017	0.055	-0.009	-0.276
0.012	-0.11	0.532	0.009	0.029	-0.018	0.05	-0.029	-0.278
0.019	-0.126	0.503	0.012	0.025	-0.015	0.053	-0.032	-0.274
0.013	-0.148	0.462	0.046	0.009	-0.01	0.047	-0.02	-0.27
0.016	-0.145	0.453	0.021	0.023	0.001	0.031	-0.019	-0.272
0.018	-0.126	0.458	0.002	0.03	0.008	0.032	-0.022	-0.291
0.01	-0.13	0.463	0.035	0.012	0.001	0.043	-0.019	-0.306
0.013	-0.142	0.478	0.026	0.017	-0.005	0.034	-0.018	-0.294
0.02	-0.116	0.488	-0.003	0.022	-0.005	0.02	-0.015	-0.284
0.007	-0.095	0.477	0.009	0.021	-0.009	0.038	-0.014	-0.283
-0.003	-0.118	0.471	0.011	0.042	-0.014	0.066	-0.024	-0.279
0.002	-0.121	0.474	0.014	0.031	-0.012	0.052	-0.029	-0.295
0	-0.115	0.458	0.055	-0.018	-0.005	0.026	-0.017	-0.305
-0.003	-0.141	0.449	0.067	-0.033	-0.01	0.024	-0.016	-0.298
-0.003	-0.132	0.469	0.033	-0.01	-0.016	0.024	-0.022	-0.301
-0.009	-0.109	0.472	0.016	0.006	-0.009	0.018	-0.018	-0.283
-0.004	-0.136	0.455	0.011	-0.003	-0.004	0.017	-0.022	-0.252
0.012	-0.15	0.461	-0.009	0.001	-0.003	0.024	-0.028	-0.255
0.008	-0.115	0.478	-0.017	0.032	-0.006	0.031	-0.022	-0.276
0.01	-0.095	0.476	0.013	0.03	-0.017	0.035	-0.025	-0.288
0.019	-0.122	0.455	0.059	-0.007	-0.009	0.046	-0.038	-0.3
-0.003	-0.133	0.45	0.048	0.001	0.004	0.042	-0.038	-0.317
-0.023	-0.114	0.471	0.001	0.035	-0.001	0.028	-0.022	-0.338
-0.009	-0.129	0.457	-0.008	0.034	-0.003	0.035	-0.006	-0.334
0.011	-0.147	0.447	0.011	0.026	-0.008	0.047	-0.007	-0.289
0.003	-0.116	0.481	0.027	0.021	-0.015	0.048	-0.019	-0.262
-0.023	-0.094	0.477	0.037	0.016	-0.007	0.042	-0.016	-0.283
-0.013	-0.115	0.447	0.035	0.017	0.001	0.04	-0.014	-0.301
0.027	-0.149	0.448	0.037	0.007	0.002	0.054	-0.012	-0.303
0.029	-0.173	0.446	0.031	0	0.007	0.065	-0.002	-0.32
0.003	-0.158	0.443	0.008	0.009	0.007	0.056	-0.012	-0.336
0.002	-0.128	0.456	0.003	0.023	-0.005	0.044	-0.022	-0.322
0.017	-0.139	0.448	0.028	0.028	-0.011	0.047	-0.027	-0.294
0.02	-0.152	0.447	0.029	0.025	0	0.043	-0.038	-0.286
0.015	-0.133	0.48	-0.003	0.022	0.003	0.023	-0.023	-0.279
0.014	-0.117	0.514	-0.011	0.001	-0.012	0.021	0.01	-0.263
0.014	-0.119	0.529	0.012	-0.018	-0.019	0.044	0.025	-0.255
0.018	-0.137	0.533	0.031	-0.001	-0.009	0.056	0.012	-0.253
0.025	-0.144	0.549	0.037	0.008	-0.002	0.042	-0.011	-0.264
0.007	-0.12	0.573	0.029	-0.009	-0.002	0.028	-0.009	-0.278
-0.016	-0.103	0.566	0.015	-0.001	-0.006	0.033	0.007	-0.268
0.005	-0.113	0.546	0.013	0.02	-0.007	0.043	0.004	-0.243
0.019	-0.124	0.53	0.038	-0.004	-0.004	0.049	-0.002	-0.234
-0.003	-0.122	0.512	0.038	-0.019	-0.014	0.048	-0.001	-0.244
-0.001	-0.115	0.523	-0.014	0.031	-0.02	0.043	-0.002	-0.252
0.009	-0.128	0.537	-0.028	0.053	-0.015	0.047	-0.008	-0.254
-0.004	-0.157	0.524	0.004	0.016	-0.014	0.053	-0.021	-0.255
0.003	-0.147	0.544	0.018	-0.001	-0.01	0.046	-0.03	-0.28
0.024	-0.106	0.584	0.014	0.013	-0.012	0.046	-0.027	-0.324
0.02	-0.099	0.574	0.014	0.035	-0.011	0.067	-0.031	-0.317
0.017	-0.114	0.561	0.021	0.044	0.01	0.083	-0.035	-0.282
0.025	-0.127	0.576	0.02	0.024	0.01	0.081	-0.031	-0.287
0.011	-0.144	0.563	0.028	0.011	-0.009	0.075	-0.034	-0.287
0.004	-0.147	0.559	0.047	0.02	-0.009	0.067	-0.04	-0.268
0.017	-0.139	0.58	0.043	0.032	-0.006	0.062	-0.036	-0.275
0.012	-0.129	0.583	0.024	0.035	-0.011	0.064	-0.032	-0.296
-0.001	-0.124	0.61	0.01	0.035	-0.006	0.066	-0.034	-0.3
-0.007	-0.12	0.656	0.006	0.031	-0.003	0.061	-0.036	-0.293
-0.005	-0.12	0.632	0.03	0.019	-0.011	0.059	-0.03	-0.298
0.009	-0.14	0.598	0.042	0.024	-0.017	0.066	-0.024	-0.305
0.006	-0.138	0.631	0.011	0.039	-0.005	0.061	-0.023	-0.294
-0.01	-0.108	0.645	-0.002	0.038	0.011	0.049	-0.021	-0.283
-0.002	-0.104	0.618	0.004	0.026	0.004	0.055	-0.019	-0.291
0.002	-0.119	0.623	0.011	0.005	-0.011	0.063	-0.019	-0.304
-0.009	-0.128	0.653	0.025	-0.004	-0.012	0.054	-0.009	-0.301
-0.003	-0.131	0.68	0.016	0.018	-0.006	0.035	0	-0.284
0.016	-0.136	0.662	0.012	0.028	-0.003	0.027	-0.005	-0.275
0.024	-0.151	0.583	0.04	0.004	-0.008	0.035	-0.01	-0.273
0.014	-0.158	0.533	0.04	0.003	-0.005	0.049	-0.009	-0.26
-0.004	-0.134	0.583	0.008	0.02	-0.003	0.057	-0.01	-0.254
-0.002	-0.113	0.675	-0.003	0.02	-0.024	0.046	-0.007	-0.26
0.016	-0.13	0.74	0.012	0.02	-0.03	0.032	-0.005	-0.27
0.024	-0.151	0.706	0.022	0.03	0	0.028	-0.012	-0.29
0.021	-0.159	0.465	-0.016	0.052	0.01	0.025	-0.025	-0.297
0.008	-0.14	0.2	-0.037	0.057	-0.013	0.032	-0.031	-0.289
-0.003	-0.107	0.116	0.017	0.02	-0.011	0.044	-0.036	-0.301
0.004	-0.12	0.042	0.061	-0.004	0.003	0.048	-0.049	-0.317
0.005	-0.136	0.015	0.052	0.01	-0.002	0.05	-0.041	-0.313
0.001	-0.102	0.163	0.026	0.022	-0.005	0.035	-0.028	-0.301
0.01	-0.077	0.275	-0.008	0.024	-0.01	0.007	-0.033	-0.303
-0.001	-0.086	0.353	-0.004	0.009	-0.014	-0.014	-0.024	-0.321
-0.024	-0.088	0.501	0.024	-0.007	-0.003	-0.024	-0.016	-0.314
-0.016	-0.083	0.501	0.015	0.004	0.002	-0.002	-0.027	-0.28
0.006	-0.113	0.239	0.011	0.008	-0.005	0.022	-0.022	-0.274
0.017	-0.15	-0.054	0.038	-0.024	-0.003	0.012	-0.012	-0.284
0.018	-0.133	-0.118	0.048	-0.057	0.001	0.011	-0.008	-0.267
0.015	-0.104	0.084	0.037	-0.048	-0.008	0.023	-0.001	-0.251
0.017	-0.127	0.36	0.025	0	-0.016	0.008	-0.008	-0.279
0.006	-0.147	0.463	0.031	0.045	-0.004	0.005	-0.02	-0.305
-0.016	-0.131	0.379	0.043	0.041	-0.004	0.029	-0.008	-0.278
-0.009	-0.12	0.242	0.037	0.005	-0.026	0.03	0.007	-0.253
0.01	-0.122	0.108	0.034	0.01	-0.023	0.029	-0.01	-0.271
0.011	-0.135	0.059	0.027	0.047	0.003	0.056	-0.033	-0.294
0.013	-0.154	0.125	0.002	0.063	0.003	0.06	-0.022	-0.31
0.004	-0.14	0.201	0.001	0.044	-0.011	0.044	-0.01	-0.323
-0.012	-0.12	0.25	0.016	0.017	-0.006	0.051	-0.016	-0.302
0.005	-0.144	0.345	0.01	0.013	0.003	0.052	-0.013	-0.278
0.023	-0.161	0.525	0.014	0.011	0.001	0.032	0.003	-0.305
0.01	-0.155	0.722	0.043	-0.021	0.001	0.025	0.008	-0.3
-0.002	-0.157	0.854	0.047	-0.041	0.002	0.041	-0.002	-0.236
0.004	-0.149	0.953	0.018	-0.021	0.002	0.058	-0.003	-0.216
0.016	-0.131	1.055	0	-0.002	0.005	0.059	0.006	-0.252
0.021	-0.14	1.086	0.018	-0.011	-0.003	0.072	0.008	-0.267
0.008	-0.154	0.996	0.047	-0.018	-0.009	0.096	-0.005	-0.26
0.003	-0.152	0.895	0.04	0.007	0.008	0.092	-0.014	-0.286
0.023	-0.159	0.891	0.029	0.029	0.017	0.081	0	-0.32
0.035	-0.165	0.922	0.042	0.016	0	0.086	0.008	-0.307
0.024	-0.14	0.922	0.015	0.017	-0.008	0.079	-0.016	-0.267
0.013	-0.105	0.912	-0.023	0.042	-0.003	0.056	-0.035	-0.246
0.014	-0.11	0.872	-0.014	0.042	-0.011	0.049	-0.021	-0.26
0.019	-0.139	0.802	0.006	0.025	-0.014	0.063	-0.014	-0.283
0.011	-0.126	0.724	0.008	0.032	0.003	0.067	-0.038	-0.286
0	-0.101	0.598	0.008	0.047	0.012	0.059	-0.05	-0.294
0.005	-0.12	0.448	0.013	0.045	-0.003	0.054	-0.042	-0.317
-0.004	-0.126	0.375	0.017	0.033	-0.01	0.034	-0.044	-0.315
-0.015	-0.116	0.351	0.02	0.024	-0.004	0.003	-0.041	-0.287
-0.001	-0.127	0.339	0.034	0.034	-0.02	0.003	-0.028	-0.268
-0.001	-0.101	0.423	0.033	0.049	-0.037	0.016	-0.032	-0.273
-0.014	-0.058	0.42	0.016	0.032	-0.021	0.012	-0.046	-0.294
-0.014	-0.062	0.267	0.033	0.006	-0.001	0.02	-0.044	-0.306
-0.01	-0.072	0.353	0.033	0.02	-0.002	0.036	-0.023	-0.292
-0.004	-0.077	0.445	-0.004	0.051	-0.013	0.024	-0.012	-0.266
0.012	-0.106	0.069	-0.014	0.05	-0.014	0.005	-0.017	-0.274
0.022	-0.111	-0.379	-0.011	0.02	-0.012	0.004	-0.017	-0.31
0.01	-0.096	-0.464	0.011	0.008	-0.015	0.004	-0.013	-0.309
0.004	-0.126	-0.276	0.045	0.023	-0.015	0.005	-0.019	-0.293
0.013	-0.158	-0.022	0.018	0.027	-0.017	0.009	-0.018	-0.305
0.015	-0.14	0.175	-0.017	0.014	-0.021	0.015	-0.015	-0.314
0.013	-0.121	0.296	0.004	0.007	-0.02	0.026	-0.022	-0.311
0.005	-0.133	0.344	0.017	0.008	-0.008	0.043	-0.012	-0.311
-0.005	-0.147	0.439	-0.002	0.012	0.012	0.058	-0.002	-0.312
0	-0.143	0.634	0.001	0.019	0.007	0.054	-0.018	-0.306
0.012	-0.149	0.768	0.028	0.023	-0.014	0.043	-0.03	-0.295
0.013	-0.172	0.839	0.046	0.012	-0.007	0.052	-0.027	-0.301
0.015	-0.172	0.943	0.041	0.009	0.004	0.058	-0.025	-0.311
0.015	-0.15	0.983	0.008	0.031	-0.009	0.051	-0.022	-0.3
0.011	-0.137	0.954	-0.009	0.038	-0.013	0.063	-0.024	-0.294
0.021	-0.138	0.953	-0.006	0.025	-0.004	0.081	-0.036	-0.298
0.023	-0.143	0.915	-0.002	0.024	-0.011	0.073	-0.042	-0.292
0.015	-0.136	0.846	0.007	0.035	-0.011	0.055	-0.029	-0.301
0.028	-0.126	0.819	0.002	0.031	0.01	0.054	-0.02	-0.313
0.022	-0.128	0.769	-0.005	0.014	0.013	0.063	-0.029	-0.296
-0.01	-0.125	0.702	0.018	0.004	-0.005	0.053	-0.027	-0.279
-0.012	-0.122	0.677	0.043	0.007	-0.003	0.039	-0.013	-0.284
-0.003	-0.134	0.638	0.045	0.012	0.008	0.046	-0.022	-0.289
-0.008	-0.15	0.586	0.052	0.003	0	0.054	-0.037	-0.281
0.004	-0.157	0.584	0.053	-0.016	-0.008	0.062	-0.019	-0.27
0.014	-0.146	0.589	0.026	-0.028	-0.005	0.075	0.006	-0.281
0	-0.127	0.557	0.016	-0.03	-0.004	0.066	-0.001	-0.282
-0.001	-0.121	0.551	0.051	-0.021	-0.004	0.062	-0.009	-0.262
0.019	-0.128	0.561	0.061	-0.012	-0.008	0.069	0.006	-0.266
0.017	-0.141	0.538	0.004	-0.012	-0.01	0.06	0.014	-0.258
-0.013	-0.142	0.51	-0.016	-0.013	-0.006	0.05	0.004	-0.238
-0.019	-0.127	0.5	0.046	0.003	-0.007	0.054	-0.006	-0.269
0.014	-0.14	0.492	0.064	0.037	-0.004	0.058	-0.01	-0.303
0.021	-0.148	0.505	0.035	0.045	0.004	0.046	-0.015	-0.292
-0.01	-0.111	0.545	0.03	0.041	-0.003	0.036	-0.014	-0.267
-0.006	-0.111	0.552	0.014	0.054	-0.007	0.057	-0.008	-0.261
0.01	-0.133	0.526	0.002	0.031	-0.003	0.082	-0.021	-0.276
0	-0.12	0.499	0.008	0.001	-0.009	0.081	-0.032	-0.288
0.001	-0.133	0.442	-0.011	0.031	-0.014	0.064	-0.02	-0.288
0.015	-0.147	0.395	-0.018	0.047	-0.008	0.05	-0.019	-0.277
0.018	-0.128	0.399	0.017	0.017	-0.004	0.038	-0.016	-0.264
0.017	-0.132	0.416	0.044	-0.001	-0.009	0.027	-0.013	-0.265
0.013	-0.14	0.454	0.04	0.003	-0.009	0.034	-0.026	-0.288
0.011	-0.111	0.501	0.02	0.016	-0.003	0.058	-0.021	-0.319
-0.001	-0.084	0.502	0.013	0.019	-0.007	0.071	-0.017	-0.321
-0.016	-0.099	0.497	0.023	0.014	-0.012	0.065	-0.037	-0.291
-0.004	-0.127	0.53	0	0.036	-0.004	0.062	-0.042	-0.275
0.007	-0.118	0.547	-0.027	0.052	-0.008	0.057	-0.03	-0.289
-0.01	-0.102	0.525	0.009	0.026	-0.018	0.041	-0.022	-0.3
-0.016	-0.119	0.509	0.044	0.01	-0.014	0.034	-0.008	-0.284
0.005	-0.135	0.494	0.05	0.015	-0.008	0.039	0.003	-0.281
0.016	-0.124	0.501	0.042	0.006	0.001	0.036	-0.005	-0.313
0.002	-0.107	0.549	0.003	0.01	0.011	0.034	-0.023	-0.323
-0.012	-0.098	0.544	0.003	0.024	0.005	0.048	-0.027	-0.308
0.001	-0.114	0.462	0.029	0.013	-0.004	0.063	-0.023	-0.298
0.015	-0.147	0.384	0.024	-0.004	-0.002	0.056	-0.024	-0.294
0.024	-0.154	0.341	0.039	-0.007	0.004	0.028	-0.012	-0.308
0.039	-0.143	0.361	0.046	0.006	0.004	0.005	0.005	-0.302
0.027	-0.14	0.439	0.02	0.018	-0.002	0.007	0.003	-0.254
0.006	-0.139	0.495	0.017	0.013	-0.006	0.026	-0.015	-0.243
0.008	-0.141	0.47	0.004	0.022	-0.003	0.047	-0.033	-0.282
0.01	-0.133	0.393	-0.022	0.049	-0.001	0.044	-0.029	-0.301
0.002	-0.116	0.346	0.012	0.037	-0.008	0.034	-0.017	-0.278
-0.004	-0.111	0.342	0.038	-0.003	-0.016	0.051	-0.025	-0.249
0.004	-0.115	0.374	-0.01	-0.002	-0.008	0.063	-0.023	-0.243
0.013	-0.113	0.444	-0.033	0.016	0.003	0.048	-0.001	-0.266
0.018	-0.11	0.505	0.012	-0.001	0.006	0.033	0.006	-0.29
0.02	-0.121	0.54	0.063	-0.027	0.003	0.031	0.004	-0.286
0.006	-0.129	0.577	0.078	-0.028	-0.006	0.032	0.011	-0.275
0	-0.117	0.599	0.039	0.011	-0.011	0.037	0.009	-0.276
0.014	-0.109	0.602	0.008	0.043	-0.01	0.052	-0.008	-0.269
0.024	-0.122	0.619	0.042	0.022	-0.01	0.058	-0.008	-0.258
0.024	-0.135	0.622	0.039	0.006	-0.004	0.055	0.009	-0.258
0	-0.129	0.588	-0.005	0.02	0.003	0.06	0.007	-0.259
-0.02	-0.132	0.555	0.004	0.038	0.005	0.057	0	-0.248
0.011	-0.156	0.523	0.032	0.045	-0.003	0.027	-0.004	-0.246
0.04	-0.162	0.474	0.034	0.034	-0.01	0.005	-0.023	-0.282
0.025	-0.152	0.44	0.013	0.049	0	0.008	-0.049	-0.317
0.007	-0.145	0.401	-0.012	0.066	0.002	0.007	-0.058	-0.319
0.007	-0.133	0.314	-0.003	0.026	-0.011	0.023	-0.044	-0.31
0.01	-0.116	0.311	0.029	-0.006	-0.017	0.063	-0.023	-0.299
-0.002	-0.099	0.394	0.036	0.001	-0.018	0.065	-0.021	-0.293
-0.022	-0.09	0.248	-0.003	0.008	-0.015	0.038	-0.038	-0.288
-0.02	-0.091	-0.108	-0.026	0.011	-0.008	0.028	-0.044	-0.279
-0.003	-0.109	-0.283	0.026	0.01	-0.006	0.019	-0.036	-0.291
0.003	-0.133	-0.179	0.062	0.006	-0.012	0	-0.029	-0.305
0.01	-0.13	0.026	0.021	0.014	-0.026	-0.011	-0.03	-0.287
0.016	-0.113	0.223	-0.009	0.02	-0.036	0	-0.036	-0.27
0.006	-0.11	0.411	0.019	0.009	-0.032	0.025	-0.033	-0.272
-0.004	-0.111	0.587	0.039	0.01	-0.019	0.027	-0.022	-0.279
-0.008	-0.106	0.716	0.017	0.024	-0.009	0.001	-0.021	-0.301
-0.004	-0.12	0.774	-0.002	0.026	-0.011	-0.015	-0.026	-0.319
0.019	-0.143	0.778	-0.004	0.02	-0.016	0.018	-0.013	-0.306
0.021	-0.146	0.757	0.002	0.024	-0.012	0.079	0.003	-0.289
0.008	-0.141	0.773	0.014	0.024	-0.003	0.078	-0.008	-0.286
0.01	-0.144	0.855	0.013	-0.003	0.002	0.032	-0.018	-0.288
0.003	-0.152	0.851	0.007	-0.009	0.001	0.035	-0.006	-0.292
0.01	-0.154	0.711	0.01	0.026	-0.007	0.068	-0.008	-0.29
0.032	-0.136	0.633	0.023	0.03	-0.006	0.055	-0.027	-0.28
0.011	-0.121	0.649	0.034	0.02	0.004	0.025	-0.032	-0.286
-0.018	-0.129	0.67	0.017	0.036	-0.003	0.044	-0.029	-0.305
0.001	-0.15	0.729	-0.005	0.027	-0.013	0.063	-0.033	-0.319
0.018	-0.166	0.8	0.009	0.026	-0.005	0.034	-0.036	-0.325
0.003	-0.145	0.803	0.035	0.048	0.008	0.018	-0.03	-0.319
0.004	-0.119	0.766	0.043	0.015	0.013	0.078	-0.017	-0.306
0.013	-0.134	0.748	0.038	-0.02	0.014	0.149	-0.022	-0.285
0.014	-0.145	0.754	0.05	-0.001	0.007	0.129	-0.042	-0.261
0.017	-0.13	0.772	0.059	0.017	-0.001	0.058	-0.04	-0.281
0.005	-0.124	0.799	0.018	0.03	0.01	0.025	-0.029	-0.317
-0.008	-0.124	0.778	-0.003	0.025	0.013	0.03	-0.031	-0.302
0.001	-0.122	0.679	0.015	0.007	-0.008	0.059	-0.02	-0.273
-0.001	-0.122	0.59	0.004	0.02	-0.01	0.086	-0.006	-0.266
0.002	-0.136	0.566	0	0.014	0.006	0.078	-0.01	-0.254
0.028	-0.148	0.627	0.011	0.005	0.002	0.054	-0.012	-0.251
0.037	-0.133	0.672	0.013	0.025	-0.01	0.036	-0.008	-0.272
0.021	-0.124	0.5	0.035	0.008	-0.01	0.034	-0.008	-0.292
-0.001	-0.131	0.247	0.044	-0.003	-0.01	0.04	-0.003	-0.294
-0.011	-0.124	0.169	0.025	0.019	-0.01	0.033	0.007	-0.293
0.001	-0.121	0.159	0.011	0.008	-0.003	0.035	0.008	-0.296
0.004	-0.124	0.113	0.011	-0.005	-0.011	0.059	0.005	-0.279
-0.002	-0.118	0.081	0.009	0.01	-0.025	0.074	0	-0.26
0.012	-0.132	0.048	-0.006	0.027	-0.006	0.064	-0.013	-0.266
0.023	-0.139	0.031	-0.001	0.019	0.013	0.038	-0.022	-0.285
0.014	-0.119	0.077	0.031	-0.016	-0.003	0.02	-0.019	-0.31
-0.003	-0.1	0.18	0.028	-0.014	-0.024	0.023	-0.021	-0.325
-0.015	-0.094	0.32	0.015	0.036	-0.018	0.044	-0.033	-0.312
0.001	-0.117	0.483	0.027	0.048	0.006	0.052	-0.035	-0.305
0.01	-0.132	0.644	0.025	0.021	0.005	0.038	-0.031	-0.308
-0.015	-0.12	0.739	0.02	0.021	-0.013	0.044	-0.031	-0.301
-0.024	-0.123	0.747	0.012	0.032	-0.011	0.069	-0.033	-0.286
0.002	-0.138	0.706	-0.006	0.037	0.002	0.063	-0.032	-0.281
0.02	-0.146	0.646	0.021	0.029	-0.006	0.038	-0.024	-0.293
0.009	-0.14	0.605	0.052	-0.01	-0.021	0.032	-0.008	-0.301
-0.01	-0.115	0.644	0.035	-0.017	-0.016	0.049	0.004	-0.287
-0.01	-0.106	0.674	0.014	0.019	-0.006	0.053	0.017	-0.258
0.004	-0.128	0.574	0.001	0.009	0	0.02	0.03	-0.244
0.008	-0.149	0.466	0	-0.031	0.002	0.001	0.024	-0.238
0.006	-0.136	0.484	0.011	-0.032	-0.013	0.025	0.017	-0.213
0.017	-0.106	0.533	-0.003	0	-0.021	0.05	0.018	-0.211
0.024	-0.117	0.499	-0.011	0.018	-0.004	0.056	0.006	-0.242
0.021	-0.152	0.429	0.025	-0.002	0.002	0.054	0	-0.26
0.019	-0.151	0.449	0.042	-0.017	-0.004	0.048	0.008	-0.276
0.014	-0.124	0.579	0.017	-0.002	0	0.042	-0.002	-0.296
0.011	-0.117	0.711	0.022	0.021	0.001	0.043	-0.024	-0.299
0.006	-0.131	0.703	0.055	0.043	0	0.041	-0.04	-0.289
-0.016	-0.122	0.51	0.047	0.056	-0.007	0.04	-0.042	-0.275
-0.027	-0.093	0.3	0.01	0.056	-0.017	0.032	-0.026	-0.266
-0.011	-0.089	0.277	0.012	0.051	-0.007	0.015	-0.025	-0.27
0.019	-0.107	0.394	0.027	0.042	-0.004	0.024	-0.042	-0.29
0.03	-0.134	0.439	0.027	0.034	-0.014	0.049	-0.044	-0.331
0.004	-0.149	0.323	0.031	0.023	-0.004	0.059	-0.039	-0.361
-0.017	-0.109	0.102	0.018	0.018	-0.004	0.045	-0.038	-0.345
0.006	-0.078	-0.103	0.013	0.03	-0.025	0.033	-0.036	-0.316
0.032	-0.103	-0.089	0.048	0.032	-0.024	0.043	-0.034	-0.302
0.017	-0.12	0.154	0.056	0.012	-0.008	0.062	-0.031	-0.287
-0.014	-0.13	0.38	0.02	0	-0.003	0.063	-0.028	-0.265
-0.012	-0.15	0.44	-0.011	0.017	-0.005	0.04	-0.03	-0.255
0.015	-0.142	0.367	-0.01	0.038	-0.005	0.016	-0.032	-0.271
0.022	-0.142	0.298	0.008	0.026	-0.002	0	-0.024	-0.301
0.009	-0.168	0.326	0.002	0.011	0.002	-0.02	-0.022	-0.316
0.012	-0.168	0.408	0	0.014	0	-0.023	-0.027	-0.308
0.016	-0.143	0.506	0.03	0.006	-0.011	0.007	-0.027	-0.284
0.004	-0.147	0.607	0.046	0.008	-0.015	0.032	-0.03	-0.26
-0.002	-0.154	0.641	0.044	0.027	-0.012	0.043	-0.034	-0.265
-0.004	-0.121	0.597	0.032	0.036	-0.021	0.062	-0.032	-0.295
0.003	-0.105	0.61	0.012	0.046	-0.019	0.067	-0.03	-0.307
0.025	-0.129	0.752	0.015	0.042	-0.001	0.044	-0.023	-0.297
0.034	-0.146	0.866	0.024	0.02	0.002	0.031	-0.014	-0.304
0.018	-0.151	0.847	0.019	0.026	-0.005	0.038	-0.011	-0.322
0.003	-0.135	0.793	0.028	0.04	-0.004	0.044	-0.017	-0.309
0.015	-0.112	0.754	0.054	0.026	0	0.057	-0.027	-0.28
0.03	-0.12	0.739	0.06	0.008	0.004	0.077	-0.027	-0.283
0.017	-0.133	0.762	0.035	-0.001	0	0.082	-0.033	-0.294
0.005	-0.127	0.766	-0.001	0.004	-0.005	0.07	-0.04	-0.286
0.009	-0.121	0.733	-0.015	0.014	0	0.064	-0.021	-0.297
-0.003	-0.118	0.7	0.014	0.009	0.007	0.066	-0.014	-0.333
-0.016	-0.124	0.681	0.032	0.003	-0.005	0.058	-0.025	-0.348
0.002	-0.146	0.673	-0.005	0.007	-0.017	0.042	-0.007	-0.301
0.026	-0.153	0.645	-0.027	0.011	-0.004	0.042	0.004	-0.243
0.034	-0.154	0.595	0.009	0.012	0.006	0.061	-0.011	-0.243
0.022	-0.153	0.571	0.036	0.007	0.001	0.071	-0.014	-0.28
-0.017	-0.118	0.588	0.016	0.018	-0.002	0.064	-0.014	-0.31
-0.039	-0.092	0.602	-0.008	0.034	-0.006	0.064	-0.025	-0.311
-0.015	-0.11	0.576	0.021	0.014	-0.012	0.07	-0.032	-0.317
0.001	-0.123	0.564	0.044	-0.001	-0.013	0.07	-0.023	-0.346
-0.01	-0.121	0.595	0.002	0.006	-0.009	0.058	-0.005	-0.344
-0.003	-0.127	0.6	-0.023	0.015	0.001	0.041	-0.005	-0.282
0.014	-0.143	0.575	0	0.032	0.003	0.033	-0.017	-0.196
0.013	-0.161	0.538	0.026	0.026	-0.001	0.034	-0.001	-0.171
0.005	-0.147	0.529	0.02	-0.001	0.001	0.043	0.025	-0.233
0.006	-0.119	0.582	-0.007	0.005	-0.005	0.062	0.017	-0.294
0.006	-0.128	0.592	0.01	0.035	-0.011	0.07	-0.002	-0.289
-0.004	-0.123	0.556	0.037	0.031	-0.008	0.071	-0.004	-0.28
-0.009	-0.09	0.571	0.002	0.018	-0.013	0.065	-0.011	-0.305
-0.003	-0.09	0.602	-0.038	0.036	-0.023	0.053	-0.024	-0.303
0.007	-0.106	0.588	-0.018	0.04	-0.017	0.057	-0.033	-0.274
0.023	-0.13	0.526	0.033	0.018	0.003	0.059	-0.047	-0.261
0.021	-0.155	0.475	0.057	0.019	0.005	0.04	-0.062	-0.275
0.007	-0.135	0.497	0.05	0.027	-0.01	0.03	-0.058	-0.298
0.026	-0.122	0.518	0.033	0.027	-0.006	0.034	-0.042	-0.308
0.036	-0.145	0.46	0.025	0.036	0.011	0.041	-0.035	-0.303
0.016	-0.144	0.388	0.041	0.033	0.002	0.048	-0.032	-0.295
0.006	-0.134	0.366	0.037	0.025	-0.015	0.049	-0.026	-0.299
-0.004	-0.129	0.355	0.009	0.022	-0.005	0.048	-0.016	-0.306
-0.007	-0.105	0.302	0.01	0.005	0.009	0.052	0.001	-0.295
0.011	-0.099	0.197	0.035	-0.013	-0.002	0.051	0.01	-0.288
0.019	-0.125	0.107	0.061	-0.027	-0.008	0.029	0.016	-0.297
0.02	-0.139	0.118	0.043	-0.026	-0.003	0.008	0.026	-0.287
0.01	-0.135	0.237	-0.007	0.001	-0.012	0.02	0.033	-0.249
-0.005	-0.115	0.369	0.007	-0.002	-0.014	0.038	0.034	-0.232
0.015	-0.094	0.382	0.047	-0.045	0.004	0.029	0.031	-0.239
0.023	-0.098	0.272	0.016	-0.045	0.003	0.016	0.027	-0.225
-0.003	-0.1	0.167	-0.017	-0.012	-0.009	0.018	0.018	-0.213
-0.008	-0.102	0.128	0.005	-0.004	0	0.014	-0.006	-0.237
0.002	-0.125	0.149	0.016	0.007	0.012	0.005	-0.027	-0.277
0.001	-0.127	0.272	0.012	0.019	0	0.013	-0.028	-0.3
0.002	-0.098	0.442	0.023	0.003	-0.018	0.028	-0.029	-0.292
0.013	-0.101	0.414	0.028	-0.005	-0.011	0.032	-0.039	-0.276
0.017	-0.133	0.233	0.021	0.014	-0.003	0.034	-0.032	-0.283
0.006	-0.126	0.248	0.029	0.025	-0.008	0.042	-0.019	-0.299
0.005	-0.1	0.429	0.046	0.02	-0.004	0.044	-0.024	-0.307
0.011	-0.127	0.582	0.017	0.025	-0.005	0.045	-0.034	-0.313
0.01	-0.172	0.674	-0.027	0.047	-0.012	0.049	-0.04	-0.327
0.017	-0.188	0.634	0	0.048	-0.013	0.037	-0.042	-0.336
0.027	-0.193	0.587	0.039	0.028	-0.019	0.03	-0.027	-0.326
0.012	-0.163	0.681	0.037	0.02	-0.02	0.057	-0.014	-0.309
-0.005	-0.113	0.787	0.033	0.024	-0.011	0.075	-0.022	-0.276
0.008	-0.139	0.832	0.024	0.023	-0.009	0.062	-0.019	-0.258
0.016	-0.172	0.82	0.023	0.012	-0.012	0.06	-0.01	-0.291
0.003	-0.142	0.714	0.041	0.01	-0.005	0.066	-0.019	-0.302
-0.008	-0.129	0.586	0.033	0.016	0.005	0.063	-0.019	-0.271
-0.007	-0.135	0.563	0.004	0.019	-0.006	0.073	-0.015	-0.28
0.004	-0.137	0.64	-0.007	0.036	-0.02	0.087	-0.016	-0.304
0.007	-0.145	0.716	0.02	0.044	-0.008	0.078	-0.01	-0.287
0.01	-0.143	0.79	0.045	0.034	0.011	0.057	-0.015	-0.273
0.019	-0.149	0.85	0.033	0.032	0.011	0.048	-0.044	-0.271
0.014	-0.158	0.75	0.02	0.028	-0.008	0.06	-0.058	-0.267
-0.003	-0.127	0.575	0.034	0.023	-0.016	0.066	-0.041	-0.264
-0.014	-0.083	0.586	0.045	0.016	-0.009	0.05	-0.024	-0.256
-0.008	-0.084	0.717	0.02	0.009	-0.008	0.044	-0.025	-0.26
0.006	-0.114	0.773	-0.004	0.019	-0.014	0.054	-0.03	-0.281
0.003	-0.119	0.769	-0.008	0.037	-0.012	0.056	-0.027	-0.297
-0.008	-0.109	0.737	-0.007	0.038	0	0.056	-0.031	-0.313
0.003	-0.122	0.599	0.002	0.018	0.006	0.058	-0.037	-0.309
0.027	-0.127	0.391	-0.001	-0.002	-0.003	0.05	-0.028	-0.277
0.02	-0.102	0.34	0.009	-0.02	-0.006	0.04	-0.014	-0.272
-0.009	-0.088	0.487	0.037	-0.025	0.009	0.029	-0.019	-0.285
-0.001	-0.111	0.599	0.025	0.01	0.019	0.014	-0.037	-0.271
0.025	-0.138	0.612	0.019	0.042	0.007	0.018	-0.024	-0.275
0.008	-0.137	0.583	0.038	0.035	-0.011	0.016	0.021	-0.305
-0.02	-0.116	0.52	0.007	0.023	-0.016	0.005	0.039	-0.302
-0.012	-0.102	0.449	-0.038	0.021	-0.024	0.008	0.02	-0.285
0.012	-0.114	0.258	-0.024	0.026	-0.022	0.003	0.002	-0.273
0.017	-0.131	0.023	0.019	0.021	0	-0.008	-0.005	-0.274
0.011	-0.127	-0.014	0.024	0.016	0.004	0.001	-0.017	-0.283
0.003	-0.134	0.024	0.003	0.029	-0.01	0.011	-0.027	-0.267
-0.005	-0.146	-0.032	0.006	0.021	-0.015	-0.002	-0.024	-0.26
-0.012	-0.121	-0.096	0.02	0.008	-0.015	-0.016	-0.024	-0.29
-0.021	-0.105	-0.1	0.02	0.036	-0.007	-0.002	-0.038	-0.328
-0.008	-0.128	0.007	0.018	0.047	-0.004	0.016	-0.049	-0.335
0.032	-0.132	0.252	0.005	0.038	-0.02	0.022	-0.044	-0.277
0.049	-0.116	0.431	-0.002	0.042	-0.032	0.037	-0.035	-0.232
0.025	-0.126	0.355	0.02	0.03	-0.014	0.054	-0.033	-0.272
0.008	-0.138	0.222	0.024	0.02	0.006	0.052	-0.024	-0.336
0.006	-0.123	0.292	0.024	0.022	0.006	0.038	-0.014	-0.351
0.006	-0.127	0.524	0.045	0.009	0.003	0.023	-0.022	-0.304
0.012	-0.149	0.69	0.048	-0.016	-0.009	0.014	-0.02	-0.272
0.006	-0.122	0.699	0.032	-0.033	-0.019	0.022	-0.007	-0.301
[truncated: 41,491 more rows]
