# Supplementary material for: Asymmetric and transient properties of reciprocal activity of antagonists during the paw-shake response in the cat
Source: PLoS Comput Biol. 2021 Dec 28;17(12):e1009677. doi: 10.1371/journal.pcbi.1009677 (PMC8759665; doi:10.1371/journal.pcbi.1009677)
Supplement: S1 Data — File name of each file has the following structure: SupplementaryFileNumber_Data_SessionNumber_AnimalCode_EpisodeNumber.txt. Example: S1_Data_7_3-25-0_bo_9F.txt, where S1 is the supplementary data file number 7, 3-25-0 is session number, bo is animal code, 9F is episode number, and txt is file type extension. Each column of each file contains raw EMG signal of a specific muscle in mV sampled at 3000 Hz and band-pass filtered (Butterworth zero-lag filter, 30 Hz– 1000 Hz, 3 dB). First line of each file contains muscle name abbreviations (see Table 3 in the manuscript): MG, medial gastrocnemius; SO, soleus; BFS, biceps femoris anterior; IP, iliopsoas; TA, tibialis anterior; VA, vastus lateralis and vastus medialis. (ZIP) [file pcbi.1009677.s001.zip › S1_Data/S1_Data_4_11-11-0_ju_44F.txt]

BFP	MG	SO	BFA	VM	RF	VL	IP	TA
-0.915	0.093	-0.57	-0.011	-0.063	0.007	-0.19	-0.09	0.082
-0.294	0.081	-0.534	-0.003	-0.044	0.016	-0.184	-0.083	0.136
0.037	0.068	-0.5	-0.006	-0.025	0.018	-0.2	-0.071	0.095
-0.041	0.069	-0.52	-0.023	0.007	0.016	-0.159	-0.059	-0.04
-0.055	0.094	-0.564	-0.013	0.057	0.016	0.1	-0.049	-0.089
0.093	0.105	-0.565	-0.001	0.067	0.017	0.344	-0.039	-0.051
0.274	0.093	-0.563	-0.01	0.032	0.012	0.269	-0.022	-0.049
0.361	0.094	-0.603	-0.003	0.029	-0.002	0.082	0	-0.064
0.379	0.095	-0.625	0.01	0.058	-0.011	0.014	0.01	-0.05
0.394	0.077	-0.597	0	0.05	-0.011	-0.008	0.017	-0.027
0.332	0.073	-0.579	-0.005	0.033	-0.018	-0.017	0.02	-0.006
0.265	0.087	-0.58	0.005	0.05	-0.027	-0.003	0.008	0.001
0.287	0.083	-0.545	0.004	0.053	-0.021	-0.021	0.012	-0.01
0.306	0.085	-0.494	-0.001	0.037	-0.013	-0.055	0.046	-0.025
0.296	0.12	-0.488	0.018	0.061	-0.007	-0.056	0.076	-0.035
0.299	0.135	-0.504	0.06	0.065	0.002	-0.048	0.093	-0.021
0.283	0.116	-0.508	0.081	-0.022	-0.002	-0.071	0.132	0.015
0.208	0.118	-0.532	0.074	-0.112	-0.005	-0.099	0.19	0.048
0.118	0.123	-0.556	0.064	-0.134	0.003	-0.077	0.222	0.073
0.099	0.102	-0.519	0.03	-0.088	-0.011	-0.057	0.223	0.11
0.155	0.094	-0.474	-0.012	0.041	-0.058	-0.082	0.235	0.169
0.171	0.115	-0.492	-0.018	0.184	-0.095	-0.079	0.313	0.207
0.096	0.119	-0.543	-0.003	0.224	-0.087	-0.044	0.484	0.144
0.053	0.081	-0.575	0.002	0.137	-0.075	-0.039	0.67	-0.047
0.142	0.064	-0.6	0.007	0.082	-0.09	-0.058	0.761	-0.191
0.28	0.092	-0.631	0.021	0.258	-0.084	-0.059	0.797	-0.078
0.352	0.092	-0.629	0.028	0.538	-0.034	-0.069	0.827	0.101
0.311	0.075	-0.609	0.024	0.577	-0.016	-0.118	0.643	0.065
0.208	0.101	-0.604	0.03	0.402	-0.035	-0.128	0.004	-0.055
0.143	0.112	-0.59	0.027	0.3	0.003	-0.089	-0.853	-0.086
0.144	0.084	-0.56	-0.002	0.134	0.063	-0.1	-1.341	-0.086
0.165	0.094	-0.545	-0.002	-0.265	0.041	-0.12	-1.225	-0.113
0.168	0.124	-0.548	0.024	-0.507	-0.02	-0.078	-0.72	-0.165
0.149	0.112	-0.543	0.024	-0.451	-0.072	-0.056	-0.214	-0.177
0.11	0.103	-0.529	0.009	-0.433	-0.112	-0.101	0.01	-0.109
0.063	0.142	-0.546	0.022	-0.404	-0.067	-0.12	-0.017	-0.043
0.053	0.168	-0.572	0.038	-0.142	0.031	-0.089	-0.156	-0.004
0.07	0.137	-0.554	0.026	0.163	0.062	-0.079	-0.309	0.034
0.048	0.122	-0.543	0.019	0.29	0.082	-0.091	-0.395	0.017
0.001	0.148	-0.562	0.037	0.268	0.132	-0.067	-0.381	-0.037
-0.005	0.125	-0.549	0.041	0.128	0.116	-0.038	-0.226	-0.066
0.01	0.077	-0.514	0.023	-0.054	0.065	-0.049	-0.008	-0.085
0.006	0.091	-0.521	0.023	-0.129	0.057	-0.051	0.086	-0.081
0.008	0.119	-0.554	0.028	-0.117	0.066	-0.037	0.08	-0.036
0.01	0.112	-0.572	0.012	-0.165	0.057	-0.058	0.102	-0.01
0.002	0.113	-0.585	0.004	-0.243	0.046	-0.097	0.106	-0.001
0.019	0.12	-0.605	0.026	-0.213	0.053	-0.1	0.046	0.036
0.052	0.104	-0.63	0.039	-0.115	0.057	-0.086	-0.011	0.064
0.055	0.084	-0.666	0.027	-0.064	0.042	-0.104	-0.035	0.056
0.039	0.079	-0.718	0.024	-0.033	0.034	-0.135	-0.037	0.037
0.035	0.074	-0.738	0.034	-0.002	0.035	-0.142	-0.026	0.035
0.001	0.053	-0.681	0.02	-0.014	0.019	-0.144	-0.018	0.04
-0.091	0.057	-0.613	0.004	-0.036	-0.006	-0.157	-0.013	0.035
-0.124	0.096	-0.578	0.013	-0.038	-0.007	-0.136	0.001	0.039
-0.039	0.106	-0.521	0.019	-0.042	0.011	-0.101	0.021	0.045
0.03	0.099	-0.45	0.007	-0.047	0.016	-0.104	0.041	0.027
0.004	0.145	-0.453	0.012	-0.031	-0.002	-0.097	0.086	0.011
-0.044	0.191	-0.528	0.036	0.019	-0.005	-0.062	0.157	0.034
-0.053	0.16	-0.575	0.04	0.059	0.002	-0.069	0.198	0.066
-0.024	0.132	-0.573	0.023	0.044	-0.016	-0.113	0.185	0.052
0	0.161	-0.589	0.017	0.016	-0.014	-0.129	0.144	0.023
-0.007	0.157	-0.616	0.019	0.005	0.037	-0.105	0.082	0.05
0.008	0.111	-0.608	0.011	-0.01	-0.009	-0.082	0.005	0.115
0.055	0.11	-0.594	-0.002	-0.015	-0.146	-0.096	0.029	0.154
0.092	0.139	-0.591	-0.004	-0.005	-0.124	-0.104	0.239	0.165
0.121	0.127	-0.563	-0.005	-0.005	-0.006	-0.082	0.444	0.17
0.096	0.1	-0.524	-0.01	-0.019	-0.036	-0.079	0.34	0.146
0.005	0.109	-0.513	-0.002	-0.015	-0.106	-0.087	-0.101	0.098
-0.05	0.106	-0.512	0.011	0.033	-0.083	-0.086	-0.625	0.069
-0.04	0.061	-0.501	0.006	0.089	-0.04	-0.108	-0.895	0
-0.044	0.039	-0.508	0	0.104	-0.016	-0.128	-0.691	-0.155
-0.078	0.053	-0.536	0.014	0.073	-0.009	-0.106	-0.164	-0.247
-0.088	0.049	-0.549	0.02	0.032	-0.019	-0.086	0.342	-0.204
-0.088	0.034	-0.544	0.017	0.175	-0.011	-0.097	0.599	-0.089
-0.118	0.042	-0.555	0.028	0.51	0.015	-0.106	0.523	0.06
-0.123	0.074	-0.58	0.038	0.646	0	-0.105	0.246	0.138
-0.107	0.118	-0.582	0.034	0.75	-0.043	-0.106	-0.08	0.106
-0.104	0.161	-0.578	0.03	1.079	-0.019	-0.102	-0.408	0.05
-0.094	0.188	-0.586	0.034	0.998	0.044	-0.084	-0.537	0.003
-0.084	0.181	-0.59	0.039	0.432	0.057	-0.075	-0.376	-0.04
-0.066	0.156	-0.584	0.027	-0.083	0.054	-0.078	-0.128	-0.066
-0.042	0.148	-0.585	0.01	-0.609	0.065	-0.064	0.058	-0.065
-0.056	0.153	-0.591	0.017	-1.059	0.056	-0.045	0.141	-0.029
-0.067	0.141	-0.587	0.022	-1.096	0.03	-0.059	0.145	0.014
-0.062	0.134	-0.57	0.005	-0.865	0.008	-0.075	0.145	0.021
-0.085	0.153	-0.556	0.007	-0.561	0.001	-0.054	0.123	-0.004
-0.088	0.146	-0.566	0.029	-0.261	-0.006	-0.047	0.066	-0.002
-0.063	0.103	-0.58	0.018	-0.104	-0.02	-0.059	0.044	0.041
-0.062	0.077	-0.57	0	0.023	-0.027	-0.046	0.053	0.074
-0.076	0.069	-0.55	0.012	0.239	-0.035	-0.046	0.058	0.074
-0.083	0.061	-0.542	0.022	0.281	-0.034	-0.076	0.083	0.062
-0.081	0.063	-0.537	0.021	0.109	0	-0.072	0.136	0.026
-0.072	0.056	-0.533	0.022	0.028	0.023	-0.045	0.198	-0.033
-0.062	0.019	-0.541	0.022	0.02	0.01	-0.07	0.281	-0.058
-0.045	-0.036	-0.556	0.024	-0.077	0	-0.105	0.358	-0.037
-0.053	-0.082	-0.569	0.024	-0.184	0.01	-0.093	0.338	-0.017
-0.082	-0.09	-0.581	0.009	-0.227	0.02	-0.084	0.248	-0.01
-0.08	-0.078	-0.591	-0.011	-0.23	0.011	-0.093	0.203	-0.008
-0.085	-0.078	-0.606	-0.009	-0.195	-0.003	-0.084	0.171	-0.011
-0.102	-0.04	-0.623	0.02	-0.13	0	-0.074	0.065	-0.001
-0.057	0.102	-0.627	0.041	-0.081	0.003	-0.084	-0.114	0.016
-0.01	0.25	-0.605	0.048	-0.062	-0.008	-0.099	-0.27	0.011
-0.021	0.25	-0.568	0.055	-0.049	-0.012	-0.088	-0.287	0
-0.015	0.174	-0.555	0.047	-0.027	-0.015	-0.061	-0.208	0.012
0.031	0.146	-0.544	0.017	-0.014	-0.035	-0.053	-0.188	0.032
0.043	0.138	-0.513	-0.007	-0.025	-0.036	-0.061	-0.237	0.033
0.005	0.117	-0.5	0	-0.022	0.039	-0.053	-0.268	0.035
-0.036	0.097	-0.501	0.018	0.002	0.09	-0.047	-0.244	0.07
-0.059	0.082	-0.506	0.009	0.006	0.013	-0.066	-0.183	0.09
-0.067	0.076	-0.548	-0.01	-0.001	-0.063	-0.072	-0.115	0.058
-0.067	0.065	-0.585	0	0	-0.037	-0.043	-0.052	0.039
-0.055	0.05	-0.572	0.016	0.001	0.011	-0.032	-0.003	0.053
-0.029	0.051	-0.564	0.005	-0.001	0.028	-0.052	0.034	0.037
-0.032	0.07	-0.582	0.009	0.045	0.031	-0.047	0.063	-0.004
-0.059	0.09	-0.59	0.024	0.161	0.024	-0.04	0.082	-0.001
-0.052	0.106	-0.58	0.002	0.245	0.013	-0.09	0.035	0.071
-0.046	0.136	-0.57	-0.018	0.207	0.002	-0.139	-0.117	0.172
-0.077	0.158	-0.563	-0.005	0.094	-0.003	-0.142	-0.228	0.236
-0.093	0.145	-0.536	-0.003	0.029	-0.006	-0.154	-0.219	0.174
-0.099	0.124	-0.484	-0.013	0.05	-0.019	-0.205	-0.197	-0.044
-0.105	0.109	-0.461	-0.01	0.089	-0.02	-0.269	-0.161	-0.229
-0.072	0.071	-0.49	0.005	0.121	-0.003	-0.285	-0.108	-0.184
-0.019	0.042	-0.53	0.011	0.149	0.002	-0.237	-0.096	-0.065
-0.002	0.093	-0.563	0.007	0.123	-0.008	-0.186	-0.072	-0.09
-0.027	0.209	-0.591	0.027	0.029	-0.009	-0.137	-0.025	-0.146
-0.044	0.272	-0.6	0.045	-0.043	0.001	-0.072	-0.009	-0.104
-0.038	0.225	-0.591	0.022	-0.025	-0.001	-0.033	0.005	-0.031
-0.034	0.164	-0.597	0.005	0.028	0	-0.013	0.023	-0.012
-0.032	0.161	-0.601	0.022	0.021	0.019	0.002	0.025	-0.023
-0.036	0.155	-0.583	0.021	-0.052	0.016	-0.014	0.038	-0.011
-0.053	0.122	-0.574	-0.021	-0.092	-0.01	-0.04	0.075	-0.014
-0.061	0.116	-0.58	-0.027	-0.057	-0.015	-0.036	0.122	-0.029
-0.048	0.118	-0.566	0.009	-0.013	-0.004	-0.026	0.183	0.006
-0.026	0.097	-0.538	0.005	-0.021	-0.009	-0.055	0.221	0.031
-0.011	0.097	-0.544	0.003	-0.086	-0.013	-0.102	0.194	-0.008
0.009	0.123	-0.573	0.053	-0.15	0.009	-0.105	0.127	-0.02
0.064	0.126	-0.573	0.067	-0.145	0.032	-0.078	0.015	0.022
0.101	0.12	-0.567	0.038	-0.127	0.028	-0.079	-0.121	0.028
0.034	0.14	-0.608	0.046	-0.11	0.023	-0.076	-0.15	0.022
-0.059	0.135	-0.652	0.058	0.085	0.037	-0.039	-0.078	0.077
-0.047	0.092	-0.637	0.029	0.364	0.038	-0.03	-0.052	0.113
0.029	0.092	-0.623	0.017	0.394	0.018	-0.048	-0.085	0.077
0.061	0.128	-0.656	0.039	0.264	0.01	-0.036	-0.095	0.04
0.031	0.118	-0.666	0.039	0.21	0.012	-0.015	-0.073	0.021
-0.01	0.088	-0.633	0.019	0.194	0.008	-0.026	-0.069	-0.017
-0.053	0.097	-0.623	0.024	0.179	0.018	-0.019	-0.09	-0.044
-0.101	0.112	-0.626	0.021	0.171	0.024	0.02	-0.083	-0.014
-0.102	0.085	-0.595	-0.017	0.099	-0.006	-0.014	-0.047	0.026
-0.094	0.062	-0.566	-0.026	-0.028	0.011	-0.093	-0.028	0.014
-0.108	0.081	-0.561	0.01	-0.104	0.085	-0.111	-0.016	-0.001
-0.06	0.081	-0.547	0.028	-0.106	0.093	-0.145	0.009	0.043
-0.016	0.057	-0.527	0.021	-0.073	0.047	-0.248	0.027	0.097
-0.049	0.066	-0.527	0.011	-0.01	0.022	-0.319	0.022	0.099
-0.067	0.079	-0.537	-0.009	0.044	0.039	-0.307	0.004	0.072
-0.048	0.07	-0.54	-0.008	0.026	0.082	-0.233	-0.011	0.052
-0.041	0.079	-0.539	0.05	-0.029	0.084	-0.137	-0.003	0.041
-0.049	0.116	-0.541	0.094	-0.048	0.067	-0.086	0.016	0.025
-0.04	0.129	-0.531	0.057	-0.082	0.102	-0.097	0.024	-0.02
-0.037	0.108	-0.5	-0.022	-0.145	0.126	-0.155	0.046	-0.078
-0.093	0.112	-0.478	-0.043	-0.132	0.079	-0.185	0.1	-0.093
-0.132	0.135	-0.478	0.005	-0.058	0.017	-0.125	0.158	-0.058
-0.093	0.117	-0.497	0.027	-0.04	-0.007	-0.062	0.232	-0.043
-0.02	0.109	-0.539	0.018	-0.071	-0.001	-0.059	0.394	-0.055
0.066	0.128	-0.566	0.046	-0.063	0.01	-0.044	0.613	0.006
0.104	0.095	-0.544	0.072	-0.005	0.007	-0.025	0.731	0.081
0.013	0.049	-0.524	0.034	0.034	-0.01	-0.046	0.755	0.101
-0.074	0.061	-0.535	0.001	0.013	-0.021	-0.053	0.725	0.22
-0.004	0.069	-0.543	0.023	-0.028	0.009	-0.035	0.477	0.43
0.113	0.038	-0.529	0.03	-0.002	0.03	-0.047	0.098	0.48
0.101	0.027	-0.519	0.006	0.076	0.004	-0.069	-0.221	0.288
0.015	0.046	-0.54	-0.003	0.075	0.074	-0.055	-0.604	-0.021
0.029	0.059	-0.563	-0.01	-0.014	0.09	-0.047	-0.928	-0.298
0.122	0.068	-0.574	-0.028	-0.011	-0.212	-0.083	-0.858	-0.415
0.087	0.076	-0.6	-0.028	0.175	-0.389	-0.092	-0.47	-0.362
-0.064	0.072	-0.615	-0.012	0.308	-0.316	-0.049	-0.094	-0.276
-0.108	0.075	-0.591	-0.016	0.223	-0.657	-0.032	0.049	-0.234
-0.066	0.088	-0.586	-0.037	0.031	-1.168	-0.052	0.089	-0.209
-0.033	0.093	-0.61	-0.038	-0.199	-1.083	-0.045	0.137	-0.154
0.02	0.107	-0.608	-0.022	-0.342	-0.638	-0.035	0.048	-0.077
0.005	0.165	-0.592	-0.021	-0.292	-0.258	-0.068	-0.034	-0.022
-0.105	0.219	-0.612	-0.013	-0.176	0.178	-0.093	-0.021	0.054
-0.183	0.177	-0.638	0.011	-0.139	0.658	-0.083	-0.087	0.166
-0.167	0.097	-0.616	0.015	-0.212	0.875	-0.09	-0.093	0.248
-0.163	0.1	-0.589	0.017	-0.327	0.699	-0.109	0.036	0.325
-0.313	0.132	-0.595	0.054	-0.341	0.367	-0.092	0.128	0.446
-0.451	0.105	-0.594	0.081	-0.24	0.146	-0.072	0.188	0.576
-0.303	0.084	-0.616	0.067	-0.139	0.042	-0.092	0.265	0.696
0.034	0.129	-0.656	0.043	-0.025	0.007	-0.106	0.334	0.751
0.279	0.156	-0.601	0.034	0.108	0.034	-0.081	0.287	0.662
0.306	0.133	-0.478	0.023	0.137	0.06	-0.074	0.046	0.418
0.183	0.123	-0.419	0.013	0.083	0.051	-0.102	-0.238	0.031
0.053	0.128	-0.43	0.028	0.067	0.045	-0.096	-0.417	-0.426
-0.027	0.102	-0.437	0.038	0.054	0.055	-0.071	-0.464	-0.759
-0.063	0.079	-0.427	0.012	-0.013	0.064	-0.098	-0.316	-0.802
-0.093	0.108	-0.467	0.003	-0.042	0.062	-0.127	-0.06	-0.593
-0.155	0.137	-0.549	0.028	0.009	0.05	-0.113	0.065	-0.344
-0.238	0.119	-0.591	0.024	0.035	0.034	-0.104	0.008	-0.225
-0.29	0.11	-0.59	0.003	-0.014	0.02	-0.107	-0.132	-0.195
-0.25	0.13	-0.586	0.015	-0.083	0.023	-0.077	-0.291	-0.147
-0.162	0.138	-0.565	0.029	-0.11	0.036	-0.033	-0.374	-0.124
-0.151	0.13	-0.531	0.011	-0.017	0.041	-0.035	-0.33	-0.14
-0.207	0.148	-0.532	0.01	0.275	0.047	-0.052	-0.246	-0.104
-0.188	0.177	-0.572	0.033	0.605	0.059	-0.04	-0.169	-0.04
-0.086	0.155	-0.597	0.026	0.617	0.044	-0.048	-0.088	-0.023
-0.029	0.119	-0.592	0.013	0.362	0.013	-0.089	-0.034	-0.044
-0.034	0.118	-0.594	0.033	0.206	0.021	-0.1	-0.021	-0.051
-0.023	0.104	-0.602	0.036	0.148	0.037	-0.081	-0.01	-0.01
0.011	0.074	-0.595	-0.003	0.021	0.02	-0.077	0.014	0.034
0.013	0.082	-0.597	-0.02	-0.176	0.01	-0.078	0.021	0.025
-0.005	0.114	-0.606	0.004	-0.388	0.019	-0.062	-0.004	0.004
0.01	0.114	-0.601	0.018	-0.372	0.021	-0.054	-0.023	0.017
0.009	0.114	-0.595	0.004	0.015	0.01	-0.08	-0.015	0.031
-0.017	0.16	-0.601	0.004	0.417	0.001	-0.107	-0.004	0.026
0.018	0.179	-0.604	0.016	0.472	0.003	-0.093	0.001	0.035
0.079	0.125	-0.587	0.008	0.237	-0.003	-0.08	0.005	0.037
0.062	0.083	-0.58	-0.005	-0.01	-0.023	-0.097	0.002	0.008
0	0.089	-0.595	0.013	-0.095	-0.032	-0.095	-0.001	0
-0.003	0.074	-0.595	0.031	-0.089	-0.033	-0.082	-0.001	0.021
0.029	0.038	-0.571	0.005	-0.073	-0.033	-0.096	0	0.021
0.012	0.018	-0.554	-0.008	0.011	-0.024	-0.096	0.011	0.021
-0.012	-0.017	-0.539	0.017	0.118	-0.014	-0.086	0.018	0.048
0.026	-0.074	-0.503	0.028	0.137	-0.01	-0.107	0.011	0.063
0.067	-0.093	-0.479	0.019	0.11	-0.005	-0.115	0.01	0.06
0.034	-0.067	-0.521	0.026	0.112	0.004	-0.09	0.022	0.062
-0.004	-0.047	-0.579	0.043	0.075	0.006	-0.087	0.025	0.057
0.012	-0.035	-0.59	0.047	-0.085	-0.002	-0.113	0.019	0.04
0.006	0.032	-0.604	0.055	-0.189	0.002	-0.105	0.024	0.028
-0.032	0.113	-0.618	0.072	0.029	0.013	-0.075	0.037	0.028
-0.024	0.097	-0.579	0.061	0.279	0.008	-0.085	0.051	0.041
0.002	0.04	-0.546	0.031	0.152	-0.007	-0.097	0.062	0.037
0.003	0.067	-0.558	0.016	-0.074	-0.011	-0.07	0.068	0.01
0.025	0.158	-0.552	0.013	-0.135	-0.009	-0.051	0.06	0.013
0.044	0.204	-0.542	0.007	-0.247	-0.008	-0.068	0.041	0.048
0.022	0.188	-0.567	-0.002	-0.421	0.025	-0.09	0.029	0.075
-0.001	0.168	-0.577	0.007	-0.411	-0.005	-0.09	0.026	0.1
0.007	0.142	-0.558	0.02	-0.278	-0.143	-0.089	0.029	0.12
0.02	0.123	-0.56	0.008	-0.221	-0.134	-0.098	0.038	0.097
0.016	0.14	-0.605	0	-0.186	0.033	-0.094	0.04	0.048
0.018	0.132	-0.639	0.007	-0.098	0.047	-0.088	0.037	0.036
0.031	0.096	-0.596	0.007	-0.041	-0.047	-0.091	0.052	0.047
0.026	0.109	-0.537	0.004	-0.019	-0.048	-0.089	0.087	0.036
0.036	0.142	-0.539	0.007	0.013	-0.011	-0.107	0.123	0.036
0.091	0.133	-0.555	0.009	0.016	-0.016	-0.126	0.158	0.057
0.12	0.118	-0.554	-0.001	-0.023	-0.053	-0.118	0.183	0.056
0.047	0.124	-0.568	-0.01	-0.03	-0.036	-0.107	0.156	0.041
-0.115	0.124	-0.592	0.001	0.003	0.063	-0.101	0.097	0.048
-0.265	0.097	-0.589	0.024	0.021	0.101	-0.099	0.125	0.048
-0.315	0.067	-0.576	0.041	0.019	0.065	-0.09	0.263	0.017
-0.245	0.071	-0.583	0.04	0.017	0.062	-0.069	0.339	0.009
-0.1	0.075	-0.579	0.027	0.016	0.056	-0.063	0.239	0.05
0.006	0.066	-0.562	0.013	0.007	0.025	-0.075	0.088	0.099
0.025	0.103	-0.553	0.003	-0.008	0.027	-0.067	0.022	0.119
-0.01	0.154	-0.549	-0.002	-0.021	0.041	-0.058	-0.023	0.08
-0.087	0.143	-0.567	-0.003	-0.029	0.02	-0.072	-0.17	-0.001
-0.132	0.112	-0.58	-0.004	-0.029	-0.043	-0.083	-0.262	-0.049
-0.067	0.117	-0.543	-0.004	-0.011	-0.122	-0.089	-0.052	-0.013
0.021	0.122	-0.514	0	0.019	-0.142	-0.091	0.258	0.073
0.049	0.105	-0.526	-0.003	0.014	-0.084	-0.096	0.322	0.079
0.044	0.099	-0.551	-0.013	-0.014	-0.028	-0.099	0.178	-0.051
0.018	0.107	-0.568	-0.006	-0.007	-0.011	-0.08	-0.032	-0.162
-0.037	0.101	-0.567	0.007	0.024	-0.005	-0.075	-0.264	-0.165
-0.14	0.101	-0.557	0.002	0.042	0.006	-0.099	-0.336	-0.13
-0.228	0.127	-0.562	-0.004	0.063	0.021	-0.102	-0.08	-0.099
-0.203	0.146	-0.567	0.008	0.084	0.033	-0.083	0.165	-0.07
-0.143	0.127	-0.558	0.013	0.078	0.034	-0.087	0	-0.029
-0.133	0.109	-0.563	0.007	0.053	0.034	-0.108	-0.255	0.013
-0.134	0.122	-0.575	0.021	0.059	0.039	-0.099	-0.233	0.029
-0.103	0.127	-0.563	0.033	0.071	0.035	-0.077	-0.161	0.007
0	0.119	-0.544	0.02	0.006	0.023	-0.088	-0.187	-0.047
0.066	0.126	-0.543	0.019	0.086	0.015	-0.098	-0.171	-0.079
-0.026	0.129	-0.552	0.033	0.466	0.013	-0.069	-0.11	-0.043
-0.115	0.113	-0.543	0.026	0.679	0.014	-0.051	-0.077	0.008
-0.143	0.11	-0.537	0.019	0.48	0	-0.057	-0.064	0.016
-0.223	0.127	-0.558	0.032	0.27	-0.009	-0.056	-0.068	0.033
-0.218	0.122	-0.566	0.026	0.256	0.006	-0.061	-0.093	0.081
-0.052	0.099	-0.555	0	0.23	-0.005	-0.08	-0.097	0.098
0.058	0.109	-0.565	0.005	0.006	-0.033	-0.089	-0.07	0.098
0.001	0.126	-0.589	0.027	-0.339	-0.043	-0.072	-0.061	0.095
-0.109	0.103	-0.589	0.017	-0.576	-0.056	-0.057	-0.073	0.028
-0.172	0.095	-0.59	0.002	-0.525	-0.043	-0.071	-0.072	-0.047
-0.156	0.135	-0.619	0.011	-0.248	0.008	-0.083	-0.062	-0.039
-0.064	0.143	-0.635	0.013	-0.048	-0.006	-0.075	-0.065	-0.011
0.027	0.114	-0.615	-0.005	-0.057	-0.091	-0.074	-0.078	-0.002
0.039	0.116	-0.6	0	-0.115	-0.095	-0.085	-0.081	0.031
0.011	0.12	-0.592	0.032	-0.138	-0.002	-0.092	-0.061	0.073
0.023	0.095	-0.571	0.032	-0.124	0.065	-0.102	-0.032	0.072
0.051	0.099	-0.57	0.008	-0.087	0.081	-0.106	-0.017	0.036
0.025	0.122	-0.597	0.024	-0.058	0.087	-0.086	-0.006	0.017
-0.009	0.108	-0.604	0.041	0.06	0.081	-0.062	0.004	0.02
-0.003	0.113	-0.567	0.016	0.246	0.047	-0.076	-0.008	0.007
-0.003	0.155	-0.529	0.035	0.269	0.016	-0.092	-0.019	0.012
-0.01	0.146	-0.52	0.095	0.14	0.022	-0.067	-0.006	0.057
0.004	0.094	-0.513	0.085	0.02	0.028	-0.06	-0.004	0.071
0.001	0.065	-0.5	0.027	-0.056	0.012	-0.095	-0.019	0.022
-0.015	0.062	-0.504	0.013	-0.083	0.008	-0.101	-0.01	-0.023
0.027	0.053	-0.506	0.037	-0.098	0.015	-0.075	0.007	-0.027
0.085	0.026	-0.5	0.036	-0.153	0.006	-0.083	0.001	-0.031
0.067	0.023	-0.51	0.031	-0.178	-0.004	-0.117	-0.006	-0.057
0.015	0.058	-0.526	0.058	-0.123	0.001	-0.133	-0.004	-0.057
0.002	0.063	-0.525	0.031	-0.073	0.002	-0.126	-0.014	-0.031
0.015	0.04	-0.528	-0.055	-0.056	-0.012	-0.128	-0.021	-0.039
0	0.095	-0.556	-0.098	-0.02	-0.016	-0.125	-0.004	-0.058
-0.051	0.204	-0.58	-0.109	0.006	-0.008	-0.097	0.019	-0.027
-0.075	0.207	-0.582	-0.111	-0.01	-0.011	-0.089	0.026	0.009
-0.044	0.113	-0.594	-0.043	-0.015	-0.015	-0.103	0.022	-0.003
0.018	0.063	-0.621	0.051	0.011	-0.008	-0.096	0.016	-0.01
0.064	0.051	-0.632	0.063	0.013	-0.007	-0.086	0.004	0.028
0.038	0.043	-0.623	0.019	-0.006	-0.011	-0.093	-0.014	0.049
-0.033	0.07	-0.609	0.024	0.005	-0.005	-0.088	-0.021	0.023
-0.048	0.073	-0.603	0.064	0.026	0	-0.069	-0.014	0.011
-0.038	0.033	-0.591	0.059	0.017	-0.005	-0.08	-0.009	0.017
-0.055	0.038	-0.571	0.034	0.005	0.003	-0.098	-0.011	0.013
0	0.074	-0.573	0.038	0.027	0.013	-0.07	-0.007	0.039
0.122	0.065	-0.591	0.033	0.042	0.006	-0.047	0.014	0.068
0.186	0.047	-0.592	0.022	0.008	0.001	-0.07	0.036	0.039
0.13	0.073	-0.58	0.028	-0.014	-0.003	-0.077	0.033	0.009
-0.012	0.098	-0.569	0.026	0.008	-0.004	-0.06	0.017	0.027
-0.118	0.071	-0.553	0.02	0.01	0.002	-0.069	0.015	0.043
-0.138	0.047	-0.544	0.018	-0.015	0	-0.082	0.02	0.031
-0.131	0.067	-0.551	0	-0.016	-0.005	-0.065	0.024	0.025
-0.114	0.077	-0.568	-0.014	0.008	-0.006	-0.051	0.032	0.029
-0.079	0.071	-0.582	-0.001	0.015	-0.011	-0.068	0.044	0.02
-0.057	0.086	-0.58	0.04	0.015	-0.001	-0.087	0.044	0.03
-0.062	0.107	-0.554	0.069	0.032	0.011	-0.09	0.035	0.064
-0.07	0.115	-0.522	0.05	0.04	-0.009	-0.101	0.042	0.068
-0.074	0.13	-0.52	0.029	0.026	-0.021	-0.106	0.061	0.058
-0.088	0.151	-0.548	0.042	0.018	0	-0.078	0.073	0.094
-0.111	0.147	-0.575	0.045	0.015	0.015	-0.064	0.079	0.166
-0.137	0.136	-0.591	0.015	0.014	0.012	-0.098	0.094	0.213
-0.124	0.147	-0.607	0.009	0.036	0.009	-0.108	0.146	0.167
-0.048	0.149	-0.614	0.036	0.051	0.009	-0.077	0.254	0.029
0.014	0.13	-0.593	0.045	0.032	0.006	-0.087	0.348	-0.097
0.029	0.131	-0.562	0.053	0.026	0.003	-0.105	0.356	-0.094
0.012	0.146	-0.554	0.064	0.039	0.008	-0.061	0.335	0.07
-0.019	0.127	-0.551	0.024	0.022	0.005	-0.039	0.363	0.219
-0.003	0.101	-0.538	-0.033	-0.003	-0.017	-0.078	0.366	0.161
0.043	0.121	-0.537	-0.029	0.004	-0.02	-0.091	0.297	0.022
0.109	0.141	-0.544	-0.002	0.009	-0.01	-0.079	0.229	-0.011
0.173	0.121	-0.531	-0.018	-0.013	-0.023	-0.101	0.116	-0.043
0.063	0.116	-0.507	-0.031	-0.048	-0.028	-0.115	-0.121	-0.151
-0.14	0.122	-0.503	-0.004	-0.067	-0.01	-0.083	-0.368	-0.188
-0.157	0.096	-0.53	0.01	-0.043	-0.008	-0.08	-0.517	-0.135
-0.061	0.075	-0.572	-0.004	0.009	-0.023	-0.117	-0.604	-0.115
-0.076	0.08	-0.604	-0.001	0.056	-0.039	-0.114	-0.615	-0.141
-0.156	0.081	-0.611	0.017	0.076	-0.041	-0.079	-0.482	-0.145
-0.185	0.074	-0.607	0.013	0.055	0.002	-0.085	-0.268	-0.118
-0.183	0.093	-0.607	-0.002	0.003	0.054	-0.121	-0.087	-0.099
-0.159	0.126	-0.591	0.006	-0.025	0.072	-0.114	0.01	-0.075
-0.111	0.125	-0.565	0.017	-0.01	0.069	-0.085	0.024	-0.036
-0.099	0.109	-0.562	0.011	-0.015	0.038	-0.091	0.041	-0.001
-0.111	0.132	-0.584	0.02	0.01	-0.014	-0.098	0.037	0.037
-0.095	0.15	-0.597	0.041	0.238	-0.057	-0.077	-0.132	0.08
-0.071	0.127	-0.571	0.033	0.541	-0.075	-0.069	-0.373	0.072
-0.075	0.12	-0.522	0.015	0.555	-0.067	-0.078	-0.468	0.001
-0.104	0.139	-0.494	0.021	0.386	-0.053	-0.063	-0.379	-0.035
-0.103	0.125	-0.491	0.026	0.475	-0.044	-0.044	-0.178	-0.021
-0.076	0.099	-0.503	0.007	0.638	-0.045	-0.057	-0.01	-0.018
-0.068	0.117	-0.54	-0.005	0.379	-0.007	-0.059	0.029	0.006
-0.04	0.137	-0.577	0.011	-0.103	0.093	-0.043	0.05	0.075
0.006	0.116	-0.572	0.018	-0.39	0.053	-0.052	0.144	0.121
0.017	0.106	-0.553	-0.002	-0.535	-0.134	-0.081	0.234	0.086
0.013	0.129	-0.562	-0.009	-0.639	-0.199	-0.1	0.225	0.003
0.023	0.135	-0.574	0.013	-0.649	-0.119	-0.097	0.179	-0.037
0.036	0.107	-0.56	0.007	-0.614	-0.028	-0.099	0.223	-0.032
0.015	0.093	-0.555	-0.026	-0.532	-0.013	-0.104	0.246	-0.046
-0.028	0.12	-0.573	-0.019	-0.313	-0.074	-0.088	0.179	-0.027
-0.039	0.139	-0.577	0.004	-0.1	-0.107	-0.089	0.217	0.043
-0.026	0.127	-0.578	0.002	-0.083	-0.102	-0.111	0.284	0.057
-0.013	0.136	-0.597	0.016	-0.148	-0.061	-0.109	0.213	0.02
-0.035	0.156	-0.61	0.036	-0.109	0.023	-0.099	0.244	0.024
-0.078	0.134	-0.593	0.022	-0.011	0.068	-0.11	0.527	0.049
-0.084	0.11	-0.582	0.021	0.053	0.098	-0.119	0.804	0.046
-0.053	0.123	-0.588	0.046	0.187	0.152	-0.104	0.754	0.033
0.008	0.108	-0.581	0.042	0.416	0.133	-0.095	0.289	0.048
0.069	0.05	-0.568	0.011	0.513	0.034	-0.098	-0.393	0.058
0.065	0.025	-0.564	0.015	0.344	0.025	-0.086	-0.911	0.008
0.019	0.038	-0.565	0.037	-0.005	0.136	-0.063	-0.97	-0.047
0.008	0.032	-0.564	0.016	-0.325	0.178	-0.056	-0.692	-0.029
0.027	0.025	-0.553	-0.013	-0.405	0.099	-0.07	-0.356	0.009
0.026	0.044	-0.554	-0.004	-0.262	0.038	-0.073	-0.037	0.029
0.013	0.059	-0.57	0.011	-0.069	0.094	-0.066	0.148	0.055
0.034	0.078	-0.574	0.012	0.033	0.137	-0.076	0.107	0.058
0.059	0.125	-0.577	0.015	0.02	0.041	-0.085	0.016	0.031
-0.001	0.136	-0.594	0.029	-0.012	-0.043	-0.082	-0.035	0.021
-0.105	0.062	-0.596	0.035	-0.018	-0.006	-0.079	-0.1	0.03
-0.122	-0.017	-0.576	0.019	-0.038	0.056	-0.089	-0.101	0.04
-0.057	-0.027	-0.573	0.001	-0.036	0.08	-0.097	-0.034	0.089
-0.019	-0.031	-0.574	0.009	0	0.067	-0.083	-0.016	0.175
-0.004	-0.083	-0.548	0.018	0.004	0.038	-0.081	-0.026	0.186
0.024	-0.09	-0.552	0.016	0.004	0.017	-0.094	-0.03	0.079
0.019	0.037	-0.6	0.032	0.039	0.008	-0.087	-0.07	-0.052
-0.003	0.179	-0.609	0.045	0.067	0.004	-0.093	-0.105	-0.098
-0.01	0.222	-0.585	0.028	0.056	0.002	-0.107	-0.086	-0.046
-0.058	0.214	-0.582	0.016	0.05	0.001	-0.094	-0.072	-0.023
-0.112	0.194	-0.589	0.023	0.128	-0.007	-0.08	-0.061	-0.076
-0.067	0.161	-0.573	0.029	0.195	-0.017	-0.085	-0.021	-0.102
0	0.148	-0.541	0.019	0.093	-0.02	-0.104	-0.015	-0.085
-0.023	0.159	-0.528	0.012	0.055	-0.013	-0.121	-0.052	-0.051
-0.065	0.16	-0.528	0.022	0.276	-0.012	-0.117	-0.073	-0.029
-0.056	0.141	-0.519	0.023	0.418	-0.023	-0.095	-0.073	-0.043
-0.048	0.12	-0.526	0.008	0.287	-0.026	-0.067	-0.078	-0.062
-0.08	0.118	-0.558	0.012	0.098	-0.017	-0.054	-0.13	-0.045
-0.122	0.122	-0.565	0.026	-0.044	-0.016	-0.054	-0.22	0.013
-0.131	0.13	-0.532	0.021	-0.212	-0.014	-0.058	-0.248	0.05
-0.114	0.14	-0.507	0.01	-0.383	0.004	-0.067	-0.143	0.043
-0.087	0.127	-0.515	0.009	-0.347	0.016	-0.067	0.078	0.06
-0.072	0.111	-0.533	0.005	-0.208	0.003	-0.076	0.253	0.081
-0.086	0.122	-0.553	0.008	-0.112	-0.012	-0.092	0.217	0.055
-0.079	0.139	-0.572	0.017	0.445	-0.002	-0.086	0.066	0.035
-0.021	0.134	-0.57	0.01	1.32	-0.002	-0.086	-0.003	0.033
0.014	0.133	-0.573	-0.001	1.432	-0.016	-0.119	0.052	0.011
-0.002	0.152	-0.586	0.01	0.811	-0.006	-0.139	0.16	-0.01
-0.008	0.15	-0.568	0.027	0.413	0	-0.115	0.23	-0.003
0.009	0.12	-0.529	0.027	0.307	-0.018	-0.09	0.22	0.008
-0.003	0.112	-0.51	0.022	-0.031	-0.009	-0.086	0.154	0.002
-0.041	0.121	-0.535	0.025	-0.448	0.019	-0.074	0.076	-0.003
-0.043	0.112	-0.584	0.02	-0.535	0.021	-0.063	-0.037	0.011
-0.014	0.091	-0.604	0.006	-0.489	0.038	-0.078	-0.174	0.02
0	0.077	-0.599	0.001	-0.561	-0.004	-0.081	-0.203	0.011
0.002	0.077	-0.601	0.004	-0.691	-0.234	-0.06	-0.093	0.018
-0.003	0.09	-0.583	0	-0.778	-0.357	-0.068	0.022	0.042
-0.004	0.104	-0.554	0.007	-0.712	-0.125	-0.092	0.042	0.041
-0.003	0.11	-0.549	0.02	-0.547	0.041	-0.082	-0.003	0.041
-0.024	0.092	-0.552	0.01	-0.414	-0.17	-0.073	-0.025	0.053
-0.048	0.048	-0.555	-0.002	-0.221	-0.359	-0.099	-0.024	0.031
-0.053	0.035	-0.573	0.02	0.034	-0.187	-0.106	-0.054	0.006
-0.033	0.052	-0.585	0.029	0.139	0.101	-0.088	-0.092	0.02
-0.012	0.049	-0.571	0.006	0.064	0.212	-0.107	-0.089	0.024
-0.036	0.066	-0.565	0.012	-0.027	0.175	-0.127	-0.051	0.005
-0.079	0.103	-0.575	0.041	-0.054	0.1	-0.087	-0.016	0.027
-0.091	0.099	-0.569	0.031	-0.061	0.025	-0.055	-0.002	0.066
-0.079	0.088	-0.558	0.002	-0.077	-0.005	-0.08	-0.007	0.059
-0.036	0.109	-0.57	0.017	-0.06	0.022	-0.086	-0.015	0.071
0.011	0.096	-0.598	0.042	-0.019	0.04	-0.065	-0.011	0.119
-0.033	0.021	-0.621	0.028	-0.014	0.022	-0.08	-0.005	0.08
-0.15	-0.012	-0.642	0.022	-0.012	0.006	-0.106	-0.009	-0.036
-0.211	0.079	-0.664	0.036	0.031	0.016	-0.086	-0.015	-0.078
-0.137	0.159	-0.65	0.026	0.06	0.03	-0.061	-0.011	-0.023
0.016	0.119	-0.595	0.007	0.04	0.026	-0.084	0.013	0.054
0.089	0.061	-0.562	0.017	0.023	0.031	-0.091	0.05	0.099
0.019	0.056	-0.555	0.036	0.029	0.037	-0.06	0.088	0.088
-0.047	0.079	-0.527	0.023	0.022	0.031	-0.072	0.106	0.068
-0.005	0.119	-0.511	0	-0.004	0.057	-0.102	0.133	0.096
0.042	0.146	-0.539	0.005	-0.012	0.085	-0.082	0.191	0.13
0.053	0.122	-0.558	0.011	0.015	0.068	-0.06	0.191	0.072
0.079	0.087	-0.54	-0.001	0.069	0.04	-0.09	0.103	-0.054
0.073	0.098	-0.54	0.006	0.14	0.006	-0.116	0.016	-0.112
0.02	0.12	-0.563	0.022	0.182	-0.035	-0.088	-0.05	-0.092
-0.052	0.11	-0.55	0.007	0.122	-0.053	-0.074	-0.064	-0.092
-0.138	0.112	-0.522	-0.017	0.004	-0.035	-0.098	0.017	-0.155
-0.156	0.139	-0.522	-0.01	-0.053	-0.005	-0.087	0.112	-0.209
-0.073	0.14	-0.514	0.005	-0.042	-0.007	-0.069	0.175	-0.162
-0.014	0.113	-0.503	0.005	-0.019	-0.029	-0.109	0.214	-0.081
-0.045	0.123	-0.54	0.013	0.011	-0.034	-0.133	0.23	-0.072
-0.076	0.16	-0.583	0.037	0.03	-0.027	-0.093	0.264	-0.07
-0.055	0.141	-0.577	0.039	0.028	-0.02	-0.065	0.241	-0.037
-0.033	0.104	-0.569	0.016	0.036	-0.018	-0.084	0.047	-0.038
-0.044	0.109	-0.586	0.019	0.063	-0.012	-0.081	-0.132	-0.046
-0.066	0.107	-0.589	0.032	0.068	0.008	-0.05	-0.119	-0.003
-0.048	0.081	-0.569	0.012	0.05	-0.005	-0.053	-0.079	0.046
-0.017	0.082	-0.565	0	0.062	-0.013	-0.08	-0.113	0.055
-0.034	0.101	-0.575	0.011	0.14	0.065	-0.071	-0.143	0.054
-0.067	0.087	-0.57	0.016	0.339	0.094	-0.046	-0.158	0.061
-0.061	0.074	-0.558	0.009	0.707	-0.052	-0.067	-0.179	0.045
-0.026	0.106	-0.559	0.002	1.137	-0.186	-0.093	-0.187	0.013
-0.003	0.129	-0.564	0.006	1.257	-0.138	-0.075	-0.191	0.008
-0.009	0.112	-0.551	0.004	0.797	-0.124	-0.081	-0.2	0.021
-0.034	0.115	-0.548	-0.013	0.124	-0.147	-0.113	-0.14	0.018
-0.061	0.141	-0.569	-0.01	-0.288	0.118	-0.099	-0.01	0.014
-0.052	0.133	-0.572	0.01	-0.548	0.326	-0.07	0.039	0.031
-0.03	0.108	-0.563	0.007	-0.758	0.113	-0.066	0.026	0.04
-0.047	0.128	-0.578	-0.002	-0.721	-0.026	-0.051	0.095	0.02
-0.079	0.161	-0.595	0.011	-0.544	0.081	-0.036	0.165	0.022
-0.07	0.153	-0.591	0.019	-0.48	0.072	-0.048	0.127	0.051
-0.049	0.138	-0.586	0.007	-0.479	-0.051	-0.046	0.101	0.056
-0.06	0.143	-0.599	0.003	-0.357	-0.075	-0.034	0.155	0.046
-0.074	0.138	-0.6	0.017	-0.127	-0.004	-0.06	0.145	0.054
-0.051	0.116	-0.572	0.016	-0.023	0.05	-0.081	0.003	0.077
-0.013	0.114	-0.559	0.005	-0.113	0.058	-0.054	-0.195	0.106
0.015	0.126	-0.566	0.014	-0.201	0.029	-0.036	-0.381	0.131
0.033	0.111	-0.555	0.029	-0.175	-0.007	-0.047	-0.465	0.123
0.006	0.085	-0.538	0.031	-0.059	-0.004	-0.023	-0.368	0.078
-0.045	0.092	-0.539	0.023	0.243	0.019	0.024	-0.14	0.033
-0.036	0.103	-0.548	0.014	0.716	0.02	-0.004	0.068	0.002
-0.004	0.095	-0.558	0.023	0.942	0.016	-0.083	0.126	-0.027
-0.012	0.099	-0.591	0.041	0.689	0.023	-0.111	0.072	-0.056
-0.032	0.114	-0.611	0.046	0.243	0.024	-0.123	0.03	-0.058
-0.043	0.105	-0.559	0.048	-0.106	0.015	-0.19	0.018	-0.043
-0.044	0.096	-0.508	0.061	-0.321	0.007	-0.246	0.008	-0.029
-0.052	0.101	-0.523	0.072	-0.478	0.011	-0.239	0.005	-0.009
-0.061	0.083	-0.556	0.066	-0.555	0.008	-0.252	0.002	0.008
-0.04	0.04	-0.587	0.042	-0.442	-0.01	-0.294	0.007	0.01
-0.031	-0.011	-0.619	0.013	-0.237	-0.016	-0.274	0.032	0.005
-0.056	-0.034	-0.632	0.008	-0.125	-0.011	-0.21	0.046	0.011
-0.048	0.038	-0.624	0.031	-0.097	-0.011	-0.17	0.029	0.012
-0.025	0.121	-0.608	0.043	-0.093	-0.002	-0.107	0.007	-0.007
-0.036	0.035	-0.605	0.04	-0.065	0.005	-0.014	0.018	-0.016
-0.045	-0.154	-0.612	0.03	-0.005	-0.001	-0.012	0.08	-0.001
-0.039	-0.193	-0.629	-0.004	0.015	-0.005	-0.111	0.144	0.018
-0.039	-0.054	-0.671	-0.029	-0.018	-0.004	-0.169	0.137	0.047
-0.026	0.082	-0.701	-0.02	-0.039	-0.006	-0.137	0.033	0.072
-0.011	0.147	-0.671	-0.01	-0.032	-0.013	-0.105	-0.095	0.061
-0.02	0.153	-0.589	-0.004	-0.03	-0.021	-0.098	-0.109	0.061
-0.031	0.129	-0.504	0.012	-0.03	-0.02	-0.073	-0.021	0.125
-0.02	0.144	-0.455	0.009	-0.004	-0.015	-0.054	0.038	0.199
0.004	0.16	-0.426	-0.001	0.007	-0.013	-0.063	0.04	0.177
0.022	0.147	-0.405	0.022	-0.013	0	-0.061	0.027	0.027
-0.003	0.155	-0.407	0.041	-0.008	0.022	-0.043	-0.005	-0.128
-0.053	0.166	-0.422	0.019	0.022	0.017	-0.037	-0.036	-0.146
-0.057	0.158	-0.434	-0.008	0.029	-0.005	-0.042	-0.032	-0.056
-0.024	0.148	-0.437	-0.013	0.019	-0.005	-0.035	-0.016	-0.01
-0.019	0.144	-0.449	-0.005	0.035	0.003	-0.024	-0.018	-0.045
-0.023	0.16	-0.491	-0.002	0.039	-0.009	-0.034	-0.05	-0.078
0.002	0.177	-0.541	-0.006	0.023	-0.023	-0.091	-0.086	-0.079
-0.013	0.181	-0.581	0.002	0.145	-0.012	-0.157	-0.075	-0.063
-0.069	0.188	-0.607	0.014	0.345	0.003	-0.146	-0.035	-0.046
-0.057	0.185	-0.609	-0.002	0.334	-0.002	-0.083	-0.02	-0.038
-0.002	0.181	-0.605	-0.026	0.176	-0.007	-0.049	-0.027	-0.022
0.033	0.175	-0.605	-0.026	0.111	0.009	-0.043	-0.027	0.053
0.048	0.139	-0.583	-0.016	0.1	0.016	-0.053	-0.012	0.168
0.042	0.107	-0.558	-0.003	0.01	-0.001	-0.077	-0.003	0.176
-0.002	0.095	-0.568	0.024	-0.125	-0.003	-0.086	-0.01	0.047
-0.09	0.067	-0.588	0.051	-0.191	0.014	-0.075	-0.014	-0.057
-0.129	0.035	-0.596	0.046	-0.083	0.014	-0.063	-0.009	-0.056
-0.059	0.034	-0.609	0.032	0.144	-0.004	-0.052	-0.012	-0.012
0.008	0.042	-0.62	0.035	0.214	-0.011	-0.052	-0.01	0.025
0.024	0.026	-0.599	0.026	0.07	0	-0.059	0.001	0.061
0.036	0.003	-0.546	0.013	0.072	0.001	-0.075	-0.001	0.07
0.047	0.015	-0.525	0.027	0.355	-0.011	-0.088	-0.007	0.033
0.06	0.052	-0.562	0.038	0.562	-0.003	-0.093	-0.003	0.025
0.031	0.045	-0.584	0.024	0.42	0.003	-0.132	-0.004	0.052
-0.082	0.012	-0.577	0.019	0.07	-0.018	-0.183	-0.006	0.014
-0.17	0.047	-0.592	0.034	-0.236	-0.027	-0.19	-0.002	-0.043
-0.139	0.12	-0.603	0.042	-0.392	-0.016	-0.162	-0.004	-0.029
-0.088	0.148	-0.592	0.031	-0.414	-0.018	-0.102	-0.006	-0.013
-0.107	0.17	-0.622	0.031	-0.387	-0.026	-0.011	0	-0.04
-0.129	0.208	-0.678	0.047	-0.341	-0.021	0.047	0.003	-0.068
-0.125	0.191	-0.666	0.04	-0.23	-0.022	0.024	0.001	-0.074
-0.121	0.159	-0.598	0.022	-0.127	-0.033	-0.032	0	-0.045
-0.089	0.171	-0.577	0.035	-0.119	-0.02	-0.033	-0.001	0.037
-0.029	0.158	-0.597	0.038	-0.116	0.01	0.013	0.004	0.144
0.017	0.095	-0.583	-0.007	-0.075	0.015	0.03	0.008	0.17
0.029	0.065	-0.546	-0.036	-0.037	-0.009	0.026	0.014	0.076
0.015	0.093	-0.526	-0.008	0.102	-0.031	0.037	0.028	-0.014
0.002	0.101	-0.495	0.03	0.278	-0.021	0.038	0.027	-0.039
-0.018	0.08	-0.467	0.046	0.212	-0.005	0.002	0.013	-0.072
-0.068	0.108	-0.508	0.037	0.017	-0.039	-0.025	0.013	-0.102
-0.095	0.159	-0.564	0.013	-0.025	-0.03	-0.013	0.024	-0.071
-0.077	0.147	-0.553	-0.004	-0.021	0.067	-0.022	0.028	-0.032
-0.077	0.132	-0.532	-0.006	-0.094	0.059	-0.051	0.021	-0.017
-0.092	0.173	-0.554	0.012	-0.132	-0.045	-0.042	0.006	0.008
-0.092	0.18	-0.57	0.004	-0.108	-0.054	-0.018	-0.005	0.029
-0.093	0.14	-0.566	-0.049	-0.086	-0.005	-0.02	-0.008	0.017
-0.09	0.145	-0.574	-0.038	-0.047	0.009	-0.038	-0.006	-0.007
-0.078	0.162	-0.584	0.057	-0.011	0.018	-0.033	-0.001	-0.003
-0.055	0.14	-0.578	0.093	0.001	0.023	-0.021	-0.012	0.02
-0.024	0.135	-0.582	0.072	0.107	0.003	-0.025	-0.021	0.024
-0.038	0.163	-0.612	0.07	0.369	-0.007	-0.004	-0.007	0.034
-0.084	0.15	-0.623	0.056	0.648	0.011	0.021	0.005	0.054
-0.095	0.091	-0.602	0.03	0.713	0.021	0	0.002	0.047
-0.08	0.066	-0.597	0.05	0.538	0.019	0.009	-0.005	0.04
-0.053	0.062	-0.596	0.07	0.314	0.021	0.05	-0.006	0.059
-0.002	0.024	-0.574	0.017	0.057	0.014	-0.039	-0.006	0.054
0.023	-0.005	-0.56	-0.021	-0.219	0.004	-0.174	-0.008	0.015
0.004	-0.013	-0.563	0.028	-0.239	0.005	-0.133	-0.008	0.001
-0.027	-0.02	-0.562	0.068	-0.055	0.006	-0.06	-0.009	0.006
-0.053	0.037	-0.555	0.038	-0.061	-0.002	-0.098	-0.005	-0.014
-0.072	0.122	-0.558	0.013	-0.207	-0.014	-0.107	0.004	-0.042
-0.088	0.125	-0.563	0.016	-0.252	-0.015	-0.106	-0.003	-0.042
-0.081	0.072	-0.56	-0.014	-0.268	-0.009	-0.27	-0.011	-0.033
-0.033	0.039	-0.568	-0.08	-0.313	-0.015	-0.57	-0.003	-0.032
0.006	0.03	-0.601	-0.126	-0.338	-0.035	-0.782	0.006	-0.017
-0.003	0.026	-0.62	-0.135	-0.353	-0.036	-0.797	0.007	0.016
-0.022	0.036	-0.598	-0.135	-0.319	-0.004	-0.767	-0.004	0.021
-0.024	0.06	-0.561	-0.124	-0.205	0.031	-0.742	-0.011	0.001
-0.025	0.048	-0.523	-0.088	-0.144	0.066	-0.572	-0.008	0.005
-0.032	0.027	-0.473	-0.074	-0.197	0.096	-0.291	-0.011	0.024
-0.042	0.091	-0.442	-0.094	-0.21	0.08	-0.067	-0.011	0.022
-0.028	0.181	-0.446	-0.076	-0.097	0.055	0.05	-0.009	0.011
-0.001	0.178	-0.471	-0.021	0.021	0.056	0.074	-0.037	0.03
-0.007	0.136	-0.512	0.025	0.06	0.028	0.068	-0.068	0.067
-0.034	0.146	-0.558	0.088	0.067	-0.013	0.11	-0.048	0.086
-0.054	0.141	-0.588	0.14	0.056	-0.021	0.152	0.005	0.105
-0.069	0.094	-0.603	0.131	0.01	-0.017	0.114	0.041	0.093
-0.067	0.099	-0.61	0.122	-0.014	-0.016	0.073	0.055	0.005
-0.014	0.129	-0.598	0.127	0.012	-0.014	0.089	0.063	-0.071
0.073	0.105	-0.572	0.089	0.039	-0.016	0.085	0.08	-0.064
0.118	0.09	-0.547	0.041	0.052	-0.012	0.027	0.095	-0.029
0.104	0.127	-0.546	0.058	0.074	-0.003	-0.006	0.079	-0.001
0.072	0.146	-0.572	0.084	0.097	0.003	0.01	0.047	0.034
0.039	0.116	-0.576	0.06	0.071	0	0.014	0.013	0.049
-0.003	0.112	-0.545	0.034	0.012	-0.006	-0.012	-0.026	0.012
-0.056	0.143	-0.529	0.037	0.05	0	-0.018	-0.044	-0.031
-0.105	0.14	-0.547	0.035	0.187	0.007	-0.01	-0.031	-0.029
-0.126	0.11	-0.57	0.014	0.272	0.005	-0.037	-0.025	-0.012
-0.111	0.12	-0.596	0.005	0.286	0.002	-0.068	-0.046	-0.004
-0.082	0.144	-0.614	0.015	0.323	0.006	-0.059	-0.06	0.013
-0.054	0.116	-0.606	0.011	0.471	0.011	-0.056	-0.051	0.025
-0.034	0.08	-0.596	0.003	0.66	0.012	-0.073	-0.035	0.012
-0.039	0.086	-0.591	0.016	0.626	0.015	-0.049	-0.001	0.017
-0.038	0.096	-0.576	0.03	0.263	0.017	-0.012	0.033	0.048
-0.004	0.083	-0.551	0.013	-0.194	0.001	-0.036	0.028	0.067
0.004	0.085	-0.54	0.002	-0.439	-0.006	-0.081	0.019	0.08
-0.024	0.102	-0.554	0.018	-0.459	0.006	-0.075	0.042	0.091
-0.047	0.088	-0.564	0.018	-0.463	0	-0.067	0.064	0.075
-0.062	0.075	-0.566	0.016	-0.44	-0.022	-0.092	0.068	0.036
-0.053	0.098	-0.576	0.041	-0.298	-0.02	-0.093	0.046	-0.004
-0.015	0.096	-0.578	0.046	-0.176	-0.006	-0.077	-0.002	-0.019
-0.002	0.07	-0.561	0.023	-0.033	-0.013	-0.084	-0.041	-0.006
-0.031	0.081	-0.562	0.018	0.237	-0.02	-0.079	-0.049	-0.009
-0.057	0.095	-0.582	0.022	0.41	-0.007	-0.06	-0.049	-0.02
-0.06	0.087	-0.575	0.027	0.432	-0.004	-0.067	-0.063	-0.006
-0.05	0.093	-0.556	0.028	0.446	-0.016	-0.081	-0.08	-0.008
-0.053	0.114	-0.568	0.014	0.373	-0.014	-0.069	-0.083	-0.029
-0.059	0.122	-0.586	0.007	0.268	-0.001	-0.052	-0.076	-0.019
-0.017	0.114	-0.576	-0.002	0.312	-0.003	-0.069	-0.07	0.003
0.026	0.129	-0.568	-0.004	0.332	-0.013	-0.082	-0.061	0.006
0.018	0.154	-0.579	0.02	0.074	-0.013	-0.065	-0.043	0.009
0.017	0.137	-0.572	0.038	-0.273	-0.008	-0.07	-0.018	0.022
0.029	0.12	-0.553	0.034	-0.39	-0.003	-0.099	-0.014	0.017
0.012	0.138	-0.555	0.028	-0.403	0.012	-0.101	-0.023	-0.001
-0.014	0.132	-0.563	0.016	-0.486	0.022	-0.096	-0.015	0.018
-0.022	0.1	-0.553	-0.011	-0.47	-0.001	-0.101	-0.004	0.044
-0.038	0.099	-0.553	-0.032	-0.336	-0.026	-0.088	0	0.034
-0.053	0.125	-0.58	-0.019	-0.241	-0.02	-0.075	0.012	0.027
-0.045	0.12	-0.585	0	-0.191	-0.018	-0.09	0.012	0.042
-0.053	0.091	-0.55	-0.016	-0.18	-0.035	-0.105	0.006	0.05
-0.061	0.07	-0.525	-0.027	-0.189	-0.03	-0.106	0.009	0.091
-0.049	0.049	-0.537	0.001	-0.169	-0.012	-0.099	-0.003	0.191
-0.075	0.032	-0.555	0.019	-0.151	-0.01	-0.095	-0.027	0.222
-0.11	0.046	-0.573	-0.003	-0.155	-0.012	-0.091	-0.037	0.088
-0.09	0.084	-0.598	-0.033	-0.135	-0.005	-0.087	-0.036	-0.066
-0.03	0.115	-0.601	-0.047	-0.079	-0.003	-0.096	-0.021	-0.08
0.042	0.139	-0.591	-0.051	-0.038	-0.008	-0.098	0.004	-0.021
0.069	0.172	-0.603	-0.036	-0.03	-0.015	-0.084	0.019	-0.002
0.022	0.187	-0.607	-0.013	-0.023	-0.02	-0.086	0.023	-0.016
-0.005	0.157	-0.588	-0.014	-0.013	-0.019	-0.103	0.013	-0.025
-0.02	0.12	-0.578	-0.005	-0.006	-0.009	-0.106	-0.007	0.021
-0.102	0.108	-0.573	0.033	0.02	-0.007	-0.09	-0.013	0.132
-0.138	0.097	-0.562	0.051	0.05	-0.018	-0.081	0.005	0.201
-0.062	0.072	-0.545	0.034	0.04	-0.018	-0.086	0.019	0.114
-0.014	0.057	-0.532	0.022	0.021	-0.005	-0.079	0.016	-0.08
-0.034	0.037	-0.536	0.037	0.029	-0.007	-0.068	0.016	-0.193
-0.021	-0.01	-0.532	0.06	0.028	-0.022	-0.082	0.023	-0.11
0.025	-0.033	-0.511	0.07	0.012	-0.031	-0.089	0.022	0.029
0.039	-0.017	-0.513	0.07	0.013	-0.028	-0.067	0.012	0.021
0.001	-0.018	-0.548	0.052	0.035	-0.024	-0.058	0	-0.066
-0.061	-0.033	-0.576	0.017	0.043	-0.045	-0.076	-0.013	-0.107
-0.099	-0.005	-0.579	-0.006	0.043	-0.001	-0.082	-0.008	-0.121
-0.117	0.09	-0.577	-0.012	0.07	0.172	-0.081	0.013	-0.122
-0.136	0.179	-0.569	-0.02	0.113	0.239	-0.104	0.017	-0.107
-0.134	0.198	-0.564	-0.018	0.112	0.084	-0.112	0.002	-0.068
-0.121	0.185	-0.58	-0.005	0.047	-0.054	-0.075	0	-0.019
-0.128	0.166	-0.587	0.019	0.006	-0.046	-0.067	0.002	0.005
-0.126	0.144	-0.566	0.065	0.056	0.001	-0.104	-0.008	0.028
-0.09	0.145	-0.564	0.121	0.191	0.018	-0.103	-0.015	0.036
-0.058	0.153	-0.589	0.158	0.471	0.029	-0.068	-0.03	0.015
-0.036	0.144	-0.593	0.153	0.781	0.043	-0.067	-0.048	0.004
-0.016	0.137	-0.585	0.118	0.816	0.051	-0.085	-0.032	0.01
-0.006	0.144	-0.574	0.082	0.613	0.05	-0.067	0.016	0.035
-0.008	0.137	-0.542	0.041	0.354	0.031	-0.03	0.062	0.068
-0.023	0.11	-0.517	-0.011	0.082	0.005	-0.028	0.08	0.052
-0.053	0.118	-0.525	-0.033	0.009	0.006	-0.045	0.063	0.001
-0.079	0.153	-0.548	-0.014	0.11	0.018	-0.052	0.03	-0.001
-0.059	0.144	-0.57	0.003	0.004	0.004	-0.082	0.009	0.033
-0.016	0.114	-0.58	0.003	-0.24	-0.018	-0.118	0.004	0.018
-0.025	0.123	-0.582	0.016	-0.319	-0.018	-0.111	0.002	-0.021
-0.05	0.128	-0.588	0.038	-0.289	-0.014	-0.071	0.006	-0.009
-0.021	0.108	-0.587	0.018	-0.286	-0.014	-0.053	0.024	0.011
0.019	0.108	-0.586	-0.026	-0.312	-0.007	-0.075	0.028	-0.011
0.022	0.113	-0.603	-0.037	-0.242	0.004	-0.076	0.009	-0.013
0	0.102	-0.608	-0.027	0.104	0.007	-0.051	-0.003	0.013
-0.03	0.109	-0.594	-0.029	0.475	-0.004	-0.059	-0.031	-0.002
-0.048	0.134	-0.603	-0.012	0.393	-0.018	-0.091	-0.114	-0.03
-0.049	0.143	-0.618	0.023	0.115	-0.015	-0.098	-0.176	-0.017
-0.044	0.126	-0.613	0.022	0.136	-0.015	-0.099	-0.147	-0.001
-0.03	0.129	-0.599	0.008	0.248	-0.019	-0.148	-0.091	-0.01
-0.012	0.148	-0.586	0.026	0.166	-0.007	-0.188	-0.048	-0.013
0.012	0.117	-0.562	0.046	-0.053	-0.005	-0.169	-0.012	0.001
0.046	0.069	-0.533	0.038	-0.34	-0.013	-0.209	0	-0.001
0.045	0.075	-0.547	0.034	-0.544	-0.006	-0.307	0.007	-0.012
0.007	0.099	-0.585	0.046	-0.563	0.003	-0.344	0.022	0.015
-0.002	0.082	-0.587	0.026	-0.525	-0.007	-0.388	0.016	0.053
0.002	0.061	-0.58	-0.033	-0.491	-0.013	-0.377	0.008	0.043
-0.01	0.069	-0.591	-0.084	-0.384	-0.005	-0.144	0.024	0.035
-0.023	0.056	-0.57	-0.113	-0.233	0.002	0.108	0.025	0.057
-0.035	0.028	-0.528	-0.115	-0.126	0	0.121	-0.005	0.045
-0.034	0.05	-0.515	-0.068	-0.068	0.002	-0.007	-0.02	0.011
-0.037	0.09	-0.511	-0.013	-0.047	0.004	-0.066	-0.008	0.016
-0.051	0.083	-0.483	0	-0.061	-0.024	-0.056	-0.004	0.024
-0.051	0.057	-0.45	0.004	-0.077	-0.053	-0.063	0.003	-0.004
-0.056	0.067	-0.445	0.039	-0.064	-0.03	-0.057	0.019	-0.017
-0.063	0.1	-0.467	0.056	-0.033	0.011	-0.013	0.014	0.009
-0.042	0.098	-0.464	0.029	-0.024	0.024	0.017	-0.005	0.015
-0.044	0.082	-0.456	0.023	-0.026	0.006	0.004	-0.018	-0.016
-0.076	0.081	-0.504	0.033	-0.006	-0.025	-0.019	-0.024	-0.024
-0.072	0.063	-0.535	-0.003	0.004	-0.036	-0.028	-0.015	0.006
-0.04	0.061	-0.517	-0.026	-0.013	-0.016	-0.042	-0.002	0.026
-0.029	0.109	-0.544	0.019	-0.007	0	-0.055	-0.009	0.043
-0.04	0.138	-0.6	0.07	0.021	0.006	-0.048	-0.011	0.083
-0.04	0.109	-0.613	0.06	0.018	0.013	-0.043	0.01	0.124
-0.042	0.095	-0.615	0.033	-0.012	-0.054	-0.042	0.005	0.153
-0.063	0.113	-0.628	0.037	-0.011	-0.135	-0.027	-0.021	0.2
-0.054	0.083	-0.615	0.046	0.012	-0.042	-0.034	-0.019	0.261
-0.024	0.053	-0.59	0.05	0.006	0.109	-0.066	0.01	0.256
-0.043	0.098	-0.597	0.056	0.017	0.074	-0.072	0.093	0.14
-0.061	0.134	-0.612	0.047	0.062	-0.082	-0.07	0.249	0.015
-0.043	0.116	-0.583	0.016	0.066	-0.127	-0.092	0.375	-0.022
-0.066	0.109	-0.582	-0.007	0.056	-0.043	-0.097	0.403	-0.01
-0.11	0.127	-0.648	0.02	0.084	0.007	-0.08	0.318	0.022
-0.092	0.127	-0.655	0.049	0.102	-0.009	-0.083	0.082	0.011
-0.053	0.109	-0.588	0.022	0.085	-0.007	-0.1	-0.158	-0.084
-0.047	0.12	-0.564	0.003	0.061	0.021	-0.113	-0.204	-0.158
-0.048	0.144	-0.577	0.028	0.039	0.021	-0.103	-0.09	-0.146
-0.043	0.119	-0.571	0.041	0.023	0.043	-0.077	0.113	-0.106
-0.043	0.097	-0.559	0.026	0.036	0.133	-0.067	0.314	-0.081
-0.033	0.126	-0.556	0.014	0.095	0.132	-0.044	0.308	-0.055
-0.01	0.136	-0.557	0.008	0.149	0.004	-0.021	0.079	-0.013
0.005	0.11	-0.549	-0.003	0.104	-0.063	-0.05	-0.163	0.006
-0.008	0.112	-0.531	0	0.017	-0.031	-0.063	-0.353	-0.022
-0.017	0.126	-0.523	0.019	0.005	0.004	-0.028	-0.451	-0.047
0.004	0.105	-0.522	0.021	0.03	0.016	-0.03	-0.316	-0.041
0.004	0.096	-0.533	0.016	0.175	0.012	-0.07	-0.116	-0.041
-0.036	0.121	-0.569	0.026	0.473	0.015	-0.071	-0.11	-0.043
-0.056	0.12	-0.593	0.03	0.578	0.034	-0.044	-0.155	-0.016
-0.03	0.094	-0.577	0.014	0.365	0.035	-0.045	-0.096	0.008
-0.007	0.093	-0.57	0.001	0.132	0.021	-0.055	-0.055	0.013
-0.027	0.102	-0.597	0.018	0.015	0.022	-0.052	-0.06	0.041
-0.042	0.089	-0.603	0.039	-0.081	0.017	-0.067	-0.008	0.081
-0.032	0.086	-0.575	0.013	-0.206	0.002	-0.083	0.042	0.073
-0.043	0.11	-0.565	-0.021	-0.254	0.012	-0.058	-0.025	0.031
-0.04	0.11	-0.572	-0.016	-0.199	0.025	-0.029	-0.158	0.014
-0.016	0.087	-0.573	-0.014	-0.173	-0.002	-0.039	-0.245	0.009
-0.045	0.103	-0.594	-0.01	0.003	-0.025	-0.033	-0.28	-0.001
-0.079	0.135	-0.612	0.031	0.551	-0.001	0.016	-0.267	0.04
-0.051	0.124	-0.589	0.063	0.994	0.027	0.034	-0.176	0.108
-0.02	0.119	-0.569	0.071	0.853	0.026	-0.017	-0.055	0.104
-0.002	0.146	-0.584	0.078	0.467	0.021	-0.059	0.048	0.021
0.038	0.139	-0.591	0.072	0.228	0.025	-0.061	0.133	-0.056
0.067	0.098	-0.573	0.047	-0.011	0.015	-0.129	0.171	-0.09
0.041	0.088	-0.56	0.026	-0.351	0.001	-0.257	0.162	-0.114
-0.015	0.088	-0.556	0.015	-0.598	0.005	-0.29	0.146	-0.108
-0.041	0.051	-0.545	-0.006	-0.596	-0.006	-0.28	0.116	-0.061
-0.042	0.027	-0.541	-0.033	-0.329	-0.03	-0.337	0.073	-0.049
-0.07	0.048	-0.558	-0.036	-0.02	-0.021	-0.341	0.045	-0.041
-0.089	0.057	-0.603	-0.024	0.033	0.001	-0.243	0.018	0.033
-0.061	0.035	-0.642	-0.03	-0.09	-0.006	-0.181	0.007	0.097
-0.039	0.058	-0.624	-0.041	-0.154	-0.019	-0.158	0.028	0.084
-0.039	0.123	-0.581	-0.026	-0.21	-0.016	-0.088	0.041	0.046
-0.028	0.126	-0.559	-0.011	-0.355	-0.012	-0.058	0.031	0.024
-0.03	0.093	-0.554	-0.01	-0.473	-0.015	-0.158	0.023	0.006
-0.043	0.11	-0.553	0.009	-0.489	-0.009	-0.223	0.02	-0.014
-0.028	0.137	-0.551	0.043	-0.459	0.003	-0.138	0.019	-0.005
-0.007	0.129	-0.55	0.048	-0.375	0.001	-0.061	0.018	0.035
-0.022	0.124	-0.557	0.007	-0.215	-0.006	-0.039	0.015	0.059
-0.065	0.143	-0.565	-0.017	-0.06	0.002	0.029	0.006	0.065
-0.07	0.152	-0.556	0.022	0.01	0.011	0.044	-0.011	0.088
-0.028	0.131	-0.535	0.049	0.015	0.001	-0.051	-0.023	0.095
-0.02	0.121	-0.524	0.036	0.033	-0.005	-0.066	-0.017	0.062
-0.036	0.128	-0.508	0.012	0.061	0.008	0.042	-0.007	0.045
-0.014	0.102	-0.478	-0.04	0.039	0.014	0.097	0.002	0.033
-0.017	0.084	-0.482	-0.084	-0.005	0	0.053	0.011	-0.019
-0.056	0.118	-0.528	-0.058	0	-0.018	-0.001	0.008	-0.046
-0.038	0.135	-0.549	-0.004	0.027	-0.018	-0.064	-0.014	-0.01
0	0.11	-0.532	0.012	0.016	-0.01	-0.124	-0.031	0.033
-0.034	0.104	-0.533	0.022	-0.001	-0.009	-0.128	-0.022	0.028
-0.077	0.107	-0.558	0.055	0.026	-0.009	-0.103	0.001	-0.019
-0.053	0.085	-0.562	0.079	0.047	-0.011	-0.085	0.01	-0.041
-0.035	0.068	-0.564	0.085	0.027	-0.022	-0.076	0.002	-0.032
-0.056	0.081	-0.593	0.089	0.018	-0.016	-0.066	-0.001	-0.049
-0.058	0.068	-0.607	0.072	0.028	0.006	-0.054	0.005	-0.046
-0.046	0.021	-0.589	0.014	0.014	-0.002	-0.064	0	0.029
-0.044	0.026	-0.579	-0.044	-0.002	-0.029	-0.091	-0.011	0.094
-0.052	0.041	-0.585	-0.051	0.021	-0.031	-0.096	-0.01	0.094
-0.058	0.004	-0.583	-0.027	0.05	-0.017	-0.096	0.006	0.058
-0.054	0.041	-0.573	-0.011	0.048	-0.007	-0.114	0.016	0.028
-0.053	0.154	-0.579	0.001	0.044	0.003	-0.125	0.016	0.017
-0.049	0.185	-0.59	0.031	0.058	0.007	-0.126	0.011	-0.019
-0.045	0.136	-0.575	0.065	0.072	-0.003	-0.132	0.006	-0.061
-0.057	0.104	-0.56	0.078	0.051	-0.008	-0.134	0	-0.056
-0.053	0.105	-0.568	0.08	0.018	-0.002	-0.115	-0.02	-0.024
-0.035	0.104	-0.571	0.069	0.117	0.009	-0.097	-0.038	0.007
-0.052	0.09	-0.562	0.031	0.312	0.018	-0.113	-0.033	0.015
-0.076	0.097	-0.56	-0.01	0.36	0.019	-0.132	-0.024	0.008
-0.063	0.117	-0.563	-0.033	0.265	0.014	-0.13	-0.02	0.016
-0.03	0.102	-0.559	-0.039	0.178	0.014	-0.131	-0.016	0.027
-0.011	0.082	-0.553	-0.028	0.114	0.015	-0.155	-0.017	0.008
-0.015	0.106	-0.561	0.006	0.053	0.008	-0.173	-0.02	-0.01
-0.016	0.13	-0.574	0.043	-0.068	0.001	-0.167	-0.015	0.005
0	0.111	-0.576	0.058	-0.24	-0.003	-0.179	-0.008	0.005
-0.013	0.095	-0.586	0.054	-0.31	-0.011	-0.205	-0.006	-0.036
-0.058	0.104	-0.606	0.041	-0.236	-0.015	-0.21	-0.014	-0.038
-0.049	0.106	-0.609	0.022	-0.099	-0.007	-0.22	-0.021	0.015
-0.01	0.107	-0.603	-0.01	0.025	-0.005	-0.241	-0.021	0.05
-0.033	0.123	-0.591	-0.044	0.102	-0.012	-0.245	-0.019	0.064
-0.068	0.139	-0.57	-0.047	0.15	-0.009	-0.238	-0.022	0.076
-0.053	0.128	-0.558	-0.033	0.164	-0.006	-0.236	-0.023	0.066
-0.047	0.114	-0.563	-0.033	0.176	-0.007	-0.248	-0.008	0.045
-0.074	0.13	-0.577	-0.031	0.251	0.001	-0.254	0.015	0.042
-0.063	0.135	-0.575	-0.012	0.288	0.012	-0.221	0.007	0.049
-0.028	0.104	-0.554	0.031	0.178	0.016	-0.121	-0.019	0.026
-0.02	0.092	-0.551	0.066	0.009	0.017	0.004	-0.024	-0.017
-0.021	0.105	-0.574	0.061	-0.131	-0.002	0.058	-0.025	-0.021
-0.025	0.103	-0.564	0.057	-0.09	-0.034	0.073	-0.028	0.046
-0.038	0.101	-0.521	0.065	0.286	-0.026	0.093	-0.016	0.128
-0.056	0.108	-0.506	0.068	0.631	0.015	0.065	0.001	0.129
-0.069	0.099	-0.517	0.073	0.508	0.024	0.035	-0.004	0.071
-0.035	0.092	-0.515	0.062	0.159	-0.005	0.053	-0.019	0.018
0.007	0.111	-0.524	0.041	-0.063	-0.026	0.072	-0.019	0.003
-0.001	0.114	-0.564	0.039	-0.252	-0.02	0.073	-0.014	0.061
0.003	0.087	-0.589	0.05	-0.477	0.004	0.041	-0.014	0.093
0.016	0.075	-0.589	0.063	-0.548	0.028	-0.009	-0.01	0.008
0.001	0.086	-0.593	0.067	-0.459	0.03	-0.004	-0.009	-0.084
-0.002	0.081	-0.591	0.046	-0.389	0.011	0.017	-0.011	-0.101
-0.014	0.071	-0.569	0.015	-0.338	-0.007	-0.015	-0.011	-0.078
-0.045	0.093	-0.56	0.012	-0.232	-0.005	-0.029	-0.007	-0.049
-0.034	0.125	-0.571	0.033	-0.13	-0.003	0.003	0.007	-0.033
-0.026	0.126	-0.577	0.029	-0.087	-0.02	0	0.008	-0.021
-0.052	0.125	-0.574	0	-0.058	-0.025	-0.03	-0.015	-0.016
-0.039	0.149	-0.571	-0.013	-0.029	-0.011	-0.025	-0.025	-0.026
-0.009	0.15	-0.544	-0.008	-0.023	-0.005	-0.018	-0.005	-0.035
-0.018	0.107	-0.51	-0.003	-0.018	0.003	-0.05	0.031	-0.05
-0.041	0.092	-0.513	0.003	0.013	0.008	-0.068	0.082	-0.052
-0.04	0.119	-0.546	0.011	0.05	-0.001	-0.041	0.136	-0.01
-0.006	0.107	-0.568	0.01	0.048	0.019	-0.023	0.173	0.027
0.026	0.068	-0.571	0.005	0.016	0.056	-0.04	0.21	0.033
-0.007	0.079	-0.577	0.012	0.013	0.058	-0.048	0.246	0.056
-0.057	0.101	-0.584	0.023	0.023	0.043	-0.033	0.23	0.102
-0.044	0.077	-0.578	0.016	0.018	0.028	-0.041	0.198	0.098
-0.026	0.065	-0.571	-0.019	0.014	0.012	-0.074	0.227	0.023
-0.012	0.084	-0.57	-0.052	0.001	0.018	-0.084	0.229	-0.04
0.081	0.086	-0.567	-0.054	0.067	-0.013	-0.083	0.14	-0.05
0.163	0.082	-0.567	-0.041	0.222	-0.092	-0.11	0.118	-0.053
0.159	0.089	-0.57	-0.022	0.2	-0.046	-0.115	0.178	-0.048
0.148	0.084	-0.564	-0.006	-0.018	0.073	-0.079	0.159	-0.015
0.09	0.08	-0.555	-0.014	-0.113	0.036	-0.089	0.044	0.003
-0.067	0.106	-0.563	-0.015	-0.046	-0.066	-0.12	-0.105	-0.012
-0.177	0.136	-0.586	0.019	-0.045	-0.053	-0.095	-0.253	-0.01
-0.189	0.116	-0.593	0.038	-0.118	-0.002	-0.078	-0.345	0.019
-0.19	0.075	-0.573	0.025	-0.123	0.002	-0.111	-0.326	0.016
-0.171	0.077	-0.564	0.033	-0.053	-0.003	-0.109	-0.201	-0.005
-0.14	0.09	-0.572	0.054	0.018	0.009	-0.067	-0.125	0.026
-0.115	0.061	-0.57	0.033	0.063	0.017	-0.073	-0.163	0.066
-0.085	0.049	-0.575	0.004	0.103	0.016	-0.105	-0.171	0.05
-0.086	0.084	-0.587	0.017	0.144	0.021	-0.082	-0.131	0.029
-0.101	0.097	-0.579	0.027	0.169	0.019	-0.049	-0.155	0.04
-0.083	0.094	-0.553	0.01	0.124	-0.001	-0.074	-0.221	0.048
-0.073	0.131	-0.549	0.014	0.053	-0.005	-0.104	-0.236	0.04
-0.106	0.152	-0.565	0.036	0.216	0.009	-0.091	-0.175	0.032
-0.13	0.114	-0.562	0.028	0.55	0.008	-0.08	-0.113	0.024
-0.099	0.095	-0.55	0.014	0.604	-0.011	-0.099	-0.108	-0.004
-0.047	0.115	-0.56	0.02	0.421	-0.021	-0.105	-0.109	-0.023
0.001	0.111	-0.573	0.021	0.383	-0.014	-0.09	-0.095	-0.005
0.032	0.078	-0.566	0.002	0.392	-0.04	-0.111	-0.092	0.006
-0.01	0.084	-0.561	0.004	0.224	-0.067	-0.126	-0.075	-0.011
-0.071	0.12	-0.584	0.025	-0.006	0.015	-0.082	-0.035	-0.005
-0.072	0.118	-0.604	0.011	-0.177	0.114	-0.068	0.001	0.027
-0.079	0.117	-0.59	-0.016	-0.301	0.016	-0.102	0.018	0.023
-0.076	0.149	-0.575	0	-0.369	-0.214	-0.105	0.023	-0.001
0.007	0.152	-0.569	0.021	-0.417	-0.21	-0.102	0.034	0.003
0.064	0.132	-0.545	0.009	-0.447	0.029	-0.122	0.052	0.018
0.014	0.138	-0.541	0.011	-0.388	0.113	-0.117	0.08	0.019
-0.047	0.141	-0.569	0.043	-0.259	0.041	-0.085	0.123	0.021
-0.053	0.109	-0.579	0.05	-0.136	0.036	-0.079	0.189	0.033
-0.045	0.094	-0.572	0.028	-0.094	0.049	-0.11	0.285	0.032
-0.051	0.126	-0.579	0.022	-0.11	0.037	-0.113	0.343	0.024
-0.046	0.128	-0.589	0.025	-0.116	0.024	-0.084	0.293	0.046
-0.014	0.087	-0.578	0.014	-0.118	-0.006	-0.082	0.183	0.076
0.003	0.091	-0.578	-0.001	-0.02	-0.013	-0.075	0.032	0.07
-0.005	0.116	-0.608	0	0.192	0.009	-0.052	-0.188	0.059
0.005	0.107	-0.63	0.007	0.249	0.009	-0.066	-0.312	0.073
0.017	0.105	-0.628	-0.001	0.102	-0.006	-0.09	-0.138	0.088
0.008	0.124	-0.601	-0.008	-0.027	-0.008	-0.098	0.13	0.084
0.032	0.133	-0.558	-0.006	-0.092	-0.005	-0.106	0.137	0.043
0.076	0.115	-0.53	-0.024	-0.165	0.001	-0.116	-0.018	-0.017
0.024	0.108	-0.518	-0.023	-0.222	0.013	-0.117	-0.05	-0.053
-0.113	0.129	-0.512	0.032	-0.212	0.023	-0.105	0.05	-0.06
-0.18	0.127	-0.523	0.076	-0.149	0.007	-0.108	0.154	-0.06
-0.152	0.106	-0.55	0.072	-0.1	-0.008	-0.133	0.167	-0.085
-0.108	0.12	-0.567	0.068	-0.077	0.005	-0.141	0.104	-0.111
-0.049	0.144	-0.559	0.068	-0.052	-0.018	-0.127	0.084	-0.063
0.02	0.129	-0.529	0.048	-0.043	-0.009	-0.121	0.11	-0.012
0.062	0.103	-0.493	0.03	-0.046	0.105	-0.119	0.051	-0.021
0.03	0.105	-0.466	0.024	-0.025	0.114	-0.11	-0.097	-0.011
-0.054	0.106	-0.471	0.019	0.015	-0.019	-0.099	-0.214	0.048
-0.078	0.082	-0.512	0.007	0.033	-0.071	-0.09	-0.313	0.105
-0.017	0.074	-0.555	-0.005	0.024	-0.014	-0.081	-0.436	0.127
0.057	0.101	-0.581	-0.001	0.021	0.031	-0.073	-0.432	0.119
0.067	0.112	-0.598	0.002	0.023	0.026	-0.083	-0.228	0.083
-0.02	0.083	-0.602	-0.005	0.016	0.002	-0.099	-0.016	0.031
-0.06	0.058	-0.585	-0.005	0.017	-0.008	-0.098	0.055	-0.022
0.042	0.039	-0.572	-0.008	0.006	0.005	-0.092	0.041	-0.051
0.135	0.003	-0.578	-0.02	-0.024	0.019	-0.103	0.009	-0.038
0.128	-0.013	-0.586	-0.018	-0.025	0.015	-0.096	-0.036	-0.014
0.057	-0.008	-0.591	0.002	0.014	0.003	-0.062	-0.058	-0.012
-0.056	-0.006	-0.583	0.012	0.04	-0.013	-0.054	-0.038	-0.008
-0.155	0.005	-0.564	0.003	0.048	-0.02	-0.068	-0.022	-0.002
-0.176	0.044	-0.565	0	0.145	-0.005	-0.069	-0.046	-0.02
-0.098	0.086	-0.585	0.008	0.3	0.005	-0.063	-0.077	-0.033
-0.004	0.099	-0.592	0.016	0.386	-0.001	-0.063	-0.066	-0.017
-0.016	0.129	-0.581	0.03	0.43	-0.007	-0.066	-0.025	-0.001
-0.086	0.174	-0.568	0.045	0.42	-0.011	-0.07	0.013	0.011
-0.112	0.16	-0.565	0.054	0.255	-0.019	-0.076	0.025	0.008
-0.132	0.142	-0.569	0.065	0.016	-0.019	-0.085	0.016	-0.022
-0.169	0.162	-0.562	0.091	-0.123	-0.012	-0.094	0.025	-0.036
-0.164	0.158	-0.547	0.111	-0.181	0.001	-0.098	0.045	-0.017
-0.124	0.128	-0.537	0.104	-0.277	0.012	-0.079	0.037	0.001
-0.101	0.116	-0.54	0.089	-0.376	0.007	-0.052	0.053	0
-0.109	0.106	-0.559	0.067	-0.364	0.036	-0.044	0.141	-0.001
-0.103	0.081	-0.569	0.027	-0.233	0.026	-0.057	0.242	0.01
-0.051	0.068	-0.557	-0.011	-0.079	-0.174	-0.082	0.334	0.008
-0.022	0.063	-0.559	-0.035	0.099	-0.251	-0.092	0.415	-0.006
-0.044	0.043	-0.571	-0.035	0.309	0.066	-0.081	0.41	0.003
-0.049	0.018	-0.567	-0.013	0.364	0.235	-0.088	0.321	0.021
-0.04	0.015	-0.574	-0.009	0.242	-0.072	-0.099	0.152	0.014
-0.048	0.066	-0.593	-0.026	0.163	-0.251	-0.085	-0.133	0.008
-0.043	0.148	-0.605	-0.036	0.13	-0.048	-0.085	-0.363	0.014
-0.042	0.195	-0.611	-0.042	0.004	0.023	-0.122	-0.304	0.004
-0.069	0.2	-0.603	-0.035	-0.094	-0.09	-0.14	0.004	-0.005
-0.086	0.176	-0.577	-0.013	-0.041	-0.06	-0.123	0.277	0.011
-0.078	0.135	-0.549	0.001	-0.005	0.021	-0.12	0.287	0.024
-0.065	0.132	-0.541	0.019	-0.046	0.046	-0.129	0.141	0.019
-0.061	0.163	-0.562	0.047	0.002	0.075	-0.119	0.078	0.02
-0.044	0.169	-0.576	0.045	0.128	0.067	-0.114	0.003	0.047
-0.006	0.131	-0.568	0.028	0.153	0.02	-0.137	-0.221	0.068
-0.005	0.093	-0.57	0.031	0.039	-0.005	-0.156	-0.402	0.052
-0.042	0.106	-0.573	0.039	0.001	0.003	-0.143	-0.393	0.049
-0.032	0.128	-0.553	0.025	0.381	0.016	-0.127	-0.295	0.059
-0.004	0.116	-0.536	-0.004	1.077	0.012	-0.134	-0.269	0.032
-0.024	0.116	-0.543	-0.018	1.393	0.011	-0.147	-0.329	0.012
-0.036	0.129	-0.555	-0.006	0.981	0.025	-0.145	-0.317	0.046
-0.017	0.111	-0.565	0	0.24	0.049	-0.148	-0.183	0.078
-0.013	0.098	-0.588	-0.001	-0.451	0.08	-0.163	-0.031	0.061
-0.024	0.121	-0.604	0.008	-0.993	0.08	-0.152	0.101	0.043
-0.031	0.122	-0.575	0.012	-1.219	0.061	-0.145	0.206	0.047
-0.023	0.099	-0.528	-0.008	-1.055	0.057	-0.164	0.245	0.03
-0.023	0.108	-0.53	-0.008	-0.707	0.048	-0.12	0.214	0.008
-0.032	0.122	-0.555	0.021	-0.404	0.038	-0.02	0.133	0.022
-0.02	0.093	-0.545	0.008	-0.251	0.028	0.01	0.024	0.025
-0.036	0.083	-0.538	-0.02	-0.2	-0.001	-0.021	-0.071	-0.013
-0.075	0.122	-0.569	0.001	-0.15	-0.017	0.011	-0.103	-0.036
-0.037	0.122	-0.586	0.015	-0.118	-0.004	0.095	-0.078	-0.015
0.014	0.099	-0.575	-0.007	-0.09	0	0.101	-0.034	-0.004
-0.01	0.114	-0.586	0.015	0.023	-0.011	0.034	0.006	-0.025
-0.013	0.112	-0.607	0.075	0.135	-0.007	0.002	0.024	-0.02
0.039	0.066	-0.587	0.077	0.068	0.003	-0.018	0.025	0.01
0.042	0.057	-0.56	0.038	-0.063	0.007	-0.104	0.027	-0.001
0.011	0.091	-0.575	0.031	0	0.014	-0.168	0.02	-0.028
0.03	0.08	-0.584	0.037	0.17	0.015	-0.145	0.012	-0.009
0.062	0.024	-0.561	0.025	0.135	-0.004	-0.117	0.021	0.019
0.013	0.022	-0.556	0.042	-0.08	-0.028	-0.095	0.035	0.026
-0.056	0.07	-0.571	0.061	-0.178	-0.028	-0.039	0.037	0.051
-0.049	0.071	-0.561	0.017	-0.115	-0.011	0.013	0.019	0.066
-0.027	0.04	-0.538	-0.032	-0.043	-0.012	0.023	0.013	0.037
-0.039	0.049	-0.542	-0.028	-0.026	-0.011	0.026	0.023	0.017
-0.036	0.055	-0.553	-0.019	-0.081	0.001	0.049	0.006	0.02
-0.026	0.027	-0.545	-0.028	-0.162	-0.003	0.046	-0.021	0.001
-0.033	0.012	-0.544	-0.032	-0.173	-0.01	-0.009	-0.018	-0.023
-0.042	0.021	-0.556	-0.016	-0.025	-0.013	-0.076	-0.006	-0.017
-0.032	0.042	-0.55	0.001	0.23	-0.024	-0.125	-0.008	-0.011
-0.023	0.08	-0.54	0.006	0.358	-0.036	-0.154	-0.007	-0.029
-0.043	0.117	-0.565	0.02	0.296	-0.032	-0.162	-0.001	-0.029
-0.047	0.1	-0.58	0.046	0.196	-0.016	-0.143	-0.002	0
-0.017	0.014	-0.559	0.053	0.118	-0.017	-0.112	0.002	-0.005
-0.017	-0.031	-0.559	0.039	0.056	-0.021	-0.104	0.014	-0.025
-0.048	0.061	-0.587	0.03	-0.019	-0.006	-0.11	0.017	-0.004
-0.05	0.187	-0.594	0.026	-0.141	-0.028	-0.114	0.016	0.018
-0.029	0.191	-0.58	0.021	-0.246	-0.08	-0.124	0.023	0.007
-0.025	0.113	-0.569	0.02	-0.261	-0.039	-0.115	0.025	-0.003
-0.032	0.112	-0.566	0.023	-0.224	0.062	-0.083	0.011	0.011
-0.029	0.203	-0.563	0.013	-0.205	0.055	-0.084	-0.006	0.018
-0.039	0.286	-0.559	-0.006	-0.206	-0.034	-0.109	-0.011	0.007
-0.068	0.294	-0.566	-0.005	-0.159	-0.061	-0.081	-0.01	0.015
-0.059	0.211	-0.572	-0.005	-0.068	-0.006	-0.041	-0.009	0.034
-0.027	0.125	-0.572	-0.028	-0.012	0.047	-0.081	-0.014	0.021
-0.032	0.14	-0.58	-0.036	0.021	0.042	-0.126	-0.02	0.002
-0.05	0.184	-0.592	-0.032	0.059	-0.003	-0.111	-0.013	0.005
-0.052	0.155	-0.589	-0.047	0.053	-0.028	-0.096	-0.006	0.012
-0.04	0.106	-0.571	-0.047	0.062	-0.015	-0.083	-0.014	0.003
-0.033	0.094	-0.563	-0.026	0.168	0.008	-0.052	-0.015	0.012
-0.046	0.092	-0.566	-0.022	0.284	0.019	-0.047	0.002	0.035
-0.053	0.103	-0.553	0.001	0.309	0.008	-0.067	0.012	0.017
-0.057	0.128	-0.529	0.065	0.253	-0.003	-0.07	0.002	-0.007
-0.065	0.141	-0.51	0.098	0.191	-0.007	-0.067	-0.02	0.01
-0.058	0.14	-0.507	0.083	0.127	-0.005	-0.095	-0.041	0.012
-0.051	0.148	-0.537	0.076	0.028	0.02	-0.113	-0.05	-0.007
-0.043	0.154	-0.579	0.074	0.109	-0.032	-0.077	-0.043	0.014
-0.038	0.132	-0.588	0.057	0.42	-0.155	-0.066	-0.033	0.029
-0.041	0.114	-0.583	0.054	0.648	-0.096	-0.1	-0.031	-0.01
-0.032	0.123	-0.585	0.073	0.701	0.099	-0.097	-0.042	-0.018
-0.032	0.115	-0.581	0.089	0.545	0.15	-0.079	-0.046	0.042
-0.044	0.09	-0.567	0.078	0.159	0.076	-0.105	-0.034	0.083
-0.044	0.093	-0.56	0.037	-0.156	-0.002	-0.115	-0.035	0.073
-0.047	0.098	-0.565	-0.003	-0.309	-0.051	-0.066	-0.045	0.075
-0.038	0.063	-0.572	-0.029	-0.444	-0.012	-0.035	-0.043	0.084
-0.021	0.035	-0.569	-0.056	-0.491	-0.007	-0.069	-0.037	0.037
-0.048	0.038	-0.57	-0.055	-0.486	-0.137	-0.101	-0.03	-0.019
-0.072	0.025	-0.572	-0.045	-0.407	-0.199	-0.078	-0.022	-0.009
-0.042	0.023	-0.556	-0.046	0.112	-0.112	-0.087	-0.022	0.013
-0.039	0.064	-0.554	0.014	0.91	0.005	-0.171	-0.019	-0.005
-0.072	0.09	-0.574	0.104	1.298	0.102	-0.202	-0.019	-0.016
-0.074	0.077	-0.575	0.13	1.031	0.135	-0.18	-0.027	-0.002
-0.063	0.075	-0.569	0.108	0.364	0.093	-0.2	-0.017	-0.014
-0.067	0.103	-0.582	0.071	-0.294	0.033	-0.175	-0.002	-0.04
-0.069	0.112	-0.586	0.029	-0.597	-0.001	-0.088	-0.008	-0.026
-0.057	0.09	-0.563	0.005	-0.518	0.005	-0.122	-0.008	0.003
-0.05	0.088	-0.544	0.007	-0.372	0.027	-0.266	0.01	-0.006
-0.047	0.108	-0.547	0.035	-0.377	0.04	-0.338	0.018	-0.018
-0.02	0.104	-0.546	0.06	-0.45	0.055	-0.335	0.02	0.004
0.014	0.075	-0.539	0.04	-0.51	0.06	-0.252	0.029	0.017
0.011	0.067	-0.553	0.007	-0.395	0.037	-0.013	0.054	0
-0.014	0.08	-0.564	-0.005	-0.075	0.031	0.2	0.107	-0.001
-0.009	0.069	-0.553	-0.021	0.13	0.06	0.163	0.141	0.031
0.009	0.057	-0.549	-0.035	0.25	0.055	0.023	0.137	0.037
-0.003	0.074	-0.565	-0.029	0.404	0.014	0.009	0.137	0.009
-0.013	0.077	-0.576	-0.046	0.293	0.003	0.044	0.117	0.024
-0.003	0.056	-0.572	-0.082	-0.043	0.015	0.008	0.057	0.055
-0.008	0.068	-0.573	-0.069	-0.227	0.023	-0.031	0.021	0.022
-0.028	0.098	-0.571	-0.019	-0.281	0.029	-0.019	0.028	-0.016
-0.03	0.075	-0.559	-0.01	-0.398	0.014	-0.011	0.03	0
-0.016	0.005	-0.562	-0.033	-0.498	-0.011	-0.031	0.009	0.006
-0.017	-0.003	-0.582	-0.028	-0.446	-0.014	-0.06	-0.032	-0.019
-0.007	0.092	-0.608	0.02	-0.288	-0.004	-0.093	-0.078	-0.017
0.027	0.194	-0.619	0.061	-0.15	-0.004	-0.102	-0.087	0.008
0.01	0.227	-0.6	0.056	-0.105	-0.012	-0.089	-0.07	-0.002
-0.043	0.218	-0.594	0.056	-0.115	-0.014	-0.087	-0.052	-0.022
-0.031	0.205	-0.596	0.049	-0.105	-0.013	-0.084	-0.044	0.007
-0.003	0.193	-0.562	-0.011	-0.089	-0.014	-0.073	-0.082	0.047
-0.032	0.183	-0.539	-0.019	-0.074	-0.013	-0.079	-0.12	0.044
-0.063	0.163	-0.55	0.052	-0.041	-0.014	-0.094	-0.104	0.028
-0.05	0.108	-0.549	0.054	-0.029	-0.024	-0.093	-0.083	0.034
-0.022	0.062	-0.546	-0.018	-0.035	-0.023	-0.081	-0.064	0.045
-0.021	0.081	-0.553	-0.019	-0.027	-0.01	-0.073	-0.024	0.042
-0.027	0.117	-0.555	0.062	-0.01	-0.014	-0.077	-0.001	0.035
-0.024	0.107	-0.56	0.096	0.01	-0.029	-0.077	0.008	0.031
-0.044	0.086	-0.564	0.053	0.022	-0.029	-0.062	0.045	0.011
-0.072	0.098	-0.567	0.026	0.033	-0.023	-0.056	0.091	-0.002
-0.062	0.1	-0.575	0.033	0.059	-0.009	-0.058	0.115	0.013
-0.031	0.075	-0.565	0.037	0.099	0.006	-0.061	0.128	0.016
-0.025	0.068	-0.557	0.047	0.175	0.008	-0.087	0.159	0.002
-0.044	0.074	-0.572	0.059	0.261	0.004	-0.117	0.257	0.003
-0.046	0.068	-0.568	0.05	0.269	-0.005	-0.109	0.414	0.012
-0.028	0.073	-0.551	0.024	0.195	-0.015	-0.094	0.516	0.014
-0.04	0.091	-0.566	0.006	0.116	-0.016	-0.1	0.494	0.013
-0.077	0.092	-0.573	-0.012	0.046	-0.015	-0.11	0.33	0.017
-0.068	0.074	-0.55	-0.041	-0.03	-0.02	-0.114	0.066	0.01
-0.049	0.086	-0.546	-0.037	-0.051	-0.021	-0.109	-0.138	-0.01
-0.063	0.127	-0.566	0.002	-0.01	-0.014	-0.098	-0.187	-0.018
-0.054	0.137	-0.563	0.02	0.005	-0.02	-0.101	-0.11	-0.012
-0.043	0.123	-0.548	0.017	-0.018	-0.025	-0.111	0.015	-0.007
-0.05	0.13	-0.566	0.033	-0.022	0.006	-0.099	0.074	-0.009
-0.031	0.127	-0.588	0.053	-0.001	-0.046	-0.085	0.071	-0.01
-0.018	0.096	-0.581	0.035	0.014	-0.158	-0.092	0.09	-0.002
-0.03	0.082	-0.57	0.015	0.009	0.025	-0.081	0.066	0.002
-0.04	0.085	-0.565	0.027	-0.007	0.341	-0.065	-0.171	0.003
-0.047	0.069	-0.554	0.023	-0.022	0.173	-0.068	-0.577	0.02
-0.044	0.056	-0.538	-0.016	-0.018	-0.24	-0.066	-0.817	0.028
-0.045	0.073	-0.541	-0.027	-0.01	-0.143	-0.056	-0.707	0.025
-0.048	0.084	-0.563	-0.008	-0.001	0.216	-0.04	-0.426	0.034
-0.025	0.064	-0.568	-0.009	0.153	0.078	-0.05	-0.195	0.021
-0.013	0.061	-0.559	-0.01	0.386	-0.184	-0.088	-0.084	-0.011
-0.027	0.078	-0.562	0.013	0.411	-0.02	-0.086	-0.099	-0.005
-0.025	0.045	-0.571	0.019	0.342	-0.026	-0.077	-0.214	0.023
-0.019	0.01	-0.569	-0.001	0.353	-0.311	-0.104	-0.388	0.017
-0.027	0.073	-0.561	0.008	0.309	-0.195	-0.132	-0.525	-0.003
-0.035	0.164	-0.57	0.037	0.181	0.085	-0.145	-0.489	0.006
-0.039	0.184	-0.587	0.039	0.082	0.053	-0.149	-0.297	0.027
-0.041	0.178	-0.591	0.03	0.152	-0.037	-0.126	-0.083	0.032
-0.058	0.188	-0.589	0.032	0.401	-0.003	-0.08	0.051	0.05
-0.074	0.18	-0.576	0.033	0.692	0.062	-0.059	0.084	0.062
-0.067	0.136	-0.558	0.033	1.028	0.103	-0.076	0.137	0.029
-0.064	0.04	-0.561	0.054	1.142	0.08	-0.062	0.256	-0.005
-0.066	-0.064	-0.561	0.063	0.632	0.033	0.001	0.279	-0.001
-0.037	-0.001	-0.539	-0.002	-0.078	0.038	0.025	0.184	0.009
-0.006	0.225	-0.542	-0.069	-0.339	0.062	-0.016	0.132	0.01
-0.018	0.339	-0.567	-0.034	-0.318	0.063	-0.054	0.123	0.019
-0.041	0.26	-0.561	0.033	-0.403	0.062	-0.063	0.076	0.033
-0.023	0.202	-0.554	0.041	-0.589	0.066	-0.063	0.045	0.036
0.003	0.232	-0.575	0.028	-0.631	0.066	-0.055	0.072	0.026
0.003	0.192	-0.582	0.021	-0.432	0.063	-0.026	0.097	0.017
0	0.062	-0.555	0.003	-0.281	0.045	0.017	0.097	0.007
-0.011	0.023	-0.543	-0.006	-0.363	0.011	0.017	0.104	-0.015
-0.035	0.059	-0.566	0.001	-0.46	-0.003	-0.041	0.122	-0.017
-0.038	0.012	-0.575	0.003	-0.436	0.01	-0.12	0.147	0.006
-0.027	-0.023	-0.56	-0.002	-0.397	0.012	-0.245	0.183	0.003
-0.029	0.084	-0.558	0.001	-0.416	-0.008	-0.346	0.23	-0.012
-0.041	0.241	-0.569	0.011	-0.464	-0.017	-0.312	0.295	0.006
-0.06	0.335	-0.58	0.007	-0.494	-0.012	-0.254	0.352	0.015
-0.078	0.34	-0.577	0.003	-0.464	-0.008	-0.24	0.338	-0.001
-0.065	0.279	-0.574	0.023	-0.363	-0.007	-0.185	0.255	0.003
-0.014	0.21	-0.596	0.039	-0.261	-0.016	-0.111	0.179	0.016
0.005	0.159	-0.602	0.029	-0.199	-0.033	-0.099	0.198	0.006
-0.036	0.122	-0.595	0.025	-0.137	-0.037	-0.093	0.308	-0.005
-0.059	0.064	-0.607	0.03	-0.078	-0.034	-0.027	0.367	0.014
-0.038	-0.013	-0.593	0.01	-0.094	-0.043	0.002	0.317	0.034
-0.038	-0.052	-0.56	-0.004	-0.183	-0.027	-0.044	0.219	0.033
-0.067	-0.077	-0.558	0.013	-0.188	0.016	-0.053	0.061	0.034
-0.064	-0.157	-0.554	0.019	-0.04	0.019	-0.029	-0.081	0.042
-0.048	-0.255	-0.533	0.005	0.113	-0.008	-0.052	-0.109	0.027
-0.064	-0.257	-0.532	0.009	0.206	-0.026	-0.075	-0.181	-0.005
-0.069	-0.149	-0.542	0.016	0.274	-0.053	-0.063	-0.379	-0.009
-0.046	-0.025	-0.528	-0.003	0.267	-0.025	-0.067	-0.482	0.004
-0.037	0.029	-0.517	-0.011	0.168	-0.007	-0.081	-0.385	-0.008
-0.043	0.039	-0.54	0.012	0.086	-0.156	-0.069	-0.274	-0.013
-0.039	0.136	-0.554	0.023	0.13	-0.162	-0.047	-0.266	0
-0.028	0.289	-0.55	0.011	0.16	0.105	-0.056	-0.281	-0.007
-0.037	0.326	-0.574	0.013	0.095	0.135	-0.088	-0.321	-0.022
-0.049	0.249	-0.6	0.025	0.253	-0.106	-0.112	-0.373	-0.002
-0.034	0.178	-0.588	0.008	0.588	-0.178	-0.115	-0.264	0.026
-0.027	0.17	-0.57	-0.016	0.784	-0.06	-0.105	-0.039	0.011
-0.024	0.171	-0.577	0.002	0.824	0.05	-0.092	0.052	-0.007
0.01	0.109	-0.589	0.031	0.506	0.091	-0.089	-0.01	-0.001
0.026	0.039	-0.583	0.031	-0.098	0.084	-0.098	-0.057	-0.004
-0.008	0.049	-0.574	0.035	-0.336	0.086	-0.103	-0.032	-0.007
-0.028	0.089	-0.567	0.049	-0.173	0.105	-0.085	0	0.014
-0.008	0.08	-0.554	0.037	-0.164	0.082	-0.071	-0.008	0.035
0.007	0.07	-0.55	0.013	-0.351	0.03	-0.09	-0.04	0.028
-0.005	0.098	-0.559	0.018	-0.419	0.014	-0.086	-0.07	0.024
-0.012	0.098	-0.561	0.041	-0.335	0.019	-0.07	-0.077	0.047
-0.004	0.074	-0.554	0.035	-0.2	0.016	-0.101	-0.065	0.048
-0.007	0.087	-0.568	0.024	-0.096	-0.002	-0.105	-0.046	0.022
-0.023	0.105	-0.589	0.04	-0.062	0.004	-0.047	-0.015	0.027
-0.038	0.096	-0.573	0.053	0.077	0.036	-0.007	0.023	0.039
-0.036	0.095	-0.545	0.05	0.268	-0.001	0.005	0.06	0.013
-0.037	0.115	-0.55	0.037	0.133	0.028	0.009	0.107	-0.017
-0.065	0.121	-0.559	0	-0.005	0.179	-0.014	0.146	-0.012
-0.068	0.102	-0.553	-0.053	0.534	0.184	-0.065	0.133	0.01
-0.048	0.107	-0.56	-0.059	1.415	0.046	-0.102	0.082	0.011
-0.052	0.139	-0.578	-0.009	1.737	-0.133	-0.093	0.052	-0.004
-0.059	0.1	-0.58	0.032	1.292	-0.232	-0.081	0.092	-0.006
-0.064	-0.03	-0.577	0.04	0.581	-0.075	-0.089	0.164	0
-0.056	-0.028	-0.583	0.036	-0.074	0.05	-0.107	0.211	0
-0.037	0.218	-0.577	0.039	-0.694	-0.063	-0.128	0.279	0.009
-0.051	0.378	-0.56	0.041	-1.055	-0.158	-0.113	0.319	0.02
-0.068	0.289	-0.552	0.016	-0.963	-0.073	-0.069	0.213	0.02
-0.057	0.237	-0.549	-0.023	-0.839	0.073	-0.068	0.032	0.021
-0.049	0.305	-0.542	-0.031	-0.989	0.06	-0.116	-0.121	0.035
-0.046	0.292	-0.534	-0.015	-1.004	-0.05	-0.143	-0.202	0.045
-0.04	0.177	-0.531	-0.008	-0.681	-0.051	-0.094	-0.162	0.042
-0.029	0.091	-0.527	-0.011	-0.398	0.005	-0.034	-0.07	0.034
-0.029	0.072	-0.545	-0.01	-0.269	0.002	-0.019	-0.017	0.02
-0.052	0.054	-0.59	-0.004	-0.142	-0.015	0	0.053	0.01
-0.063	0.021	-0.606	-0.007	-0.101	0.018	-0.016	0.174	0.007
-0.052	0.012	-0.591	-0.012	-0.12	0.049	-0.138	0.21	-0.001
-0.042	0.037	-0.586	-0.004	-0.018	0.036	-0.268	0.094	-0.008
-0.035	0.091	-0.585	0.028	0.101	0.018	-0.262	-0.047	-0.003
-0.037	0.113	-0.569	0.063	0.115	0.011	-0.18	-0.134	0.005
-0.04	0.066	-0.558	0.056	0.104	-0.001	-0.171	-0.186	0.008
-0.026	0.052	-0.57	0.028	0.096	-0.011	-0.199	-0.19	0.004
-0.023	0.102	-0.579	0.034	0.092	-0.012	-0.156	-0.145	-0.001
-0.046	0.119	-0.566	0.038	0.098	-0.012	-0.08	-0.124	0.009
-0.054	0.085	-0.552	0.01	0.075	-0.015	-0.046	-0.184	0.017
-0.042	0.056	-0.559	0.009	0.043	-0.007	-0.041	-0.242	0.007
-0.032	0.05	-0.572	0.031	0.043	-0.005	-0.042	-0.205	0.008
-0.019	0.021	-0.559	0.028	0.056	-0.026	-0.057	-0.136	0.016
-0.027	-0.051	-0.542	0.029	0.063	-0.044	-0.07	-0.085	0.005
-0.051	-0.037	-0.551	0.042	0.061	-0.034	-0.077	-0.044	-0.002
-0.039	0.114	-0.561	0.033	0.068	-0.006	-0.09	-0.029	0.014
-0.006	0.203	-0.551	0.018	0.08	-0.017	-0.092	-0.019	0.022
0.009	0.152	-0.55	0.01	0.07	-0.004	-0.072	-0.001	0.007
0.022	0.086	-0.572	0.003	0.062	0.044	-0.059	0.008	0.007
0.032	0.071	-0.581	0.001	0.075	-0.17	-0.077	0.019	0.017
0.011	0.086	-0.566	0.005	0.069	-0.402	-0.097	0.026	-0.004
-0.008	0.091	-0.562	0.012	0.044	-0.11	-0.098	0.008	-0.021
-0.005	0.082	-0.569	0.02	0.038	0.242	-0.097	-0.019	-0.001
-0.016	0.085	-0.567	0.018	0.035	0.136	-0.106	-0.019	0.013
-0.043	0.097	-0.564	0.008	0.017	-0.051	-0.119	0.032	-0.004
-0.05	0.116	-0.569	0.006	0.007	-0.021	-0.122	0.099	-0.011
-0.027	0.132	-0.569	0.004	0.002	0.062	-0.11	0.154	0.008
-0.014	0.129	-0.566	0.001	-0.008	0.09	-0.103	0.237	0.011
-0.057	0.129	-0.589	0.019	0.008	0.064	-0.097	0.3	-0.001
-0.086	0.125	-0.613	0.039	0.033	-0.046	-0.087	0.222	0.011
-0.027	0.109	-0.592	0.029	0.021	-0.085	-0.09	0.062	0.024
0.019	0.121	-0.563	0.019	0.002	0.018	-0.087	-0.027	0.017
-0.008	0.146	-0.572	0.037	0.013	0.047	-0.064	-0.013	0.015
-0.044	0.129	-0.578	0.042	0.037	0.004	-0.049	0.082	0.026
-0.037	0.097	-0.558	0.015	0.025	0	-0.045	0.148	0.029
-0.021	0.094	-0.56	-0.004	-0.023	0.061	-0.046	0.035	0.02
-0.04	0.102	-0.583	0.005	-0.037	0.211	-0.048	-0.154	0.034
-0.055	0.092	-0.577	0.008	-0.006	0.245	-0.036	-0.26	0.061
-0.052	0.078	-0.551	-0.013	-0.008	0.08	-0.024	-0.315	0.055
-0.06	0.084	-0.543	-0.019	-0.068	-0.023	-0.031	-0.276	0.041
-0.045	0.087	-0.556	0.007	-0.11	-0.008	-0.041	-0.12	0.05
0	0.071	-0.562	0.016	0.021	-0.021	-0.049	-0.013	0.045
0.021	0.075	-0.556	0.007	0.289	-0.044	-0.063	0	0.015
0.007	0.094	-0.556	0.022	0.418	0.017	-0.069	-0.004	0.01
-0.02	0.09	-0.555	0.027	0.504	0.083	-0.067	-0.03	0.024
-0.053	0.087	-0.549	0.006	0.648	0.054	-0.082	-0.085	0.001
-0.105	0.113	-0.549	0.007	0.508	0.012	-0.11	-0.079	-0.026
-0.137	0.107	-0.564	0.028	0.509	0.021	-0.116	0.037	-0.01
-0.097	0.043	-0.582	0.036	1.135	0.017	-0.132	0.118	0.003
-0.068	0.004	-0.585	0.039	1.43	-0.003	-0.169	0.057	-0.02
-0.087	-0.039	-0.586	0.052	0.87	-0.005	-0.148	-0.018	-0.029
-0.058	-0.093	-0.579	0.056	0.244	-0.017	-0.092	0	0
-0.001	0.005	-0.553	0.05	-0.037	-0.023	-0.116	0.008	0.006
-0.021	0.239	-0.545	0.057	-0.159	0.027	-0.159	-0.063	-0.013
-0.054	0.395	-0.559	0.075	-0.441	0.005	-0.114	-0.106	0.001
-0.028	0.395	-0.548	0.077	-1.052	-0.114	-0.043	-0.071	0.033
-0.02	0.324	-0.529	0.04	-1.424	-0.063	0.029	-0.042	0.031
-0.06	0.159	-0.54	-0.006	-1.108	0.075	0.113	-0.029	0.021
-0.057	-0.116	-0.561	-0.011	-0.562	0.032	0.119	0.018	0.031
-0.016	-0.17	-0.568	-0.002	-0.098	-0.062	0.056	0.073	0.027
-0.033	0.115	-0.573	-0.008	0.299	-0.097	0.049	0.101	0.009
-0.064	0.284	-0.587	0.005	0.421	-0.091	0.089	0.104	0.008
-0.027	0.193	-0.589	0.012	0.314	-0.024	0.074	0.102	0.007
-0.02	0.184	-0.568	-0.004	0.197	0.035	-0.017	0.119	-0.011
-0.066	0.262	-0.56	-0.01	-0.089	0.059	-0.113	0.149	-0.015
-0.065	0.182	-0.577	-0.025	-0.566	0.068	-0.18	0.149	0.003
-0.041	0.027	-0.584	-0.047	-0.793	0.02	-0.255	0.082	0.011
-0.055	0	-0.575	-0.01	-0.617	-0.051	-0.302	-0.039	0.002
-0.071	0.037	-0.567	0.042	-0.343	-0.066	-0.226	-0.122	0.003
-0.044	0.029	-0.558	0.023	-0.206	-0.096	-0.103	-0.075	0.018
-0.006	0.011	-0.552	-0.015	-0.202	-0.112	-0.066	0.058	0.015
0.005	0.005	-0.565	-0.008	-0.173	-0.009	-0.042	0.109	-0.001
0	0.014	-0.575	0.008	-0.111	0.027	0.03	0.043	0.003
0.005	0.09	-0.563	0.02	-0.12	-0.094	0.047	-0.022	0.007
0.015	0.197	-0.565	0.039	0.035	-0.155	-0.027	-0.045	-0.005
-0.006	0.212	-0.58	0.038	0.383	-0.107	-0.127	-0.056	0.005
-0.038	0.144	-0.57	0.01	0.575	-0.003	-0.238	-0.065	0.029
-0.036	0.111	-0.548	-0.02	0.558	0.118	-0.343	-0.069	0.025
-0.051	0.14	-0.543	-0.025	0.345	0.126	-0.361	-0.038	0.018
-0.073	0.147	-0.543	-0.018	-0.026	0.051	-0.29	0.021	0.032
-0.043	0.109	-0.542	-0.031	-0.291	0.017	-0.224	0.063	0.028
-0.025	0.093	-0.56	-0.04	-0.387	0.014	-0.177	0.101	0
-0.05	0.112	-0.582	-0.022	-0.425	0.043	-0.106	0.129	0.001
-0.05	0.107	-0.574	-0.001	-0.408	0.049	-0.064	0.117	0.018
-0.019	0.089	-0.561	0.007	-0.315	-0.059	-0.07	0.109	0.007
-0.003	0.104	-0.573	0.014	-0.188	-0.092	-0.034	0.112	-0.006
-0.024	0.112	-0.584	0.027	-0.088	0.022	0.015	0.051	0.002
-0.041	0.093	-0.561	0.037	-0.03	0.033	-0.025	-0.068	-0.001
-0.023	0.101	-0.552	0.035	0.008	-0.029	-0.088	-0.125	-0.023
-0.007	0.13	-0.578	0.037	0.017	0.006	-0.075	-0.075	-0.009
-0.002	0.122	-0.581	0.04	-0.018	0.042	-0.049	0.027	0.032
-0.01	0.104	-0.566	0.03	-0.039	0.028	-0.075	0.135	0.026
-0.021	0.116	-0.575	0.038	-0.004	0.039	-0.081	0.211	-0.009
0.01	0.125	-0.588	0.058	0.038	0.053	-0.04	0.268	0.001
0.036	0.105	-0.571	0.054	0.047	0.023	-0.043	0.378	0.02
-0.013	0.103	-0.544	0.046	0.049	-0.003	-0.08	0.475	0.009
-0.056	0.115	-0.548	0.04	0.057	0.004	-0.067	0.402	0.017
-0.048	0.086	-0.566	0.018	0.048	0.01	-0.054	0.146	0.041
-0.048	0.058	-0.56	0.011	0.026	-0.01	-0.07	-0.176	0.03
-0.054	0.083	-0.557	0.02	0.017	-0.022	-0.059	-0.386	0.012
-0.052	0.104	-0.584	0.017	0.045	0.009	-0.048	-0.378	0.04
-0.062	0.082	-0.603	0.014	0.109	-0.005	-0.075	-0.296	0.059
-0.081	0.084	-0.603	0.02	0.178	-0.077	-0.09	-0.335	0.026
-0.072	0.108	-0.595	0.019	0.193	0.014	-0.062	-0.417	0.011
-0.043	0.088	-0.576	0.017	0.139	0.183	-0.052	-0.415	0.023
-0.039	0.06	-0.564	0.014	0.097	0.108	-0.087	-0.427	0.008
-0.048	0.072	-0.571	0.015	0.112	-0.01	-0.102	-0.512	-0.016
-0.037	0.087	-0.567	0.018	0.135	-0.017	-0.078	-0.553	-0.009
-0.034	0.066	-0.545	0.007	0.117	-0.215	-0.083	-0.515	0.013
-0.058	0.051	-0.539	0.006	0.053	-0.339	-0.11	-0.461	0.01
-0.078	0.071	-0.548	0.026	-0.016	-0.062	-0.101	-0.389	-0.001
-0.077	0.08	-0.557	0.026	-0.07	0.124	-0.083	-0.24	0.012
-0.071	0.064	-0.561	0.001	-0.114	0.051	-0.103	-0.021	0.016
-0.057	0.069	-0.563	0.001	-0.074	0.035	-0.13	0.167	-0.01
-0.033	0.074	-0.569	0.023	0.058	0.079	-0.116	0.263	-0.008
-0.018	0.046	-0.572	0.027	0.137	0.101	-0.088	0.295	0.017
-0.012	0.025	-0.57	0.02	0.222	0.082	-0.09	0.283	0.006
-0.014	0.039	-0.573	0.014	0.505	0.05	-0.097	0.255	-0.014
-0.026	0.047	-0.568	0.004	0.732	0.067	-0.096	0.264	0.001
-0.026	0.04	-0.55	0.001	0.558	0.077	-0.091	0.278	0.02
-0.023	0.042	-0.548	-0.003	0.18	0.038	-0.054	0.221	0.019
-0.035	0.043	-0.557	-0.006	-0.032	-0.016	-0.008	0.152	0.016
-0.047	0.038	-0.558	0.005	-0.071	-0.063	-0.006	0.143	0.028
-0.043	0.044	-0.562	0.017	-0.238	-0.08	-0.023	0.121	0.027
-0.047	0.056	-0.568	0.018	-0.486	-0.083	-0.038	0.018	0.008
-0.05	0.072	-0.565	0.013	-0.33	-0.059	-0.084	-0.107	0.005
-0.031	0.031	-0.552	0.004	0.099	-0.02	-0.127	-0.137	0.015
-0.023	-0.166	-0.541	0.005	0.307	-0.137	-0.099	-0.046	0.002
-0.025	-0.215	-0.539	0.02	0.384	-0.217	-0.059	0.085	-0.004
-0.026	0.206	-0.53	0.022	0.437	0.005	-0.096	0.226	0.02
-0.036	0.617	-0.521	0.006	0.329	0.125	-0.162	0.341	0.023
-0.035	0.597	-0.529	0.007	0.117	-0.021	-0.164	0.375	-0.005
-0.034	0.492	-0.539	0.028	-0.009	-0.133	-0.134	0.412	-0.002
-0.046	0.478	-0.542	0.035	-0.03	-0.211	-0.138	0.462	0.033
-0.044	0.307	-0.553	0.03	-0.081	-0.144	-0.15	0.409	0.036
-0.045	0.015	-0.589	0.029	-0.205	0.103	-0.119	0.297	0.011
-0.049	-0.103	-0.618	0.031	-0.315	0.168	-0.075	0.203	0.008
-0.028	-0.008	-0.596	0.023	-0.263	0.11	-0.052	0.056	0.016
-0.018	0.116	-0.566	0.021	-0.094	0.121	-0.023	-0.141	0.014
-0.033	0.209	-0.572	0.038	-0.065	0.064	-0.001	-0.196	0.019
-0.032	0.29	-0.571	0.017	-0.243	0.089	-0.021	-0.068	0.033
-0.028	0.297	-0.538	-0.039	-0.416	0.238	-0.05	-0.005	0.032
-0.036	0.208	-0.526	-0.034	-0.404	0.202	-0.061	-0.163	0.013
-0.05	0.129	-0.577	0.013	-0.25	0.054	-0.069	-0.464	0.008
-0.05	0.094	-0.625	0.012	-0.114	-0.034	-0.081	-0.714	0.023
-0.024	0.05	-0.606	-0.018	-0.115	-0.107	-0.099	-0.754	0.025
-0.026	0.037	-0.58	-0.01	-0.258	-0.173	-0.118	-0.629	0.012
-0.054	0.053	-0.579	0.034	-0.379	-0.247	-0.118	-0.494	0.003
-0.035	0.048	-0.567	0.047	-0.326	-0.201	-0.106	-0.384	-0.006
-0.028	0.05	-0.561	0.023	-0.181	-0.033	-0.09	-0.172	-0.014
-0.067	0.078	-0.576	0.014	-0.064	0.058	-0.084	0.209	-0.005
-0.065	0.097	-0.578	0.017	0.046	0.136	-0.102	0.58	0.012
-0.037	0.116	-0.568	0.016	0.106	0.181	-0.115	0.642	0.009
-0.046	0.126	-0.583	0.027	0.075	0.065	-0.124	0.358	0.003
-0.039	0.106	-0.601	0.043	0.046	-0.038	-0.144	0.018	0.018
-0.011	0.081	-0.583	0.043	0.035	-0.012	-0.137	-0.133	0.021
-0.026	0.062	-0.571	0.047	0.015	0.034	-0.104	-0.028	0.004
-0.043	0.048	-0.586	0.061	0.028	0.045	-0.086	0.111	0.004
-0.014	0.036	-0.581	0.049	0.064	0.05	-0.08	0.014	0.013
0.023	0.019	-0.557	0.018	0.054	0.067	-0.075	-0.115	0.003
0.053	0.016	-0.566	0.007	0.022	0.083	-0.065	-0.081	0.005
0.022	0.024	-0.593	0.012	0.036	0.096	-0.049	-0.073	0.026
-0.094	0.017	-0.584	0.011	0.069	0.093	-0.047	0.031	0.03
-0.154	0.013	-0.56	0.008	0.058	-0.006	-0.057	0.359	0.016
-0.105	0.021	-0.562	0.013	0.034	-0.099	-0.058	0.506	0.015
-0.029	0.01	-0.562	0.018	0.034	-0.019	-0.059	0.403	0.027
0.054	-0.018	-0.536	0.005	0.03	0.021	-0.072	0.379	0.022
0.088	-0.014	-0.525	-0.002	0.039	-0.081	-0.082	0.384	0.007
0.021	0	-0.537	0.008	0.087	-0.094	-0.089	0.277	0.01
-0.079	-0.017	-0.537	0.006	0.13	-0.013	-0.111	0.097	0.01
-0.136	-0.01	-0.544	0.001	0.128	0.035	-0.13	-0.138	-0.001
-0.103	0.013	-0.572	0.014	0.121	0.047	-0.119	-0.386	0.001
-0.005	0.018	-0.585	0.018	0.186	0.02	-0.104	-0.555	0.01
0.078	-0.034	-0.573	0.004	0.189	-0.03	-0.101	-0.582	0.008
0.111	-0.243	-0.57	0.004	0.147	-0.034	-0.095	-0.436	0.002
0.08	-0.305	-0.579	0.016	0.702	-0.012	-0.087	-0.179	0.005
0.015	0.042	-0.573	0.015	1.579	-0.051	-0.071	-0.034	0.017
-0.043	0.28	-0.548	0.017	1.403	-0.111	-0.042	-0.081	0.01
-0.087	0.09	-0.527	0.035	0.315	-0.097	-0.042	-0.134	0
-0.108	-0.112	-0.516	0.035	-0.511	-0.043	-0.053	-0.091	0.027
-0.137	0.17	-0.516	0.001	-0.973	-0.009	-0.057	-0.043	0.033
-0.185	0.853	-0.543	-0.015	-1.151	0.021	-0.071	-0.055	0.004
-0.159	1.117	-0.579	0.001	-0.791	0.036	-0.069	-0.058	0.017
-0.065	0.599	-0.588	0.005	-0.235	0.011	-0.058	-0.009	0.043
-0.023	0.115	-0.579	0.006	-0.027	-0.006	-0.083	0.058	0.024
-0.033	0.251	-0.579	0.021	-0.054	-0.004	-0.097	0.156	0
-0.048	0.42	-0.582	0.024	-0.061	-0.012	-0.068	0.213	0
-0.072	0.138	-0.571	0.011	-0.102	0.003	-0.054	0.097	-0.006
-0.089	-0.164	-0.577	0.01	-0.122	0.002	-0.057	-0.059	-0.02
-0.086	-0.269	-0.594	0.01	-0.052	-0.045	-0.044	-0.019	-0.012
-0.074	-0.396	-0.571	-0.003	-0.047	0.035	-0.064	0.108	0.012
-0.064	-0.322	-0.551	-0.004	-0.047	0.163	-0.124	0.076	0.013
-0.063	0.15	-0.574	0.02	0.109	0.129	-0.129	-0.041	0.002
-0.042	0.488	-0.575	0.033	0.247	0.049	-0.088	-0.028	0.013
-0.006	0.405	-0.556	0.016	0.241	-0.101	-0.102	0.091	0.021
-0.051	0.332	-0.564	0.014	0.209	-0.233	-0.132	0.124	0.001
-0.116	0.349	-0.58	0.035	0.149	-0.059	-0.113	0.017	0.004
-0.054	0.23	-0.583	0.037	0.001	0.142	-0.078	-0.116	0.024
0.018	0.116	-0.585	0.026	-0.12	0.095	-0.057	-0.228	0.01
-0.011	0.11	-0.59	0.037	-0.128	-0.003	-0.03	-0.293	0.003
-0.028	0.072	-0.582	0.047	-0.108	-0.048	-0.01	-0.221	0.027
0.007	0.012	-0.561	0.027	-0.123	-0.06	-0.037	-0.056	0.027
0.009	-0.027	-0.557	0.023	-0.168	-0.016	-0.075	0.068	0.003
0.005	-0.099	-0.568	0.05	-0.203	0.054	-0.079	0.108	0.005
0.038	-0.022	-0.557	0.033	-0.192	0.058	-0.077	0.058	0.028
-0.01	0.271	-0.541	-0.006	-0.165	0.033	-0.096	-0.02	0.027
-0.126	0.36	-0.562	-0.001	-0.128	0.031	-0.11	-0.012	0.01
-0.139	0.121	-0.594	0.007	-0.068	-0.114	-0.107	0.045	0.005
-0.096	-0.085	-0.607	-0.016	-0.043	-0.235	-0.117	0.028	-0.003
-0.088	-0.13	-0.618	-0.021	-0.038	-0.049	-0.138	-0.034	-0.017
0.002	-0.155	-0.615	0	-0.008	0.081	-0.131	-0.043	-0.016
0.161	-0.211	-0.566	-0.002	0.007	-0.013	-0.115	-0.008	-0.001
0.181	-0.247	-0.512	-0.019	-0.008	-0.024	-0.133	0.065	0
0.063	-0.23	-0.497	0.005	0.006	0.05	-0.139	0.184	-0.008
-0.058	-0.18	-0.495	0.042	0.029	0.062	-0.1	0.215	0.006
-0.133	-0.142	-0.505	0.034	-0.005	0.008	-0.088	0.002	0.016
-0.08	-0.133	-0.538	0.021	-0.046	-0.036	-0.117	-0.342	-0.001
0.114	-0.11	-0.553	0.048	-0.027	-0.022	-0.126	-0.512	-0.007
0.274	0.165	-0.556	0.062	0.009	-0.014	-0.113	-0.445	0.015
0.274	0.655	-0.573	0.031	0.011	-0.038	-0.115	-0.306	0.023
0.166	0.722	-0.586	0.016	0.017	0.003	-0.114	-0.168	0.011
0.004	0.443	-0.583	0.031	0.034	0.045	-0.09	-0.073	0.001
-0.177	0.598	-0.564	0.022	0.013	-0.048	-0.078	-0.061	0.005
-0.277	0.881	-0.555	0.003	-0.021	-0.076	-0.089	-0.01	0.019
-0.26	0.623	-0.582	0.001	-0.014	0.063	-0.086	0.157	0.03
-0.187	0.246	-0.598	-0.002	0	0.09	-0.082	0.327	0.025
-0.151	0.083	-0.587	-0.001	-0.011	-0.035	-0.098	0.472	0.017
-0.182	-0.211	-0.597	0.011	0.001	-0.071	-0.078	0.612	0.016
-0.132	-0.314	-0.593	0.012	0.027	0	-0.053	0.547	0.012
0.021	0.161	-0.533	-0.004	0.019	0.028	-0.086	0.18	0.007
0.072	0.499	-0.479	-0.008	0.007	-0.005	-0.095	-0.142	0.007
0.038	0.375	-0.477	0.002	0.004	-0.019	-0.06	-0.144	0.012
0.051	0.338	-0.49	0.006	-0.051	0.002	-0.056	0.031	0.029
0.104	0.423	-0.508	-0.004	0.018	0.01	-0.071	0.187	0.042
0.113	0.437	-0.543	-0.009	0.371	0.012	-0.059	0.272	0.029
-0.016	0.441	-0.574	0.003	0.65	0.016	-0.04	0.26	0.019
-0.156	0.224	-0.574	0.009	0.632	-0.014	-0.059	0.13	0.028
-0.143	-0.204	-0.564	0.004	0.477	-0.051	-0.082	-0.063	0.028
-0.052	-0.496	-0.579	0.009	0.144	-0.025	-0.059	-0.262	0.013
0.02	-0.773	-0.596	0.023	-0.162	0.039	-0.046	-0.327	0.012
0.032	-0.821	-0.594	0.027	0.064	0.004	-0.079	-0.21	0.02
-0.029	-0.168	-0.59	0.025	0.516	-0.045	-0.11	-0.197	0.016
-0.11	0.416	-0.576	0.026	0.471	0.051	-0.112	-0.232	0.014
-0.157	0.223	-0.557	0.022	0.216	0.065	-0.105	-0.042	0.026
-0.146	-0.15	-0.566	0.017	0.366	-0.081	-0.106	0.136	0.037
-0.116	-0.238	-0.595	0.022	0.551	-0.109	-0.089	0.124	0.038
-0.122	-0.156	-0.596	0.026	0.304	0.026	-0.069	0.073	0.033
-0.131	0.067	-0.575	0.021	0.006	0.133	-0.086	0.103	0.025
-0.089	0.287	-0.585	0.026	-0.051	0.106	-0.08	0.208	0.021
-0.042	0.242	-0.605	0.043	-0.15	0.045	-0.054	0.228	0.014
-0.029	0.074	-0.587	0.039	-0.405	0.041	-0.103	0.003	0.003
-0.018	0.018	-0.554	0.018	-0.53	0.047	-0.173	-0.392	0.003
-0.03	0.007	-0.535	0.018	-0.381	0.115	-0.158	-0.558	0.005
-0.069	-0.04	-0.537	0.025	-0.275	0.186	-0.099	-0.245	0.004
-0.085	-0.078	-0.549	0.017	-0.412	0.069	-0.077	0.217	0.005
-0.075	0.006	-0.556	0.019	-0.582	-0.03	-0.106	0.404	-0.008
-0.07	0.171	-0.582	0.033	-0.602	0.064	-0.164	0.344	-0.015
-0.062	0.105	-0.612	0.025	-0.471	0.054	-0.195	0.293	0.002
-0.031	-0.071	-0.611	0.01	-0.314	-0.051	-0.139	0.17	0.005
-0.048	0.21	-0.596	0.021	-0.225	0.017	-0.043	-0.172	-0.016
-0.107	0.656	-0.582	0.037	-0.157	0.007	0.001	-0.385	-0.014
-0.122	0.513	-0.57	0.033	-0.098	-0.163	-0.009	-0.247	0.008
-0.112	0.075	-0.561	0.015	-0.076	-0.12	-0.024	-0.106	0.012
-0.101	-0.195	-0.561	0.003	-0.062	-0.013	-0.017	-0.149	0.013
-0.099	-0.372	-0.568	-0.003	-0.054	-0.068	0.006	-0.11	0.032
-0.09	-0.232	-0.57	-0.015	-0.065	-0.073	0.016	0.065	0.037
-0.024	0.165	-0.58	-0.015	-0.067	-0.039	0.015	0.136	0.018
0.034	0.427	-0.591	0.013	-0.051	-0.031	0.011	0.062	0.024
0.036	0.684	-0.576	0.018	-0.041	0.029	-0.016	-0.022	0.038
0.024	0.783	-0.564	-0.004	-0.031	0.082	-0.058	-0.009	0.004
-0.018	0.37	-0.576	0.005	0.002	0.066	-0.076	0.06	-0.024
-0.074	-0.172	-0.586	0.022	0.039	-0.002	-0.066	0.059	-0.005
-0.048	-0.282	-0.577	0.009	0.053	-0.059	-0.073	-0.019	0.001
0.096	-0.024	-0.571	0	0.064	-0.031	-0.098	-0.15	-0.023
0.312	0.119	-0.577	0.013	0.077	0.02	-0.106	-0.295	-0.022
0.413	0.036	-0.58	0.025	0.063	0.022	-0.106	-0.333	0.005
0.285	-0.009	-0.576	0.018	0.05	0.011	-0.131	-0.248	0.008
0.109	0.025	-0.566	0.014	0.071	0.012	-0.153	-0.124	-0.007
0.012	0.054	-0.551	0.029	0.095	0.011	-0.133	0	-0.001
-0.075	0.092	-0.55	0.018	0.09	0.01	-0.121	0.098	0.007
-0.16	0.077	-0.559	-0.004	0.078	0.023	-0.128	0.173	-0.007
-0.179	-0.037	-0.563	0.009	0.082	0.013	-0.112	0.24	0.005
-0.148	-0.048	-0.564	0.013	0.075	-0.093	-0.098	0.24	0.047
-0.121	0.155	-0.569	-0.01	0.034	-0.222	-0.113	0.256	0.038
-0.115	0.291	-0.583	-0.005	-0.004	-0.171	-0.121	0.417	0.006
-0.159	0.206	-0.584	0.029	-0.034	0.037	-0.121	0.451	0.024
-0.21	0.1	-0.565	0.024	-0.103	0.09	-0.137	0.322	0.044
-0.148	0.066	-0.563	0	-0.169	-0.047	-0.154	0.441	0.02
-0.061	0.05	-0.58	0.014	-0.156	-0.091	-0.141	0.543	-0.003
-0.088	0.042	-0.576	0.027	-0.08	-0.078	-0.104	0.087	0.015
-0.155	0.016	-0.563	0.013	0.002	-0.133	-0.077	-0.635	0.027
-0.235	-0.012	-0.579	0.015	0.08	-0.004	-0.086	-1.096	-0.008
-0.272	-0.032	-0.603	0.029	0.163	0.177	-0.08	-1.112	-0.028
-0.084	-0.078	-0.593	0.023	0.186	-0.077	-0.046	-0.721	-0.003
0.121	-0.058	-0.585	0.014	0.122	-0.299	-0.049	-0.191	0.01
0.179	-0.092	-0.602	0.016	0.053	0.024	-0.068	0.227	0.009
0.399	-0.419	-0.586	0.017	0.009	0.267	-0.061	0.4	0.029
0.586	-0.429	-0.546	0.012	-0.031	0.135	-0.071	0.237	0.04
0.332	-0.01	-0.534	0.018	-0.034	0.036	-0.096	-0.094	0.028
-0.057	-0.28	-0.509	0.035	-0.035	0.038	-0.092	-0.333	0.045
-0.305	-0.335	-0.438	0.037	0.039	0.031	-0.079	-0.419	0.08
-0.461	1.213	-0.382	0.025	0.392	0.014	-0.084	-0.339	0.065
-0.359	2.333	-0.377	0.03	0.721	-0.001	-0.081	-0.065	0.034
0.035	1.53	-0.378	0.036	0.562	-0.011	-0.073	0.278	0.043
0.37	0.307	-0.378	0.027	0.094	-0.009	-0.091	0.489	0.042
0.369	-0.094	-0.446	0.021	-0.405	0.026	-0.109	0.517	0.005
0.1	0.144	-0.554	0.022	-0.644	0.022	-0.094	0.43	-0.003
-0.131	0.276	-0.572	0.009	-0.083	-0.025	-0.069	0.216	0.014
-0.17	0.053	-0.538	-0.005	1.088	0.079	-0.068	-0.081	-0.007
-0.142	-0.108	-0.579	0.006	1.767	0.214	-0.065	-0.208	-0.041
-0.139	-0.056	-0.634	0.027	1.369	0.105	-0.029	-0.061	-0.032
-0.152	-0.019	-0.633	0.018	0.654	0.004	-0.008	0.067	-0.013
-0.183	-0.012	-0.637	0.004	0.322	0.104	-0.053	-0.036	-0.024
-0.188	0.068	-0.649	0.026	-0.09	0.121	-0.114	-0.125	-0.027
-0.121	0.096	-0.637	0.038	-0.719	0.016	-0.13	-0.006	-0.004
-0.067	0.047	-0.623	0.006	-1.026	0.014	-0.146	0.176	-0.001
-0.087	0.077	-0.629	-0.006	-1.007	0.077	-0.185	0.347	-0.01
-0.102	0.146	-0.645	0.023	-0.865	0.015	-0.189	0.443	0.001
-0.072	0.132	-0.638	0.026	-0.643	-0.14	-0.167	0.361	0.011
-0.051	0.076	-0.616	0.01	-0.456	-0.153	-0.156	0.161	0.001
-0.051	0.033	-0.611	0.029	-0.311	-0.002	-0.13	-0.063	0.001
-0.053	-0.025	-0.606	0.037	-0.193	0.006	-0.096	-0.231	0.016
-0.072	-0.076	-0.581	0.004	-0.169	-0.138	-0.079	-0.247	0.013
-0.084	-0.088	-0.566	-0.008	-0.162	-0.08	-0.049	-0.088	0.001
-0.046	-0.069	-0.576	0.013	-0.104	0.003	-0.018	0.123	0.014
-0.02	0.022	-0.572	0.017	-0.066	-0.156	-0.027	0.128	0.035
-0.042	0.165	-0.56	-0.001	-0.068	-0.158	-0.045	-0.07	0.028
-0.06	0.212	-0.567	-0.008	-0.063	0.007	-0.027	-0.16	0.018
-0.059	0.157	-0.566	-0.005	-0.058	-0.04	-0.008	-0.118	0.025
-0.061	0.137	-0.552	-0.012	-0.072	-0.093	-0.03	-0.16	0.014
-0.075	0.182	-0.555	-0.009	-0.063	0.014	-0.051	-0.234	-0.005
-0.069	0.275	-0.57	0.015	-0.025	0.064	-0.041	-0.303	0.002
-0.012	0.383	-0.566	0.015	-0.013	0.001	-0.059	-0.477	0.016
0.02	0.338	-0.549	-0.003	-0.006	-0.05	-0.095	-0.587	0.013
-0.007	0.172	-0.56	0.01	0.028	-0.012	-0.08	-0.441	0.012
-0.014	0.107	-0.589	0.026	0.041	0.041	-0.059	-0.216	0.022
-0.002	-0.027	-0.592	0.011	0.03	0.05	-0.086	-0.146	0.021
-0.013	-0.323	-0.594	0.013	0.034	0.063	-0.088	-0.152	0.017
-0.015	-0.407	-0.614	0.044	0.062	0.079	-0.055	-0.095	0.026
0.014	-0.266	-0.6	0.051	0.083	0.069	-0.061	-0.062	0.019
0.029	-0.186	-0.562	0.035	0.061	0.059	-0.083	-0.098	-0.002
0.009	-0.171	-0.561	0.034	0.117	0.05	-0.066	-0.09	-0.004
-0.006	-0.167	-0.579	0.029	0.31	0.026	-0.053	0.021	0.007
-0.028	-0.193	-0.568	-0.001	0.394	0.024	-0.077	0.124	0.014
-0.093	-0.207	-0.562	-0.006	0.289	0.038	-0.075	0.126	0.018
-0.08	-0.178	-0.57	0.01	0.197	0.071	-0.033	0.155	0.029
0.076	-0.131	-0.547	0	0.133	0.058	-0.035	0.253	0.037
0.192	-0.093	-0.523	-0.007	0.032	-0.162	-0.058	0.291	0.026
0.171	-0.096	-0.541	0.002	-0.057	-0.284	-0.039	0.281	0.022
0.061	-0.133	-0.562	-0.003	-0.107	-0.019	-0.042	0.287	0.03
-0.07	-0.157	-0.565	-0.014	-0.137	0.197	-0.08	0.338	0.032
-0.134	-0.153	-0.574	0.006	-0.124	0.151	-0.09	0.463	0.02
-0.122	-0.138	-0.584	0.024	-0.054	0.085	-0.08	0.563	0.015
-0.064	-0.221	-0.571	0.007	-0.003	0.019	-0.084	0.549	0.015
0.008	-0.514	-0.558	0.004	-0.009	-0.007	-0.106	0.508	-0.008
0.036	-0.469	-0.567	0.025	-0.015	0.008	-0.114	0.487	-0.024
0.026	0.559	-0.545	0.025	-0.021	-0.11	-0.127	0.396	-0.002
0.03	1.5	-0.489	0.019	-0.049	-0.169	-0.196	0.142	0.016
0.035	1.335	-0.457	0.04	0.024	0.033	-0.249	-0.183	0.011
0.006	1.221	-0.447	0.073	0.247	0.128	-0.219	-0.427	0.001
-0.044	1.647	-0.449	0.072	0.367	-0.128	-0.196	-0.65	-0.006
-0.077	1.42	-0.49	0.046	0.254	-0.3	-0.2	-0.72	-0.008
-0.118	0.45	-0.565	0.047	0.096	-0.075	-0.158	-0.344	-0.005
-0.185	-0.129	-0.627	0.055	0.042	0.114	-0.1	0.182	0
-0.182	-0.01	-0.643	0.031	0.155	0.007	-0.08	0.307	0.005
-0.106	0.196	-0.635	0.008	0.458	-0.04	-0.074	0.121	-0.006
-0.052	0.156	-0.614	0.008	0.654	0.042	-0.055	0.067	-0.011
-0.023	-0.024	-0.59	0.006	0.407	0.036	-0.05	0.08	0.003
-0.002	-0.149	-0.589	-0.001	0.061	-0.016	-0.066	-0.109	0.006
-0.001	-0.129	-0.59	0.007	0.025	0.007	-0.061	-0.301	-0.001
-0.005	-0.063	-0.577	0.016	-0.06	0.079	-0.047	-0.286	0.012
-0.009	-0.022	-0.569	0.007	-0.426	0.097	-0.07	-0.056	0.027
-0.021	0.016	-0.561	-0.003	-0.71	0.091	-0.103	0.377	0.008
-0.025	0.046	-0.557	0.007	-0.768	0.107	-0.114	0.713	-0.012
-0.027	0.047	-0.568	0.014	-0.722	0.103	-0.126	0.705	0.001
-0.034	0.046	-0.566	0.007	-0.575	0.045	-0.143	0.52	0.01
-0.053	0.074	-0.549	0.007	-0.323	-0.131	-0.136	0.164	-0.002
-0.048	0.087	-0.558	0.022	-0.081	-0.219	-0.113	-0.402	0.01
-0.036	0.054	-0.589	0.03	0.028	-0.086	-0.112	-0.84	0.031
-0.275	0.043	-0.603	0.019	0.019	-0.065	-0.117	-0.895	0.016
-0.557	0.049	-0.596	0.003	-0.021	-0.111	-0.103	-0.647	0.005
-0.31	-0.006	-0.591	0	-0.074	-0.048	-0.099	-0.398	0.026
0.124	-0.073	-0.583	-0.004	-0.11	-0.041	-0.101	-0.417	0.029
0.13	-0.118	-0.577	-0.004	-0.06	-0.022	-0.066	-0.602	0.005
-0.029	-0.244	-0.589	0.015	0.078	0.085	-0.017	-0.718	0.004
0.078	-0.359	-0.6	0.02	0.212	0.144	-0.014	-0.63	0.032
0.228	-0.365	-0.595	-0.001	0.252	0.101	-0.035	-0.343	0.04
0.095	-0.484	-0.597	-0.01	0.195	0.04	-0.022	-0.023	0.03
-0.1	-0.537	-0.601	0.009	0.08	0.05	-0.01	0.241	0.039
-0.085	-0.185	-0.563	0.017	-0.006	0.08	-0.022	0.422	0.05
0.054	0.057	-0.5	-0.002	0.017	0.061	-0.027	0.47	0.036
0.238	-0.031	-0.468	-0.009	0.078	0.034	-0.037	0.414	0.028
0.39	0.111	-0.483	0.006	0.14	0.022	-0.047	0.298	0.043
0.308	0.387	-0.525	0.004	0.197	0.009	-0.045	0.129	0.034
0.007	0.475	-0.566	0.006	0.135	0.002	-0.045	0.006	-0.004
-0.255	0.502	-0.582	0.031	-0.036	-0.003	-0.053	0.004	-0.009
-0.337	0.403	-0.578	0.036	-0.159	-0.018	-0.067	-0.017	0.009
-0.311	0.25	-0.583	0.023	-0.202	-0.021	-0.081	-0.094	-0.002
-0.27	0.297	-0.596	0.029	-0.194	-0.008	-0.084	-0.055	-0.007
-0.239	0.216	-0.593	0.043	-0.143	-0.013	-0.086	0.05	0.019
-0.219	-0.024	-0.577	0.051	-0.074	-0.031	-0.079	0.051	0.025
-0.181	0.185	-0.565	0.051	-0.014	0.005	-0.052	0.037	0.01
-0.119	0.561	-0.561	0.052	-0.055	0	-0.056	0.077	0.011
-0.064	0.616	-0.562	0.053	-0.153	-0.195	-0.108	0.082	0.003
-0.04	0.671	-0.553	0.033	-0.01	-0.259	-0.139	0.05	-0.02
-0.053	0.866	-0.527	0.011	0.347	-0.011	-0.123	0.037	-0.002
-0.034	0.964	-0.491	0.011	0.439	0.098	-0.097	0.06	0.034
0.031	0.624	-0.463	0.004	0.123	0.035	-0.078	0.091	0.025
0.044	0.038	-0.48	-0.001	-0.161	0.107	-0.07	0.092	0.01
0.025	-0.247	-0.535	0.023	-0.155	0.141	-0.074	0.1	0.019
0.065	-0.382	-0.572	0.031	-0.083	0.019	-0.087	0.121	0.014
0.1	-0.472	-0.564	0.01	0.005	-0.068	-0.1	0.095	-0.015
0.053	-0.328	-0.54	-0.001	0.193	-0.053	-0.094	0.045	-0.027
-0.009	-0.12	-0.539	0.006	0.241	-0.019	-0.081	0.03	-0.011
-0.017	-0.004	-0.553	0.005	0.093	-0.031	-0.084	0.012	-0.006
0.006	0.025	-0.561	-0.007	0.046	-0.058	-0.092	-0.009	-0.009
0.035	0.008	-0.576	0.003	0.099	-0.019	-0.083	-0.01	0.007
0.06	0.03	-0.594	0.018	0.048	0.013	-0.075	-0.035	0.016
0.043	0.068	-0.6	0.002	-0.058	-0.026	-0.097	-0.069	-0.004
0.001	0.075	-0.602	0.004	-0.085	0.058	-0.102	-0.068	-0.015
-0.053	0.073	-0.609	0.023	-0.067	0.201	-0.078	-0.056	-0.001
-0.212	0.061	-0.614	0.01	-0.056	0.127	-0.097	-0.038	-0.001
-0.383	0.045	-0.614	-0.003	-0.036	0.024	-0.12	-0.001	-0.016
-0.288	0.04	-0.622	0.002	0	0.043	-0.094	0.025	0
-0.007	0.017	-0.627	-0.001	0.038	-0.039	-0.075	0.026	0.024
0.155	-0.017	-0.61	-0.01	0.036	-0.118	-0.084	0.033	0.009
0.131	-0.023	-0.606	0.001	0.018	-0.002	-0.084	0.073	-0.003
-0.041	-0.016	-0.611	0.018	0.025	0.067	-0.08	0.126	0.019
-0.199	-0.015	-0.587	0.006	-0.019	-0.054	-0.084	0.149	0.031
-0.075	0.01	-0.547	-0.005	0.024	-0.162	-0.087	0.091	0.026
0.161	0.038	-0.52	0.014	0.376	-0.116	-0.077	0.03	0.04
0.192	0.026	-0.502	0.015	0.651	-0.034	-0.066	0.121	0.058
0.128	-0.004	-0.478	0	0.413	-0.034	-0.084	0.276	0.041
0.086	-0.004	-0.469	0.019	-0.01	-0.008	-0.113	0.346	0.014
0.004	0.005	-0.519	0.036	-0.268	0.079	-0.123	0.346	0.017
-0.059	0.025	-0.587	0.018	-0.315	0.07	-0.137	0.223	0.027
-0.049	0.155	-0.61	0.004	0.148	-0.04	-0.179	0.027	0.009
-0.039	0.311	-0.621	0.014	0.995	-0.078	-0.201	-0.098	0.001
-0.053	0.289	-0.626	0.027	1.438	-0.022	-0.182	-0.325	0.024
-0.08	0.163	-0.607	0.025	1.044	-0.047	-0.185	-0.626	0.014
-0.131	0.106	-0.603	0.024	-0.109	-0.131	-0.185	-0.53	-0.014
-0.17	0.071	-0.609	0.031	-1.209	-0.089	-0.124	-0.038	0.002
-0.145	0.019	-0.584	0.02	-1.151	-0.009	-0.074	0.289	0.021
-0.091	0.016	-0.564	0.005	-0.349	-0.038	-0.055	0.207	0.006
-0.065	0.062	-0.576	0.019	0.067	-0.054	0.002	-0.075	0.006
-0.072	0.097	-0.568	0.031	0.158	0.094	0.05	-0.361	0.034
-0.07	0.122	-0.529	0.014	0.229	0.236	0.047	-0.532	0.032
-0.054	0.145	-0.528	0.011	-0.061	0.172	0.016	-0.488	0.011
-0.056	0.11	-0.549	0.024	-0.697	0.042	-0.068	-0.291	0.026
-0.056	0.054	-0.537	0.007	-1.087	-0.026	-0.148	-0.075	0.043
-0.038	0.08	-0.544	-0.006	-0.95	-0.051	-0.134	0.08	0.018
-0.045	0.115	-0.587	0.02	-0.517	-0.01	-0.083	0.139	0.004
-0.066	0.055	-0.594	0.028	-0.144	0.053	-0.067	0.113	0.02
-0.06	-0.015	-0.563	0.015	-0.015	0.071	-0.098	0.029	0.015
-0.047	-0.013	-0.553	0.033	-0.029	0.055	-0.122	-0.052	-0.005
-0.039	0.015	-0.576	0.053	-0.023	0.03	-0.1	-0.121	-0.005
-0.02	0.03	-0.587	0.035	-0.005	0.024	-0.087	-0.189	0.007
-0.029	0.057	-0.573	0.019	-0.016	0.028	-0.086	-0.195	0.002
-0.07	0.11	-0.567	0.035	-0.02	0.025	-0.068	-0.106	-0.004
-0.062	0.136	-0.573	0.047	-0.01	0.025	-0.049	0.021	0.007
-0.064	0.116	-0.558	0.024	0.001	0.025	-0.051	0.096	0.01
-0.203	0.15	-0.522	0.006	0.027	0.029	-0.063	0.134	-0.008
-0.295	-0.067	-0.507	0.024	0.072	0.038	-0.047	0.188	-0.008
-0.108	-0.589	-0.503	0.022	0.11	0.021	-0.036	0.165	0.007
0.15	-0.155	-0.49	-0.002	0.112	0.035	-0.068	-0.001	-0.001
0.179	1.258	-0.519	0.006	0.105	0.042	-0.076	-0.17	-0.01
0.056	1.79	-0.602	0.015	0.103	-0.147	-0.06	-0.166	0.001
-0.021	1.286	-0.638	-0.005	0.078	-0.258	-0.078	-0.001	0.005
-0.051	0.739	-0.599	-0.011	0.061	-0.01	-0.091	0.135	0.001
-0.107	0.336	-0.579	0.014	0.069	0.143	-0.077	0.145	0.01
-0.09	0.105	-0.586	0.021	0.074	0.025	-0.075	0.168	0.017
0.053	-0.113	-0.572	-0.001	0.069	0.007	-0.091	0.333	0.004
0.144	-0.316	-0.569	-0.008	0.073	0.095	-0.099	0.517	0
0.087	-0.267	-0.567	-0.006	0.086	0.082	-0.093	0.541	0.018
0.005	-0.131	-0.534	-0.018	0.081	0.012	-0.09	0.448	0.016
0.023	-0.051	-0.528	-0.023	0.069	0.018	-0.078	0.315	-0.01
0.117	-0.003	-0.553	-0.009	0.077	0.084	-0.056	0.156	-0.002
0.17	-0.015	-0.55	-0.008	0.069	0.102	-0.069	0.098	0.027
0.15	-0.02	-0.56	-0.015	0.035	0.061	-0.095	0.173	0.038
0.121	0.02	-0.621	0.003	0.046	0.048	-0.073	0.174	0.04
0.119	0.036	-0.652	0.03	0.092	0.057	-0.061	-0.011	0.035
0.109	0.039	-0.617	0.033	0.1	0.03	-0.102	-0.267	0.018
0.058	0.087	-0.588	0.032	0.101	0.001	-0.116	-0.466	0.001
0.013	0.119	-0.58	0.042	0.116	-0.005	-0.078	-0.591	0.007
0.031	0.107	-0.557	0.038	0.066	-0.008	-0.061	-0.548	0.032
0.032	0.125	-0.541	0.026	-0.022	-0.016	-0.083	-0.202	0.032
-0.048	0.169	-0.549	0.028	-0.029	-0.045	-0.077	0.216	0.023
-0.112	0.17	-0.553	0.032	0.021	-0.091	-0.051	0.393	0.033
-0.208	0.137	-0.542	0.031	0.043	-0.168	-0.074	0.298	0.029
-0.43	0.138	-0.53	0.03	0.054	-0.271	-0.102	0.008	0.014
-0.49	0.159	-0.528	0.031	0.11	-0.288	-0.083	-0.08	0.04
-0.19	0.137	-0.535	0.033	0.194	-0.17	-0.085	0.237	0.103
0.04	0.099	-0.552	0.027	0.215	-0.039	-0.118	0.337	0.157
-0.136	0.094	-0.575	0.015	0.127	-0.012	-0.117	0.036	0.18
-0.254	0.059	-0.588	0.019	-0.019	-0.057	-0.111	-0.232	0.172
0.005	-0.048	-0.592	0.026	-0.104	-0.073	-0.143	-0.568	0.08
0.244	-0.143	-0.586	0.013	-0.073	-0.057	-0.155	-0.904	-0.08
0.309	-0.195	-0.558	0.007	-0.027	-0.047	-0.115	-0.806	-0.13
0.339	-0.254	-0.535	0.016	-0.044	0.04	-0.099	-0.447	-0.044
0.186	-0.291	-0.543	0.014	-0.082	0.144	-0.126	-0.257	0.019
-0.119	-0.244	-0.558	0.019	-0.101	0.092	-0.114	-0.286	0.014
-0.265	-0.173	-0.55	0.031	-0.1	-0.006	-0.07	-0.182	-0.009
-0.203	-0.196	-0.539	0.029	-0.091	-0.002	-0.074	0.139	-0.037
-0.019	-0.266	-0.575	0.028	-0.087	0.015	-0.082	0.401	-0.066
0.194	-0.241	-0.633	0.033	-0.07	-0.01	-0.044	0.725	-0.069
0.208	-0.146	-0.628	0.025	-0.03	0.004	-0.044	1.067	-0.051
0.018	-0.06	-0.55	0.013	0.054	0.068	-0.108	0.936	-0.031
-0.174	0.041	-0.477	0.024	0.195	0.025	-0.135	0.383	-0.013
-0.327	0.14	-0.443	0.031	0.257	-0.077	-0.111	-0.126	0.006
-0.356	0.189	-0.424	0.014	0.136	-0.049	-0.111	-0.429	0.017
-0.166	0.234	-0.44	0.012	-0.06	-0.118	-0.13	-0.479	0.005
0.061	0.295	-0.523	0.033	-0.186	-0.376	-0.117	-0.339	-0.014
0.079	0.301	-0.618	0.033	-0.206	-0.406	-0.099	-0.347	-0.03
-0.084	0.245	-0.662	0.013	-0.181	-0.052	-0.116	-0.467	-0.05
-0.187	0.198	-0.674	0.013	-0.158	0.294	-0.132	-0.313	-0.058
-0.141	0.175	-0.68	0.024	-0.122	0.247	-0.126	-0.017	-0.041
-0.103	0.156	-0.651	0.017	-0.072	0.054	-0.124	0.102	-0.013
-0.183	0.185	-0.592	0.01	-0.031	0.102	-0.136	0.033	-0.004
-0.287	0.256	-0.555	0.012	-0.003	0.168	-0.114	-0.131	-0.012
-0.307	0.279	-0.545	0.006	0.014	0.039	-0.067	-0.219	0.002
-0.259	0.246	-0.541	0	0.015	-0.023	-0.072	-0.114	0.013
-0.142	0.27	-0.544	0.012	0.013	0.112	-0.09	0.087	-0.012
0.021	0.36	-0.561	0.027	0.049	0.198	-0.058	0.265	-0.01
0.075	0.364	-0.577	0.022	0.056	0.125	-0.032	0.393	0.025
-0.01	0.245	-0.585	0.015	0.037	0.048	-0.028	0.496	0.019
-0.084	0.154	-0.597	0.015	0.328	0.035	-0.019	0.434	-0.005
-0.088	0.151	-0.608	0.013	0.887	0.033	-0.016	0.055	0.014
-0.068	0.165	-0.601	0.001	1.282	0.024	-0.029	-0.392	0.045
-0.034	0.176	-0.593	-0.014	1.37	-0.002	-0.037	-0.569	0.042
0.004	0.178	-0.584	-0.015	1	-0.043	-0.023	-0.449	0.032
0.01	0.149	-0.569	-0.007	0.261	-0.048	-0.024	-0.238	0.037
-0.001	0.132	-0.565	-0.01	-0.347	-0.032	-0.045	-0.116	0.031
-0.008	0.143	-0.57	-0.02	-0.628	-0.024	-0.033	-0.022	0.008
-0.017	0.13	-0.563	-0.014	-0.774	0.088	-0.022	0.075	0.003
-0.01	0.104	-0.555	-0.001	-0.867	0.271	-0.055	0.084	0.009
-0.011	0.118	-0.565	-0.01	-0.588	0.22	-0.079	0.049	-0.005
-0.052	0.134	-0.57	-0.007	0.021	-0.019	-0.086	0.045	-0.009
-0.078	0.101	-0.563	0.025	0.104	-0.096	-0.104	0.026	0.017
-0.039	0.07	-0.549	0.027	-0.51	-0.041	-0.128	-0.041	0.019
0.027	0.088	-0.535	0.007	-0.839	-0.026	-0.129	-0.091	-0.009
0.069	0.114	-0.58	0.012	-0.54	-0.015	-0.105	-0.09	-0.009
0.074	0.104	-0.654	0.019	-0.305	-0.005	-0.087	-0.103	0.021
0.056	0.097	-0.642	0.007	-0.32	0	-0.078	-0.073	0.023
0.034	0.12	-0.587	0.013	-0.201	0.043	-0.069	0.067	0.02
0.009	0.129	-0.571	0.026	-0.058	0.094	-0.075	0.143	0.073
-0.006	0.103	-0.553	0.013	-0.107	0.096	-0.081	0.154	0.136
0.001	0.085	-0.535	0.012	-0.16	0.057	-0.058	0.308	0.123
-0.002	0.096	-0.537	0.025	-0.105	0.037	-0.052	0.449	0.059
0.004	0.093	-0.534	0.017	-0.012	0.063	-0.068	0.411	0.009
0.018	0.063	-0.534	-0.002	0.04	0.011	-0.06	0.39	-0.033
-0.033	0.048	-0.553	0.001	0.038	-0.167	-0.062	0.385	-0.068
-0.053	0.045	-0.561	0.022	0.034	-0.247	-0.086	0.26	-0.078
0.075	0.026	-0.569	0.02	0.027	-0.171	-0.086	0.146	-0.06
0.151	0.022	-0.608	0.008	0.019	-0.149	-0.07	0.154	-0.009
0.02	0.05	-0.626	0.024	0.047	-0.096	-0.077	0.137	0.08
-0.129	0.069	-0.589	0.038	0.074	0.076	-0.1	-0.078	0.186
-0.101	0.074	-0.546	0.036	0.083	0.097	-0.102	-0.428	0.24
-0.005	0.095	-0.524	0.043	0.081	-0.004	-0.098	-0.601	0.176
0.003	0.118	-0.513	0.053	0.07	0.002	-0.099	-0.447	0.068
0.012	0.11	-0.508	0.033	0.161	0.02	-0.092	-0.224	0.011
0.07	0.11	-0.52	0.008	0.366	-0.045	-0.085	-0.101	-0.035
0.048	0.132	-0.528	0.023	0.45	-0.124	-0.082	0.047	-0.088
-0.033	0.123	-0.49	0.053	0.329	-0.129	-0.087	0.196	-0.099
-0.062	0.104	-0.453	0.041	0.135	-0.026	-0.112	0.242	-0.074
-0.051	0.124	-0.456	0.021	-0.005	-0.028	-0.121	0.277	-0.019
-0.021	0.136	-0.46	0.037	-0.069	-0.141	-0.105	0.307	0.057
-0.016	0.106	-0.487	0.045	-0.137	-0.102	-0.12	0.177	0.092
-0.095	0.092	-0.555	0.03	-0.218	-0.157	-0.145	-0.064	0.06
-0.207	0.122	-0.606	0.029	-0.191	-0.31	-0.132	-0.098	0.005
-0.261	0.136	-0.636	0.036	-0.055	-0.094	-0.107	0.242	-0.032
-0.212	0.116	-0.664	0.024	0.018	0.192	-0.105	0.574	-0.022
-0.055	0.118	-0.683	0.016	-0.007	0.21	-0.115	0.451	0.022
0.118	0.134	-0.69	0.024	-0.008	0.243	-0.11	0.118	0.031
0.181	0.107	-0.674	0.012	0.013	0.265	-0.091	-0.043	-0.012
0.148	0.07	-0.628	-0.019	0.015	0.089	-0.082	-0.181	-0.037
0.118	0.072	-0.584	-0.015	0.041	-0.099	-0.088	-0.434	-0.023
0.099	0.088	-0.572	0.011	0.076	-0.133	-0.091	-0.552	-0.02
0.024	0.09	-0.565	0.009	0.057	-0.088	-0.098	-0.375	-0.038
-0.115	0.101	-0.545	-0.002	0.03	-0.077	-0.116	-0.184	-0.031
-0.204	0.128	-0.541	-0.001	0.036	-0.071	-0.124	-0.251	0.013
-0.185	0.134	-0.532	-0.005	0.021	0.004	-0.134	-0.418	0.037
-0.143	0.124	-0.507	-0.01	-0.04	0.061	-0.157	-0.435	-0.019
-0.097	0.139	-0.508	0.005	-0.124	0.029	-0.169	-0.314	-0.102
-0.056	0.154	-0.514	0.028	-0.185	-0.014	-0.15	-0.3	-0.101
-0.07	0.136	-0.5	0.023	-0.169	0.047	-0.119	-0.399	-0.042
-0.157	0.124	-0.522	0.016	-0.064	0.295	-0.082	-0.238	-0.009
-0.317	0.111	-0.57	0.038	0.055	0.473	-0.041	0.193	0.049
-0.251	0.07	-0.572	0.041	0.133	0.305	-0.036	0.474	0.119
0.15	0.056	-0.542	0.019	0.175	0.067	-0.069	0.421	0.08
0.332	0.067	-0.541	0.022	0.182	-0.007	-0.073	0.186	0.029
0.244	0.034	-0.559	0.025	0.13	-0.052	-0.05	-0.026	0.1
0.314	-0.032	-0.558	0.007	0.033	-0.18	-0.065	-0.221	0.16
0.351	-0.072	-0.554	-0.001	-0.022	-0.265	-0.073	-0.4	0.116
0.165	-0.082	-0.574	0.004	0.004	-0.171	-0.031	-0.348	0.047
-0.054	-0.098	-0.592	-0.008	0.031	-0.029	-0.023	-0.069	-0.011
-0.222	-0.09	-0.591	-0.025	0.023	0.059	-0.072	0.137	-0.066
-0.257	-0.032	-0.598	-0.023	0.048	0.084	-0.081	0.154	-0.093
-0.177	0.006	-0.602	-0.018	0.084	0.048	-0.043	0.087	-0.101
-0.135	0.009	-0.587	-0.022	0.046	0.049	-0.043	-0.004	-0.108
-0.137	0.059	-0.593	0.001	-0.009	0.04	-0.067	-0.097	-0.091
-0.138	0.133	-0.613	0.04	0.005	-0.071	-0.06	-0.14	-0.048
-0.123	0.153	-0.598	0.047	0.036	-0.139	-0.06	-0.1	-0.004
-0.098	0.16	-0.571	0.029	0.045	-0.072	-0.088	-0.039	0.01
-0.105	0.199	-0.581	0.032	0.082	0.013	-0.077	-0.033	-0.003
-0.12	0.217	-0.605	0.052	0.128	0.052	-0.023	-0.041	0.003
-0.128	0.195	-0.598	0.039	0.107	0.078	-0.027	0.001	0.013
-0.156	0.202	-0.583	0.034	0.046	0.08	-0.082	0.073	-0.007
-0.159	0.228	-0.59	0.068	0.026	0.05	-0.093	0.166	-0.013
-0.112	0.208	-0.596	0.073	0.031	0.024	-0.076	0.282	0.011
-0.077	0.167	-0.575	0.034	0.017	0.015	-0.08	0.35	0.018
-0.092	0.17	-0.542	0.025	-0.014	0.007	-0.074	0.256	0.004
-0.115	0.183	-0.5	0.044	-0.051	0.021	-0.057	0.013	0.019
-0.099	0.162	-0.459	0.029	-0.074	0.034	-0.087	-0.123	0.06
-0.069	0.163	-0.469	-0.006	-0.086	-0.074	-0.132	0.032	0.075
-0.051	0.196	-0.519	-0.012	-0.107	-0.212	-0.119	0.266	0.082
-0.009	0.181	-0.538	-0.018	-0.116	-0.172	-0.096	0.352	0.094
0.025	0.144	-0.543	-0.043	-0.087	-0.108	-0.12	0.363	0.058
-0.033	0.15	-0.582	-0.037	-0.008	-0.138	-0.125	0.306	0.019
-0.094	0.147	-0.6	-0.014	0.105	-0.111	-0.094	0.052	0.023
-0.048	0.099	-0.569	-0.025	0.163	-0.051	-0.107	-0.276	0.012
0.013	0.081	-0.556	-0.036	0.112	0.024	-0.133	-0.366	-0.022
-0.013	0.104	-0.577	-0.011	0.015	0.146	-0.108	-0.144	-0.039
-0.082	0.084	-0.594	0.008	-0.07	0.129	-0.081	0.051	-0.031
-0.103	0.033	-0.609	-0.007	-0.134	-0.023	-0.1	-0.14	-0.027
-0.049	0.039	-0.637	-0.011	-0.159	-0.095	-0.114	-0.54	-0.036
0.125	0.08	-0.644	0.007	-0.121	-0.087	-0.087	-0.754	-0.025
0.377	0.066	-0.613	0.005	-0.041	-0.08	-0.087	-0.676	0.006
0.45	0.039	-0.589	-0.004	0.028	-0.069	-0.116	-0.326	0.009
0.334	0.056	-0.584	0.02	0.055	-0.053	-0.092	0.124	-0.004
0.24	0.053	-0.568	0.047	0.025	-0.038	-0.054	0.435	0.007
0.135	0.022	-0.551	0.048	-0.057	-0.018	-0.074	0.569	0.018
-0.043	0.025	-0.578	0.042	-0.119	0.027	-0.08	0.475	0.011
-0.153	0.042	-0.601	0.033	-0.105	0.077	-0.037	0.123	0.026
-0.133	0.027	-0.554	0.013	-0.058	0.082	-0.036	-0.202	0.054
-0.104	0.012	-0.491	0.005	-0.006	0.052	-0.065	-0.19	0.056
-0.107	0.036	-0.462	0.025	0.064	0.037	-0.052	0.051	0.056
-0.107	0.069	-0.459	0.028	0.114	0.043	-0.052	0.198	0.065
-0.14	0.08	-0.488	0.006	0.125	0.053	-0.094	0.199	0.065
-0.207	0.109	-0.543	0.009	0.103	0.04	-0.1	0.158	0.064
-0.24	0.159	-0.584	0.029	0.026	-0.006	-0.06	0.09	0.051
-0.215	0.166	-0.594	0.032	-0.063	0	-0.063	0.052	0.003
-0.17	0.144	-0.597	0.021	-0.099	0.108	-0.097	0.066	-0.058
-0.122	0.142	-0.613	0.015	-0.094	0.186	-0.076	0.109	-0.104
-0.072	0.14	-0.615	0.025	-0.075	0.142	-0.052	0.159	-0.102
-0.035	0.099	-0.595	0.025	-0.036	0.067	-0.09	0.135	-0.061
-0.029	0.052	-0.587	0.014	0.011	0.063	-0.109	0.079	-0.062
-0.069	0.047	-0.604	0.022	0.029	0.094	-0.083	-0.001	-0.062
-0.139	0.067	-0.618	0.036	0.007	0.074	-0.076	-0.215	0.023
-0.162	0.085	-0.601	0.024	-0.02	0.021	-0.088	-0.381	0.088
-0.116	0.11	-0.565	0.019	-0.024	-0.01	-0.078	-0.272	0.057
-0.079	0.139	-0.514	0.036	-0.006	-0.018	-0.064	-0.065	0.019
-0.059	0.157	-0.466	0.036	0.015	-0.013	-0.085	-0.042	0.023
-0.038	0.175	-0.464	0.025	0.036	0.008	-0.104	-0.153	0.03
0.01	0.176	-0.493	0.031	0.062	0.02	-0.081	-0.177	0.043
0.111	0.147	-0.522	0.035	0.071	0.009	-0.08	-0.072	0.072
0.14	0.12	-0.566	0.031	0.057	0.005	-0.116	0.06	0.073
0.078	0.095	-0.616	0.038	0.048	0.013	-0.118	0.144	0.038
0.025	0.066	-0.64	0.036	0.051	0.034	-0.104	0.18	0.021
-0.04	0.054	-0.636	0.01	0.05	0.041	-0.124	0.223	0.028
-0.056	0.057	-0.609	-0.001	0.036	-0.055	-0.132	0.278	0.023
0.042	0.073	-0.57	0.018	0.017	-0.147	-0.089	0.325	0.01
0.107	0.091	-0.538	0.029	0.022	-0.077	-0.061	0.372	0.008
0.101	0.095	-0.529	0.018	0.063	-0.015	-0.086	0.443	0.016
0.104	0.128	-0.553	0.013	0.117	-0.076	-0.091	0.567	0.018
0.061	0.176	-0.585	0.013	0.135	-0.144	-0.064	0.616	0.028
-0.086	0.183	-0.587	0.005	0.11	-0.18	-0.076	0.303	0.052
-0.239	0.173	-0.562	0.005	0.089	-0.16	-0.112	-0.25	0.058
-0.265	0.181	-0.552	0.023	0.089	-0.13	-0.121	-0.595	0.038
-0.184	0.196	-0.563	0.038	0.064	-0.137	-0.114	-0.597	0.025
-0.092	0.185	-0.563	0.029	-0.054	-0.091	-0.115	-0.351	0.025
-0.028	0.157	-0.567	0.012	-0.138	-0.056	-0.121	-0.084	0.015
-0.012	0.145	-0.588	0.008	0.017	-0.063	-0.118	0.02	0.003
-0.036	0.12	-0.584	0.002	0.206	0.007	-0.107	0.103	-0.006
-0.065	0.058	-0.565	-0.016	0.241	0.098	-0.096	0.151	-0.022
-0.062	0.02	-0.577	-0.02	0.394	0.162	-0.074	-0.057	-0.018
-0.037	0.036	-0.587	-0.013	0.56	0.105	-0.059	-0.432	0.013
-0.027	0.032	-0.571	-0.021	0.361	-0.242	-0.077	-0.724	0.041
-0.008	0.011	-0.574	-0.025	0.02	-0.51	-0.091	-0.761	0.05
0.05	0.055	-0.602	-0.01	-0.175	-0.223	-0.071	-0.511	0.059
0.014	0.137	-0.613	0.001	-0.355	0.225	-0.056	-0.122	0.072
-0.14	0.186	-0.596	-0.004	-0.559	0.315	-0.062	0.247	0.049
-0.116	0.195	-0.579	-0.006	-0.643	0.237	-0.075	0.393	0.004
0.025	0.164	-0.559	0.005	-0.567	0.228	-0.077	0.285	0.017
-0.022	0.126	-0.514	0.011	-0.418	0.19	-0.064	0.183	0.044
-0.095	0.12	-0.502	0.007	-0.291	0.079	-0.066	0.143	-0.003
-0.055	0.126	-0.552	0.019	-0.185	-0.023	-0.083	0.059	-0.043
-0.029	0.119	-0.58	0.051	-0.059	-0.063	-0.091	-0.045	-0.002
-0.036	0.124	-0.572	0.06	0.06	-0.049	-0.106	-0.146	0.06
-0.1	0.149	-0.594	0.045	0.125	-0.012	-0.128	-0.231	0.126
-0.169	0.156	-0.632	0.046	0.109	0.026	-0.127	-0.225	0.221
-0.118	0.119	-0.588	0.043	0.045	0.046	-0.106	-0.106	0.234
-0.025	0.089	-0.47	0.022	0.02	0.045	-0.103	0.024	0.079
0.028	0.093	-0.42	0.025	0.063	0.03	-0.111	0.153	-0.04
0.102	0.064	-0.454	0.036	0.116	0.011	-0.091	0.293	0.001
0.219	-0.002	-0.493	0.014	0.114	-0.006	-0.067	0.275	-0.016
0.274	-0.022	-0.547	0	0.069	0	-0.069	0.111	-0.13
0.193	0	-0.6	0.024	0.021	0.02	-0.074	0.045	-0.162
0.026	0.005	-0.6	0.028	-0.034	0.016	-0.061	0.047	-0.132
-0.149	0.015	-0.577	0.006	-0.082	0.004	-0.043	-0.091	-0.109
-0.235	0.066	-0.573	0.003	-0.079	0.02	-0.033	-0.332	-0.056
-0.245	0.105	-0.573	0.004	-0.034	0.051	-0.021	-0.427	0.011
-0.247	0.098	-0.565	-0.018	-0.01	0.051	-0.01	-0.292	0.019
-0.167	0.092	-0.582	-0.024	-0.007	0.042	-0.021	-0.106	-0.039
0.005	0.072	-0.626	0.004	0.028	0.054	-0.036	-0.037	-0.077
0.159	0.016	-0.61	0.014	0.057	0.048	-0.038	-0.069	-0.051
0.225	-0.014	-0.516	-0.007	0.049	0.019	-0.059	-0.107	-0.031
0.243	0.005	-0.44	-0.01	0.062	0.005	-0.088	-0.076	-0.049
0.241	0.029	-0.432	0.013	0.088	0.01	-0.098	-0.024	-0.039
0.078	0.038	-0.47	0.028	0.078	0.011	-0.098	-0.021	-0.019
-0.162	0.063	-0.543	0.03	0.061	0.002	-0.11	0.016	-0.027
-0.158	0.103	-0.635	0.046	0.077	0.002	-0.117	0.083	-0.002
-0.003	0.114	-0.672	0.06	0.102	0.007	-0.111	0.065	0.033
0.024	0.101	-0.642	0.044	0.095	0.004	-0.137	0.018	0.016
-0.029	0.083	-0.626	0.04	0.069	0.006	-0.168	0.021	-0.006
-0.034	0.05	-0.638	0.054	0.045	0.015	-0.145	0.056	0.009
-0.029	0.022	-0.622	0.035	0.004	0.011	-0.13	0.092	0.025
-0.116	0.047	-0.595	0.015	-0.028	0	-0.159	0.091	0.018
-0.228	0.111	-0.602	0.028	0.009	-0.001	-0.147	0.062	0.021
-0.145	0.138	-0.61	0.012	0.077	-0.023	-0.106	0.086	0.038
0.019	0.121	-0.585	-0.043	0.102	-0.071	-0.101	0.275	0.029
-0.016	0.143	-0.563	-0.049	0.091	-0.099	-0.09	0.619	0.01
-0.123	0.194	-0.564	-0.013	0.074	-0.089	-0.037	0.787	0.014
-0.157	0.191	-0.56	-0.016	0.04	-0.066	-0.006	0.573	0.02
-0.224	0.169	-0.549	-0.027	-0.006	-0.04	-0.036	0.285	0.002
-0.275	0.19	-0.557	0.002	-0.017	-0.018	-0.058	0.083	-0.006
-0.206	0.203	-0.582	0.022	-0.015	-0.019	-0.046	-0.246	0.017
-0.102	0.185	-0.593	0.015	-0.044	-0.047	-0.065	-0.67	0.029
-0.01	0.183	-0.588	0.018	-0.062	-0.049	-0.089	-0.906	0.015
0.026	0.189	-0.58	0.037	-0.043	-0.031	-0.073	-0.781	0.02
-0.079	0.171	-0.567	0.043	-0.013	-0.086	-0.07	-0.4	0.054
-0.159	0.146	-0.556	0.025	0.024	-0.155	-0.092	-0.075	0.068
-0.073	0.142	-0.542	0.02	0.065	-0.114	-0.081	0.079	0.065
-0.022	0.144	-0.527	0.026	0.063	-0.055	-0.061	0.148	0.085
-0.057	0.119	-0.528	0.02	-0.017	-0.077	-0.091	0.169	0.113
-0.006	0.095	-0.521	0.032	-0.105	-0.073	-0.115	0.214	0.099
0.115	0.104	-0.48	0.054	-0.129	0.024	-0.076	0.26	0.054
0.213	0.095	-0.448	0.037	-0.124	0.1	-0.067	0.202	0.033
0.188	0.077	-0.462	0.013	-0.129	0.091	-0.116	0.189	0.03
-0.074	0.1	-0.515	0.021	-0.114	0.052	-0.101	0.314	0.023
-0.362	0.107	-0.57	0.018	-0.075	-0.029	-0.055	0.315	0.008
-0.41	0.083	-0.592	-0.007	-0.039	-0.101	-0.094	0.141	-0.011
-0.292	0.086	-0.597	-0.008	0.001	-0.042	-0.128	-0.002	-0.022
-0.065	0.101	-0.607	0.006	0.039	0.028	-0.088	-0.094	-0.004
0.216	0.098	-0.609	0.001	0.042	-0.04	-0.066	-0.151	0.029
0.357	0.108	-0.607	0	0.022	-0.038	-0.086	-0.141	0.028
0.385	0.149	-0.623	0.017	0.018	0.173	-0.078	-0.107	-0.011
0.356	0.169	-0.634	0.019	0.019	0.298	-0.055	-0.074	-0.027
0.142	0.145	-0.613	0.005	-0.01	0.196	-0.077	-0.037	-0.011
-0.156	0.147	-0.58	0.014	-0.035	0.103	-0.112	0.001	0.01
-0.271	0.188	-0.559	0.04	-0.018	0.094	-0.1	0.011	0.039
-0.245	0.182	-0.542	0.039	0.001	0.069	-0.084	-0.014	0.033
-0.262	0.156	-0.527	0.029	0.007	0.049	-0.095	-0.04	-0.046
-0.242	0.172	-0.539	0.032	0.03	0.059	-0.084	-0.06	-0.113
-0.092	0.171	-0.563	0.028	0.048	0.046	-0.058	-0.072	-0.074
-0.011	0.129	-0.568	0.016	0.04	0.025	-0.077	-0.082	-0.007
-0.081	0.132	-0.571	0.013	0.041	0.029	-0.102	-0.102	0.004
-0.12	0.173	-0.584	0.02	0.058	0.028	-0.072	-0.066	0.015
-0.087	0.163	-0.581	0.017	0.059	0.028	-0.051	0.085	0.045
-0.06	0.133	-0.567	0.008	0.032	0.019	-0.086	0.262	0.028
-0.047	0.158	-0.562	0.029	0.025	-0.023	-0.095	0.339	-0.02
-0.045	0.187	-0.564	0.043	0.047	-0.065	-0.076	0.336	-0.029
-0.058	0.171	-0.56	0.013	0.043	-0.096	-0.107	0.264	-0.008
-0.066	0.172	-0.555	0	0.02	-0.11	-0.147	-0.036	-0.014
-0.034	0.18	-0.586	0.023	0.022	-0.095	-0.128	-0.415	-0.037
0.044	0.123	-0.626	0.023	0.032	-0.068	-0.103	-0.44	-0.036
0.114	0.045	-0.611	-0.001	0.024	-0.038	-0.108	-0.275	-0.028
0.146	0.003	-0.583	-0.009	0.029	-0.018	-0.099	-0.325	-0.031
0.168	-0.04	-0.59	-0.002	0.069	-0.006	-0.079	-0.479	-0.027
0.134	-0.099	-0.596	-0.001	0.087	0.006	-0.088	-0.536	-0.016
-0.006	-0.126	-0.604	-0.005	0.052	0.016	-0.112	-0.479	-0.025
-0.052	-0.095	-0.62	-0.007	0.022	0.031	-0.099	-0.353	-0.026
0.116	-0.059	-0.612	0.006	0.015	0.04	-0.076	-0.181	0.008
0.292	-0.036	-0.597	0.02	-0.012	0.026	-0.091	0.021	0.024
0.339	0.002	-0.597	0.023	-0.036	0	-0.088	0.165	0.009
0.289	0.003	-0.552	0.03	-0.022	-0.015	-0.058	0.24	0.027
0.158	-0.056	-0.472	0.028	-0.002	-0.007	-0.075	0.285	0.064
-0.042	-0.093	-0.45	0.001	0.009	0.014	-0.115	0.258	0.068
-0.254	-0.077	-0.455	-0.01	0.041	0.023	-0.112	0.19	0.064
-0.351	-0.057	-0.394	0.011	0.076	0.019	-0.094	0.243	0.084
-0.316	-0.035	-0.333	0.023	0.06	0.018	-0.095	0.395	0.097
-0.281	0.024	-0.375	0.017	0.034	0.026	-0.096	0.458	0.083
-0.196	0.106	-0.484	0.024	0.036	0.02	-0.084	0.427	0.065
-0.029	0.122	-0.578	0.02	0.016	0.002	-0.078	0.226	0.05
0.01	0.03	-0.623	-0.003	-0.036	-0.009	-0.074	-0.273	0.017
-0.033	-0.083	-0.63	-0.006	-0.071	-0.005	-0.06	-0.739	-0.024
-0.007	-0.135	-0.626	0.008	-0.073	0.005	-0.061	-0.732	-0.036
-0.032	-0.118	-0.622	0.008	-0.076	-0.022	-0.069	-0.324	-0.012
-0.134	-0.046	-0.638	0.008	-0.113	-0.07	-0.066	0.07	0.002
-0.226	0.039	-0.666	0.029	-0.161	-0.074	-0.065	0.208	-0.009
-0.259	0.102	-0.657	0.047	-0.183	-0.103	-0.057	0.12	-0.008
-0.192	0.162	-0.632	0.042	-0.193	-0.176	-0.04	-0.137	0
-0.106	0.239	-0.639	0.049	-0.176	-0.151	-0.019	-0.355	-0.003
-0.04	0.29	-0.657	0.072	-0.1	-0.063	-0.015	-0.266	0.005
-0.024	0.292	-0.652	0.06	-0.025	-0.039	-0.041	-0.043	0.031
-0.104	0.293	-0.633	0.023	0.013	-0.041	-0.062	0.044	0.051
-0.107	0.308	-0.595	0.022	0.048	-0.002	-0.066	0.068	0.065
0.016	0.291	-0.53	0.044	0.076	0.046	-0.079	0.118	0.074
0.067	0.24	-0.472	0.03	0.095	0.056	-0.098	0.15	0.064
0.014	0.212	-0.465	0.012	0.1	0.049	-0.109	0.12	0.046
-0.079	0.222	-0.503	0.022	0.075	0.053	-0.132	0.129	0.044
-0.188	0.214	-0.537	0.005	0.045	0.054	-0.147	0.244	0.077
-0.227	0.181	-0.565	-0.038	0.021	0.049	-0.12	0.289	0.128
-0.186	0.175	-0.605	-0.049	0.012	0.039	-0.098	0.162	0.166
-0.131	0.179	-0.621	-0.029	0.031	0.016	-0.109	0	0.175
-0.054	0.162	-0.603	-0.017	0.037	0.002	-0.111	-0.047	0.121
0	0.158	-0.587	-0.021	0.015	0.015	-0.097	0.025	0.024
-0.023	0.165	-0.587	-0.015	0.013	0.014	-0.095	0.102	-0.038
-0.043	0.156	-0.587	0.011	0.045	-0.01	-0.1	0.187	-0.094
-0.022	0.152	-0.576	0.025	0.067	-0.016	-0.088	0.367	-0.188
0.013	0.164	-0.564	0.033	0.071	0.004	-0.068	0.523	-0.177
0.044	0.162	-0.549	0.05	0.09	0.025	-0.068	0.488	0.001
0.061	0.141	-0.539	0.047	0.098	0.043	-0.093	0.369	0.075
0.063	0.129	-0.555	0.033	0.074	0.048	-0.096	0.23	-0.079
0.032	0.126	-0.567	0.026	0.054	0.03	-0.07	-0.003	-0.132
-0.001	0.11	-0.557	0.016	0.026	0.035	-0.065	-0.154	0.057
0.017	0.101	-0.554	0.01	-0.013	0.067	-0.077	-0.09	0.186
0.062	0.122	-0.557	0.01	-0.031	0.061	-0.072	0.011	0.124
0.108	0.128	-0.545	0.003	-0.034	0.027	-0.074	0.004	0.006
0.128	0.107	-0.529	-0.001	-0.034	0.011	-0.096	-0.06	-0.105
0.063	0.107	-0.525	0.004	-0.021	0.011	-0.103	-0.086	-0.179
-0.01	0.121	-0.528	0.009	0.001	0.007	-0.088	-0.109	-0.183
0.044	0.102	-0.526	0.001	0.002	-0.017	-0.091	-0.158	-0.158
0.094	0.076	-0.518	-0.007	-0.018	-0.047	-0.114	-0.219	-0.117
0.027	0.087	-0.525	0.002	-0.004	-0.052	-0.107	-0.451	-0.026
0.042	0.107	-0.563	0.006	0.029	-0.045	-0.087	-0.772	0.103
0.112	0.099	-0.6	-0.001	0.014	-0.049	-0.095	-0.808	0.183
0.031	0.089	-0.6	0.003	-0.015	-0.052	-0.106	-0.611	0.142
-0.042	0.097	-0.59	0.018	0.012	-0.049	-0.101	-0.402	0.077
0.016	0.097	-0.579	0.029	0.07	-0.076	-0.089	-0.114	0.067
0.008	0.076	-0.553	0.019	0.112	-0.134	-0.083	0.194	0.038
-0.15	0.08	-0.541	0.009	0.141	-0.08	-0.087	0.284	0.027
-0.292	0.11	-0.561	0.024	0.153	0.07	-0.082	0.147	0.097
-0.261	0.104	-0.57	0.038	0.11	0.096	-0.086	0.058	0.156
-0.153	0.08	-0.555	0.036	0.036	0.05	-0.095	0.138	0.176
-0.086	0.094	-0.556	0.041	-0.022	0.086	-0.073	0.201	0.179
0.019	0.11	-0.528	0.045	-0.026	0.119	-0.054	0.264	0.126
0.121	0.116	-0.424	0.026	0.069	0.039	-0.076	0.47	0.049
0.076	0.136	-0.365	0.016	0.182	-0.084	-0.086	0.617	-0.017
-0.043	0.142	-0.419	0.028	0.142	-0.088	-0.058	0.547	-0.124
-0.102	0.132	-0.495	0.029	-0.047	-0.004	-0.054	0.383	-0.23
-0.116	0.132	-0.551	0.021	-0.222	0.014	-0.089	0.171	-0.218
-0.119	0.145	-0.617	0.017	-0.273	0.001	-0.097	-0.051	-0.113
-0.082	0.154	-0.666	0.014	-0.274	0.051	-0.064	-0.208	-0.064
-0.031	0.148	-0.663	0.007	-0.303	0.089	-0.059	-0.335	-0.096
-0.02	0.153	-0.654	0.003	-0.272	0.064	-0.087	-0.384	-0.141
-0.048	0.177	-0.669	0.013	-0.168	0.046	-0.071	-0.281	-0.172
-0.068	0.16	-0.655	0.018	-0.114	0.035	-0.047	-0.099	-0.156
-0.041	0.123	-0.619	0.015	-0.103	0.009	-0.087	0.062	-0.106
-0.047	0.133	-0.613	0.026	-0.058	0.002	-0.108	0.077	-0.065
-0.105	0.139	-0.622	0.035	-0.022	0.003	-0.076	-0.039	-0.012
-0.068	0.087	-0.619	0.025	-0.057	-0.004	-0.101	-0.132	0.041
0.01	0.043	-0.619	0.026	-0.096	0	-0.165	-0.249	0.058
-0.032	0.034	-0.619	0.042	-0.055	0.017	-0.161	-0.313	0.077
-0.055	-0.012	-0.58	0.053	0.023	0.019	-0.115	-0.125	0.115
0.053	-0.065	-0.5	0.046	0.084	-0.006	-0.101	0.145	0.078
0.105	-0.044	-0.457	0.042	0.141	-0.027	-0.107	0.264	-0.038
-0.006	-0.001	-0.469	0.047	0.195	-0.029	-0.077	0.22	-0.1
[truncated: 38,038 more rows]
