# Supplementary material for: Asymmetric and transient properties of reciprocal activity of antagonists during the paw-shake response in the cat
Source: PLoS Comput Biol. 2021 Dec 28;17(12):e1009677. doi: 10.1371/journal.pcbi.1009677 (PMC8759665; doi:10.1371/journal.pcbi.1009677)
Supplement: S1 Data — File name of each file has the following structure: SupplementaryFileNumber_Data_SessionNumber_AnimalCode_EpisodeNumber.txt. Example: S1_Data_7_3-25-0_bo_9F.txt, where S1 is the supplementary data file number 7, 3-25-0 is session number, bo is animal code, 9F is episode number, and txt is file type extension. Each column of each file contains raw EMG signal of a specific muscle in mV sampled at 3000 Hz and band-pass filtered (Butterworth zero-lag filter, 30 Hz– 1000 Hz, 3 dB). First line of each file contains muscle name abbreviations (see Table 3 in the manuscript): MG, medial gastrocnemius; SO, soleus; BFS, biceps femoris anterior; IP, iliopsoas; TA, tibialis anterior; VA, vastus lateralis and vastus medialis. (ZIP) [file pcbi.1009677.s001.zip › S1_Data/S1_Data_5_11-4-0_we_27F.txt]

BFP	MG	SO	BFA	VM	TA	VL	IP	RFmid	RFprox
0.019	-0.048	0.408	0.013	0.127	-0.152	-2.839	-0.01	0.039	-0.316
0.01	-0.006	0.173	0.018	0.179	-0.1	-1.111	-0.014	0.043	-0.332
0.001	0.09	-0.104	0.018	0.188	-0.049	0.56	-0.005	0.03	-0.339
0.002	0.193	-0.175	0.015	0.138	-0.045	1.403	0.003	0.008	-0.327
0.006	0.246	-0.022	0.01	0.113	-0.033	1.862	0.002	0.011	-0.316
0.004	0.242	0.232	0.027	0.143	-0.001	2.078	0.001	0.024	-0.31
-0.001	0.195	0.349	0.056	0.171	0.022	2.259	0.008	0.019	-0.302
0.018	0.133	0.216	0.061	0.142	0.043	2.443	0.016	0.015	-0.298
0.051	0.086	0.175	0.059	0.055	0.052	2.453	0.015	0.016	-0.303
0.05	0.068	0.466	0.064	-0.032	0.045	2.405	0.012	0.004	-0.31
0.026	0.066	0.742	0.051	-0.075	0.085	2.296	0.014	-0.007	-0.303
0.02	0.033	0.694	0.009	-0.077	0.13	2.075	0.013	-0.003	-0.288
0.027	-0.021	0.496	-0.034	-0.053	0.083	1.969	0.005	0.012	-0.295
0.02	-0.028	0.378	-0.045	-0.031	0.039	1.982	0.006	0.018	-0.305
0	-0.004	0.331	-0.026	-0.034	0.056	1.84	0.013	0.009	-0.298
-0.01	-0.01	0.283	0.016	-0.062	0.048	1.634	0.008	0.006	-0.295
0.005	-0.025	0.27	0.061	-0.094	0.021	1.594	0.001	0.013	-0.285
0.017	-0.015	0.338	0.085	-0.114	0.014	1.564	0.006	0.012	-0.27
0.006	-0.002	0.423	0.092	-0.123	0.018	1.423	0.01	0.003	-0.273
-0.004	-0.007	0.455	0.104	-0.112	0.042	1.322	0.009	-0.009	-0.277
-0.003	-0.017	0.449	0.119	-0.044	0.066	1.28	0.011	-0.013	-0.282
0.005	-0.011	0.476	0.115	0.078	0.062	1.177	0.015	-0.008	-0.299
0.025	0.01	0.49	0.085	0.172	0.073	1.034	0.019	-0.008	-0.294
0.037	0.025	0.419	0.049	0.176	0.085	0.958	0.015	-0.003	-0.276
0.027	0.025	0.36	0.021	0.123	0.06	0.856	0.007	0.007	-0.276
0.008	0.025	0.345	-0.001	0.066	0.049	0.671	0.012	0.013	-0.284
0.001	0.028	0.313	-0.02	0.014	0.063	0.584	0.019	0.018	-0.285
0.006	0.023	0.299	-0.022	-0.026	0.066	0.605	0.007	0.018	-0.289
0.006	0.014	0.313	-0.007	-0.058	0.06	0.617	-0.003	0.02	-0.297
0.003	0.009	0.312	-0.012	-0.091	0.047	0.604	-0.001	0.028	-0.29
0.015	0.012	0.339	-0.052	-0.103	0.061	0.549	0.002	0.03	-0.271
0.028	0.015	0.43	-0.084	-0.061	0.098	0.469	0.006	0.025	-0.259
0.017	0.018	0.412	-0.082	0.043	0.095	0.329	0.015	0.015	-0.25
0.006	0.027	0.216	-0.057	0.16	0.058	0.154	0.021	0.004	-0.257
0.011	0.029	0.149	-0.023	0.21	0.039	0.086	0.02	-0.003	-0.282
0.016	0.016	0.283	0.016	0.182	0.051	0.034	0.017	-0.006	-0.295
0.005	0.009	0.279	0.037	0.114	0.07	-0.051	0.014	-0.009	-0.291
-0.007	0.006	0.131	0.041	0.05	0.058	-0.031	0.011	-0.009	-0.292
0.007	0.001	0.133	0.045	0.013	0.026	0.011	0.01	0	-0.289
0.022	0.014	0.274	0.035	-0.009	0.019	0.021	0.016	0.002	-0.266
0.008	0.037	0.377	0.007	-0.024	0.02	0.052	0.023	0.001	-0.251
-0.003	0.04	0.444	-0.015	-0.026	-0.019	0.051	0.022	0.008	-0.264
0.011	0.025	0.541	-0.031	-0.032	-0.033	-0.012	0.017	0.012	-0.271
0.022	0.021	0.609	-0.031	-0.05	0.016	-0.098	0.018	0.01	-0.268
0.02	0.025	0.566	-0.005	-0.04	0.046	-0.107	0.023	0.006	-0.279
0.02	0.035	0.444	0.025	0.01	0.048	-0.106	0.019	-0.007	-0.288
0.022	0.053	0.346	0.037	0.056	0.022	-0.17	0.011	-0.009	-0.282
0.022	0.045	0.324	0.03	0.071	-0.036	-0.003	0.013	0.001	-0.284
0.023	0.02	0.325	0.026	0.053	-0.014	0.296	0.014	-0.002	-0.297
0.027	0.019	0.302	0.04	0.027	0.067	0.259	0.008	-0.009	-0.302
0.02	0.026	0.308	0.05	0.021	0.076	0.024	0.013	-0.012	-0.294
0.001	0.017	0.374	0.041	0.029	0.049	-0.094	0.017	-0.011	-0.279
-0.006	0.006	0.451	0.03	0.041	0.056	-0.13	0.011	0.006	-0.271
-0.002	0.004	0.498	0.024	0.06	0.081	-0.174	0.015	0.02	-0.276
0	0	0.46	0.024	0.081	0.08	-0.209	0.022	0.014	-0.286
-0.001	-0.001	0.319	0.027	0.098	0.04	-0.21	0.009	0.009	-0.294
-0.003	0.011	0.176	0.034	0.114	0.012	-0.177	-0.001	0.015	-0.305
0.01	0.031	0.136	0.047	0.126	0.028	-0.123	0.017	0.015	-0.305
0.023	0.039	0.157	0.045	0.114	0.038	-0.153	0.026	0.012	-0.296
0.008	0.022	0.091	0.033	0.076	0.017	-0.25	0.007	0.01	-0.293
0.006	0.008	-0.084	0.028	0.035	0.006	-0.296	0.003	0.006	-0.283
0.033	0.012	-0.165	0.023	0.004	0.017	-0.286	0.02	0.009	-0.278
0.034	0.005	-0.046	0.017	-0.015	0.03	-0.207	0.014	0.019	-0.288
0.011	-0.016	0.106	0.019	-0.017	0.042	-0.153	-0.01	0.013	-0.276
0.004	-0.03	0.191	0.029	0.005	0.031	-0.211	-0.008	-0.005	-0.255
0.006	-0.028	0.347	0.03	0.033	0.02	-0.217	0.007	-0.01	-0.269
0.016	-0.008	0.577	0.025	0.031	0.04	-0.156	0.012	-0.001	-0.286
0.029	-0.006	0.67	0.025	0.005	0.031	-0.105	0.029	0.004	-0.278
0.022	-0.02	0.655	0.02	0.002	-0.004	-0.045	0.074	0.006	-0.276
0	0.012	0.695	0.021	0.021	-0.01	-0.218	0.086	0.007	-0.288
-0.007	0.068	0.667	0.032	0.028	-0.032	-0.528	0.021	0.003	-0.293
0.005	0.065	0.461	0.031	0.026	-0.044	-0.488	-0.065	0	-0.286
0.016	0.038	0.29	0.022	0.022	-0.005	-0.335	-0.098	0.012	-0.275
0.019	0.046	0.296	0.016	0.013	0.015	-0.345	-0.065	0.021	-0.275
0.006	0.053	0.289	0.015	0.017	0.002	-0.229	0	0.015	-0.289
-0.006	0.029	0.189	0.02	0.035	-0.043	-0.041	0.039	0.014	-0.3
0.019	-0.001	0.157	0.026	0.048	-0.08	-0.018	0.015	0.02	-0.306
0.032	-0.013	0.215	0.028	0.054	-0.034	-0.169	-0.045	0.017	-0.316
0.009	-0.012	0.294	0.023	0.065	0	-0.358	-0.077	0.012	-0.319
-0.001	-0.02	0.383	0.02	0.083	-0.031	-0.352	-0.057	0.011	-0.314
0.003	-0.022	0.437	0.021	0.102	-0.039	-0.187	-0.011	0.019	-0.313
0.012	0.012	0.446	0.017	0.122	-0.004	-0.078	0.032	0.032	-0.32
0.026	0.049	0.474	0.013	0.139	0.029	-0.034	0.067	0.038	-0.32
0.017	0.051	0.515	0.014	0.14	0.004	0.007	0.083	0.033	-0.289
-0.006	0.041	0.526	0.009	0.114	-0.037	-0.016	0.074	0.027	-0.253
-0.002	0.033	0.521	0.007	0.09	-0.016	-0.077	0.063	0.027	-0.251
0.011	0.02	0.526	0.016	0.094	0.009	-0.056	0.059	0.02	-0.278
0.007	0.013	0.548	0.025	0.083	-0.015	-0.042	0.065	0.003	-0.296
0.015	0.014	0.572	0.026	0.021	-0.032	-0.109	0.055	-0.003	-0.292
0.031	0.012	0.566	0.024	-0.044	-0.019	-0.098	0.019	-0.006	-0.285
0.022	0.014	0.491	0.024	-0.055	-0.029	-0.005	-0.011	-0.007	-0.285
-0.004	0.017	0.309	0.023	-0.029	-0.052	-0.008	-0.019	0.003	-0.278
-0.001	0.01	0.107	0.022	-0.007	-0.038	-0.039	-0.009	0.011	-0.274
0.028	0.009	0.045	0.024	-0.003	-0.013	0.014	0.002	0.013	-0.282
0.019	0.024	0.049	0.028	-0.007	0.001	0.089	-0.003	0.027	-0.293
-0.017	0.038	-0.01	0.036	-0.02	0.008	0.196	-0.008	0.043	-0.309
-0.015	0.04	0.012	0.047	-0.033	-0.007	0.288	0.002	0.045	-0.316
0.011	0.039	0.218	0.04	-0.015	-0.005	0.266	0.005	0.047	-0.31
0.021	0.035	0.419	0.021	0.006	0.033	0.222	0.002	0.05	-0.306
0.006	0.025	0.466	0.007	-0.032	0.05	0.179	0.009	0.033	-0.281
-0.004	0.028	0.438	-0.003	-0.09	0.032	0.094	0.017	-0.008	-0.251
0.009	0.037	0.486	-0.006	-0.108	0.022	0.014	0.019	-0.038	-0.268
0.018	0.027	0.613	-0.013	-0.093	0.029	-0.003	0.02	-0.036	-0.296
0.018	0.006	0.64	-0.024	-0.051	0.029	0.095	0.021	-0.025	-0.286
0.019	-0.007	0.548	-0.008	0.007	0.007	0.215	0.009	-0.02	-0.277
0.008	-0.015	0.444	0.016	0.038	-0.011	0.232	-0.005	-0.008	-0.284
0.009	-0.021	0.344	0.015	0.074	0.011	0.175	-0.007	0.002	-0.281
0.02	-0.025	0.275	0.006	0.148	0.014	-0.016	-0.002	-0.005	-0.285
0.019	-0.028	0.193	0.012	0.197	-0.026	-0.263	0.008	-0.006	-0.3
0.026	-0.013	0.072	0.027	0.175	-0.009	-0.283	0.016	0.003	-0.299
0.038	0.019	0.09	0.038	0.125	0.042	-0.13	0.009	0	-0.29
0.039	0.03	0.279	0.039	0.088	0.05	-0.045	0.003	-0.009	-0.278
0.03	0.011	0.433	0.036	0.058	0.049	-0.049	0.005	-0.009	-0.255
0.012	0.005	0.38	0.026	0.035	0.036	-0.055	0.009	-0.004	-0.245
0.004	0.032	0.189	0.018	0.034	-0.015	-0.034	0.018	0.006	-0.268
0.008	0.055	0.09	0.021	0.049	-0.05	-0.004	0.019	0.019	-0.297
0.008	0.045	0.117	0.032	0.057	-0.044	0.015	0.007	0.033	-0.302
0.005	0.022	0.178	0.036	0.067	-0.03	-0.004	0.003	0.04	-0.294
0.016	0.009	0.291	0.033	0.092	-0.002	-0.048	0.003	0.039	-0.294
0.029	0.015	0.376	0.036	0.111	0.054	-0.03	-0.001	0.037	-0.298
0.021	0.02	0.328	0.038	0.097	0.087	0.06	0.008	0.029	-0.3
-0.002	0.015	0.267	0.028	0.07	0.073	0.095	0.016	0.016	-0.299
-0.009	0.01	0.286	0.017	0.051	0.023	0.012	0.006	0.01	-0.296
0.007	-0.003	0.323	0.016	0.034	-0.036	0.004	-0.004	0.012	-0.294
0.006	-0.019	0.4	0.018	0.01	-0.015	0.111	-0.009	0.012	-0.288
-0.008	-0.016	0.544	0.011	-0.024	0.043	0.071	-0.01	0.008	-0.279
0.004	-0.001	0.574	0.003	-0.055	0.02	0.028	0.02	-0.003	-0.282
0.017	0	0.364	-0.004	-0.036	0.013	0.207	0.068	-0.021	-0.293
0.009	-0.002	0.134	-0.007	0.053	0.059	0.318	0.092	-0.022	-0.293
0.019	0.019	0.143	0.01	0.135	0.063	0.25	0.088	-0.004	-0.291
0.038	0.042	0.279	0.033	0.138	0.054	0.207	0.063	0.005	-0.295
0.017	0.038	0.234	0.037	0.108	0.047	0.202	0.036	0.01	-0.295
-0.02	0.03	0.024	0.027	0.103	0.027	0.144	0.024	0.022	-0.288
-0.005	0.046	-0.09	0.02	0.098	0.03	0.104	0.017	0.029	-0.29
0.032	0.067	-0.042	0.024	0.086	0.038	0.23	0.021	0.029	-0.301
0.025	0.061	0.054	0.027	0.092	0.04	0.383	0.041	0.036	-0.313
0.012	0.05	0.135	0.028	0.103	0.044	0.32	0.013	0.038	-0.317
0.021	0.058	0.271	0.021	0.086	0.032	0.113	-0.076	0.023	-0.314
0.007	0.054	0.515	0.01	0.041	0.035	-0.01	-0.109	0.013	-0.303
0.001	0.03	0.837	0.014	0.005	0.057	-0.006	-0.054	0.015	-0.285
0.041	0.021	1.151	0.02	-0.007	0.027	0.032	-0.009	0.016	-0.268
0.044	0.028	1.252	0.023	-0.005	-0.015	0.069	0.001	0.014	-0.259
-0.004	0.027	1.073	0.026	-0.004	0.008	-0.014	0.015	0.005	-0.26
-0.009	0.02	0.763	0.015	-0.006	0.013	-0.143	0.035	-0.008	-0.266
0.007	0.025	0.48	0.008	0.003	-0.025	-0.072	0.072	-0.012	-0.271
0.004	0.035	0.312	0.013	0.018	-0.02	-0.077	0.146	-0.004	-0.27
0.014	0.037	0.205	0.011	0.019	0	-0.273	0.159	0.002	-0.276
0.013	0.031	0.113	0.015	0.005	-0.014	-0.278	0.033	-0.002	-0.291
0.01	0.025	0.071	0.026	-0.005	-0.039	-0.125	-0.087	0.001	-0.302
0.031	0.033	0.082	0.027	0.001	-0.043	-0.055	-0.092	0.006	-0.3
0.034	0.038	0.168	0.025	0.022	-0.008	-0.07	-0.051	0.008	-0.301
0.022	0.025	0.327	0.026	0.035	0.028	-0.097	-0.009	0.024	-0.299
0.013	0.006	0.453	0.021	0.026	0.021	-0.073	0.01	0.043	-0.282
0.007	-0.006	0.471	0.02	0.034	-0.008	-0.017	-0.007	0.045	-0.281
0.009	-0.018	0.376	0.028	0.076	-0.024	0.019	-0.018	0.035	-0.299
0.002	-0.028	0.262	0.027	0.076	-0.021	0.009	-0.015	0.017	-0.292
-0.008	-0.016	0.29	0.022	0.022	-0.006	0.029	-0.016	0.002	-0.279
-0.01	0.006	0.43	0.022	-0.004	0.01	0.128	-0.017	-0.002	-0.285
0.001	0.004	0.551	0.024	-0.006	0.014	0.172	-0.007	-0.001	-0.284
0.022	-0.015	0.619	0.021	-0.01	0.024	0.127	0.011	-0.001	-0.279
0.021	-0.027	0.565	0.01	0.011	0.037	0.124	0.021	-0.005	-0.283
0.008	-0.028	0.376	0.006	0.037	0.017	0.156	0.019	-0.009	-0.277
0.009	-0.02	0.24	0.017	0.039	0.006	0.13	0.021	-0.009	-0.276
0.014	0.003	0.266	0.023	0.036	0.029	0.063	0.037	-0.006	-0.294
0.013	0.026	0.374	0.02	0.038	0.034	0.02	0.046	-0.008	-0.297
0.001	0.029	0.491	0.018	0.035	0.017	0.021	0.039	-0.007	-0.282
0.004	0.029	0.591	0.023	0.029	0.008	0.059	0.022	0.002	-0.278
0.013	0.045	0.584	0.026	0.023	0.01	0.079	0.007	0.006	-0.286
0.012	0.046	0.431	0.02	0.011	0.016	0.067	0.013	0.01	-0.29
0.022	0.011	0.253	0.02	-0.014	0.002	0.053	0.021	0.016	-0.292
0.022	-0.021	0.091	0.026	-0.028	-0.031	0.005	0.011	0.015	-0.291
0.012	-0.015	-0.01	0.019	-0.036	-0.024	-0.039	0.001	0.01	-0.283
0.018	0.019	0.083	0.007	-0.055	0.018	-0.067	0.001	0.007	-0.28
0.001	0.045	0.272	0.007	-0.035	0.025	-0.104	-0.021	0.004	-0.289
-0.026	0.039	0.322	0.017	0.049	0.004	-0.038	-0.041	0	-0.298
-0.005	0.033	0.239	0.026	0.122	-0.005	0.048	-0.022	-0.002	-0.301
0.032	0.042	0.17	0.025	0.129	-0.01	0.031	-0.007	0.003	-0.3
0.028	0.027	0.205	0.016	0.105	0.007	0.027	-0.011	0.012	-0.298
0.001	-0.003	0.295	0.016	0.094	0.022	0.042	-0.005	0.016	-0.288
0.003	-0.016	0.265	0.023	0.098	0.006	-0.008	0.003	0.017	-0.272
0.03	-0.024	0.135	0.024	0.098	0.022	-0.157	0.009	0.02	-0.276
0.026	-0.007	0.138	0.026	0.085	0.07	-0.297	0.017	0.018	-0.288
0.01	0.04	0.27	0.03	0.057	0.062	-0.213	0.014	0.017	-0.282
0.027	0.054	0.406	0.026	0.035	-0.028	0.027	0.011	0.02	-0.273
0.03	0.027	0.596	0.021	0.041	-0.088	0.202	0.016	0.019	-0.274
0.003	0.009	0.76	0.024	0.057	-0.033	0.243	0.017	0.017	-0.276
0.007	0.014	0.764	0.028	0.058	0.019	0.199	0.019	0.019	-0.289
0.023	0.028	0.663	0.029	0.062	0.008	0.132	0.018	0.023	-0.31
0.008	0.039	0.465	0.019	0.074	0.017	0.078	0.008	0.022	-0.308
0.007	0.038	0.203	0.005	0.073	0.045	0.013	0.007	0.015	-0.289
0.023	0.026	0.032	0.007	0.052	0.044	-0.069	0.011	0.01	-0.291
0.012	0.006	-0.026	0.021	0.037	0.003	-0.041	0.004	0.014	-0.309
0	-0.006	0.009	0.033	0.05	-0.035	0.063	0.001	0.027	-0.326
0.005	0.006	0.128	0.03	0.071	-0.031	0.029	0.007	0.037	-0.344
0.004	0.02	0.134	0.023	0.062	-0.007	-0.038	0.008	0.027	-0.347
0.005	0.012	-0.007	0.022	0.03	0.03	0.044	0.007	0.017	-0.328
0.008	-0.006	0.006	0.014	0.018	0.04	0.139	0.012	0.019	-0.305
-0.006	-0.019	0.157	0.004	0.034	0.024	0.153	0.027	0.007	-0.287
-0.006	-0.01	0.164	-0.001	0.063	0.038	0.125	0.037	-0.014	-0.269
0.014	0.017	0.149	-0.006	0.093	0.008	0.082	0.02	-0.016	-0.263
0.021	0.03	0.293	0	0.104	-0.052	0.071	0	-0.009	-0.28
0.031	0.038	0.439	0.013	0.099	-0.028	0.076	0.006	0.006	-0.3
0.034	0.05	0.477	0.016	0.098	0.01	0.072	0.009	0.034	-0.3
0.009	0.044	0.474	0.015	0.072	0	0.094	0	0.045	-0.289
0.008	0.038	0.539	0.025	0.019	0	0.149	0.004	0.031	-0.281
0.035	0.043	0.682	0.031	0.017	0.06	0.189	0.015	0.029	-0.28
0.036	0.039	0.722	0.036	0.059	0.114	0.18	0.012	0.047	-0.292
0.013	0.033	0.582	0.056	0.092	0.074	0.074	0.002	0.048	-0.306
0.002	0.026	0.433	0.055	0.104	-0.019	-0.107	-0.001	0.025	-0.3
0.014	0.008	0.369	0.02	0.074	-0.089	-0.162	0.007	0.002	-0.281
0.036	0.001	0.36	-0.002	-0.008	-0.069	-0.109	0.018	-0.014	-0.258
0.037	0.014	0.392	0	-0.09	0.017	-0.139	0.018	-0.023	-0.241
0.013	0.012	0.426	0.004	-0.11	0.054	-0.115	0.011	-0.017	-0.248
0.006	0.012	0.436	0.007	-0.078	0.046	0.039	0.012	-0.014	-0.265
0.014	0.038	0.452	0.011	-0.046	0.045	0.117	0.015	-0.021	-0.273
0.003	0.045	0.517	0.021	-0.029	0.056	0.174	0.012	-0.017	-0.265
-0.01	0.023	0.584	0.024	-0.022	0.064	0.233	0.009	-0.004	-0.262
0.003	0.014	0.523	0.013	-0.026	0.019	0.12	0.012	0.001	-0.275
0.014	0.017	0.382	0.016	-0.034	-0.044	0.048	0.015	0.008	-0.286
0.011	0.014	0.307	0.028	-0.045	-0.017	0.136	0.005	0.018	-0.278
0.011	0.018	0.261	0.024	-0.038	0.054	0.107	-0.002	0.016	-0.27
0.012	0.03	0.224	0.021	0.026	0.034	0.024	0.007	0.008	-0.287
0.012	0.037	0.314	0.033	0.12	-0.026	0.061	0.017	0.009	-0.303
0.013	0.03	0.505	0.034	0.17	-0.007	0.009	0.013	0.006	-0.307
0.013	0.013	0.637	0.02	0.159	0.048	-0.149	0.004	0.001	-0.319
0.012	0.004	0.668	0.018	0.112	0.059	-0.178	0.002	0.003	-0.32
0.017	0.008	0.613	0.022	0.052	0.02	-0.154	0.009	-0.003	-0.292
0.009	0.012	0.488	0.013	0.009	-0.018	-0.124	0.012	-0.016	-0.259
-0.014	0.021	0.405	0.004	-0.003	0.003	-0.023	0.001	-0.018	-0.247
-0.013	0.026	0.364	0.014	0	-0.012	0.024	-0.006	-0.002	-0.263
0.01	0.011	0.196	0.026	0.005	-0.072	-0.011	0.006	0.013	-0.286
0.018	-0.002	-0.129	0.031	0.011	-0.053	-0.045	0.018	0.014	-0.3
0.014	-0.002	-0.372	0.03	0.011	-0.005	-0.025	0.019	0.014	-0.306
0.015	-0.005	-0.266	0.02	0.014	0.006	0.021	0.01	0.02	-0.307
0.017	-0.011	0.068	0.013	0.038	0.018	0.039	0	0.024	-0.306
0.015	-0.006	0.32	0.016	0.075	0.014	0.15	-0.003	0.026	-0.312
0.016	0.005	0.467	0.021	0.104	0.007	0.282	-0.007	0.038	-0.332
0.02	0.016	0.537	0.031	0.109	0.025	0.246	-0.007	0.046	-0.328
0.009	0.024	0.505	0.034	0.093	0.034	0.153	-0.006	0.034	-0.298
-0.002	0.022	0.479	0.022	0.095	0.028	0.113	-0.007	0.018	-0.287
0.009	0.016	0.464	0.017	0.106	0.019	0.105	0.005	0.008	-0.291
0.02	0.008	0.339	0.014	0.093	0.023	0.107	0.014	-0.002	-0.288
0.02	-0.005	0.169	0.008	0.064	0.05	0.107	0.007	-0.006	-0.284
0.013	-0.002	0.074	0.02	0.029	0.058	0.122	0.005	0.003	-0.275
-0.009	0.026	0.024	0.027	-0.002	0.034	0.118	0.011	0.001	-0.264
-0.012	0.043	0.013	0.013	-0.015	0.034	0.092	-0.004	-0.007	-0.264
0.022	0.037	0.122	0.013	-0.004	0.052	0.06	-0.053	0.002	-0.269
0.042	0.036	0.265	0.023	0.023	0.034	0.038	-0.094	0.012	-0.277
0.026	0.038	0.313	0.015	0.031	0.023	0.128	-0.071	0.011	-0.281
0.016	0.031	0.376	0.016	0.016	0.043	0.232	0.007	0.013	-0.281
0.02	0.025	0.523	0.032	0.011	0.021	0.06	0.097	0.013	-0.283
0.019	0.017	0.591	0.029	0.021	-0.03	-0.181	0.162	0.008	-0.285
0.023	0.011	0.529	0.021	0.037	-0.034	-0.12	0.175	0.004	-0.285
0.016	0.009	0.479	0.022	0.054	-0.008	-0.063	0.191	0.004	-0.29
-0.008	0.013	0.479	0.018	0.062	-0.018	-0.224	0.259	0.003	-0.295
-0.006	0.031	0.455	0.021	0.058	-0.042	-0.289	0.239	-0.001	-0.296
0.018	0.035	0.41	0.025	0.048	-0.011	-0.166	0.092	-0.004	-0.286
0.015	0.016	0.379	0.018	0.029	0.041	0.027	0.061	0.001	-0.268
0.01	0.002	0.339	0.016	0.016	0.04	0.16	0.098	0.011	-0.263
0.021	0.005	0.299	0.016	0.024	0.012	0.142	0.001	0.021	-0.278
0.028	0.011	0.307	0.019	0.047	0.002	0.127	-0.05	0.028	-0.297
0.014	0.013	0.337	0.025	0.073	-0.001	0.183	-0.005	0.029	-0.313
-0.008	0.022	0.346	0.02	0.099	-0.002	0.203	-0.062	0.024	-0.316
0.008	0.033	0.346	0.022	0.125	0.008	0.121	-0.145	0.021	-0.307
0.021	0.026	0.353	0.029	0.151	0.022	-0.093	-0.149	0.017	-0.302
-0.004	0.017	0.373	0.019	0.133	0.024	-0.194	-0.124	0.003	-0.295
-0.005	0.027	0.397	0.002	0.043	0.032	0.011	-0.062	-0.009	-0.276
0.011	0.028	0.407	0.004	-0.032	0.04	0.181	0.008	-0.002	-0.273
0.009	0.014	0.406	0.029	-0.026	0.02	0.155	0.069	0.011	-0.284
0.006	0.018	0.411	0.04	0.005	-0.005	0.176	0.148	0.01	-0.284
0.005	0.025	0.424	0.023	0.018	-0.024	0.227	0.182	0.01	-0.284
0.015	0.023	0.434	0.007	0.014	-0.023	0.184	0.127	0.017	-0.291
0.028	0.027	0.435	0.016	-0.008	0.011	0.097	-0.003	0.027	-0.289
0.014	0.023	0.434	0.033	-0.034	0.02	-0.025	-0.214	0.031	-0.286
0.005	0.016	0.43	0.033	-0.053	0.004	-0.11	-0.388	0.024	-0.29
0.014	0.028	0.409	0.028	-0.052	0.02	-0.068	-0.376	0.025	-0.289
-0.006	0.032	0.375	0.029	-0.013	0.041	-0.018	-0.244	0.036	-0.281
-0.033	0.021	0.353	0.025	0.062	0.023	-0.02	-0.168	0.033	-0.286
-0.01	0.021	0.358	0.023	0.147	0.006	0.022	-0.155	0.018	-0.312
0.025	0.029	0.408	0.031	0.179	0.018	0.094	-0.054	0.006	-0.327
0.018	0.03	0.451	0.034	0.123	0.025	0.143	0.135	0.004	-0.317
0.003	0.022	0.39	0.019	0.048	0.025	0.135	0.235	0.004	-0.301
0.015	0.003	0.29	0.005	0.027	0.027	0.044	0.247	0.002	-0.289
0.027	-0.011	0.265	0.009	0.039	0.015	-0.048	0.299	0.002	-0.281
0.027	-0.014	0.285	0.023	0.042	0.02	-0.087	0.313	0.008	-0.287
0.016	-0.018	0.318	0.026	0.045	0.038	-0.111	0.202	0.015	-0.3
0.004	-0.036	0.341	0.027	0.057	0.017	-0.098	0.042	0.008	-0.302
0.016	-0.054	0.219	0.031	0.057	-0.015	-0.052	-0.105	-0.008	-0.283
0.03	-0.027	0.019	0.028	0.031	-0.024	-0.139	-0.205	-0.01	-0.261
0.016	0.037	0.032	0.013	0.012	-0.027	-0.259	-0.249	-0.006	-0.265
0.004	0.072	0.142	0.001	0.028	-0.024	-0.169	-0.237	-0.017	-0.286
0.016	0.06	0.067	0.013	0.051	-0.014	-0.1	-0.202	-0.033	-0.289
0.029	0.038	-0.035	0.02	0.045	0.01	-0.135	-0.172	-0.032	-0.283
0.027	0.035	0.093	-0.007	0.013	0.051	-0.087	0.007	-0.012	-0.286
0.013	0.039	0.385	-0.022	-0.01	0.025	-0.053	0.323	0.001	-0.291
0.016	0.038	0.566	-0.017	0.001	-0.042	0.009	0.432	0	-0.282
0.029	0.039	0.523	-0.023	0.016	-0.025	0.077	0.319	0.006	-0.27
0.019	0.031	0.461	-0.018	0.02	-0.005	0.035	0.154	0.023	-0.274
0.006	0.014	0.507	0.005	0.042	-0.037	0.103	-0.063	0.026	-0.279
0.012	0.007	0.54	0.024	0.07	-0.022	0.162	-0.165	0.008	-0.283
0.011	0.006	0.485	0.041	0.073	0.015	0.016	-0.085	0	-0.288
0.005	0.001	0.417	0.039	0.071	0.016	-0.067	0.015	0.01	-0.285
0.026	0.002	0.385	0.024	0.072	0.011	-0.062	0.116	0.02	-0.284
0.048	0.003	0.363	0.022	0.051	0.008	-0.1	0.157	0.027	-0.294
0.037	-0.002	0.361	0.03	0.034	0.003	-0.026	0.061	0.03	-0.31
0.017	0.025	0.384	0.04	0.039	0.011	0.171	-0.045	0.03	-0.314
0.003	0.054	0.401	0.038	0.026	0.032	0.264	-0.097	0.035	-0.3
-0.004	0.034	0.392	0.026	-0.016	0.036	0.232	-0.113	0.04	-0.285
-0.006	0.025	0.356	0.03	-0.04	0.015	0.2	-0.088	0.041	-0.272
0.002	0.051	0.323	0.034	-0.033	0.002	0.18	-0.056	0.041	-0.265
0.026	0.054	0.322	0.031	-0.029	0	0.136	-0.021	0.045	-0.275
0.026	0.036	0.339	0.029	-0.048	-0.014	0.036	0.004	0.043	-0.281
-0.001	0.029	0.35	0.016	-0.078	-0.018	-0.025	-0.023	0.028	-0.273
0.004	0.013	0.354	0.006	-0.074	0.019	0.071	-0.055	0.009	-0.273
0.019	-0.01	0.371	0.022	-0.002	0.055	0.151	-0.064	-0.003	-0.28
0.004	-0.016	0.397	0.033	0.095	0.028	0.113	-0.072	-0.006	-0.294
0.004	-0.018	0.418	0.021	0.14	-0.007	0.123	-0.061	0	-0.306
0.019	-0.033	0.427	0.018	0.123	0.014	0.15	0.005	0.006	-0.296
0.009	-0.044	0.406	0.024	0.08	0.038	0.116	0.061	0.005	-0.285
-0.004	-0.031	0.362	0.019	0.044	0.032	0.071	0.039	0.008	-0.284
-0.003	0.002	0.326	0.014	0.049	0.024	-0.034	0.049	0.02	-0.278
0.01	0.026	0.328	0.018	0.073	0.008	-0.119	0.149	0.027	-0.277
0.02	0.023	0.37	0.022	0.066	-0.002	-0.03	0.192	0.025	-0.292
0.005	0.001	0.379	0.03	0.068	0.01	0.084	0.191	0.033	-0.304
0.005	-0.005	0.32	0.041	0.104	0.026	0.077	0.298	0.043	-0.309
0.025	0.019	0.29	0.035	0.114	0.031	0.099	0.391	0.041	-0.316
0.002	0.027	0.338	0.026	0.081	0.043	0.216	0.325	0.033	-0.318
-0.024	0	0.402	0.032	0.036	0.087	0.265	0.261	0.024	-0.313
0.002	-0.02	0.428	0.033	0.018	0.117	0.18	0.232	0.009	-0.308
0.023	-0.022	0.383	0.025	0.067	0.082	0.033	0.153	-0.018	-0.306
0.018	-0.005	0.255	0.023	0.127	0.023	-0.065	0.109	-0.053	-0.301
0.016	0.047	0.116	0.019	0.12	0.002	-0.072	-0.002	-0.078	-0.284
0.018	0.079	0.025	0.018	0.068	0.018	-0.102	-0.226	-0.082	-0.271
0.021	0.043	-0.094	0.028	0.026	0.028	-0.148	-0.362	-0.06	-0.271
0.013	0.004	-0.294	0.023	0.012	0.027	-0.074	-0.435	-0.036	-0.273
-0.009	0.019	-0.409	0.002	0.006	0.021	0.072	-0.418	-0.025	-0.277
-0.009	0.046	-0.304	0.003	0	-0.013	0.172	-0.25	-0.011	-0.283
0.014	0.043	-0.088	0.018	0.009	-0.012	0.2	-0.064	0.003	-0.279
0.022	0.03	0.101	0.012	0.024	0.029	0.192	0.171	0.003	-0.276
0.018	0.027	0.314	0	0.029	-0.032	0.18	0.319	0.007	-0.282
0.019	0.022	0.597	0.003	0.034	-0.156	0.154	0.218	0.025	-0.285
0.018	0.008	0.821	0.005	0.049	-0.156	0.11	0.092	0.038	-0.288
0.02	0.01	0.886	0.006	0.061	-0.021	0.061	0.002	0.028	-0.307
0.023	0.035	0.82	0.025	0.052	0.087	0.047	-0.194	0.01	-0.318
0.009	0.06	0.714	0.04	0.033	0.046	0.057	-0.402	0.011	-0.298
0.007	0.059	0.649	0.028	0.034	-0.008	0.057	-0.412	0.024	-0.276
0.032	0.043	0.606	0.009	0.049	0.051	0.081	-0.186	0.017	-0.265
0.034	0.037	0.555	0.008	0.061	0.088	0.026	0.119	0.001	-0.258
0.01	0.027	0.496	0.02	0.079	0.02	-0.112	0.325	0.01	-0.272
0.003	0.008	0.447	0.024	0.085	-0.054	-0.098	0.322	0.029	-0.296
0.007	0.01	0.417	0.013	0.073	-0.049	0.018	0.133	0.025	-0.294
0.006	0.031	0.395	0	0.057	0.035	0.046	-0.038	0.011	-0.281
0.007	0.039	0.391	0.005	0.033	0.097	-0.034	-0.135	0.007	-0.285
0.005	0.032	0.412	0.019	0.01	0.06	-0.128	-0.203	0.012	-0.289
0.004	0.026	0.416	0.018	0	0.001	-0.115	-0.139	0.02	-0.282
0.018	0.021	0.399	0.018	-0.002	-0.001	-0.069	0.017	0.024	-0.28
0.015	0.016	0.393	0.033	0.004	0.014	-0.095	0.1	0.022	-0.282
0.004	0.008	0.394	0.034	0.01	0.005	-0.109	0.065	0.015	-0.283
0.019	-0.005	0.376	0.017	0.012	-0.01	-0.057	-0.036	0.017	-0.284
0.011	-0.001	0.355	0.012	0.011	-0.017	0.04	-0.083	0.027	-0.286
-0.013	0.023	0.353	0.016	0.008	-0.01	0.126	-0.056	0.027	-0.283
-0.004	0.037	0.348	0.019	0.018	0.018	0.099	0.008	0.021	-0.28
0.018	0.02	0.336	0.031	0.039	0.018	-0.037	0.1	0.021	-0.285
0.036	-0.001	0.334	0.043	0.055	-0.017	-0.128	0.087	0.02	-0.288
0.036	0	0.343	0.04	0.06	-0.034	-0.136	-0.044	0.018	-0.293
0.014	0.003	0.347	0.039	0.062	-0.027	-0.133	-0.09	0.019	-0.306
0.006	-0.007	0.332	0.041	0.064	-0.01	-0.118	-0.038	0.021	-0.313
0.011	-0.008	0.327	0.035	0.054	0.008	-0.116	-0.012	0.023	-0.314
0.01	0.011	0.348	0.029	0.032	0.002	-0.116	0	0.02	-0.308
0.01	0.033	0.339	0.021	0.015	-0.01	-0.055	0.027	0.007	-0.298
0.011	0.036	0.307	0.013	0.02	0.01	-0.019	0.026	0.003	-0.305
0.007	0.024	0.307	0.008	0.036	0.029	-0.015	0.012	0.012	-0.302
0.016	0.028	0.323	0.002	0.043	0.02	0.009	0.029	0.01	-0.269
0.039	0.029	0.319	0.002	0.044	0.012	-0.02	-0.001	0	-0.259
0.039	0.006	0.315	0.004	0.043	0.016	0.049	-0.088	0.003	-0.287
0.017	-0.005	0.311	0.007	0.041	0.019	0.271	-0.087	0.01	-0.298
0.01	0.011	0.293	0.023	0.047	0.003	0.295	-0.016	0.007	-0.281
0.01	0.02	0.332	0.032	0.053	-0.014	0.163	0.005	0.004	-0.283
0.017	0.019	0.409	0.023	0.053	0.025	0.111	0.003	0.008	-0.297
0.04	0.021	0.359	0.027	0.056	0.055	0.049	0.016	0.016	-0.295
0.04	0.021	0.24	0.037	0.067	0.008	0.186	0.014	0.023	-0.295
0.017	0.02	0.235	0.024	0.072	-0.003	0.516	0.002	0.025	-0.301
0.014	0.02	0.295	0.016	0.048	0.052	0.513	-0.002	0.03	-0.298
0.009	0.019	0.331	0.025	0.016	0.043	0.149	0.001	0.037	-0.295
-0.013	0.019	0.364	0.026	0.019	-0.019	-0.192	-0.001	0.029	-0.297
-0.011	0.018	0.388	0.018	0.038	-0.028	-0.234	-0.008	0.017	-0.287
0.003	0.017	0.378	0.012	0.039	0.005	-0.104	-0.009	0.007	-0.267
-0.003	0.019	0.36	0.007	0.034	-0.006	-0.138	0.001	-0.012	-0.262
0.007	0.023	0.349	0.016	0.026	-0.034	-0.146	0.004	-0.013	-0.277
0.021	0.021	0.326	0.02	0.014	0.001	0.077	-0.003	0.006	-0.281
0.007	0.01	0.308	0.007	0.006	0.049	0.253	-0.005	0.007	-0.273
-0.002	0.002	0.316	0.003	-0.002	0.056	0.254	0.006	-0.006	-0.271
0.004	0.01	0.324	0.011	0.001	0.06	0.168	0.031	0	-0.272
-0.01	0.016	0.334	0.015	0.022	0.053	0.035	0.046	0.014	-0.276
-0.012	0.013	0.356	0.011	0.043	0.021	-0.057	0.047	0.015	-0.282
0.014	0.016	0.357	0	0.045	0.017	-0.083	0.068	0.007	-0.287
0.011	0.019	0.335	-0.004	0.037	0.029	-0.08	0.084	-0.004	-0.296
-0.005	0.018	0.327	0.005	0.04	0.012	-0.02	0.07	-0.01	-0.296
0.013	0.017	0.332	0.013	0.046	0.007	0.107	0.082	-0.01	-0.276
0.011	0.014	0.335	0.02	0.045	0.028	0.229	0.123	-0.011	-0.262
-0.006	0.021	0.337	0.025	0.053	0.035	0.28	0.134	-0.015	-0.275
0.019	0.028	0.342	0.024	0.051	0.024	0.204	0.134	-0.007	-0.29
0.031	0.02	0.346	0.024	0.03	0.007	0.045	0.185	0.006	-0.292
0.008	0.012	0.34	0.02	0.025	0.006	-0.038	0.21	0.006	-0.287
-0.001	0.014	0.334	0.016	0.051	0.017	-0.029	0.138	-0.001	-0.287
-0.008	0.014	0.336	0.019	0.079	0.006	-0.032	0.074	-0.002	-0.287
-0.006	0.012	0.338	0.02	0.082	0.002	-0.046	0.04	0.001	-0.285
0.003	0.012	0.337	0.027	0.067	0.017	-0.02	-0.01	0.002	-0.297
-0.002	0.012	0.336	0.032	0.04	0.013	-0.014	0.021	0.002	-0.309
0.015	0.009	0.343	0.025	0.011	0.001	-0.044	0.122	0.005	-0.3
0.04	0.013	0.354	0.031	-0.004	-0.001	-0.013	0.151	0.016	-0.296
0.025	0.03	0.354	0.042	-0.011	0.01	0.002	0.127	0.024	-0.305
0.009	0.026	0.347	0.037	-0.019	0.027	-0.079	0.103	0.021	-0.299
0.025	0.003	0.342	0.031	-0.005	0.022	-0.106	-0.021	0.018	-0.288
0.038	0.006	0.342	0.033	0.031	-0.008	-0.076	-0.194	0.02	-0.291
0.023	0.028	0.339	0.032	0.066	-0.013	-0.095	-0.154	0.024	-0.296
0.014	0.025	0.334	0.032	0.1	0.014	-0.092	0.079	0.029	-0.295
0.02	0.009	0.343	0.033	0.115	-0.016	-0.012	0.141	0.028	-0.3
0.01	0.015	0.349	0.028	0.078	-0.065	0.086	-0.066	0.022	-0.304
-0.003	0.025	0.336	0.015	0.017	-0.011	0.138	-0.248	0.009	-0.294
0.009	0.012	0.333	0.006	-0.015	0.048	0.169	-0.257	-0.004	-0.284
0.02	0.011	0.343	0.005	-0.009	0.036	0.167	-0.192	0.002	-0.3
0.017	0.028	0.341	0.006	0.018	0.02	0.104	-0.115	0.018	-0.322
0.016	0.021	0.351	0.013	0.054	-0.004	0.101	-0.048	0.023	-0.318
0.019	0.015	0.368	0.029	0.084	-0.021	0.137	-0.013	0.025	-0.313
0.017	0.025	0.354	0.036	0.089	-0.01	0.064	0.023	0.031	-0.324
0.014	0.016	0.341	0.031	0.084	-0.008	0.014	0.051	0.029	-0.315
0.026	0.001	0.359	0.029	0.102	0.004	0.096	0.04	0.024	-0.286
0.037	0.005	0.362	0.022	0.113	0.033	0.081	0.026	0.021	-0.28
0.025	0.02	0.354	0.017	0.076	0.045	-0.085	0.028	0.007	-0.297
0.019	0.025	0.365	0.019	0.027	0.049	-0.114	0.088	-0.018	-0.288
0.013	0.012	0.371	0.011	0.011	0.028	0.09	0.211	-0.026	-0.254
-0.009	0.007	0.362	-0.002	0.024	-0.017	0.265	0.289	-0.006	-0.241
-0.006	0.017	0.352	0.002	0.04	-0.029	0.228	0.311	0.011	-0.251
0.007	0.028	0.35	0.012	0.053	-0.014	0.158	0.259	0.015	-0.266
-0.001	0.036	0.356	0.018	0.055	-0.002	0.19	0.069	0.018	-0.285
0.015	0.035	0.362	0.023	0.036	0.021	0.156	-0.149	0.023	-0.294
0.049	0.026	0.367	0.03	-0.016	0.051	-0.015	-0.257	0.025	-0.289
0.046	0.027	0.365	0.027	-0.075	0.055	-0.17	-0.264	0.03	-0.288
0.027	0.03	0.364	0.025	-0.088	0.004	-0.211	-0.216	0.037	-0.288
0.011	0.017	0.37	0.036	-0.057	-0.052	-0.128	-0.164	0.038	-0.281
-0.007	0.012	0.363	0.029	-0.033	-0.054	0.02	-0.141	0.038	-0.281
-0.004	0.026	0.35	0.012	-0.018	-0.024	0.039	-0.121	0.042	-0.292
0.007	0.025	0.354	0.018	0.034	0.009	-0.086	-0.088	0.039	-0.303
0.004	0.011	0.362	0.025	0.106	0.035	-0.144	-0.057	0.018	-0.304
0.012	0.016	0.369	0.012	0.143	0.055	-0.093	-0.032	-0.013	-0.293
0.023	0.02	0.378	0.006	0.116	0.066	-0.03	-0.015	-0.029	-0.278
0.021	0.016	0.372	0.009	0.036	0.06	0.007	-0.007	-0.025	-0.265
0.022	0.025	0.363	0.003	-0.028	0.044	0.006	-0.003	-0.011	-0.259
0.017	0.034	0.363	0.006	-0.022	0.008	0.023	-0.003	0.005	-0.268
-0.002	0.026	0.363	0.015	0.034	-0.028	0.117	-0.003	0.013	-0.289
-0.016	0.011	0.36	0.019	0.089	-0.021	0.162	0.008	0.008	-0.299
-0.002	0.007	0.359	0.026	0.124	0.006	0.066	0.029	-0.006	-0.291
0.023	0.009	0.357	0.032	0.124	0.004	-0.027	0.06	-0.008	-0.283
0.007	0.003	0.354	0.032	0.101	0.005	-0.028	0.106	0.008	-0.279
-0.022	0.005	0.353	0.029	0.092	0.033	0.012	0.133	0.01	-0.279
-0.008	0.017	0.361	0.019	0.085	0.024	0.026	0.116	-0.007	-0.29
0.022	0.022	0.366	0.014	0.052	-0.007	0.004	0.059	-0.014	-0.299
0.026	0.026	0.355	0.025	0.018	0	0.063	-0.002	-0.011	-0.292
0.011	0.03	0.351	0.032	0.006	0.019	0.157	-0.013	-0.005	-0.281
0.016	0.032	0.373	0.027	0.01	0.015	0.072	0.005	-0.002	-0.284
0.019	0.04	0.358	0.021	0.03	0.003	-0.029	0	-0.004	-0.293
-0.004	0.032	0.245	0.015	0.065	-0.003	0.06	0.025	-0.004	-0.281
-0.002	0.02	0.08	0.011	0.09	-0.033	0.102	0.072	0	-0.267
0.011	0.026	-0.071	0.017	0.093	-0.026	0.038	0.033	0.007	-0.287
0.005	0.028	-0.15	0.027	0.084	0.046	0.059	-0.038	0.018	-0.31
0.019	0.017	-0.061	0.029	0.063	0.041	0.165	-0.033	0.019	-0.303
0.021	0.008	0.18	0.023	0.041	-0.005	0.222	-0.027	0.023	-0.285
-0.008	0.003	0.37	0.021	0.039	0.028	0.155	-0.038	0.04	-0.268
0.005	0.008	0.402	0.024	0.04	0.034	0.101	-0.002	0.043	-0.26
0.034	0.025	0.412	0.014	0.025	-0.01	0.124	0.021	0.023	-0.281
0.006	0.029	0.495	0.002	0.015	-0.023	0.102	-0.001	0.009	-0.306
-0.009	0.021	0.563	0.009	0.029	0.001	0.079	0.001	0.011	-0.306
0.022	0.026	0.545	0.02	0.058	0.025	0.096	0.017	0.014	-0.297
0.019	0.027	0.454	0.021	0.092	0.015	0.042	0.004	0.011	-0.296
0.002	0.017	0.344	0.017	0.116	0.018	-0.04	0.005	0.008	-0.301
0.018	0.016	0.289	0.014	0.09	0.056	-0.007	0.03	0.011	-0.305
0.02	0.025	0.302	0.013	0.001	0.059	0.065	0.028	0.022	-0.304
0.003	0.024	0.323	0.014	-0.08	0.029	0.054	0.014	0.031	-0.304
0.011	0.015	0.302	0.024	-0.1	0.027	0.053	0.02	0.026	-0.308
0.036	0.013	0.228	0.042	-0.077	0.038	0.072	0.024	0.012	-0.304
0.039	0.01	0.121	0.042	-0.035	0.018	0.012	0.024	-0.001	-0.289
0.005	-0.008	0.04	0.022	0.009	0	-0.048	0.022	-0.008	-0.279
-0.019	-0.03	0.014	0.015	0.021	0.017	-0.064	0.008	-0.008	-0.274
0.009	-0.041	0.004	0.017	0.022	0.044	-0.069	0.007	-0.006	-0.275
0.034	-0.039	0.058	0.015	0.041	0.045	-0.04	0.013	-0.007	-0.286
0.006	-0.034	0.229	0.021	0.06	0.02	0	0.006	-0.012	-0.291
-0.009	-0.034	0.427	0.029	0.063	0.012	0.018	0.004	-0.009	-0.284
0.018	-0.029	0.529	0.02	0.055	0.034	-0.026	0.011	0.006	-0.278
0.03	-0.025	0.417	0.012	0.044	0.033	-0.109	0.018	0.016	-0.275
0.013	-0.023	0.153	0.018	0.035	0.009	-0.106	0.022	0.012	-0.284
0.007	-0.013	0.041	0.017	0.024	0.027	-0.053	0.013	0.009	-0.301
0.007	0.014	0.179	0.013	0.027	0.062	-0.04	0.002	0.009	-0.308
0.003	0.063	0.406	0.014	0.038	0.051	-0.072	0.006	0.016	-0.301
0.026	0.091	0.586	0.01	0.042	0.022	-0.14	0.008	0.029	-0.29
0.038	0.067	0.658	0.008	0.056	0.016	-0.171	0.003	0.026	-0.284
0.011	0.041	0.669	0.014	0.065	0.027	-0.143	0.003	0.011	-0.278
0.01	0.05	0.691	0.021	0.057	0.031	-0.106	0.01	0.012	-0.28
0.031	0.071	0.697	0.022	0.057	0.025	-0.067	0.006	0.015	-0.286
0.018	0.077	0.639	0.016	0.067	0.024	0	-0.003	0.008	-0.279
-0.009	0.056	0.581	0.022	0.062	0.01	0.1	0.006	0.008	-0.272
0.007	0.021	0.59	0.023	0.047	0.001	0.181	0.017	0.006	-0.279
0.031	-0.013	0.653	0.008	0.049	0.003	0.188	0.016	-0.008	-0.281
0.013	-0.027	0.725	0.004	0.069	-0.014	0.144	0.014	-0.012	-0.271
0.011	-0.005	0.718	0.009	0.067	0.003	0.137	0.011	0.005	-0.274
0.029	0.028	0.623	0.022	0.046	0.039	0.141	0	0.014	-0.291
0.016	0.035	0.493	0.045	0.042	0.017	0.065	0	0.013	-0.294
0.002	0.014	0.349	0.047	0.043	-0.016	0.056	0.016	0.014	-0.284
0.018	-0.003	0.265	0.027	0.039	-0.016	0.187	0.026	0.01	-0.285
0.022	-0.012	0.226	0.019	0.046	-0.011	0.221	0.025	0.016	-0.294
-0.001	-0.015	0.176	0.019	0.058	-0.007	0.156	0.022	0.032	-0.297
-0.014	0.001	0.212	0.015	0.06	0.002	0.147	0.012	0.03	-0.296
0	0.028	0.351	0.016	0.053	0.005	0.151	0	0.016	-0.296
0.021	0.039	0.477	0.024	0.038	-0.015	0.157	0.001	0.009	-0.302
0.018	0.039	0.563	0.027	0.021	-0.025	0.142	0.007	0.012	-0.3
0.006	0.047	0.578	0.018	0.008	-0.023	0.014	0.008	0.016	-0.287
0.01	0.054	0.473	0.013	-0.009	-0.048	-0.079	0.009	0.017	-0.286
0.003	0.059	0.365	0.024	-0.023	-0.067	-0.023	0.011	0.016	-0.287
-0.013	0.051	0.397	0.03	-0.027	-0.064	0.012	0.011	0.02	-0.288
0	0.022	0.509	0.027	-0.012	-0.034	-0.026	0.012	0.028	-0.301
0.022	0	0.538	0.025	0.015	0.016	-0.016	0.019	0.031	-0.31
0.015	-0.006	0.429	0.029	0.013	0.007	0.111	0.086	0.019	-0.305
0.014	-0.025	0.292	0.035	-0.023	-0.006	0.264	0.204	0.004	-0.287
0.027	-0.03	0.185	0.025	-0.054	0.036	0.164	0.26	0	-0.271
0.019	0.001	0.056	0.009	-0.036	0.016	-0.091	0.271	0.007	-0.277
0.005	0.024	-0.054	0.01	0.041	-0.064	-0.108	0.297	0.012	-0.291
0.006	0.026	-0.079	0.02	0.106	-0.086	-0.007	0.227	0.005	-0.286
0.018	0.031	-0.043	0.019	0.113	-0.066	-0.007	0.04	-0.001	-0.275
0.025	0.04	0.034	0.009	0.096	-0.042	0.019	-0.145	0.005	-0.278
0.024	0.05	0.149	0.001	0.081	0.006	0.086	-0.263	0.01	-0.282
0.026	0.05	0.245	0.002	0.074	0.059	0.12	-0.247	0.007	-0.283
0.019	0.032	0.281	0.009	0.068	0.077	0.167	-0.145	0.003	-0.284
-0.004	0.022	0.312	0.011	0.059	0.067	0.168	-0.101	0.006	-0.279
-0.003	0.024	0.363	0.014	0.05	0.035	0.106	-0.054	0.018	-0.281
0.019	0.028	0.338	0.035	0.04	-0.004	0.097	0.045	0.026	-0.297
0.027	0.03	0.236	0.039	0.026	-0.017	0.106	0.051	0.019	-0.299
0.026	0.026	0.186	0.018	0.006	-0.008	0.054	-0.035	0.01	-0.285
0.016	0.023	0.236	0.014	0.007	-0.001	-0.034	-0.07	0.009	-0.274
0.004	0.022	0.32	0.025	0.034	-0.007	-0.054	-0.05	0.003	-0.281
0.016	0.013	0.403	0.026	0.046	-0.002	-0.001	-0.034	-0.011	-0.292
0.031	0.001	0.506	0.022	0.044	0.026	-0.055	-0.026	-0.012	-0.29
0.018	0.005	0.643	0.019	0.045	0.039	-0.15	-0.042	-0.002	-0.282
-0.001	0.017	0.769	0.017	0.046	0.033	-0.12	-0.11	-0.002	-0.271
-0.004	0.017	0.793	0.021	0.052	0.038	-0.104	-0.144	-0.007	-0.261
-0.016	0.006	0.701	0.028	0.065	0.035	-0.13	-0.085	0	-0.27
-0.031	0.008	0.563	0.015	0.078	0.024	-0.082	-0.028	0	-0.289
-0.019	0.026	0.386	0.001	0.086	0.026	-0.022	-0.073	-0.005	-0.296
0.003	0.032	0.201	0.021	0.091	0.013	-0.026	-0.162	0.004	-0.295
0.019	0.022	0.09	0.034	0.103	-0.013	-0.035	-0.114	0.01	-0.302
0.026	0.018	0.033	0.023	0.109	-0.015	0.007	0.031	0.002	-0.316
0.024	0.024	-0.003	0.022	0.1	0.018	0.06	0.049	-0.002	-0.309
0.027	0.027	0.039	0.024	0.093	0.069	0.106	0.059	0.003	-0.29
0.02	0.023	0.139	0.024	0.093	0.088	0.113	0.247	0.013	-0.294
-0.004	0.02	0.2	0.023	0.084	0.074	0.012	0.414	0.02	-0.305
-0.003	0.021	0.261	0.019	0.07	0.065	-0.111	0.32	0.018	-0.298
0.019	0.018	0.337	0.023	0.058	0.034	-0.146	0.052	0.013	-0.29
0.027	0.015	0.333	0.034	0.031	-0.015	-0.083	-0.099	0.006	-0.285
0.026	0.012	0.331	0.037	-0.007	-0.029	-0.014	-0.028	0.007	-0.273
0.017	0.011	0.434	0.03	-0.021	-0.019	-0.075	0.094	0.02	-0.268
0.005	0.006	0.517	0.016	-0.007	-0.008	-0.083	0.188	0.021	-0.284
0.012	0.003	0.508	0.015	0.003	0.013	0.091	0.256	0.01	-0.298
0.036	0.011	0.511	0.021	0.009	0.02	0.148	0.224	0.007	-0.296
0.047	0.01	0.558	0.015	0.025	0.003	0.064	0.145	0.012	-0.293
0.022	0.006	0.524	0.013	0.046	0.008	0.029	0.117	0.022	-0.296
0.005	0.011	0.359	0.024	0.044	-0.003	0.016	0.04	0.029	-0.302
0.011	0.005	0.143	0.029	0.024	-0.059	-0.024	-0.102	0.028	-0.326
0.001	-0.003	-0.017	0.027	0.008	-0.064	-0.066	-0.175	0.029	-0.347
-0.001	0	-0.023	0.026	-0.005	-0.017	-0.029	-0.191	0.031	-0.326
0.01	-0.002	0.061	0.028	-0.026	-0.011	0.033	-0.202	0.03	-0.296
0.011	0	0.192	0.028	-0.042	-0.042	0.04	-0.168	0.034	-0.293
0.012	0.031	0.378	0.02	-0.034	-0.007	0.13	-0.111	0.041	-0.299
0	0.056	0.413	0.018	0.005	0.082	0.263	-0.073	0.036	-0.294
-0.006	0.038	0.261	0.021	0.057	0.1	0.229	-0.039	0.024	-0.294
0.027	0.015	0.167	0.02	0.1	0.054	0.094	-0.008	0.019	-0.305
0.047	0.01	0.204	0.026	0.123	0.039	0.042	0.006	0.014	-0.305
0.031	0.005	0.232	0.031	0.107	0.054	0.093	-0.003	-0.001	-0.287
0.024	0.007	0.222	0.021	0.06	0.049	0.145	-0.012	-0.008	-0.269
0.02	0.014	0.304	0.011	0.022	-0.002	0.219	0	-0.005	-0.255
0	0.026	0.43	-0.003	0.009	-0.039	0.305	0.009	-0.004	-0.255
-0.007	0.039	0.474	-0.018	0.008	-0.022	0.288	0.008	0.001	-0.267
-0.008	0.034	0.484	-0.012	0.013	0.015	0.276	0.005	0.002	-0.274
-0.003	0.025	0.517	0.008	0.019	0.054	0.214	-0.006	0	-0.273
0.03	0.028	0.571	0.02	0.018	0.059	-0.007	-0.011	0.001	-0.272
0.042	0.028	0.595	0.027	0.02	0.043	-0.106	0.002	-0.001	-0.267
0.007	0.024	0.544	0.03	0.033	0.048	-0.026	0.002	0	-0.262
-0.011	0.023	0.477	0.026	0.041	0.042	0.051	-0.002	0.006	-0.274
-0.004	0.018	0.428	0.017	0.034	0.012	0.11	0.009	0.001	-0.288
-0.007	0.005	0.374	0.018	0.04	-0.021	0.182	0.01	-0.006	-0.287
-0.002	0.001	0.327	0.027	0.054	-0.029	0.239	0.008	-0.001	-0.284
0.023	-0.002	0.307	0.022	0.037	-0.002	0.169	0.011	0.006	-0.284
0.022	-0.003	0.302	0.014	0.015	0.021	-0.025	0.006	0.014	-0.277
-0.004	0.014	0.254	0.02	0.029	0.017	-0.143	0.005	0.015	-0.279
0	0.027	0.18	0.015	0.039	-0.001	-0.082	0.009	0.007	-0.293
0.015	0.011	0.181	0.012	0.018	-0.008	-0.025	0.004	0.008	-0.304
0	-0.009	0.257	0.027	0.002	0.012	-0.07	0.002	0.017	-0.305
-0.001	0	0.301	0.029	0.006	0.036	-0.009	0.004	0.02	-0.293
0.012	0.015	0.28	0.022	0.03	0.032	0.162	0.006	0.023	-0.28
0.009	0.016	0.308	0.024	0.066	0.024	0.247	0.012	0.029	-0.283
0.015	0.01	0.415	0.023	0.079	0.055	0.203	0.011	0.025	-0.292
0.026	0.008	0.455	0.013	0.064	0.087	0.079	0.003	0.013	-0.293
0.029	0.012	0.359	0.002	0.039	0.072	0.009	0.008	0.004	-0.285
0.019	0	0.194	0.001	0.026	0.047	0.04	0.022	-0.003	-0.283
-0.004	-0.014	0.089	0.014	0.046	0.04	0.04	0.022	-0.006	-0.289
0.001	0.007	0.168	0.017	0.074	0.03	0.003	0.016	0.004	-0.291
0.015	0.031	0.404	0.002	0.066	0.014	-0.002	0.017	0.009	-0.283
-0.003	0.036	0.618	0.003	0.043	-0.013	-0.011	0.012	-0.001	-0.283
0.004	0.052	0.65	0.026	0.035	-0.022	-0.043	0.01	-0.007	-0.293
0.04	0.057	0.551	0.04	0.032	-0.003	-0.05	0.018	-0.003	-0.294
0.035	0.037	0.485	0.041	0.034	0.016	-0.011	0.017	-0.002	-0.283
0.021	0.028	0.487	0.034	0.038	0.037	0.013	0.008	-0.002	-0.278
0.028	0.032	0.48	0.021	0.041	0.045	-0.05	0.008	-0.001	-0.282
0.018	0.027	0.441	0.018	0.04	0.035	-0.128	0.011	0	-0.279
0.005	0.029	0.402	0.023	0.028	0.039	-0.098	0.012	0.003	-0.276
0.017	0.038	0.373	0.021	0.022	-0.012	-0.042	0.01	0.009	-0.29
0.028	0.034	0.36	0.023	0.033	-0.091	-0.03	-0.005	0.017	-0.306
0.027	0.025	0.359	0.027	0.057	-0.053	-0.034	-0.013	0.03	-0.299
0.019	0.023	0.351	0.026	0.088	0.003	-0.099	-0.001	0.04	-0.293
0.001	0.028	0.344	0.021	0.104	-0.032	-0.185	0.034	0.03	-0.297
-0.011	0.027	0.348	0.021	0.096	-0.047	-0.222	0.11	0.013	-0.29
0	0.022	0.348	0.027	0.085	-0.026	-0.211	0.241	0.013	-0.287
0.023	0.027	0.335	0.03	0.08	-0.033	-0.117	0.408	0.021	-0.293
0.024	0.029	0.326	0.029	0.066	-0.02	0.006	0.422	0.018	-0.291
0	0.017	0.323	0.024	0.044	0.025	0.057	0.181	0.002	-0.289
-0.01	0.01	0.318	0.015	0.021	0.035	0.092	-0.068	-0.013	-0.282
0.004	0.015	0.32	0.005	0.001	0.036	0.201	-0.178	-0.008	-0.268
0.013	0.018	0.334	0.002	0.001	0.055	0.25	-0.202	-0.001	-0.271
0.012	0.018	0.349	0.011	0.019	0.034	0.121	-0.149	0	-0.286
0.01	0.016	0.352	0.019	0.032	-0.002	0.011	-0.095	0.013	-0.298
0.01	0.008	0.344	0.016	0.04	-0.005	0.026	-0.1	0.024	-0.301
0.019	-0.003	0.349	0.011	0.045	0.001	0.029	-0.101	0.023	-0.295
0.028	-0.017	0.361	0.013	0.051	0.009	0.036	-0.08	0.02	-0.289
0.03	-0.023	0.356	0.022	0.054	0.022	0.114	-0.064	0.019	-0.285
0.022	-0.001	0.343	0.027	0.041	0.037	0.217	-0.05	0.02	-0.295
0	0.008	0.342	0.031	0.035	0.046	0.27	-0.04	0.022	-0.301
-0.001	-0.02	0.333	0.033	0.05	0.044	0.2	-0.032	0.021	-0.285
0.026	-0.025	0.305	0.037	0.036	0.054	0.118	-0.027	0.023	-0.28
0.025	0.011	0.293	0.034	-0.009	0.063	0.115	-0.03	0.027	-0.291
0.003	0.034	0.31	0.023	-0.011	0.035	0.002	-0.023	0.018	-0.288
-0.005	0.025	0.335	0.02	0.037	0.003	-0.147	-0.007	0.006	-0.29
-0.004	0.01	0.334	0.022	0.056	0.008	-0.077	0.005	0.007	-0.304
0.007	0.006	0.311	0.022	0.039	0.002	-0.011	0.008	0.016	-0.299
0.015	0.008	0.315	0.017	0.035	-0.008	-0.073	-0.003	0.023	-0.28
0.013	0.001	0.342	0.017	0.05	0.018	-0.063	-0.013	0.023	-0.279
0.02	-0.005	0.357	0.022	0.072	-0.053	0	0	0.02	-0.289
0.033	-0.008	0.353	0.018	0.086	-0.177	0.066	0.013	0.023	-0.294
0.032	-0.013	0.337	0.01	0.082	-0.128	0.024	0.01	0.021	-0.297
0.021	-0.004	0.332	0.011	0.054	-0.026	-0.199	0.009	0.008	-0.298
0.013	0.017	0.336	0.015	0.002	-0.04	-0.344	0.022	0	-0.295
0.015	0.044	0.321	0.013	-0.035	-0.075	-0.317	0.038	0.003	-0.29
0.016	0.062	0.305	0.014	-0.041	-0.072	-0.212	0.036	0.009	-0.291
0.015	0.048	0.312	0.022	-0.044	-0.05	-0.046	0.045	0.005	-0.285
0.02	0.03	0.309	0.023	-0.026	0.031	0.037	0.125	0.005	-0.275
0.009	0.042	0.294	0.019	0.041	0.092	0.023	0.186	0.002	-0.291
-0.017	0.048	0.288	0.03	0.109	0.036	0.192	0.114	-0.012	-0.308
-0.014	0.032	0.27	0.039	0.125	0.018	0.427	0.029	-0.024	-0.295
0.011	0.03	0.258	0.025	0.117	0.076	0.35	0.055	-0.023	-0.283
0.03	0.04	0.278	0.007	0.109	0.067	0.164	0.167	-0.021	-0.292
0.029	0.034	0.306	0.004	0.102	0.023	0.075	0.283	-0.023	-0.294
0.008	0.029	0.322	0.007	0.104	0.003	-0.021	0.326	-0.015	-0.284
-0.004	0.035	0.337	0.011	0.089	0.018	-0.039	0.317	-0.006	-0.279
0.012	0.029	0.351	0.021	0.037	0.046	-0.001	0.26	-0.001	-0.278
0.023	0.019	0.35	0.035	-0.015	0.025	-0.004	0.114	0.007	-0.278
0.011	0.024	0.339	0.035	-0.055	0.011	0.057	-0.054	0.017	-0.285
0.001	0.03	0.342	0.02	-0.095	0.038	0.151	-0.179	0.021	-0.29
0.004	0.032	0.373	0.017	-0.117	0.045	0.14	-0.229	0.027	-0.287
0.005	0.031	0.392	0.031	-0.12	0.042	0.062	-0.204	0.034	-0.29
0.003	0.02	0.38	0.029	-0.126	0.033	0.034	-0.164	0.037	-0.302
0.005	-0.001	0.365	0.02	-0.113	0	0.045	-0.15	0.038	-0.305
0.005	-0.005	0.351	0.026	-0.068	-0.003	0.035	-0.17	0.036	-0.298
0.001	0.015	0.342	0.023	-0.026	0.035	0.018	-0.197	0.028	-0.295
0.009	0.022	0.349	0.012	0.028	0.045	-0.005	-0.175	0.022	-0.289
0.033	0.02	0.346	0.01	0.13	0.016	-0.037	-0.125	0.013	-0.274
0.033	0.028	0.335	0.007	0.211	0.003	-0.042	-0.101	-0.001	-0.277
0.01	0.04	0.345	0.008	0.193	0.021	0.002	-0.098	-0.006	-0.288
0.002	0.037	0.35	0.02	0.117	0.04	0.051	-0.08	-0.005	-0.276
0.006	0.021	0.326	0.02	0.062	0.042	0.031	-0.039	0.004	-0.27
0.006	0.005	0.321	0.009	0.046	0.013	0.025	-0.004	0.008	-0.278
0.006	0.002	0.367	0.009	0.056	-0.014	0.135	0.004	-0.002	-0.271
0.002	0.013	0.421	0.02	0.077	0.012	0.208	-0.001	-0.008	-0.276
0.011	0.021	0.463	0.024	0.087	0.04	0.145	-0.001	-0.005	-0.297
0.035	0.014	0.501	0.026	0.089	0.029	0.072	-0.001	-0.005	-0.294
0.029	-0.002	0.505	0.028	0.101	0.023	0.047	0.002	-0.005	-0.287
0.015	-0.014	0.464	0.028	0.108	0.02	0.035	0.017	0.008	-0.301
0.034	-0.015	0.397	0.029	0.094	0.02	0.022	0.024	0.027	-0.305
0.025	-0.012	0.255	0.021	0.084	0.024	-0.018	0.02	0.026	-0.296
-0.015	-0.02	0.043	0.016	0.091	0.012	0.014	0.031	0.011	-0.307
-0.01	-0.028	-0.064	0.028	0.09	0.016	0.208	0.035	0.007	-0.313
0.019	-0.011	0.019	0.032	0.07	0.038	0.336	0.015	0.011	-0.288
0.024	0.02	0.137	0.022	0.046	0.034	0.248	0.01	0.009	-0.271
0.021	0.027	0.194	0.02	0.032	0.023	0.09	0.037	0.001	-0.273
0.02	0.02	0.243	0.019	0.016	0.027	-0.041	0.063	0.002	-0.27
0.023	0.042	0.33	0.011	-0.001	0.019	-0.087	0.112	0.011	-0.272
0.022	0.07	0.473	0.01	-0.004	0.001	-0.008	0.18	0.013	-0.284
0.015	0.066	0.581	0.017	0.003	-0.009	0.081	0.175	0.012	-0.283
0.008	0.051	0.555	0.021	0.018	-0.009	0.078	0.093	0.017	-0.281
-0.008	0.044	0.504	0.019	0.051	0.002	-0.032	0.009	0.019	-0.288
-0.011	0.028	0.506	0.015	0.084	0.003	-0.131	-0.05	0.008	-0.295
0.015	0.005	0.476	0.016	0.099	-0.006	-0.071	-0.059	0.005	-0.298
0.019	-0.002	0.421	0.019	0.097	-0.007	-0.01	-0.016	0.015	-0.296
0.003	0	0.412	0.014	0.076	-0.016	-0.008	0.024	0.019	-0.29
0.002	-0.001	0.436	0.016	0.052	-0.008	0.114	0.032	0.017	-0.286
0.015	0.003	0.426	0.024	0.037	0.031	0.23	0.014	0.017	-0.281
0.025	0.003	0.371	0.022	0.026	-0.003	0.187	0	0.022	-0.276
0.014	-0.008	0.349	0.022	0.023	-0.062	0.044	0.001	0.024	-0.283
0.003	0.008	0.375	0.03	0.034	-0.028	-0.132	0.002	0.016	-0.298
0.006	0.045	0.389	0.033	0.04	-0.012	-0.212	-0.001	0.015	-0.301
0.006	0.058	0.391	0.028	0.003	-0.052	-0.092	-0.006	0.029	-0.29
0.005	0.048	0.381	0.025	-0.038	-0.04	0.101	-0.003	0.035	-0.287
0.005	0.032	0.344	0.025	-0.031	0.031	0.141	-0.001	0.016	-0.281
0.002	0.02	0.337	0.025	-0.022	0.049	0.094	-0.007	0.006	-0.266
0.011	0.02	0.358	0.025	-0.028	-0.007	0.216	-0.005	0.021	-0.269
0.024	0.029	0.333	0.025	-0.012	0.003	0.327	0.005	0.027	-0.285
0.016	0.027	0.297	0.023	0.023	0.054	0.084	0.012	0.018	-0.294
-0.01	0.011	0.314	0.026	0.055	0.034	-0.248	0.012	0.003	-0.292
-0.023	-0.006	0.329	0.034	0.074	0.006	-0.258	0.019	-0.007	-0.289
-0.006	-0.01	0.271	0.03	0.08	0.007	-0.058	0.038	-0.005	-0.291
0.008	-0.006	0.193	0.019	0.075	0	0.045	0.031	-0.002	-0.289
0	-0.014	0.142	0.017	0.066	0.004	0.016	0.002	0.005	-0.283
0.007	-0.025	0.056	0.017	0.057	0.028	0.032	0.007	0.013	-0.292
0.03	-0.005	-0.05	0.007	0.038	0.036	0.096	0.05	0.009	-0.31
0.031	0.035	-0.042	-0.003	0.002	0.027	0.035	0.075	-0.003	-0.315
0.006	0.048	0.093	-0.003	-0.042	0.031	-0.13	0.081	-0.015	-0.302
-0.004	0.021	0.245	0.005	-0.052	0.021	-0.222	0.133	-0.014	-0.284
0.011	-0.008	0.354	0.009	0.003	-0.014	-0.172	0.179	-0.001	-0.277
0.019	-0.008	0.429	0	0.076	-0.03	-0.088	0.123	0.012	-0.283
0.014	0.022	0.497	-0.006	0.097	-0.016	-0.045	0.025	0.018	-0.286
0.023	0.036	0.457	0.007	0.072	0.009	0.047	-0.03	0.015	-0.288
0.033	0.013	0.274	0.021	0.048	0.026	0.137	-0.019	0.009	-0.295
0.03	-0.003	0.23	0.028	0.048	0.039	0.173	0.019	0.017	-0.298
0.031	0.01	0.388	0.042	0.054	0.042	0.276	-0.002	0.032	-0.3
0.026	0.022	0.53	0.055	0.058	0.028	0.32	-0.07	0.034	-0.306
0.005	0.025	0.639	0.05	0.054	0.029	0.194	-0.087	0.027	-0.311
-0.007	0.026	0.738	0.038	0.037	-0.025	0.132	-0.058	0.034	-0.321
0.009	0.023	0.762	0.035	0.029	-0.107	0.112	-0.044	0.041	-0.317
0.019	0.028	0.689	0.03	0.017	-0.066	-0.09	-0.031	0.018	-0.285
0.004	0.038	0.589	0.011	-0.015	-0.006	-0.241	-0.053	-0.006	-0.259
0.004	0.037	0.584	-0.008	-0.003	-0.031	-0.085	-0.144	-0.007	-0.267
0.016	0.028	0.634	-0.009	0.07	-0.026	0.118	-0.184	-0.006	-0.277
0.012	0.017	0.553	-0.002	0.121	0.015	0.152	-0.112	-0.011	-0.27
0.02	0.003	0.369	0.003	0.103	0.022	0.122	-0.044	-0.009	-0.271
0.032	-0.001	0.278	0.005	0.057	0.023	0.125	-0.038	-0.006	-0.289
0.026	0.013	0.231	0.014	0.034	0.057	0.08	-0.076	-0.011	-0.292
0.032	0.009	0.12	0.024	0.029	0.077	-0.086	-0.12	-0.013	-0.279
0.056	-0.01	0.063	0.02	0.025	0.052	-0.212	-0.08	0.003	-0.281
0.056	-0.005	0.082	0.006	0.027	0.038	-0.174	0.041	0.013	-0.29
0.032	0.027	0.064	0	0.033	0.055	-0.08	0.079	0.006	-0.29
0.023	0.058	0.035	0.003	0.031	0.055	-0.058	-0.01	0.011	-0.29
0.036	0.06	0.072	0.011	0.025	0.035	-0.082	-0.062	0.018	-0.288
0.017	0.04	0.167	0.023	0.035	0.028	0.014	0.024	0.007	-0.285
-0.037	0.033	0.278	0.027	0.048	0.014	0.228	0.16	0	-0.288
-0.034	0.031	0.375	0.024	0.042	-0.011	0.336	0.313	0.004	-0.287
0.011	0.017	0.43	0.026	0.042	0.002	0.229	0.535	0.006	-0.278
0.011	0	0.435	0.03	0.057	0.033	0.071	0.676	0.001	-0.282
-0.007	-0.008	0.411	0.03	0.052	0.038	0.02	0.574	0.002	-0.296
-0.006	-0.006	0.42	0.025	0.038	0.045	0.018	0.319	0.01	-0.294
0.007	-0.004	0.49	0.023	0.039	0.052	0.01	0.071	0.011	-0.277
0.016	-0.004	0.539	0.022	0.041	0.022	-0.019	-0.095	0.008	-0.269
0.006	0.007	0.513	0.022	0.033	-0.023	-0.042	-0.232	0.003	-0.275
-0.004	0.023	0.435	0.024	0.023	-0.043	0.078	-0.373	0.006	-0.28
-0.005	0.025	0.335	0.026	0.017	-0.032	0.26	-0.397	0.024	-0.291
0.003	0.015	0.284	0.029	0.015	-0.005	0.274	-0.295	0.027	-0.308
0.026	0.009	0.325	0.034	0.009	0.027	0.188	-0.162	0.03	-0.313
0.026	0.022	0.422	0.035	-0.001	0.051	0.176	-0.026	0.05	-0.311
-0.001	0.042	0.547	0.04	-0.009	0.041	0.225	0.025	0.059	-0.314
0.003	0.043	0.657	0.049	-0.001	0.038	0.234	-0.021	0.061	-0.321
0.018	0.035	0.614	0.05	0.039	0.068	0.181	-0.057	0.061	-0.327
0.003	0.028	0.33	0.053	0.077	0.042	0.087	-0.095	0.044	-0.322
0.001	0.015	-0.031	0.053	0.068	-0.024	0.037	-0.151	0.026	-0.298
0.018	0.008	-0.272	0.037	0.051	-0.019	0.075	-0.158	0.01	-0.275
0.007	0.016	-0.289	0.022	0.072	0.02	-0.041	-0.128	-0.01	-0.27
-0.009	0.024	-0.063	0.017	0.096	-0.011	-0.284	-0.049	-0.026	-0.274
0.003	0.02	0.165	0.01	0.085	-0.055	-0.271	0.051	-0.037	-0.274
0.023	0.02	0.211	-0.003	0.044	-0.012	-0.086	0.029	-0.036	-0.275
0.03	0.035	0.242	-0.009	0.017	0.046	0.028	-0.065	-0.021	-0.274
0.026	0.045	0.425	-0.005	0.018	0.057	0.058	-0.071	-0.015	-0.271
0.026	0.037	0.708	0.001	0.024	0.082	-0.008	0.003	-0.016	-0.271
0.031	0.027	0.896	0.007	0.028	0.092	-0.085	0.099	-0.019	-0.276
0.021	0.021	0.844	0.009	0.041	0.045	-0.112	0.171	-0.021	-0.279
-0.001	0.02	0.647	0.006	0.048	0.014	-0.137	0.178	-0.011	-0.277
0.002	0.034	0.48	0.011	0.043	0.004	-0.114	0.135	0.004	-0.285
0.014	0.044	0.365	0.023	0.047	-0.009	-0.066	0.091	0.004	-0.295
0.012	0.038	0.27	0.033	0.057	0	-0.058	0.075	0.002	-0.286
0.013	0.026	0.246	0.031	0.056	0.019	-0.016	0.066	0.011	-0.281
0.005	0.011	0.279	0.023	0.056	0.026	0.028	0.057	0.022	-0.284
-0.009	0.006	0.28	0.024	0.072	0.028	-0.019	0.07	0.027	-0.279
0	0.013	0.261	0.03	0.087	0.024	-0.022	0.077	0.026	-0.284
0.025	0.01	0.28	0.022	0.082	0.026	0.048	0.075	0.026	-0.304
0.024	0.003	0.323	0.014	0.07	0.02	0.038	0.103	0.032	-0.304
-0.002	0.009	0.302	0.019	0.043	-0.007	0.036	0.134	0.027	-0.293
-0.003	0.017	0.165	0.022	0.007	-0.026	0.143	0.111	0.016	-0.289
0.025	0.011	0.051	0.023	0.005	-0.033	0.187	0.013	0.016	-0.285
0.024	0.006	0.111	0.029	0.015	-0.04	0.01	-0.123	0.017	-0.282
-0.004	0.017	0.237	0.024	0.006	-0.04	-0.183	-0.142	0.004	-0.284
-0.002	0.024	0.292	0.008	0.021	-0.039	-0.123	-0.023	-0.007	-0.286
0.023	0.024	0.355	0.006	0.052	-0.025	-0.057	0.065	-0.008	-0.282
0.021	0.019	0.481	0.017	0.057	-0.011	-0.092	0.099	-0.009	-0.279
0.008	0.016	0.526	0.023	0.046	-0.012	0.038	0.106	0.002	-0.284
0.008	0.023	0.43	0.022	0.039	0.035	0.176	0.02	0.024	-0.287
0.012	0.018	0.351	0.015	0.039	0.094	0.132	-0.097	0.025	-0.289
0.012	0	0.379	0.008	0.042	0.041	0.099	-0.156	0.018	-0.298
0	-0.002	0.431	0.014	0.042	-0.035	0.15	-0.151	0.024	-0.298
-0.003	0.006	0.434	0.024	0.034	-0.014	0.157	-0.085	0.029	-0.289
0.019	0.011	0.416	0.029	0.025	0.024	0.116	-0.013	0.025	-0.293
0.032	0.007	0.401	0.028	0.029	0.038	0.084	0	0.022	-0.296
0.019	-0.025	0.354	0.023	0.033	0.037	0.033	-0.024	0.022	-0.284
-0.003	-0.048	0.299	0.017	0.026	-0.006	-0.011	-0.027	0.029	-0.282
-0.003	-0.011	0.31	0.009	0.013	-0.036	-0.024	-0.012	0.038	-0.289
0.017	0.043	0.374	0.013	0.001	-0.017	-0.081	-0.011	0.032	-0.287
0.035	0.044	0.413	0.023	-0.005	-0.039	-0.117	-0.021	0.021	-0.279
0.044	0.012	0.392	0.021	-0.009	-0.072	-0.032	-0.016	0.02	-0.278
0.035	-0.004	0.364	0.02	-0.01	-0.04	0.082	-0.012	0.026	-0.28
0.013	-0.003	0.353	0.014	0.003	-0.014	0.135	-0.018	0.018	-0.275
0.008	0.011	0.324	-0.012	0.033	0.004	0.116	-0.016	-0.003	-0.278
0.013	0.034	0.301	-0.019	0.065	0.049	0.037	-0.012	-0.008	-0.292
0	0.05	0.284	0.013	0.077	0.062	-0.04	-0.011	0.007	-0.298
-0.003	0.046	0.244	0.037	0.055	0.037	-0.03	-0.009	0.011	-0.296
0.02	0.025	0.211	0.038	0.033	0.022	0.018	-0.009	0.003	-0.296
0.029	0.014	0.185	0.034	0.039	0.015	0.047	-0.009	-0.002	-0.3
0.02	0.019	0.182	0.026	0.048	0.006	0.15	-0.004	-0.002	-0.295
0.032	0.021	0.252	0.016	0.048	0.007	0.253	0.016	-0.004	-0.28
0.048	0.037	0.355	0.013	0.061	0.008	0.192	0.042	-0.011	-0.281
0.028	0.052	0.422	0.018	0.066	0.007	0.07	0.042	-0.009	-0.295
-0.003	0.037	0.456	0.021	0.046	0.027	0.007	0.035	-0.003	-0.292
-0.007	0.021	0.468	0.015	0.03	0.034	-0.041	0.052	-0.007	-0.281
-0.003	0.017	0.451	0.017	0.037	0.016	-0.075	0.06	-0.012	-0.278
-0.008	0.003	0.432	0.029	0.053	0.01	-0.064	0.033	-0.004	-0.284
0.004	-0.011	0.436	0.025	0.069	0.001	-0.039	-0.008	0.005	-0.3
0.015	-0.009	0.44	0.014	0.087	-0.021	-0.008	-0.033	0.011	-0.314
0.001	-0.011	0.424	0.021	0.101	-0.014	0.04	-0.031	0.015	-0.311
0.001	-0.021	0.39	0.036	0.099	0.01	0.109	-0.018	0.009	-0.307
0.012	-0.017	0.349	0.036	0.086	0.022	0.177	-0.013	0.002	-0.311
0.012	0.004	0.332	0.028	0.071	0.044	0.155	0	0.004	-0.305
0.014	0.022	0.349	0.026	0.048	0.039	0.078	0.018	0.005	-0.288
0.001	0.038	0.355	0.024	0.022	-0.01	0.073	0.035	0.006	-0.27
-0.004	0.047	0.329	0.021	0.017	-0.029	0.021	0.062	0.004	-0.264
0.031	0.038	0.32	0.017	0.02	-0.027	-0.095	0.074	-0.003	-0.279
0.042	0.031	0.34	0.013	0.008	-0.034	-0.046	0.117	-0.003	-0.294
0.013	0.033	0.35	0.018	0.002	-0.01	0.054	0.297	0.005	-0.289
0.014	0.031	0.341	0.019	0	0.03	0.023	0.463	0.01	-0.28
0.033	0.024	0.326	0.01	0.001	0.068	0.024	0.345	0.005	-0.276
0.021	0.018	0.309	0.007	0.027	0.074	0.117	0.095	0	-0.269
-0.001	0.017	0.306	0.009	0.053	0.024	0.144	-0.038	0.012	-0.275
0.001	0.015	0.317	0.007	0.049	-0.012	0.08	-0.102	0.02	-0.292
0.015	0.006	0.323	0.009	0.032	-0.012	0.033	-0.089	0.023	-0.299
0.016	-0.002	0.318	0.017	0.03	-0.027	0.01	-0.054	0.039	-0.295
-0.001	0.002	0.3	0.015	0.052	-0.036	-0.004	-0.108	0.038	-0.287
-0.01	0.021	0.256	0.01	0.064	-0.011	0.021	-0.06	0.018	-0.279
-0.006	0.04	0.2	0.014	0.048	0.05	0.036	0.085	0.005	-0.276
-0.019	0.037	0.181	0.015	0.033	0.11	0.085	0.061	-0.001	-0.28
-0.019	0.026	0.245	0.018	0.021	0.107	0.21	-0.041	-0.003	-0.288
0.008	0.021	0.334	0.036	0.001	0.081	0.256	-0.018	-0.001	-0.288
0.014	0.019	0.357	0.039	-0.003	0.066	0.131	0.025	-0.003	-0.283
0.008	0.021	0.337	0.023	0.006	0.026	-0.006	-0.065	0.003	-0.288
0.022	0.025	0.337	0.018	0.016	-0.035	-0.018	-0.198	0.017	-0.293
0.021	0.025	0.345	0.015	0.029	-0.078	-0.009	-0.198	0.032	-0.291
0.007	0.022	0.347	0.018	0.034	-0.069	-0.018	-0.124	0.052	-0.292
0.017	0.016	0.352	0.026	0.037	0.012	0.057	-0.094	0.068	-0.305
0.03	0.013	0.358	0.029	0.054	0.108	0.155	-0.046	0.067	-0.312
0.028	0.013	0.366	0.04	0.07	0.136	0.175	0.014	0.05	-0.291
0.018	0.014	0.394	0.054	0.067	0.049	0.058	-0.044	0.024	-0.271
0.01	0.013	0.437	0.049	0.041	-0.061	-0.103	-0.15	0.006	-0.278
0.009	0.012	0.466	0.037	0.013	-0.048	-0.117	-0.176	0.003	-0.28
0.012	0.016	0.469	0.038	0.022	0.013	-0.044	-0.186	-0.003	-0.272
0.014	0.018	0.437	0.033	0.069	0.014	0.006	-0.183	-0.014	-0.282
0	0.016	0.387	0.023	0.099	-0.001	0.005	-0.108	-0.023	-0.3
-0.004	0.021	0.35	0.019	0.085	-0.028	-0.051	-0.052	-0.021	-0.305
0.027	0.023	0.328	0.022	0.065	-0.066	-0.058	-0.044	-0.012	-0.303
0.049	0.011	0.321	0.022	0.061	-0.037	-0.071	-0.003	0	-0.293
0.035	0.005	0.324	0.005	0.072	0.041	-0.175	0.063	0.01	-0.275
0.014	0.02	0.334	-0.011	0.095	0.08	-0.2	0.129	0.01	-0.276
0.009	0.031	0.351	-0.007	0.102	0.081	-0.135	0.265	0.003	-0.296
0.01	0.023	0.365	0.002	0.08	0.032	-0.121	0.443	0.003	-0.304
0.009	0.009	0.369	0.013	0.054	-0.062	-0.026	0.48	0.001	-0.29
0.017	0.005	0.366	0.024	0.034	-0.077	0.147	0.301	-0.003	-0.275
0.026	0.008	0.36	0.025	-0.003	-0.047	0.147	0.056	0.003	-0.272
0.029	0.013	0.354	0.028	-0.058	-0.067	0.104	-0.134	0.014	-0.276
0.019	0.021	0.354	0.028	-0.08	-0.052	0.175	-0.297	0.021	-0.281
-0.005	0.031	0.35	0.022	-0.054	0.035	0.188	-0.309	0.018	-0.293
0.005	0.032	0.334	0.027	-0.036	0.099	0.18	-0.059	0.019	-0.307
0.039	0.02	0.325	0.03	-0.049	0.099	0.221	0.277	0.039	-0.307
0.039	0.012	0.331	0.017	-0.056	0.067	0.186	0.521	0.058	-0.298
0.016	0.021	0.335	0.011	-0.001	0.036	0.142	0.595	0.053	-0.297
-0.004	0.029	0.333	0.017	0.123	0.015	0.202	0.531	0.028	-0.304
0	0.024	0.335	0.017	0.233	-0.003	0.217	0.393	-0.006	-0.301
0.015	0.018	0.345	0.011	0.243	-0.016	0.088	0.168	-0.03	-0.292
0.002	0.014	0.354	0.015	0.157	-0.008	-0.006	-0.048	-0.032	-0.292
-0.012	0.006	0.357	0.018	0.059	-0.009	0.035	-0.098	-0.023	-0.289
0.003	0.006	0.355	0.009	-0.002	-0.025	0.058	-0.019	-0.015	-0.279
0.011	0.017	0.347	0.004	-0.031	-0.012	-0.055	-0.05	-0.008	-0.278
0.006	0.02	0.335	0.013	-0.024	-0.01	-0.224	-0.31	0.004	-0.279
0.018	0.014	0.33	0.018	0.01	-0.044	-0.258	-0.532	0.019	-0.281
0.021	0.017	0.334	0.014	0.024	-0.022	-0.161	-0.507	0.027	-0.294
-0.001	0.021	0.339	0.021	0.008	0.044	-0.101	-0.384	0.031	-0.307
-0.01	0.021	0.348	0.04	-0.004	0.047	-0.082	-0.301	0.038	-0.311
-0.006	0.019	0.357	0.043	-0.002	0.019	-0.067	-0.26	0.044	-0.306
-0.007	0.009	0.351	0.025	0.01	0.01	0.007	-0.233	0.035	-0.291
-0.007	0.002	0.337	0.009	0.03	0.014	0.104	-0.175	0.021	-0.282
-0.01	0.009	0.332	0.008	0.063	0.032	-0.012	-0.1	0.012	-0.288
-0.007	0.018	0.339	0.012	0.093	0.024	-0.264	-0.062	0.006	-0.296
0.024	0.023	0.338	0.017	0.092	-0.027	-0.312	-0.032	0.002	-0.299
0.047	0.027	0.334	0.019	0.059	-0.022	-0.033	0.058	-0.002	-0.3
0.021	0.021	0.338	0.022	0.033	0.057	0.281	0.148	-0.008	-0.298
-0.003	0.011	0.341	0.021	0.045	0.073	0.29	0.161	-0.008	-0.293
0.014	0.007	0.343	0.018	0.063	0.001	0.196	0.181	-0.008	-0.29
0.023	0.012	0.35	0.019	0.044	-0.03	0.258	0.253	-0.018	-0.283
0.019	0.031	0.352	0.012	0.012	0.037	0.3	0.279	-0.022	-0.274
0.022	0.034	0.344	0.006	0.013	0.109	0.23	0.262	-0.009	-0.275
0.012	0.018	0.329	0.017	0.046	0.088	0.271	0.262	-0.002	-0.283
-0.001	0.012	0.315	0.024	0.072	0.052	0.318	0.241	-0.008	-0.289
0.011	0.015	0.31	0.018	0.072	0.062	0.085	0.178	-0.006	-0.293
0.022	0.015	0.313	0.015	0.052	0.053	-0.136	0.068	-0.001	-0.291
0.018	0.014	0.323	0.015	0.035	0.033	-0.017	-0.05	-0.007	-0.286
0.016	0.015	0.331	0.014	0.039	0.035	0.233	-0.084	-0.001	-0.281
0.018	0.014	0.333	0.017	0.048	0.032	0.316	-0.112	0.018	-0.279
0.019	0.015	0.334	0.02	0.058	0.031	0.191	-0.175	0.018	-0.281
0.009	0.023	0.339	0.018	0.092	0.036	0.028	-0.171	0.016	-0.289
0	0.038	0.354	0.019	0.124	0.031	-0.04	-0.087	0.036	-0.307
0	0.037	0.382	0.028	0.119	0.029	-0.076	0.074	0.057	-0.324
0	0.024	0.397	0.037	0.085	0.032	-0.247	0.196	0.068	-0.334
0.007	0.016	0.388	0.04	0.03	0.011	-0.416	0.12	0.079	-0.334
0.017	0.01	0.374	0.032	-0.03	-0.017	-0.315	0.002	0.087	-0.319
0.019	0.01	0.365	0.023	-0.081	-0.037	-0.09	-0.004	0.083	-0.306
0.006	0.018	0.367	0.032	-0.109	-0.049	0.022	-0.011	0.066	-0.296
-0.009	0.019	0.37	0.037	-0.095	-0.032	-0.007	-0.044	0.046	-0.298
0.015	0.01	0.368	0.026	-0.05	-0.01	-0.087	-0.041	0.018	-0.297
0.037	0.01	0.383	0.016	-0.014	0.002	-0.072	-0.065	-0.038	-0.234
0.018	0.018	0.41	0.015	0.002	0.022	-0.031	-0.135	-0.097	-0.127
0.017	0.02	0.425	0.015	0.023	0.013	-0.08	-0.157	-0.103	-0.043
0.034	0.018	0.392	0.014	0.04	-0.013	-0.168	-0.111	-0.063	0
0.018	0.019	0.268	0.016	0.021	-0.025	-0.206	-0.063	-0.018	-0.041
0.013	0.021	0.109	0.021	-0.01	-0.033	-0.127	-0.047	0.02	-0.229
0.04	0.015	0.034	0.027	-0.015	-0.027	0.025	-0.052	0.028	-0.46
0.04	0.003	0.102	0.031	0.015	-0.042	0.141	-0.05	0.005	-0.52
0.015	0.006	0.259	0.022	0.077	-0.05	0.151	-0.02	-0.011	-0.424
0.008	0.021	0.357	0.017	0.136	0.02	0.111	0.017	-0.007	-0.344
0.014	0.027	0.377	0.018	0.153	0.052	0.071	0.034	0.004	-0.317
0.004	0.02	0.417	0.003	0.147	-0.019	0.066	0.048	0.002	-0.309
-0.01	0.019	0.424	-0.007	0.138	-0.077	0.248	0.058	-0.007	-0.319
-0.001	0.027	0.357	0.013	0.118	-0.07	0.417	0.023	0.009	-0.324
0.021	0.031	0.315	0.025	0.096	-0.031	0.364	-0.023	0.038	-0.312
0.029	0.027	0.334	0.02	0.074	-0.004	0.437	0.015	0.041	-0.307
0.017	0.02	0.36	0.023	0.039	-0.016	0.604	0.086	0.032	-0.306
0.006	0.019	0.364	0.023	0.006	-0.027	0.437	0.108	0.031	-0.301
0.009	0.026	0.362	0.022	-0.008	0.052	0.13	0.093	0.027	-0.298
0.013	0.034	0.371	0.025	-0.016	0.135	-0.02	0.04	0.02	-0.295
0	0.03	0.374	0.023	-0.031	0.067	-0.231	-0.036	0.004	-0.296
-0.011	0.016	0.354	0.028	-0.048	-0.04	-0.376	-0.058	-0.024	-0.301
0	0.014	0.314	0.038	-0.059	-0.061	-0.17	0.027	-0.023	-0.293
0.011	0.018	0.283	0.04	-0.045	-0.035	-0.043	0.116	0.005	-0.29
0.008	0.01	0.296	0.038	0.013	-0.023	-0.198	0.074	0.011	-0.294
0.007	0.006	0.319	0.027	0.1	-0.038	-0.223	-0.032	-0.002	-0.293
0.007	0.01	0.318	0.007	0.15	0.044	-0.09	-0.088	0	-0.291
0.008	0.004	0.32	-0.002	0.122	0.162	-0.001	-0.101	0.009	-0.271
0.007	-0.009	0.325	0.005	0.067	0.109	0.112	-0.089	0.007	-0.249
0.004	-0.015	0.335	0.008	0.043	0.016	0.209	-0.047	0.007	-0.265
0.015	-0.015	0.37	0.004	0.037	0.024	0.125	0.028	0.009	-0.287
0.024	0.003	0.407	0.011	0.034	0.035	-0.011	0.117	0.003	-0.284
0.019	0.031	0.421	0.017	0.049	0.025	0.027	0.142	0	-0.287
0.026	0.029	0.421	0.013	0.055	0.042	0.17	0.135	-0.002	-0.29
0.041	0.007	0.42	0.019	0.036	0.064	0.188	0.202	-0.002	-0.278
0.034	-0.003	0.416	0.028	0.034	0.054	0.099	0.193	0.002	-0.277
0.001	-0.009	0.399	0.019	0.049	0.025	0.143	0.018	0.002	-0.281
-0.016	0.003	0.369	0.011	0.053	0.006	0.253	-0.088	0.003	-0.278
-0.002	0.04	0.35	0.016	0.051	0.006	0.216	-0.072	0.01	-0.289
0.005	0.054	0.356	0.019	0.053	-0.001	0.102	-0.007	0.017	-0.306
0.01	0.04	0.361	0.02	0.059	-0.01	-0.042	0.182	0.017	-0.309
0.027	0.03	0.362	0.023	0.071	-0.008	-0.15	0.376	0.022	-0.305
0.037	0.026	0.362	0.023	0.096	-0.028	-0.08	0.345	0.036	-0.295
0.039	0.027	0.352	0.021	0.136	-0.048	-0.048	0.118	0.039	-0.291
0.021	0.027	0.341	0.022	0.154	-0.034	-0.198	-0.151	0.032	-0.3
-0.01	0.022	0.336	0.022	0.132	-0.022	-0.206	-0.335	0.027	-0.304
-0.008	0.027	0.33	0.018	0.101	-0.023	-0.002	-0.359	0.023	-0.299
0.008	0.037	0.323	0.013	0.059	0.004	0.069	-0.248	0.018	-0.299
0.004	0.031	0.318	0.018	-0.004	0.034	-0.033	-0.082	0.012	-0.295
-0.001	0.013	0.32	0.023	-0.042	0.028	-0.085	0.038	0.012	-0.28
0.011	0.003	0.329	0.014	-0.036	0.017	-0.107	0.048	0.02	-0.271
0.023	0.012	0.333	0.007	-0.015	0.021	-0.152	0.019	0.024	-0.272
0.011	0.019	0.331	0.01	-0.006	0.021	-0.161	0.008	0.022	-0.278
-0.004	0.016	0.329	0.016	0.003	0.007	-0.151	-0.012	0.013	-0.289
0.011	0.009	0.328	0.025	0.018	0.001	-0.005	-0.029	0.005	-0.289
0.023	0	0.341	0.028	0.021	0.024	0.29	-0.007	0.004	-0.279
0.007	0.007	0.373	0.02	0.018	0.046	0.383	0.022	0.004	-0.282
0.006	0.023	0.407	0.016	0.021	0.047	0.23	0.029	0.007	-0.288
0.022	0.014	0.455	0.018	0.011	0.03	0.107	0.043	0.016	-0.279
0.011	-0.001	0.506	0.017	-0.014	0	0.059	0.059	0.013	-0.279
-0.005	0.001	0.477	0.017	-0.016	0.008	0.021	0.028	0.003	-0.289
0.006	-0.005	0.337	0.028	0.015	0.042	-0.019	-0.016	0.002	-0.283
0.031	-0.014	0.197	0.044	0.024	0.042	-0.068	-0.011	0.002	-0.275
0.028	-0.006	0.169	0.048	0.02	0.029	-0.06	-0.018	-0.001	-0.275
0.003	0.009	0.216	0.046	0.059	0.034	0.022	-0.065	-0.003	-0.282
0.006	0.033	0.259	0.045	0.095	0.035	0.033	-0.072	0.008	-0.304
0.018	0.062	0.312	0.047	0.066	0.018	-0.014	-0.021	0.023	-0.322
0.016	0.061	0.389	0.054	0.01	0.009	0.03	0.069	0.03	-0.325
0.017	0.038	0.425	0.057	-0.023	0.03	0.105	0.15	0.038	-0.324
0.009	0.025	0.379	0.044	-0.009	0.053	0.09	0.154	0.047	-0.313
-0.004	0.02	0.312	0.026	0.052	0.047	0.009	0.13	0.053	-0.295
0.004	0.013	0.289	0.017	0.106	0.029	-0.057	0.177	0.056	-0.29
0.025	0.012	0.277	0	0.12	0.021	-0.087	0.355	0.047	-0.288
0.036	0.023	0.267	-0.021	0.114	0.026	-0.111	0.552	0.016	-0.275
0.024	0.027	0.305	-0.014	0.078	0.024	-0.07	0.459	-0.022	-0.268
0.002	0.028	0.37	-0.003	0.025	0.011	0.056	0.108	-0.029	-0.276
0.005	0.036	0.405	-0.006	0.006	0.016	0.168	-0.147	-0.004	-0.278
0.017	0.033	0.397	-0.003	0.025	0.01	0.188	-0.232	0.015	-0.276
0.017	0.021	0.372	-0.004	0.036	-0.035	0.107	-0.227	0.004	-0.284
0.012	0.022	0.359	-0.003	0.032	-0.052	-0.009	-0.15	-0.011	-0.288
0.012	0.027	0.355	0.01	0.032	-0.037	-0.072	-0.069	-0.001	-0.283
0.025	0.025	0.349	0.016	0.023	-0.037	-0.064	-0.048	0.012	-0.288
0.026	0.025	0.344	0.012	0.011	-0.035	-0.034	-0.071	0.008	-0.29
0.002	0.025	0.343	0.013	0.02	-0.007	0.006	-0.086	0.001	-0.281
0.003	0.025	0.347	0.026	0.049	0.015	0.167	-0.12	-0.003	-0.282
0.016	0.027	0.345	0.038	0.069	0.018	0.404	-0.181	-0.002	-0.288
0.015	0.021	0.335	0.04	0.06	0.03	0.436	-0.177	-0.009	-0.285
0.016	0.008	0.337	0.036	0.05	0.038	0.257	-0.121	-0.016	-0.281
0.007	0.003	0.347	0.028	0.043	0.017	0.144	-0.086	-0.002	-0.282
-0.007	0.003	0.347	0.019	0.037	0.004	0.136	-0.054	0.002	-0.286
0.006	-0.004	0.344	0.016	0.051	0.019	0.102	-0.029	-0.009	-0.289
0.02	-0.009	0.345	0.018	0.058	0.014	0.054	-0.034	0.002	-0.289
0.006	0.008	0.342	0.028	0.032	-0.004	0.039	-0.035	0.015	-0.289
-0.007	0.03	0.348	0.036	0.007	0.011	0.048	-0.026	0.009	-0.289
0.003	0.023	0.373	0.025	0.007	0.035	0.041	-0.031	0.004	-0.292
0.025	0.006	0.353	0.011	0.006	0.037	-0.055	-0.028	0.011	-0.29
0.033	0.013	0.283	0.011	-0.02	0.018	-0.206	0.004	0.015	-0.278
0.02	0.018	0.258	0.011	-0.049	0.009	-0.261	0.029	0.008	-0.28
0.012	0.012	0.289	0.012	-0.042	0.03	-0.156	0.026	0.003	-0.293
0.012	0.012	0.328	0.022	0.009	0.021	0.009	0.017	0.002	-0.289
0.012	0.022	0.347	0.025	0.065	-0.013	0.099	0.013	-0.003	-0.281
0.023	0.036	0.356	0.018	0.093	-0.002	0.136	0.017	-0.005	-0.284
0.022	0.034	0.388	0.013	0.101	0.025	0.143	0.02	0.003	-0.284
0.012	0.021	0.4	0.014	0.091	0.029	0.031	0.014	0.014	-0.286
0.014	0.015	0.345	0.021	0.062	0.019	-0.13	0.01	0.013	-0.294
0.003	-0.005	0.245	0.023	0.05	0.005	-0.229	0.009	0.003	-0.294
0.004	-0.035	0.137	0.022	0.057	-0.002	-0.254	0.008	-0.001	-0.291
0.016	-0.017	0.098	0.027	0.051	-0.029	-0.153	0.01	0.004	-0.291
0.004	0.025	0.198	0.029	0.046	-0.071	0.033	0.011	0.014	-0.29
0.002	0.031	0.347	0.035	0.049	-0.054	0.049	0.013	0.019	-0.3
0.014	0.025	0.393	0.038	0.036	-0.014	-0.099	0.015	0.02	-0.31
0.014	0.031	0.343	0.034	0.008	-0.018	-0.028	0.008	0.026	-0.309
0.013	0.027	0.315	0.035	-0.019	-0.014	0.215	0.01	0.031	-0.311
0.005	0.023	0.409	0.03	-0.018	-0.006	0.277	0.02	0.03	-0.305
-0.006	0.024	0.601	0.019	0.041	-0.022	0.238	0.017	0.026	-0.287
-0.003	0.012	0.647	0.018	0.113	-0.006	0.197	0.012	0.028	-0.274
-0.001	-0.006	0.454	0.017	0.129	0.022	0.07	0.021	0.021	-0.266
-0.007	-0.008	0.305	0.01	0.096	0.002	-0.011	0.032	-0.002	-0.27
0.001	0.001	0.333	0.006	0.058	-0.006	0.088	0.028	-0.011	-0.284
0.025	-0.007	0.374	0.009	0.055	0.027	0.222	0.018	-0.01	-0.291
0.02	-0.034	0.384	0.016	0.074	0.043	0.226	0.022	-0.017	-0.288
0.006	-0.031	0.428	0.019	0.068	0.041	0.203	0.029	-0.017	-0.278
0.021	0.024	0.47	0.015	0.036	0.036	0.204	0.023	-0.011	-0.264
0.021	0.073	0.464	0.011	0.024	0.016	0.094	0.02	-0.004	-0.264
0.006	0.077	0.456	0.009	0.027	0.003	-0.031	0.017	0.023	-0.282
0.017	0.053	0.48	0.016	0.019	-0.005	-0.06	0.011	0.052	-0.298
0.028	0.031	0.489	0.028	0.025	-0.013	-0.075	0.018	0.055	-0.296
0.025	0.03	0.473	0.029	0.046	0.022	-0.056	0.025	0.055	-0.293
0.028	0.034	0.43	0.028	0.055	0.061	0.046	0.019	0.066	-0.288
0.018	0.019	0.283	0.03	0.061	0.048	0.14	0.028	0.05	-0.294
0.005	0.012	0.095	0.02	0.066	0.028	0.155	0.045	0.002	-0.317
0.017	0.019	0.014	0.013	0.069	0.016	0.124	0.045	-0.029	-0.318
0.027	0.014	0.013	0.015	0.065	0.013	0.05	0.051	-0.021	-0.299
0.026	0.012	0.082	0.015	0.047	0.046	-0.069	0.067	-0.004	-0.295
0.024	0.018	0.193	0.013	0.03	0.062	-0.155	0.057	-0.007	-0.296
0.021	0.022	0.209	0.016	0.001	0.004	-0.165	0.092	-0.016	-0.294
0.034	0.043	0.153	0.02	-0.04	-0.037	-0.113	0.214	-0.009	-0.292
0.043	0.066	0.124	0.017	-0.07	0.003	-0.039	0.236	0.002	-0.287
-0.001	0.051	0.148	0.01	-0.09	0.029	-0.008	0.088	0.006	-0.285
-0.035	0.024	0.272	0.004	-0.086	0.006	-0.033	0.004	0.009	-0.285
-0.005	0.013	0.451	0.003	-0.024	-0.027	-0.061	0.07	0.01	-0.28
0.018	0.006	0.527	0	0.07	-0.036	-0.027	0.119	0.008	-0.273
-0.002	0.002	0.484	-0.006	0.132	0.052	0.039	0.087	0.002	-0.275
-0.005	0.015	0.439	-0.001	0.141	0.129	0.02	0.085	-0.002	-0.283
0.018	0.032	0.416	0.013	0.114	0.048	-0.027	0.104	0.003	-0.283
0.027	0.03	0.37	0.019	0.083	-0.029	0.016	0.031	0.01	-0.279
0.024	0.019	0.349	0.011	0.066	0.005	0.078	-0.032	0.011	-0.281
0.015	0.014	0.414	0.011	0.054	0.032	0.043	-0.007	0.015	-0.283
0.009	0.01	0.488	0.029	0.035	0.005	-0.037	-0.05	0.03	-0.283
-0.001	0.005	0.461	0.038	0.023	-0.038	-0.036	-0.153	0.036	-0.281
-0.011	0.007	0.394	0.03	0.011	-0.053	0.013	-0.182	0.03	-0.288
-0.001	0.009	0.403	0.029	-0.025	-0.025	0.033	-0.172	0.03	-0.3
0.012	0	0.469	0.037	-0.044	-0.015	0.025	-0.136	0.03	-0.3
0.006	-0.007	0.51	0.036	-0.012	-0.024	0.049	-0.043	0.007	-0.292
0.003	0.002	0.505	0.041	0.022	0.006	0.119	0.027	-0.012	-0.292
0.018	0.001	0.495	0.053	0.02	0.046	0.051	0.014	0.006	-0.291
0.019	-0.004	0.492	0.048	0.032	0.034	-0.125	-0.021	0.025	-0.283
-0.006	0	0.501	0.037	0.086	0.006	-0.174	-0.028	0.019	-0.288
-0.008	-0.003	0.521	0.035	0.135	0.006	-0.154	-0.019	0.011	-0.297
0.016	-0.006	0.493	0.023	0.146	-0.004	-0.17	-0.02	0.001	-0.295
0.027	0.01	0.417	0.011	0.14	-0.034	-0.161	-0.027	0	-0.298
0.011	0.029	0.389	0.021	0.127	-0.047	-0.027	-0.03	0.013	-0.305
0	0.032	0.384	0.027	0.088	-0.057	0.177	-0.03	0.01	-0.3
0.013	0.027	0.307	0.012	0.034	-0.059	0.194	-0.025	-0.002	-0.287
0.022	0.026	0.186	0.008	-0.003	0.015	0.023	-0.028	0.004	-0.281
0.019	0.016	0.146	0.022	-0.013	0.088	-0.061	-0.041	0.007	-0.288
0.022	0.009	0.248	0.021	-0.011	0.05	0.088	-0.038	0.013	-0.293
0.011	0.011	0.338	0.011	-0.011	0.022	0.261	-0.016	0.025	-0.286
-0.002	0.011	0.243	0.013	-0.008	0.058	0.199	0.005	0.021	-0.281
0.013	0.008	0.059	0.021	-0.008	0.062	0.144	0.008	0.022	-0.28
0.016	0.014	-0.021	0.028	-0.024	0.019	0.241	-0.004	0.042	-0.287
-0.006	0.023	0.043	0.021	-0.026	-0.004	0.276	-0.002	0.046	-0.305
-0.019	0.025	0.169	0.008	0.013	0.056	0.235	0.011	0.034	-0.305
-0.01	0.026	0.334	0.015	0.065	0.113	0.14	0.004	0.021	-0.292
0.02	0.014	0.518	0.029	0.101	0.064	0.108	-0.008	0.005	-0.289
0.038	0.006	0.623	0.023	0.107	0.021	0.201	0.002	-0.002	-0.279
0.025	0.021	0.626	0.008	0.093	0.057	0.178	0.017	0	-0.273
0.013	0.029	0.543	0.007	0.073	0.076	0.109	0.02	-0.007	-0.278
0.013	0.029	0.391	0.011	0.046	0.04	0.147	0.019	-0.02	-0.279
0.024	0.035	0.252	0.012	0.027	-0.001	0.159	-0.001	-0.014	-0.293
0.035	0.035	0.193	0.021	0.027	0.014	0.123	-0.028	0.003	-0.303
0.023	0.031	0.232	0.027	0.037	0.061	0.058	-0.022	-0.001	-0.287
0.012	0.029	0.317	0.025	0.043	0.051	-0.037	0.002	-0.004	-0.277
0.014	0.022	0.328	0.025	0.034	0.014	-0.07	0.01	0.015	-0.286
0.016	0.023	0.275	0.022	0.029	-0.008	-0.04	0.007	0.022	-0.285
0.014	0.025	0.278	0.017	0.04	-0.026	-0.033	0.007	0.016	-0.283
0.011	0.016	0.327	0.021	0.038	-0.023	-0.039	0.013	0.016	-0.296
0.023	0.014	0.345	0.027	0.026	-0.02	-0.021	0.014	0.009	-0.297
0.033	0.026	0.334	0.029	0.034	-0.021	0	0.008	0	-0.285
0.021	0.031	0.333	0.031	0.047	0.017	0.024	0.016	-0.001	-0.284
0.015	0.028	0.337	0.021	0.05	0.035	0.004	0.042	-0.001	-0.284
0.006	0.033	0.325	0.006	0.046	-0.004	-0.072	0.062	0.003	-0.28
-0.008	0.035	0.32	0.008	0.032	-0.031	-0.066	0.07	0.012	-0.282
0.012	0.023	0.34	0.026	0.021	-0.027	0.009	0.08	0.008	-0.281
0.036	0.016	0.362	0.039	0.022	-0.009	0.023	0.069	0	-0.274
0.024	0.023	0.367	0.031	0.025	0.011	0.003	0.005	0.008	-0.271
0.001	0.024	0.363	0.015	0.025	0.009	-0.01	-0.044	0.015	-0.275
-0.006	0.015	0.367	0.004	0.023	-0.011	-0.006	-0.046	0.017	-0.282
0.006	0.015	0.359	-0.002	0.034	-0.006	-0.001	-0.071	0.022	-0.285
0.016	0.023	0.333	0.004	0.051	0.023	0.002	-0.102	0.018	-0.283
0.013	0.025	0.301	0.013	0.056	0.032	0.048	-0.085	0.005	-0.287
0.012	0.024	0.2	0.018	0.057	0.019	0.095	-0.006	-0.002	-0.291
0.014	0.023	0.046	0.02	0.054	0.002	0.109	0.126	-0.003	-0.288
0.013	0.014	0.014	0.019	0.042	0.015	0.115	0.202	-0.004	-0.285
0.009	0.004	0.14	0.021	0.038	0.046	0.029	0.202	0.002	-0.285
0.021	0.003	0.296	0.024	0.043	0.032	-0.117	0.189	0.012	-0.288
0.031	0.007	0.408	0.024	0.039	0.015	-0.156	0.098	0.017	-0.296
0.02	-0.003	0.501	0.021	0.027	0.033	-0.092	-0.069	0.012	-0.295
0.012	-0.021	0.578	0.015	0.031	0.028	-0.036	-0.162	0.006	-0.291
0.004	-0.017	0.56	0.011	0.06	0.013	-0.094	-0.124	0.019	-0.293
-0.006	-0.011	0.471	0.011	0.095	0.006	-0.206	-0.024	0.029	-0.29
0.004	-0.021	0.419	0.014	0.108	-0.019	-0.178	0.08	0.013	-0.287
0.013	-0.019	0.383	0.016	0.104	-0.036	-0.031	0.147	0.002	-0.299
0.019	0.001	0.332	0.015	0.096	-0.02	0.045	0.139	0.014	-0.308
0.031	0.031	0.339	0.018	0.079	-0.021	-0.024	0.078	0.019	-0.297
0.023	0.054	0.387	0.02	0.049	-0.045	-0.079	-0.007	0.008	-0.283
0	0.05	0.395	0.023	0.02	-0.034	-0.045	-0.074	0.001	-0.286
-0.008	0.041	0.394	0.026	0.005	-0.02	-0.003	-0.045	0.005	-0.291
0.004	0.042	0.405	0.02	0.01	-0.048	0.112	0.114	0.006	-0.291
0.014	0.035	0.385	0.021	0.032	-0.058	0.233	0.249	0.002	-0.287
0.011	0.02	0.344	0.036	0.049	-0.035	0.2	0.207	-0.001	-0.284
0.01	0.017	0.311	0.037	0.045	0.006	0.131	0.091	0.002	-0.289
0.011	0.029	0.282	0.021	0.035	0.047	0.14	0.047	0.009	-0.289
0.011	0.036	0.266	0.014	0.033	0.052	0.232	0.069	0.015	-0.286
0.01	0.028	0.246	0.019	0.04	0.051	0.3	0.111	0.019	-0.286
0.01	0.018	0.212	0.026	0.046	0.044	0.191	0.151	0.016	-0.285
0.01	0.017	0.18	0.023	0.039	0.003	0.093	0.118	0.01	-0.295
0.01	0.016	0.173	0.023	0.015	-0.029	0.165	-0.017	0.006	-0.306
0.01	0.009	0.241	0.037	-0.016	-0.023	0.17	-0.125	0.01	-0.301
0.009	0.004	0.358	0.043	-0.028	0.011	0.052	-0.164	0.018	-0.295
0.009	0.012	0.434	0.027	-0.002	0.049	0.046	-0.184	0.019	-0.292
0.009	0.02	0.473	0.012	0.038	0.055	0.15	-0.158	0.012	-0.284
0.009	0.011	0.484	0.01	0.066	0.045	0.171	-0.112	0.009	-0.284
0.009	0.006	0.454	0.013	0.077	0.047	0.113	-0.079	0.011	-0.297
0.008	0.016	0.44	0.02	0.069	0.036	0.028	-0.038	0.012	-0.298
0.007	0.015	0.45	0.024	0.05	-0.018	-0.092	-0.012	0.01	-0.284
0.008	-0.001	0.43	0.01	0.03	-0.066	-0.151	0.001	0.004	-0.279
0.007	-0.009	0.392	0.009	0.01	-0.05	-0.133	-0.003	0.002	-0.28
0.003	0.003	0.364	0.026	0.003	-0.016	-0.12	-0.07	0.002	-0.285
0.015	0.016	0.351	0.026	0.012	-0.001	-0.054	-0.138	0.005	-0.288
0.026	0.016	0.352	0.018	0.013	0.029	0.077	-0.113	0.012	-0.284
0.011	0.008	0.356	0.027	-0.005	0.059	0.136	-0.046	0.026	-0.284
0.011	-0.001	0.364	0.033	-0.024	0.069	0.075	-0.007	0.035	-0.289
0.022	0.006	0.37	0.02	-0.038	0.034	-0.008	0.015	0.031	-0.288
0.018	0.022	0.365	0.012	-0.033	-0.032	-0.002	0.02	0.025	-0.29
0.028	0.024	0.358	0.019	0.029	-0.012	0.021	0.001	0.014	-0.298
0.032	0.031	0.356	0.02	0.114	0.048	-0.036	-0.003	-0.003	-0.299
0.01	0.045	0.341	0.01	0.136	0.035	0.011	0.014	0.003	-0.292
-0.005	0.033	0.327	0.009	0.093	0.036	0.152	0.014	0.015	-0.285
0.009	0.018	0.345	0.022	0.043	0.062	0.136	0.009	0.012	-0.289
0.03	0.021	0.367	0.021	0.014	0.061	0.111	0.019	0.017	-0.291
0.025	0.025	0.361	0.008	-0.003	0.072	0.182	0.034	0.015	-0.278
0.014	0.023	0.344	0.01	-0.025	0.069	0.146	0.047	-0.005	-0.281
0.017	0.026	0.329	0.011	-0.021	0.054	0.073	0.022	-0.014	-0.3
0.008	0.029	0.315	0.007	0.032	0.06	0.073	-0.046	-0.008	-0.293
-0.004	0.029	0.297	0.017	0.082	0.042	0.073	-0.064	0	-0.271
-0.001	0.029	0.273	0.026	0.094	0.008	0.087	-0.025	0.011	-0.278
-0.001	0.026	0.258	0.027	0.073	0	0.124	-0.003	0.022	-0.297
-0.005	0.023	0.263	0.026	0.038	-0.003	0.092	0.003	0.022	-0.286
0.005	0.024	0.262	0.026	0.028	0.005	0.006	0.001	0.012	-0.276
0.013	0.022	0.247	0.025	0.041	0.037	-0.007	-0.012	0.005	-0.292
0.011	0.016	0.24	0.025	0.044	0.049	0.04	-0.015	0.012	-0.294
0.012	0.018	0.265	0.027	0.029	0.039	0.077	-0.031	0.017	-0.277
0.003	0.031	0.335	0.021	0.017	0.047	0.078	-0.015	0.011	-0.276
-0.011	0.035	0.42	0.006	0.028	0.034	0	0.104	0.012	-0.285
-0.003	0.018	0.462	0.005	0.057	-0.025	-0.051	0.195	0.019	-0.285
0.018	0.014	0.455	0.021	0.08	-0.061	-0.018	0.116	0.023	-0.292
0.027	0.019	0.43	0.026	0.085	-0.048	-0.019	-0.035	0.024	-0.3
0.012	0.004	0.403	0.02	0.075	-0.012	-0.033	-0.106	0.018	-0.294
0.004	-0.004	0.383	0.017	0.051	0.02	-0.051	-0.061	0.009	-0.285
0.006	0.01	0.37	0.017	0.027	0.02	-0.076	0.04	0.009	-0.279
-0.005	0.012	0.362	0.016	0.024	0.015	-0.057	0.112	0.007	-0.278
-0.007	0.006	0.365	0.021	0.034	0.017	-0.064	0.166	0.003	-0.292
0	0.011	0.366	0.029	0.038	-0.006	-0.11	0.225	0.009	-0.304
0.011	0.009	0.357	0.036	0.033	-0.031	-0.182	0.209	0.02	-0.295
0.022	0.001	0.35	0.037	0.031	-0.041	-0.282	0.121	0.025	-0.288
-0.002	0.002	0.338	0.023	0.043	-0.043	-0.324	0.081	0.016	-0.291
-0.017	0	0.327	0.011	0.06	-0.031	-0.257	0.077	-0.002	-0.292
0.008	0.008	0.34	0.019	0.067	-0.03	-0.105	0.043	-0.01	-0.29
0.02	0.025	0.348	0.03	0.059	-0.049	-0.006	0.001	-0.006	-0.283
0.003	0.027	0.34	0.031	0.05	-0.039	0.018	-0.044	-0.005	-0.278
-0.009	0.03	0.334	0.028	0.052	0.003	0.059	-0.074	0.003	-0.29
0.003	0.034	0.328	0.022	0.046	0.006	0.074	-0.061	0.018	-0.303
0.013	0.016	0.331	0.014	0.038	-0.003	0.111	-0.052	0.022	-0.291
0.009	0.001	0.34	0.015	0.048	0.016	0.189	-0.062	0.01	-0.28
0.008	0.012	0.346	0.023	0.053	0.012	0.161	-0.056	0.005	-0.286
0.008	0.017	0.352	0.021	0.048	0.018	0.062	-0.043	0.009	-0.294
0.005	0.009	0.349	0.019	0.05	0.055	0.075	-0.028	0.005	-0.295
0.012	0.002	0.341	0.028	0.051	0.03	0.214	0.011	0.001	-0.296
0.027	0	0.342	0.025	0.04	-0.005	0.3	0.048	0.007	-0.295
0.046	0.013	0.355	0.012	0.035	0.029	0.248	0.025	0.008	-0.285
0.057	0.03	0.365	0.013	0.042	0.052	0.157	-0.026	0.003	-0.278
0.038	0.029	0.345	0.019	0.041	0.037	0.084	-0.033	0.007	-0.287
0.007	0.027	0.328	0.016	0.031	0.035	0.083	-0.017	0.012	-0.295
-0.002	0.035	0.339	0.015	0.03	0.039	0.127	-0.017	0.011	-0.291
0.013	0.032	0.344	0.02	0.033	0.024	0.103	-0.018	0.011	-0.287
0.023	0.023	0.338	0.02	0.033	0.004	0.091	-0.012	0.013	-0.278
0.008	0.025	0.339	0.012	0.034	-0.025	0.124	-0.004	0.009	-0.271
0.006	0.027	0.335	0.011	0.035	-0.049	0.097	0.003	0.006	-0.28
0.025	0.023	0.334	0.016	0.034	-0.022	-0.04	0.005	0.011	-0.298
0.041	0.017	0.342	0.015	0.042	0.023	-0.235	0.004	0.013	-0.305
0.061	0.015	0.342	0.013	0.053	0.033	-0.292	-0.001	0.006	-0.293
0.059	0.015	0.326	0.017	0.042	0.008	-0.191	-0.003	0.002	-0.282
0.039	0.014	0.307	0.021	0.032	-0.019	-0.077	0.007	0.006	-0.283
0.036	0.018	0.298	0.015	0.04	-0.009	0.044	0.012	0.015	-0.276
0.018	0.02	0.307	0.013	0.042	0.014	0.13	0.011	0.014	-0.276
-0.002	0.02	0.312	0.024	0.038	-0.014	0.138	0.006	0.007	-0.287
0.013	0.022	0.313	0.03	0.041	-0.044	0.104	0.001	0.009	-0.289
0.013	0.024	0.319	0.026	0.039	-0.022	0.021	0.007	0.011	-0.293
0.011	0.031	0.317	0.019	0.039	-0.006	-0.125	0.016	0.005	-0.292
0.022	0.035	0.326	0.013	0.045	0.026	-0.24	0.017	0	-0.28
0.017	0.025	0.362	0.012	0.045	0.08	-0.197	0.016	0.004	-0.283
0.032	0.016	0.39	0.02	0.036	0.054	-0.044	0.011	0.016	-0.298
0.067	0.011	0.397	0.021	0.029	0.005	0.113	0.008	0.017	-0.304
0.064	0.01	0.387	0.02	0.028	0.019	0.207	0.018	0.013	-0.301
0.045	0.018	0.34	0.022	0.028	0.023	0.244	0.024	0.019	-0.294
0.034	0.022	0.292	0.015	0.036	0.005	0.312	0.017	0.017	-0.28
0.007	0.013	0.315	0.007	0.049	0.02	0.362	0.016	0.006	-0.28
-0.009	0.011	0.412	0.014	0.045	0.055	0.254	0.02	0.007	-0.298
-0.001	0.017	0.493	0.019	0.036	0.063	0.047	0.017	0.012	-0.3
-0.012	0.009	0.472	0.023	0.046	0.02	-0.011	0.008	0.015	-0.279
-0.018	0.004	0.395	0.033	0.056	-0.012	0.075	0.003	0.017	-0.276
0.013	0.012	0.332	0.029	0.052	0.012	0.099	0.012	0.018	-0.296
0.042	0.016	0.279	0.022	0.045	0.03	0.11	0.024	0.018	-0.305
0.048	0.023	0.247	0.02	0.049	0.036	0.133	0.025	0.016	-0.304
0.042	0.034	0.272	0.015	0.053	0.05	0.094	0.019	0.014	-0.3
0.019	0.034	0.326	0.013	0.042	0.004	0.08	0.016	0.013	-0.285
-0.018	0.024	0.347	0.016	0.029	-0.051	0.093	0.016	0.008	-0.277
-0.034	0.014	0.314	0.022	0.02	-0.023	0.002	0.013	0.004	-0.28
-0.022	0.011	0.265	0.028	0.015	-0.004	-0.176	0.004	0.007	-0.279
0.001	0.018	0.26	0.023	0.022	-0.029	-0.219	0.003	0.019	-0.287
0.01	0.028	0.295	0.021	0.036	-0.016	-0.075	0.013	0.023	-0.305
-0.005	0.027	0.316	0.03	0.046	0.021	0.007	0.019	0.012	-0.308
-0.007	0.02	0.352	0.031	0.049	0.029	0.033	0.013	0.006	-0.299
0.019	0.015	0.446	0.019	0.036	0.026	0.142	0.007	0.01	-0.287
0.021	0.008	0.503	0.012	0.022	0.029	0.169	0.011	0.009	-0.27
-0.004	0.008	0.449	0.016	0.032	0.013	0.041	0.015	0.001	-0.26
-0.01	0.015	0.357	0.025	0.039	0.003	-0.074	0.01	-0.003	-0.272
-0.002	0.018	0.301	0.033	0.025	0.017	-0.115	0.001	0.008	-0.289
-0.013	0.016	0.314	0.035	0.019	0.012	-0.127	0.002	0.021	-0.293
-0.026	0.017	0.365	0.035	0.016	0.004	-0.08	0.007	0.022	-0.292
-0.012	0.006	0.365	0.028	0.006	0.019	0.066	-0.002	0.026	-0.295
-0.001	-0.019	0.33	0.022	0.023	0.025	0.166	-0.011	0.026	-0.289
-0.007	-0.024	0.34	0.024	0.061	0.024	0.101	0.006	0.013	-0.28
0.002	-0.011	0.401	0.03	0.068	0.028	0.019	0.027	0.004	-0.292
0.018	-0.012	0.452	0.04	0.044	0.028	0.018	0.022	0.008	-0.305
0.004	-0.016	0.367	0.043	0.029	0.036	0.02	0.01	0.012	-0.301
-0.012	-0.019	0.113	0.022	0.041	0.051	0.014	0.007	0.008	-0.29
0.012	-0.025	-0.237	0.004	0.054	0.04	0.025	0.006	0.008	-0.287
0.034	-0.008	-0.529	0.001	0.056	0.013	0.087	0.013	0.014	-0.289
0.02	0.033	-0.456	-0.009	0.062	0.019	0.176	0.017	0.012	-0.284
0.007	0.058	-0.017	-0.015	0.058	0.037	0.209	0.004	0.005	-0.289
0.011	0.057	0.379	0.001	0.042	0.04	0.185	0.001	0.004	-0.3
0.016	0.045	0.57	0.01	0.039	0.046	0.138	0.016	0.004	-0.286
0.002	0.034	0.68	0.001	0.039	0.052	0.107	0.023	0.006	-0.27
-0.012	0.041	0.707	0.006	0.038	0.06	0.141	0.012	0.007	-0.273
0.011	0.046	0.656	0.013	0.038	0.048	0.155	0.004	0.002	-0.276
0.032	0.031	0.678	0.007	0.017	0.005	0.068	0.01	0.003	-0.286
0.018	0.022	0.732	0.019	-0.005	-0.012	-0.028	0.01	0.014	-0.297
0.008	0.031	0.629	0.038	0.008	0.007	-0.103	0.002	0.007	-0.29
0.002	0.037	0.431	0.031	0.034	0.008	-0.18	0.007	-0.008	-0.284
-0.008	0.038	0.353	0.022	0.051	-0.044	-0.134	0.024	-0.002	-0.282
-0.007	0.034	0.408	0.028	0.071	-0.094	-0.004	0.029	0.006	-0.283
-0.006	0.033	0.443	0.031	0.078	-0.076	-0.036	0.02	0.008	-0.292
-0.011	0.028	0.433	0.029	0.055	-0.039	-0.138	0.015	0.013	-0.289
-0.003	0.013	0.441	0.04	0.034	-0.025	-0.092	0.016	0.007	-0.28
0.016	0.012	0.404	0.05	0.034	-0.017	-0.04	0.022	-0.001	-0.286
0.023	0.026	0.318	0.034	0.035	-0.009	-0.101	0.013	0.005	-0.292
0.02	0.033	0.296	0.017	0.038	-0.004	-0.155	0.002	0.009	-0.285
0.018	0.03	0.326	0.021	0.059	0.016	-0.156	0.009	0.01	-0.289
0.02	0.014	0.333	0.02	0.076	0.039	-0.116	0.015	0.017	-0.3
0.021	-0.003	0.312	0.021	0.071	0.03	-0.012	0.017	0.022	-0.3
0.006	0.002	0.301	0.033	0.063	0.017	0.094	0.017	0.018	-0.297
0.005	0.012	0.332	0.031	0.059	0.038	0.159	0.009	0.012	-0.293
0.028	0.018	0.375	0.017	0.044	0.07	0.196	0.007	0.01	-0.286
0.026	0.026	0.385	0.005	0.038	0.043	0.156	0.015	0.012	-0.279
0.011	0.029	0.376	0.001	0.039	-0.016	0.045	0.019	0.013	-0.279
0.013	0.026	0.376	0.003	0.023	-0.016	-0.049	0.014	0.011	-0.294
0.015	0.015	0.387	0.01	0.002	0.001	-0.013	0.006	0.016	-0.303
0.012	0.009	0.398	0.016	0.004	0.006	0.123	0.007	0.021	-0.289
0.012	0.015	0.397	0.013	0.016	0.027	0.12	0.01	0.013	-0.276
0.012	0.013	0.393	0.011	0.02	0.027	0.043	0.008	0.01	-0.276
0.007	0.01	0.398	0.021	0.028	0.02	0.141	0.013	0.019	-0.279
0.014	0.021	0.405	0.028	0.045	0.012	0.266	0.01	0.02	-0.288
0.038	0.026	0.408	0.024	0.051	-0.002	0.24	-0.002	0.017	-0.299
0.036	0.014	0.413	0.016	0.041	0.018	0.099	-0.002	0.012	-0.299
0.009	0.004	0.406	0.004	0.028	0.016	-0.067	0.005	0.004	-0.289
0.011	0.003	0.386	0.006	0.018	-0.028	-0.087	0.01	0.012	-0.284
0.028	0.002	0.375	0.026	0.014	-0.036	0.068	0.012	0.022	-0.286
0.014	0.005	0.362	0.027	0.024	-0.016	0.151	0.011	0.016	-0.288
-0.001	0.021	0.321	0.012	0.049	0.006	0.079	0.01	0.004	-0.285
0.013	0.032	0.277	0.019	0.054	0.006	0.061	0.011	-0.004	-0.282
0.022	0.021	0.263	0.032	0.043	-0.024	0.131	0.009	-0.007	-0.283
0.016	0	0.282	0.027	0.043	-0.009	0.136	0.009	0.001	-0.284
0.024	-0.007	0.312	0.016	0.038	0.049	0.076	0.012	0.012	-0.286
0.038	0.007	0.342	0.009	0.038	0.054	0.027	0.013	0.011	-0.29
0.028	0.021	0.359	0.005	0.051	0.01	0.088	0.017	0.005	-0.296
0.006	0.016	0.348	0.006	0.049	0.013	0.221	0.018	0	-0.292
-0.003	0.001	0.314	0.02	0.039	0.058	0.204	0.004	-0.004	-0.281
0.005	-0.004	0.276	0.03	0.035	0.026	0.106	-0.003	0.003	-0.287
0.024	0.007	0.255	0.02	0.032	-0.05	0.084	0	0.015	-0.294
0.039	0.03	0.241	0.015	0.042	-0.04	-0.016	0.005	0.014	-0.283
0.015	0.039	0.192	0.025	0.059	0.001	-0.139	0.02	0.007	-0.287
-0.019	0.023	0.119	0.024	0.064	0.007	-0.147	0.027	0.007	-0.302
-0.003	0.011	0.09	0.017	0.064	0.006	-0.194	0.016	0.005	-0.296
0.018	0.004	0.141	0.022	0.06	-0.002	-0.179	0.002	-0.001	-0.287
0.012	-0.005	0.216	0.025	0.05	0.006	-0.004	-0.003	0.01	-0.298
0.02	-0.006	0.269	0.024	0.042	0.063	0.039	0.001	0.025	-0.302
0.022	-0.011	0.316	0.023	0.03	0.105	-0.076	0.004	0.022	-0.284
0.01	-0.016	0.363	0.022	0.017	0.072	-0.074	0.002	0.018	-0.271
0.01	0.015	0.392	0.025	0.018	0.024	0.024	0.002	0.021	-0.278
0.01	0.052	0.421	0.028	0.033	0.02	0.041	0.002	0.018	-0.288
0.018	0.049	0.462	0.028	0.044	0.032	-0.056	-0.001	0.016	-0.29
0.028	0.033	0.467	0.027	0.048	0.008	-0.162	0.005	0.016	-0.295
0.026	0.033	0.419	0.014	0.058	-0.03	-0.076	0.014	0.007	-0.292
0.025	0.044	0.364	0.001	0.063	-0.03	0.094	0.015	-0.001	-0.282
0.025	0.053	0.354	0.001	0.059	-0.012	0.094	0.018	-0.004	-0.284
0.024	0.04	0.386	0.01	0.048	-0.001	0.024	0.017	-0.011	-0.287
0.028	0.015	0.396	0.022	0.03	0.013	-0.001	0.001	-0.009	-0.283
0.019	0.008	0.377	0.029	0.027	0.033	0.036	-0.005	0.009	-0.284
-0.004	0.013	0.365	0.02	0.034	0.054	0.047	0.012	0.019	-0.285
-0.001	0.017	0.362	0.013	0.032	0.036	-0.1	0.019	0.013	-0.288
0.014	0.022	0.365	0.017	0.027	-0.017	-0.195	0.002	0.009	-0.292
0.001	0.027	0.366	0.02	0.019	-0.024	-0.089	-0.005	0.015	-0.295
-0.009	0.028	0.358	0.023	0.004	0.027	0.001	0.001	0.019	-0.287
-0.007	0.022	0.36	0.02	-0.013	0.075	0.016	-0.001	0.017	-0.28
-0.009	0.01	0.376	0.021	-0.025	0.073	0.111	0.002	0.019	-0.29
0.001	0.005	0.389	0.037	-0.027	0.007	0.253	0.013	0.031	-0.294
0.01	0.02	0.393	0.048	-0.03	-0.013	0.294	0.015	0.035	-0.288
0.006	0.03	0.383	0.05	-0.031	0.033	0.215	0.009	0.024	-0.296
0.015	0.023	0.368	0.059	-0.009	-0.048	0.084	0.006	0.02	-0.306
0.024	0.019	0.367	0.054	0.04	-0.159	-0.013	0.009	0.02	-0.298
0.022	0.02	0.359	0.033	0.092	-0.078	-0.058	0.011	0.013	-0.29
0.025	0.02	0.337	0.028	0.123	0.027	-0.118	0.013	0.016	-0.296
0.014	0.019	0.327	0.022	0.12	0.039	-0.132	0.017	0.016	-0.302
0.002	0.017	0.326	0.008	0.109	0.035	0.006	0.011	0.002	-0.301
0.017	0.021	0.32	0.008	0.103	-0.02	0.235	0.011	-0.001	-0.298
0.016	0.026	0.314	0.014	0.07	-0.076	0.358	0.027	0.007	-0.3
0.001	0.017	0.324	0.015	0.036	-0.036	0.243	0.037	0.004	-0.292
0.016	0.009	0.342	0.007	0.048	0.01	0.122	0.033	-0.004	-0.271
0.018	0.017	0.353	0	0.073	-0.017	0.194	0.037	-0.001	-0.273
-0.006	0.022	0.368	0.007	0.076	-0.043	0.146	0.076	0.004	-0.291
-0.004	0.015	0.389	0.014	0.063	0.027	-0.119	0.095	0.001	-0.291
0.004	0.005	0.392	0.016	0.036	0.121	-0.234	0.049	-0.004	-0.284
0.012	0.006	0.375	0.015	0.007	0.089	-0.148	0.018	0.001	-0.277
0.034	0.019	0.358	0.011	-0.002	-0.003	-0.04	0.034	0.007	-0.272
0.021	0.014	0.338	0.015	0.016	-0.01	0.064	0.04	0.003	-0.273
0.001	0.001	0.3	0.015	0.053	0.045	0.077	0.014	-0.002	-0.277
0.006	0.007	0.261	0.01	0.075	0.05	0.005	-0.044	0.003	-0.282
-0.007	0.018	0.245	0.014	0.062	0.01	0.033	-0.079	0.023	-0.289
-0.001	0.023	0.256	0.018	0.048	0.021	0.071	-0.056	0.027	-0.295
0.034	0.022	0.28	0.015	0.044	0.043	-0.095	-0.021	0.009	-0.297
0.029	0.014	0.288	0.019	0.034	0.027	-0.199	0.003	0	-0.291
0.014	0.012	0.269	0.023	0.029	0.042	0.005	0.009	0.003	-0.283
0.021	0.024	0.226	0.017	0.029	0.067	0.2	-0.013	0.01	-0.29
0.011	0.03	0.18	0.016	0.029	0.047	0.211	-0.042	0.018	-0.3
-0.003	0.024	0.18	0.024	0.035	0.066	0.217	-0.057	0.012	-0.289
0.013	0.021	0.277	0.025	0.045	0.094	0.257	-0.051	0.003	-0.279
0.016	0.022	0.417	0.017	0.055	0.04	0.303	-0.026	-0.003	-0.286
-0.011	0.019	0.471	0.011	0.058	-0.004	0.297	-0.006	-0.002	-0.287
-0.011	0.015	0.448	0.011	0.049	0.001	0.177	-0.003	0.008	-0.285
0.012	0.015	0.428	0.017	0.035	-0.009	0.107	-0.009	0.015	-0.294
0.021	0.016	0.403	0.022	0.038	0.003	0.161	-0.015	0.014	-0.297
0.015	0.015	0.377	0.018	0.053	0.037	0.149	-0.004	0.013	-0.286
0.013	0.012	0.373	0.009	0.048	-0.004	0.077	0.006	0.016	-0.279
0.027	0.022	0.37	0.011	0.033	-0.055	0.011	-0.002	0.026	-0.286
0.028	0.033	0.35	0.026	0.022	-0.014	-0.204	-0.001	0.034	-0.301
0.004	0.025	0.317	0.029	0.017	0.001	-0.391	0.012	0.029	-0.308
0	0.014	0.302	0.017	0.041	-0.054	-0.223	0.02	0.015	-0.299
0.027	0.01	0.315	0.01	0.059	-0.07	-0.047	0.025	0	-0.285
0.038	0.008	0.323	0.015	0.038	-0.036	-0.1	0.022	-0.004	-0.276
0.011	0.006	0.335	0.019	0.015	-0.02	-0.024	0.021	0.016	-0.268
0	0.01	0.366	0.017	0.015	0.008	0.155	0.03	0.03	-0.268
0.023	0.015	0.39	0.014	0.018	0.066	0.163	0.044	0.02	-0.278
0.033	0.017	0.406	0.022	0.019	0.07	-0.008	0.066	0.015	-0.291
0.03	0.019	0.407	0.029	0.029	0.014	-0.298	0.046	0.014	-0.299
0.02	0.023	0.39	0.021	0.041	-0.027	-0.409	-0.013	-0.002	-0.289
0.011	0.019	0.379	0.024	0.05	-0.022	-0.048	0.021	-0.012	-0.276
0.016	0.015	0.372	0.035	0.054	0.008	0.378	0.1	-0.004	-0.277
0.004	0.014	0.366	0.032	0.051	0.029	0.4	0.063	0.01	-0.289
-0.006	0.017	0.367	0.032	0.037	0.035	0.205	-0.032	0.019	-0.299
0.007	0.024	0.363	0.035	0.023	0.033	0.09	-0.069	0.019	-0.297
0.004	0.023	0.361	0.022	0.02	0.036	0.117	-0.062	0.013	-0.294
0.003	0.019	0.372	0.011	0.021	0.059	0.051	-0.049	0.007	-0.298
0.015	0.019	0.376	0.012	0.027	0.055	-0.202	-0.044	0.006	-0.293
0.003	0.019	0.368	0.018	0.029	0.018	-0.247	-0.015	0.009	-0.281
0	0.019	0.353	0.03	0.027	0.022	-0.022	0.09	0.003	-0.286
0.014	0.017	0.333	0.035	0.04	0.041	0.164	0.249	-0.007	-0.298
0.012	0.02	0.333	0.033	0.058	0.02	0.181	0.365	0.005	-0.302
0.009	0.026	0.343	0.034	0.058	0.004	0.097	0.4	0.024	-0.296
0.015	0.019	0.336	0.028	0.049	0.005	0.057	0.438	0.021	-0.285
0.002	0.004	0.328	0.018	0.036	-0.005	0.061	0.387	0.014	-0.279
-0.012	0.002	0.327	0.017	0.025	0.015	0.046	0.083	0.017	-0.283
0.01	0.01	0.325	0.015	0.027	0.045	0.068	-0.264	0.014	-0.293
0.029	0.011	0.323	0.011	0.034	0.027	0.127	-0.451	0.003	-0.302
0.025	0.013	0.327	0.011	0.042	0.006	0.134	-0.544	-0.001	-0.297
0.025	0.018	0.334	0.01	0.042	0.013	0.135	-0.426	0.001	-0.281
0.016	0.011	0.331	0.014	0.033	0.018	0.164	-0.061	0.004	-0.272
0.006	0.01	0.333	0.018	0.041	0.029	0.038	0.202	0.006	-0.28
0.011	0.032	0.346	0.011	0.056	0.018	-0.159	0.196	0.013	-0.294
0	0.042	0.342	0.013	0.056	-0.025	-0.162	0.022	0.016	-0.3
-0.012	0.029	0.329	0.027	0.051	-0.022	-0.196	-0.185	0.005	-0.298
-0.001	0.021	0.335	0.03	0.04	0	-0.359	-0.258	-0.003	-0.29
0.007	0.013	0.343	0.022	0.029	-0.029	-0.331	-0.191	-0.001	-0.279
0.015	0.005	0.337	0.015	0.042	-0.037	-0.163	-0.097	0.002	-0.273
0.025	0.013	0.337	0.005	0.054	-0.014	-0.063	0.003	0.007	-0.278
0.012	0.02	0.351	0.001	0.05	-0.017	-0.016	0.093	0.018	-0.288
0.01	0.017	0.363	0.018	0.045	0.016	-0.031	0.157	0.019	-0.295
0.023	0.008	0.356	0.041	0.038	0.058	-0.1	0.242	0.011	-0.294
0.022	0.002	0.337	0.031	0.031	0.031	-0.081	0.308	0.009	-0.291
0.018	0.016	0.325	0.01	0.026	0.001	0.031	0.236	0.013	-0.291
0.021	0.033	0.328	0.016	0.023	-0.02	0.08	0.085	0.016	-0.288
0.021	0.029	0.334	0.028	0.032	-0.041	0.099	-0.005	0.019	-0.285
0.012	0.024	0.336	0.028	0.038	-0.021	0.275	-0.041	0.024	-0.29
0.002	0.027	0.34	0.029	0.039	-0.007	0.415	-0.06	0.02	-0.293
0	0.021	0.339	0.024	0.049	-0.011	0.228	-0.043	0.007	-0.286
0.009	0.011	0.336	0.009	0.058	-0.005	0.036	-0.01	-0.001	-0.28
0.03	0.005	0.347	0.006	0.051	-0.012	0.14	0.008	0	-0.282
0.03	0.013	0.354	0.017	0.043	-0.023	0.246	0.01	0.008	-0.286
0.007	0.028	0.348	0.024	0.037	-0.01	0.101	-0.018	0.013	-0.289
0	0.022	0.347	0.029	0.039	0.001	-0.098	-0.05	0.008	-0.292
0.003	0.009	0.345	0.032	0.049	-0.018	-0.096	-0.038	-0.007	-0.293
-0.002	0.019	0.337	0.027	0.044	-0.022	0.009	-0.015	-0.007	-0.295
0.01	0.021	0.34	0.025	0.03	0.008	0.057	-0.012	0.012	-0.29
0.021	0.007	0.353	0.024	0.029	0.02	0.032	-0.012	0.022	-0.283
0.006	0.005	0.349	0.013	0.035	0.009	-0.014	-0.018	0.016	-0.284
0.005	0.017	0.335	0.008	0.039	-0.002	0.085	-0.037	0.013	-0.289
0.018	0.026	0.329	0.021	0.049	-0.014	0.267	-0.037	0.015	-0.293
0.013	0.023	0.333	0.023	0.061	-0.028	0.272	-0.018	0.014	-0.291
0.021	0.019	0.342	0.017	0.056	-0.008	0.126	-0.008	0.019	-0.285
0.035	0.02	0.348	0.019	0.04	0.035	0.014	-0.005	0.023	-0.283
0.024	0.018	0.347	0.017	0.033	0.027	0.101	0.001	0.018	-0.285
0.004	0.013	0.345	0.007	0.032	0.019	0.291	0.004	0.021	-0.297
-0.004	0.014	0.337	0.01	0.037	0.044	0.247	0.003	0.022	-0.305
-0.004	0.015	0.336	0.025	0.041	0.033	0.009	0.003	0.003	-0.294
0.007	0.01	0.358	0.026	0.041	-0.009	-0.115	0.003	0	-0.286
0.014	0.006	0.375	0.02	0.041	-0.02	-0.055	0.002	0.016	-0.286
0.014	0.013	0.353	0.021	0.042	0.045	-0.007	0.004	0.013	-0.283
0.015	0.018	0.322	0.022	0.047	0.096	-0.078	0.011	0.001	-0.287
0.002	0.019	0.32	0.02	0.048	0.041	-0.016	0.014	0	-0.303
0	0.024	0.328	0.023	0.042	0.025	0.183	0.009	0.006	-0.312
0.021	0.027	0.337	0.027	0.041	0.08	0.187	0.005	0.008	-0.297
0.031	0.026	0.341	0.023	0.041	0.065	0.113	0.008	0.01	-0.282
0.029	0.026	0.34	0.016	0.036	0.023	0.173	0.014	0.018	-0.284
0.017	0.024	0.343	0.013	0.031	0.013	0.152	0.015	0.029	-0.279
0.01	0.016	0.352	0.005	0.027	0.017	0.018	0.017	0.034	-0.273
0.014	0.014	0.364	0.001	0.024	0.03	-0.057	0.019	0.025	-0.285
0.002	0.014	0.361	0.019	0.026	0.029	-0.055	0.029	0.009	-0.296
-0.002	0.012	0.339	0.033	0.03	0.049	0.003	0.051	0.006	-0.286
0.021	0.019	0.333	0.022	0.024	0.099	0.008	0.059	0.007	-0.276
0.03	0.026	0.342	0.017	0.01	0.093	-0.043	0.06	0	-0.283
0.021	0.019	0.348	0.023	0.027	0.05	0.006	0.059	-0.002	-0.286
0.032	0.021	0.349	0.021	0.056	0.018	0.033	-0.007	0.001	-0.285
0.049	0.031	0.348	0.021	0.056	-0.02	-0.071	-0.087	0	-0.295
0.029	0.023	0.349	0.02	0.051	-0.039	-0.132	-0.066	0.001	-0.29
-0.007	0.01	0.347	0.008	0.049	-0.04	-0.138	0.007	0.014	-0.276
-0.002	0.016	0.336	0.004	0.041	-0.035	-0.121	0.042	0.018	-0.276
0.023	0.023	0.332	0.016	0.033	0.012	-0.007	0.049	0.007	-0.276
0.02	0.02	0.341	0.018	0.039	0.045	0.029	0.033	0.001	-0.269
0.007	0.023	0.343	0.013	0.053	0.026	-0.092	0.004	0.004	-0.279
0.009	0.026	0.342	0.023	0.046	0.001	-0.088	-0.007	0.006	-0.299
0.011	0.014	0.35	0.033	0.031	-0.033	0.02	-0.005	0.002	-0.298
0.008	0.005	0.354	0.031	0.035	-0.065	0.017	-0.001	-0.001	-0.282
0.01	0.009	0.343	0.024	0.042	-0.053	-0.004	0.011	0.006	-0.282
0.011	0.004	0.335	0.019	0.036	-0.021	0.012	0.018	0.003	-0.286
0.002	-0.002	0.332	0.015	0.037	-0.005	0.027	0.021	-0.008	-0.288
-0.009	0.011	0.327	0.016	0.043	0.017	0.054	0.027	0.008	-0.299
-0.009	0.021	0.339	0.026	0.041	0.041	0.059	0.027	0.024	-0.301
0.003	0.02	0.352	0.036	0.035	0.044	0.054	0.018	0.015	-0.289
0.01	0.012	0.352	0.031	0.031	0.027	0.058	0.015	0.007	-0.287
0.007	0.003	0.354	0.024	0.028	0.006	0.06	0.017	0.009	-0.291
0.015	0.004	0.351	0.021	0.032	0.021	0.074	0.013	0.015	-0.287
0.025	0.006	0.348	0.017	0.038	0.031	0.063	0.008	0.016	-0.284
0.027	0.009	0.357	0.023	0.045	-0.016	0.023	0.012	0.005	-0.289
0.017	0.025	0.358	0.029	0.05	-0.025	0.053	0.015	0.002	-0.289
-0.005	0.033	0.346	0.029	0.043	0.023	0.118	0.013	0.011	-0.289
-0.002	0.031	0.339	0.027	0.036	0.027	0.075	0.013	0.015	-0.294
0.013	0.03	0.343	0.015	0.042	0.026	0.028	0.012	0.015	-0.292
-0.003	0.026	0.349	0.011	0.047	0.067	0.062	0.011	0.012	-0.285
-0.007	0.027	0.351	0.024	0.046	0.076	0.019	0.014	0.009	-0.283
0.02	0.028	0.339	0.022	0.049	0.051	-0.055	0.017	0.013	-0.287
0.017	0.018	0.318	0.016	0.044	0.037	-0.003	0.015	0.018	-0.292
0.001	0.013	0.324	0.023	0.03	0.019	0.086	0.016	0.016	-0.292
0.012	0.018	0.353	0.025	0.033	0.007	0.137	0.014	0.008	-0.289
0.025	0.022	0.357	0.018	0.041	0.016	0.161	0.003	0.007	-0.288
0.023	0.02	0.343	0.007	0.04	-0.006	0.065	-0.001	0.022	-0.288
0.011	0.014	0.338	0.005	0.048	-0.024	-0.097	0.008	0.023	-0.286
0.003	0.024	0.335	0.011	0.049	0.01	-0.08	0.018	0.002	-0.297
0.005	0.034	0.329	0.014	0.042	0.004	0.079	0.022	0.004	-0.309
0.002	0.032	0.329	0.015	0.044	-0.031	0.137	0.007	0.023	-0.302
0.007	0.031	0.336	0.018	0.042	-0.009	0.047	-0.009	0.019	-0.292
0.031	0.029	0.329	0.02	0.042	-0.001	0.002	0.003	0.007	-0.289
0.033	0.023	0.307	0.013	0.056	-0.015	0.092	0.017	0.006	-0.286
0.001	0.017	0.312	0	0.068	-0.003	0.107	0.017	0	-0.29
-0.021	0.011	0.35	0.005	0.066	-0.01	0.029	0.016	-0.004	-0.297
-0.01	0.01	0.375	0.026	0.038	-0.017	0.084	0.013	0.005	-0.289
0.021	0.008	0.365	0.034	0	0.001	0.172	0.01	0.011	-0.281
0.038	-0.001	0.357	0.027	-0.022	0.009	0.138	0.01	0.013	-0.291
0.024	0.001	0.386	0.023	-0.028	-0.003	0.102	0.008	0.019	-0.299
0.012	0.006	0.416	0.025	-0.033	-0.013	0.086	0.014	0.022	-0.295
0.015	-0.002	0.433	0.025	-0.033	-0.014	0.039	0.023	0.026	-0.291
0.02	0.002	0.467	0.02	-0.022	0.002	0.021	0.015	0.026	-0.295
0.01	0.023	0.475	0.019	-0.004	0.022	-0.018	0.003	0.011	-0.295
-0.016	0.028	0.404	0.027	0.024	0.015	-0.086	0.006	-0.002	-0.281
-0.005	0.019	0.31	0.027	0.064	0.006	-0.043	0.009	0.001	-0.271
0.029	0.014	0.27	0.019	0.096	0.016	0.069	0.005	0.01	-0.282
0.025	0.007	0.273	0.016	0.108	0.004	0.088	0.015	0.01	-0.288
0.009	0.006	0.287	0.017	0.095	-0.01	-0.005	0.027	0.004	-0.279
0.013	0.024	0.29	0.018	0.069	0.011	-0.115	0.015	0.001	-0.278
0.013	0.049	0.288	0.015	0.052	0.021	-0.204	0.004	0.002	-0.29
0.012	0.048	0.259	0.016	0.044	-0.006	-0.255	0.006	0.007	-0.298
0.012	0.03	0.174	0.03	0.049	-0.02	-0.204	0.008	0.011	-0.292
0.009	0.034	0.123	0.04	0.075	-0.02	-0.083	0.017	0.008	-0.28
0.019	0.036	0.181	0.03	0.095	-0.033	0.016	0.023	0.005	-0.275
0.032	0.012	0.226	0.023	0.095	-0.032	0.077	0.019	0.005	-0.278
0.019	-0.004	0.21	0.025	0.083	-0.008	0.176	0.015	0.01	-0.288
0.004	-0.003	0.261	0.025	0.067	-0.012	0.265	0.003	0.013	-0.299
0.018	-0.002	0.377	0.026	0.058	-0.043	0.214	-0.012	0.013	-0.298
0.031	-0.006	0.451	0.022	0.044	0.011	0.156	-0.004	0.016	-0.284
0.017	-0.01	0.472	0.004	0.021	0.111	0.131	0.008	0.022	-0.276
0.006	-0.01	0.475	-0.003	0.022	0.086	0.075	0.002	0.019	-0.28
0.011	0.002	0.469	0.009	0.047	0.005	0.188	-0.003	0.013	-0.281
0.009	0.017	0.444	0.016	0.066	-0.005	0.383	-0.001	0.011	-0.285
0.005	0.02	0.419	0.013	0.083	0.012	0.258	0.009	0.013	-0.303
0.02	0.022	0.412	0.011	0.092	-0.005	-0.03	0.02	0.015	-0.312
0.021	0.022	0.409	0.018	0.081	-0.017	-0.069	0.011	0.009	-0.298
-0.004	0.013	0.403	0.025	0.05	0.078	0.007	-0.001	0.003	-0.284
-0.005	0.014	0.39	0.03	0.026	0.18	-0.019	0.007	0.006	-0.278
0.019	0.026	0.361	0.037	0.024	0.118	0.025	0.015	0.003	-0.275
0.025	0.04	0.297	0.032	0.021	0.03	0.177	0.012	0.002	-0.283
0.023	0.041	0.222	0.026	0.014	0.04	0.238	0.01	0.011	-0.291
0.021	0.015	0.213	0.039	0.02	0.057	0.161	0.005	0.015	-0.287
0.02	-0.002	0.27	0.041	0.026	0.065	0.005	-0.003	0.01	-0.284
0.033	0.011	0.323	0.025	0.023	0.07	-0.083	-0.004	0.013	-0.284
0.034	0.021	0.35	0.017	0.019	0.038	0.018	0.005	0.014	-0.289
0.011	0.031	0.37	0.027	0.012	0.01	0.155	0.017	0.007	-0.294
0.007	0.043	0.373	0.035	0.002	0.014	0.021	0.023	0.011	-0.296
0.003	0.029	0.329	0.026	-0.002	-0.005	-0.295	0.018	0.02	-0.306
-0.024	0.008	0.278	0.02	-0.013	-0.028	-0.369	0.011	0.018	-0.305
-0.017	0.004	0.311	0.02	-0.027	-0.017	-0.249	0.01	0.011	-0.285
0.029	0.008	0.409	0.01	0.003	-0.015	-0.198	0.007	0.005	-0.277
0.037	0.013	0.483	0.003	0.06	-0.016	-0.147	-0.001	0.009	-0.279
0.009	0.018	0.518	0.008	0.081	0.004	-0.037	0.001	0.012	-0.275
0.002	0.018	0.544	0.01	0.07	0.017	0.038	0.012	-0.001	-0.276
0.01	0.024	0.536	0.012	0.047	0.002	-0.014	0.015	0.003	-0.292
-0.002	0.03	0.458	0.017	0.01	-0.029	-0.142	0.01	0.022	-0.301
-0.018	0.026	0.361	0.012	-0.016	-0.039	-0.237	0.004	0.014	-0.296
0.002	0.022	0.319	0.008	-0.024	-0.03	-0.331	0	0	-0.295
0.036	0.019	0.313	0.012	-0.035	-0.03	-0.313	0.004	0.011	-0.29
0.032	0.018	0.295	0.015	-0.048	-0.016	-0.064	0.01	0.021	-0.283
0.008	0.023	0.25	0.014	-0.061	0.017	0.135	0.012	0.015	-0.289
0.002	0.031	0.191	0.014	-0.052	0.023	0.227	0.011	0.012	-0.292
0.005	0.03	0.151	0.013	0.001	0.01	0.402	0.01	0.016	-0.284
0.005	0.019	0.116	0.015	0.074	0.01	0.429	0.011	0.011	-0.28
0.004	0.014	0.103	0.022	0.117	0.021	0.215	0.01	0.001	-0.278
0.001	0.014	0.221	0.024	0.11	0.036	0.115	0.009	0.002	-0.277
0.008	0.003	0.421	0.021	0.08	0.013	0.184	0.015	0.01	-0.285
0.028	-0.001	0.524	0.016	0.087	-0.033	0.21	0.012	0.018	-0.292
0.038	0.006	0.617	0.016	0.121	-0.02	0.225	-0.004	0.018	-0.289
0.028	0.01	0.767	0.023	0.141	0.026	0.281	0	0	-0.296
0.008	0.009	0.704	0.027	0.138	0.013	0.265	0.015	-0.01	-0.307
-0.003	0.003	0.454	0.027	0.1	-0.024	0.151	0.014	0.005	-0.297
0.011	0.003	0.326	0.028	0.04	-0.013	-0.003	0.009	0.015	-0.28
0.023	0.024	0.253	0.018	0.007	0.028	-0.129	0.011	0.009	-0.28
0.007	0.045	0.16	0.009	0.008	0.046	-0.154	0.047	0.011	-0.285
0.004	0.051	0.168	0.01	0.023	0.009	-0.108	0.082	0.01	-0.286
0.026	0.041	0.188	0.008	0.035	-0.038	-0.018	0.035	0.003	-0.297
0.035	0.018	0.132	0.015	0.037	-0.018	0.069	-0.025	0.008	-0.302
0.033	0.006	0.097	0.034	0.036	0.038	0.088	-0.017	0.01	-0.293
0.026	0.013	0.091	0.032	0.036	0.029	0.074	-0.01	0.007	-0.281
0.007	0.016	0.077	0.018	0.04	-0.031	0	-0.026	0.005	-0.273
-0.003	0.014	0.122	0.019	0.044	-0.048	-0.044	-0.023	0.002	-0.277
0.001	0.013	0.254	0.026	0.044	0.002	0.018	-0.009	0.006	-0.286
0.004	0.016	0.388	0.031	0.045	0.045	-0.03	0.001	0.014	-0.297
-0.008	0.023	0.456	0.034	0.044	0.006	-0.147	0.011	0.015	-0.301
-0.02	0.022	0.468	0.032	0.037	-0.023	-0.079	0.007	0.019	-0.287
-0.008	0.019	0.471	0.021	0.035	0.026	0.039	-0.007	0.024	-0.28
0.003	0.016	0.506	0.014	0.05	0.033	0.006	-0.006	0.019	-0.291
-0.003	0.009	0.542	0.02	0.076	-0.005	-0.007	-0.007	0.009	-0.294
0.003	0.009	0.516	0.019	0.091	0.003	0.068	-0.017	0.008	-0.291
0.024	0.013	0.447	0.014	0.079	0.015	0.085	-0.005	0.013	-0.296
0.034	0.013	0.393	0.018	0.05	0.008	0.11	0.016	0.016	-0.302
0.02	0.012	0.368	0.018	0.034	0.015	0.142	0.022	0.019	-0.295
0.008	0.008	0.351	0.017	0.041	0.007	0.04	0.026	0.023	-0.287
0.02	0.021	0.327	0.019	0.041	-0.007	-0.066	0.031	0.022	-0.283
0.031	0.041	0.311	0.02	0.029	0.046	-0.091	0.031	0.016	-0.277
0.027	0.04	0.329	0.02	0.02	0.089	-0.111	0.018	0.01	-0.279
0.027	0.028	0.361	0.011	0.011	0.055	0.043	0.007	0.012	-0.294
0.027	0.02	0.362	0.012	0.002	0.057	0.311	0.008	0.018	-0.302
0.026	0.014	0.351	0.02	0.002	0.084	0.334	0.024	0.014	-0.295
0.03	0.019	0.36	0.013	0.016	0.048	0.24	0.052	0	-0.283
0.021	0.02	0.364	0.015	0.032	0.005	0.23	0.052	-0.005	-0.276
-0.001	0.013	0.359	0.028	0.038	0.011	0.159	0.01	0.003	-0.283
0.001	0.007	0.36	0.022	0.035	0.023	0.034	-0.018	0.012	-0.297
0.012	0.003	0.359	0.014	0.028	0.01	-0.042	-0.013	0.02	-0.304
0.012	0.009	0.352	0.027	0.029	-0.008	-0.078	0.036	0.019	-0.298
0.011	0.022	0.351	0.032	0.038	0	-0.041	0.115	0.001	-0.286
0	0.027	0.349	0.019	0.038	0.026	0.009	0.105	-0.004	-0.278
0	0.024	0.345	0.008	0.034	0.032	-0.029	0.028	0.007	-0.277
0.014	0.027	0.35	0.014	0.039	0.009	-0.047	0.033	0.007	-0.281
0.004	0.021	0.352	0.02	0.044	-0.021	-0.004	0.099	0	-0.285
-0.013	0.009	0.344	0.017	0.041	-0.034	0.008	0.186	0.01	-0.286
-0.002	0.012	0.34	0.023	0.039	-0.021	-0.036	0.314	0.016	-0.283
0.022	0.026	0.337	0.03	0.04	-0.012	-0.137	0.317	0.005	-0.277
0.017	0.023	0.327	0.025	0.04	-0.03	-0.189	0.141	-0.001	-0.278
0.002	0.002	0.323	0.021	0.045	-0.023	-0.103	0.015	0.001	-0.281
0.017	0.001	0.335	0.022	0.047	-0.003	-0.008	-0.004	0.002	-0.284
0.021	0.017	0.341	0.022	0.04	-0.03	-0.042	-0.056	0.004	-0.292
-0.007	0.017	0.339	0.021	0.038	-0.045	-0.054	-0.159	-0.003	-0.289
-0.006	0.018	0.342	0.02	0.043	-0.017	0.077	-0.213	-0.009	-0.28
0.019	0.026	0.346	0.021	0.035	-0.013	0.176	-0.15	-0.003	-0.286
0.016	0.022	0.345	0.018	0.03	-0.019	0.197	-0.049	-0.003	-0.292
0.003	0.018	0.338	0.011	0.046	0.016	0.139	-0.03	-0.005	-0.286
0.004	0.015	0.319	0.009	0.058	0.022	-0.033	-0.03	0.004	-0.285
0.004	0.015	0.298	0.019	0.053	-0.012	-0.09	0.038	0.007	-0.294
0.011	0.021	0.271	0.029	0.047	0.032	-0.013	0.046	0.004	-0.295
0.021	0.025	0.238	0.026	0.046	0.092	-0.013	-0.062	0.011	-0.288
0.023	0.023	0.243	0.023	0.047	0.056	0.055	-0.136	0.022	-0.283
0.01	0.021	0.275	0.021	0.049	0.02	0.261	-0.123	0.021	-0.281
-0.004	0.028	0.286	0.013	0.049	0.026	0.334	-0.102	0.017	-0.282
0.018	0.036	0.292	0.013	0.037	0.034	0.239	-0.089	0.019	-0.294
0.041	0.03	0.297	0.017	0.025	0.054	0.188	-0.05	0.017	-0.301
0.026	0.017	0.296	0.017	0.03	0.051	0.153	-0.011	0.012	-0.293
0.009	0.006	0.321	0.016	0.031	0.044	0.063	-0.012	0.006	-0.287
0.025	0.001	0.368	0.014	0.026	0.059	0.021	-0.024	0.002	-0.291
0.04	0	0.407	0.017	0.035	0.045	-0.002	-0.015	0.008	-0.284
0.016	0.006	0.427	0.025	0.043	0.013	-0.053	-0.009	0.022	-0.279
-0.007	0.016	0.425	0.02	0.037	-0.005	-0.088	-0.007	0.028	-0.291
0.008	0.016	0.41	0.011	0.041	-0.007	-0.089	0.006	0.025	-0.299
0.02	0.008	0.392	0.02	0.053	-0.022	0.053	0.009	0.019	-0.294
0.014	0.003	0.371	0.024	0.043	-0.039	0.189	-0.001	0.015	-0.288
0.015	0.011	0.35	0.014	0.027	0.014	0.071	-0.003	0.013	-0.286
0.015	0.02	0.345	0.014	0.033	0.057	-0.086	0.006	0.01	-0.286
0.012	0.02	0.348	0.019	0.049	-0.002	-0.048	0.016	0.01	-0.291
0.021	0.025	0.343	0.018	0.053	-0.032	0.08	0.017	0.017	-0.295
0.034	0.033	0.343	0.017	0.045	0.034	0.121	0.006	0.019	-0.29
0.024	0.028	0.361	0.026	0.03	0.073	0.053	0.005	0.025	-0.291
0.002	0.012	0.37	0.041	0.021	0.025	-0.011	0.017	0.034	-0.296
-0.003	0.007	0.366	0.04	0.03	-0.008	0.022	0.021	0.028	-0.293
0.001	0.015	0.37	0.023	0.054	0.021	0.077	0.021	0.006	-0.288
-0.012	0.016	0.373	0.023	0.071	0.043	0.005	0.021	-0.013	-0.294
-0.015	0.017	0.364	0.038	0.064	0.028	-0.082	0.014	-0.009	-0.3
0.007	0.02	0.353	0.043	0.045	0.003	-0.007	0.003	0.006	-0.291
0.015	0.001	0.355	0.041	0.037	0.011	0.146	-0.006	0.007	-0.286
0.011	-0.009	0.366	0.04	0.032	0.047	0.23	-0.011	0.007	-0.29
0.011	0.012	0.36	0.032	0.032	0.057	0.175	-0.011	0.01	-0.283
0.011	0.029	0.34	0.018	0.044	0.039	0.069	-0.012	0.01	-0.277
0.011	0.029	0.344	0.013	0.048	0.015	0.025	-0.017	0.018	-0.292
0.011	0.021	0.365	0.018	0.043	-0.002	-0.026	-0.022	0.02	-0.304
0.007	0.012	0.367	0.019	0.047	0.002	-0.12	-0.034	0.006	-0.299
0.018	0.012	0.346	0.013	0.054	0.011	-0.165	-0.048	0.002	-0.289
0.03	0.014	0.328	0.004	0.058	-0.011	-0.11	-0.018	0.012	-0.287
0.017	0.019	0.327	-0.006	0.06	-0.033	0.006	0.052	0.02	-0.284
0.003	0.03	0.339	-0.003	0.051	0.003	0.102	0.103	0.019	-0.28
0.016	0.026	0.348	0.01	0.041	0.023	0.125	0.127	0.01	-0.291
0.029	0.014	0.351	0.017	0.038	-0.016	0.094	0.089	0.017	-0.3
0.019	0.014	0.357	0.022	0.018	-0.031	0.069	-0.002	0.024	-0.291
-0.002	0.008	0.374	0.025	-0.003	-0.019	0.024	-0.027	0.009	-0.279
-0.012	-0.001	0.388	0.02	0.003	-0.015	-0.069	0.022	0.001	-0.269
-0.003	0.007	0.37	0.019	0.023	-0.02	-0.123	0.06	0.016	-0.275
0.019	0.013	0.337	0.027	0.03	-0.04	-0.103	0.075	0.022	-0.299
0.027	0.013	0.316	0.028	0.018	-0.049	-0.083	0.061	0.01	-0.302
0.012	0.02	0.307	0.02	0	-0.012	-0.085	0.053	0.001	-0.286
0.012	0.01	0.302	0.014	-0.013	0.038	0	0.096	0.003	-0.282
0.023	-0.011	0.288	0.012	-0.015	0.04	0.194	0.096	0.011	-0.285
0.023	0.008	0.283	0.013	-0.007	0.021	0.292	0.032	0.014	-0.283
0.022	0.047	0.316	0.012	0	0.03	0.268	0	0.014	-0.289
0.014	0.05	0.348	0.013	0.002	0.046	0.285	-0.035	0.012	-0.303
0.003	0.032	0.349	0.02	0.011	0.018	0.199	-0.084	0.007	-0.297
0.004	0.024	0.351	0.023	0.036	-0.041	-0.037	-0.053	0.004	-0.279
0.007	0.023	0.358	0.019	0.068	-0.026	-0.118	0.018	0.006	-0.275
0.005	0.023	0.337	0.015	0.091	0.041	-0.092	0.043	0.009	-0.28
0.002	0.022	0.296	0.016	0.096	0.034	-0.123	0.041	0.003	-0.287
0.012	0.022	0.262	0.016	0.082	0.017	-0.066	0.023	-0.007	-0.29
0.024	0.025	0.235	0.014	0.069	0.049	0.037	-0.02	-0.005	-0.289
0.013	0.026	0.244	0.018	0.061	0.033	0.018	-0.042	-0.001	-0.29
-0.002	0.019	0.311	0.022	0.051	-0.023	-0.063	-0.028	0.001	-0.292
0.008	0.011	0.373	0.017	0.041	-0.043	-0.075	-0.004	0.01	-0.289
0.032	0.014	0.385	0.016	0.043	-0.024	-0.048	0.029	0.01	-0.285
0.031	0.016	0.38	0.023	0.052	0.011	-0.092	0.056	0.002	-0.291
0.005	0.014	0.371	0.024	0.052	0.038	-0.163	0.064	0.006	-0.292
0.004	0.02	0.359	0.025	0.044	0.039	-0.136	0.076	0.005	-0.286
0.031	0.027	0.369	0.034	0.045	0.023	-0.021	0.089	-0.009	-0.281
0.03	0.025	0.386	0.032	0.051	0.029	0.053	0.06	-0.001	-0.278
0.007	0.024	0.38	0.017	0.05	0.03	0.05	-0.013	0.017	-0.282
0	0.024	0.358	0.009	0.041	-0.01	0.055	-0.042	0.009	-0.29
-0.001	0.027	0.336	0.019	0.026	-0.041	0.057	-0.023	0.006	-0.29
0.008	0.03	0.329	0.025	0.033	-0.023	0.072	-0.046	0.013	-0.282
0.027	0.03	0.347	0.02	0.059	0.009	0.129	-0.076	0.004	-0.284
0.027	0.019	0.376	0.017	0.064	0.015	0.081	-0.055	0.006	-0.289
0.017	0.007	0.387	0.015	0.056	-0.004	0.046	0.004	0.026	-0.285
0.003	0.017	0.392	0.01	0.052	-0.001	0.196	0.115	0.028	-0.295
0.006	0.027	0.398	0.015	0.046	0.04	0.247	0.191	0.021	-0.313
0.029	0.011	0.362	0.027	0.05	0.063	0.114	0.12	0.016	-0.303
0.02	0	0.292	0.036	0.06	0.037	0.087	-0.006	-0.001	-0.278
-0.005	0.006	0.27	0.037	0.054	-0.007	0.191	-0.06	-0.006	-0.276
-0.005	0.009	0.293	0.033	0.045	-0.034	0.282	-0.052	0.017	-0.283
0.01	0.011	0.308	0.032	0.039	-0.014	0.311	-0.043	0.03	-0.28
0.019	0.015	0.305	0.025	0.035	0.008	0.134	-0.038	0.025	-0.288
0.005	0.011	0.304	0.015	0.022	-0.038	-0.144	-0.009	0.029	-0.304
0.002	0.006	0.32	0.017	0.013	-0.057	-0.153	0.027	0.034	-0.305
0.023	0.01	0.344	0.019	0.024	0.017	-0.09	0.035	0.021	-0.292
0.032	0.018	0.36	0.012	0.038	0.056	-0.179	0.029	0.006	-0.276
0.03	0.024	0.36	0.005	0.043	0.028	-0.153	0.025	0.003	-0.278
0.023	0.036	0.354	0.002	0.047	0.038	0.003	0.017	0.005	-0.29
0.005	0.048	0.357	0.006	0.042	0.048	0.095	0.003	0.004	-0.293
-0.008	0.036	0.36	0.019	0.034	0.015	0.15	-0.019	0.012	-0.291
0.003	0.022	0.361	0.028	0.03	0.012	0.151	-0.022	0.016	-0.293
0.026	0.023	0.364	0.026	0.028	0.025	0.055	0.027	0.01	-0.292
0.021	0.022	0.366	0.02	0.031	0.026	0.026	0.081	0.007	-0.283
0.007	0.013	0.357	0.015	0.039	0.034	0.062	0.091	0.003	-0.275
0.021	0.014	0.351	0.008	0.046	0.027	0.007	0.098	0	-0.283
0.025	0.02	0.356	0.005	0.034	0.03	-0.022	0.118	0.003	-0.298
0.001	0.015	0.353	0.019	0.025	0.047	0.046	0.117	0.011	-0.3
-0.008	0.01	0.346	0.032	0.035	0.03	0.082	0.079	0.019	-0.293
-0.004	0.016	0.334	0.03	0.039	0.01	0.041	-0.015	0.019	-0.292
-0.004	0.018	0.317	0.022	0.037	0.011	-0.051	-0.112	0.02	-0.289
-0.006	0.015	0.319	0.016	0.044	0.011	-0.077	-0.114	0.018	-0.278
-0.008	0.023	0.338	0.016	0.052	0.008	-0.021	-0.077	0.008	-0.277
0.002	0.027	0.351	0.021	0.046	-0.005	-0.024	-0.081	0.012	-0.289
0.011	0.007	0.363	0.028	0.028	0.003	0.013	-0.048	0.012	-0.3
0.006	-0.013	0.35	0.033	0.028	0.039	0.163	0.052	-0.002	-0.296
0.014	-0.013	0.327	0.019	0.04	0.024	0.189	0.132	0.005	-0.286
0.029	-0.015	0.359	0.001	0.032	-0.025	0.095	0.132	0.025	-0.286
0.018	-0.033	0.402	0.006	0.027	-0.016	0.061	0.067	0.024	-0.284
-0.006	-0.034	0.374	0.017	0.039	0.022	0.041	0.008	0.015	-0.281
-0.006	0.008	0.324	0.021	0.038	0.033	-0.008	-0.019	0.007	-0.282
0.017	0.053	0.325	0.023	0.034	0.03	-0.037	-0.031	-0.013	-0.282
0.024	0.056	0.348	0.022	0.05	0.018	-0.02	-0.03	-0.027	-0.286
0.018	0.04	0.345	0.021	0.061	0.004	0.044	-0.026	-0.018	-0.292
0.024	0.029	0.335	0.022	0.056	-0.003	0.102	-0.031	-0.001	-0.284
0.015	0.022	0.337	0.022	0.052	-0.004	0.107	-0.046	0.011	-0.276
-0.011	0.021	0.337	0.02	0.057	0.002	0.075	-0.052	0.011	-0.288
-0.001	0.026	0.338	0.023	0.064	-0.013	0.02	-0.038	0	-0.3
0.03	0.027	0.346	0.03	0.069	-0.037	-0.014	-0.028	-0.008	-0.297
0.037	0.02	0.346	0.029	0.055	-0.02	0.049	-0.011	0.005	-0.285
0.032	0.009	0.337	0.024	0.009	0.008	0.14	0.022	0.018	-0.28
0.025	0.012	0.338	0.025	-0.042	0.013	0.132	0.009	0.018	-0.29
0.017	0.023	0.345	0.025	-0.047	0.014	0.114	-0.043	0.023	-0.29
0.007	0.026	0.336	0.025	-0.002	0.005	0.16	-0.052	0.033	-0.281
0	0.022	0.326	0.024	0.043	0.005	0.142	-0.032	0.027	-0.289
-0.001	0.015	0.34	0.024	0.062	0.03	0.017	-0.031	0.011	-0.298
-0.002	0.012	0.348	0.035	0.066	0.039	-0.061	-0.026	0.014	-0.296
0.007	0.016	0.333	0.042	0.06	0.027	0.007	-0.003	0.028	-0.294
0.015	0.018	0.335	0.033	0.048	0.033	0.11	0.013	0.021	-0.289
0.013	0.019	0.353	0.029	0.044	0.053	0.157	0.014	0.009	-0.285
0.016	0.025	0.351	0.031	0.046	0.052	0.193	0.015	0.014	-0.289
0.005	0.03	0.341	0.038	0.048	0.025	0.189	0.017	0.013	-0.298
-0.01	0.024	0.342	0.049	0.047	0.01	0.123	0.017	0.004	-0.298
0.011	0.02	0.351	0.041	0.039	0.044	-0.032	0.012	0.006	-0.289
0.032	0.026	0.358	0.02	0.03	0.072	-0.241	0.004	0.025	-0.293
0.026	0.022	0.369	0.01	0.03	0.007	-0.266	0.014	0.034	-0.306
0.023	0.014	0.38	0.008	0.041	-0.045	-0.21	0.037	0.019	-0.302
0.03	0.02	0.385	0.003	0.052	-0.003	-0.245	0.061	-0.006	-0.295
0.018	0.018	0.389	0	0.053	0.025	-0.172	0.074	-0.02	-0.285
-0.003	0.007	0.392	0.007	0.042	-0.008	-0.058	0.022	-0.015	-0.27
-0.001	0.004	0.395	0.01	0.035	-0.036	-0.05	-0.078	-0.008	-0.268
0.008	0.008	0.395	0.007	0.045	-0.002	-0.021	-0.107	-0.008	-0.276
0.016	0.012	0.39	0.003	0.053	0.051	-0.022	-0.05	0	-0.283
0.028	0.018	0.385	-0.003	0.049	0.033	-0.102	0.005	0.017	-0.294
0.015	0.021	0.355	-0.003	0.046	-0.022	-0.065	0.023	0.023	-0.305
0.001	0.017	0.298	-0.002	0.047	-0.046	0.081	0.02	0.019	-0.306
0.018	0.013	0.268	-0.006	0.059	-0.037	0.102	0	0.011	-0.294
0.016	0.014	0.275	-0.006	0.074	-0.011	-0.008	-0.025	0.004	-0.28
-0.002	0.016	0.286	-0.009	0.038	0.016	-0.052	-0.024	0.008	-0.272
0.019	0.01	0.299	-0.011	-0.038	0.034	0.006	-0.011	0.019	-0.269
0.044	0.008	0.323	-0.005	-0.053	0.059	0.051	-0.024	0.024	-0.281
0.031	0.022	0.337	0.011	0.001	0.084	0.035	-0.038	0.025	-0.291
0.008	0.033	0.326	0.034	0.045	0.053	0.007	-0.029	0.024	-0.285
0	0.023	0.302	0.048	0.06	-0.029	0.046	-0.062	0.012	-0.285
0.012	0.016	0.289	0.045	0.069	-0.063	0.125	-0.085	0.001	-0.29
0.02	0.018	0.301	0.039	0.071	-0.046	0.144	-0.008	-0.001	-0.28
0.018	0.019	0.316	0.028	0.056	-0.034	0.12	0.046	0.003	-0.27
0.02	0.017	0.322	0.025	0.041	0.002	0.12	0.017	0.012	-0.281
0.011	0.015	0.328	0.033	0.037	0.038	0.17	-0.001	0.01	-0.301
-0.003	0.023	0.325	0.034	0.04	0.048	0.213	0.027	-0.006	-0.3
0.01	0.028	0.31	0.024	0.046	0.062	0.201	0.123	-0.006	-0.285
0.022	0.015	0.307	0.021	0.047	0.024	0.171	0.23	0.011	-0.28
0.008	0.011	0.312	0.026	0.046	-0.052	0.138	0.259	0.017	-0.282
-0.001	0.02	0.311	0.025	0.041	-0.042	0.145	0.246	0.012	-0.285
0.001	0.023	0.308	0.021	0.031	0.003	0.137	0.237	0.008	-0.292
-0.002	0.018	0.312	0.019	0.033	-0.017	0.059	0.289	0.002	-0.294
0.008	0.013	0.323	0.024	0.039	-0.008	0.013	0.349	0	-0.284
0.02	0.01	0.333	0.027	0.034	0.043	0.014	0.219	0.004	-0.274
0.008	0.009	0.34	0.018	0.035	0.031	0.011	-0.011	0.007	-0.274
-0.004	0.014	0.352	0.015	0.04	0.059	-0.002	-0.1	0.01	-0.287
0	0.025	0.382	0.031	0.038	0.139	0.021	-0.099	0.014	-0.303
0	0.024	0.406	0.036	0.035	0.107	0.105	-0.123	0.014	-0.309
-0.005	0.016	0.401	0.018	0.033	0.046	0.088	-0.13	0.014	-0.303
0.004	0.013	0.389	0.008	0.032	0.03	-0.067	-0.104	0.015	-0.291
0.023	0.016	0.386	0.018	0.03	-0.021	-0.157	-0.079	0.015	-0.281
0.031	0.022	0.378	0.021	0.034	-0.035	-0.106	-0.063	0.016	-0.286
0.027	0.028	0.364	0.015	0.046	0.008	-0.045	-0.044	0.017	-0.299
0.027	0.026	0.358	0.016	0.046	-0.033	-0.036	-0.027	0.014	-0.295
0.028	0.025	0.362	0.023	0.035	-0.096	0.01	-0.018	0.013	-0.284
0.025	0.031	0.365	0.03	0.037	-0.041	0.002	-0.016	0.009	-0.283
0.028	0.024	0.365	0.024	0.041	0.024	-0.05	-0.02	0.008	-0.285
0.029	0.015	0.36	0.016	0.045	0.029	-0.026	-0.019	0.021	-0.283
0.014	0.022	0.346	0.022	0.05	0.02	-0.131	-0.015	0.036	-0.29
0.017	0.022	0.339	0.02	0.041	-0.018	-0.222	-0.014	0.035	-0.298
0.031	0.014	0.345	0.009	0.031	-0.034	-0.048	-0.013	0.025	-0.293
0.009	0.014	0.347	0.004	0.034	-0.005	0.055	-0.017	0.018	-0.291
-0.003	0.019	0.346	0.01	0.036	0.002	-0.027	-0.015	0.013	-0.291
0.011	0.019	0.348	0.024	0.033	-0.005	-0.007	-0.01	0.013	-0.283
0.012	0.014	0.35	0.025	0.036	0.01	0.147	-0.015	0.011	-0.281
0.009	0.011	0.354	0.016	0.052	0.033	0.261	-0.015	0.004	-0.297
0.002	0.014	0.354	0.018	0.057	0.053	0.294	0.005	0.007	-0.307
-0.009	0.018	0.342	0.018	0.039	0.051	0.258	0.013	0.01	-0.299
-0.008	0.017	0.342	0.012	0.039	0.026	0.145	-0.001	0	-0.294
-0.006	0.013	0.354	0.021	0.059	0.016	0.074	-0.005	-0.007	-0.291
-0.008	0.01	0.353	0.031	0.058	0.023	0.057	0.006	0	-0.281
-0.011	0.013	0.348	0.032	0.032	0.011	0.032	0.007	0.004	-0.281
-0.003	0.016	0.347	0.033	0.023	-0.01	0.047	-0.002	0.002	-0.288
0.016	0.016	0.352	0.032	0.028	-0.006	0.084	-0.003	0.005	-0.285
0.023	0.015	0.356	0.037	0.024	0.006	0.107	0.01	0.013	-0.277
0.021	0.014	0.347	0.046	0.024	-0.002	0.116	0.014	0.017	-0.277
0.02	0.017	0.345	0.04	0.032	-0.01	0.098	0.012	0.013	-0.289
0.017	0.021	0.35	0.022	0.034	0.005	0.067	0.018	0.01	-0.296
0.028	0.018	0.344	0.016	0.039	0.028	-0.007	0.015	0.014	-0.292
0.038	0.01	0.346	0.015	0.051	0.023	-0.089	0.003	0.008	-0.285
0.027	0.007	0.359	0.006	0.061	0.003	-0.054	0.009	-0.001	-0.284
0.019	0.01	0.355	0.009	0.065	-0.002	0.047	0.014	-0.002	-0.286
0.01	0.015	0.344	0.02	0.057	-0.008	0.056	0.005	-0.001	-0.283
-0.001	0.021	0.343	0.02	0.041	-0.018	0.016	0.004	0.002	-0.281
0.01	0.025	0.342	0.023	0.038	-0.015	0.035	0.012	0.009	-0.29
0.02	0.018	0.348	0.025	0.041	-0.015	0.028	0.018	0.012	-0.295
0.016	0.006	0.359	0.013	0.028	-0.015	-0.028	0.022	0.012	-0.286
0.019	0.011	0.355	0.008	0.017	0.002	-0.033	0.014	0.012	-0.283
0.012	0.018	0.345	0.021	0.027	0.004	-0.01	0.006	0.013	-0.294
-0.012	0.015	0.34	0.026	0.037	-0.011	0.1	0.014	0.013	-0.302
-0.012	0.016	0.336	0.023	0.041	-0.009	0.212	0.018	0.015	-0.3
0.01	0.023	0.332	0.027	0.049	-0.016	0.105	0.014	0.013	-0.297
0.018	0.028	0.332	0.028	0.051	-0.034	-0.008	0.011	0.006	-0.295
0.014	0.02	0.335	0.022	0.049	-0.029	0.057	0.004	0.005	-0.288
0.013	0.008	0.34	0.013	0.059	-0.011	0.069	0.007	0.008	-0.271
0.014	0.013	0.346	0.003	0.062	-0.002	-0.065	0.016	0.002	-0.269
0.013	0.023	0.339	0.005	0.044	-0.02	-0.106	0.012	-0.005	-0.286
0.009	0.011	0.324	0.02	0.038	-0.035	0.052	0.004	0.001	-0.285
0.019	0.009	0.313	0.025	0.049	0.006	0.212	0.002	0.004	-0.28
0.034	0.027	0.313	0.019	0.055	0.046	0.236	0.001	0.006	-0.285
0.016	0.022	0.347	0.017	0.046	0.016	0.126	0.004	0.023	-0.285
-0.02	0.007	0.374	0.015	0.041	-0.001	-0.021	0.012	0.038	-0.289
-0.02	0.016	0.327	0.007	0.055	0.018	-0.053	0.007	0.029	-0.301
0.017	0.025	0.284	0.007	0.071	0.005	0.011	0	0.017	-0.303
0.025	0.017	0.322	0.015	0.07	0.059	0.043	0.012	0.017	-0.302
-0.003	0.014	0.384	0.016	0.05	0.146	-0.006	0.02	0.015	-0.305
-0.005	0.016	0.414	0.016	0.024	0.085	-0.132	0.012	0.015	-0.302
0.021	0.011	0.394	0.027	0.011	0.033	-0.21	0.011	0.02	-0.295
0.027	0.012	0.305	0.031	0.004	0.081	-0.189	0.021	0.018	-0.298
0.018	0.023	0.227	0.019	-0.017	0.046	-0.166	0.018	0.013	-0.302
0.03	0.026	0.256	0.012	-0.054	-0.002	-0.106	0.002	0.014	-0.288
0.046	0.02	0.321	0.016	-0.077	0.034	-0.043	0	0.02	-0.28
0.021	0.017	0.349	0.023	-0.047	0.05	-0.058	0.006	0.02	-0.282
-0.001	0.017	0.374	0.025	0.019	0.061	-0.065	0.005	0.014	-0.274
0.016	0.015	0.352	0.021	0.066	0.111	-0.049	0.003	0.014	-0.264
0.017	0.022	0.247	0.018	0.079	0.118	-0.051	0.004	0.007	-0.272
0.003	0.03	0.169	0.017	0.081	0.038	-0.018	0.006	-0.007	-0.292
0.004	0.02	0.187	0.02	0.077	-0.057	0.067	0.008	-0.006	-0.294
0.006	0.015	0.247	0.027	0.062	-0.062	0.158	0.015	0.004	-0.278
0.004	0.025	0.287	0.026	0.054	0.046	0.282	0.016	0.008	-0.281
0.004	0.024	0.302	0.019	0.057	0.123	0.312	0.012	0	-0.287
0.005	0.018	0.31	0.015	0.058	0.05	0.149	0.016	-0.007	-0.282
0.003	0.022	0.323	0.007	0.061	-0.044	0.035	0.014	0.002	-0.287
0	0.027	0.345	0.006	0.056	-0.029	-0.002	0.006	0.01	-0.296
0.01	0.021	0.355	0.019	0.042	0.012	-0.097	0.007	0.005	-0.307
0.019	0.017	0.351	0.028	0.044	-0.001	-0.121	0.009	0.003	-0.311
0.018	0.021	0.384	0.027	0.056	-0.028	0.027	0.007	0.001	-0.288
0.018	0.024	0.45	0.023	0.056	-0.023	0.248	0.005	-0.004	-0.268
0.009	0.025	0.482	0.016	0.055	0.011	0.41	0.012	0.003	-0.276
0	0.021	0.508	0.016	0.047	0.044	0.394	0.022	0.016	-0.289
-0.004	0.002	0.588	0.022	0.033	0.036	0.192	0.012	0.013	-0.287
0.003	-0.002	0.593	0.027	0.042	0.014	0.085	-0.007	-0.001	-0.28
0.035	0.016	0.434	0.032	0.055	-0.007	0.165	-0.007	-0.006	-0.277
0.043	0.027	0.313	0.034	0.051	-0.031	0.136	0.014	-0.005	-0.282
0.02	0.029	0.325	0.034	0.047	0.017	0.043	0.019	0.001	-0.289
0.013	0.037	0.333	0.033	0.045	0.089	0.059	0.007	0.011	-0.29
0.005	0.036	0.317	0.021	0.048	0.069	0.088	0.012	0.014	-0.295
0.001	0.018	0.338	0.016	0.051	0.036	0.166	0.022	0.012	-0.301
0.022	0.006	0.361	0.029	0.038	0.04	0.207	0.006	0.015	-0.289
0.036	0.007	0.353	0.034	0.031	0.02	-0.035	-0.019	0.024	-0.283
0.019	0.014	0.341	0.019	0.031	-0.01	-0.278	-0.018	0.031	-0.294
0.005	0.019	0.34	0.007	0.016	-0.021	-0.191	0.015	0.031	-0.289
0.027	0.021	0.342	0.004	0.004	-0.015	-0.096	0.077	0.026	-0.288
0.05	0.021	0.339	0.01	0.017	0.011	-0.091	0.14	0.015	-0.299
0.038	0.02	0.323	0.025	0.033	0.029	0.082	0.124	0.008	-0.292
0.014	0.011	0.308	0.023	0.041	0.026	0.062	0.062	0.002	-0.284
0.009	-0.001	0.316	0.009	0.044	0.014	-0.179	0.063	0.001	-0.289
0.015	0.002	0.334	0.015	0.04	0	-0.08	0.074	0.015	-0.286
0.003	0.02	0.339	0.021	0.04	-0.009	-0.011	0.057	0.027	-0.28
-0.009	0.026	0.336	0.01	0.049	-0.033	-0.172	0.119	0.021	-0.289
0.003	0.016	0.335	0.012	0.052	-0.059	-0.042	0.174	0.004	-0.297
0.013	0.013	0.342	0.024	0.042	-0.051	0.064	0.025	-0.008	-0.293
0.011	0.015	0.35	0.026	0.032	-0.035	-0.122	-0.193	-0.003	-0.288
0.011	0.014	0.345	0.02	0.036	-0.031	-0.155	-0.227	0.01	-0.284
0.004	0.014	0.341	0.02	0.049	-0.033	0.014	-0.142	0.009	-0.276
-0.008	0.014	0.344	0.028	0.051	-0.031	0.118	-0.091	0	-0.281
-0.009	0.014	0.343	0.028	0.037	-0.007	0.083	-0.037	0.005	-0.292
0.004	0.012	0.335	0.019	0.025	0.007	0.054	0.077	0.016	-0.291
0.009	0.015	0.331	0.017	0.03	-0.012	0.185	0.172	0.016	-0.29
0.008	0.022	0.34	0.018	0.03	-0.011	0.352	0.133	0.023	-0.293
0.018	0.021	0.348	0.014	0.019	0.026	0.232	0.005	0.03	-0.288
0.014	0.017	0.34	0.012	0.016	0.031	-0.105	-0.048	0.015	-0.28
0.015	0.016	0.334	0.019	0.023	0	-0.2	-0.047	0.005	-0.281
0.029	0.02	0.333	0.025	0.035	-0.006	-0.039	-0.06	0.012	-0.293
0.006	0.024	0.331	0.026	0.046	0.015	0.047	-0.025	0.007	-0.299
-0.008	0.016	0.333	0.028	0.045	0.029	0.006	0.026	-0.008	-0.294
0.019	0.011	0.327	0.022	0.037	0.008	0.006	0.034	-0.008	-0.294
0.018	0.019	0.319	0.006	0.041	-0.027	0.131	0.023	0.008	-0.289
0.004	0.024	0.326	-0.001	0.04	-0.015	0.186	-0.012	0.025	-0.278
0.005	0.018	0.336	0.006	0.029	0.013	0.076	-0.043	0.04	-0.284
0.005	0.011	0.341	0.015	0.029	0.015	0.013	-0.018	0.045	-0.292
0.013	0.012	0.345	0.024	0.039	0.01	0.025	-0.001	0.033	-0.29
0.023	0.016	0.341	0.019	0.041	0.003	0.006	-0.02	0.014	-0.292
0.021	0.014	0.336	0.013	0.039	0.012	0.004	-0.013	0.009	-0.288
0.019	0.016	0.342	0.021	0.042	0.032	0.037	0.002	0.009	-0.276
0.019	0.022	0.343	0.024	0.052	0.015	0.026	-0.007	0.001	-0.281
0.019	0.026	0.335	0.024	0.049	-0.016	0.012	-0.006	-0.005	-0.294
0.022	0.022	0.336	0.028	0.036	-0.021	0.092	0.01	-0.005	-0.29
0.01	0.015	0.339	0.028	0.034	-0.002	0.191	0.01	0.002	-0.291
-0.002	0.011	0.341	0.023	0.029	0.026	0.245	0.008	0.013	-0.299
0.012	0.015	0.348	0.021	0.019	0.029	0.275	0.016	0.014	-0.287
0.017	0.018	0.348	0.022	0.033	0.003	0.18	0.013	0.015	-0.278
-0.007	0.018	0.344	0.014	0.055	-0.017	-0.006	0.005	0.026	-0.295
-0.023	0.017	0.345	0.012	0.055	0.001	-0.074	0.006	0.024	-0.304
0.001	0.014	0.342	0.027	0.051	0.026	-0.148	0.007	0.007	-0.292
0.031	0.022	0.34	0.03	0.049	0.043	-0.34	0.006	0	-0.283
0.026	0.029	0.348	0.02	0.047	0.068	-0.305	0.014	0.001	-0.284
0.015	0.02	0.351	0.017	0.048	0.076	0.046	0.029	-0.003	-0.283
0.008	0.016	0.349	0.021	0.048	0.071	0.305	0.039	0	-0.285
-0.004	0.022	0.349	0.024	0.039	0.049	0.246	0.04	0.009	-0.297
0.003	0.017	0.351	0.023	0.03	0.014	0.068	0.042	0.009	-0.3
0.025	0.016	0.349	0.019	0.032	0.028	0.001	0.023	0.002	-0.281
0.034	0.022	0.338	0.018	0.039	0.033	-0.017	-0.028	-0.001	-0.273
0.021	0.014	0.334	0.013	0.044	-0.014	-0.134	-0.051	0.004	-0.28
0.01	0.006	0.344	0.01	0.051	-0.031	-0.202	-0.025	0.01	-0.282
0.013	0.011	0.353	0.027	0.053	-0.006	-0.062	0.006	0.014	-0.286
0.013	0.012	0.356	0.04	0.042	0.017	0.063	0.02	0.016	-0.3
0.011	0.017	0.352	0.034	0.035	0.029	0.059	0.02	0.006	-0.308
0.012	0.027	0.334	0.028	0.045	0.03	0.06	0.01	-0.004	-0.3
0.013	0.026	0.324	0.02	0.053	-0.008	0.033	0.003	0.004	-0.288
0.003	0.019	0.334	0.012	0.046	-0.061	-0.04	0.002	0.013	-0.284
-0.005	0.024	0.34	0.017	0.042	-0.042	-0.114	0.007	0.012	-0.285
-0.009	0.038	0.338	0.021	0.038	0.008	-0.11	0.019	0.008	-0.289
-0.002	0.043	0.338	0.015	0.028	0.013	0.046	0.024	0.008	-0.294
0.028	0.029	0.334	0.015	0.031	0.006	0.16	0.023	0.005	-0.288
0.04	0.01	0.332	0.019	0.042	0.02	0.143	0.02	0.001	-0.28
0.013	0.003	0.343	0.017	0.049	0.041	0.105	0.009	0.009	-0.286
0	0.004	0.349	0.02	0.05	0.025	0.051	0.004	0.017	-0.291
0.021	0.004	0.345	0.022	0.04	-0.007	0.031	0.015	0.012	-0.287
0.019	0.007	0.349	0.014	0.025	0	0.047	0.021	0.019	-0.283
-0.007	0.007	0.362	0.01	0.019	0.003	0.034	0.017	0.034	-0.288
0.002	0.001	0.37	0.013	0.018	-0.001	0.073	0.02	0.023	-0.293
0.027	-0.006	0.361	0.018	0.017	0.032	0.248	0.024	0.004	-0.29
0.025	-0.01	0.336	0.026	0.023	0.063	0.372	0.018	0.001	-0.283
0.01	-0.005	0.306	0.022	0.037	0.066	0.208	0.017	-0.001	-0.282
0.001	0.007	0.279	0.01	0.052	0.067	-0.035	0.025	0.002	-0.283
0.011	0.016	0.269	0.011	0.063	0.061	-0.062	0.024	0.015	-0.279
0.023	0.026	0.299	0.016	0.06	0.036	-0.026	0.016	0.01	-0.293
0.018	0.034	0.363	0.014	0.046	0.023	-0.084	0.014	0.004	-0.313
0.018	0.037	0.42	0.012	0.043	0.001	-0.089	0.011	0.015	-0.292
0.021	0.033	0.386	0.017	0.053	-0.034	0.045	0.009	0.014	-0.262
0.01	0.025	0.266	0.019	0.057	-0.009	0.212	0.005	0	-0.269
0	0.026	0.213	0.015	0.054	0.045	0.226	-0.004	0.004	-0.29
0.002	0.029	0.285	0.024	0.049	0.033	0.046	0.002	0.022	-0.304
0	0.029	0.385	0.038	0.035	-0.02	-0.123	0.016	0.022	-0.31
0.005	0.028	0.442	0.036	0.02	-0.025	-0.128	0.017	0.005	-0.3
0.026	0.025	0.463	0.031	0.023	0.007	-0.075	0.015	0.005	-0.287
0.036	0.022	0.432	0.032	0.03	0.011	-0.096	0.011	0.023	-0.287
0.021	0.022	0.353	0.032	0.043	-0.013	-0.078	0.01	0.026	-0.289
0.013	0.021	0.301	0.032	0.062	-0.008	0.082	0.018	0.013	-0.288
0.017	0.023	0.302	0.03	0.052	0.024	0.237	0.018	0.012	-0.291
0.004	0.028	0.313	0.022	0.031	0.031	0.24	0.009	0.019	-0.286
0.005	0.025	0.314	0.009	0.034	0.02	0.088	0.008	0.014	-0.274
0.018	0.014	0.316	0.003	0.04	0.011	-0.076	0.016	0.004	-0.267
[truncated: 43,293 more rows]
