# Supplementary material for: Asymmetric and transient properties of reciprocal activity of antagonists during the paw-shake response in the cat
Source: PLoS Comput Biol. 2021 Dec 28;17(12):e1009677. doi: 10.1371/journal.pcbi.1009677 (PMC8759665; doi:10.1371/journal.pcbi.1009677)
Supplement: S1 Data — File name of each file has the following structure: SupplementaryFileNumber_Data_SessionNumber_AnimalCode_EpisodeNumber.txt. Example: S1_Data_7_3-25-0_bo_9F.txt, where S1 is the supplementary data file number 7, 3-25-0 is session number, bo is animal code, 9F is episode number, and txt is file type extension. Each column of each file contains raw EMG signal of a specific muscle in mV sampled at 3000 Hz and band-pass filtered (Butterworth zero-lag filter, 30 Hz– 1000 Hz, 3 dB). First line of each file contains muscle name abbreviations (see Table 3 in the manuscript): MG, medial gastrocnemius; SO, soleus; BFS, biceps femoris anterior; IP, iliopsoas; TA, tibialis anterior; VA, vastus lateralis and vastus medialis. (ZIP) [file pcbi.1009677.s001.zip › S1_Data/S1_Data_6_11-4-0_we_14F.txt]

BFP	MG	SO	BFA	VM	TA	VL	IP	RFmid	RFprox
0.578	1.876	0.848	0.909	-1.806	-1.436	-2.262	0.667	-2.081	1.401
-0.5	-1.965	-0.877	-0.969	1.913	1.467	-6.055	-1.109	2.137	-1.484
-0.922	-3.418	-1.532	-1.68	3.325	2.461	-5.726	-1.572	3.75	-2.578
-0.753	-2.622	-1.185	-1.295	2.547	1.834	-2.63	-0.948	2.9	-1.988
-0.739	-2.467	-1.13	-1.222	2.368	1.795	-1.04	-0.814	2.729	-1.891
-0.723	-2.486	-1.145	-1.23	2.398	1.811	-0.446	-1.022	2.717	-1.926
-0.665	-2.273	-1.043	-1.119	2.26	1.591	0.065	-1.194	2.43	-1.759
-0.632	-2.172	-0.993	-1.072	2.228	1.573	0.478	-1.276	2.296	-1.669
-0.545	-2.048	-0.946	-1.026	2.122	1.638	0.816	-1.234	2.198	-1.579
-0.485	-1.916	-0.886	-0.963	1.924	1.634	0.909	-1.132	2.09	-1.48
-0.471	-1.818	-0.827	-0.9	1.723	1.565	0.823	-0.917	1.987	-1.393
-0.465	-1.706	-0.768	-0.844	1.583	1.441	0.811	-0.577	1.875	-1.299
-0.485	-1.59	-0.717	-0.791	1.53	1.351	0.934	-0.332	1.761	-1.211
-0.512	-1.496	-0.668	-0.736	1.493	1.334	1.054	-0.231	1.647	-1.138
-0.519	-1.409	-0.619	-0.684	1.41	1.241	1.091	-0.19	1.534	-1.051
-0.495	-1.307	-0.572	-0.631	1.318	1.079	1.039	-0.282	1.426	-0.954
-0.439	-1.203	-0.527	-0.581	1.239	0.986	0.856	-0.394	1.31	-0.873
-0.365	-1.118	-0.485	-0.543	1.138	0.906	0.655	-0.39	1.178	-0.804
-0.296	-1.034	-0.445	-0.501	1.002	0.8	0.614	-0.264	1.067	-0.742
-0.249	-0.926	-0.412	-0.463	0.858	0.745	0.595	0.031	0.999	-0.683
-0.208	-0.818	-0.378	-0.433	0.744	0.7	0.532	0.15	0.931	-0.619
-0.172	-0.738	-0.33	-0.384	0.672	0.603	0.578	-0.145	0.841	-0.56
-0.159	-0.664	-0.285	-0.339	0.614	0.522	0.643	-0.34	0.747	-0.504
-0.152	-0.591	-0.255	-0.317	0.569	0.487	0.584	-0.158	0.654	-0.445
-0.142	-0.536	-0.222	-0.284	0.536	0.435	0.468	-0.064	0.561	-0.399
-0.148	-0.48	-0.193	-0.245	0.479	0.346	0.328	-0.395	0.485	-0.356
-0.148	-0.416	-0.176	-0.229	0.39	0.288	0.19	-0.725	0.442	-0.3
-0.12	-0.339	-0.151	-0.213	0.324	0.282	0.215	-0.592	0.409	-0.258
-0.078	-0.251	-0.121	-0.169	0.291	0.248	0.391	-0.312	0.357	-0.228
-0.048	-0.201	-0.106	-0.129	0.242	0.181	0.49	-0.17	0.292	-0.181
-0.066	-0.177	-0.097	-0.109	0.178	0.2	0.455	-0.023	0.225	-0.14
-0.081	-0.13	-0.081	-0.088	0.121	0.235	0.376	0.072	0.168	-0.122
-0.05	-0.083	-0.06	-0.061	0.072	0.158	0.464	0.087	0.133	-0.098
-0.033	-0.059	-0.038	-0.041	0.044	0.112	0.631	0.069	0.094	-0.067
-0.032	-0.04	-0.019	-0.03	0.054	0.123	0.473	-0.064	0.029	-0.04
-0.031	-0.024	-0.002	-0.018	0.059	0.054	0.142	-0.156	-0.018	-0.015
-0.032	-0.008	0.02	-0.005	0.015	-0.011	-0.119	-0.118	-0.025	0
-0.002	0.034	0.039	0.008	-0.055	-0.009	-0.331	-0.068	-0.038	0.017
0.031	0.085	0.04	0.021	-0.121	-0.058	-0.304	0.018	-0.07	0.043
0.028	0.1	0.042	0.032	-0.17	-0.14	0.022	0.027	-0.099	0.054
0.012	0.114	0.055	0.047	-0.183	-0.131	0.252	-0.1	-0.143	0.054
0.012	0.161	0.053	0.063	-0.172	-0.094	0.126	-0.047	-0.182	0.067
0.035	0.183	0.054	0.062	-0.158	-0.11	0.017	0.186	-0.186	0.092
0.039	0.17	0.075	0.058	-0.14	-0.112	0.089	0.208	-0.188	0.119
0.026	0.17	0.084	0.07	-0.12	-0.098	0.006	0.088	-0.195	0.134
0.054	0.185	0.076	0.078	-0.103	-0.131	-0.295	0.21	-0.193	0.13
0.084	0.203	0.073	0.075	-0.089	-0.163	-0.535	0.444	-0.205	0.13
0.066	0.212	0.071	0.08	-0.087	-0.144	-0.49	0.446	-0.214	0.144
0.04	0.201	0.075	0.093	-0.089	-0.135	-0.265	0.272	-0.212	0.145
0.029	0.199	0.075	0.095	-0.081	-0.157	-0.083	0.127	-0.232	0.141
0.028	0.204	0.072	0.086	-0.094	-0.157	0.017	-0.009	-0.256	0.146
0.028	0.199	0.089	0.084	-0.137	-0.149	-0.016	-0.257	-0.262	0.149
0.027	0.195	0.103	0.089	-0.169	-0.167	-0.215	-0.464	-0.261	0.146
0.053	0.192	0.095	0.089	-0.172	-0.178	-0.378	-0.368	-0.259	0.148
0.061	0.187	0.093	0.081	-0.176	-0.176	-0.471	-0.128	-0.258	0.149
0.044	0.187	0.097	0.074	-0.179	-0.2	-0.599	-0.019	-0.259	0.145
0.069	0.177	0.096	0.068	-0.163	-0.222	-0.6	-0.001	-0.261	0.143
0.084	0.163	0.089	0.069	-0.157	-0.245	-0.434	0.012	-0.259	0.136
0.057	0.172	0.085	0.087	-0.171	-0.298	-0.278	0.037	-0.245	0.124
0.057	0.184	0.083	0.1	-0.166	-0.297	-0.141	0.077	-0.244	0.129
0.075	0.179	0.077	0.091	-0.137	-0.229	-0.09	0.085	-0.257	0.142
0.066	0.172	0.075	0.079	-0.12	-0.226	-0.201	0.079	-0.246	0.137
0.047	0.162	0.075	0.078	-0.124	-0.284	-0.235	0.076	-0.21	0.125
0.027	0.154	0.073	0.076	-0.118	-0.285	-0.131	0.049	-0.182	0.124
0.027	0.161	0.079	0.071	-0.1	-0.235	-0.14	0.003	-0.19	0.119
0.052	0.162	0.083	0.058	-0.114	-0.191	-0.271	-0.044	-0.233	0.105
0.053	0.155	0.078	0.042	-0.159	-0.152	-0.317	-0.031	-0.26	0.093
0.028	0.156	0.074	0.044	-0.184	-0.094	-0.204	0.033	-0.235	0.085
0.018	0.155	0.071	0.061	-0.175	-0.03	-0.075	0.075	-0.171	0.077
0.032	0.149	0.069	0.067	-0.154	-0.012	-0.043	0.105	-0.062	0.071
0.039	0.134	0.073	0.056	-0.127	-0.037	-0.049	0.125	0.02	0.076
0.038	0.116	0.072	0.046	-0.106	-0.065	-0.093	0.121	-0.028	0.084
0.038	0.115	0.059	0.042	-0.111	-0.083	-0.174	0.123	-0.139	0.085
0.029	0.111	0.042	0.031	-0.147	-0.066	-0.197	0.15	-0.229	0.079
0.018	0.096	0.038	0.023	-0.194	-0.033	-0.188	0.178	-0.263	0.059
0.02	0.09	0.041	0.031	-0.229	-0.005	-0.258	0.175	-0.182	0.026
0.02	0.081	0.04	0.03	-0.266	0.044	-0.373	0.208	-0.094	-0.005
0.019	0.065	0.045	0.023	-0.321	0.052	-0.403	0.345	-0.07	-0.027
0.023	0.066	0.038	0.026	-0.332	-0.025	-0.296	0.494	0.056	-0.041
0.011	0.067	0.023	0.026	-0.24	-0.08	-0.171	0.479	0.217	-0.038
-0.004	0.056	0.028	0.021	-0.127	-0.084	-0.135	0.229	0.155	-0.012
0.015	0.057	0.033	0.018	-0.037	-0.11	-0.166	-0.081	-0.023	0.013
0.046	0.068	0.019	0.013	0.048	-0.134	-0.211	-0.212	-0.104	0.028
0.053	0.071	0.013	0.015	0.059	-0.113	-0.195	-0.211	-0.137	0.051
0.042	0.061	0.019	0.025	0.007	-0.104	-0.195	-0.209	-0.156	0.074
0.024	0.051	0.022	0.03	0.012	-0.149	-0.322	-0.141	-0.107	0.078
0.011	0.053	0.02	0.019	0.061	-0.16	-0.339	0.013	-0.046	0.076
0.024	0.052	0.024	0.001	0.066	-0.091	-0.169	0.193	-0.043	0.072
0.049	0.052	0.026	0	0.036	0.008	-0.063	0.313	-0.059	0.056
0.034	0.07	0.02	0.01	0.029	0.096	-0.058	0.235	-0.064	0.032
0.013	0.067	0.014	0.004	0.045	0.117	-0.064	0.053	-0.074	0.011
0.023	0.036	0.002	0.001	0.056	0.093	-0.085	-0.024	-0.079	0.009
0.008	0.01	-0.007	0.005	0.063	0.087	-0.076	-0.076	-0.071	0.012
-0.024	0	0.001	-0.006	0.06	0.067	-0.035	-0.167	-0.059	0.003
-0.028	0.002	0.012	-0.011	0.042	0.032	-0.062	-0.226	-0.047	-0.004
-0.024	0.003	0.018	-0.008	0.038	0.033	-0.118	-0.324	-0.038	-0.016
-0.027	0	0.023	-0.015	0.042	0.104	-0.115	-0.426	-0.038	-0.034
-0.016	0.01	0.015	-0.015	0.03	0.201	-0.158	-0.38	-0.042	-0.038
-0.006	0.014	0.004	-0.007	0.027	0.182	-0.222	-0.241	-0.042	-0.025
-0.011	0.002	-0.001	-0.004	0.029	0.058	-0.17	-0.103	-0.037	0.001
0	-0.005	-0.007	0.001	0.02	-0.012	-0.175	0.01	-0.037	0.008
0.013	-0.002	-0.014	0	0.018	-0.024	-0.284	0.052	-0.046	-0.004
0.002	-0.002	-0.019	-0.01	0.025	-0.051	-0.307	0.054	-0.047	0.012
-0.006	-0.006	-0.017	-0.014	0.026	-0.085	-0.317	0.067	-0.018	0.021
-0.009	-0.004	-0.007	-0.012	0.022	-0.11	-0.381	0.059	0.023	-0.016
-0.027	-0.006	-0.003	-0.018	0.025	-0.131	-0.421	0.025	0.047	-0.041
-0.039	-0.013	-0.006	-0.023	0.038	-0.166	-0.395	0.008	0.045	-0.032
-0.026	-0.012	-0.003	-0.019	0.043	-0.189	-0.28	0.003	0.03	-0.02
-0.005	-0.008	-0.004	-0.019	0.031	-0.149	-0.207	-0.011	0.017	-0.013
0.002	-0.013	-0.006	-0.029	0.026	-0.018	-0.223	-0.026	0.011	-0.011
0	-0.023	0.001	-0.031	0.033	0.124	-0.189	-0.03	0.019	-0.012
0.004	-0.022	0.002	-0.02	0.029	0.106	-0.136	-0.03	0.034	-0.012
-0.002	-0.02	-0.007	-0.014	0.025	0.026	-0.174	-0.025	0.033	-0.008
-0.02	-0.026	-0.014	-0.02	0.031	0.067	-0.312	-0.014	0.025	-0.009
-0.031	-0.024	-0.012	-0.026	0.029	0.117	-0.455	-0.002	0.025	-0.018
-0.019	-0.018	-0.009	-0.023	0.023	0.096	-0.448	0.006	0.023	-0.027
0.005	-0.02	-0.011	-0.016	0.018	0.07	-0.353	0.004	0.009	-0.028
0.006	-0.021	-0.009	-0.015	0.01	0.034	-0.315	0.001	-0.012	-0.033
-0.02	-0.016	-0.005	-0.029	-0.003	0.006	-0.282	-0.002	-0.016	-0.065
-0.018	-0.005	-0.005	-0.044	-0.035	0.026	-0.219	-0.007	0.014	-0.09
0.009	-0.004	-0.009	-0.041	-0.067	0.078	-0.151	-0.008	0.037	-0.07
0.008	-0.026	-0.012	-0.027	-0.066	0.119	-0.069	-0.015	0.031	-0.033
-0.004	-0.041	-0.014	-0.02	-0.054	0.147	0.008	-0.029	0.06	-0.042
-0.003	-0.031	-0.007	-0.022	-0.056	0.159	0.043	-0.039	0.092	-0.102
0.002	-0.024	0.004	-0.015	-0.048	0.096	0.012	-0.051	0.022	-0.121
0.006	-0.028	-0.001	-0.007	0.019	-0.01	0.009	-0.064	-0.094	-0.072
-0.012	-0.031	-0.008	-0.018	0.133	-0.071	0.082	-0.077	-0.199	-0.002
-0.032	-0.021	-0.007	-0.033	0.195	-0.115	0.053	-0.087	-0.275	0.128
-0.021	-0.009	-0.007	-0.032	0.159	-0.153	-0.097	-0.09	-0.181	0.304
0.001	-0.011	-0.005	-0.025	0.059	-0.135	-0.215	-0.077	0.007	0.379
0.017	-0.014	-0.002	-0.018	-0.031	-0.083	-0.257	-0.033	0.047	0.364
0.023	-0.011	-0.001	-0.011	-0.044	-0.026	-0.172	0.008	0.008	0.358
0.033	-0.007	-0.002	-0.007	0.003	-0.022	0.012	0.017	0.056	0.241
0.044	0.004	-0.007	-0.011	0.059	-0.082	0.114	0.015	0.127	-0.064
0.038	0.013	-0.001	-0.022	0.083	-0.054	0.114	-0.042	0.123	-0.319
0.024	0.013	0.004	-0.024	0.051	0.067	0.089	-0.128	0.06	-0.363
-0.004	0.003	-0.01	-0.021	0.003	0.111	0.002	-0.103	-0.003	-0.282
-0.021	-0.01	-0.017	-0.023	-0.007	0.079	-0.125	-0.03	-0.039	-0.174
-0.004	-0.015	-0.011	-0.016	0.015	0.065	-0.2	-0.048	-0.059	-0.109
0.002	-0.014	-0.011	-0.014	0.04	0.049	-0.213	-0.072	-0.09	-0.088
-0.018	-0.017	-0.011	-0.019	0.046	0.008	-0.148	-0.032	-0.104	-0.055
-0.035	-0.017	-0.003	-0.015	0.035	0.004	0.002	0.012	-0.053	-0.021
-0.041	-0.018	0.001	-0.018	0.032	0.047	0.1	0.03	0.025	-0.012
-0.033	-0.02	-0.006	-0.026	0.036	0.062	0.068	0.04	0.063	-0.023
-0.013	-0.01	-0.014	-0.027	0.027	0.066	0	0.06	0.095	-0.041
0.007	-0.007	-0.019	-0.024	0.011	0.057	-0.057	0.087	0.124	-0.066
0.009	-0.013	-0.023	-0.015	0.013	-0.061	-0.124	0.129	0.104	-0.081
-0.013	-0.013	-0.019	-0.009	0.023	-0.178	-0.228	0.18	0.076	-0.062
-0.026	-0.01	-0.013	-0.015	0.015	-0.147	-0.357	0.176	0.058	-0.038
0	-0.019	-0.01	-0.019	0.002	-0.107	-0.365	0.094	0.017	-0.042
0.024	-0.026	0	-0.017	0.007	-0.23	-0.241	0.018	-0.016	-0.043
0.004	-0.019	0.02	-0.021	0.015	-0.394	-0.206	0.073	-0.011	-0.028
-0.025	-0.016	0.025	-0.025	0.021	-0.376	-0.27	0.231	-0.003	-0.024
-0.037	-0.018	0.017	-0.026	0.044	-0.231	-0.3	0.342	-0.02	-0.026
-0.042	-0.016	0.013	-0.022	0.06	-0.107	-0.343	0.345	-0.032	-0.026
-0.043	-0.017	0.004	-0.02	0.048	0.017	-0.359	0.283	-0.02	-0.032
-0.035	-0.013	-0.003	-0.023	0.033	0.135	-0.252	0.177	-0.01	-0.03
-0.015	-0.014	0.005	-0.018	0.021	0.175	-0.125	0.011	-0.009	-0.008
-0.002	-0.021	0.012	-0.008	0.006	0.121	-0.059	-0.071	-0.012	0.007
-0.017	-0.012	0.01	-0.006	0.013	0.071	-0.074	0.109	-0.018	0.003
-0.028	0.001	0.011	-0.011	0.031	0.129	-0.134	0.306	-0.034	-0.006
-0.012	0	0.009	-0.018	0.033	0.227	-0.098	0.22	-0.031	-0.008
-0.008	0.002	0.003	-0.02	0.062	0.274	-0.064	0.021	0.03	-0.006
-0.029	0.004	-0.002	-0.02	0.14	0.269	-0.17	-0.047	0.098	-0.014
-0.042	-0.007	-0.007	-0.023	0.174	0.219	-0.214	0.062	0.117	-0.025
-0.031	-0.014	-0.022	-0.016	0.114	0.17	-0.144	0.246	0.103	-0.024
0	-0.014	-0.037	-0.009	0.018	0.138	-0.182	0.302	0.065	-0.023
0.012	-0.013	-0.041	-0.018	-0.065	0.109	-0.277	0.218	0.029	-0.02
0.014	-0.004	-0.037	-0.025	-0.115	0.113	-0.232	0.099	0.014	-0.008
0.045	0.004	-0.032	-0.024	-0.11	0.144	-0.123	-0.113	0.005	-0.006
0.057	-0.007	-0.025	-0.026	-0.062	0.164	-0.09	-0.385	-0.004	-0.014
0.033	-0.015	-0.015	-0.02	-0.016	0.148	-0.081	-0.422	-0.016	-0.021
0.023	0.004	-0.002	-0.011	0.001	0.108	-0.076	-0.217	-0.035	-0.029
0.028	0.018	0.015	-0.015	-0.005	0.063	-0.176	-0.181	-0.038	-0.026
0.031	0.005	0.026	-0.012	-0.032	0.033	-0.296	-0.346	-0.03	-0.018
0.023	-0.012	0.027	-0.007	-0.067	0.035	-0.298	-0.404	-0.034	-0.02
-0.001	-0.02	0.024	-0.019	-0.067	0.003	-0.271	-0.419	-0.03	-0.012
0.003	-0.021	0.019	-0.023	-0.026	-0.088	-0.199	-0.48	-0.006	0
0.025	-0.011	0.012	-0.019	0.03	-0.103	-0.038	-0.46	0.006	-0.014
-0.006	-0.003	0.001	-0.017	0.065	-0.006	0.024	-0.322	0.015	-0.027
-0.05	-0.014	-0.011	-0.013	0.066	0.027	-0.052	-0.162	0.036	-0.022
-0.042	-0.023	-0.016	-0.009	0.048	-0.046	-0.105	-0.117	0.039	-0.019
-0.027	-0.013	-0.012	-0.011	0.042	-0.05	-0.142	-0.085	0.019	-0.023
-0.034	-0.011	-0.01	-0.013	0.05	0.069	-0.206	0.074	-0.001	-0.021
-0.028	-0.018	-0.004	-0.01	0.054	0.171	-0.197	0.14	0.001	-0.018
-0.006	-0.012	0.001	-0.005	0.061	0.106	-0.115	-0.033	0.024	-0.011
0.002	-0.005	-0.01	-0.014	0.051	-0.1	-0.076	-0.153	0.026	0
-0.035	-0.008	-0.019	-0.022	0.003	-0.282	-0.076	0.164	-0.009	0.001
-0.105	-0.008	-0.009	-0.017	-0.026	-0.418	-0.109	0.663	-0.043	0.003
-0.126	-0.011	-0.002	-0.014	0	-0.533	-0.171	0.692	-0.058	0.016
-0.065	-0.018	-0.007	-0.017	0.03	-0.484	-0.11	0.369	-0.066	0.019
-0.01	-0.013	-0.011	-0.015	0.019	-0.233	0.057	0.093	-0.059	0.006
0.009	0.001	-0.012	-0.007	-0.01	-0.024	0.099	-0.227	-0.03	-0.004
0.018	0.003	-0.008	-0.008	-0.031	0.006	0.049	-0.495	-0.005	-0.008
-0.005	-0.006	-0.004	-0.016	-0.039	0.037	0.081	-0.53	-0.003	-0.005
-0.027	-0.014	-0.01	-0.019	-0.018	0.161	0.106	-0.366	-0.037	0
-0.009	-0.013	-0.01	-0.018	0.015	0.247	-0.034	-0.04	-0.105	-0.012
-0.01	-0.006	-0.002	-0.02	0.04	0.241	-0.213	0.171	-0.159	-0.028
-0.025	-0.007	-0.004	-0.018	0.074	0.203	-0.243	0.114	-0.192	-0.021
-0.01	-0.002	-0.005	-0.012	0.092	0.13	-0.224	0.051	-0.167	-0.022
-0.014	0.01	-0.001	-0.01	0.065	-0.033	-0.259	0.047	0.042	-0.036
-0.022	0.003	-0.004	-0.011	0.026	-0.204	-0.267	-0.02	0.234	-0.02
0.014	-0.016	-0.008	-0.012	0.006	-0.193	-0.259	-0.101	0.121	0
0.048	-0.02	-0.01	-0.013	0.015	-0.002	-0.28	-0.082	-0.038	-0.004
0.072	-0.008	-0.004	-0.009	0.035	0.164	-0.282	0.043	-0.017	-0.004
0.086	0.001	0.008	-0.006	0.039	0.202	-0.271	0.142	0.019	0.001
0.074	-0.002	0.013	-0.013	0.043	0.165	-0.293	0.15	0.006	-0.004
0.074	-0.004	0.011	-0.01	0.051	0.135	-0.332	0.144	0.009	-0.011
0.044	0.004	0.011	-0.001	0.043	0.207	-0.333	0.107	0.024	-0.018
-0.028	0.004	0.008	-0.009	0.031	0.29	-0.291	0.02	0.021	-0.024
-0.039	-0.003	0.005	-0.017	0.033	0.226	-0.223	-0.072	0.013	-0.018
-0.018	-0.009	0.004	-0.017	0.037	0.107	-0.166	-0.194	0.017	-0.01
-0.032	-0.015	-0.004	-0.024	0.034	0.004	-0.165	-0.28	0.011	-0.009
-0.009	-0.015	-0.016	-0.029	0.036	-0.113	-0.184	-0.221	0.001	-0.012
0.051	-0.01	-0.015	-0.024	0.032	-0.181	-0.204	-0.105	0.003	-0.012
0.043	-0.001	-0.006	-0.021	0.011	-0.182	-0.231	-0.051	0.003	-0.015
-0.025	0.007	-0.007	-0.025	0.002	-0.151	-0.219	-0.028	0.003	-0.027
-0.083	0.008	-0.015	-0.029	0.009	-0.129	-0.192	0.041	0.017	-0.033
-0.101	0.012	-0.006	-0.029	0.008	-0.166	-0.215	0.161	0.035	-0.022
-0.065	0.013	0.012	-0.029	0.004	-0.202	-0.193	0.251	0.046	-0.018
-0.023	0.004	0.011	-0.03	0.011	-0.156	-0.078	0.241	0.05	-0.022
-0.019	0.005	0.008	-0.029	0.026	-0.03	-0.12	0.184	0.039	-0.021
0.003	0.012	0.017	-0.024	0.038	0.184	-0.328	0.171	0.018	-0.017
0.073	0.004	0.017	-0.016	0.036	0.367	-0.356	0.118	0.003	-0.023
0.122	-0.002	0.009	-0.008	0.025	0.299	-0.203	-0.121	-0.008	-0.03
0.097	0	0.005	-0.005	0.018	0.152	-0.1	-0.395	-0.011	-0.025
0.051	-0.002	-0.004	-0.01	0.02	0.156	-0.074	-0.448	0	-0.012
0.019	-0.003	-0.012	-0.017	0.022	0.057	-0.057	-0.328	0.008	-0.013
-0.027	-0.009	-0.003	-0.019	0.02	-0.253	-0.055	-0.208	0.001	-0.018
-0.078	-0.02	0.002	-0.02	0.021	-0.497	-0.075	-0.093	-0.01	-0.012
-0.087	-0.012	-0.01	-0.018	0.029	-0.597	-0.096	0.043	-0.012	-0.008
-0.053	0.002	-0.018	-0.012	0.036	-0.633	-0.148	0.12	-0.016	-0.029
-0.017	0.003	-0.015	-0.01	0.044	-0.518	-0.197	0.098	-0.032	-0.06
0.016	0.006	-0.001	-0.012	0.038	-0.199	-0.146	0.019	-0.029	-0.067
0.037	0.008	0.007	-0.009	-0.005	0.115	-0.055	-0.056	0.001	-0.064
0.019	0.001	0	-0.009	-0.056	0.175	-0.029	-0.074	0.032	-0.071
-0.021	-0.001	0.002	-0.015	-0.08	0.089	0.058	-0.102	0.045	-0.082
-0.04	0	0.01	-0.011	-0.094	0.189	0.201	-0.161	0.03	-0.096
-0.017	0.002	0.007	-0.009	-0.084	0.422	0.189	-0.114	0.022	-0.102
0.016	0.012	0	-0.009	-0.052	0.47	0.092	0.015	0.036	-0.091
0.019	0.021	-0.008	-0.001	-0.069	0.363	-0.026	0.121	0.044	-0.059
-0.013	0.014	-0.015	0.009	-0.079	0.287	-0.198	0.196	0.042	0.015
-0.043	0.004	-0.014	0.008	0.013	0.271	-0.267	0.171	0.013	0.079
-0.03	0.005	-0.013	0.001	0.103	0.255	-0.189	0.087	-0.046	0.085
0.003	0.014	-0.015	-0.018	0.11	0.166	-0.131	0.04	-0.092	0.087
0.014	0.018	-0.016	-0.038	0.101	0.066	-0.124	-0.081	-0.091	0.082
-0.002	0.013	-0.012	-0.037	0.07	0.062	-0.031	-0.223	-0.052	0.014
-0.014	0.013	-0.014	-0.023	-0.017	0.079	0.073	-0.207	-0.047	-0.035
0.009	0.022	-0.017	-0.015	-0.059	0.067	0.027	-0.146	-0.1	-0.041
0.033	0.022	-0.005	-0.006	-0.005	0.078	-0.002	-0.007	-0.127	-0.077
0.023	0.018	0.008	0.006	0.02	0.009	0.025	0.371	-0.111	-0.1
0.001	0.02	0.009	0	-0.027	-0.125	-0.177	0.659	-0.086	-0.08
-0.006	0.021	0.003	-0.036	-0.027	-0.133	-0.46	0.529	-0.055	-0.061
0.01	0.021	-0.002	-0.069	0.023	-0.126	-0.441	0.301	-0.055	-0.037
0.014	0.021	0.006	-0.069	0.012	-0.175	-0.311	0.242	-0.065	-0.009
-0.007	0.024	0.01	-0.05	-0.025	-0.123	-0.276	0.189	-0.023	0.041
-0.016	0.028	-0.002	-0.04	0.005	-0.038	-0.251	0.221	-0.004	0.141
-0.008	0.035	-0.007	-0.041	0.056	0.037	-0.224	0.358	-0.044	0.223
-0.006	0.043	-0.01	-0.041	0.063	0.046	-0.149	0.206	-0.023	0.236
-0.02	0.035	-0.027	-0.035	0.064	-0.183	-0.172	-0.145	0.044	0.21
-0.017	0.025	-0.028	-0.03	0.095	-0.365	-0.387	-0.281	0.056	0.154
0.003	0.027	-0.012	-0.028	0.146	-0.235	-0.46	-0.321	0.064	0.036
0.009	0.023	-0.011	-0.031	0.16	-0.104	-0.307	-0.384	0.121	-0.113
0.029	0.014	-0.018	-0.039	0.094	-0.14	-0.162	-0.322	0.138	-0.172
0.044	0.012	-0.016	-0.045	0.018	-0.146	-0.074	-0.208	0.061	-0.131
0.017	0.021	-0.012	-0.045	-0.006	-0.084	-0.016	-0.159	0.001	-0.119
-0.011	0.034	0	-0.053	-0.008	-0.092	-0.034	-0.058	0.021	-0.141
-0.025	0.028	0.008	-0.074	0.004	-0.166	-0.108	0.211	0.035	-0.118
-0.02	0.015	0.002	-0.061	0.016	-0.207	-0.222	0.497	0.019	-0.09
-0.007	0.012	-0.001	0.002	0.011	-0.221	-0.368	0.522	0.005	-0.101
-0.015	0.012	0.005	0.067	0.01	-0.192	-0.389	0.279	-0.022	-0.114
-0.026	0.01	0.013	0.089	0.012	-0.08	-0.248	-0.029	-0.079	-0.101
-0.025	0.003	0.017	0.09	0.002	0.075	-0.112	-0.365	-0.109	-0.079
-0.015	-0.003	0.015	0.098	-0.002	0.205	-0.053	-0.635	-0.035	-0.069
0.008	-0.003	0.014	0.094	0.017	0.282	-0.05	-0.572	0.075	-0.07
0.009	-0.003	0.013	0.061	0.024	0.349	-0.087	-0.26	0.094	-0.074
-0.012	-0.005	0.012	0.021	0.015	0.398	-0.16	-0.039	0.02	-0.065
-0.019	-0.006	0.012	-0.018	0.04	0.35	-0.254	-0.03	-0.069	-0.04
-0.014	-0.011	0.008	-0.064	0.084	0.278	-0.312	-0.155	-0.108	0.005
-0.014	-0.016	0.002	-0.094	0.093	0.247	-0.311	-0.279	-0.097	0.1
-0.013	-0.024	-0.003	-0.083	0.07	0.153	-0.281	-0.308	-0.053	0.211
-0.013	-0.035	-0.013	-0.054	0.048	0.046	-0.18	-0.202	0.051	0.195
-0.011	-0.039	-0.022	-0.023	0.029	0.062	-0.03	0.009	0.183	0.033
-0.006	-0.034	-0.016	-0.003	0.016	0.105	0.007	0.161	0.232	-0.121
-0.019	-0.038	-0.004	-0.001	0.013	0.125	-0.019	0.155	0.176	-0.216
-0.035	-0.058	0	0.002	0.011	0.202	0.045	0.037	0.12	-0.205
-0.018	-0.069	-0.003	0.001	0.048	0.208	0.036	-0.16	0.12	-0.015
0.002	-0.073	-0.005	-0.027	0.123	0.075	-0.121	-0.277	0.083	0.204
-0.015	-0.081	-0.003	-0.055	0.131	-0.022	-0.173	-0.203	-0.044	0.362
-0.033	-0.083	0.001	-0.06	0.03	-0.092	-0.109	-0.138	-0.148	0.536
-0.013	-0.083	0.006	-0.055	-0.114	-0.219	-0.111	0.018	-0.142	0.681
0.004	-0.094	0.009	-0.039	-0.195	-0.257	-0.149	0.498	-0.085	0.658
-0.013	-0.113	0.001	-0.005	-0.142	-0.205	-0.212	0.885	-0.039	0.349
-0.024	-0.131	-0.011	0.028	-0.025	-0.237	-0.301	0.777	-0.024	-0.151
-0.022	-0.144	-0.011	0.057	0.048	-0.296	-0.267	0.379	-0.055	-0.47
-0.023	-0.161	-0.003	0.083	0.063	-0.235	-0.123	0.078	-0.079	-0.477
-0.006	-0.179	-0.007	0.066	0.041	-0.097	-0.055	0.02	-0.038	-0.395
-0.006	-0.183	-0.012	0.009	0.017	0.008	-0.091	-0.058	0.024	-0.326
-0.028	-0.19	0.002	-0.017	0.021	0.107	-0.127	-0.341	0.033	-0.254
-0.005	-0.203	0.008	-0.013	0.025	0.271	-0.14	-0.589	-0.011	-0.231
0.035	-0.203	-0.005	-0.01	0.013	0.383	-0.143	-0.552	-0.052	-0.246
0.03	-0.212	-0.016	0	-0.019	0.309	-0.119	-0.254	-0.062	-0.231
0.008	-0.218	-0.02	0	-0.056	0.175	-0.062	-0.013	-0.039	-0.191
0	-0.23	-0.015	-0.022	-0.033	0.148	0.001	-0.004	-0.011	-0.158
0.005	-0.243	-0.003	-0.042	0.026	0.18	0.014	0.093	-0.036	-0.133
0.01	-0.122	-0.002	-0.054	0.006	0.161	-0.01	0.357	-0.051	-0.108
-0.006	0.02	-0.011	-0.067	-0.089	0.094	-0.003	0.338	0.025	-0.082
-0.021	-0.007	-0.018	-0.089	-0.143	0.036	0.001	0.039	0.059	-0.061
0	-0.042	-0.024	-0.106	-0.073	-0.005	-0.133	-0.07	-0.007	-0.061
0.001	-0.046	-0.029	-0.083	0.053	0.006	-0.297	0.017	-0.019	-0.059
-0.02	-0.07	-0.032	-0.033	0.089	0.041	-0.242	0.034	0.065	0.029
-0.004	0.009	-0.024	-0.002	0.061	-0.059	-0.139	0.047	0.114	0.19
0.016	0.122	-0.014	0.012	0.09	-0.26	-0.201	0.069	0.011	0.257
-0.003	0.097	-0.014	0.022	0.146	-0.328	-0.238	-0.049	-0.17	0.199
-0.015	-0.029	-0.003	0.024	0.145	-0.227	-0.198	-0.205	-0.251	0.158
-0.011	-0.133	0.006	0.024	0.091	-0.175	-0.247	-0.266	-0.213	0.19
-0.015	-0.146	-0.003	0.02	0.034	-0.218	-0.297	-0.259	-0.131	0.194
0	-0.079	-0.007	0.005	0.009	-0.217	-0.229	-0.215	-0.025	0.08
0.018	-0.021	0.002	-0.007	0.011	-0.227	-0.191	-0.165	0.043	-0.063
-0.004	-0.021	0.01	-0.017	0.015	-0.295	-0.186	-0.132	0.036	-0.134
-0.008	0.029	0.009	-0.041	0.012	-0.237	-0.107	-0.127	0.05	-0.18
0.023	0.149	0.006	-0.061	0.008	-0.076	-0.096	-0.15	0.118	-0.221
0.014	0.141	0.006	-0.067	0.008	0.007	-0.124	-0.185	0.149	-0.213
-0.012	0.034	0.004	-0.073	0.003	0.043	-0.049	-0.213	0.12	-0.183
-0.017	0.014	0	-0.061	0	0.104	-0.093	-0.189	0.088	-0.164
-0.024	-0.059	0.005	-0.03	0.007	0.174	-0.297	-0.103	0.085	-0.142
-0.018	-0.172	0.013	-0.009	0.018	0.232	-0.337	-0.04	0.091	-0.104
-0.002	-0.053	0.01	-0.01	0.019	0.228	-0.234	-0.06	0.076	-0.049
-0.004	0.068	0.005	-0.021	0.005	0.152	-0.201	-0.097	0.039	-0.008
-0.02	-0.021	-0.001	-0.031	0.001	0.086	-0.161	-0.128	-0.004	0.022
-0.019	-0.007	-0.003	-0.029	0.018	0.025	-0.104	-0.165	-0.025	0.074
-0.003	0.105	0.006	-0.028	0.039	-0.012	-0.129	-0.083	-0.009	0.13
-0.004	0.079	0.01	-0.024	0.05	0.104	-0.127	0.157	0.034	0.118
-0.007	0.058	0.006	-0.012	0.039	0.263	-0.041	0.333	0.081	0.029
-0.003	0.11	0.007	-0.007	0.017	0.282	0.022	0.324	0.095	0.015
-0.006	0.157	-0.002	-0.007	0.01	0.233	0.03	0.26	0.035	0.137
-0.007	0.169	-0.021	-0.004	0.009	0.195	-0.033	0.196	-0.08	0.224
0.009	0.124	-0.026	-0.004	0.002	0.156	-0.18	0.173	-0.157	0.233
0.01	0.161	-0.017	-0.01	0.003	0.127	-0.265	0.304	-0.137	0.264
-0.005	0.274	-0.006	-0.012	0.042	0.097	-0.207	0.518	-0.064	0.242
-0.006	0.323	-0.004	-0.011	0.122	0.066	-0.192	0.773	-0.022	0.052
0	0.308	-0.01	-0.019	0.169	0.064	-0.223	0.963	-0.031	-0.175
0	0.217	0	-0.024	0.109	-0.007	-0.127	0.788	-0.04	-0.222
-0.014	0.188	0.009	-0.017	0.015	-0.179	-0.011	0.424	-0.03	-0.116
-0.018	0.219	-0.002	-0.014	-0.05	-0.232	0.001	0.242	-0.03	-0.018
0.007	0.104	-0.007	-0.016	-0.126	-0.126	-0.085	0.08	-0.024	0.004
0.036	0.069	-0.006	-0.019	-0.136	-0.065	-0.238	-0.142	0.005	-0.003
0.03	0.193	-0.011	-0.023	-0.016	-0.108	-0.289	-0.274	0.046	0.021
-0.009	0.216	-0.012	-0.024	0.094	-0.153	-0.196	-0.391	0.073	0.04
-0.016	0.247	-0.015	-0.023	0.099	-0.054	-0.157	-0.521	0.059	0.022
0.003	0.34	-0.022	-0.015	0.018	0.14	-0.203	-0.629	0.036	0.021
0.003	0.296	-0.02	-0.004	-0.09	0.159	-0.237	-0.683	0.041	0.051
0.002	0.15	-0.012	-0.01	-0.129	-0.045	-0.234	-0.593	0.055	0.086
-0.008	0.053	-0.006	-0.021	-0.082	-0.293	-0.22	-0.44	0.063	0.056
-0.021	0.027	-0.001	-0.024	-0.016	-0.414	-0.286	-0.311	0.047	-0.073
-0.019	0.015	0	-0.023	0.032	-0.315	-0.375	-0.188	0.031	-0.196
-0.018	0.046	-0.006	-0.021	0.054	-0.171	-0.332	-0.143	0.04	-0.22
-0.012	0.142	-0.006	-0.021	0.066	-0.147	-0.204	-0.17	0.028	-0.178
0.013	0.072	-0.005	-0.015	0.076	-0.151	-0.119	-0.081	-0.016	-0.129
0.041	-0.27	-0.017	0.001	0.065	-0.115	-0.053	0.121	-0.046	-0.103
0.029	-0.53	-0.025	0.018	0.03	-0.03	0.008	0.166	-0.057	-0.087
-0.021	-0.465	-0.011	0.019	0.009	0.076	0.007	-0.005	-0.045	-0.075
-0.035	-0.351	0.004	0.002	0.02	0.088	0.046	-0.172	0.009	-0.076
0	-0.365	0.004	-0.002	0.03	0.039	0.111	-0.193	0.076	-0.058
0.013	-0.322	0.009	0	0.014	0.035	-0.001	-0.021	0.097	-0.029
-0.01	-0.257	0.017	-0.009	-0.009	0.018	-0.172	0.244	0.068	-0.065
-0.007	-0.236	0.005	-0.006	-0.002	-0.031	-0.202	0.318	0.031	-0.126
0.012	-0.162	-0.005	0.001	0.033	0.015	-0.145	0.214	-0.014	-0.108
-0.002	-0.038	-0.004	-0.003	0.037	0.151	-0.079	0.244	-0.088	-0.072
-0.019	0.081	-0.005	-0.005	-0.014	0.227	-0.065	0.31	-0.129	-0.106
-0.013	0.043	0.001	-0.015	-0.06	0.214	-0.09	0.108	-0.099	-0.141
-0.009	-0.059	0.006	-0.025	-0.028	0.198	-0.058	-0.213	-0.058	-0.093
-0.022	-0.026	0.005	-0.02	0.047	0.194	-0.07	-0.423	-0.05	0.004
-0.031	0.009	0.017	-0.024	0.081	0.119	-0.205	-0.469	-0.056	0.071
-0.02	-0.001	0.029	-0.026	0.087	-0.025	-0.276	-0.292	-0.053	0.101
-0.014	0.01	0.021	-0.017	0.11	-0.121	-0.235	-0.025	-0.053	0.143
-0.002	-0.021	0.005	-0.013	0.119	-0.108	-0.213	0.128	-0.063	0.169
0.017	-0.089	0.004	-0.014	0.06	-0.035	-0.208	0.258	-0.052	0.106
-0.009	-0.103	0.015	-0.021	-0.026	-0.046	-0.16	0.501	-0.017	-0.001
-0.036	-0.054	0.02	-0.029	-0.052	-0.175	-0.075	0.479	0.005	-0.054
-0.018	0.029	0.023	-0.021	-0.032	-0.2	-0.04	-0.081	-0.007	-0.066
-0.008	0.106	0.031	-0.018	-0.01	-0.063	-0.102	-0.498	-0.028	-0.079
-0.016	0.074	0.033	-0.025	0.05	0.008	-0.196	-0.2	-0.034	-0.047
0	-0.023	0.014	-0.019	0.137	-0.034	-0.243	0.449	-0.031	0.022
0.011	0.004	-0.003	-0.011	0.157	-0.016	-0.279	0.835	-0.023	0.058
0.005	0.127	0.012	-0.014	0.096	0.065	-0.394	0.724	-0.028	0.061
0.022	0.201	0.023	-0.016	0.041	0.086	-0.477	0.237	-0.048	0.034
0.025	0.181	0.008	-0.012	0.016	0.078	-0.365	-0.313	-0.038	-0.001
-0.004	0.147	-0.001	-0.018	-0.019	0.081	-0.199	-0.506	-0.007	-0.001
-0.013	0.193	-0.001	-0.034	-0.046	0.044	-0.176	-0.45	0.017	0.003
-0.019	0.217	-0.006	-0.035	-0.036	-0.02	-0.231	-0.519	0.052	-0.014
-0.032	0.138	-0.016	-0.02	-0.02	-0.045	-0.215	-0.494	0.067	-0.018
-0.016	0.098	-0.015	-0.015	-0.028	-0.009	-0.127	-0.192	0.038	0.001
-0.016	0.101	-0.01	-0.018	-0.048	0.006	-0.088	0.086	0.014	0.002
-0.036	0.089	-0.015	-0.018	-0.058	-0.018	-0.146	0.106	0.001	-0.058
-0.013	0.17	-0.007	-0.019	-0.039	0.035	-0.237	-0.022	-0.023	-0.108
0.023	0.22	0.007	-0.016	-0.001	0.123	-0.263	-0.078	-0.032	-0.074
0.03	0.1	-0.002	-0.013	0.025	0.11	-0.134	-0.08	-0.019	-0.028
0.032	0.033	-0.005	-0.018	0.035	0.045	-0.001	-0.103	-0.009	-0.013
0.013	0.072	0.004	-0.02	0.034	0.015	-0.005	-0.06	-0.004	0.001
-0.025	0.117	-0.002	-0.012	0.029	0.011	-0.013	0.026	-0.005	0
-0.031	0.116	-0.008	-0.013	0.029	0.026	-0.056	0.05	-0.008	-0.022
0	-0.033	-0.004	-0.018	0.026	0.047	-0.155	0.066	0.006	-0.035
0.016	-0.133	-0.004	-0.018	0.026	0.018	-0.18	0.093	0.019	-0.027
-0.014	-0.041	-0.01	-0.018	0.039	-0.02	-0.23	0.105	0.011	-0.022
-0.037	-0.063	-0.012	-0.016	0.044	0.025	-0.19	0.138	-0.003	-0.028
-0.023	-0.158	-0.006	-0.014	0.037	0.102	0.036	0.064	-0.006	-0.032
-0.016	-0.056	0.002	-0.011	0.032	0.13	0.087	-0.127	-0.005	-0.018
-0.006	-0.067	0.005	-0.011	0.033	0.088	-0.035	-0.135	-0.003	0
0.009	-0.307	0.007	-0.021	0.033	0.036	-0.072	0.011	0.005	0.002
-0.005	-0.333	0.007	-0.028	0.025	0.027	-0.076	0.05	0.017	0.007
-0.022	-0.174	0	-0.028	0.02	-0.024	-0.1	0.006	0.028	0.016
-0.023	-0.166	-0.008	-0.025	0.023	-0.097	-0.113	-0.035	0.037	0.007
-0.005	-0.237	-0.009	-0.018	0.026	-0.055	-0.149	-0.074	0.042	-0.007
0.007	-0.218	-0.002	-0.02	0.024	0.014	-0.237	-0.081	0.041	-0.012
-0.012	-0.186	0.001	-0.026	0.018	0.008	-0.27	-0.056	0.044	-0.008
-0.011	-0.16	-0.008	-0.02	0.019	0.006	-0.213	-0.039	0.031	0.012
0.001	-0.042	-0.015	-0.011	0.028	0.03	-0.195	-0.041	-0.01	0.037
-0.003	0.005	-0.015	-0.018	0.032	0.045	-0.128	-0.059	-0.043	0.047
0.015	-0.11	-0.014	-0.024	0.029	0.054	0.036	-0.082	-0.049	0.043
0.007	-0.15	-0.009	-0.015	0.027	0.05	0.058	-0.083	-0.049	0.045
-0.038	-0.098	-0.002	-0.012	0.029	0.044	-0.048	-0.064	-0.071	0.044
-0.024	-0.078	-0.008	-0.022	0.04	0.042	-0.089	-0.071	-0.099	0.029
0.005	-0.045	-0.015	-0.022	0.056	0.028	-0.125	-0.115	-0.08	0.011
-0.007	-0.012	-0.007	-0.006	0.033	0.039	-0.203	-0.155	-0.01	-0.041
0.004	-0.018	-0.002	-0.002	-0.018	0.085	-0.232	-0.167	0.064	-0.123
0.024	-0.012	-0.016	-0.009	-0.025	0.087	-0.249	-0.174	0.089	-0.154
0.005	-0.026	-0.024	-0.007	-0.027	0.044	-0.272	-0.186	0.057	-0.113
-0.013	-0.063	-0.016	-0.007	-0.096	0.011	-0.2	-0.154	0.042	-0.064
0.004	-0.055	-0.014	-0.016	-0.134	-0.013	-0.085	-0.033	0.114	-0.054
0.016	-0.1	-0.017	-0.013	-0.033	0.023	-0.096	0.107	0.201	-0.057
0.018	-0.209	-0.017	-0.005	0.088	0.074	-0.197	0.192	0.156	-0.048
0.006	-0.177	-0.023	-0.011	0.078	-0.045	-0.233	0.211	0.024	-0.038
-0.028	-0.093	-0.023	-0.011	0.002	-0.273	-0.271	0.164	-0.026	-0.03
-0.019	-0.133	-0.011	-0.011	-0.034	-0.363	-0.301	0.134	-0.005	-0.026
0.03	-0.118	-0.002	-0.016	-0.036	-0.231	-0.189	0.164	-0.052	-0.031
0.014	-0.045	0.003	-0.012	-0.001	-0.04	-0.094	0.197	-0.161	-0.032
-0.031	-0.064	0.013	-0.011	0.083	0.029	-0.098	0.218	-0.212	-0.023
-0.02	-0.011	0.009	-0.02	0.154	0.014	-0.094	0.18	-0.179	-0.018
-0.015	0.103	-0.011	-0.021	0.173	-0.072	-0.136	0.03	-0.116	-0.021
-0.034	0.121	-0.015	-0.013	0.137	-0.222	-0.194	-0.156	-0.044	0.009
-0.012	0.164	-0.009	-0.011	0.033	-0.174	-0.128	-0.177	0.026	0.038
0.014	0.166	-0.005	-0.013	-0.06	0.087	-0.05	0.013	0.067	-0.012
0.007	0.045	0.002	-0.012	-0.044	0.186	-0.088	0.208	0.083	-0.079
0.004	-0.007	0.002	-0.016	0.021	0.108	-0.102	0.293	0.094	-0.094
0.007	-0.057	0.002	-0.021	0.022	0.139	-0.136	0.314	0.133	-0.09
0.006	-0.112	0.008	-0.017	-0.035	0.253	-0.275	0.319	0.197	-0.033
0.004	0.024	0.002	-0.014	-0.098	0.273	-0.298	0.26	0.207	0.085
0.004	0.174	-0.004	-0.015	-0.135	0.204	-0.285	0.077	0.129	0.145
0.009	0.115	-0.001	-0.015	-0.113	0.129	-0.391	-0.032	0.009	0.135
-0.008	0.012	-0.002	-0.019	-0.035	0.093	-0.389	0.055	-0.084	0.135
-0.024	0.049	-0.005	-0.022	0.018	0.076	-0.277	0.13	-0.104	0.105
-0.004	0.138	-0.004	-0.022	0	0.075	-0.226	0.068	-0.095	-0.019
0	0.14	-0.003	-0.024	0.002	0.061	-0.115	-0.103	-0.13	-0.16
-0.035	0.098	0	-0.028	0.089	-0.026	-0.019	-0.274	-0.16	-0.178
-0.037	0.122	-0.007	-0.032	0.164	-0.08	-0.145	-0.341	-0.12	-0.076
-0.005	0.164	-0.014	-0.033	0.146	-0.011	-0.188	-0.322	-0.024	0.021
0.004	0.129	-0.006	-0.027	0.099	0.068	-0.028	-0.2	0.051	0.032
-0.003	0.076	0.002	-0.012	0.075	0.041	-0.024	-0.033	0.055	-0.021
0.003	0.06	0.002	0.005	0.058	-0.008	-0.127	0.046	0.027	-0.038
-0.006	0.052	-0.002	0	0.039	0.02	-0.058	0.055	0.006	0.016
-0.039	0.059	-0.006	-0.018	0.029	-0.051	0.107	-0.017	-0.04	0.054
-0.042	0.073	0.005	-0.024	0.029	-0.204	0.169	-0.173	-0.109	0.005
-0.001	0.07	0.007	-0.023	0.033	-0.17	0.155	-0.277	-0.109	-0.093
0.021	0.105	-0.011	-0.017	0.029	-0.05	0.104	-0.263	-0.039	-0.139
0.003	0.137	-0.016	-0.011	0.006	-0.018	-0.03	-0.192	0.007	-0.117
-0.008	0.03	-0.01	-0.016	-0.019	0.004	-0.152	-0.082	0.045	-0.072
-0.004	-0.055	-0.01	-0.018	-0.03	0.02	-0.21	0.037	0.1	-0.009
-0.004	0.002	-0.006	-0.014	-0.043	0.002	-0.265	0.07	0.127	0.069
-0.006	-0.067	-0.007	-0.013	-0.045	0.033	-0.251	0.06	0.093	0.121
-0.005	-0.225	-0.009	-0.019	-0.007	0.067	-0.157	0.101	0.009	0.113
-0.006	-0.241	0.003	-0.023	0.039	0.04	-0.122	0.052	-0.035	0.108
-0.01	-0.225	0.007	-0.018	0.049	0.047	-0.151	-0.051	-0.02	0.185
0.001	-0.203	-0.003	-0.018	0.052	0.042	-0.147	0	-0.04	0.272
0.013	-0.147	-0.001	-0.026	0.073	-0.017	-0.176	-0.004	-0.083	0.232
-0.001	-0.214	0.006	-0.017	0.079	-0.025	-0.248	-0.192	-0.053	0.131
-0.011	-0.247	-0.003	-0.002	0.056	-0.048	-0.269	-0.263	0.021	0.137
-0.004	-0.06	-0.008	-0.004	0.048	-0.125	-0.303	-0.19	0.032	0.134
-0.022	0.05	0.005	-0.013	0.06	-0.122	-0.215	-0.212	-0.031	-0.098
-0.029	0.029	0.01	-0.016	0.063	-0.042	0	-0.252	-0.073	-0.362
0.004	0.061	-0.002	-0.012	0.055	0.019	0.017	-0.042	-0.055	-0.339
0.025	0.041	-0.008	-0.011	0.05	0.036	0.022	0.331	-0.017	-0.133
0.03	0.029	-0.005	-0.019	0.053	0.018	0.164	0.476	0.003	-0.039
0.03	0.169	-0.008	-0.024	0.048	-0.056	0.115	0.31	0.008	-0.043
0.012	0.208	-0.011	-0.02	0.016	-0.161	-0.041	0.098	0.018	0.022
0.003	0.05	-0.01	-0.012	-0.03	-0.167	-0.099	-0.013	0.013	0.074
-0.003	-0.036	-0.01	-0.017	-0.053	-0.09	-0.23	-0.044	-0.005	-0.032
-0.012	-0.03	-0.01	-0.027	-0.035	-0.067	-0.408	-0.071	-0.004	-0.17
-0.012	0.003	0	-0.018	-0.005	-0.052	-0.412	-0.11	0.01	-0.182
-0.013	0.138	0.012	-0.012	0.007	0.016	-0.307	-0.081	0.025	-0.153
-0.003	0.161	0.007	-0.016	0.011	0.069	-0.251	-0.023	0.04	-0.163
0.005	0.002	-0.006	-0.01	0.006	0.05	-0.227	-0.017	0.023	-0.185
0.001	0.027	-0.001	-0.003	-0.019	0.016	-0.202	-0.004	-0.014	-0.22
0.012	0.215	0.008	-0.008	-0.045	0.047	-0.213	0.045	-0.026	-0.225
0.017	0.227	0.004	-0.011	-0.076	0.071	-0.286	0.069	-0.015	-0.155
-0.006	0.085	-0.003	-0.017	-0.094	0.029	-0.377	0.034	-0.011	-0.048
-0.02	0.061	-0.006	-0.023	-0.038	-0.015	-0.397	-0.027	-0.017	0.073
-0.003	0.158	-0.002	-0.023	0.025	-0.046	-0.39	-0.062	-0.014	0.17
0.013	0.039	0.003	-0.024	0.011	-0.06	-0.435	-0.034	0.001	0.185
-0.016	-0.183	-0.003	-0.018	-0.014	-0.025	-0.339	0.006	0.007	0.109
-0.04	-0.096	-0.007	-0.011	-0.012	0.025	-0.164	0.001	-0.005	-0.015
-0.022	0.079	0.003	-0.016	-0.016	0.034	-0.177	-0.006	-0.016	-0.096
-0.011	0.081	0.001	-0.021	-0.021	0.038	-0.037	0.009	-0.006	-0.077
-0.003	0.031	-0.007	-0.019	-0.016	0.09	0.314	0.018	0.007	-0.028
0.006	-0.007	0.002	-0.02	-0.009	0.125	0.295	0.038	0.01	-0.013
-0.007	0.027	0.001	-0.022	-0.005	0.084	-0.02	0.054	0.01	-0.021
-0.003	0.065	-0.005	-0.019	-0.009	0.024	-0.23	0.007	0.004	-0.03
-0.003	-0.068	0.004	-0.012	-0.003	-0.008	-0.308	-0.075	-0.009	-0.029
-0.029	-0.176	0.003	-0.012	0.045	-0.001	-0.187	-0.118	-0.022	-0.017
-0.025	-0.071	-0.01	-0.021	0.105	0.05	0.077	-0.104	-0.036	-0.003
-0.011	-0.028	-0.013	-0.022	0.111	0.08	0.129	-0.087	-0.026	0.005
-0.006	-0.173	-0.004	-0.013	0.085	0.065	-0.057	-0.082	0	-0.004
0.014	-0.201	0.001	-0.013	0.079	0.06	-0.109	-0.032	0.005	-0.011
0.016	-0.065	-0.003	-0.023	0.092	0.075	0.024	0.049	-0.003	0.005
-0.007	-0.12	-0.006	-0.023	0.107	0.075	-0.082	0.075	-0.006	0.004
-0.016	-0.265	-0.009	-0.014	0.1	0.029	-0.35	0.053	-0.014	-0.008
-0.011	-0.142	-0.009	-0.017	0.056	-0.044	-0.264	0.058	-0.02	0.013
-0.011	0.033	-0.006	-0.02	0.017	-0.061	-0.052	0.084	-0.017	0.025
-0.015	0.011	-0.006	-0.009	0.014	-0.012	-0.079	0.102	-0.006	0.013
-0.008	-0.027	-0.007	-0.005	0.027	0.014	-0.153	0.118	0.005	0.003
0.016	0.03	-0.009	-0.015	0.042	-0.011	-0.192	0.132	0.011	-0.027
0.016	0.029	-0.004	-0.017	0.043	-0.014	-0.234	0.161	0.025	-0.047
-0.011	-0.049	0.01	-0.016	0.014	0.025	-0.227	0.205	0.046	-0.015
-0.008	-0.101	0.012	-0.019	-0.013	0.038	-0.204	0.196	0.048	0.051
0.013	-0.165	0.002	-0.012	-0.01	-0.005	-0.214	0.062	0.029	0.12
-0.013	-0.124	0.003	-0.004	-0.031	-0.041	-0.245	-0.164	0.009	0.118
-0.045	0.067	0.009	-0.012	-0.084	-0.021	-0.312	-0.318	0.001	0.065
-0.018	0.077	0.001	-0.02	-0.081	0.003	-0.393	-0.305	0	0.04
0.022	-0.035	-0.006	-0.018	-0.012	0.01	-0.379	-0.215	0.003	-0.004
0.015	-0.031	-0.004	-0.018	0.046	0.024	-0.261	-0.126	0.013	-0.061
-0.011	-0.088	-0.007	-0.02	0.059	0.022	-0.188	-0.056	0.026	-0.063
-0.007	-0.208	-0.013	-0.019	0.04	0.006	-0.207	-0.007	0.03	-0.048
0.005	-0.217	-0.008	-0.01	0.019	-0.002	-0.202	0.112	0.034	-0.05
0.005	-0.166	-0.004	0.002	0.027	-0.021	-0.172	0.24	0.039	-0.037
0.004	-0.108	-0.011	-0.002	0.047	-0.035	-0.227	0.171	0.023	-0.017
-0.007	-0.056	-0.01	-0.018	0.05	-0.001	-0.291	0.034	-0.001	-0.016
-0.007	-0.078	0.004	-0.02	0.045	0.029	-0.256	-0.03	-0.023	-0.016
0.008	-0.084	0.01	-0.013	0.047	0.013	-0.236	-0.115	-0.047	-0.011
-0.003	0.03	0.004	-0.019	0.051	-0.001	-0.279	-0.137	-0.066	-0.016
-0.02	0.08	-0.001	-0.022	0.059	0.001	-0.292	-0.08	-0.085	-0.021
-0.004	0.02	0.003	-0.01	0.074	-0.006	-0.255	-0.066	-0.094	-0.017
0.008	0.086	0.008	-0.004	0.074	-0.01	-0.128	0.091	-0.077	-0.014
-0.008	0.184	0	-0.021	0.05	0.005	-0.024	0.505	-0.055	-0.017
-0.008	0.061	-0.012	-0.031	0.037	-0.001	-0.122	0.814	-0.027	-0.015
0.008	-0.072	-0.012	-0.022	0.049	-0.036	-0.185	0.695	0.002	-0.008
-0.005	-0.012	-0.001	-0.016	0.045	-0.044	-0.027	0.278	0.003	-0.005
-0.019	0.032	-0.005	-0.017	0.012	-0.024	0.112	-0.195	0	-0.011
-0.005	-0.032	-0.023	-0.016	-0.03	-0.04	0.14	-0.594	0.014	-0.014
0.004	-0.045	-0.021	-0.024	-0.051	-0.064	0.208	-0.669	0.015	0.008
0.002	0.038	-0.009	-0.028	-0.023	0.024	0.204	-0.366	0.005	0.035
0.003	0.079	-0.017	-0.018	0.014	0.123	-0.093	-0.083	0.013	0.033
-0.006	0.019	-0.017	-0.024	0.016	0.069	-0.298	-0.073	0.026	0.032
-0.016	-0.025	0	-0.029	0.008	0.005	-0.18	-0.22	0.031	0.042
-0.016	-0.007	0.002	-0.009	0.016	0.005	-0.171	-0.347	0.023	-0.001
-0.013	0.015	-0.002	-0.003	0.025	-0.037	-0.143	-0.351	0.005	-0.068
-0.012	0.003	-0.002	-0.024	0.014	-0.08	0.109	-0.279	0.007	-0.074
-0.028	-0.018	-0.005	-0.035	-0.005	-0.073	0.186	-0.208	0.027	-0.063
-0.035	0.061	-0.005	-0.024	-0.007	-0.042	0.084	-0.122	0.027	-0.055
-0.009	0.13	-0.011	-0.006	0.008	-0.004	0.028	-0.07	-0.008	-0.004
0.004	0.017	-0.019	-0.004	0.02	0.017	-0.043	-0.047	-0.053	0.018
-0.004	-0.063	-0.021	-0.018	0.013	0.04	-0.138	0.166	-0.062	-0.031
-0.002	-0.019	-0.014	-0.022	0.001	0.068	-0.18	0.514	-0.01	-0.076
0.001	-0.02	-0.007	-0.01	-0.006	0.055	-0.185	0.497	0.049	-0.103
-0.013	-0.057	-0.006	-0.004	-0.022	0.026	-0.227	0.065	0.05	-0.134
-0.016	-0.06	-0.001	-0.006	-0.012	0.023	-0.27	-0.195	0.027	-0.102
0.005	0	0.001	-0.007	0.036	0.028	-0.241	-0.058	0.035	0.014
0.018	0.046	-0.004	-0.006	0.054	0.029	-0.219	0.158	0.051	0.082
0.004	-0.017	-0.005	-0.007	0.011	0.019	-0.262	0.208	0.047	0.046
-0.018	-0.046	-0.005	-0.006	-0.058	0.018	-0.212	0.136	0.03	-0.01
-0.015	0.024	-0.003	-0.008	-0.065	0.04	-0.096	0.081	-0.001	-0.034
-0.004	0.016	-0.002	-0.017	0.028	0.038	-0.171	0.069	-0.033	-0.024
-0.008	-0.059	-0.001	-0.026	0.099	0.016	-0.262	0.051	-0.03	0
-0.001	-0.035	0.005	-0.03	0.076	0.011	-0.183	-0.038	0.004	-0.007
0.01	0.037	0.006	-0.024	0.041	0.01	-0.175	-0.206	0.024	-0.047
0.006	0.014	0.005	-0.013	0.033	0.012	-0.208	-0.32	0.047	-0.082
0.009	-0.053	0.015	-0.004	0.025	0.027	-0.122	-0.307	0.097	-0.097
0	-0.083	0.02	0.001	0.008	0.037	-0.062	-0.24	0.13	-0.098
-0.023	-0.123	0.016	-0.01	-0.019	0.036	-0.102	-0.147	0.114	-0.084
-0.021	-0.179	0.019	-0.026	-0.024	0.048	-0.158	-0.061	0.063	-0.055
-0.01	-0.175	0.024	-0.016	-0.004	0.051	-0.222	-0.061	0	-0.023
-0.011	-0.148	0.014	-0.006	-0.007	0.023	-0.278	-0.055	-0.046	-0.009
-0.011	-0.205	0.008	-0.022	-0.005	0.002	-0.262	0.089	-0.102	-0.018
-0.023	-0.178	0.01	-0.032	0.05	0.009	-0.219	0.234	-0.162	-0.021
-0.026	0.07	0.002	-0.029	0.08	0.019	-0.162	0.207	-0.157	-0.012
-0.007	0.265	-0.002	-0.029	0.036	0.016	-0.019	0.063	-0.105	0.013
0.004	0.209	0.003	-0.03	-0.006	0.006	0.094	-0.042	-0.082	0.069
0	0.083	-0.003	-0.032	0.001	0.004	0	-0.078	-0.101	0.093
-0.014	0.073	-0.004	-0.035	0.013	0.004	-0.19	-0.137	-0.122	0.035
-0.01	0.093	0.011	-0.037	0.027	0.007	-0.26	-0.175	-0.093	-0.006
0	0.102	0.017	-0.034	0.052	0.016	-0.268	-0.128	-0.023	0.025
-0.016	0.207	0.007	-0.015	0.036	0.022	-0.286	-0.097	0.029	0.07
-0.008	0.358	0.003	0	0	0.027	-0.202	-0.127	0.043	0.137
0.013	0.412	-0.002	0	0	0.042	-0.046	-0.14	0.038	0.184
0.01	0.407	-0.016	-0.001	0.019	0.053	0.012	-0.095	0.03	0.091
0.008	0.411	-0.019	-0.004	0.037	0.041	-0.005	0.017	0.024	-0.051
0	0.364	-0.017	-0.007	0.047	0.042	-0.036	0.143	0.029	-0.095
-0.011	0.35	-0.022	-0.007	0.039	0.061	-0.124	0.161	0.031	-0.079
-0.01	0.424	-0.021	-0.008	0.03	0.051	-0.208	0.07	0.02	-0.066
-0.013	0.435	-0.015	-0.005	0.04	0.038	-0.205	-0.013	0.022	-0.059
-0.007	0.44	-0.01	-0.001	0.049	0.04	-0.146	-0.033	0.021	-0.065
0.014	0.517	-0.007	-0.005	0.033	0.014	-0.185	-0.022	-0.001	-0.073
0.018	0.444	-0.013	-0.012	0.002	-0.026	-0.31	-0.012	-0.012	-0.054
0.015	0.185	-0.016	-0.013	-0.03	-0.043	-0.287	0.02	-0.009	-0.019
0.022	-0.001	-0.004	-0.015	-0.052	-0.047	-0.157	0.067	-0.003	-0.005
0.001	-0.132	-0.001	-0.024	-0.054	-0.02	-0.079	0.068	0.019	-0.034
-0.034	-0.253	-0.016	-0.021	-0.018	0.031	-0.031	0.031	0.049	-0.048
-0.016	-0.19	-0.018	-0.01	0.045	0.009	-0.085	0.007	0.064	-0.013
-0.006	-0.091	-0.003	-0.01	0.053	-0.047	-0.227	0.014	0.044	-0.017
-0.024	-0.145	0.003	-0.017	0.014	-0.016	-0.267	0.04	0.001	-0.05
-0.004	-0.127	-0.004	-0.026	0.021	0.015	-0.3	0.044	-0.036	0.004
0.008	-0.006	-0.009	-0.032	0.057	-0.013	-0.447	0.039	-0.06	0.058
-0.007	-0.062	-0.007	-0.031	0.052	-0.035	-0.43	0.041	-0.06	-0.005
-0.01	-0.244	-0.001	-0.032	-0.014	-0.052	-0.178	0.004	-0.03	-0.089
-0.008	-0.303	0.004	-0.029	-0.087	-0.058	-0.029	-0.035	-0.002	-0.108
0.002	-0.295	0.004	-0.025	-0.096	-0.025	-0.042	-0.028	0.003	-0.088
0.001	-0.307	-0.005	-0.028	-0.048	0.009	-0.039	-0.021	0	-0.062
-0.014	-0.304	-0.011	-0.038	0.007	0.007	-0.031	-0.006	0.001	-0.052
-0.004	-0.292	-0.004	-0.035	0.043	-0.037	-0.051	0.031	0.005	-0.055
0.007	-0.274	0.006	-0.022	0.048	-0.069	-0.104	0.049	-0.002	-0.046
0.003	-0.245	0	-0.014	0.029	-0.048	-0.204	0.037	-0.022	-0.026
0.002	-0.23	-0.008	-0.013	0.029	-0.036	-0.298	0.016	-0.029	-0.038
0.001	-0.225	-0.007	-0.005	0.051	-0.042	-0.313	0.008	-0.023	-0.072
0.001	-0.205	-0.009	0.008	0.061	-0.018	-0.213	0.002	-0.031	-0.08
0.003	-0.181	-0.007	0.011	0.068	0.021	-0.102	-0.038	-0.038	-0.065
-0.008	-0.167	0.006	0	0.075	0.053	-0.117	-0.064	-0.029	-0.035
-0.021	-0.158	0.012	-0.01	0.064	0.076	-0.154	-0.012	-0.025	0.007
-0.01	-0.152	0.003	-0.01	0.045	0.07	-0.126	0.027	-0.021	0.028
0	-0.142	-0.008	-0.013	0.038	0.012	-0.123	-0.026	0.004	0.031
-0.003	-0.125	-0.011	-0.019	0.032	-0.03	-0.165	-0.008	0.026	0.038
-0.005	-0.121	-0.008	-0.023	0.019	-0.008	-0.2	0.133	0.028	0.05
-0.007	-0.117	-0.004	-0.023	0.011	-0.002	-0.21	0.198	0.027	0.064
0.002	-0.099	-0.01	-0.02	-0.002	-0.006	-0.157	0.147	0.035	0.083
0.013	-0.083	-0.016	-0.016	-0.006	0.029	-0.105	0.04	0.042	0.082
0.004	-0.074	-0.01	-0.022	0.028	0.051	-0.169	-0.098	0.03	-0.012
-0.018	-0.066	-0.004	-0.023	0.07	0.048	-0.186	-0.159	-0.005	-0.148
-0.029	-0.059	-0.006	-0.014	0.095	0.045	-0.08	-0.154	-0.047	-0.177
-0.014	-0.051	-0.008	-0.016	0.12	0.002	-0.076	-0.115	-0.092	-0.122
-0.007	-0.045	-0.011	-0.022	0.12	-0.074	-0.17	0.024	-0.108	-0.08
-0.017	-0.04	-0.012	-0.015	0.048	-0.121	-0.186	0.123	-0.063	-0.032
0.004	-0.032	-0.015	-0.009	-0.012	-0.106	-0.143	0.195	0.008	0.033
0.028	-0.02	-0.013	-0.011	0.032	-0.05	-0.114	0.277	0.051	0.074
0.003	-0.011	-0.002	-0.008	0.091	-0.016	-0.075	-0.013	0.054	0.084
-0.02	-0.012	0.002	-0.007	0.08	-0.031	-0.037	-0.549	0.048	0.071
-0.014	-0.015	0.003	-0.015	0.038	-0.085	-0.069	-0.804	0.043	0.025
-0.013	-0.001	0.003	-0.018	-0.008	-0.106	-0.172	-0.809	0.002	-0.039
-0.017	0.02	-0.007	-0.017	-0.07	-0.023	-0.222	-0.701	-0.049	-0.092
-0.015	0.021	-0.005	-0.017	-0.138	0.055	-0.13	-0.387	-0.048	-0.064
-0.016	0.011	0.006	-0.021	-0.173	0.031	-0.073	0.144	-0.011	0.069
-0.024	0.013	0.004	-0.024	-0.161	0.022	-0.171	0.654	0.011	0.162
-0.004	0.013	-0.003	-0.023	-0.127	0.072	-0.193	0.834	0.024	0.145
0.025	0.009	-0.002	-0.026	-0.12	0.069	-0.085	0.703	0.053	0.097
0.017	0.015	-0.002	-0.03	-0.151	0.019	-0.017	0.525	0.087	0.026
0.017	0.019	-0.006	-0.03	-0.119	0.007	0.044	0.501	0.106	-0.031
0.023	0.017	-0.012	-0.03	0.053	0.049	0.057	0.592	0.065	-0.029
-0.008	0.023	-0.019	-0.02	0.232	0.101	-0.015	0.595	-0.029	-0.015
-0.028	0.033	-0.023	-0.002	0.258	0.124	-0.017	0.522	-0.082	0.002
-0.023	0.038	-0.029	0.01	0.168	0.104	-0.05	0.497	-0.075	0.027
-0.026	0.029	-0.038	0.008	0.081	0.055	-0.199	0.407	-0.059	0.01
-0.018	0.018	-0.036	-0.001	0.036	0.041	-0.253	0.256	-0.051	-0.031
-0.006	0.024	-0.023	-0.012	0.014	0.058	-0.228	0.384	-0.032	-0.035
-0.017	0.028	-0.019	-0.021	0	0.025	-0.272	0.616	0.002	-0.039
-0.033	0.017	-0.019	-0.025	-0.008	-0.034	-0.285	0.326	0.02	-0.079
-0.027	0.019	-0.015	-0.017	-0.002	-0.053	-0.223	-0.348	0.025	-0.072
0.005	0.032	-0.008	-0.012	0.02	-0.053	-0.255	-0.805	0.034	-0.012
0.025	0.025	0.016	-0.015	0.041	-0.055	-0.358	-0.925	0.027	0.002
-0.001	0.015	0.049	-0.009	0.054	-0.056	-0.315	-0.859	0.01	-0.007
-0.021	0.019	0.064	-0.002	0.051	-0.039	-0.207	-0.666	-0.004	0.016
-0.018	0.021	0.06	-0.004	0.037	-0.001	-0.206	-0.532	-0.018	0.036
-0.018	0.02	0.056	-0.003	0.037	0.026	-0.164	-0.632	-0.02	0.038
-0.011	0.025	0.054	-0.008	0.046	0.012	-0.009	-0.737	-0.007	0.01
-0.005	0.031	0.052	-0.022	0.059	0.003	0.084	-0.687	0	-0.073
0.002	0.025	0.048	-0.026	0.096	0.073	0.032	-0.578	-0.002	-0.1
0.022	0.014	0.044	-0.028	0.133	0.143	-0.114	-0.417	0.012	-0.006
0.019	0.008	0.051	-0.033	0.132	0.091	-0.198	-0.271	0.05	0.04
0.007	0.01	0.057	-0.029	0.098	0.026	-0.179	-0.225	0.094	-0.042
0.009	0.022	0.056	-0.026	0.051	0.039	-0.215	-0.206	0.113	-0.123
-0.002	0.026	0.066	-0.028	0.006	0.049	-0.352	-0.167	0.085	-0.157
-0.004	0.015	0.086	-0.023	-0.029	0.002	-0.435	-0.083	0.017	-0.169
0.01	0.013	0.104	-0.015	-0.06	-0.033	-0.299	0.083	-0.054	-0.1
-0.001	0.018	0.124	-0.01	-0.076	0.02	-0.096	0.211	-0.077	0.047
-0.014	0.013	0.125	-0.002	-0.067	0.059	-0.08	0.255	-0.053	0.123
-0.009	0.004	0.089	-0.01	-0.044	0.005	-0.112	0.379	-0.027	0.059
-0.015	-0.003	0.058	-0.023	-0.004	-0.015	-0.063	0.574	-0.017	-0.032
-0.008	-0.005	0.063	-0.012	0.073	0.009	-0.124	0.581	-0.003	-0.053
0.019	-0.01	0.067	0	0.154	-0.016	-0.228	0.313	0.014	-0.039
0.003	-0.017	-0.012	-0.006	0.186	-0.045	-0.151	-0.005	0.009	-0.039
-0.024	-0.011	-0.135	-0.014	0.152	-0.031	-0.068	-0.174	-0.014	-0.059
0.003	0.004	-0.135	-0.017	0.044	-0.018	-0.103	-0.195	-0.017	-0.104
0.017	0.024	-0.03	-0.011	-0.128	-0.006	-0.072	-0.101	0.012	-0.14
-0.01	0.035	-0.03	-0.003	-0.274	0.017	-0.043	0.106	0.033	-0.107
-0.02	0.021	-0.138	-0.006	-0.314	0.015	-0.137	0.255	0.051	-0.043
-0.017	0.005	-0.16	-0.017	-0.248	0.011	-0.199	0.155	0.086	0.018
-0.011	0.008	-0.091	-0.026	-0.141	0.031	-0.229	0.076	0.104	0.121
0.007	0.007	-0.05	-0.026	-0.055	0.023	-0.362	0.253	0.059	0.185
0.018	0	-0.054	-0.03	0.026	-0.009	-0.468	0.317	-0.058	0.148
0.008	0.005	-0.074	-0.036	0.101	-0.009	-0.441	0.131	-0.148	0.157
-0.014	0.012	-0.131	-0.027	0.125	0.001	-0.389	-0.028	-0.162	0.261
-0.023	0.009	-0.263	-0.022	0.16	-0.007	-0.241	-0.17	-0.176	0.308
-0.01	0.005	-0.363	-0.036	0.2	0.011	0.024	-0.264	-0.165	0.128
-0.002	0.009	-0.299	-0.038	0.125	0.044	0.163	-0.15	-0.089	-0.191
-0.003	0.012	-0.251	-0.024	-0.002	0.03	0.176	0.029	-0.032	-0.301
-0.003	0.003	-0.386	-0.015	-0.016	0.005	0.194	0.06	-0.035	-0.187
-0.015	-0.006	-0.454	-0.014	0.045	0.003	0.118	-0.106	-0.04	-0.115
-0.014	0.001	-0.257	-0.02	0.048	-0.005	-0.053	-0.274	-0.02	-0.112
-0.004	0.009	-0.005	-0.018	0.012	-0.014	-0.136	-0.23	0.002	-0.097
-0.007	0.01	0.104	-0.005	0.004	0.001	-0.096	-0.151	0.034	-0.08
-0.001	0.01	0.166	-0.002	-0.004	0.013	-0.046	-0.066	0.087	-0.08
0.014	-0.019	0.254	-0.009	0.014	0.017	0.001	0.238	0.134	-0.051
0.008	-0.085	0.304	-0.011	0.106	0.014	0.055	0.48	0.157	-0.006
-0.025	-0.137	0.29	-0.003	0.153	-0.014	0.04	0.317	0.143	-0.077
-0.046	-0.111	0.269	0.005	0.081	-0.027	-0.048	0.003	0.085	-0.255
-0.025	-0.029	0.27	-0.006	0.002	-0.008	-0.086	-0.146	-0.033	-0.343
0.006	0.004	0.243	-0.019	-0.04	-0.01	-0.083	-0.161	-0.168	-0.295
0.014	-0.016	0.179	-0.013	-0.104	-0.017	-0.143	-0.112	-0.191	-0.188
-0.002	-0.011	0.149	-0.007	-0.165	0.053	-0.199	-0.044	-0.09	-0.05
-0.012	0.018	0.148	-0.015	-0.151	0.131	-0.183	0.031	0.004	0.055
0.003	0.029	0.133	-0.029	-0.065	0.104	-0.155	0.255	0.031	0.087
0.002	0.039	0.115	-0.032	0.02	0.041	-0.129	0.504	0.04	0.069
-0.009	0.065	0.095	-0.023	0.055	0.013	-0.111	0.378	0.061	0.011
-0.006	0.086	0.052	-0.021	0.065	-0.009	-0.193	0.116	0.063	-0.031
-0.016	0.085	0	-0.026	0.08	-0.028	-0.321	0.296	0.035	0.003
-0.02	0.065	-0.041	-0.019	0.075	-0.031	-0.328	0.713	-0.025	0.066
0.002	0.034	-0.076	-0.009	0.073	-0.034	-0.274	0.663	-0.105	0.077
0.012	0.001	-0.104	-0.011	0.098	-0.041	-0.285	-0.033	-0.122	0.085
0.007	-0.015	-0.088	-0.016	0.077	-0.021	-0.308	-0.683	-0.053	0.16
0.004	-0.019	-0.027	-0.016	0.01	0.018	-0.28	-0.728	0.02	0.212
0.017	-0.033	0.023	-0.016	-0.029	0.02	-0.273	-0.524	0.06	0.136
0.027	-0.042	0.026	-0.016	-0.032	-0.002	-0.295	-0.484	0.084	0.011
0.015	-0.038	-0.034	-0.017	-0.007	-0.003	-0.275	-0.474	0.075	-0.031
0.008	-0.058	-0.118	-0.019	0.023	-0.018	-0.24	-0.256	0.029	-0.019
0.004	-0.084	-0.092	-0.014	0.018	-0.045	-0.163	0.004	-0.011	-0.032
-0.018	-0.058	0.022	-0.013	-0.006	-0.022	-0.092	-0.015	-0.034	-0.035
-0.02	-0.009	0.025	-0.026	0.003	0.007	-0.17	-0.101	-0.05	-0.004
0.004	-0.005	-0.076	-0.03	0.045	-0.007	-0.311	0.073	-0.039	0.013
0.015	-0.019	-0.107	-0.019	0.082	-0.004	-0.349	0.196	-0.002	0.002
0.004	-0.022	-0.08	-0.014	0.086	0.015	-0.323	-0.028	0.014	-0.025
-0.014	-0.046	-0.078	-0.015	0.045	0.003	-0.324	-0.206	0.004	-0.083
-0.027	-0.072	-0.075	-0.007	-0.003	-0.011	-0.259	-0.015	0.025	-0.14
-0.014	-0.065	-0.097	0.004	0.009	-0.002	-0.141	0.218	0.081	-0.126
0.012	-0.032	-0.123	0.002	0.064	0.002	-0.16	0.225	0.099	-0.058
-0.003	0.016	-0.025	-0.008	0.103	0.002	-0.234	0.147	0.068	-0.009
-0.026	0.053	0.115	-0.005	0.132	0	-0.251	0.1	0.006	0.036
-0.009	0.045	0.132	-0.005	0.162	-0.015	-0.304	0.038	-0.054	0.108
-0.01	0.013	0.104	-0.023	0.186	-0.006	-0.354	-0.099	-0.049	0.103
-0.016	-0.006	0.143	-0.034	0.191	0.014	-0.335	-0.279	0.01	-0.009
0.009	-0.012	0.165	-0.026	0.15	0.003	-0.326	-0.416	0.048	-0.085
0.012	-0.004	0.091	-0.017	0.072	-0.006	-0.285	-0.409	0.035	-0.101
-0.012	0.016	0.005	-0.011	-0.006	-0.01	-0.22	-0.183	0.009	-0.094
-0.02	0.022	-0.04	-0.012	-0.072	-0.034	-0.254	0.067	-0.001	-0.048
-0.016	0.006	-0.066	-0.025	-0.105	-0.037	-0.165	0.13	0.002	-0.001
-0.012	-0.008	-0.063	-0.024	-0.08	-0.01	0.069	0.081	0.015	0.007
-0.024	-0.007	-0.097	-0.015	-0.024	0	0.079	0.046	0.015	0.003
-0.038	0	-0.205	-0.021	0.017	0.018	-0.097	0.001	-0.017	0.011
-0.015	0.002	-0.276	-0.033	0.019	0.036	-0.158	-0.184	-0.058	0.018
0.009	-0.002	-0.261	-0.038	-0.015	0.003	0.068	-0.325	-0.062	0.019
-0.01	-0.009	-0.22	-0.029	-0.039	-0.002	0.348	-0.207	-0.027	0.083
-0.013	-0.013	-0.152	-0.01	-0.057	0.04	0.338	-0.116	-0.006	0.199
0.015	-0.012	-0.028	-0.002	-0.07	0.045	0.315	-0.173	-0.03	0.21
0.011	-0.013	0.108	-0.009	0.014	-0.009	0.429	-0.242	-0.076	0.151
-0.003	-0.015	0.184	-0.014	0.096	-0.093	0.366	-0.335	-0.121	0.163
0.011	-0.013	0.178	-0.011	-0.002	-0.119	0.191	-0.3	-0.153	0.157
0.013	-0.008	0.078	-0.012	-0.152	-0.044	0.069	0.039	-0.142	0.122
0.005	-0.004	-0.052	-0.018	-0.18	0.02	-0.097	0.537	-0.069	0.149
-0.006	0.003	-0.069	-0.015	-0.103	-0.033	-0.232	0.729	0.019	0.064
-0.019	0.011	0.043	-0.004	-0.023	-0.085	-0.2	0.339	0.044	-0.193
0.006	0.015	0.14	-0.006	-0.017	0.003	-0.122	-0.06	0.019	-0.328
0.023	0.007	0.147	-0.022	0	0.059	-0.136	-0.001	0.013	-0.268
-0.013	-0.007	0.152	-0.031	0.054	-0.023	-0.177	0.143	0.026	-0.187
-0.034	-0.01	0.167	-0.028	0.042	-0.067	-0.165	0.177	0.027	-0.116
-0.016	-0.003	0.114	-0.028	0.011	0.009	-0.137	0.192	0.013	-0.064
-0.011	-0.001	0.057	-0.034	0.026	0.136	-0.153	0.096	0	-0.082
-0.001	0	0.084	-0.028	0.026	0.216	-0.217	-0.068	0.005	-0.098
0.013	0.002	0.12	-0.02	0.033	0.179	-0.266	-0.088	0.019	-0.035
-0.012	0.002	0.069	-0.015	0.07	0.116	-0.254	0.059	0.026	0.022
-0.024	0	-0.038	0	0.05	0.088	-0.272	0.165	0.031	0.007
0.004	-0.004	-0.144	0.01	-0.019	0.021	-0.36	0.171	0.035	-0.032
0.004	-0.004	-0.271	0.003	-0.063	-0.045	-0.418	0.242	0.044	-0.049
-0.012	-0.004	-0.403	-0.013	-0.085	-0.039	-0.409	0.214	0.056	-0.045
-0.007	-0.012	-0.429	-0.028	-0.115	-0.027	-0.35	-0.137	0.061	-0.036
-0.006	-0.013	-0.304	-0.032	-0.128	-0.051	-0.249	-0.386	0.062	-0.033
-0.011	-0.009	-0.088	-0.022	-0.074	-0.055	-0.131	-0.21	0.059	-0.042
0.002	-0.011	0.141	-0.009	0.01	-0.036	-0.032	0.051	0.042	-0.045
0.012	-0.01	0.314	-0.006	0.028	-0.01	-0.004	0.125	0.026	-0.039
0.001	-0.015	0.379	-0.019	-0.02	0.038	-0.074	0.086	0.019	-0.033
-0.005	-0.032	0.359	-0.024	-0.041	0.044	-0.185	0.032	0.009	-0.025
-0.015	-0.045	0.298	-0.013	0.022	-0.003	-0.235	-0.08	0	-0.021
-0.027	-0.037	0.194	-0.005	0.121	-0.016	-0.201	-0.156	0.002	-0.017
-0.004	-0.023	0.091	-0.001	0.178	-0.007	-0.207	-0.015	-0.002	-0.015
0.007	-0.027	0.035	0.002	0.177	-0.013	-0.275	0.089	-0.026	-0.033
-0.009	-0.026	-0.015	-0.002	0.141	-0.01	-0.257	-0.004	-0.046	-0.045
-0.002	0	-0.061	-0.006	0.105	0.006	-0.19	-0.002	-0.048	-0.033
0.015	0.015	-0.056	-0.005	0.091	0.026	-0.197	0.146	-0.043	-0.025
0.012	0.007	-0.018	-0.006	0.081	0.032	-0.222	0.276	-0.036	-0.018
-0.003	-0.004	0.003	-0.015	0.039	0.025	-0.199	0.451	-0.031	-0.012
0.002	-0.013	0.023	-0.027	0.003	0.026	-0.207	0.678	-0.036	-0.02
0.017	-0.027	0.07	-0.033	0.029	-0.006	-0.29	0.742	-0.038	-0.019
-0.008	-0.046	0.101	-0.032	0.065	-0.048	-0.348	0.668	-0.031	-0.003
-0.017	-0.057	0.072	-0.021	0.065	-0.028	-0.381	0.567	-0.038	-0.016
-0.001	-0.049	0.021	-0.001	0.069	-0.01	-0.416	0.331	-0.036	-0.049
-0.014	-0.032	-0.042	0.003	0.084	-0.028	-0.357	0.066	0	-0.045
-0.017	-0.018	-0.177	-0.016	0.068	-0.008	-0.164	-0.092	0.015	-0.019
0.001	-0.019	-0.322	-0.031	0.02	0.04	0.062	-0.361	0.007	-0.001
-0.012	-0.029	-0.388	-0.024	-0.015	0.059	0.155	-0.808	0.01	0.009
-0.027	-0.028	-0.39	-0.012	-0.003	0.04	0.124	-1.084	0.005	0.003
-0.012	-0.018	-0.28	-0.018	0.034	0	0.047	-0.925	0	-0.019
-0.003	0.006	-0.093	-0.027	0.047	-0.003	-0.081	-0.508	0.013	-0.031
-0.005	0.037	0.056	-0.02	0.04	0.05	-0.176	-0.182	0.019	-0.019
-0.004	0.041	0.23	-0.011	0.04	0.088	-0.176	-0.097	0.02	-0.005
-0.013	0.028	0.415	-0.007	0.039	0.058	-0.145	-0.181	0.029	-0.003
-0.024	0.04	0.451	-0.003	0.025	0.006	-0.087	-0.312	0.021	-0.001
-0.023	0.061	0.368	-0.008	0.013	-0.002	0.025	-0.341	-0.022	0
-0.019	0.038	0.256	-0.022	0.005	0.043	0.084	-0.204	-0.05	-0.024
-0.023	-0.02	0.1	-0.028	-0.002	0.058	0.073	-0.054	-0.032	-0.061
-0.028	-0.064	-0.094	-0.024	-0.003	0.025	0.056	-0.021	-0.004	-0.065
-0.007	-0.072	-0.256	-0.018	0.004	0.013	-0.044	-0.077	0.008	-0.025
0.014	-0.069	-0.298	-0.013	0.007	0.009	-0.155	-0.111	0.005	0.034
-0.003	-0.062	-0.277	-0.01	-0.002	-0.016	-0.139	-0.076	-0.021	0.076
-0.005	-0.04	-0.338	-0.013	-0.007	-0.046	-0.076	-0.066	-0.052	0.066
0.011	-0.006	-0.408	-0.022	-0.002	-0.025	-0.036	-0.078	-0.037	0.009
-0.002	0.02	-0.338	-0.031	0.009	0.054	-0.065	-0.009	0.02	-0.04
-0.014	0.018	-0.232	-0.033	0.021	0.088	-0.122	0.082	0.061	-0.049
-0.007	0.011	-0.204	-0.034	0.021	0.07	-0.104	0.092	0.056	-0.037
-0.019	0.032	-0.16	-0.031	0.007	0.097	-0.14	0.088	0.034	-0.031
-0.031	0.018	-0.108	-0.024	0.004	0.098	-0.307	0.14	0.015	-0.022
-0.019	-0.059	-0.146	-0.026	0.023	0.009	-0.421	0.15	0	-0.013
-0.013	-0.088	-0.163	-0.03	0.032	0.029	-0.394	0.128	-0.005	-0.006
-0.005	-0.033	-0.056	-0.02	0.021	0.14	-0.278	0.158	0.003	0.005
0.009	0.028	0.08	0	0.017	0.101	-0.094	0.107	0.009	0.006
-0.016	0.082	0.099	0.011	0.021	0.031	0.078	-0.032	-0.001	0.001
-0.032	0.103	-0.049	0.006	0.024	0.069	0.084	-0.081	-0.007	-0.001
0.003	0.049	-0.165	-0.005	0.025	0.098	-0.098	-0.056	-0.008	-0.012
0.02	-0.003	-0.027	-0.007	0.025	0.101	-0.214	-0.041	-0.013	-0.017
0.013	-0.002	0.239	-0.007	0.023	0.111	-0.12	-0.026	-0.008	-0.008
0.019	0.012	0.421	-0.006	0.013	0.064	-0.064	-0.008	-0.002	-0.009
0	0.064	0.518	-0.009	0.003	-0.003	-0.136	0	-0.006	-0.015
-0.029	0.149	0.568	-0.019	0.005	-0.032	-0.239	0.011	0	-0.011
-0.031	0.173	0.537	-0.025	0.015	-0.094	-0.334	0.051	0.001	-0.012
-0.046	0.127	0.39	-0.023	0.024	-0.161	-0.386	0.091	-0.012	-0.015
-0.067	0.069	0.214	-0.025	0.022	-0.125	-0.485	0.065	-0.018	-0.018
-0.068	0.028	0.09	-0.034	0.015	-0.045	-0.6	0.018	-0.009	-0.027
-0.058	-0.001	-0.031	-0.034	0.012	-0.006	-0.488	-0.021	-0.004	-0.025
-0.035	-0.021	-0.135	-0.028	0.008	-0.001	-0.248	-0.125	-0.009	-0.013
-0.013	-0.04	-0.151	-0.026	0.009	-0.01	-0.206	-0.228	-0.007	-0.015
0.013	-0.063	-0.098	-0.023	0.021	-0.045	-0.259	-0.21	0.01	-0.023
0.032	-0.096	-0.028	-0.025	0.03	-0.052	-0.141	-0.131	0.029	-0.015
0.017	-0.145	0.016	-0.027	0.038	0.048	0.011	-0.082	0.03	0.004
0.006	-0.189	0.032	-0.018	0.053	0.101	0.011	-0.113	0.011	0.005
0.014	-0.153	0.055	-0.013	0.059	0.013	-0.101	-0.165	-0.002	-0.008
0.001	-0.075	0.05	-0.009	0.049	-0.034	-0.185	-0.045	-0.002	-0.012
-0.008	-0.083	-0.015	-0.002	0.031	-0.048	-0.125	0.179	-0.005	-0.014
0.03	-0.138	-0.064	-0.008	0.013	-0.118	-0.044	0.228	-0.011	-0.023
0.079	-0.115	-0.072	-0.02	0.007	-0.142	-0.127	0.113	-0.021	-0.019
0.092	-0.028	-0.087	-0.022	0.003	-0.223	-0.24	0.09	-0.03	-0.001
0.08	0.065	-0.107	-0.018	-0.01	-0.346	-0.187	0.207	-0.023	0.005
0.063	0.142	-0.107	-0.017	-0.012	-0.245	-0.118	0.191	-0.012	-0.003
0.048	0.161	-0.063	-0.016	0.002	-0.064	-0.166	-0.087	-0.01	-0.016
0.042	0.115	-0.002	-0.01	0.009	-0.124	-0.195	-0.386	-0.004	-0.021
0.037	0.064	-0.019	-0.004	0.009	-0.349	-0.18	-0.42	0.004	-0.021
0.026	0.036	-0.117	-0.006	0.008	-0.374	-0.18	-0.155	0.008	-0.02
0	-0.014	-0.21	-0.01	0.002	-0.164	-0.168	0.19	0.011	-0.009
-0.032	-0.096	-0.219	-0.008	-0.006	-0.063	-0.198	0.417	0.011	-0.006
-0.018	-0.154	-0.144	-0.017	-0.019	-0.147	-0.278	0.423	0.008	-0.017
0.019	-0.149	-0.086	-0.019	-0.041	-0.162	-0.274	0.206	-0.003	-0.023
0.012	-0.088	-0.054	-0.005	-0.057	0.026	-0.166	-0.012	-0.013	-0.025
0.001	-0.016	0.053	0.001	-0.069	0.249	0.024	-0.065	-0.013	-0.028
0.011	0.026	0.205	-0.002	-0.089	0.288	0.21	-0.027	-0.013	-0.026
-0.008	0.054	0.252	-0.004	-0.071	0.202	0.193	0.01	-0.015	-0.024
-0.027	0.078	0.164	-0.01	0.025	0.167	0.062	0.029	-0.015	-0.018
-0.018	0.052	0.094	-0.019	0.134	0.189	0.033	0.033	-0.01	-0.011
-0.028	-0.054	0.162	-0.017	0.169	0.205	0.016	0.025	-0.002	-0.02
-0.034	-0.162	0.285	-0.012	0.136	0.189	-0.114	-0.003	0	-0.023
-0.003	-0.173	0.316	-0.02	0.093	0.123	-0.217	-0.094	0.004	-0.02
0.028	-0.079	0.247	-0.027	0.056	0.044	-0.187	-0.204	0.021	-0.031
0.035	0.069	0.154	-0.027	0.002	0.019	-0.14	-0.168	0.034	-0.036
0.026	0.191	0.084	-0.037	-0.06	0.048	-0.14	-0.018	0.037	-0.029
0.01	0.232	0.066	-0.045	-0.076	0.07	-0.157	0.086	0.035	-0.021
-0.003	0.217	0.076	-0.041	-0.026	0.084	-0.19	0.135	0.029	-0.011
-0.016	0.174	0.057	-0.035	0.03	0.11	-0.189	0.178	0.027	-0.005
-0.032	0.123	0.032	-0.031	0.035	0.099	-0.131	0.249	0.032	-0.006
-0.039	0.093	0.037	-0.027	0.017	0.063	-0.134	0.323	0.028	-0.011
-0.035	0.073	0.026	-0.02	0.011	0.028	-0.259	0.238	0.003	-0.024
-0.033	0.024	-0.014	-0.009	0.011	-0.026	-0.342	-0.014	-0.025	-0.032
-0.034	-0.08	-0.03	-0.001	0.012	-0.042	-0.287	-0.212	-0.039	-0.025
-0.031	-0.186	-0.092	-0.002	0.012	-0.022	-0.191	-0.26	-0.044	-0.012
-0.028	-0.209	-0.275	-0.008	0.011	-0.018	-0.061	-0.258	-0.043	-0.009
-0.036	-0.162	-0.471	-0.018	0.018	0.018	0.064	-0.296	-0.047	-0.009
-0.047	-0.097	-0.609	-0.025	0.029	0.075	0.028	-0.161	-0.059	-0.002
-0.041	-0.046	-0.686	-0.019	0.028	0.076	-0.071	0.166	-0.072	0
-0.01	-0.042	-0.597	-0.009	0.025	0.055	-0.08	0.254	-0.093	-0.013
0.021	-0.057	-0.342	-0.004	0.024	0.065	-0.1	0.174	-0.117	-0.021
0.015	-0.038	-0.064	-0.005	0.02	0.09	-0.219	0.239	-0.111	-0.011
0.002	0.015	0.111	-0.011	0.023	0.101	-0.278	0.299	-0.078	-0.008
0.018	0.059	0.158	-0.018	0.05	0.1	-0.157	0.242	-0.051	-0.019
0.019	0.066	0.245	-0.021	0.107	0.097	-0.074	0.059	-0.033	-0.015
0.008	0.037	0.396	-0.018	0.143	0.077	-0.154	-0.266	-0.012	-0.008
0.014	-0.006	0.38	-0.016	0.078	0.033	-0.229	-0.502	-0.001	-0.022
0	-0.031	0.216	-0.014	-0.056	0.001	-0.261	-0.226	0.006	-0.038
-0.03	-0.028	0.098	-0.008	-0.146	0.047	-0.282	0.463	0.047	-0.037
-0.039	-0.027	-0.005	-0.007	-0.152	0.095	-0.299	0.71	0.113	-0.025
-0.025	-0.036	-0.18	-0.002	-0.046	-0.094	-0.334	0.236	0.142	-0.022
-0.004	-0.029	-0.416	0.004	0.134	-0.345	-0.231	-0.298	0.133	-0.026
-0.006	0.001	-0.64	0.001	0.223	-0.269	-0.007	-0.537	0.12	-0.007
-0.018	0.031	-0.746	0.007	0.169	-0.058	0.023	-0.578	0.101	0.026
-0.016	0.025	-0.802	0.014	0.076	-0.037	-0.036	-0.461	0.075	0.032
-0.013	-0.01	-0.863	0.001	-0.019	-0.102	0.033	-0.249	0.054	0.012
-0.016	-0.051	-0.781	-0.018	-0.102	-0.106	-0.038	-0.067	0.02	-0.029
-0.014	-0.108	-0.5	-0.03	-0.095	-0.008	-0.304	0.007	-0.029	-0.065
-0.012	-0.15	-0.009	-0.038	-0.015	0.121	-0.374	-0.011	-0.062	-0.056
-0.022	-0.144	0.633	-0.041	0.041	0.141	-0.141	0.022	-0.066	-0.027
-0.031	-0.135	0.971	-0.037	0.061	0.106	0.059	0.168	-0.063	-0.01
-0.03	-0.103	0.737	-0.034	0.069	0.112	0.043	0.253	-0.066	0.004
-0.032	0.009	0.48	-0.026	0.064	0.114	-0.052	0.218	-0.059	0.001
-0.022	0.118	0.691	-0.013	0.041	0.109	-0.164	0.121	-0.036	-0.022
-0.011	0.105	0.99	-0.012	0.006	0.101	-0.241	-0.061	-0.018	-0.03
-0.021	0.017	0.793	-0.016	-0.047	0.037	-0.269	-0.237	-0.015	-0.028
-0.034	-0.006	0.142	-0.016	-0.116	-0.037	-0.329	-0.305	-0.016	-0.028
-0.036	0.053	-0.432	-0.019	-0.132	-0.052	-0.32	-0.315	-0.005	-0.029
-0.017	0.067	-0.568	-0.02	-0.027	-0.048	-0.189	-0.264	0.016	-0.033
0.008	-0.01	-0.324	-0.016	0.109	-0.017	-0.104	-0.109	0.037	-0.028
0.016	-0.096	0.06	-0.016	0.153	0.053	-0.096	0.026	0.044	-0.011
0.017	-0.144	0.301	-0.017	0.144	0.071	-0.08	-0.03	0.04	-0.011
-0.005	-0.143	0.341	-0.017	0.138	0.04	-0.075	-0.214	0.038	-0.021
-0.026	-0.09	0.386	-0.015	0.098	0.018	-0.134	-0.333	0.025	-0.015
-0.01	-0.021	0.46	-0.012	0.052	-0.018	-0.212	-0.296	-0.007	-0.011
-0.01	0.029	0.423	-0.012	0.068	-0.035	-0.215	-0.122	-0.033	-0.013
-0.026	0.052	0.259	-0.013	0.099	-0.017	-0.208	0.083	-0.038	-0.015
-0.013	0.065	0.022	-0.024	0.064	-0.023	-0.276	0.184	-0.041	-0.019
-0.012	0.071	-0.202	-0.032	-0.032	-0.028	-0.295	0.232	-0.049	-0.003
-0.025	0.034	-0.367	-0.023	-0.12	-0.003	-0.22	0.274	-0.046	0.02
-0.026	-0.051	-0.576	-0.015	-0.15	-0.013	-0.178	0.199	-0.032	0.023
-0.029	-0.106	-0.792	-0.022	-0.152	-0.043	-0.159	0.196	-0.023	0.015
-0.014	-0.089	-0.78	-0.023	-0.14	-0.034	-0.059	0.479	-0.019	0.014
0.015	-0.042	-0.645	-0.015	-0.059	-0.014	0.082	0.71	-0.015	0.011
0.022	0.007	-0.591	-0.013	0.055	0.01	0.15	0.569	-0.005	-0.009
0.016	0.07	-0.411	-0.015	0.084	0.061	0.151	0.263	0.015	-0.026
0.013	0.114	0.033	-0.013	0.052	0.09	0.104	0.062	0.024	-0.023
0.022	0.108	0.498	-0.006	0.053	0.058	0.003	-0.075	0.018	-0.02
0.035	0.097	0.698	-0.003	0.075	0.017	-0.107	-0.22	0.014	-0.021
0.025	0.097	0.648	-0.005	0.093	0.025	-0.252	-0.294	0.021	-0.024
0	0.084	0.585	-0.016	0.108	0.048	-0.391	-0.295	0.022	-0.024
0	0.068	0.554	-0.024	0.094	0.036	-0.334	-0.264	0.013	-0.02
0.025	0.056	0.456	-0.014	0.064	0.015	-0.153	-0.189	0.018	-0.026
0.025	0.038	0.305	-0.01	0.048	-0.011	-0.094	-0.093	0.028	-0.032
-0.001	0.023	0.174	-0.019	0.035	-0.05	-0.073	-0.052	0.022	-0.019
-0.007	0.015	0.09	-0.02	0.024	-0.039	0.006	-0.038	0.01	-0.022
-0.002	-0.002	0.028	-0.016	0.034	0.022	-0.039	0.055	0.003	-0.041
-0.013	-0.015	-0.023	-0.014	0.038	0.033	-0.204	0.139	-0.011	-0.039
-0.022	-0.011	-0.067	-0.01	0.01	0.003	-0.292	0.117	-0.024	-0.024
-0.024	-0.024	-0.161	-0.004	-0.013	-0.007	-0.3	0.125	-0.028	-0.009
-0.02	-0.062	-0.255	0.005	0	-0.009	-0.32	0.233	-0.038	0.005
0.012	-0.06	-0.202	-0.002	0.014	0.006	-0.321	0.289	-0.053	0.006
0.031	-0.005	-0.078	-0.02	0.014	-0.006	-0.243	0.282	-0.045	-0.007
0.009	0.019	-0.042	-0.022	0.03	-0.069	-0.136	0.285	-0.028	-0.013
0.017	-0.006	-0.083	-0.016	0.038	-0.08	-0.1	0.107	-0.018	-0.003
0.052	-0.026	-0.166	-0.014	-0.009	-0.038	-0.13	-0.252	-0.008	0.01
0.048	-0.02	-0.193	-0.014	-0.076	-0.019	-0.15	-0.43	0.012	-0.001
0.036	-0.003	-0.049	-0.011	-0.108	-0.006	-0.189	-0.361	0.048	-0.031
0.031	0.005	0.154	-0.003	-0.128	-0.003	-0.269	-0.395	0.079	-0.037
0.013	-0.005	0.227	-0.007	-0.16	-0.024	-0.329	-0.608	0.077	-0.032
0.007	-0.012	0.142	-0.017	-0.166	-0.04	-0.365	-0.632	0.068	-0.047
0.003	-0.02	-0.019	-0.019	-0.156	-0.046	-0.379	-0.383	0.054	-0.049
-0.02	-0.044	-0.158	-0.032	-0.149	-0.036	-0.362	-0.245	0.005	-0.014
-0.018	-0.075	-0.25	-0.054	-0.016	-0.048	-0.315	-0.379	-0.042	0.018
-0.003	-0.086	-0.352	-0.064	0.219	-0.103	-0.196	-0.433	-0.055	0.015
-0.013	-0.052	-0.384	-0.066	0.293	-0.117	-0.014	-0.133	-0.047	-0.007
-0.026	0.003	-0.224	-0.063	0.178	-0.037	0.076	0.263	-0.031	-0.011
-0.025	0.025	-0.04	-0.047	0.076	0.06	0.018	0.419	-0.022	0.004
-0.01	0.025	0.046	-0.021	0.04	0.06	0.03	0.344	-0.021	0.006
-0.009	0.021	0.171	-0.001	0.026	-0.003	0.081	0.2	-0.015	-0.003
-0.034	0.001	0.323	0.01	0.016	0.011	-0.038	0.11	-0.009	-0.012
-0.032	-0.022	0.374	0.02	-0.004	0.043	-0.131	0.085	-0.002	-0.023
-0.011	-0.02	0.364	0.025	-0.017	0	-0.091	0.101	0.009	-0.035
-0.032	0.011	0.319	0.022	-0.012	0.04	-0.155	0.135	0.026	-0.057
-0.068	0.022	0.158	0.025	0	0.119	-0.305	0.125	0.034	-0.089
-0.054	-0.005	-0.047	0.02	0.017	0.062	-0.367	0.084	0.02	-0.106
-0.022	-0.027	-0.103	-0.006	0.04	0.029	-0.377	0.063	-0.001	-0.097
-0.011	-0.011	0.005	-0.028	0.053	0.091	-0.336	0.043	-0.024	-0.076
0.003	0.02	0.142	-0.027	0.041	0.085	-0.207	0.025	-0.044	-0.052
0.023	0.018	0.205	-0.024	0.054	-0.029	-0.081	0.035	-0.054	-0.029
0.03	-0.006	0.056	-0.022	0.132	-0.126	0.014	0.045	-0.065	-0.014
0.028	0.017	-0.388	-0.015	0.188	-0.083	0.033	0.032	-0.07	-0.014
0.027	0.048	-0.84	-0.017	0.125	0.013	-0.099	0.021	-0.044	-0.014
0.03	0.03	-0.963	-0.021	0.003	0.023	-0.231	0.024	0.012	-0.007
0.031	0.009	-0.874	-0.018	-0.051	-0.022	-0.203	0.024	0.047	-0.012
0.022	-0.005	-0.72	-0.039	-0.03	-0.004	-0.108	0.021	0.031	-0.015
0.015	-0.038	-0.328	-0.073	-0.002	0.073	-0.037	0.02	0.002	0.005
0.01	-0.048	0.319	-0.068	0.022	0.071	0.028	0.01	0.003	0.006
-0.008	-0.03	0.781	-0.041	0.052	0.004	0.069	0	0.011	-0.055
-0.017	-0.025	0.673	-0.024	0.066	-0.024	0.017	0.005	0.004	-0.119
-0.01	-0.027	0.165	-0.011	0.059	-0.017	-0.135	0	0.008	-0.099
-0.017	-0.031	-0.277	0.001	0.014	0.022	-0.238	-0.016	0.031	-0.003
-0.038	-0.055	-0.422	0.011	-0.081	0.084	-0.243	-0.013	0.039	0.095
-0.047	-0.092	-0.398	0.019	-0.14	0.084	-0.299	-0.007	0.028	0.134
-0.036	-0.106	-0.343	0.019	-0.071	0.006	-0.393	-0.016	0.004	0.102
-0.019	-0.087	-0.158	0	0.059	-0.035	-0.342	-0.017	-0.016	0.08
-0.001	-0.072	0.237	-0.034	0.145	0.003	-0.159	-0.008	-0.013	0.087
0.009	-0.052	0.65	-0.07	0.191	0.032	0.023	-0.009	-0.001	0.044
-0.003	0.001	0.768	-0.097	0.198	0.02	0.176	-0.012	0.007	-0.034
-0.013	0.041	0.539	-0.109	0.136	0.023	0.217	-0.015	0.004	-0.074
-0.006	0.05	0.206	-0.1	0.045	0.043	0.111	-0.019	-0.009	-0.066
-0.016	0.043	-0.106	-0.066	-0.015	0.047	-0.029	-0.014	-0.009	-0.045
-0.028	0.022	-0.318	-0.034	-0.029	0.041	-0.151	-0.009	-0.007	-0.039
-0.017	0	-0.22	-0.031	-0.024	0.038	-0.132	-0.018	-0.018	-0.045
-0.005	-0.006	0.118	-0.015	-0.026	0.021	0.035	-0.02	-0.02	-0.039
-0.005	-0.005	0.335	0.03	-0.021	0.006	0.11	-0.008	-0.014	-0.018
-0.016	-0.004	0.292	0.056	0.01	0.025	0.045	-0.001	-0.022	-0.011
-0.027	0.015	0.177	0.048	0.034	0.02	-0.036	-0.006	-0.029	-0.028
-0.014	0.055	0.132	0.049	0.037	-0.016	-0.11	-0.011	-0.016	-0.043
-0.004	0.081	0.114	0.067	0.043	-0.019	-0.119	-0.013	-0.008	-0.028
-0.01	0.076	0.09	0.06	0.028	-0.009	-0.041	-0.018	-0.009	0.008
0.002	0.034	0.074	0.048	-0.007	-0.009	-0.084	-0.023	-0.008	0.026
0.013	-0.047	0.049	0.056	-0.007	-0.01	-0.147	-0.029	-0.003	0.033
-0.001	-0.082	0.017	0.04	0.011	-0.023	-0.073	-0.033	0.009	0.058
0.002	-0.016	0.009	-0.005	-0.007	-0.029	-0.332	-0.025	0.007	0.09
0.007	0.037	0.007	-0.025	-0.03	-0.019	-0.75	-0.009	0.003	0.16
-0.016	0.023	-0.009	-0.004	-0.035	-0.019	-0.643	-0.009	0.015	0.257
-0.02	0.015	-0.023	0.025	-0.068	-0.02	-0.516	-0.027	0.01	0.221
0.007	0.01	-0.026	0.019	-0.094	-0.044	-0.713	-0.039	-0.004	0.052
0.016	-0.003	-0.02	-0.005	-0.022	-0.089	-0.634	-0.035	-0.002	-0.041
-0.001	0.008	-0.018	-0.017	0.09	-0.045	-0.29	-0.033	-0.004	-0.004
-0.002	0.019	-0.037	-0.034	0.108	0.058	-0.12	-0.039	-0.006	0.01
0.02	0.006	-0.067	-0.057	0.018	0.073	-0.072	-0.038	0.008	-0.072
0.032	-0.016	-0.103	-0.072	-0.105	0.057	-0.006	-0.025	0.024	-0.141
0.02	-0.024	-0.138	-0.081	-0.19	0.079	-0.081	-0.013	0.023	-0.125
0	-0.002	-0.127	-0.08	-0.191	0.054	-0.203	-0.019	0.016	-0.101
-0.007	0.019	-0.049	-0.058	-0.121	0.021	-0.144	-0.041	0.014	-0.102
0	0	0	-0.036	-0.033	0.025	-0.067	-0.05	0.011	-0.09
-0.009	-0.03	-0.16	-0.035	0.072	-0.054	-0.099	-0.038	0.002	-0.067
-0.031	-0.03	-0.446	-0.037	0.197	-0.142	-0.06	-0.038	0	-0.056
-0.029	-0.023	-0.482	-0.024	0.236	-0.078	0.102	-0.048	0.011	-0.058
-0.015	-0.042	-0.23	-0.01	0.143	0.032	0.118	-0.043	0.012	-0.071
-0.017	-0.058	0.002	-0.002	0.047	0.081	-0.122	-0.039	0.002	-0.084
-0.02	-0.044	0.199	0.011	0.019	0.087	-0.371	-0.042	0.011	-0.087
-0.017	-0.03	0.416	0.026	0.005	0.039	-0.416	-0.042	0.03	-0.108
-0.018	-0.046	0.47	0.03	-0.043	-0.017	-0.233	-0.063	0.032	-0.181
-0.02	-0.067	0.367	0.03	-0.109	-0.027	-0.027	-0.104	0.03	-0.206
-0.01	-0.057	0.264	0.017	-0.111	-0.046	-0.024	-0.104	0.026	-0.047
0	-0.021	0.162	-0.023	-0.011	-0.07	-0.077	-0.05	0.019	0.125
-0.002	0.017	0.038	-0.058	0.148	-0.041	0.033	-0.001	0.017	0.091
-0.004	0.023	-0.071	-0.067	0.248	0.003	0.126	0.01	0.008	-0.037
-0.002	-0.012	-0.12	-0.07	0.192	0.023	-0.018	0.007	-0.016	-0.132
-0.002	-0.034	-0.062	-0.074	0.082	0.027	-0.205	0.003	-0.041	-0.173
-0.007	-0.004	0.037	-0.061	0.044	0.017	-0.274	0.005	-0.054	-0.081
0.006	0.035	-0.004	-0.036	0.011	0.016	-0.287	0.014	-0.047	0.081
0.02	0.038	-0.148	-0.01	-0.056	0.03	-0.244	0.005	-0.033	0.128
-0.003	0.056	-0.265	0.003	-0.087	0.019	-0.208	-0.031	-0.025	0.051
-0.024	0.114	-0.461	-0.003	-0.066	0.003	-0.225	-0.07	-0.02	-0.02
-0.011	0.124	-0.638	-0.012	-0.019	0.005	-0.206	-0.09	-0.011	-0.012
-0.001	0.057	-0.533	-0.02	0.014	-0.001	-0.188	-0.099	-0.003	0.022
0.007	-0.031	-0.266	-0.031	-0.029	-0.021	-0.242	-0.146	0.008	0.011
0.009	-0.128	0.043	-0.027	-0.123	-0.035	-0.207	-0.219	0.024	-0.036
-0.009	-0.192	0.361	-0.016	-0.185	-0.032	-0.076	-0.213	0.03	-0.098
-0.026	-0.135	0.491	-0.02	-0.171	-0.016	-0.194	-0.082	0.031	-0.14
-0.014	-0.018	0.469	-0.02	-0.055	0.004	-0.465	0.144	0.026	-0.141
0.021	0.013	0.491	-0.004	0.07	0.027	-0.454	0.41	0.004	-0.103
0.016	-0.017	0.469	-0.005	0.086	0.042	-0.248	0.577	-0.009	-0.016
-0.009	-0.016	0.329	-0.018	0.064	0.022	-0.17	0.578	-0.017	0.055
0.006	0.003	0.218	-0.021	0.106	-0.013	-0.241	0.551	-0.054	0.077
0.009	0.009	0.167	-0.019	0.161	-0.024	-0.257	0.57	-0.084	0.153
-0.005	0.023	0.063	-0.019	0.135	-0.009	-0.188	0.475	-0.071	0.209
-0.001	0.038	-0.077	-0.022	0.061	0	-0.147	0.301	-0.041	0.107
-0.008	0.025	-0.171	-0.03	0.046	0.001	-0.131	0.297	-0.039	-0.006
-0.023	-0.001	-0.236	-0.032	0.097	0.035	-0.155	0.344	-0.065	-0.022
-0.014	-0.008	-0.294	-0.023	0.13	0.069	-0.15	0.172	-0.079	-0.009
0.01	-0.003	-0.285	-0.011	0.103	0.038	0.122	-0.135	-0.062	-0.004
0.016	0.001	-0.234	-0.004	0.057	0.008	0.47	-0.282	-0.038	-0.013
0.003	0	-0.249	-0.004	0.043	0.032	0.437	-0.171	-0.01	-0.021
0.005	-0.007	-0.269	-0.001	0.045	0.056	0.154	-0.008	0.021	-0.025
0.006	-0.002	-0.194	0.002	0.035	0.057	-0.04	0.048	0.03	-0.032
-0.002	0.014	-0.125	-0.004	0.031	0.025	-0.09	-0.053	0.012	-0.023
-0.002	0.017	-0.151	-0.004	0.033	-0.016	-0.097	-0.321	-0.01	-0.016
-0.012	0.02	-0.174	0.003	0.02	0	-0.164	-0.533	-0.019	-0.03
-0.013	0.029	-0.101	-0.01	0.013	0.044	-0.196	-0.496	-0.02	-0.039
0.003	0.019	0.016	-0.019	0.027	0.044	-0.101	-0.342	-0.02	-0.039
-0.009	0.004	0.061	-0.006	0.035	0.025	-0.022	-0.187	-0.009	-0.037
-0.024	-0.006	0.031	-0.003	0.029	0.03	-0.114	-0.05	0.01	-0.046
-0.01	-0.03	0.035	-0.009	0.023	0.03	-0.271	-0.012	0.015	-0.092
0	-0.052	0.091	-0.009	-0.005	0.017	-0.311	-0.088	0.017	-0.13
-0.003	-0.054	0.125	-0.009	-0.056	0.022	-0.268	-0.188	0.023	-0.076
-0.001	-0.054	0.112	-0.007	-0.086	0.033	-0.247	-0.231	0.01	0.054
-0.007	-0.053	0.062	-0.004	-0.119	0.016	-0.252	-0.211	-0.007	0.169
-0.027	-0.036	-0.025	-0.004	-0.139	-0.021	-0.219	-0.159	0.002	0.163
-0.039	-0.007	-0.109	-0.005	-0.047	-0.034	-0.166	-0.069	0.026	0.001
-0.028	0.029	-0.114	-0.008	0.103	-0.019	-0.206	0.013	0.041	-0.141
-0.005	0.048	-0.038	-0.009	0.188	-0.006	-0.312	0.056	0.043	-0.181
-0.008	0.024	0.035	-0.006	0.198	-0.009	-0.363	0.078	0.057	-0.25
-0.024	-0.015	0.035	-0.004	0.153	-0.02	-0.268	0.018	0.069	-0.26
-0.015	-0.035	0.01	-0.009	0.089	-0.005	-0.096	-0.094	0.033	-0.082
0.007	-0.032	0.065	-0.028	0.026	0.008	-0.06	-0.11	-0.025	0.085
0.015	-0.027	0.125	-0.041	-0.033	-0.011	-0.175	-0.034	-0.047	0.078
0.002	-0.031	0.034	-0.037	-0.015	-0.009	-0.26	0.087	-0.041	-0.007
-0.008	-0.004	-0.098	-0.029	0.063	0.016	-0.206	0.229	-0.03	-0.046
-0.005	0.048	-0.137	-0.024	0.072	0.011	-0.097	0.311	-0.014	-0.03
-0.005	0.052	-0.218	-0.027	0.028	-0.004	-0.01	0.255	0	-0.002
-0.006	0.014	-0.358	-0.028	0.01	0.001	0.098	0.082	0.007	0.032
-0.003	-0.003	-0.398	-0.007	0.004	0.001	0.104	-0.12	0.008	0.086
-0.014	0.003	-0.327	0.003	-0.003	0.001	-0.025	-0.257	0.011	0.128
-0.026	0.005	-0.172	-0.009	-0.01	0.005	-0.011	-0.259	0.017	0.125
-0.015	-0.008	0.072	-0.01	-0.015	-0.014	0.092	-0.189	0.01	0.105
-0.003	-0.036	0.243	-0.003	-0.006	-0.013	0.01	-0.148	-0.011	0.128
-0.007	-0.063	0.258	0.004	0.001	0.014	-0.24	-0.159	-0.02	0.174
-0.011	-0.061	0.237	0.003	0.007	0.005	-0.46	-0.208	-0.008	0.127
0.001	-0.041	0.207	-0.016	-0.009	0.007	-0.376	-0.208	-0.002	-0.021
0.012	-0.025	0.182	-0.036	-0.073	0.048	-0.088	-0.099	-0.007	-0.127
0	0.01	0.287	-0.039	-0.086	0.059	-0.02	0.016	0.004	-0.1
-0.012	0.039	0.488	-0.037	-0.005	0.035	-0.023	0.036	0.018	-0.001
-0.008	0.012	0.601	-0.04	0.026	0.016	0.143	0.008	0.015	0.041
-0.008	-0.029	0.462	-0.036	-0.01	-0.013	0.214	0.001	0.016	-0.008
-0.013	-0.033	0.148	-0.032	0.005	-0.034	0.155	0.014	0.012	-0.05
0	-0.022	-0.071	-0.039	0.043	0.006	0.111	0.039	-0.02	-0.03
0.008	-0.023	-0.182	-0.049	0.04	0.051	-0.12	0.059	-0.012	0.01
-0.001	-0.043	-0.254	-0.042	0.026	0.007	-0.406	0.044	0.055	0.002
0.019	-0.08	-0.201	-0.029	-0.011	-0.059	-0.311	0.032	0.08	-0.044
0.045	-0.087	-0.015	-0.025	-0.082	-0.043	-0.183	0.052	0.05	-0.015
0.022	-0.027	0.166	-0.018	-0.104	-0.013	-0.333	0.066	0.03	0.055
-0.009	0.063	0.15	-0.005	-0.061	0.004	-0.355	0.06	0.013	0.017
-0.012	0.1	-0.051	-0.007	0	0.106	-0.205	0.047	-0.009	-0.084
-0.013	0.055	-0.246	-0.017	0.06	0.203	-0.135	0.037	-0.018	-0.116
-0.008	0.002	-0.294	-0.011	0.076	0.169	-0.159	0.029	-0.02	-0.085
0.017	-0.018	-0.098	-0.013	0.036	0.111	-0.174	0.021	-0.019	-0.058
0.019	-0.031	0.157	-0.026	-0.004	0.068	-0.112	0.026	-0.015	-0.048
-0.018	-0.019	0.199	-0.027	-0.01	-0.005	-0.14	0.033	-0.013	-0.04
-0.027	0.009	0.163	-0.017	-0.01	-0.032	-0.294	0.017	-0.014	-0.04
0.001	0.007	0.087	-0.009	-0.011	-0.012	-0.343	-0.007	-0.024	-0.045
-0.001	0.008	-0.184	-0.008	-0.002	-0.057	-0.295	-0.038	-0.026	-0.044
-0.015	0.03	-0.392	-0.008	-0.002	-0.113	-0.257	-0.096	-0.017	-0.041
-0.013	0.02	-0.295	-0.013	-0.017	-0.068	-0.136	-0.102	-0.013	-0.045
-0.014	-0.012	-0.111	-0.017	-0.032	-0.006	-0.003	-0.021	-0.01	-0.052
-0.005	-0.012	-0.052	-0.013	-0.035	-0.007	-0.031	0.033	-0.006	-0.039
0.007	-0.001	-0.052	-0.014	-0.029	-0.02	-0.159	0.02	-0.006	-0.018
-0.005	-0.008	-0.012	-0.017	-0.003	0.008	-0.263	0.006	-0.002	-0.025
-0.017	-0.012	0.042	-0.008	0.088	0.036	-0.331	0.032	0.004	-0.077
-0.013	-0.002	0.068	-0.002	0.209	-0.047	-0.361	0.08	0.001	-0.123
-0.011	-0.002	0.068	-0.002	0.253	-0.15	-0.311	0.092	-0.002	-0.077
-0.017	-0.016	0.052	-0.001	0.227	-0.093	-0.337	0.051	0	0.027
-0.008	-0.016	0.04	0.003	0.181	-0.001	-0.463	0.006	0.001	0.089
0.014	-0.002	0.053	0.005	0.115	0.02	-0.44	0.007	0.002	0.087
0.014	0.002	0.073	0.001	0.042	0.042	-0.405	0.075	0.005	0.031
-0.008	0.002	0.061	-0.012	-0.014	0.049	-0.476	0.135	0	-0.025
-0.017	0.007	0.025	-0.027	-0.034	0.025	-0.419	0.069	-0.009	-0.017
-0.016	0.011	0.02	-0.025	-0.022	0.009	-0.31	-0.06	-0.009	0.015
-0.005	0.009	0.036	-0.013	-0.004	-0.016	-0.306	-0.072	0.001	0.013
0.006	-0.004	0.035	-0.017	0.012	-0.046	-0.207	0.006	0.008	-0.011
-0.007	-0.018	0.033	-0.017	0.031	-0.036	-0.029	0.047	-0.005	-0.03
-0.016	-0.015	0.029	-0.003	0.027	-0.003	-0.011	0.098	-0.022	-0.041
-0.014	-0.012	0.008	-0.001	0.01	0.009	-0.007	0.177	-0.015	-0.038
-0.02	-0.022	-0.019	-0.006	0.022	0.018	0.045	0.146	-0.004	-0.023
0.001	-0.023	-0.044	-0.008	0.042	0.02	-0.005	-0.007	0.001	-0.007
0.025	-0.012	-0.074	-0.017	0.042	0	-0.029	-0.131	0.018	-0.004
0.002	-0.006	-0.116	-0.024	0.045	-0.024	0.005	-0.158	0.032	-0.016
-0.02	-0.009	-0.155	-0.023	0.05	-0.032	-0.07	-0.124	0.016	-0.026
-0.017	-0.007	-0.137	-0.024	0.044	-0.025	-0.178	-0.042	-0.01	-0.019
-0.009	-0.002	-0.062	-0.018	0.027	-0.03	-0.167	0.056	-0.027	-0.016
0.013	0.005	0.009	-0.012	0.01	-0.035	-0.131	0.115	-0.038	-0.023
0.013	0.018	0.025	-0.016	-0.001	-0.005	-0.129	0.123	-0.044	-0.014
-0.013	0.023	-0.028	-0.02	-0.014	0.028	-0.109	0.052	-0.048	0.001
-0.01	0.01	-0.126	-0.023	-0.017	0.034	-0.126	-0.07	-0.051	0.001
0.006	0.002	-0.207	-0.024	-0.012	0.042	-0.086	-0.104	-0.048	-0.004
-0.007	0.012	-0.203	-0.017	-0.022	0.053	0.053	-0.019	-0.039	-0.004
-0.018	0.02	-0.119	-0.017	-0.026	0.034	0.073	0.033	-0.028	-0.009
-0.014	0.012	-0.025	-0.023	-0.005	-0.001	-0.019	-0.09	-0.018	-0.02
-0.018	0.002	0.045	-0.022	0.032	-0.016	-0.055	-0.304	-0.007	-0.019
-0.01	-0.002	0.106	-0.011	0.051	0.002	-0.033	-0.335	0.004	-0.013
0.013	-0.004	0.162	-0.004	0.034	0.037	-0.016	-0.143	0.002	-0.018
0.009	-0.004	0.19	-0.014	0.018	0.06	0.015	0.036	-0.005	-0.023
-0.002	-0.002	0.178	-0.028	0.011	0.058	0.068	0.072	0.009	-0.016
0.002	0.004	0.147	-0.033	-0.023	0.04	0.053	0.014	0.028	-0.017
-0.009	0.01	0.112	-0.022	-0.073	0.028	-0.022	-0.039	0.034	-0.033
-0.01	0.012	0.08	-0.008	-0.102	0.016	-0.093	-0.059	0.044	-0.04
0.004	0.001	0.064	-0.013	-0.118	0.001	-0.204	-0.064	0.043	-0.021
-0.006	-0.017	0.057	-0.024	-0.126	0.016	-0.293	-0.04	0.025	0.009
-0.018	-0.029	0.037	-0.029	-0.107	0.046	-0.21	0	0.01	0.016
-0.018	-0.028	0.005	-0.031	-0.059	0.031	-0.053	0.015	0.005	0.003
-0.009	-0.017	-0.009	-0.032	-0.001	-0.01	-0.019	-0.005	0.013	-0.004
0.013	-0.012	0.006	-0.029	0.044	-0.023	-0.019	-0.045	0.024	-0.012
0.01	-0.004	0.017	-0.026	0.076	-0.005	0.054	-0.075	0.013	-0.02
-0.006	0.02	0.02	-0.019	0.104	0.002	0.019	-0.094	-0.004	-0.023
0.009	0.027	0.04	-0.005	0.118	-0.02	-0.197	-0.109	-0.003	-0.026
0.014	0.008	0.054	0.008	0.117	-0.012	-0.365	-0.097	-0.011	-0.023
-0.01	-0.008	0.037	0.005	0.096	0.033	-0.395	-0.078	-0.037	-0.017
-0.018	-0.019	-0.018	-0.003	0.054	0.027	-0.386	-0.094	-0.048	-0.018
-0.014	-0.043	-0.089	-0.006	0.017	0.003	-0.309	-0.085	-0.043	-0.017
-0.018	-0.057	-0.096	-0.004	-0.014	0.012	-0.147	0.071	-0.033	-0.014
-0.007	-0.03	-0.015	-0.004	-0.025	0.016	-0.053	0.273	-0.013	-0.009
0.005	0.002	0.06	-0.019	-0.007	0.021	-0.076	0.22	0.005	-0.011
-0.007	0.005	0.068	-0.031	0.02	0.028	-0.12	-0.115	0.012	-0.029
-0.018	0.004	0.044	-0.017	0.051	0.023	-0.221	-0.409	0.001	-0.037
-0.015	-0.004	0.01	-0.01	0.086	0.021	-0.336	-0.4	-0.015	-0.026
-0.013	-0.032	-0.014	-0.024	0.087	0.022	-0.323	-0.203	-0.016	-0.014
-0.015	-0.056	0.006	-0.024	0.034	0.012	-0.296	-0.063	-0.01	-0.007
-0.017	-0.075	0.033	-0.017	-0.065	-0.005	-0.305	0.028	-0.001	-0.017
-0.006	-0.118	0.019	-0.018	-0.144	-0.008	-0.201	0.143	0.02	-0.035
0.002	-0.159	0.007	-0.005	-0.14	-0.009	-0.068	0.259	0.036	-0.048
-0.002	-0.14	0.011	0.003	-0.069	-0.003	-0.057	0.39	0.035	-0.06
0.01	-0.083	-0.007	-0.009	0.021	0.028	-0.102	0.429	0.025	-0.064
0.015	-0.057	-0.045	-0.017	0.068	0.035	-0.148	0.271	0.003	-0.052
-0.013	-0.054	-0.075	-0.024	0.047	0.016	-0.218	0.146	-0.022	-0.042
-0.016	-0.032	-0.087	-0.036	0.031	0.021	-0.28	0.132	-0.035	-0.023
0.022	0.018	-0.094	-0.042	0.062	0.015	-0.397	0.026	-0.045	0.011
0.03	0.058	-0.17	-0.042	0.105	-0.021	-0.519	-0.075	-0.052	0.033
0.006	0.062	-0.318	-0.038	0.119	-0.029	-0.403	0.131	-0.043	0.039
-0.001	0.052	-0.393	-0.023	0.099	0.001	-0.248	0.638	-0.026	0.023
-0.004	0.062	-0.32	-0.013	0.066	0.012	-0.315	0.89	-0.011	-0.01
-0.016	0.079	-0.204	-0.009	0.043	-0.013	-0.322	0.458	0.01	-0.021
-0.018	0.063	-0.129	0.006	0.034	-0.033	-0.119	-0.173	0.021	-0.011
-0.004	0.035	-0.046	0.017	0.033	-0.014	0.019	-0.45	0.019	-0.006
0.005	0.028	0.101	0.008	0.038	0.014	-0.043	-0.443	0.019	-0.003
-0.008	0.018	0.172	-0.006	0.04	-0.028	-0.183	-0.269	0.014	0
-0.008	0	0.006	-0.01	0.031	-0.094	-0.273	-0.044	0.008	-0.001
0.002	0.006	-0.222	-0.008	0.022	-0.074	-0.158	0.033	0.01	-0.005
0.004	0.023	-0.256	-0.012	0.031	-0.006	0.101	-0.021	0.011	-0.019
0.007	0.026	-0.131	-0.018	0.054	0.026	0.174	-0.103	0.01	-0.039
-0.016	0.023	0.005	-0.011	0.065	0.015	0.06	-0.169	0.012	-0.049
-0.03	0.02	0.101	0	0.037	-0.003	-0.019	-0.224	0.01	-0.038
0.006	0.004	0.189	-0.004	0.008	0.01	-0.089	-0.292	0.004	-0.027
0.018	-0.029	0.333	-0.016	-0.004	0.025	-0.214	-0.313	0.003	-0.023
-0.008	-0.052	0.464	-0.028	-0.033	0.023	-0.274	-0.235	-0.001	-0.01
-0.016	-0.041	0.445	-0.038	-0.041	0.032	-0.197	-0.128	0	0.003
-0.014	-0.04	0.295	-0.034	-0.004	0.036	-0.145	-0.066	0.011	0.002
-0.009	-0.07	0.042	-0.023	0.017	0.023	-0.199	-0.047	0.013	-0.01
0.015	-0.063	-0.281	-0.024	0.034	0.024	-0.133	-0.044	0.013	-0.03
0.018	0.018	-0.441	-0.03	0.069	0.014	0.001	-0.051	0.028	-0.041
-0.015	0.066	-0.287	-0.039	0.076	-0.021	-0.081	-0.061	0.033	-0.028
-0.036	0.024	-0.019	-0.048	0.056	-0.04	-0.138	-0.058	0.024	-0.017
-0.023	-0.007	0.152	-0.04	0.039	-0.019	0.021	-0.059	0.022	-0.029
-0.002	0.009	0.24	-0.02	0.013	0.015	0.077	-0.05	0.015	-0.033
0.008	0.004	0.285	-0.011	-0.023	0.032	-0.019	0.034	-0.008	-0.015
-0.006	-0.019	0.243	-0.01	-0.045	0.035	-0.059	0.192	-0.018	-0.004
-0.019	-0.019	0.113	-0.002	-0.044	0.03	-0.027	0.323	-0.008	-0.005
-0.002	-0.005	-0.036	0.011	-0.024	0.023	0.003	0.422	-0.021	-0.003
0.001	0.003	-0.142	0.003	-0.004	0.022	-0.083	0.535	-0.053	0.001
-0.029	0	-0.225	-0.017	0.02	0.008	-0.265	0.527	-0.057	-0.003
-0.02	-0.006	-0.342	-0.024	0.057	-0.027	-0.37	0.367	-0.038	-0.011
0.021	-0.002	-0.416	-0.026	0.076	-0.049	-0.287	0.121	-0.032	-0.005
0.01	0.001	-0.369	-0.028	0.061	-0.043	-0.065	-0.216	-0.036	0.021
-0.038	-0.013	-0.284	-0.019	0.039	-0.042	0.056	-0.423	-0.031	0.04
-0.044	-0.029	-0.193	-0.012	0.043	-0.051	0.01	-0.397	-0.014	0.031
-0.018	-0.036	-0.017	-0.005	0.069	-0.005	-0.043	-0.348	0.011	0.013
-0.011	-0.033	0.204	0.005	0.071	0.076	-0.046	-0.292	0.028	0.005
-0.015	-0.013	0.312	0.002	0.049	0.098	0.026	-0.239	0.029	0.014
-0.015	0.011	0.296	-0.013	0.052	0.079	0.025	-0.294	0.037	0.026
-0.013	0.018	0.26	-0.018	0.073	0.06	-0.151	-0.278	0.043	0.004
-0.015	0.009	0.258	-0.019	0.059	0.045	-0.216	-0.088	0.03	-0.035
-0.018	0.008	0.256	-0.023	0.023	0.031	-0.148	0.026	0.011	-0.049
-0.007	0.017	0.189	-0.024	0.004	0.024	-0.173	0	-0.008	-0.051
0.004	0.025	0.094	-0.021	-0.023	0.045	-0.201	-0.014	-0.029	-0.053
-0.007	0.02	0.038	-0.015	-0.076	0.048	-0.182	-0.022	-0.031	-0.049
-0.019	-0.004	0.002	-0.014	-0.111	0.007	-0.179	-0.061	-0.015	-0.039
-0.019	-0.02	-0.01	-0.023	-0.102	0	-0.121	-0.087	0	-0.021
-0.006	-0.012	0.022	-0.029	-0.072	0.005	-0.088	-0.092	0.004	-0.011
-0.001	-0.012	0.049	-0.017	-0.045	0.001	-0.22	-0.086	0.009	-0.024
-0.003	-0.018	0.074	-0.006	-0.02	0.016	-0.359	-0.061	0.016	-0.04
0.008	-0.006	0.141	-0.018	-0.003	-0.009	-0.351	-0.011	0.018	-0.034
0.008	0.002	0.214	-0.021	0.004	0.004	-0.307	0.063	0.025	-0.027
-0.006	-0.01	0.271	-0.001	0.016	0.101	-0.336	0.125	0.029	-0.03
0.004	-0.013	0.297	0.005	0.062	0.074	-0.38	0.182	0.016	-0.028
0.017	0.006	0.193	-0.009	0.126	-0.033	-0.327	0.265	0.001	-0.027
0.016	0.015	0.011	-0.013	0.133	-0.017	-0.182	0.228	0.001	-0.025
0.004	0.007	-0.146	-0.016	0.068	0.026	-0.141	0.011	-0.005	-0.01
-0.006	0.005	-0.342	-0.03	0.01	-0.001	-0.214	-0.163	-0.021	0.002
0.006	0.004	-0.498	-0.035	-0.002	-0.018	-0.174	-0.205	-0.025	-0.008
0.014	-0.005	-0.442	-0.025	-0.002	0.016	-0.123	-0.215	-0.023	-0.024
0.014	-0.014	-0.231	-0.013	0.009	0.033	-0.232	-0.156	-0.032	-0.022
0.045	-0.02	-0.016	-0.005	0.035	0.003	-0.28	0.017	-0.041	-0.016
0.069	-0.022	0.126	-0.017	0.047	-0.021	-0.205	0.108	-0.041	-0.018
0.044	-0.021	0.192	-0.034	0.045	-0.025	-0.18	0.074	-0.039	-0.016
0.018	-0.024	0.193	-0.024	0.043	-0.024	-0.16	0.055	-0.043	-0.019
0.011	-0.029	0.148	-0.011	0.038	-0.015	-0.129	-0.096	-0.044	-0.026
-0.022	-0.026	0.086	-0.022	0.038	-0.016	-0.169	-0.29	-0.034	-0.03
-0.06	-0.02	-0.007	-0.03	0.037	-0.031	-0.209	-0.184	-0.025	-0.034
-0.066	-0.016	-0.109	-0.014	0.019	-0.033	-0.211	0.033	-0.019	-0.031
-0.056	-0.008	-0.161	-0.003	0.011	-0.034	-0.204	0.075	-0.019	-0.023
-0.03	-0.002	-0.142	-0.003	0.031	-0.032	-0.13	0.055	-0.027	-0.015
-0.006	-0.003	-0.078	-0.001	0.055	-0.004	-0.03	0.01	-0.034	-0.012
0.008	-0.008	-0.021	-0.01	0.071	0.023	-0.023	-0.191	-0.054	-0.014
0.028	-0.012	-0.012	-0.025	0.073	0.02	-0.08	-0.322	-0.079	-0.012
0.027	-0.007	-0.031	-0.033	0.046	0.025	-0.095	0.008	-0.058	-0.012
0.008	0.004	-0.033	-0.037	0.019	0.069	-0.05	0.587	-0.008	-0.018
0.001	0.009	-0.012	-0.03	-0.01	0.101	-0.015	0.934	0.028	-0.028
-0.008	-0.006	-0.012	-0.01	-0.061	0.045	-0.048	0.985	0.054	-0.052
-0.007	-0.023	-0.026	-0.002	-0.127	-0.061	-0.072	0.702	0.075	-0.084
0.007	-0.02	-0.018	-0.009	-0.24	-0.107	-0.02	0.061	0.086	-0.111
-0.003	-0.006	-0.01	-0.013	-0.342	-0.087	-0.056	-0.456	0.089	-0.104
-0.014	0.005	-0.022	-0.01	-0.213	-0.072	-0.19	-0.561	0.071	-0.028
-0.012	0.006	-0.036	-0.011	0.059	-0.056	-0.197	-0.602	0.034	0.074
-0.013	0.002	-0.035	-0.015	0.076	-0.007	-0.113	-0.647	0.014	0.135
0	0.001	-0.019	-0.005	-0.108	0.048	-0.108	-0.47	0.01	0.125
0.002	0	-0.01	0.009	-0.127	0.079	-0.153	-0.172	-0.001	0.039
-0.021	0.005	-0.015	0.004	0.041	0.075	-0.134	0.07	-0.02	-0.04
-0.02	0.016	-0.017	-0.006	0.207	0.066	-0.04	0.169	-0.042	-0.028
-0.006	0.013	-0.018	-0.01	0.251	0.072	0.032	0.073	-0.045	0.009
-0.008	-0.002	-0.024	-0.016	0.175	0.058	0.016	-0.048	-0.02	0.007
-0.009	-0.009	-0.027	-0.019	0.101	0.025	-0.072	-0.005	0.001	-0.012
-0.008	-0.013	-0.026	-0.018	0.056	0.005	-0.172	0.09	0.008	-0.028
-0.007	-0.03	-0.024	-0.02	0.009	-0.02	-0.274	0.093	0.01	-0.043
-0.004	-0.054	-0.028	-0.015	0.003	-0.083	-0.306	0.017	0.005	-0.05
-0.014	-0.058	-0.035	-0.006	0.026	-0.115	-0.218	-0.066	0.01	-0.047
-0.023	-0.047	-0.035	0	0.037	-0.086	-0.166	0	0.022	-0.039
-0.021	-0.041	-0.032	0	0.063	-0.07	-0.184	0.175	0.008	-0.033
-0.021	-0.022	-0.029	-0.008	0.078	-0.037	-0.145	0.171	-0.005	-0.023
-0.017	0.015	-0.016	-0.022	0.033	0.02	-0.091	-0.003	0.001	-0.023
0.005	0.034	-0.001	-0.028	-0.026	0.016	-0.121	-0.035	0.009	-0.034
0.019	0.03	0.005	-0.021	-0.028	0.009	-0.201	0.085	0.02	-0.027
-0.004	0.018	0.004	-0.011	0.011	0.065	-0.232	0.119	0.02	-0.035
-0.03	0.001	-0.003	-0.006	0.033	0.093	-0.159	0.043	0.011	-0.099
-0.006	-0.013	-0.011	-0.01	0.029	0.061	-0.074	-0.083	0.02	-0.12
0.027	-0.02	-0.013	-0.018	0.05	0.036	-0.149	-0.197	0.041	-0.016
0.024	-0.023	-0.012	-0.026	0.117	0.009	-0.328	-0.2	0.048	0.102
0.004	-0.022	-0.02	-0.028	0.177	-0.033	-0.419	-0.15	0.038	0.151
-0.013	-0.015	-0.025	-0.019	0.183	-0.028	-0.498	-0.126	0.027	0.184
-0.021	-0.001	-0.02	-0.022	0.123	0.018	-0.559	-0.062	0.017	0.187
-0.01	0.013	-0.015	-0.039	0.018	0.044	-0.437	0.051	-0.003	0.153
0.001	0.018	-0.008	-0.044	-0.087	0.031	-0.289	0.123	-0.012	0.133
0.002	0.015	0.003	-0.057	-0.153	0.012	-0.21	0.133	-0.009	0.027
-0.007	0.002	0.031	-0.075	-0.153	0.031	-0.113	0.14	-0.016	-0.169
-0.025	-0.013	0.084	-0.071	-0.073	0.054	-0.053	0.134	-0.023	-0.23
-0.033	-0.019	0.138	-0.058	0.04	0.032	-0.045	0.094	-0.03	-0.133
-0.033	-0.017	0.169	-0.038	0.092	0.006	-0.033	0.158	-0.042	-0.064
-0.025	-0.006	0.116	-0.008	0.066	0.022	-0.013	0.324	-0.054	-0.053
-0.006	0.009	-0.044	0.005	0.027	0.04	-0.02	0.309	-0.044	-0.027
0.003	0.013	-0.186	0.007	0.011	0.047	-0.045	0.148	-0.01	-0.009
0	0.011	-0.212	0.024	0.012	0.084	-0.019	0.148	0.011	-0.03
0	0.009	-0.164	0.03	0.044	0.068	0.015	0.26	0.012	-0.046
0.001	0.001	-0.087	0.008	0.106	-0.049	-0.026	0.286	0.02	-0.04
0	-0.011	0.001	-0.011	0.149	-0.124	-0.039	0.193	0.023	-0.04
0.001	-0.023	0.077	-0.017	0.152	-0.086	-0.007	0.05	0.016	-0.055
0.002	-0.03	0.136	-0.017	0.143	-0.06	-0.086	-0.092	0.017	-0.079
-0.002	-0.034	0.143	-0.021	0.11	-0.092	-0.255	-0.242	0.015	-0.086
0.006	-0.044	0.043	-0.037	0.016	-0.083	-0.336	-0.363	0.001	-0.059
0.029	-0.041	-0.086	-0.05	-0.1	-0.04	-0.279	-0.426	-0.008	-0.019
0.032	-0.016	-0.118	-0.04	-0.144	0.001	-0.142	-0.432	-0.015	0.009
0.002	0.005	-0.065	-0.018	-0.094	0.059	0.001	-0.364	-0.018	0.014
-0.025	0.005	0.037	-0.007	-0.032	0.053	0.082	-0.291	-0.016	0.001
-0.032	-0.006	0.143	-0.003	-0.022	-0.025	0.089	-0.274	-0.019	-0.001
-0.022	-0.018	0.116	0.001	-0.036	-0.031	0.056	-0.241	-0.024	0.019
-0.002	-0.024	-0.013	-0.009	-0.033	0.021	-0.066	-0.125	-0.036	0.012
0.006	-0.022	-0.039	-0.013	-0.014	0.025	-0.244	-0.002	-0.059	-0.028
0.002	-0.016	0.041	0.009	0.001	0.03	-0.303	0.073	-0.06	-0.053
0.003	0	0.062	0.022	0.012	0.067	-0.252	0.235	-0.042	-0.07
0.007	0.019	-0.008	0.012	0.043	0.07	-0.312	0.439	-0.04	-0.09
-0.004	0.021	-0.048	0.003	0.065	0.044	-0.424	0.362	-0.034	-0.066
-0.016	0.008	0.015	-0.003	0.043	0.034	-0.343	-0.009	0	-0.017
-0.007	0	0.1	-0.007	0.019	0.016	-0.249	-0.43	0.024	-0.012
0.014	-0.003	0.109	0.003	0.021	-0.024	-0.299	-0.749	0.015	-0.027
0.024	-0.013	0.059	0	0.027	-0.038	-0.208	-0.739	-0.004	-0.009
0.014	-0.022	0.009	-0.019	0.024	-0.022	-0.066	-0.415	-0.016	0.029
-0.007	-0.015	-0.023	-0.019	0.01	-0.001	-0.141	-0.143	-0.02	0.058
-0.012	-0.004	-0.043	-0.008	0.001	0.043	-0.145	0.015	-0.025	0.058
-0.007	-0.007	-0.049	-0.01	-0.007	0.068	-0.022	0.184	-0.034	0.016
-0.02	-0.013	-0.039	-0.028	-0.013	0.043	-0.053	0.253	-0.014	-0.033
-0.02	-0.008	-0.024	-0.043	-0.027	0.043	-0.097	0.162	0.042	-0.022
-0.004	-0.007	-0.014	-0.04	-0.078	0.067	-0.085	0.081	0.074	0.04
-0.016	-0.017	-0.012	-0.042	-0.09	0.036	-0.133	0.086	0.057	0.06
-0.031	-0.015	-0.013	-0.039	-0.012	-0.044	-0.173	0.089	0.024	0.031
-0.015	-0.013	-0.018	-0.018	0.059	-0.098	-0.214	0.054	-0.001	0.014
-0.007	-0.015	-0.016	-0.013	0.067	-0.063	-0.233	0.022	-0.007	0.012
-0.012	0.002	-0.001	-0.023	0.055	-0.013	-0.144	0.016	0.004	-0.001
0.001	0.015	0.002	-0.024	0.043	-0.036	-0.074	0.034	0.007	-0.013
0	0.003	-0.008	-0.028	0.008	-0.019	-0.092	0.037	-0.009	-0.014
-0.013	0.003	-0.009	-0.028	-0.04	0.036	-0.126	0.01	-0.025	-0.026
0	0.008	-0.009	-0.013	-0.061	-0.007	-0.169	-0.009	-0.028	-0.05
0.001	0.002	-0.018	0	-0.053	-0.063	-0.22	0.004	-0.024	-0.051
-0.01	0.009	-0.02	0.001	-0.036	-0.051	-0.24	0.016	-0.029	-0.022
-0.007	0.011	0.005	-0.005	-0.005	-0.003	-0.214	-0.01	-0.042	-0.016
-0.018	-0.001	0.036	-0.008	0.059	0.054	-0.161	-0.017	-0.039	-0.005
-0.021	-0.004	0.048	-0.005	0.137	0.055	-0.117	0.006	-0.018	0.08
0.004	-0.001	0.036	-0.011	0.154	0.024	-0.111	0.008	-0.005	0.117
0.001	-0.005	0.013	-0.024	0.094	0.025	-0.132	0.14	0	0.017
-0.013	-0.012	0.013	-0.03	0.024	0.014	-0.136	0.404	0.012	-0.053
0	-0.014	0.04	-0.029	0.007	0.016	-0.117	0.369	0.02	-0.034
0	-0.015	0.041	-0.026	0.024	0.095	-0.094	0.005	0.014	-0.044
-0.003	-0.013	-0.007	-0.022	0.035	0.188	-0.058	-0.192	0.007	-0.082
0.007	-0.005	-0.071	-0.028	0.033	0.201	-0.03	-0.124	0.01	-0.08
0.009	-0.006	-0.096	-0.031	0.03	0.123	0.007	-0.067	0.012	-0.055
0.006	-0.014	-0.057	-0.018	0.031	0.045	0.06	-0.093	0.003	-0.028
-0.001	-0.012	-0.021	-0.005	0.028	0.02	0.017	-0.099	-0.005	-0.001
-0.009	-0.012	-0.053	-0.008	0.011	0.02	-0.075	-0.059	-0.011	-0.011
-0.017	-0.019	-0.088	-0.012	0.008	0.029	-0.07	-0.026	-0.009	-0.041
-0.025	-0.005	-0.049	-0.013	0.028	0.033	-0.063	-0.014	-0.002	-0.042
-0.025	0.01	0.008	-0.013	0.029	0.027	-0.144	-0.007	-0.012	-0.031
-0.024	0	0.024	0	0.013	0.022	-0.199	0.009	-0.027	-0.034
-0.024	-0.008	0.017	0.011	0.014	-0.006	-0.16	0.02	-0.021	-0.036
-0.024	-0.004	0.015	0	0.03	-0.039	-0.124	0	-0.012	-0.035
-0.028	-0.007	0.014	-0.015	0.041	-0.013	-0.146	-0.012	-0.014	-0.036
-0.016	-0.012	0.007	-0.028	0.052	0.051	-0.163	0.007	-0.013	-0.037
-0.004	-0.009	0.003	-0.04	0.054	0.07	-0.164	-0.005	-0.004	-0.035
-0.02	-0.001	0.008	-0.039	0.033	-0.006	-0.182	-0.007	0.009	-0.043
-0.022	0.011	0.009	-0.036	0.011	-0.139	-0.243	0.094	0.017	-0.051
-0.001	0.018	0	-0.036	0.017	-0.174	-0.291	0.139	0.009	-0.045
0.008	0.01	-0.001	-0.026	0.03	-0.035	-0.227	0.003	0	-0.039
0.008	0.001	0.008	-0.022	0.035	0.052	-0.102	-0.126	0.013	-0.038
-0.003	0	0.008	-0.023	0.042	-0.054	-0.079	-0.174	0.016	-0.038
-0.016	-0.002	-0.002	-0.011	0.047	-0.131	-0.185	-0.209	-0.013	-0.036
0.002	-0.006	-0.012	-0.011	0.046	-0.077	-0.264	-0.104	-0.039	-0.029
0.033	-0.002	-0.014	-0.027	0.054	-0.004	-0.288	0.138	-0.046	-0.023
0.041	0.002	-0.012	-0.031	0.066	0.047	-0.369	0.254	-0.045	-0.024
0.029	-0.001	-0.016	-0.022	0.061	0.079	-0.408	0.269	-0.042	-0.031
0.011	-0.007	-0.021	-0.007	0.037	0.053	-0.338	0.349	-0.039	-0.04
0.003	-0.013	-0.016	0.004	0.017	-0.048	-0.293	0.309	-0.023	-0.048
0.005	-0.012	-0.005	0	0.013	-0.093	-0.276	0.09	0.007	-0.047
0.01	-0.009	0.006	-0.01	0.013	0.026	-0.248	-0.051	0.033	-0.042
0.001	-0.009	0.012	-0.02	0.029	0.17	-0.262	-0.078	0.04	-0.04
-0.021	-0.006	0.005	-0.022	0.05	0.17	-0.3	-0.079	0.022	-0.031
-0.021	-0.015	-0.008	-0.016	0.03	0.06	-0.306	0.016	-0.001	-0.014
0.002	-0.03	-0.017	-0.015	-0.016	-0.038	-0.249	0.151	-0.009	-0.021
0.01	-0.026	-0.018	-0.008	-0.064	-0.121	-0.144	0.117	-0.006	-0.053
0.007	-0.012	-0.008	-0.007	-0.097	-0.194	-0.041	-0.056	0.005	-0.049
0.008	-0.003	0.001	-0.022	-0.043	-0.21	-0.003	-0.192	0.028	-0.004
0.008	-0.003	-0.001	-0.028	0.057	-0.206	-0.058	-0.285	0.049	0.027
0.008	-0.014	-0.006	-0.028	0.059	-0.266	-0.146	-0.332	0.049	0.058
0.012	-0.023	-0.006	-0.023	-0.022	-0.37	-0.216	-0.276	0.057	0.067
0.005	-0.011	-0.005	-0.011	-0.094	-0.337	-0.232	-0.143	0.124	-0.019
-0.015	0.002	-0.006	-0.006	-0.065	-0.102	-0.158	0.027	0.223	-0.122
-0.023	0	-0.009	-0.008	0.104	0.127	-0.045	0.172	0.242	-0.09
-0.018	-0.001	-0.005	-0.009	0.206	0.197	0.105	0.186	0.15	0.069
-0.018	-0.001	0.018	-0.009	0.103	0.172	0.204	0.067	0.049	0.238
-0.021	-0.003	0.046	-0.006	-0.029	0.167	0.091	-0.095	-0.028	0.306
-0.012	-0.002	0.053	-0.004	-0.032	0.154	-0.089	-0.194	-0.116	0.239
0.008	-0.011	0.049	-0.005	0.068	0.024	-0.174	-0.123	-0.163	0.174
0.016	-0.018	0.043	-0.002	0.145	-0.077	-0.195	0.134	-0.115	0.177
0.014	-0.022	0.011	-0.012	0.092	-0.009	-0.151	0.511	-0.018	0.102
0.015	-0.031	-0.025	-0.027	-0.021	0.062	-0.064	0.74	0.061	-0.061
0.014	-0.005	-0.012	-0.021	-0.081	0.112	0.03	0.443	0.098	-0.135
0.016	0.029	0.008	-0.015	-0.074	0.156	0.068	-0.19	0.1	-0.067
0.022	0.012	-0.002	-0.024	-0.053	0.083	0.008	-0.537	0.087	0.049
0.005	-0.025	-0.011	-0.029	-0.087	0.04	-0.043	-0.438	0.132	0.112
-0.025	-0.041	-0.027	-0.025	-0.121	0.097	-0.089	-0.168	0.261	0.186
-0.03	-0.05	-0.059	-0.016	-0.04	-0.002	-0.2	0.062	0.327	0.273
-0.024	-0.081	-0.077	-0.01	0.051	-0.232	-0.215	0.217	0.23	0.055
-0.027	-0.095	-0.066	-0.012	0.037	-0.289	-0.098	0.262	0.055	-0.361
-0.024	-0.051	-0.027	-0.012	0.011	-0.222	-0.106	0.004	-0.129	-0.459
-0.021	-0.012	0.016	-0.012	0.032	-0.169	-0.168	-0.443	-0.342	-0.312
-0.034	0.007	0.048	-0.014	0.075	-0.005	-0.039	-0.599	-0.509	-0.19
-0.035	0.042	0.071	-0.007	0.117	0.2	0.107	-0.428	-0.427	0.009
-0.013	0.048	0.066	0.001	0.106	0.276	0.125	-0.251	-0.123	0.166
-0.004	0.019	0.04	-0.006	0.027	0.292	0.121	-0.152	0.059	0.02
-0.004	0.009	0.016	-0.017	-0.058	0.269	-0.012	-0.075	-0.035	-0.243
-0.011	0.01	-0.006	-0.02	-0.104	0.148	-0.243	-0.022	-0.137	-0.309
-0.032	-0.005	-0.023	-0.013	-0.125	0.046	-0.307	-0.006	0.02	-0.211
-0.033	-0.014	-0.025	-0.002	-0.066	0.09	-0.332	-0.01	0.263	-0.108
-0.009	-0.003	-0.033	-0.004	0.103	0.152	-0.381	-0.007	0.278	-0.086
0.003	0.013	-0.039	-0.011	0.215	0.116	-0.266	-0.002	0.162	-0.102
-0.012	0.016	-0.027	-0.011	0.13	0.083	-0.124	-0.01	0.083	-0.052
-0.026	0.015	-0.028	-0.017	-0.054	0.09	-0.122	-0.019	-0.067	-0.019
-0.005	0.012	-0.04	-0.026	-0.181	0.106	-0.224	-0.015	-0.225	0.012
0.026	0.006	-0.032	-0.017	-0.169	0.068	-0.317	0.024	-0.221	0.185
0.03	0.004	-0.02	-0.008	-0.102	-0.048	-0.363	0.12	-0.098	0.187
0.03	0.001	-0.005	-0.017	-0.085	-0.049	-0.399	0.155	0.023	-0.188
0.028	-0.004	0.031	-0.025	-0.024	0.068	-0.343	0.057	-0.103	-0.354
-0.002	0.001	0.095	-0.02	0.111	0.079	-0.269	0.048	-0.435	0.012
-0.025	0.011	0.163	-0.015	0.132	0.041	-0.343	0.235	-0.451	0.345
-0.002	0.019	0.18	-0.016	-0.002	0.061	-0.413	0.379	-0.173	0.327
0.033	0.009	0.115	-0.02	-0.047	0.051	-0.359	0.349	-0.069	0.241
0.029	-0.005	-0.044	-0.019	0.096	0.052	-0.263	0.237	-0.059	0.119
0.006	0.002	-0.234	-0.015	0.163	0.118	-0.162	0.13	0.084	-0.129
0.001	0.003	-0.283	-0.019	0.02	0.072	-0.123	0.045	0.228	-0.255
0.004	-0.008	-0.204	-0.022	-0.14	-0.079	-0.143	-0.016	0.21	-0.187
0.001	-0.001	-0.189	-0.011	-0.175	-0.101	-0.054	-0.042	0.067	-0.156
0.012	0.007	-0.209	-0.001	-0.139	-0.039	0.027	-0.094	-0.049	-0.234
0.024	0.005	-0.138	-0.003	-0.087	-0.034	-0.083	-0.21	-0.177	-0.306
0.012	0.012	0.002	-0.005	0.078	-0.057	-0.152	-0.283	-0.36	-0.181
0.006	0.027	0.175	-0.011	0.34	-0.055	-0.062	-0.24	-0.35	0.175
0.001	0.028	0.343	-0.019	0.378	-0.041	-0.072	-0.17	-0.126	0.446
-0.022	0.016	0.464	-0.022	0.116	-0.081	-0.26	-0.212	0.047	0.458
-0.018	0.024	0.563	-0.023	-0.109	-0.125	-0.388	-0.347	0.109	0.271
-0.003	0.038	0.555	-0.023	-0.112	-0.122	-0.292	-0.431	0.103	-0.071
-0.018	0.022	0.359	-0.034	0.023	-0.138	-0.123	-0.466	0.065	-0.33
-0.018	0.006	0.124	-0.056	0.146	-0.103	-0.061	-0.519	0.077	-0.342
-0.006	0.003	-0.048	-0.061	0.159	0.009	-0.019	-0.429	0.092	-0.265
-0.009	-0.017	-0.181	-0.056	0.125	0.035	0.034	-0.1	0.035	-0.224
0.002	-0.04	-0.345	-0.042	0.085	-0.024	0.006	0.246	0.013	-0.223
0.006	-0.055	-0.691	-0.01	0.004	0.006	-0.032	0.389	0.077	-0.225
-0.017	-0.082	-1.014	0.013	-0.058	0.103	-0.062	0.356	0.091	-0.165
-0.026	-0.112	-0.869	0.018	-0.058	0.113	-0.145	0.273	0.017	-0.091
-0.022	-0.119	-0.391	0.017	-0.062	0.102	-0.216	0.18	-0.048	-0.046
-0.021	-0.1	-0.079	0.01	-0.092	0.15	-0.236	0.097	-0.057	0.053
-0.022	-0.072	-0.044	-0.001	-0.08	0.111	-0.212	0.042	-0.028	0.139
-0.026	-0.063	0.011	-0.017	-0.012	-0.068	-0.11	-0.022	0.022	0.116
-0.015	-0.076	0.253	-0.025	0.049	-0.17	-0.048	-0.049	0.084	0.105
0	-0.063	0.357	-0.019	0.111	-0.079	-0.118	0.012	0.112	0.066
-0.021	-0.012	0.144	-0.032	0.19	0.045	-0.074	0.069	0.08	-0.123
-0.061	-0.002	0.021	-0.05	0.215	0.094	0.111	0.055	0.061	-0.197
-0.072	-0.032	0.134	-0.045	0.164	0.052	0.116	0.019	0.069	0.013
-0.052	-0.02	0.221	-0.037	0.121	-0.057	-0.033	-0.012	0.032	0.181
-0.042	0.006	0.26	-0.028	0.131	-0.12	-0.104	-0.043	-0.01	0.176
-0.049	0.021	0.281	-0.009	0.126	-0.067	-0.135	-0.021	0.029	0.294
-0.038	0.058	0.233	-0.004	0.058	0.057	-0.23	0.085	0.099	0.521
-0.019	0.059	0.123	-0.013	-0.004	0.122	-0.327	0.171	0.101	0.516
-0.033	0.008	-0.039	-0.006	0.014	0.092	-0.34	0.176	0.026	0.37
-0.068	-0.011	-0.127	0.002	0.111	0.082	-0.283	0.195	-0.01	0.305
-0.065	0.004	-0.039	-0.004	0.19	0.105	-0.199	0.282	0.038	0.109
-0.032	-0.007	0.034	-0.007	0.151	0.106	-0.167	0.326	0.076	-0.238
-0.037	-0.063	-0.054	0.002	0.049	0.091	-0.214	0.191	0.126	-0.416
-0.058	-0.121	-0.157	0.015	-0.021	0.114	-0.216	-0.029	0.248	-0.415
-0.043	-0.119	-0.227	0.018	-0.071	0.166	-0.153	-0.132	0.263	-0.358
-0.03	-0.074	-0.296	0.006	-0.111	0.145	-0.17	-0.136	0.06	-0.225
-0.029	-0.031	-0.28	-0.013	-0.097	0.074	-0.22	-0.13	-0.172	-0.138
-0.011	0.021	-0.171	-0.025	-0.015	0.062	-0.141	-0.107	-0.311	-0.037
0.002	0.076	-0.041	-0.023	0.061	0.075	-0.035	-0.067	-0.32	0.272
-0.011	0.094	0.067	-0.009	0.072	0.057	-0.029	-0.058	-0.148	0.43
-0.034	0.078	0.142	0.002	0.096	0.047	-0.029	-0.144	0.004	0.349
-0.033	0.056	0.152	-0.011	0.129	0.089	-0.017	-0.222	0.019	0.428
-0.012	0.033	0.089	-0.028	0.018	0.114	-0.111	-0.04	0.077	0.346
-0.003	0.007	0.054	-0.037	-0.212	0.109	-0.292	0.485	0.219	-0.051
0.02	0.015	0.085	-0.055	-0.392	0.183	-0.396	1.058	0.311	-0.181
0.091	0.022	0.138	-0.065	-0.456	0.148	-0.425	1.149	0.292	-0.056
0.158	-0.022	0.211	-0.049	-0.389	-0.08	-0.444	0.689	0.154	-0.06
0.189	-0.042	0.247	-0.029	-0.218	-0.122	-0.372	0.132	-0.036	-0.175
0.219	-0.008	0.199	-0.025	-0.045	0.013	-0.228	-0.429	-0.147	-0.267
0.246	0.003	0.116	-0.028	0.064	-0.121	-0.106	-0.808	-0.192	-0.286
0.222	-0.009	0.037	-0.025	0.125	-0.583	-0.084	-0.553	-0.161	-0.256
0.152	0.006	-0.014	-0.027	0.156	-0.923	-0.176	-0.146	0.005	-0.223
0.086	0.019	-0.024	-0.031	0.148	-0.896	-0.27	-0.099	0.113	-0.192
0.016	-0.009	-0.019	-0.018	0.108	-0.84	-0.343	-0.102	0.073	-0.153
-0.062	-0.026	-0.018	-0.008	0.064	-0.977	-0.304	-0.02	0.04	-0.108
-0.112	0.011	-0.02	-0.014	0.033	-1.047	-0.122	0.052	0.018	-0.076
-0.129	0.043	-0.017	-0.02	0.023	-0.86	-0.063	0.025	-0.025	-0.062
-0.1	0.027	-0.013	-0.031	0.032	-0.565	-0.124	-0.123	-0.039	-0.059
-0.001	0.012	-0.015	-0.038	0.033	-0.319	0.028	-0.234	-0.038	-0.059
0.123	0.034	-0.012	-0.021	0.02	-0.085	0.267	-0.243	-0.048	-0.068
0.18	0.062	-0.007	-0.017	0.009	0.21	0.311	-0.19	-0.057	-0.085
0.152	0.07	-0.012	-0.03	0.015	0.541	0.3	-0.152	-0.073	-0.087
0.106	0.069	-0.014	-0.021	0.032	0.744	0.127	-0.173	-0.099	-0.079
0.052	0.063	-0.001	-0.006	0.03	0.758	-0.205	-0.175	-0.105	-0.079
-0.053	0.044	0.005	-0.014	0.021	0.704	-0.144	-0.136	-0.102	-0.081
-0.154	0.02	-0.007	-0.02	0.039	0.65	0.179	-0.104	-0.112	-0.087
-0.178	0.004	-0.023	-0.019	0.063	0.639	0.232	-0.09	-0.12	-0.093
-0.15	0.003	-0.039	-0.018	0.06	0.642	0.12	-0.076	-0.123	-0.099
-0.116	0.002	-0.048	-0.014	0.044	0.533	0.08	-0.054	-0.124	-0.11
-0.088	-0.015	-0.039	-0.009	0.047	0.384	0.112	-0.031	-0.135	-0.111
-0.052	-0.029	-0.023	-0.007	0.06	0.309	0.011	-0.006	-0.178	-0.108
-0.015	-0.02	-0.021	-0.008	0.059	0.232	-0.202	-0.003	-0.171	-0.109
-0.017	-0.017	-0.026	-0.014	0.056	0.169	-0.218	-0.029	-0.044	-0.11
-0.045	-0.033	-0.021	-0.014	0.055	0.16	-0.285	-0.032	0.078	-0.119
-0.055	-0.045	-0.015	-0.011	0.052	0.108	-0.559	-0.012	0.055	-0.104
-0.049	-0.051	-0.017	-0.016	0.066	0.04	-0.568	-0.011	-0.033	-0.051
-0.047	-0.043	-0.013	-0.018	0.097	0.01	-0.274	-0.015	-0.025	-0.011
-0.055	-0.027	-0.005	-0.014	0.091	-0.015	-0.052	-0.009	0.047	0.032
-0.069	-0.035	-0.001	-0.015	0.043	0.013	-0.086	-0.008	0.057	0.116
-0.086	-0.047	0.002	-0.016	0.02	0.064	-0.218	-0.019	0.012	0.156
-0.104	-0.04	0.016	-0.019	0.024	0.053	-0.213	-0.025	-0.024	0.081
-0.101	-0.039	0.042	-0.026	0.008	0.03	-0.259	-0.026	-0.024	-0.036
-0.089	-0.041	0.04	-0.032	-0.025	0.041	-0.458	-0.032	-0.008	0.002
-0.093	-0.045	-0.003	-0.027	-0.049	0.024	-0.573	-0.041	-0.049	0.242
-0.086	-0.051	-0.029	-0.012	-0.035	-0.064	-0.501	-0.043	-0.127	0.459
-0.068	-0.026	-0.019	-0.002	0.039	-0.107	-0.312	-0.034	-0.067	0.557
-0.054	0.011	-0.012	0.01	0.106	-0.03	-0.208	-0.017	0.119	0.591
-0.033	0.002	-0.015	0.028	0.042	0.023	-0.276	-0.006	0.192	0.502
-0.022	-0.019	-0.022	0.025	-0.126	-0.013	-0.344	-0.003	0.138	0.325
-0.03	-0.012	-0.019	-0.001	-0.209	-0.041	-0.385	0.004	0.112	0.102
-0.016	-0.004	-0.007	-0.005	-0.14	-0.03	-0.509	0.02	0.116	-0.218
0.031	-0.004	-0.014	0.017	-0.032	-0.036	-0.501	0.033	0.107	-0.402
0.084	0.003	-0.025	0.031	0.031	-0.064	-0.259	0.024	0.085	-0.268
0.115	0.005	-0.011	0.032	0.065	-0.08	-0.122	-0.004	0.062	-0.097
0.115	-0.006	-0.003	0.029	0.098	-0.089	-0.105	-0.011	0.05	-0.077
0.119	-0.013	-0.006	-0.004	0.115	-0.084	0.012	-0.001	0.042	-0.09
0.142	-0.009	0.005	-0.075	0.094	-0.063	0.085	0.001	0.035	-0.082
0.149	-0.001	0.015	-0.157	0.072	-0.052	0.036	0.005	0.032	-0.086
0.114	0.001	0.013	-0.216	0.071	-0.04	-0.103	0.009	0.032	-0.087
0.057	-0.003	0.005	-0.213	0.072	-0.019	-0.328	0.01	0.037	-0.078
0.027	-0.007	-0.002	-0.15	0.074	-0.028	-0.264	0.006	0.025	-0.073
0.031	-0.007	-0.003	-0.055	0.067	-0.044	0.071	-0.004	0.011	-0.075
0.017	-0.001	0.001	0.057	0.057	-0.051	0.047	-0.004	0.023	-0.085
-0.025	-0.003	0	0.167	0.041	-0.125	-0.154	-0.007	0.031	-0.087
-0.06	-0.021	-0.006	0.255	-0.001	-0.196	0.006	-0.025	0.024	-0.076
-0.055	-0.028	-0.008	0.284	-0.042	-0.146	0.238	-0.029	0.021	-0.077
-0.005	-0.019	-0.002	0.22	-0.06	-0.072	0.08	-0.026	0.019	-0.089
0.023	-0.014	0.003	0.096	-0.076	-0.058	-0.303	-0.034	0.014	-0.091
0.014	-0.01	0	-0.022	-0.088	-0.061	-0.451	-0.036	0.014	-0.082
0.025	-0.006	-0.001	-0.071	-0.091	-0.059	-0.346	-0.025	0.021	-0.083
0.031	-0.01	0.001	-0.044	-0.085	-0.014	-0.223	-0.019	0.025	-0.091
0.012	-0.007	-0.011	-0.029	-0.044	0.094	-0.154	-0.016	0.024	-0.074
-0.004	0.003	-0.033	-0.056	0.031	0.135	-0.155	-0.02	0.013	-0.05
-0.028	-0.005	-0.06	-0.044	0.103	0.05	-0.186	-0.028	-0.008	-0.046
-0.041	-0.022	-0.092	0.011	0.139	0.014	-0.171	-0.022	-0.007	-0.038
-0.019	-0.025	-0.115	0.013	0.137	0.067	-0.032	-0.008	0.012	-0.027
-0.013	-0.02	-0.105	-0.047	0.112	0.073	0.135	-0.002	0.02	-0.036
-0.041	-0.017	-0.043	-0.067	0.076	0.037	0.115	-0.002	0.022	-0.055
-0.04	-0.019	0.038	-0.033	0.039	0.003	-0.076	-0.009	0.014	-0.071
-0.033	-0.026	0.091	-0.026	0.003	0	-0.238	-0.021	-0.015	-0.093
-0.048	-0.013	0.125	-0.023	-0.046	0.049	-0.207	-0.035	-0.04	-0.082
-0.04	0.005	0.129	0.012	-0.097	0.054	-0.058	-0.044	-0.038	0.004
-0.012	-0.002	0.07	0.02	-0.111	0.01	-0.02	-0.025	-0.017	0.066
-0.003	-0.012	0.003	-0.026	-0.085	0.017	-0.101	0.012	-0.004	0.056
-0.005	-0.009	-0.015	-0.078	-0.032	0.058	-0.054	0.02	-0.044	0.109
0	-0.001	0	-0.105	0.102	0.107	0.166	0.001	-0.114	0.219
-0.012	0.013	0.012	-0.123	0.244	0.156	0.23	0.004	-0.145	0.27
-0.028	0.012	-0.031	-0.138	0.223	0.167	0.001	0.015	-0.133	0.328
-0.014	-0.006	-0.097	-0.137	0.092	0.175	-0.147	0.007	-0.085	0.373
0.009	-0.003	-0.092	-0.116	0.009	0.187	-0.011	0.041	0.037	0.218
0.031	0.013	-0.037	-0.079	-0.014	0.101	0.021	0.1	0.136	-0.09
0.047	0.012	0.001	-0.045	-0.008	-0.071	-0.18	0.051	0.121	-0.282
0.015	0.004	0.006	-0.031	0.01	-0.151	-0.307	-0.068	0.127	-0.207
-0.03	-0.006	-0.002	-0.024	0.009	-0.076	-0.312	-0.088	0.159	-0.034
-0.033	-0.01	-0.005	-0.012	-0.012	0.019	-0.269	0.051	0.09	-0.014
-0.035	-0.002	-0.004	-0.007	-0.033	0.015	-0.19	0.418	0.012	-0.089
-0.049	0	0.004	-0.011	-0.031	-0.122	-0.146	0.87	0.011	-0.08
-0.042	-0.002	0.008	-0.006	0.005	-0.363	-0.106	0.886	-0.005	-0.031
-0.014	-0.001	0.001	0.007	0.033	-0.551	0.011	0.383	-0.067	-0.025
0.031	-0.004	-0.001	0.011	0.001	-0.453	0.058	-0.055	-0.121	-0.04
0.055	-0.011	-0.004	0.01	-0.065	-0.072	-0.055	-0.165	-0.156	-0.098
0.03	-0.016	-0.003	0.007	-0.123	0.26	-0.128	-0.158	-0.178	-0.125
-0.004	-0.01	0.003	-0.004	-0.158	0.279	-0.173	-0.097	-0.156	0.006
-0.019	0.002	-0.003	-0.009	-0.094	0.081	-0.31	0.032	-0.111	0.166
-0.028	0.008	-0.011	-0.01	0.066	-0.029	-0.366	0.006	-0.095	0.194
-0.02	0.003	-0.007	-0.02	0.138	0.04	-0.296	-0.291	-0.097	0.073
0.009	-0.004	0.001	-0.03	0.099	0.092	-0.237	-0.533	-0.085	-0.151
0.013	-0.007	0.004	-0.032	0.084	0.068	-0.211	-0.455	-0.05	-0.262
-0.016	-0.005	-0.001	-0.033	0.094	0.06	-0.247	-0.184	-0.025	-0.152
-0.021	-0.007	-0.011	-0.034	0.098	0.044	-0.331	0.049	-0.038	-0.025
0.009	-0.019	-0.014	-0.02	0.089	0.006	-0.351	0.016	-0.041	-0.037
0.024	-0.023	-0.006	-0.003	0.055	0.022	-0.32	-0.163	-0.02	-0.114
0.005	-0.013	0.001	-0.006	0.038	0.058	-0.264	-0.12	-0.013	-0.144
-0.006	-0.004	0.007	-0.018	0.048	0.047	-0.15	-0.024	-0.016	-0.134
0.001	0	0.015	-0.026	0.041	0.024	-0.153	-0.069	-0.03	-0.119
-0.008	0.002	0.007	-0.02	0.024	0	-0.369	-0.083	-0.049	-0.103
-0.022	0.001	-0.002	-0.009	0.01	-0.022	-0.498	-0.112	-0.049	-0.109
-0.008	0	0	-0.002	-0.006	-0.023	-0.435	-0.115	-0.041	-0.129
0.006	0.003	-0.003	0.001	-0.011	-0.069	-0.37	0.084	-0.032	-0.119
-0.008	-0.006	-0.002	-0.004	-0.011	-0.13	-0.23	0.214	0.001	-0.085
-0.019	-0.013	0.008	-0.015	-0.029	-0.092	-0.069	0.106	0.033	-0.071
-0.007	-0.006	0.013	-0.006	-0.053	-0.014	-0.144	0.005	0.058	-0.076
0.005	-0.009	0.019	0.013	-0.064	0.014	-0.161	-0.05	0.123	-0.074
0.004	-0.02	0.019	0.019	-0.065	-0.023	0.065	-0.126	0.179	-0.047
-0.006	-0.021	0.013	0.01	-0.066	-0.055	0.121	-0.137	0.136	-0.017
-0.014	-0.025	0.009	-0.007	-0.047	0.072	-0.006	-0.087	0.012	-0.022
-0.013	-0.028	0	-0.015	0.039	0.209	-0.033	-0.044	-0.091	-0.048
-0.01	-0.014	-0.006	-0.003	0.142	0.092	-0.042	-0.02	-0.101	-0.007
-0.012	-0.005	-0.002	0.008	0.153	-0.102	-0.104	-0.011	-0.065	0.152
-0.014	-0.008	0.001	0.002	0.089	-0.116	-0.129	-0.019	-0.044	0.285
-0.004	-0.006	0.005	-0.011	0.042	0.021	-0.091	-0.04	-0.02	0.28
0.009	-0.003	0.005	-0.011	0.034	0.148	-0.022	-0.048	0.007	0.237
0	0	-0.005	-0.001	0.019	0.135	0.024	-0.026	0.016	0.133
-0.022	0.003	-0.008	-0.003	-0.011	0.018	-0.014	-0.002	0.008	-0.055
-0.026	-0.01	-0.004	-0.012	-0.014	-0.071	-0.151	-0.002	-0.008	-0.121
-0.024	-0.026	-0.003	-0.001	0.002	-0.082	-0.246	-0.001	-0.014	-0.037
-0.033	-0.021	0.007	0.012	0.021	-0.056	-0.215	0.018	-0.014	0.086
-0.01	-0.006	0.013	-0.002	0.061	-0.049	-0.165	0.027	-0.015	0.188
0.029	-0.003	-0.002	-0.014	0.101	-0.065	-0.125	0.008	0.028	0.162
0.01	-0.003	-0.007	-0.004	0.113	-0.056	-0.044	-0.011	0.086	0.032
-0.02	0.005	0.01	0.001	0.101	0.016	0.044	-0.012	0.069	-0.041
-0.005	0.005	0.015	-0.008	0.054	0.131	0.095	-0.016	0.001	-0.047
0.012	-0.002	0.008	-0.014	-0.008	0.18	0.068	-0.03	0.03	-0.071
-0.001	-0.007	0.012	-0.018	-0.019	0.077	-0.036	-0.024	0.177	-0.11
-0.025	-0.01	0.014	-0.023	0.014	-0.076	-0.144	-0.005	0.213	-0.086
-0.024	-0.009	0.005	-0.033	-0.005	-0.148	-0.203	-0.004	0.049	-0.03
0.002	0.002	0	-0.039	-0.084	-0.126	-0.213	-0.015	-0.08	-0.077
0.002	0.009	0.009	-0.038	-0.134	-0.07	-0.239	-0.014	-0.051	-0.155
-0.023	0.002	0.013	-0.038	-0.132	-0.044	-0.292	-0.009	0.043	-0.072
-0.03	-0.009	0.001	-0.037	-0.119	0.005	-0.278	-0.015	0.115	0.06
-0.026	-0.01	-0.017	-0.031	-0.07	0.074	-0.182	-0.02	0.122	0.078
-0.03	-0.004	-0.025	-0.024	0.052	0.035	-0.099	-0.016	0.082	0.079
-0.025	-0.007	-0.01	-0.025	0.198	-0.049	-0.103	-0.014	0.031	0.09
-0.002	-0.017	0.006	-0.033	0.28	-0.028	-0.179	-0.005	-0.014	0.036
0.007	-0.022	-0.011	-0.035	0.253	0.033	-0.319	0.015	-0.039	-0.017
-0.011	-0.015	-0.04	-0.036	0.149	0.062	-0.416	0.018	-0.052	-0.005
-0.009	0.004	-0.051	-0.035	0.042	0.096	-0.351	0.008	-0.051	-0.006
0.014	0.016	-0.037	-0.022	-0.008	0.12	-0.269	0.007	-0.038	-0.064
0.024	0.014	-0.013	-0.014	-0.002	0.136	-0.247	0.001	-0.04	-0.109
0.024	0.01	-0.024	-0.018	0.006	0.183	-0.176	-0.013	-0.061	-0.117
0.001	0.008	-0.083	-0.013	-0.012	0.144	-0.079	-0.006	-0.074	-0.126
-0.023	0.011	-0.132	-0.006	-0.028	-0.01	-0.022	0.006	-0.069	-0.128
-0.012	0.015	-0.133	-0.005	-0.022	-0.078	-0.008	0.009	-0.067	-0.109
0.002	0.017	-0.072	-0.002	-0.032	-0.011	-0.081	0.016	-0.078	-0.09
0.002	0.019	0.047	0.007	-0.083	0.018	-0.218	0.007	-0.068	-0.092
-0.015	0.025	0.159	0.016	-0.117	-0.012	-0.263	-0.016	0	-0.13
-0.048	0.023	0.196	0.016	-0.102	0.026	-0.269	-0.017	0.08	-0.181
-0.052	0.007	0.176	0.006	-0.065	0.077	-0.349	-0.013	0.118	-0.171
-0.013	-0.001	0.135	-0.005	0.024	0.054	-0.352	-0.026	0.12	-0.097
0.012	0.001	0.073	-0.015	0.162	0.023	-0.235	-0.033	0.097	-0.061
-0.017	0.005	0.018	-0.025	0.2	0.008	-0.153	-0.021	0.058	-0.07
-0.045	0.009	0.012	-0.037	0.09	-0.011	-0.154	-0.004	0.027	-0.039
-0.031	0.005	0.012	-0.056	-0.005	-0.019	-0.205	0.009	-0.006	0.008
-0.009	0.002	-0.016	-0.067	-0.014	-0.015	-0.25	0.013	-0.04	0.01
-0.005	0.007	-0.047	-0.056	-0.022	-0.011	-0.191	0.008	-0.043	0.005
-0.01	-0.004	-0.095	-0.039	-0.046	0.008	-0.057	0.002	-0.026	0.02
0.001	-0.017	-0.141	-0.028	-0.055	0.052	0.012	-0.006	-0.016	0.015
0.021	-0.001	-0.181	-0.014	-0.043	0.079	0.026	-0.007	-0.011	-0.02
0.047	0.014	-0.297	-0.007	-0.024	0.058	0.035	0.001	0.002	-0.047
0.082	0.008	-0.439	-0.011	-0.006	0.036	0.01	0.008	0.01	-0.038
0.099	0.003	-0.532	-0.007	0.024	0.025	-0.03	0.018	0	-0.02
0.09	0.005	-0.517	0.005	0.061	0.001	-0.05	0.019	-0.005	-0.021
0.065	0.006	-0.343	0.004	0.07	0.006	-0.068	0	0.008	-0.029
0.029	0.015	-0.206	-0.008	0.055	0.036	-0.076	-0.018	0.015	-0.025
0	0.024	-0.158	-0.013	0.018	0.023	-0.056	-0.029	0.006	0.093
-0.015	0.027	-0.011	-0.012	-0.031	-0.009	-0.029	-0.033	0.002	0.407
-0.03	0.029	0.156	-0.014	-0.041	-0.005	-0.051	-0.023	0.006	0.628
-0.041	0.041	0.27	-0.02	-0.008	0.011	-0.131	-0.016	0.011	0.524
-0.035	0.056	0.435	-0.03	0.045	0.006	-0.128	-0.019	0.011	0.4
-0.004	0.057	0.563	-0.035	0.086	0.002	-0.036	-0.02	0	0.414
0.029	0.051	0.521	-0.033	0.069	-0.01	-0.054	-0.018	-0.006	0.239
0.037	0.051	0.383	-0.039	0.033	-0.049	-0.184	-0.012	-0.011	-0.136
0.037	0.04	0.252	-0.038	0.015	-0.062	-0.253	-0.006	-0.028	-0.335
0.026	0.018	0.147	-0.013	-0.013	-0.042	-0.193	-0.007	-0.021	-0.382
0.006	0.01	0.083	0.009	-0.04	-0.035	-0.131	-0.003	-0.008	-0.468
-0.012	0.011	0.062	0.01	-0.037	-0.026	-0.142	0.016	-0.049	-0.376
-0.037	0.007	0.048	0.005	-0.034	-0.023	-0.129	0.027	-0.09	-0.042
-0.05	0.01	0.023	0.012	-0.079	-0.022	-0.037	0.026	-0.098	0.153
-0.054	0.021	-0.005	0.022	-0.123	0.042	0.094	0.034	-0.127	0.095
-0.075	0.023	-0.03	0.02	-0.094	0.044	0.053	0.044	-0.159	0.07
-0.075	0.019	-0.045	0.006	-0.049	-0.11	-0.196	0.039	-0.136	0.141
-0.055	0.018	-0.052	-0.017	-0.012	-0.18	-0.291	0.018	-0.076	0.177
-0.043	0.008	-0.059	-0.03	0.089	-0.111	-0.234	-0.004	-0.049	0.215
-0.014	-0.015	-0.058	-0.016	0.195	-0.051	-0.304	-0.017	-0.06	0.184
0.015	-0.021	-0.042	-0.008	0.182	0.023	-0.34	-0.02	-0.046	0.018
0.018	-0.001	-0.018	-0.022	0.091	0.075	-0.196	-0.016	0.013	-0.026
0.028	0.004	0.012	-0.029	0.043	0.029	-0.137	-0.015	0.062	0.006
0.04	-0.017	0.028	-0.027	0.062	-0.031	-0.207	-0.007	0.064	-0.133
0.043	-0.023	0.025	-0.025	0.081	-0.034	-0.178	0.013	0.048	-0.241
0.037	-0.016	0.023	-0.019	0.065	-0.029	-0.095	0.021	0.041	-0.188
-0.006	-0.019	0.02	-0.018	0.046	-0.029	-0.08	0.019	0.032	-0.171
-0.05	-0.03	0.007	-0.017	0.035	0.004	-0.103	0.02	0.02	-0.217
-0.039	-0.043	0.006	-0.01	0.011	0.008	-0.15	0.018	0.015	-0.231
-0.026	-0.064	0.014	-0.01	-0.003	-0.033	-0.209	0.016	0.017	-0.184
-0.036	-0.093	0.008	-0.018	0.018	0.03	-0.221	0.004	0.02	-0.121
-0.016	-0.103	0.012	-0.022	0.039	0.135	-0.21	-0.011	0.015	-0.09
0.02	-0.095	0.038	-0.02	0.042	0.12	-0.258	-0.01	-0.003	-0.074
0.02	-0.104	0.043	-0.02	0.044	0.087	-0.317	-0.008	-0.004	-0.068
0.022	-0.118	0.021	-0.027	0.04	0.089	-0.325	-0.023	0.008	-0.083
0.062	-0.109	0.022	-0.025	0.031	0.048	-0.33	-0.037	0.009	-0.083
0.077	-0.099	0.049	-0.01	0.022	0.004	-0.289	-0.047	0.012	-0.061
0.021	-0.115	0.073	-0.01	0.011	0.001	-0.191	-0.048	0.025	-0.044
-0.043	-0.137	0.101	-0.023	0.002	0.012	-0.1	-0.041	0.025	-0.028
-0.051	-0.152	0.128	-0.03	-0.003	0.01	-0.03	-0.035	0.013	-0.023
-0.032	-0.178	0.119	-0.029	-0.005	-0.007	-0.129	-0.029	0.008	-0.037
-0.039	-0.2	0.078	-0.022	-0.01	-0.009	-0.374	-0.026	0.012	-0.046
-0.042	-0.211	0.047	-0.023	-0.004	-0.004	-0.461	-0.026	0.007	-0.043
-0.019	-0.232	0.028	-0.029	0.027	-0.031	-0.44	-0.026	-0.005	-0.05
-0.019	-0.242	0.005	-0.025	0.048	-0.074	-0.424	-0.025	-0.004	-0.058
-0.034	-0.227	0.005	-0.013	0.057	-0.1	-0.308	-0.023	0.008	-0.051
-0.031	-0.211	0.007	-0.003	0.073	-0.101	-0.204	-0.025	0.013	-0.05
-0.03	-0.182	-0.062	0.001	0.093	-0.047	-0.171	-0.032	0.01	-0.062
-0.036	-0.1	-0.177	0	0.114	0.026	-0.049	-0.034	0.016	-0.065
-0.024	0.066	-0.238	-0.01	0.117	0.075	0.089	-0.032	0.024	-0.064
-0.012	0.2	-0.219	-0.038	0.097	0.135	0.045	-0.033	0.022	-0.065
-0.029	0.173	-0.156	-0.062	0.083	0.16	-0.104	-0.03	0.013	-0.063
-0.031	0.078	-0.048	-0.077	0.054	0.12	-0.196	-0.022	0.001	-0.065
-0.006	-0.02	0.102	-0.102	0.005	0.085	-0.195	-0.02	-0.005	-0.065
-0.009	-0.074	0.175	-0.126	-0.02	0.056	-0.156	-0.021	0.001	-0.057
-0.022	-0.004	0.083	-0.136	-0.016	0.031	-0.165	-0.018	0.005	-0.051
-0.021	0.044	-0.05	-0.137	0.003	0.033	-0.135	-0.012	-0.01	-0.042
-0.023	0.01	-0.144	-0.128	0.026	0.043	0.02	-0.008	-0.033	-0.032
-0.014	0.058	-0.277	-0.106	0.036	0.064	0.108	0.002	-0.038	-0.038
-0.003	0.123	-0.475	-0.073	0.046	0.095	0.012	0.01	-0.034	-0.051
-0.015	0.006	-0.687	-0.015	0.059	0.096	-0.062	0.001	-0.039	-0.054
0.002	-0.17	-0.814	0.09	0.059	0.083	-0.017	-0.003	-0.04	-0.05
0.056	-0.131	-0.784	0.197	0.049	0.079	-0.032	-0.003	-0.03	-0.051
0.052	0.01	-0.536	0.241	0.04	0.037	-0.078	-0.014	-0.025	-0.057
0.004	-0.038	-0.075	0.217	0.034	-0.027	0.012	-0.015	-0.019	-0.068
0.019	-0.137	0.29	0.149	0.039	-0.014	0.131	-0.002	-0.024	-0.097
0.064	-0.117	0.406	0.066	0.044	0.053	0.155	0.002	-0.04	-0.108
0.052	-0.159	0.521	0.002	0.035	0.028	0.081	-0.003	0.002	-0.039
-0.006	-0.181	0.636	-0.048	0.005	-0.098	-0.059	-0.009	0.095	0.048
-0.053	0	0.571	-0.099	-0.074	-0.171	-0.119	-0.017	0.156	0.084
-0.035	0.096	0.414	-0.117	-0.172	-0.172	-0.076	-0.026	0.173	0.156
0.025	-0.064	0.277	-0.068	-0.23	-0.203	-0.103	-0.026	0.154	0.256
0.009	-0.17	0.157	0.003	-0.321	-0.249	-0.171	-0.022	0.106	0.252
-0.054	-0.078	0.076	0.034	-0.422	-0.236	-0.202	-0.026	0.009	0.217
-0.03	0.022	0.054	0.058	-0.3	-0.166	-0.318	-0.023	-0.146	0.284
0.024	0.018	0.055	0.106	-0.031	-0.074	-0.41	-0.013	-0.216	0.336
0.026	-0.025	0.052	0.125	0.086	0.043	-0.311	-0.016	-0.101	0.347
0.018	0.018	0.05	0.092	0.17	0.184	-0.179	-0.022	0.112	0.451
0.026	0.122	0.053	0.042	0.335	0.274	-0.124	-0.027	0.232	0.426
0.014	0.115	0.052	-0.003	0.298	0.276	-0.138	-0.037	0.066	0.097
-0.019	0.023	0.042	-0.044	0.06	0.187	-0.245	-0.047	-0.212	-0.228
-0.013	0.022	0.032	-0.075	-0.038	0.064	-0.34	-0.054	-0.236	-0.286
0.01	0.14	0.023	-0.098	0.053	0.005	-0.32	-0.053	-0.097	-0.158
-0.023	0.255	0.016	-0.117	0.126	-0.069	-0.266	-0.028	-0.008	-0.092
-0.041	0.276	0.017	-0.098	0.102	-0.162	-0.225	0.07	0.073	-0.188
0.007	0.274	0.011	-0.054	0.078	-0.063	-0.13	0.213	0.125	-0.289
0.019	0.307	-0.001	-0.05	0.098	0.115	-0.028	0.251	0.094	-0.305
-0.022	0.303	-0.005	-0.074	0.074	0.124	-0.02	0.144	0.025	-0.283
-0.023	0.266	-0.004	-0.075	-0.025	0.057	-0.065	0.011	-0.045	-0.241
0.013	0.241	-0.006	-0.053	-0.124	-0.005	-0.103	-0.093	-0.103	-0.179
0.013	0.207	-0.011	-0.023	-0.166	-0.065	-0.149	-0.165	-0.157	-0.122
-0.019	0.18	-0.015	-0.003	-0.163	-0.047	-0.236	-0.14	-0.181	-0.107
-0.034	0.189	-0.018	-0.002	-0.147	-0.047	-0.31	-0.018	-0.12	-0.145
-0.019	0.194	-0.028	-0.004	-0.137	-0.133	-0.28	0.075	0.011	-0.213
0.007	0.183	-0.04	0.003	-0.124	-0.133	-0.179	0.063	0.204	-0.264
0.015	0.197	-0.053	-0.002	-0.094	0.004	-0.107	0.009	0.333	-0.196
0.011	0.174	-0.086	-0.021	-0.076	0.126	-0.123	-0.036	0.182	0.027
0.014	0.056	-0.128	-0.019	-0.036	0.119	-0.17	-0.105	-0.146	0.262
0.005	-0.045	-0.146	-0.008	0.144	-0.017	-0.169	-0.169	-0.364	0.511
-0.021	-0.044	-0.158	-0.014	0.324	-0.106	-0.142	-0.153	-0.388	0.966
-0.038	0.015	-0.212	-0.029	0.252	-0.048	-0.135	-0.073	-0.292	1.369
-0.023	0.03	-0.274	-0.047	0.06	-0.009	-0.203	-0.038	-0.095	1.229
0.008	0.032	-0.241	-0.065	0.021	-0.008	-0.311	-0.076	0.154	0.769
0.002	0.07	-0.139	-0.081	0.13	-0.114	-0.311	-0.054	0.271	0.298
-0.021	-0.051	-0.109	-0.093	0.212	-0.422	-0.175	0.087	0.218	-0.363
0.004	-0.219	-0.109	-0.089	0.177	-0.455	-0.097	0.179	0.133	-1.03
0.037	-0.174	-0.063	-0.079	0.114	-0.07	-0.148	0.134	0.077	-1.219
0.009	-0.108	-0.181	-0.067	0.115	0.216	-0.094	0.063	0.054	-0.888
-0.033	-0.098	-0.538	-0.037	0.12	0.269	0.144	0.015	0.074	-0.442
-0.03	-0.155	-0.696	-0.001	0.057	0.221	0.32	-0.04	0.122	-0.323
0.001	-0.29	-0.377	0.023	-0.032	0.156	0.267	-0.008	0.148	-0.456
0.013	-0.265	-0.003	0.042	-0.086	0.175	0.11	0.167	0.151	-0.385
-0.005	-0.136	0.027	0.047	-0.125	0.196	0.01	0.33	0.206	-0.162
-0.021	-0.079	-0.052	0.034	-0.202	0.131	-0.096	0.381	0.236	-0.186
-0.009	-0.022	0.072	0.018	-0.236	0.053	-0.186	0.344	0.087	-0.338
0.016	0.004	0.349	0.008	-0.055	0.013	-0.134	0.262	-0.193	-0.297
0.024	-0.042	0.614	0.002	0.224	0.031	-0.076	0.193	-0.378	-0.151
0.01	-0.046	0.729	-0.005	0.298	0.081	-0.129	0.129	-0.267	-0.009
0.002	0.027	0.625	-0.02	0.191	0.101	-0.201	0.019	-0.001	0.2
0.002	0.063	0.42	-0.03	0.105	0.097	-0.218	-0.105	0.054	0.388
-0.001	0.031	0.298	-0.026	0.068	0.071	-0.209	-0.156	-0.096	0.304
0.012	0.022	0.262	-0.018	0.057	-0.028	-0.268	-0.134	-0.197	-0.032
0.015	0.049	0.21	-0.009	0.033	-0.129	-0.344	-0.156	-0.207	-0.218
-0.024	0.053	0.132	0.003	-0.083	-0.13	-0.273	-0.24	-0.091	-0.188
-0.052	0.059	0.075	0.019	-0.201	-0.086	-0.175	-0.254	0.12	-0.272
-0.028	0.075	0.055	0.032	-0.156	-0.021	-0.196	-0.219	0.048	-0.208
-0.014	0.06	0.034	0.031	0.017	0.039	-0.221	-0.293	-0.244	0.375
-0.036	0.014	-0.018	0.015	0.121	0.02	-0.262	-0.373	-0.287	0.981
-0.034	-0.025	-0.08	0.01	0.08	0.016	-0.392	-0.254	-0.298	1.225
-0.02	-0.021	-0.108	0.019	-0.01	0.063	-0.593	-0.045	-0.456	1.367
-0.025	0.01	-0.065	0.005	-0.021	0.061	-0.792	0.077	-0.327	1.326
-0.012	0.016	0.017	-0.023	0.101	0.035	-0.73	0.126	0.062	0.768
-0.007	-0.022	0.085	-0.039	0.182	0.003	-0.451	0.177	0.287	0.103
-0.038	-0.045	0.189	-0.057	0.136	0.002	-0.293	0.239	0.249	-0.171
-0.05	-0.002	0.3	-0.074	0.166	0.074	-0.272	0.208	0.139	-0.464
-0.043	0.018	0.159	-0.072	0.286	0.065	-0.305	0.045	0.116	-0.907
-0.05	-0.005	-0.205	-0.054	0.32	-0.087	-0.347	-0.108	0.11	-0.969
-0.044	0.044	-0.371	-0.033	0.265	-0.133	-0.137	-0.175	0.039	-0.694
-0.006	0.047	-0.219	-0.016	0.212	0.025	0.255	-0.197	-0.021	-0.42
0.015	-0.062	-0.012	0	0.188	0.105	0.334	-0.236	-0.042	-0.227
-0.001	-0.026	0.011	0.009	0.145	0.049	0.171	-0.263	-0.043	-0.178
-0.013	0.051	-0.118	0.004	0.028	0.061	0.138	-0.203	-0.01	-0.231
-0.01	-0.147	-0.164	-0.018	-0.142	0.057	0.218	-0.123	0.027	-0.273
-0.008	-0.429	-0.063	-0.042	-0.355	0.012	0.21	-0.048	0.084	-0.234
-0.012	-0.435	0.006	-0.049	-0.571	0.075	0.039	0.002	0.161	-0.16
-0.014	-0.18	-0.079	-0.057	-0.612	0.149	0.045	-0.089	0.124	-0.19
0	0.012	-0.208	-0.067	-0.422	0.154	0.264	-0.183	0.073	-0.248
0.002	0.034	-0.207	-0.048	-0.212	0.14	0.219	-0.143	0.241	-0.22
-0.037	0.047	-0.147	-0.004	-0.083	0.088	-0.017	-0.146	0.356	-0.177
-0.062	0.149	-0.141	0.01	0.103	0.02	-0.122	-0.142	0.216	-0.065
-0.044	0.211	-0.111	-0.004	0.29	0.024	-0.158	0.136	0.137	0.101
-0.021	0.063	-0.05	-0.003	0.231	0.139	-0.205	0.463	0.166	0.101
-0.006	-0.117	-0.004	-0.002	-0.048	0.25	-0.246	0.513	0.095	-0.005
0.014	-0.121	0.08	-0.017	-0.322	0.21	-0.259	0.407	-0.007	-0.051
0.044	-0.055	0.155	-0.025	-0.529	0.042	-0.246	0.189	0	-0.097
0.089	-0.014	0.119	-0.029	-0.647	-0.123	-0.273	-0.101	0.072	-0.145
0.122	0.006	0.026	-0.039	-0.588	-0.234	-0.386	-0.102	0.097	-0.123
0.123	-0.064	-0.034	-0.033	-0.391	-0.291	-0.481	0.217	0.102	-0.081
0.131	-0.192	-0.026	-0.015	-0.131	-0.297	-0.452	0.407	0.117	-0.05
0.142	-0.154	-0.001	-0.014	0.151	-0.413	-0.407	0.177	0.072	-0.004
0.136	0.009	-0.067	-0.021	0.39	-0.725	-0.459	-0.279	-0.034	0.037
0.148	0.037	-0.178	-0.019	0.53	-0.876	-0.432	-0.458	-0.117	0.05
0.161	0.006	-0.154	-0.022	0.524	-0.613	-0.265	-0.236	-0.141	0.047
0.119	0.005	0.003	-0.027	0.408	-0.28	-0.176	-0.025	-0.127	0.039
0.045	-0.02	0.121	-0.023	0.283	-0.134	-0.103	-0.029	-0.107	0.029
0.003	0.005	0.151	-0.021	0.206	0.027	0.036	-0.084	-0.086	0.016
-0.016	0.034	0.152	-0.019	0.178	0.261	0.06	-0.066	-0.061	0.012
-0.068	0.039	0.146	-0.016	0.17	0.398	-0.037	-0.012	-0.057	0.025
-0.142	0.103	0.123	-0.02	0.168	0.384	-0.149	0.018	-0.093	0.031
-0.156	0.132	0.085	-0.02	0.173	0.276	-0.138	0.089	-0.125	0.012
-0.079	0.097	0.062	-0.017	0.169	0.182	0.032	0.178	-0.118	-0.015
0.002	0.071	0.06	-0.017	0.133	0.175	0.106	0.141	-0.06	-0.041
-0.009	0.018	0.044	-0.007	0.09	0.206	-0.028	0.025	0.073	-0.079
-0.063	-0.076	0.015	0.01	0.065	0.109	-0.182	-0.024	0.136	-0.112
-0.065	-0.132	-0.017	0.018	0.032	-0.095	-0.211	-0.017	-0.052	-0.118
-0.059	-0.079	-0.054	0.002	0.019	-0.172	-0.173	-0.04	-0.3	-0.088
-0.072	-0.037	-0.084	-0.013	0.068	-0.078	-0.178	-0.059	-0.323	-0.052
-0.061	-0.037	-0.101	-0.001	0.077	0.117	-0.132	-0.036	-0.209	-0.042
-0.053	0.028	-0.12	0.014	0.007	0.304	0.017	-0.032	-0.216	0.071
-0.074	0.056	-0.12	0.016	0.001	0.294	0.114	-0.058	-0.342	0.288
-0.095	0.01	-0.099	0.018	0.058	0.126	0.079	-0.059	-0.347	0.306
-0.092	-0.029	-0.087	0.034	-0.001	-0.003	-0.119	-0.042	-0.34	0.163
-0.071	-0.099	-0.026	0.053	-0.118	0.004	-0.344	-0.035	-0.439	0.197
-0.062	-0.156	0.052	0.054	-0.098	0.022	-0.341	-0.029	-0.194	0.324
-0.067	-0.101	0.02	0.05	-0.016	-0.029	-0.237	-0.02	0.323	0.3
-0.066	-0.019	-0.065	0.051	0.008	0.011	-0.189	-0.011	0.389	0.115
-0.061	-0.002	-0.078	0.042	0.009	0.103	-0.104	-0.007	0.057	-0.184
-0.073	0.069	-0.025	0.013	-0.021	0.078	-0.033	-0.008	-0.118	-0.366
-0.085	0.167	0.031	-0.031	-0.079	0.039	0.008	-0.003	-0.048	-0.209
-0.07	0.153	0.032	-0.05	-0.071	0.075	0.061	-0.009	0.128	0.065
-0.066	0.102	-0.005	-0.018	-0.01	0.071	0.024	-0.022	0.279	0.19
-0.093	0.043	-0.005	0.01	-0.004	0.01	-0.1	-0.014	0.26	0.217
-0.096	-0.026	0.042	0.004	-0.043	0.002	-0.182	-0.004	0.131	0.181
-0.061	-0.01	0.075	-0.01	-0.072	0.022	-0.225	-0.013	0.085	0.065
-0.044	0.041	0.065	-0.029	-0.111	0.005	-0.333	-0.027	0.145	0.019
-0.026	0.019	0.032	-0.054	-0.128	-0.019	-0.43	-0.032	0.191	0.05
0.064	-0.001	0.011	-0.06	-0.089	-0.037	-0.377	-0.035	0.158	-0.018
0.178	0.047	0.008	-0.041	-0.049	-0.048	-0.297	-0.027	0.093	-0.13
0.25	0.036	0	-0.009	-0.039	-0.047	-0.285	-0.011	0.055	-0.175
0.309	-0.017	-0.017	0	-0.023	-0.047	-0.215	-0.011	0.043	-0.156
0.325	0.01	-0.034	-0.03	0.02	-0.044	-0.083	-0.018	0.043	-0.089
0.254	0.012	-0.043	-0.073	0.107	-0.023	-0.053	-0.017	0.04	-0.031
0.154	-0.058	-0.045	-0.113	0.229	0.022	-0.173	-0.023	0.029	-0.018
0.065	-0.073	-0.044	-0.145	0.29	0.057	-0.297	-0.025	0.026	-0.024
-0.033	-0.041	-0.032	-0.131	0.233	0.037	-0.242	-0.02	0.03	-0.035
-0.119	-0.034	-0.014	-0.112	0.125	0.016	-0.139	-0.021	0.03	-0.051
-0.159	-0.025	-0.018	-0.16	0.029	0.023	-0.202	-0.026	0.048	-0.067
-0.141	-0.008	-0.026	-0.172	-0.035	0.019	-0.195	-0.034	0.092	-0.08
-0.101	-0.015	-0.013	-0.053	-0.065	0.014	-0.071	-0.043	0.136	-0.099
-0.087	-0.01	0.014	0.092	-0.09	0.033	-0.092	-0.038	0.158	-0.102
-0.084	0.038	0.041	0.176	-0.121	0.081	-0.193	-0.035	0.151	-0.087
-0.071	0.052	0.059	0.234	-0.105	0.092	-0.263	-0.032	0.125	-0.088
-0.042	0.019	0.067	0.254	-0.032	0.047	-0.219	-0.018	0.099	-0.101
-0.001	-0.019	0.048	0.17	0.032	0.049	-0.017	-0.004	0.072	-0.098
0.023	-0.132	-0.031	0.033	0.065	0.068	0.096	0.009	0.024	-0.081
0.04	-0.209	-0.112	-0.041	0.096	0.035	0.027	0.016	-0.027	-0.058
0.054	-0.108	-0.108	-0.06	0.121	0.025	-0.032	0.009	-0.048	-0.048
0.03	-0.074	-0.054	-0.077	0.132	0.051	-0.064	-0.004	-0.051	-0.056
0.004	-0.133	-0.008	-0.098	0.136	0.062	-0.12	-0.012	-0.059	-0.051
-0.006	-0.073	0.025	-0.119	0.119	0.06	-0.114	-0.012	-0.06	-0.037
-0.035	-0.017	0.04	-0.125	0.077	0.045	-0.093	-0.007	-0.053	-0.046
-0.018	-0.018	0.039	-0.142	0.026	0.027	-0.172	0.007	-0.049	-0.076
0.077	0.027	0.038	-0.163	-0.009	0.047	-0.225	0.01	-0.046	-0.086
0.15	0.064	0.04	-0.13	0.004	0.079	-0.185	-0.005	-0.038	-0.071
0.143	0.056	0.04	-0.04	0.048	0.059	-0.216	-0.015	-0.03	-0.055
0.084	0.062	0.029	0.045	0.073	0.043	-0.32	-0.013	-0.028	-0.054
0.04	0.1	0.01	0.088	0.077	0.066	-0.388	-0.008	-0.022	-0.064
0.016	0.095	0.002	0.083	0.085	0.059	-0.372	-0.003	-0.009	-0.066
-0.03	0.056	0.01	0.009	0.083	0.05	-0.211	0.011	-0.016	-0.059
-0.067	0.041	0.011	-0.093	0.059	0.083	-0.047	0.029	-0.041	-0.066
-0.071	-0.001	0.004	-0.145	0.048	0.077	-0.068	0.024	-0.042	-0.071
-0.06	-0.057	-0.009	-0.137	0.039	-0.007	-0.054	0.005	-0.019	-0.042
-0.03	-0.06	-0.027	-0.076	0.012	-0.12	0.13	-0.001	-0.016	-0.022
-0.009	-0.043	-0.033	0.003	-0.007	-0.198	0.135	0.008	-0.025	-0.022
-0.022	-0.05	-0.029	0.049	-0.011	-0.216	-0.108	0.011	-0.03	-0.002
-0.033	-0.046	-0.031	0.075	-0.005	-0.152	-0.172	0.018	-0.054	0.028
-0.027	0.003	-0.036	0.086	0.001	-0.02	0.051	0.03	-0.087	0.151
-0.022	0.027	-0.031	0.071	-0.024	0.052	0.226	0.034	-0.095	0.37
-0.032	0.004	-0.023	0.032	-0.042	-0.019	0.234	0.036	-0.108	0.471
-0.044	0.008	-0.024	-0.036	-0.01	-0.154	0.192	0.036	-0.147	0.587
-0.032	-0.028	-0.026	-0.104	-0.026	-0.208	0.111	0.021	-0.157	0.854
-0.01	-0.101	-0.024	-0.132	-0.131	-0.119	0.026	0.002	-0.133	0.84
-0.004	-0.09	-0.026	-0.118	-0.138	-0.019	-0.146	-0.015	-0.133	0.476
-0.001	-0.05	-0.028	-0.071	0.018	-0.086	-0.459	-0.025	-0.122	0.184
-0.005	-0.027	-0.018	-0.016	0.101	-0.149	-0.554	-0.016	-0.054	-0.053
-0.038	0.013	-0.001	0.01	0.006	0.012	-0.341	-0.005	0.014	-0.399
-0.046	0.022	0.01	0.008	-0.073	0.077	-0.186	-0.013	0.062	-0.609
-0.018	-0.015	0.013	0.002	-0.074	-0.192	-0.161	-0.013	0.124	-0.53
-0.018	-0.043	0.016	0.002	-0.108	-0.454	-0.102	-0.006	0.155	-0.384
-0.031	-0.051	0.009	0	-0.156	-0.38	-0.079	-0.017	0.092	-0.243
-0.03	-0.088	0.013	-0.002	-0.147	-0.031	-0.227	-0.028	-0.022	-0.053
-0.028	-0.086	0.065	0.009	-0.09	0.235	-0.393	-0.016	-0.099	0.051
-0.018	0.024	0.139	0.023	0	0.178	-0.33	-0.001	-0.121	0.087
-0.017	0.096	0.189	0.028	0.089	0.022	-0.106	-0.004	-0.123	0.145
-0.026	0.071	0.221	0.02	0.141	0.078	0.014	-0.012	-0.124	0.119
-0.028	0.031	0.202	0.014	0.188	0.269	-0.049	-0.022	-0.085	0.045
-0.025	-0.059	0.106	0.023	0.224	0.25	-0.139	-0.039	0.011	0.094
-0.015	-0.118	0.031	0.021	0.177	-0.039	-0.214	-0.043	0.101	0.155
-0.017	-0.032	0.061	-0.004	0.084	-0.22	-0.397	-0.027	0.183	-0.028
-0.021	0.034	0.135	-0.018	0.035	-0.197	-0.59	-0.022	0.239	-0.343
-0.001	-0.002	0.188	-0.024	0.019	-0.117	-0.599	-0.026	0.163	-0.414
0.01	0.016	0.245	-0.036	0.017	0.071	-0.459	-0.019	0.011	-0.282
0.008	0.055	0.285	-0.046	0.03	0.204	-0.272	-0.015	-0.079	-0.206
-0.001	-0.014	0.209	-0.052	0.015	0.162	-0.086	-0.02	-0.105	-0.118
-0.013	-0.069	0.04	-0.053	-0.036	0.212	0.079	-0.023	-0.081	0.008
-0.004	-0.035	-0.055	-0.05	-0.066	0.281	0.149	-0.026	-0.016	0.007
0.016	-0.04	-0.047	-0.04	-0.071	0.133	-0.009	-0.027	0.024	-0.089
0.027	-0.02	-0.013	-0.014	-0.073	0.017	-0.2	-0.022	0.015	-0.132
0.016	0.132	0.067	0.018	-0.052	0.085	-0.18	-0.022	-0.006	-0.115
-0.007	0.262	0.054	0.035	-0.008	0.118	-0.258	-0.028	0.002	-0.094
-0.007	0.258	-0.186	0.022	0.042	0.091	-0.467	-0.025	0.027	-0.09
0.016	0.245	-0.428	-0.001	0.093	0.109	-0.356	-0.016	0.057	-0.101
0.027	0.311	-0.538	-0.012	0.109	0.053	-0.174	-0.008	0.086	-0.111
0.012	0.291	-0.592	-0.014	0.088	-0.077	-0.241	-0.003	0.061	-0.121
-0.001	0.075	-0.582	-0.012	0.078	-0.083	-0.286	-0.003	0	-0.158
0.013	-0.107	-0.507	-0.005	0.085	-0.023	-0.255	-0.008	-0.013	-0.19
0.026	-0.137	-0.414	-0.004	0.1	-0.028	-0.315	-0.009	0.005	-0.163
0.01	-0.137	-0.298	-0.015	0.11	-0.028	-0.418	-0.01	0.003	-0.12
0.002	-0.08	-0.101	-0.027	0.095	0.017	-0.423	-0.021	-0.011	-0.106
0.009	0.009	0.175	-0.032	0.073	0.048	-0.354	-0.026	-0.027	-0.086
-0.011	0.017	0.36	-0.035	0.077	-0.004	-0.337	-0.011	-0.035	-0.054
-0.031	0.033	0.333	-0.027	0.086	-0.09	-0.339	-0.003	-0.04	-0.048
-0.028	0.106	0.198	-0.008	0.035	-0.104	-0.166	0	-0.063	-0.104
-0.029	0.124	0.067	-0.001	-0.071	-0.064	0.128	0.02	-0.079	-0.209
-0.02	0.045	-0.032	-0.003	-0.156	-0.012	0.25	0.036	-0.046	-0.284
-0.012	-0.07	-0.055	0.015	-0.206	0.034	0.226	0.033	0.006	-0.233
-0.017	-0.159	-0.021	0.037	-0.282	0.027	0.188	0.029	0.059	-0.056
-0.003	-0.203	-0.031	0.032	-0.354	-0.031	0.092	0.022	0.151	0.071
-0.005	-0.204	-0.069	0.01	-0.259	-0.064	-0.031	-0.003	0.192	0.039
-0.026	-0.188	-0.01	0.002	-0.001	-0.029	-0.135	-0.021	0.091	0.07
0.009	-0.168	0.145	-0.001	0.193	0.019	-0.198	-0.006	-0.031	0.32
0.047	-0.101	0.233	-0.019	0.24	0.048	-0.166	0.013	-0.067	0.435
0.023	-0.056	0.104	-0.038	0.219	0.069	-0.12	0.01	-0.047	0.214
0.007	-0.114	-0.167	-0.041	0.173	0.036	-0.149	0.006	-0.025	0.031
0.016	-0.161	-0.314	-0.038	0.129	-0.028	-0.079	0.01	-0.021	-0.02
0.004	-0.137	-0.343	-0.043	0.091	-0.049	0.118	0.005	-0.012	-0.15
-0.006	-0.051	-0.496	-0.044	0.071	-0.037	0.14	0	-0.003	-0.202
-0.001	0.047	-0.61	-0.035	0.082	-0.017	-0.038	-0.002	-0.012	-0.1
-0.014	0.059	-0.412	-0.025	0.075	-0.013	-0.166	-0.001	-0.016	-0.062
-0.018	0.029	-0.108	-0.002	0.027	-0.01	-0.195	0.007	-0.008	-0.101
0.003	0.008	-0.007	0.025	0.002	0.016	-0.175	0.013	-0.001	-0.106
0.012	0.012	-0.032	0.014	0.024	0.028	-0.058	0.009	0.005	-0.016
0.01	0.065	0.081	-0.021	0.043	-0.018	0.092	-0.002	0.006	0.131
0.001	0.067	0.292	-0.032	0.026	-0.067	0.15	-0.012	0.001	0.16
-0.018	-0.027	0.389	-0.03	-0.016	0.042	0.143	-0.014	-0.006	0.115
-0.026	-0.078	0.459	-0.025	-0.043	0.172	0.073	-0.004	-0.017	0.24
-0.028	-0.028	0.548	0.003	-0.046	0.09	-0.106	0.004	-0.035	0.451
-0.021	0.016	0.477	0.036	-0.098	0.048	-0.298	0.005	-0.066	0.506
0.002	0	0.299	0.055	-0.153	0.137	-0.384	0.002	-0.117	0.478
0.001	-0.019	0.21	0.038	-0.026	0.096	-0.388	-0.007	-0.142	0.484
-0.027	-0.022	0.197	-0.027	0.157	-0.064	-0.363	-0.019	-0.094	0.418
-0.023	-0.025	0.148	-0.078	0.098	-0.17	-0.299	-0.027	-0.015	0.177
-0.01	0.007	0.047	-0.089	-0.075	-0.144	-0.262	-0.031	0.016	-0.147
-0.025	0.023	-0.063	-0.085	-0.091	-0.044	-0.266	-0.028	0.01	-0.323
-0.026	-0.016	-0.179	-0.062	0.007	0.013	-0.223	-0.02	0.027	-0.265
[truncated: 13,815 more rows]
