# Supplementary material for: Asymmetric and transient properties of reciprocal activity of antagonists during the paw-shake response in the cat
Source: PLoS Comput Biol. 2021 Dec 28;17(12):e1009677. doi: 10.1371/journal.pcbi.1009677 (PMC8759665; doi:10.1371/journal.pcbi.1009677)
Supplement: S1 Data — File name of each file has the following structure: SupplementaryFileNumber_Data_SessionNumber_AnimalCode_EpisodeNumber.txt. Example: S1_Data_7_3-25-0_bo_9F.txt, where S1 is the supplementary data file number 7, 3-25-0 is session number, bo is animal code, 9F is episode number, and txt is file type extension. Each column of each file contains raw EMG signal of a specific muscle in mV sampled at 3000 Hz and band-pass filtered (Butterworth zero-lag filter, 30 Hz– 1000 Hz, 3 dB). First line of each file contains muscle name abbreviations (see Table 3 in the manuscript): MG, medial gastrocnemius; SO, soleus; BFS, biceps femoris anterior; IP, iliopsoas; TA, tibialis anterior; VA, vastus lateralis and vastus medialis. (ZIP) [file pcbi.1009677.s001.zip › S1_Data/S1_Data_7_11-4-0_we_2F.txt]

BFP	MG	SO	BFA	VM	TA	VL	IP	RFmid	RFprox
0.054	-0.031	-0.285	-0.047	0.139	0.232	-7.139	0.314	-0.147	0.045
0.068	-0.048	-0.277	-0.038	0.015	0.13	-4.783	-0.088	-0.018	0.179
0.023	-0.059	-0.286	-0.034	-0.073	0.031	-1.97	-0.667	0.078	0.12
-0.033	-0.054	-0.294	-0.04	-0.231	-0.017	-0.079	-1.089	0.152	0.102
-0.036	-0.051	-0.289	-0.033	-0.482	-0.057	1.441	-1.202	0.261	0.287
-0.035	-0.057	-0.287	-0.017	-0.467	-0.06	2.814	-1.077	0.342	0.376
-0.053	-0.06	-0.286	-0.016	-0.199	-0.004	3.671	-0.945	0.321	0.196
-0.06	-0.064	-0.28	-0.028	-0.034	0.007	3.992	-0.731	0.246	-0.158
-0.055	-0.073	-0.28	-0.034	0.001	-0.065	4.21	-0.399	0.164	-0.461
-0.046	-0.074	-0.287	-0.025	0.008	-0.125	4.583	-0.244	-0.04	-0.448
-0.056	-0.072	-0.285	-0.015	-0.031	-0.136	4.882	-0.22	-0.333	-0.055
-0.106	-0.075	-0.272	-0.015	-0.072	-0.108	4.947	-0.229	-0.477	0.43
-0.131	-0.076	-0.273	-0.014	-0.061	-0.056	4.91	-0.409	-0.392	0.739
-0.078	-0.07	-0.289	-0.02	-0.031	-0.039	4.902	-0.54	-0.199	0.869
-0.012	-0.061	-0.291	-0.026	-0.025	-0.049	4.903	-0.397	-0.033	0.787
0.02	-0.052	-0.277	-0.022	-0.049	-0.025	4.783	-0.204	0.115	0.429
0.049	-0.053	-0.266	-0.017	-0.09	0.006	4.422	-0.132	0.198	-0.085
0.087	-0.059	-0.262	-0.012	-0.12	-0.024	3.964	-0.082	0.223	-0.455
0.072	-0.065	-0.265	-0.019	-0.12	-0.064	3.702	0.006	0.374	-0.479
-0.002	-0.075	-0.274	-0.026	-0.102	-0.047	3.631	0.079	0.359	-0.355
-0.06	-0.075	-0.289	-0.017	-0.061	-0.037	3.576	0.087	-0.013	-0.33
-0.116	-0.068	-0.3	-0.012	-0.024	-0.058	3.42	0.051	-0.18	-0.381
-0.197	-0.066	-0.305	-0.016	-0.041	-0.037	3.185	0.038	-0.015	-0.41
-0.233	-0.055	-0.309	-0.02	-0.064	-0.029	2.954	0.07	0.091	-0.336
-0.209	-0.035	-0.305	-0.019	-0.055	-0.062	2.629	0.109	0.099	-0.175
-0.168	-0.021	-0.294	-0.01	-0.054	-0.021	2.246	0.117	0.054	-0.119
-0.122	-0.019	-0.282	-0.008	-0.061	0.062	1.996	0.108	-0.112	-0.311
-0.082	-0.023	-0.278	-0.02	-0.055	0.055	1.801	0.12	-0.262	-0.547
-0.066	-0.02	-0.283	-0.019	-0.061	0.002	1.591	0.146	-0.26	-0.543
-0.083	-0.017	-0.288	-0.009	-0.075	0.028	1.474	0.154	-0.217	-0.334
-0.108	-0.023	-0.287	-0.009	-0.084	0.093	1.339	0.134	-0.217	-0.126
-0.103	-0.022	-0.277	-0.014	-0.092	0.088	1.063	0.099	-0.202	-0.113
-0.074	-0.016	-0.258	-0.012	-0.101	0.026	0.795	0.056	-0.196	-0.238
-0.03	-0.015	-0.251	-0.006	-0.096	-0.023	0.646	0.033	-0.198	-0.171
-0.001	-0.016	-0.267	-0.008	-0.051	-0.023	0.582	0.05	0.005	0.07
-0.043	-0.021	-0.283	-0.016	-0.002	0.023	0.58	0.05	0.349	0.158
-0.112	-0.027	-0.288	-0.023	-0.014	0.031	0.535	0.016	0.322	0.082
-0.128	-0.022	-0.295	-0.027	-0.056	-0.044	0.218	0.004	-0.093	0.017
-0.076	-0.02	-0.311	-0.026	-0.056	-0.081	-0.2	0.023	-0.367	-0.045
-0.025	-0.028	-0.323	-0.023	-0.04	-0.022	-0.191	0.05	-0.37	-0.116
-0.06	-0.031	-0.326	-0.015	-0.073	0.023	0.093	0.071	-0.286	-0.156
-0.141	-0.036	-0.334	-0.009	-0.133	0.012	0.206	0.061	-0.212	-0.159
-0.198	-0.041	-0.337	-0.017	-0.161	-0.01	0.203	0.057	-0.213	-0.004
-0.245	-0.022	-0.313	-0.03	-0.135	-0.023	0.027	0.094	-0.218	0.306
-0.262	-0.005	-0.281	-0.032	-0.06	-0.018	-0.328	0.108	-0.041	0.445
-0.196	-0.003	-0.267	-0.019	0.006	0.001	-0.528	0.089	0.225	0.312
-0.095	0.008	-0.256	-0.009	0.007	0.011	-0.557	0.086	0.227	0.189
-0.033	0.015	-0.246	-0.012	-0.033	0.017	-0.525	0.075	-0.023	0.203
-0.003	0.007	-0.254	-0.017	-0.073	0.036	-0.395	0.053	-0.178	0.229
0.005	-0.002	-0.268	-0.022	-0.061	0.047	-0.191	0.043	-0.136	0.266
-0.012	-0.013	-0.276	-0.023	0.04	0.053	0.003	0.037	-0.073	0.341
-0.003	-0.023	-0.279	-0.015	0.122	0.049	-0.001	0.037	-0.087	0.252
0.073	-0.034	-0.279	-0.02	0.078	0.021	-0.279	0.042	-0.107	-0.042
0.179	-0.046	-0.278	-0.031	0.012	0.032	-0.522	0.043	-0.108	-0.253
0.237	-0.051	-0.273	-0.026	-0.001	0.09	-0.522	0.04	-0.135	-0.287
0.23	-0.051	-0.268	-0.025	-0.014	0.084	-0.57	0.035	-0.221	-0.265
0.204	-0.056	-0.264	-0.037	-0.03	0.034	-0.748	0.035	-0.359	-0.203
0.123	-0.069	-0.273	-0.045	-0.024	0.046	-0.733	0.034	-0.447	-0.118
-0.065	-0.076	-0.292	-0.043	-0.021	0.083	-0.547	0.018	-0.457	-0.063
-0.209	-0.07	-0.305	-0.035	-0.024	0.065	-0.407	0.011	-0.449	-0.026
-0.163	-0.046	-0.315	-0.024	-0.002	0.047	-0.32	0.018	-0.427	0.035
-0.06	-0.006	-0.324	-0.021	0.054	0.094	-0.305	0.015	-0.431	0.144
-0.034	0.026	-0.33	-0.023	0.1	0.139	-0.425	0.006	-0.309	0.272
-0.037	0.047	-0.321	-0.014	0.07	0.127	-0.638	0.007	0.093	0.408
-0.021	0.048	-0.293	-0.006	-0.008	0.091	-0.724	0.003	0.342	0.584
0.035	0.021	-0.272	-0.018	-0.057	0.073	-0.555	-0.011	0.257	0.714
0.132	0.002	-0.274	-0.036	-0.072	0.088	-0.505	-0.016	0.238	0.633
0.2	0.002	-0.283	-0.041	-0.086	0.089	-0.715	-0.006	0.267	0.224
0.198	-0.004	-0.275	-0.043	-0.108	0.058	-0.745	-0.001	0.159	-0.42
0.159	-0.002	-0.255	-0.038	-0.098	0.034	-0.513	-0.006	0.083	-0.852
0.134	0.005	-0.244	-0.017	-0.035	0.039	-0.362	-0.004	0.05	-0.811
0.164	-0.004	-0.25	-0.002	-0.026	0.076	-0.497	0.002	-0.086	-0.603
0.21	-0.009	-0.26	-0.007	-0.094	0.083	-0.704	-0.006	-0.158	-0.483
0.2	-0.006	-0.266	-0.027	-0.089	0.04	-0.651	-0.028	0.025	-0.33
0.14	-0.007	-0.268	-0.047	0.002	0.049	-0.562	-0.036	0.271	-0.082
0.092	-0.004	-0.256	-0.061	0.044	0.102	-0.675	-0.026	0.272	0.107
0.065	-0.018	-0.24	-0.071	0.026	0.103	-0.716	-0.029	0.006	0.175
0.012	-0.048	-0.245	-0.07	0.007	0.07	-0.576	-0.065	-0.247	0.138
-0.073	-0.058	-0.275	-0.056	0.004	0.046	-0.427	-0.106	-0.243	-0.006
-0.111	-0.055	-0.299	-0.042	0.019	0.04	-0.3	-0.122	-0.073	-0.115
-0.09	-0.053	-0.292	-0.026	0.036	0.057	-0.203	-0.119	0.087	-0.076
-0.116	-0.04	-0.266	-0.017	0.013	0.059	-0.22	-0.104	0.19	0.027
-0.136	-0.011	-0.254	-0.02	-0.068	0.038	-0.25	-0.076	0.198	0.11
-0.031	0.02	-0.268	-0.015	-0.134	0.044	-0.204	-0.053	0.133	0.16
0.081	0.025	-0.29	0.003	-0.119	0.079	-0.248	-0.04	0.063	0.187
0.041	0.004	-0.302	0.013	-0.054	0.081	-0.335	-0.018	-0.029	0.207
-0.088	-0.016	-0.31	0.014	-0.002	0.059	-0.245	0.006	-0.128	0.2
-0.118	-0.029	-0.311	0.005	0.007	0.083	-0.188	0.013	-0.171	0.15
-0.046	-0.034	-0.303	-0.005	-0.02	0.078	-0.29	0.01	-0.165	0.074
-0.028	-0.026	-0.301	-0.006	-0.036	0.017	-0.26	0.006	-0.15	-0.025
-0.049	-0.02	-0.303	-0.014	-0.016	0.003	-0.166	-0.013	-0.135	-0.116
-0.037	-0.01	-0.301	-0.022	0.002	0.014	-0.254	-0.03	-0.123	-0.129
-0.044	0.019	-0.295	-0.017	-0.007	0.004	-0.377	-0.038	-0.115	-0.088
-0.087	0.036	-0.29	-0.02	-0.026	-0.011	-0.316	-0.06	-0.091	-0.052
-0.103	0.022	-0.287	-0.033	-0.035	-0.032	-0.195	-0.07	-0.077	-0.047
-0.043	0.009	-0.279	-0.037	-0.027	-0.031	-0.292	-0.023	-0.139	-0.063
0.052	0.008	-0.267	-0.035	-0.019	-0.02	-0.438	0.044	-0.262	0.051
0.124	0.012	-0.265	-0.03	-0.015	-0.042	-0.321	0.155	-0.34	0.231
0.161	0.025	-0.271	-0.024	-0.008	-0.03	-0.157	0.371	-0.325	0.141
0.111	0.045	-0.279	-0.03	-0.005	0.057	-0.171	0.625	-0.27	-0.106
-0.014	0.053	-0.292	-0.029	-0.004	0.081	-0.24	0.778	-0.242	-0.235
-0.093	0.043	-0.306	-0.012	-0.02	-0.003	-0.203	0.648	-0.249	-0.376
-0.092	0.039	-0.318	-0.021	-0.066	0.02	-0.067	0.357	-0.226	-0.405
-0.059	0.052	-0.323	-0.042	-0.101	0.173	-0.106	0.35	-0.031	-0.074
-0.078	0.059	-0.31	-0.039	-0.106	0.148	-0.317	0.485	0.239	0.229
-0.172	0.029	-0.296	-0.039	-0.096	-0.067	-0.328	0.173	0.242	0.265
-0.202	-0.002	-0.299	-0.044	-0.057	-0.211	-0.275	-0.378	0.033	0.354
-0.128	0.01	-0.309	-0.034	0.009	-0.28	-0.366	-0.455	-0.063	0.417
-0.073	-0.062	-0.308	-0.029	0.042	-0.294	-0.342	-0.049	-0.072	0.21
-0.084	-0.235	-0.3	-0.035	0.023	-0.136	-0.196	0.235	-0.113	-0.011
-0.142	-0.312	-0.302	-0.031	-0.014	0.008	-0.064	0.144	-0.138	-0.088
-0.187	-0.322	-0.296	-0.017	-0.045	-0.117	0.036	-0.068	-0.137	-0.139
-0.168	-0.364	-0.275	-0.016	-0.049	-0.364	0.029	-0.226	-0.139	-0.152
-0.109	-0.343	-0.272	-0.027	-0.046	-0.477	-0.022	-0.288	-0.119	-0.105
-0.019	-0.297	-0.291	-0.027	-0.071	-0.396	-0.056	-0.291	-0.046	-0.078
0.066	-0.327	-0.303	-0.023	-0.094	-0.184	-0.08	-0.371	0.024	-0.098
0.087	-0.361	-0.305	-0.03	-0.086	0.036	-0.049	-0.298	0.021	-0.106
0.081	-0.346	-0.304	-0.032	-0.072	0.23	-0.059	0.058	-0.018	-0.078
0.08	-0.251	-0.294	-0.024	-0.041	0.457	-0.124	0.231	-0.046	-0.046
0.048	-0.045	-0.289	-0.026	0.027	0.613	-0.018	0.066	-0.082	-0.035
-0.018	0.162	-0.294	-0.033	0.078	0.437	0.143	-0.108	-0.124	-0.039
-0.097	0.25	-0.298	-0.031	0.085	-0.072	0.062	-0.126	-0.133	-0.039
-0.174	0.25	-0.299	-0.026	0.057	-0.467	-0.027	-0.156	-0.105	-0.033
-0.177	0.209	-0.296	-0.02	-0.007	-0.333	0.04	-0.336	-0.074	-0.036
-0.047	0.113	-0.281	-0.021	-0.032	0.098	0.085	-0.465	-0.047	-0.048
0.148	-0.012	-0.269	-0.03	0.038	0.232	0.124	-0.421	-0.017	-0.047
0.312	-0.099	-0.26	-0.034	0.104	0.025	0.176	-0.37	-0.018	-0.036
0.353	-0.159	-0.24	-0.032	0.112	0.015	0.284	-0.354	-0.062	-0.033
0.211	-0.241	-0.213	-0.039	0.096	0.328	0.413	-0.284	-0.092	-0.029
0.097	-0.294	-0.2	-0.052	0.09	0.508	0.294	-0.216	-0.093	-0.021
0.233	-0.284	-0.205	-0.05	0.098	0.391	0.01	-0.156	-0.076	-0.026
0.353	-0.28	-0.228	-0.036	-0.062	0.261	-0.151	-0.021	-0.038	-0.035
0.154	-0.273	-0.27	-0.02	-0.376	0.186	-0.247	0.088	-0.028	-0.031
-0.169	-0.204	-0.307	-0.009	-0.404	0.072	-0.29	0.132	-0.049	-0.024
-0.313	-0.093	-0.308	-0.011	-0.084	0.08	-0.11	0.214	-0.042	-0.027
-0.198	0.042	-0.293	-0.023	0.184	0.283	0.044	0.257	-0.02	-0.02
-0.058	0.169	-0.287	-0.028	0.257	0.524	-0.067	0.245	-0.021	0.006
-0.205	0.228	-0.273	-0.017	0.246	0.592	-0.161	0.389	-0.021	0.021
-0.376	0.212	-0.245	-0.01	0.214	0.33	-0.193	0.532	0	0.009
-0.188	0.199	-0.249	-0.018	0.167	0.053	-0.295	0.213	0.04	-0.013
0.057	0.21	-0.303	-0.023	0.103	0.184	-0.297	-0.302	0.084	-0.032
0.083	0.159	-0.358	-0.013	0.048	0.431	-0.165	-0.35	0.109	-0.049
0.02	0.051	-0.385	-0.013	0.02	0.38	-0.067	-0.077	0.111	-0.06
-0.097	-0.016	-0.398	-0.027	0.023	0.197	0.069	0.179	0.099	-0.058
-0.27	-0.041	-0.398	-0.033	0.057	0.099	0.277	0.453	0.081	-0.046
-0.53	-0.025	-0.362	-0.036	0.091	0.126	0.298	0.341	0.067	-0.03
-0.712	0.06	-0.315	-0.034	0.1	0.257	0.228	-0.363	0.048	-0.02
-0.483	0.128	-0.291	-0.022	0.113	0.116	0.263	-0.842	0.012	-0.021
-0.067	0.117	-0.28	-0.015	0.112	-0.58	0.144	-0.666	-0.017	-0.038
0.117	0.095	-0.289	-0.008	0.067	-1.353	-0.099	-0.337	-0.029	-0.048
0.108	0.082	-0.316	0	0.042	-1.55	-0.13	-0.035	-0.036	-0.037
0.163	0.057	-0.327	-0.006	0.081	-1.066	-0.038	0.398	-0.032	-0.028
0.331	0.035	-0.31	-0.018	0.127	-0.363	-0.01	0.687	-0.028	-0.035
0.444	0.024	-0.282	-0.017	0.119	-0.038	0.06	0.483	-0.05	-0.044
0.522	0.021	-0.266	-0.007	0.067	-0.082	0.232	0.05	-0.086	-0.046
0.531	0.021	-0.266	-0.009	0.042	0.059	0.365	-0.24	-0.099	-0.053
0.195	0.019	-0.266	-0.013	0.073	0.493	0.39	-0.457	-0.073	-0.061
-0.334	0.019	-0.27	0.004	0.115	0.755	0.296	-0.56	-0.034	-0.057
-0.608	0.018	-0.278	0.021	0.145	0.682	0.152	-0.441	0.009	-0.031
-0.533	0.004	-0.286	0.019	0.214	0.478	0.171	-0.247	0.06	-0.074
-0.361	-0.006	-0.292	0.017	0.287	0.257	0.327	-0.092	0.087	-0.302
-0.368	-0.002	-0.286	0.01	0.093	0.053	0.336	0.066	0.058	-0.573
-0.459	-0.005	-0.27	-0.001	-0.398	-0.024	0.275	0.249	-0.031	-0.644
-0.423	-0.021	-0.255	-0.004	-0.732	0.138	0.308	0.329	-0.211	-0.456
-0.307	-0.036	-0.236	-0.011	-0.666	0.247	0.233	0.32	-0.522	-0.032
-0.217	-0.036	-0.212	-0.013	-0.412	-0.015	0.072	0.345	-0.807	0.35
-0.193	-0.028	-0.195	-0.008	-0.184	-0.353	-0.009	0.292	-0.747	0.396
-0.063	-0.025	-0.196	-0.007	-0.015	-0.491	-0.053	0.171	-0.46	0.274
0.185	-0.012	-0.227	0.004	0.165	-0.333	-0.017	0.112	-0.443	0.002
0.127	0.003	-0.27	0.025	0.387	0.026	0.095	0.035	-0.716	-0.559
-0.245	-0.002	-0.29	0.035	0.49	0.084	0.26	-0.058	-0.945	-0.871
-0.479	-0.007	-0.292	0.029	0.292	-0.034	0.51	-0.07	-0.933	-0.61
-0.518	-0.007	-0.292	0.017	-0.215	0.221	0.665	-0.025	-0.611	-0.16
-0.521	-0.023	-0.276	0.012	-0.995	0.553	0.506	0.033	-0.201	0.419
-0.469	-0.04	-0.251	0.011	-1.827	0.314	0.118	0.036	-0.014	0.95
-0.449	-0.045	-0.229	-0.008	-2.253	-0.407	-0.182	-0.054	-0.086	1.148
-0.325	-0.046	-0.196	-0.057	-2.396	-0.827	-0.435	-0.114	-0.111	1.567
0.127	-0.038	-0.143	-0.092	-2.615	-0.617	-0.821	-0.102	0.183	2.233
0.295	-0.031	-0.08	-0.095	-2.32	-0.387	-1.05	-0.082	0.405	2.158
-0.082	-0.029	-0.028	-0.105	-1.281	-0.444	-0.966	-0.068	0.331	1.124
-0.004	-0.022	0.006	-0.128	-0.403	-0.264	-0.81	-0.069	0.373	0.14
0.76	-0.017	0.012	-0.13	0.166	0.309	-0.652	-0.07	0.444	-0.197
1.057	-0.016	-0.046	-0.112	0.817	0.731	-0.43	-0.044	0.36	-0.524
0.807	-0.018	-0.149	-0.082	1.261	0.743	-0.23	-0.012	0.376	-0.943
0.99	-0.022	-0.213	-0.042	1.375	0.567	-0.047	0.018	0.333	-0.828
0.829	-0.018	-0.224	-0.014	1.336	0.437	0.124	0.048	0.074	-0.356
-0.379	-0.007	-0.212	0.006	1.133	0.505	0.117	0.063	-0.06	0.031
-0.908	-0.023	-0.173	0.027	0.823	0.575	0.075	0.097	-0.056	0.235
-0.217	-0.073	-0.156	0.022	0.556	0.345	0.16	0.154	-0.15	0.179
0.197	-0.099	-0.204	-0.006	0.575	-0.067	0.167	0.131	-0.223	-0.023
0.073	-0.077	-0.258	-0.015	0.959	-0.479	0.058	0.072	-0.127	-0.17
0.202	-0.065	-0.311	0.001	1.249	-0.753	-0.014	0.027	0.043	-0.363
0.518	-0.092	-0.469	0.027	0.912	-0.691	0.045	-0.101	0.16	-0.665
0.152	-0.036	-0.616	0.065	0.06	-0.293	0.246	-0.132	0.23	-0.782
-0.577	-0.009	-0.447	0.122	-0.749	0.251	0.366	0.008	0.282	-0.626
-0.342	-0.312	-0.124	0.202	-1.259	0.63	0.166	-0.004	0.247	-0.499
0.356	-0.359	-0.101	0.281	-1.441	0.582	-0.165	-0.124	0.102	-0.53
0.276	0.4	-0.327	0.294	-1.259	0.228	-0.337	-0.094	-0.06	-0.577
-0.139	0.864	-0.446	0.2	-0.866	-0.09	-0.484	-0.005	-0.148	-0.566
-0.107	0.185	-0.53	-0.041	-0.343	-0.197	-0.725	0.036	-0.113	-0.486
0.159	-0.78	-0.972	-0.338	0.271	-0.077	-0.874	0.058	-0.006	-0.284
0.163	-1.279	-1.588	-0.489	0.608	0.135	-0.933	0.042	0.055	-0.022
0.187	-1.386	-1.538	-0.504	0.599	0.295	-0.917	-0.005	0.048	0.152
0.529	-1.48	-0.816	-0.502	0.814	0.411	-0.615	-0.029	-0.007	0.191
0.674	-1.995	-0.226	-0.456	1.346	0.414	-0.184	-0.025	-0.139	0.112
0.51	-2.104	0.216	-0.355	1.585	0.212	0.028	-0.021	-0.273	0.009
0.308	-0.677	0.602	-0.214	1.332	0.017	0.145	-0.018	-0.291	-0.011
0.073	1.503	0.322	0.011	0.924	0.06	0.258	-0.008	-0.237	0.018
-0.122	3.053	-0.474	0.184	0.548	0.222	0.247	0.002	-0.205	0.038
-0.377	3.546	-0.855	0.133	0.213	0.327	0.159	0.003	-0.198	0.042
-0.668	3.211	-0.837	0.015	0.022	0.382	-0.036	0.002	-0.182	0.024
-0.603	1.903	-1.061	0.028	0.037	0.329	-0.332	0.01	-0.15	0.003
-0.142	-0.686	-1.238	0.174	0.144	0.101	-0.489	0.011	-0.137	0.01
0.396	-3.278	-0.664	0.369	0.198	-0.142	-0.474	0.012	-0.141	0.037
0.535	-4.227	0.405	0.423	0.217	-0.199	-0.495	0.029	-0.111	0.059
0.349	-3.815	1.107	0.212	0.315	-0.096	-0.439	0.03	-0.064	0.061
0.705	-2.872	0.85	-0.133	0.144	-0.073	-0.123	0.012	-0.046	0.046
1.381	-1.078	-0.249	-0.396	-0.691	-0.185	0.087	0.018	-0.045	0.036
1.505	1.078	-1.029	-0.516	-1.499	-0.147	0.139	0.034	-0.049	0.042
1.434	2.072	-0.685	-0.534	-1.422	0.117	0.381	0.026	-0.06	0.039
1.083	2.376	-0.225	-0.425	-0.882	0.31	0.458	0.002	-0.061	0.025
-0.194	3.049	-0.534	-0.178	-0.582	0.114	0.134	-0.02	-0.064	0.032
-1.332	3.117	-1.047	0.077	-0.341	-0.293	-0.063	-0.021	-0.082	0.049
-1.306	1.731	-0.955	0.244	0.074	-0.48	0.034	0.011	-0.1	0.052
-0.78	0.021	-0.055	0.345	0.449	-0.829	0.178	0.038	-0.114	0.057
-0.414	-0.618	0.743	0.412	0.598	-1.056	0.431	0.031	-0.12	0.058
-0.551	-0.433	0.744	0.444	0.474	0.048	0.72	0.028	-0.115	0.048
-1.076	-0.245	0.664	0.386	0.226	1.113	0.63	0.035	-0.117	0.039
-1.277	0.151	0.532	0.247	0.1	0.54	0.282	0.021	-0.117	0.033
-0.995	0.45	-0.161	0.025	0.111	0.133	0.179	0.008	-0.106	0.033
-0.295	-0.432	-0.489	-0.382	0.157	0.787	0.213	0.016	-0.106	0.04
0.527	-1.787	-0.197	-0.691	0.163	0.7	-0.037	0.009	-0.108	0.034
0.78	-1.958	-0.422	-0.496	0.105	-0.582	-0.405	-0.023	-0.094	0.015
0.446	-0.89	-0.882	-0.085	0.071	-1.24	-0.363	-0.045	-0.077	0.012
-0.032	0.367	-0.77	0.082	0.089	-0.432	-0.007	-0.039	-0.066	0.015
-0.384	1.15	-0.59	0.04	0.056	0.179	0.041	-0.027	-0.055	0.005
-0.465	1.009	-0.543	-0.059	-0.024	-0.177	-0.169	-0.026	-0.053	0.005
-0.381	0.219	-0.197	-0.169	-0.063	-0.057	-0.053	-0.018	-0.061	0.016
-0.389	0.143	0.488	-0.205	-0.067	0.636	0.294	0.009	-0.055	0.006
-0.307	0.651	1.154	-0.132	-0.071	0.644	0.457	0.026	-0.041	-0.014
0.075	0.506	1.117	-0.034	-0.089	-0.1	0.391	0.007	-0.03	-0.024
0.192	0.238	0.328	0.026	-0.113	-0.77	0.074	-0.033	-0.012	-0.03
-0.153	0.782	-0.519	0.058	-0.114	-0.713	-0.241	-0.062	-0.001	-0.026
-0.295	1.231	-1.23	0.081	-0.092	-0.3	-0.188	-0.074	-0.007	-0.019
-0.159	0.372	-1.679	0.091	-0.079	-0.196	-0.149	-0.084	-0.001	-0.032
-0.137	-0.898	-1.775	0.085	-0.088	0.187	-0.39	-0.091	0.023	-0.051
-0.143	-1.04	-1.72	0.076	-0.124	0.881	-0.462	-0.089	0.035	-0.061
-0.041	-0.632	-1.271	0.07	-0.191	0.835	-0.266	-0.076	0.032	-0.068
0.176	-0.791	-0.445	0.057	-0.247	0.458	-0.084	-0.056	0.017	-0.066
0.493	-0.765	0.304	0.05	-0.245	0.302	0.035	-0.041	-0.01	-0.041
0.427	0.177	0.692	0.058	-0.216	-0.349	0.165	-0.025	-0.036	-0.016
-0.245	0.925	0.442	0.067	-0.187	-1.104	0.312	0	-0.057	-0.007
-0.796	0.677	-0.016	0.054	-0.151	-1.022	0.347	0.008	-0.069	0.003
-0.861	0.146	-0.016	0.027	-0.16	-0.587	0.143	-0.012	-0.048	0.008
-0.806	-0.1	0.184	0.021	-0.222	-0.298	-0.112	-0.026	-0.006	0.002
-0.673	-0.136	0.178	0.033	-0.267	0.044	-0.091	-0.025	0.009	0.005
-0.362	-0.076	-0.007	0.031	-0.276	0.399	0.131	-0.03	-0.01	0.008
-0.022	0.102	-0.179	0.021	-0.242	0.483	0.209	-0.046	-0.03	0.006
0.239	-0.138	-0.169	0.015	-0.146	0.242	0.037	-0.054	-0.049	0.008
0.316	-1.715	-0.071	0.011	-0.056	0.163	-0.171	-0.045	-0.084	0.007
0.275	-3.054	-0.11	0.007	-0.034	0.626	-0.165	-0.034	-0.106	0.01
0.361	-1.829	-0.368	0.005	-0.041	0.986	-0.06	-0.029	-0.113	0.013
0.386	0.117	-0.731	-0.002	-0.029	0.611	-0.139	-0.024	-0.13	0.006
0.068	0.91	-0.901	-0.013	-0.011	-0.016	-0.36	-0.016	-0.139	0
-0.14	1.897	-0.766	-0.022	-0.005	-0.246	-0.461	-0.011	-0.13	-0.008
0.118	2.57	-0.649	-0.053	-0.005	-0.148	-0.371	-0.018	-0.123	-0.028
0.061	1.499	-0.778	-0.108	-0.021	-0.055	-0.257	-0.036	-0.109	-0.055
-0.728	0.291	-0.863	-0.137	-0.049	-0.018	-0.244	-0.047	-0.09	-0.056
-1.175	0.523	-0.628	-0.125	-0.05	0.063	-0.242	-0.043	-0.094	-0.02
-0.639	1.267	-0.183	-0.118	-0.033	0.104	-0.098	-0.034	-0.113	-0.007
0.16	1.416	0.125	-0.117	-0.028	-0.019	0.038	-0.036	-0.111	-0.02
0.654	0.8	0.008	-0.089	-0.023	-0.137	-0.024	-0.036	-0.109	-0.02
0.779	-0.554	-0.207	-0.057	-0.01	-0.054	-0.088	-0.026	-0.119	-0.023
0.52	-2.191	-0.093	-0.032	-0.009	0.094	-0.006	-0.027	-0.109	-0.027
0.295	-3.205	0.177	0	-0.018	0.125	0.1	-0.027	-0.095	-0.014
0.371	-2.97	0.3	0.012	-0.022	0.119	0.183	-0.015	-0.096	-0.006
0.291	-1.74	0.032	-0.006	-0.026	0.109	0.299	-0.022	-0.1	-0.008
-0.12	-0.414	-0.526	-0.02	-0.021	-0.002	0.357	-0.03	-0.12	-0.003
-0.405	0.194	-0.783	-0.019	-0.002	-0.108	0.26	-0.013	-0.136	-0.007
-0.288	-0.051	-0.502	-0.009	-0.001	-0.053	0.193	-0.012	-0.118	-0.03
-0.022	-0.66	-0.069	0.008	-0.021	0.07	0.312	-0.024	-0.106	-0.039
0.122	-1.269	0.142	0.021	-0.029	0.137	0.382	-0.004	-0.131	-0.021
0.183	-1.387	0.141	0.027	-0.016	0.17	0.265	0.023	-0.152	-0.008
0.2	-0.562	0.098	0.023	-0.005	0.223	0.179	0.015	-0.134	-0.014
0.138	0.664	-0.024	0.001	-0.006	0.241	0.172	-0.01	-0.104	-0.018
0.063	1.44	-0.231	-0.024	-0.013	0.152	0.145	-0.021	-0.088	-0.016
0.056	1.381	-0.315	-0.03	-0.035	0.036	0.1	-0.021	-0.065	-0.023
0.098	0.811	-0.416	-0.027	-0.062	-0.003	-0.095	-0.027	-0.043	-0.027
0.135	0.484	-0.74	-0.029	-0.065	0.009	-0.346	-0.038	-0.049	-0.019
0.124	0.397	-0.885	-0.039	-0.052	0.034	-0.314	-0.062	-0.068	-0.024
0.099	0.243	-0.578	-0.049	-0.048	0.062	-0.125	-0.091	-0.077	-0.044
0.104	0.295	-0.174	-0.048	-0.058	0.053	-0.046	-0.1	-0.073	-0.05
0.096	0.212	-0.008	-0.042	-0.058	-0.011	-0.097	-0.093	-0.065	-0.036
0.07	-0.891	-0.065	-0.037	-0.043	-0.106	-0.322	-0.054	-0.069	-0.017
0.072	-2.075	-0.149	-0.033	-0.046	-0.142	-0.536	0.013	-0.076	-0.019
0.079	-1.44	-0.169	-0.03	-0.044	-0.058	-0.443	0.189	-0.049	-0.036
0.031	0.513	-0.209	-0.03	0.024	0.065	-0.217	0.7	0	-0.041
-0.101	1.883	-0.27	-0.046	0.11	0.143	-0.065	1.279	0.016	-0.043
-0.231	1.998	-0.267	-0.067	0.091	0.131	-0.002	1.351	-0.006	-0.046
-0.239	1.157	-0.261	-0.067	-0.008	0.016	-0.183	0.944	-0.038	-0.04
-0.17	0.007	-0.309	-0.05	-0.038	-0.11	-0.504	0.396	-0.085	-0.033
-0.113	-0.769	-0.349	-0.037	0.01	-0.134	-0.623	0.059	-0.158	-0.036
-0.068	-0.933	-0.416	-0.033	0.039	-0.035	-0.484	0.097	-0.212	-0.039
-0.047	-0.581	-0.429	-0.024	0.039	0.094	-0.27	0.195	-0.224	-0.041
-0.08	-0.051	-0.186	-0.017	0.014	0.133	-0.13	0.243	-0.204	-0.051
-0.131	0.243	0.015	-0.026	-0.01	0.083	-0.041	0.048	-0.159	-0.059
-0.119	0.194	-0.236	-0.035	-0.021	0.04	0.001	-0.553	-0.086	-0.06
-0.061	0.023	-0.565	-0.028	-0.033	0.04	-0.041	-0.804	0.046	-0.068
-0.062	0	-0.485	-0.019	0.097	0.032	-0.078	-0.557	0.205	-0.076
-0.089	0.11	-0.274	-0.017	0.322	-0.012	-0.106	-0.38	0.271	-0.086
-0.053	0.139	-0.275	-0.02	0.22	-0.046	-0.13	-0.138	0.229	-0.09
-0.03	0.077	-0.338	-0.032	-0.199	-0.043	-0.067	0.006	0.179	-0.072
-0.062	0.038	-0.336	-0.037	-0.424	0.003	-0.046	-0.253	0.125	-0.06
-0.043	0.026	-0.33	-0.026	-0.348	0.073	-0.082	-0.461	0.035	-0.068
0.064	0.021	-0.332	-0.019	-0.23	0.096	0.006	-0.498	-0.031	-0.068
0.148	0.033	-0.324	-0.026	-0.148	0.111	0.093	-0.493	-0.053	-0.057
0.133	0.047	-0.315	-0.03	-0.054	0.177	0.05	-0.308	-0.094	-0.048
0.075	0.012	-0.312	-0.03	-0.008	0.169	-0.015	-0.186	-0.126	-0.03
0.057	-0.061	-0.303	-0.032	-0.059	0.068	-0.073	-0.289	-0.088	0.007
0.049	-0.101	-0.293	-0.026	-0.107	0.027	-0.132	-0.314	-0.03	0.045
0.008	-0.105	-0.294	-0.021	-0.101	0.038	-0.166	-0.225	-0.013	0.086
-0.021	-0.141	-0.298	-0.025	-0.083	0.031	-0.168	-0.198	-0.036	0.133
-0.015	-0.178	-0.302	-0.019	-0.029	0.034	-0.136	-0.192	-0.071	0.198
-0.019	-0.107	-0.301	-0.013	0.033	0.038	-0.037	-0.132	-0.07	0.298
-0.02	0.016	-0.288	-0.028	0.034	0.044	0.081	-0.084	-0.023	0.375
0.011	0.086	-0.277	-0.044	0.008	0.069	0.101	-0.092	0.017	0.36
0.029	0.132	-0.283	-0.041	0.012	0.037	0.035	-0.092	0.027	0.355
-0.022	0.129	-0.292	-0.027	0.025	-0.033	-0.04	-0.101	0.008	0.518
-0.08	0.042	-0.289	-0.01	0.015	-0.03	-0.107	-0.141	-0.051	0.796
-0.076	-0.037	-0.279	0	0.003	0.012	-0.162	-0.058	-0.172	1.029
-0.068	-0.059	-0.276	-0.003	0.03	0.022	-0.102	0.18	-0.319	1.072
-0.063	-0.074	-0.284	-0.008	0.073	0.029	-0.01	0.373	-0.361	0.97
-0.038	-0.092	-0.293	-0.008	0.08	0.047	-0.129	0.362	-0.312	0.959
-0.03	-0.077	-0.299	-0.007	0.084	0.045	-0.152	0.214	-0.332	0.788
-0.007	-0.042	-0.304	-0.013	0.097	0.055	0.083	0.279	-0.382	-0.051
0.027	-0.022	-0.302	-0.017	0.075	0.087	0.085	0.529	-0.314	-1.071
0.006	-0.012	-0.291	-0.012	0.04	0.085	-0.047	0.517	-0.152	-1.333
-0.03	0.006	-0.292	-0.017	0.014	0.091	0.014	0.449	0.013	-1.033
-0.03	0.035	-0.308	-0.027	-0.001	0.114	0.077	0.575	0.054	-0.798
-0.028	0.056	-0.304	-0.017	0.019	0.014	0.081	0.368	-0.06	-0.547
-0.02	0.058	-0.291	-0.016	0.055	-0.104	0.042	-0.084	-0.101	-0.336
0.025	0.009	-0.306	-0.033	0.056	-0.073	-0.075	-0.089	-0.004	-0.367
0.041	-0.116	-0.319	-0.037	0.017	-0.036	-0.174	0.134	-0.053	-0.357
-0.006	-0.216	-0.299	-0.03	-0.021	-0.036	-0.213	0.095	-0.247	-0.276
-0.041	-0.2	-0.28	-0.035	-0.025	0.011	-0.136	-0.053	-0.205	-0.371
-0.055	-0.138	-0.274	-0.044	-0.023	0.037	0.01	-0.039	0.049	-0.519
-0.053	-0.108	-0.268	-0.045	-0.044	0.03	0.047	0.15	0.09	-0.507
-0.016	-0.068	-0.267	-0.037	-0.038	0.008	0.015	0.157	-0.042	-0.365
-0.018	0.012	-0.271	-0.026	-0.007	-0.037	0.02	-0.147	-0.027	-0.243
-0.019	0.067	-0.279	-0.018	-0.02	-0.041	0.137	-0.245	0.06	-0.206
0.058	0.053	-0.292	-0.02	-0.062	0.002	0.339	-0.169	0.016	-0.186
0.049	-0.007	-0.292	-0.025	-0.06	0.036	0.37	-0.42	-0.106	-0.142
-0.109	-0.051	-0.277	-0.025	-0.027	0.027	0.258	-0.656	-0.153	-0.102
-0.224	-0.027	-0.271	-0.026	-0.028	0.024	0.194	-0.544	-0.091	-0.085
-0.252	0.001	-0.271	-0.028	-0.074	0.04	0.083	-0.465	-0.02	-0.082
-0.249	-0.042	-0.276	-0.026	-0.097	-0.048	-0.08	-0.497	-0.012	-0.088
-0.181	-0.107	-0.287	-0.021	-0.064	-0.105	-0.124	-0.396	-0.04	-0.091
-0.12	-0.135	-0.296	-0.017	-0.026	0.029	-0.011	-0.192	-0.06	-0.058
-0.156	-0.123	-0.298	-0.023	-0.016	0.111	0.15	-0.089	-0.068	-0.022
-0.192	-0.056	-0.294	-0.03	-0.012	0.092	0.256	-0.114	-0.062	-0.028
-0.181	0.049	-0.29	-0.018	-0.009	0.12	0.25	-0.105	-0.029	-0.034
-0.197	0.105	-0.293	-0.011	-0.035	0.1	0.109	-0.01	0.012	-0.009
-0.204	0.076	-0.298	-0.025	-0.08	0.034	-0.037	0.106	0.028	0.007
-0.154	0.002	-0.305	-0.029	-0.101	0.029	-0.051	0.133	0.012	0.012
-0.091	-0.064	-0.307	-0.023	-0.081	0.045	0.004	0.009	-0.011	0.028
-0.036	-0.096	-0.291	-0.029	-0.039	0.058	-0.068	-0.087	-0.022	0.026
0.022	-0.096	-0.275	-0.032	-0.018	0.051	-0.229	-0.027	-0.038	0.003
0.096	-0.074	-0.265	-0.023	-0.031	0.012	-0.121	0.055	-0.052	-0.012
0.154	-0.041	-0.256	-0.014	-0.039	0.01	0.248	0.073	-0.036	-0.036
0.174	-0.024	-0.259	-0.011	-0.056	0.058	0.445	0.044	-0.027	0.001
0.165	-0.017	-0.269	-0.019	-0.108	0.08	0.354	-0.006	-0.053	0.115
0.07	-0.001	-0.275	-0.032	-0.133	0.027	0.242	-0.003	-0.079	0.148
-0.072	0.01	-0.288	-0.028	-0.093	-0.022	0.207	0.038	-0.09	0.116
-0.097	0.004	-0.295	-0.018	-0.051	-0.02	0.015	0.037	-0.093	0.135
-0.003	-0.001	-0.286	-0.018	-0.056	-0.083	-0.272	0.099	-0.103	0.128
0.075	0.009	-0.28	-0.015	-0.077	-0.155	-0.295	0.26	-0.158	0.082
0.023	0.019	-0.282	-0.017	-0.042	-0.119	-0.094	0.261	-0.206	0.093
-0.119	0.003	-0.281	-0.034	0.035	-0.056	0.031	0.189	-0.15	0.17
-0.161	-0.023	-0.275	-0.035	0.049	-0.013	-0.012	0.394	-0.041	0.224
-0.087	-0.021	-0.256	-0.019	-0.003	-0.015	-0.062	0.621	-0.005	0.173
-0.004	-0.036	-0.228	-0.017	-0.01	-0.06	-0.088	0.512	-0.054	0.087
0.118	-0.111	-0.225	-0.025	-0.031	-0.06	-0.284	0.278	-0.086	0.081
0.253	-0.168	-0.25	-0.033	-0.241	-0.059	-0.505	0.201	-0.055	0.092
0.213	-0.161	-0.27	-0.037	-0.456	-0.121	-0.499	0.294	-0.045	0.035
0.029	-0.129	-0.275	-0.029	-0.341	-0.153	-0.368	0.239	-0.089	-0.042
-0.002	-0.076	-0.289	-0.026	-0.025	-0.116	-0.244	-0.14	-0.118	-0.067
0.097	-0.002	-0.303	-0.036	0.185	-0.096	-0.187	-0.373	-0.129	-0.029
0.07	0.04	-0.3	-0.034	0.232	-0.111	-0.17	-0.196	-0.164	0.02
-0.05	0.031	-0.296	-0.026	0.169	-0.106	-0.091	0.016	-0.189	0.02
-0.173	0.013	-0.297	-0.02	0.073	-0.096	-0.13	0.062	-0.178	-0.012
-0.256	0.004	-0.297	-0.003	0.02	-0.121	-0.279	0.064	-0.2	-0.012
-0.217	-0.001	-0.298	-0.001	0.021	-0.133	-0.19	0.087	-0.226	0.025
-0.115	0.001	-0.294	-0.019	0.033	-0.082	-0.124	0.034	-0.106	0.05
-0.026	0.012	-0.29	-0.018	0.025	-0.055	-0.341	-0.138	0.053	0.05
0.018	0.033	-0.294	-0.008	0.005	-0.097	-0.402	-0.252	0.153	0.046
-0.02	0.048	-0.298	-0.017	-0.012	-0.039	-0.228	-0.231	0.256	0.04
-0.116	0.05	-0.295	-0.024	-0.004	0.085	-0.146	-0.197	0.173	0.036
-0.208	0.047	-0.291	-0.025	0.012	0.067	-0.243	-0.185	-0.094	0.05
-0.192	0.04	-0.291	-0.033	-0.008	-0.011	-0.366	-0.148	-0.177	0.056
-0.077	0.034	-0.295	-0.034	-0.037	-0.026	-0.322	-0.097	-0.076	-0.02
-0.03	0.026	-0.297	-0.027	-0.046	-0.01	-0.231	-0.12	-0.032	-0.12
-0.047	0.011	-0.296	-0.024	-0.055	0.018	-0.259	-0.207	-0.074	-0.122
-0.006	-0.002	-0.298	-0.029	-0.062	0.015	-0.305	-0.197	-0.12	-0.058
0.047	-0.028	-0.305	-0.033	-0.066	0.009	-0.236	-0.091	-0.117	-0.025
0.042	-0.088	-0.311	-0.033	-0.095	0.055	-0.076	-0.028	-0.078	-0.058
0.057	-0.177	-0.3	-0.032	-0.142	0.053	-0.041	0	-0.048	-0.099
0.071	-0.254	-0.275	-0.037	-0.165	-0.024	-0.123	0.028	-0.04	-0.083
0.012	-0.264	-0.258	-0.04	-0.153	-0.048	-0.065	0.01	-0.073	-0.045
0	-0.19	-0.254	-0.027	-0.132	-0.014	0.01	-0.029	-0.149	0.022
0.068	-0.074	-0.261	-0.014	-0.111	-0.002	-0.084	-0.018	-0.205	0.126
0.078	0.027	-0.271	-0.018	-0.031	-0.001	-0.11	0.012	-0.161	0.156
0.046	0.078	-0.282	-0.022	0.121	-0.01	-0.007	0.011	-0.045	0.176
0.034	0.079	-0.294	-0.012	0.214	-0.018	-0.011	-0.005	-0.029	0.293
-0.007	0.065	-0.295	-0.004	0.184	0.014	-0.031	-0.016	-0.135	0.319
-0.041	0.072	-0.281	-0.011	0.109	0.052	0.148	-0.03	-0.173	0.22
-0.023	0.086	-0.259	-0.019	0.019	0.098	0.341	-0.084	-0.087	0.163
-0.001	0.078	-0.242	-0.004	-0.057	0.151	0.275	-0.156	-0.016	0.094
0.055	0.038	-0.245	0.012	-0.064	0.151	0.111	-0.151	-0.035	-0.035
0.133	-0.016	-0.25	-0.002	-0.028	0.143	0.096	-0.073	-0.095	-0.103
0.122	-0.048	-0.256	-0.024	-0.002	0.207	0.088	0.003	-0.138	-0.081
0.072	-0.052	-0.274	-0.042	0.006	0.285	-0.002	0.042	-0.157	-0.074
0.063	-0.058	-0.294	-0.058	0.007	0.285	0.016	0.038	-0.158	-0.129
0.071	-0.067	-0.311	-0.067	0.006	0.267	0.108	0.008	-0.149	-0.18
0.077	-0.047	-0.316	-0.059	0.013	0.298	0.101	-0.012	-0.114	-0.18
0.036	-0.025	-0.304	-0.033	0.003	0.335	0.1	-0.019	-0.028	-0.153
-0.016	-0.027	-0.296	-0.017	-0.056	0.357	0.131	-0.027	0.027	-0.123
0.025	-0.028	-0.292	-0.023	-0.113	0.377	0.096	-0.025	-0.041	-0.094
0.07	-0.032	-0.276	-0.021	-0.101	0.377	0.079	-0.017	-0.106	-0.073
-0.017	-0.047	-0.261	-0.014	-0.047	0.377	0.095	-0.015	-0.058	-0.06
-0.125	-0.062	-0.268	-0.015	-0.01	0.427	0.168	-0.008	-0.001	-0.057
-0.102	-0.076	-0.288	-0.016	0.002	0.497	0.282	-0.002	-0.003	-0.054
-0.031	-0.085	-0.298	-0.02	-0.017	0.545	0.242	-0.006	0.002	-0.037
-0.017	-0.084	-0.3	-0.021	-0.061	0.588	0.14	-0.003	0.035	-0.026
-0.07	-0.067	-0.294	-0.017	-0.083	0.654	0.138	0.01	0.047	-0.041
-0.15	-0.011	-0.29	-0.018	-0.066	0.725	0.121	0.019	0.045	-0.064
-0.126	0.056	-0.3	-0.02	-0.025	0.728	0.07	0.015	0.054	-0.027
0.003	0.084	-0.298	-0.018	0.022	0.737	0.101	0.004	0.043	0.072
0.091	0.063	-0.278	-0.021	0.048	0.868	0.159	-0.006	-0.003	0.116
0.11	0.013	-0.269	-0.033	0.035	0.962	0.078	-0.003	-0.044	0.043
0.101	-0.002	-0.259	-0.037	-0.014	0.959	-0.067	0.041	-0.06	-0.09
0.077	0.061	-0.248	-0.025	-0.058	1.012	-0.08	0.075	-0.078	-0.193
0.022	0.114	-0.266	-0.022	-0.082	1.092	-0.068	0.058	-0.102	-0.202
-0.06	0.074	-0.284	-0.031	-0.107	1.13	-0.153	0.104	-0.118	-0.129
-0.089	-0.038	-0.278	-0.037	-0.095	1.154	-0.154	0.235	-0.134	-0.068
-0.067	-0.197	-0.277	-0.03	-0.04	1.181	-0.086	0.387	-0.129	-0.059
-0.057	-0.364	-0.294	-0.017	-0.035	1.237	-0.108	0.598	-0.072	-0.035
-0.024	-0.47	-0.32	-0.018	-0.09	1.312	-0.125	0.76	-0.01	0.007
0.038	-0.493	-0.333	-0.021	-0.135	1.359	-0.108	0.662	0.002	0.005
0.022	-0.392	-0.316	-0.011	-0.125	1.384	-0.128	0.369	-0.023	-0.016
-0.061	-0.166	-0.288	-0.018	-0.046	1.455	-0.144	0.075	-0.058	-0.008
-0.094	0.019	-0.277	-0.034	0.042	1.592	-0.166	-0.209	-0.096	0.01
-0.099	0.068	-0.271	-0.033	0.089	1.632	-0.191	-0.415	-0.136	0.015
-0.144	0.066	-0.274	-0.027	0.089	1.613	-0.086	-0.26	-0.173	0.019
-0.186	0.061	-0.29	-0.031	0.036	1.913	0.037	0.162	-0.19	0.023
-0.165	0.035	-0.288	-0.043	-0.03	1.671	-0.031	0.327	-0.177	0.02
-0.13	0.005	-0.279	-0.049	-0.067	1.479	-0.089	0.136	-0.159	0.013
-0.106	0.02	-0.284	-0.034	-0.081	3.137	-0.054	-0.053	-0.142	0.006
-0.039	0.048	-0.286	-0.013	-0.056	0.038	-0.113	-0.103	-0.108	0.005
-0.015	0.014	-0.28	-0.004	-0.005	-10.294	-0.182	-0.122	-0.077	0.004
-0.091	-0.026	-0.283	-0.006	0.013	-14.06	-0.144	-0.19	-0.068	-0.008
-0.094	-0.015	-0.29	-0.015	-0.007	-8.019	-0.085	-0.342	-0.057	-0.011
-0.018	-0.037	-0.297	-0.028	-0.029	-3.755	-0.037	-0.473	-0.052	-0.004
0.002	-0.098	-0.297	-0.037	-0.043	-3.141	0.05	-0.455	-0.064	0
-0.051	-0.137	-0.29	-0.037	-0.049	-2.305	0.128	-0.332	-0.067	0.007
-0.131	-0.185	-0.288	-0.034	-0.047	-1.526	0.115	-0.203	-0.071	0.015
-0.133	-0.223	-0.288	-0.03	-0.062	-1.099	0.023	-0.147	-0.091	0.009
-0.04	-0.197	-0.281	-0.033	-0.093	-0.668	-0.071	-0.131	-0.091	-0.008
0.04	-0.122	-0.276	-0.04	-0.095	-0.386	-0.084	-0.107	-0.055	-0.01
0.047	-0.028	-0.284	-0.03	-0.056	-0.296	-0.03	-0.165	-0.027	0.002
-0.018	0.055	-0.297	-0.021	-0.02	-0.209	0.017	-0.287	-0.035	0.004
-0.091	0.115	-0.301	-0.025	-0.017	0.003	0.078	-0.289	-0.049	-0.003
-0.111	0.162	-0.304	-0.023	-0.023	0.172	0.165	-0.158	-0.045	0.001
-0.084	0.206	-0.306	-0.019	-0.016	0.253	0.155	-0.041	-0.047	0.003
-0.044	0.241	-0.299	-0.023	-0.014	0.392	0.073	0.012	-0.074	0.004
-0.028	0.168	-0.287	-0.03	-0.021	0.438	0.036	0.027	-0.096	0.012
-0.001	0.005	-0.277	-0.039	-0.018	0.304	-0.007	0.019	-0.098	0.009
0.098	-0.067	-0.273	-0.046	-0.017	0.282	-0.036	0.005	-0.086	-0.004
0.235	-0.084	-0.274	-0.045	-0.027	0.443	-0.017	-0.002	-0.065	-0.004
0.296	-0.133	-0.275	-0.036	-0.036	0.545	-0.071	0	-0.052	0.004
0.188	-0.139	-0.286	-0.025	-0.05	0.569	-0.134	0.001	-0.049	0.006
0.017	-0.134	-0.306	-0.024	-0.052	0.605	-0.049	-0.015	-0.043	0.003
-0.006	-0.105	-0.315	-0.029	-0.033	0.616	0.026	-0.021	-0.042	0.005
0.062	0.034	-0.319	-0.03	-0.031	0.626	-0.032	0.006	-0.035	0.011
0.032	0.141	-0.328	-0.032	-0.044	0.622	-0.081	0.027	-0.015	0.014
-0.069	0.163	-0.323	-0.026	-0.049	0.558	-0.121	0.042	-0.003	0.02
-0.121	0.24	-0.308	-0.01	-0.054	0.532	-0.156	0.077	-0.01	0.032
-0.091	0.259	-0.291	-0.005	-0.06	0.586	-0.116	0.098	-0.025	0.038
-0.018	0.098	-0.256	-0.011	-0.061	0.615	-0.099	0.07	-0.02	0.022
0.019	-0.046	-0.219	-0.02	-0.044	0.59	-0.1	0.061	0.005	-0.008
0.007	-0.074	-0.213	-0.017	0.007	0.587	-0.057	0.143	0.013	-0.021
-0.013	-0.079	-0.231	-0.006	-0.049	0.579	-0.035	0.222	-0.01	-0.019
-0.047	-0.071	-0.262	-0.007	-0.297	0.523	-0.029	0.187	-0.033	-0.021
-0.095	-0.06	-0.309	-0.015	-0.42	0.491	0.016	0.084	-0.039	-0.018
-0.101	-0.064	-0.324	-0.023	-0.211	0.501	0.041	0.041	-0.041	-0.007
-0.048	-0.069	-0.291	-0.023	0.108	0.474	0.002	0.02	-0.019	-0.008
-0.022	-0.087	-0.278	-0.011	0.312	0.396	0.001	-0.115	0.019	-0.007
-0.058	-0.101	-0.295	-0.012	0.333	0.351	-0.026	-0.188	0.01	0.008
-0.074	-0.082	-0.298	-0.025	0.23	0.354	-0.229	-0.072	-0.051	-0.045
-0.057	-0.047	-0.288	-0.026	0.121	0.357	-0.359	-0.046	-0.134	-0.166
-0.065	-0.025	-0.272	-0.018	0.027	0.365	-0.257	-0.204	-0.223	-0.235
-0.081	-0.025	-0.256	-0.013	-0.053	0.375	-0.245	-0.297	-0.251	-0.313
-0.049	-0.035	-0.256	-0.012	-0.067	0.317	-0.374	-0.332	-0.164	-0.408
0.005	-0.045	-0.274	-0.01	-0.038	0.212	-0.376	-0.425	0.048	-0.367
0.025	-0.054	-0.292	-0.017	-0.057	0.192	-0.27	-0.332	0.354	-0.338
0.014	-0.054	-0.284	-0.028	-0.097	0.237	-0.204	-0.016	0.521	-0.355
-0.002	-0.043	-0.265	-0.026	-0.077	0.246	-0.213	0.222	0.328	-0.042
-0.003	-0.037	-0.265	-0.022	-0.028	0.241	-0.275	0.299	0.05	0.442
0.001	-0.039	-0.273	-0.036	0.012	0.214	-0.408	0.166	-0.012	0.542
0.002	-0.038	-0.275	-0.047	0.055	0.131	-0.509	-0.038	-0.024	0.451
0.02	-0.028	-0.281	-0.043	0.075	0.089	-0.241	0.187	-0.049	0.557
0.028	-0.019	-0.284	-0.033	0.062	0.122	0.2	0.75	-0.028	0.566
0	-0.027	-0.283	-0.025	0.05	0.124	0.221	0.969	-0.069	0.197
-0.015	-0.049	-0.287	-0.025	0.027	0.089	-0.034	0.781	-0.101	-0.282
-0.006	-0.065	-0.283	-0.02	-0.022	0.058	-0.125	0.502	-0.009	-0.512
-0.001	-0.07	-0.282	-0.01	-0.042	-0.026	-0.121	0.047	0.099	-0.453
0.004	-0.076	-0.289	-0.017	0.006	-0.162	-0.303	-0.467	0.129	-0.298
-0.002	-0.076	-0.285	-0.033	0.074	-0.231	-0.524	-0.672	0.172	-0.178
-0.01	-0.056	-0.266	-0.032	0.112	-0.174	-0.445	-0.597	0.338	-0.103
0.004	-0.028	-0.247	-0.025	0.128	-0.037	-0.275	-0.347	0.416	-0.06
0.019	-0.014	-0.246	-0.035	0.111	0.18	-0.235	-0.061	0.212	-0.018
0.023	-0.022	-0.257	-0.038	0.085	0.419	-0.173	-0.056	0.042	0.036
0.014	-0.029	-0.265	-0.019	0.098	0.443	-0.038	-0.343	0.07	-0.06
0.008	-0.032	-0.268	-0.009	0.097	0.215	0.098	-0.543	-0.146	-0.302
0.025	-0.055	-0.274	-0.015	0.052	0.007	0.121	-0.419	-0.786	-0.242
0.028	-0.074	-0.29	-0.018	0.026	-0.042	0.087	-0.188	-1.265	0.102
0.019	-0.057	-0.312	-0.017	0.038	-0.046	0.185	-0.112	-1.003	0.103
0.025	-0.04	-0.331	-0.025	0.059	-0.096	0.296	-0.087	-0.159	-0.298
0.021	-0.042	-0.331	-0.038	0.072	-0.181	0.239	0.025	0.38	-0.678
0.012	-0.031	-0.31	-0.043	0.081	-0.275	0.098	0.101	-0.319	-0.825
0.017	-0.002	-0.295	-0.035	0.115	-0.256	0.038	0.095	-1.568	-0.551
0.024	0.005	-0.288	-0.025	0.171	-0.146	0.079	0.101	-1.445	0.113
0.017	-0.009	-0.27	-0.02	0.197	-0.283	0.083	0.131	-0.176	0.692
-0.001	-0.014	-0.266	-0.017	0.183	-0.763	-0.023	0.219	0.259	0.982
-0.005	-0.016	-0.285	-0.017	0.145	-1.135	-0.117	0.374	0.034	0.949
-0.002	-0.03	-0.293	-0.014	0.116	-0.89	-0.102	0.435	0.262	0.46
-0.002	-0.038	-0.294	-0.009	0.146	-0.072	-0.08	0.312	0.09	0.029
0.008	-0.028	-0.306	-0.009	0.202	0.694	-0.084	0.302	-0.594	0.133
0.018	-0.023	-0.317	-0.011	0.159	0.981	0.012	0.586	-0.363	0.316
0.021	-0.025	-0.316	-0.015	0.011	0.895	0.196	0.641	0.226	0.08
0.014	-0.023	-0.304	-0.019	-0.019	0.783	0.287	0.262	-0.16	-0.34
-0.013	-0.02	-0.29	-0.023	0.158	0.802	0.219	0.036	-0.781	-0.419
-0.033	-0.017	-0.291	-0.028	0.306	0.551	0.139	0.047	-0.726	-0.27
-0.031	-0.018	-0.313	-0.029	0.292	0.145	0.182	-0.083	-0.554	-0.192
-0.021	-0.025	-0.339	-0.027	0.193	0.293	0.226	-0.242	-0.8	0.022
-0.012	-0.026	-0.342	-0.028	0.044	0.618	0.185	-0.25	-0.977	0.238
-0.019	-0.022	-0.331	-0.021	-0.127	0.479	0.359	-0.146	-0.628	0.225
-0.049	-0.012	-0.333	-0.009	-0.191	0.218	0.719	0.024	-0.147	0.457
-0.066	0.005	-0.337	-0.008	0.016	0.235	0.795	0.154	-0.036	0.707
-0.038	0.006	-0.336	-0.003	0.267	0.459	0.729	0.183	-0.261	0.199
-0.032	-0.015	-0.34	0.003	0.069	0.644	0.755	0.012	-0.572	-0.491
-0.063	-0.035	-0.339	-0.005	-0.536	0.486	0.573	-0.171	-0.276	-0.918
-0.074	-0.036	-0.326	-0.006	-1.126	-0.089	0.141	-0.118	0.815	-1.296
-0.087	-0.028	-0.306	0.002	-1.374	-0.664	-0.278	-0.43	1.029	-0.922
-0.105	-0.029	-0.283	-0.004	-1.198	-0.927	-0.505	-1.052	0.012	0.099
-0.11	-0.036	-0.273	-0.007	-0.981	-1.003	-0.469	-0.75	-0.211	0.517
-0.119	-0.033	-0.265	0	-0.919	-1.021	-0.304	0.265	0.465	0.521
-0.113	-0.015	-0.234	0.002	-0.729	-0.939	-0.23	0.718	0.808	0.757
-0.105	0.002	-0.209	0.001	-0.483	-0.56	-0.19	0.628	1.043	0.897
-0.13	0.002	-0.218	0.004	-0.449	0.082	-0.093	0.468	1.094	1.088
-0.15	-0.006	-0.24	0.008	-0.674	0.567	-0.126	0.158	0.56	1.678
-0.163	-0.013	-0.256	0	-0.992	0.793	-0.213	-0.111	0.309	2.023
-0.196	-0.018	-0.259	-0.023	-0.822	0.986	-0.109	-0.168	0.577	1.212
-0.208	-0.015	-0.256	-0.05	-0.113	1.11	0.004	-0.32	0.457	-0.668
-0.192	-0.012	-0.255	-0.069	0.148	1.097	-0.053	-0.45	0.063	-2.148
-0.206	-0.027	-0.265	-0.076	-0.451	0.967	-0.128	-0.318	0.052	-2.059
-0.241	-0.056	-0.294	-0.068	-1.103	0.629	-0.116	-0.213	0.145	-1.025
-0.259	-0.066	-0.319	-0.049	-1.236	0.04	-0.148	-0.24	-0.093	0.12
-0.28	-0.052	-0.322	-0.03	-1.233	-0.561	-0.344	-0.222	-0.406	1.35
-0.302	-0.044	-0.309	-0.022	-1.369	-0.815	-0.615	-0.053	-0.426	2.232
-0.316	-0.048	-0.294	-0.031	-1.246	-0.85	-0.865	0.221	-0.275	2.15
-0.339	-0.054	-0.29	-0.048	-0.456	-0.98	-1.012	0.289	-0.121	1.445
-0.327	-0.059	-0.297	-0.057	0.809	-0.911	-0.812	0.042	0.091	0.737
-0.285	-0.06	-0.294	-0.059	1.86	-0.404	-0.317	-0.146	0.256	-0.056
-0.291	-0.053	-0.287	-0.051	2.179	0.139	0.039	-0.1	0.24	-1.245
-0.344	-0.045	-0.286	-0.018	1.802	0.313	0.203	-0.074	0.076	-2.268
-0.41	-0.039	-0.283	0.031	1.132	0.26	0.442	-0.181	-0.08	-2.128
-0.431	-0.039	-0.261	0.067	0.558	0.203	0.703	-0.239	-0.027	-1.207
-0.391	-0.049	-0.215	0.067	0.196	0.021	0.618	-0.138	0.17	-0.685
-0.393	-0.06	-0.168	0.055	0.049	-0.038	0.304	-0.001	0.185	-0.633
-0.357	-0.057	-0.139	0.06	0.077	0.268	0.289	0.05	-0.08	-0.568
-0.218	-0.048	-0.127	0.039	0.133	0.501	0.348	0.047	-0.334	-0.464
-0.166	-0.042	-0.137	-0.034	0.094	0.507	0.107	0.038	-0.42	-0.41
-0.198	-0.055	-0.156	-0.089	-0.115	0.371	-0.12	0.028	-0.458	-0.394
-0.208	-0.094	-0.149	-0.088	-0.336	-0.003	-0.184	0.027	-0.411	-0.392
-0.221	-0.115	-0.12	-0.076	-0.357	-0.319	-0.214	0.03	-0.227	-0.383
-0.114	-0.104	-0.103	-0.064	-0.464	-0.432	-0.199	0.02	-0.08	-0.35
0.271	-0.109	-0.1	-0.036	-0.654	-0.547	-0.244	0.018	-0.067	-0.293
0.753	-0.134	-0.086	0.008	-0.431	-0.561	-0.373	0.034	-0.107	-0.234
0.859	-0.141	-0.04	0.004	0.011	-0.513	-0.384	0.047	-0.147	-0.194
0.619	-0.135	0.024	-0.133	0.24	-0.616	-0.333	0.047	-0.193	-0.171
0.745	-0.127	0.063	-0.207	0.546	-0.621	-0.295	0.04	-0.199	-0.13
1.208	-0.105	0.074	-0.018	1.151	-0.297	-0.138	0.031	-0.144	-0.055
1.086	-0.092	0.091	0.21	1.643	-0.005	-0.051	0.025	-0.087	0.022
0.304	-0.143	0.039	0.257	1.795	0.008	-0.159	0.023	-0.073	0.085
-0.32	-0.202	-0.151	0.188	1.68	0.101	-0.156	0.022	-0.095	0.136
-0.271	-0.129	-0.351	0.037	1.259	0.334	-0.008	0.021	-0.147	0.161
0.121	0.076	-0.43	-0.171	0.752	0.331	0.06	0.024	-0.184	0.16
0.122	0.344	-0.465	-0.27	0.445	0.147	0.095	0.027	-0.163	0.148
-0.174	0.334	-0.557	-0.209	0.187	0.089	0.129	0.024	-0.131	0.135
-0.23	-0.24	-0.596	-0.112	-0.091	0.271	0.037	0.025	-0.119	0.124
-0.034	-0.584	-0.588	-0.037	-0.152	0.567	-0.013	0.036	-0.102	0.112
0.375	-0.236	-0.749	0.013	-0.034	0.615	0.18	0.039	-0.085	0.111
0.832	-0.062	-0.904	-0.013	0.018	0.321	0.322	0.027	-0.078	0.12
0.997	-0.279	-0.801	-0.179	0.006	0.032	0.104	0.021	-0.078	0.127
0.916	-0.434	-0.666	-0.458	0.023	-0.012	-0.254	0.02	-0.08	0.13
0.781	-0.263	-0.497	-0.651	0.039	0.091	-0.453	0.014	-0.075	0.119
0.535	0.426	-0.021	-0.581	0.021	0.053	-0.546	0.018	-0.067	0.101
0.237	0.885	0.426	-0.34	-0.002	-0.227	-0.648	0.033	-0.06	0.093
0.201	0.225	0.277	-0.112	-0.015	-0.449	-0.722	0.038	-0.06	0.089
0.368	-1.075	-0.27	0.06	-0.072	-0.402	-0.792	0.018	-0.063	0.075
0.333	-1.981	-0.675	0.176	-0.169	-0.23	-0.854	0.002	-0.043	0.062
-0.101	-1.91	-1.052	0.223	-0.183	-0.094	-0.67	0.015	-0.018	0.064
-0.653	-0.855	-1.767	0.215	-0.164	0.064	-0.196	0.028	-0.037	0.077
-0.749	0.746	-2.323	0.188	-0.391	0.231	0.181	0.026	-0.068	0.089
-0.505	2.035	-1.832	0.168	-0.741	0.203	0.254	0.03	-0.06	0.096
-0.427	2.08	-0.769	0.152	-0.733	0.239	0.141	0.031	-0.052	0.096
-0.398	1.197	-0.147	0.144	-0.453	0.25	-0.079	0.019	-0.067	0.076
-0.281	0.639	0.394	0.162	-0.327	-0.63	-0.217	0.015	-0.066	0.043
-0.231	0.536	1.009	0.184	-0.312	-1.324	-0.075	0.022	-0.051	0.01
-0.46	0.262	0.861	0.186	-0.235	-0.484	0.002	0.015	-0.058	-0.008
-0.844	-0.283	0.053	0.166	-0.139	0.39	-0.262	0.001	-0.068	-0.001
-0.783	-0.362	-0.559	0.133	-0.056	0.754	-0.365	-0.005	-0.079	0.014
-0.42	0.321	-0.554	0.117	-0.008	1.756	-0.022	-0.013	-0.1	0.025
-0.312	0.103	-0.415	-0.032	0	2.517	0.396	-0.026	-0.101	0.031
0.012	-1.117	-0.91	-0.337	0.013	1.726	0.689	-0.031	-0.09	0.034
0.864	-1.146	-1.242	-0.405	0.004	0.481	0.854	-0.036	-0.088	0.031
1.32	-0.16	-0.346	-0.18	-0.07	0.224	0.775	-0.037	-0.093	0.014
0.969	0.44	0.776	-0.056	-0.169	0.06	0.495	-0.017	-0.103	0.014
0.693	0.73	0.938	-0.077	-0.217	-1.125	0.206	-0.005	-0.109	0.021
0.621	1.067	0.403	-0.085	-0.188	-2.106	0.039	-0.025	-0.09	-0.006
0.062	1.057	-0.139	-0.098	-0.146	-1.488	0.14	-0.05	-0.054	-0.031
-0.499	-0.241	-0.337	-0.087	-0.135	-0.089	0.412	-0.048	-0.041	-0.033
-0.396	-2.122	-0.276	-0.007	-0.128	0.608	0.509	-0.031	-0.056	-0.045
-0.276	-2.182	-0.279	0.047	-0.109	0.623	0.443	-0.037	-0.054	-0.052
-0.616	-0.106	-0.456	0.024	-0.093	0.735	0.363	-0.059	-0.033	-0.036
-0.927	2.185	-0.461	0.008	-0.08	0.831	0.206	-0.06	-0.033	-0.015
-0.797	3.495	-0.03	0.028	-0.071	0.478	-0.047	-0.06	-0.052	-0.001
-0.453	3.563	0.482	0.036	-0.078	0.159	-0.204	-0.079	-0.062	0.003
-0.453	1.868	0.551	0.023	-0.083	0.327	0.113	-0.096	-0.054	-0.01
-0.334	-1.188	0.054	0.012	-0.088	0.264	0.763	-0.092	-0.035	-0.024
0.767	-3.262	-0.431	0.008	-0.117	-0.705	0.944	-0.084	-0.02	-0.027
1.777	-3.033	-0.263	-0.004	-0.137	-1.522	0.582	-0.087	-0.006	-0.026
1.404	-1.474	0.143	-0.036	-0.133	-0.74	0.392	-0.097	0.017	-0.028
0.25	0.321	0.106	-0.068	-0.153	0.846	0.452	-0.106	0.039	-0.034
-0.71	1.793	-0.229	-0.078	-0.194	1.343	0.326	-0.118	0.055	-0.034
-0.982	2.311	-0.475	-0.069	-0.232	0.544	-0.088	-0.138	0.079	-0.027
-0.789	1.247	-0.564	-0.033	-0.26	-0.407	-0.593	-0.159	0.099	-0.041
-0.83	-0.73	-0.655	0.014	-0.227	-0.753	-0.839	-0.167	0.1	-0.062
-0.909	-1.768	-0.788	0.036	-0.13	-0.765	-0.659	-0.165	0.078	-0.054
-0.655	-1.261	-0.721	0.056	-0.06	-1.132	-0.45	-0.153	0.034	-0.036
-0.455	-0.305	-0.413	0.08	-0.037	-1.617	-0.481	-0.12	-0.009	-0.031
-0.411	0.079	-0.133	0.076	-0.013	-1.492	-0.503	-0.079	-0.037	-0.038
-0.284	-0.239	0.028	0.064	0.017	-1.01	-0.472	-0.061	-0.057	-0.043
-0.119	-0.641	0.134	0.058	0.016	-0.551	-0.38	-0.057	-0.058	-0.032
-0.032	-0.568	0.128	0.033	-0.023	0.011	-0.06	-0.041	-0.055	-0.018
0	-0.298	-0.07	-0.003	-0.049	0.456	0.179	-0.02	-0.095	-0.021
0.093	-0.115	-0.234	-0.026	-0.036	0.624	0.109	-0.006	-0.141	-0.021
0.31	0.212	-0.078	-0.043	-0.025	0.734	0.051	-0.006	-0.147	-0.005
0.521	0.733	0.028	-0.049	-0.035	0.742	0.087	-0.029	-0.131	0.004
0.53	1.041	-0.274	-0.038	-0.034	0.543	0.005	-0.063	-0.104	-0.005
0.33	0.658	-0.467	-0.034	-0.014	0.333	-0.241	-0.075	-0.09	-0.021
0.135	-0.329	-0.358	-0.031	-0.001	0.198	-0.509	-0.061	-0.102	-0.031
0.029	-1.284	-0.587	-0.022	-0.005	0.161	-0.573	-0.047	-0.101	-0.041
-0.009	-1.462	-1.2	-0.027	0.017	0.365	-0.37	-0.036	-0.063	-0.043
0.056	-0.68	-1.486	-0.038	0.091	0.533	-0.188	-0.027	-0.048	-0.027
0.114	0.481	-1.226	-0.028	0.103	0.303	-0.191	-0.007	-0.089	-0.019
0.027	1.199	-0.822	-0.017	-0.009	0.039	-0.169	0.009	-0.111	-0.032
-0.105	0.108	-0.607	-0.03	-0.087	0.079	-0.142	-0.003	-0.077	-0.049
-0.119	-2.506	-0.49	-0.035	-0.067	0.14	-0.21	0.111	-0.073	-0.058
-0.044	-3.264	-0.212	-0.036	-0.073	0.106	-0.106	0.392	-0.114	-0.069
0.005	-1.255	0.118	-0.045	-0.065	0.151	0.107	0.561	-0.115	-0.085
-0.023	0.419	0.215	-0.037	0.11	0.232	-0.023	0.637	-0.075	-0.085
-0.078	0.697	0.135	-0.021	0.27	0.239	-0.403	0.777	-0.057	-0.067
-0.057	0.794	0.092	-0.021	0.147	0.134	-0.636	0.707	-0.054	-0.06
-0.004	0.593	-0.024	-0.037	-0.105	-0.079	-0.643	0.688	-0.08	-0.069
0.007	0.132	-0.308	-0.046	-0.222	-0.23	-0.428	1.172	-0.17	-0.073
0.066	0.253	-0.381	-0.038	-0.181	-0.175	-0.101	1.369	-0.257	-0.073
0.151	0.6	-0.086	-0.031	-0.055	-0.027	0.07	0.781	-0.282	-0.074
0.131	0.598	0.167	-0.031	0.085	0.042	0.052	0.236	-0.259	-0.075
0.046	0.519	0.075	-0.035	0.174	0.018	-0.029	0.093	-0.217	-0.071
0.017	0.509	-0.2	-0.042	0.163	-0.013	-0.12	-0.112	-0.176	-0.071
0.021	0.358	-0.303	-0.04	0.044	-0.026	-0.216	-0.45	-0.14	-0.073
-0.019	0.034	-0.205	-0.038	-0.089	-0.036	-0.304	-0.555	-0.098	-0.072
-0.068	-0.169	-0.142	-0.049	-0.145	-0.034	-0.362	-0.436	-0.04	-0.043
-0.068	-0.151	-0.16	-0.054	-0.145	-0.021	-0.306	-0.57	0.005	0.092
-0.041	-0.141	-0.156	-0.056	-0.126	0.021	-0.057	-1.036	0.013	0.313
-0.021	-0.149	-0.124	-0.06	-0.102	0.062	0.208	-1.094	0.012	0.452
-0.015	-0.067	-0.132	-0.054	-0.061	0.068	0.304	-0.457	-0.005	0.44
-0.005	-0.052	-0.184	-0.048	0.052	0.09	0.304	0.14	-0.059	0.423
0.013	-0.182	-0.218	-0.047	0.125	0.114	0.3	0.416	-0.125	0.556
0.007	-0.245	-0.216	-0.043	0.012	0.077	0.271	0.365	-0.224	0.722
-0.021	-0.174	-0.235	-0.038	-0.091	0.035	0.133	-0.261	-0.359	0.738
-0.027	-0.107	-0.339	-0.031	-0.015	0.022	-0.109	-0.573	-0.418	0.784
-0.015	-0.113	-0.438	-0.023	0.081	0.007	-0.24	0.124	-0.4	0.93
0.006	-0.195	-0.413	-0.016	0.089	0.03	-0.186	0.616	-0.433	0.898
0.032	-0.23	-0.364	-0.008	0.082	0.074	-0.107	0.265	-0.504	0.729
0.019	-0.09	-0.359	-0.005	0.056	0.073	0.035	-0.074	-0.444	0.539
-0.028	0.081	-0.309	-0.01	-0.042	0.082	0.3	-0.241	-0.168	0.204
-0.057	0.121	-0.269	-0.016	-0.081	0.117	0.354	-0.558	0.097	-0.079
-0.069	0.134	-0.312	-0.021	-0.011	0.108	0.06	-0.534	0.1	-0.259
-0.068	0.234	-0.363	-0.028	0.002	0.073	-0.129	-0.021	0.026	-0.721
-0.046	0.278	-0.392	-0.03	-0.031	0.062	-0.035	0.157	0.089	-1.069
-0.025	0.175	-0.397	-0.018	-0.033	0.076	0.019	-0.207	0.079	-0.581
-0.024	0.093	-0.363	-0.014	0.011	0.086	0.013	-0.584	-0.048	0.103
-0.034	0.101	-0.342	-0.029	0.229	0.075	0.102	-0.718	0.044	0.078
-0.045	0.095	-0.353	-0.031	0.371	0.07	0.143	-0.4	0.335	-0.245
-0.036	0.072	-0.36	-0.014	0.058	0.079	0.11	0.192	0.456	-0.341
-0.006	0.049	-0.349	-0.014	-0.345	0.088	0.09	0.368	0.324	-0.393
0.013	-0.03	-0.331	-0.031	-0.407	0.101	0.027	0.118	0.135	-0.475
0.014	-0.135	-0.327	-0.038	-0.288	0.127	0.029	0	-0.001	-0.518
-0.006	-0.211	-0.33	-0.032	-0.171	0.147	0.136	0.103	-0.098	-0.614
-0.038	-0.262	-0.32	-0.02	-0.079	0.117	0.065	0.109	-0.177	-0.692
-0.057	-0.253	-0.302	-0.01	-0.037	0.07	-0.211	-0.073	-0.233	-0.599
-0.061	-0.202	-0.289	-0.016	-0.009	0.059	-0.305	-0.242	-0.225	-0.446
-0.037	-0.246	-0.291	-0.028	0.032	0.06	-0.177	-0.304	-0.118	-0.35
0.03	-0.348	-0.29	-0.025	0.047	0.068	-0.184	-0.278	0.016	-0.284
0.06	-0.329	-0.282	-0.026	0.039	0.104	-0.254	-0.125	0.072	-0.255
0.015	-0.263	-0.288	-0.041	0.036	0.113	-0.129	0.061	0.056	-0.25
-0.027	-0.301	-0.296	-0.049	0.051	0.115	-0.069	0.08	0.014	-0.227
-0.036	-0.37	-0.287	-0.045	0.089	0.133	-0.203	-0.025	-0.018	-0.212
-0.047	-0.378	-0.287	-0.036	0.088	0.052	-0.165	-0.058	-0.023	-0.217
-0.051	-0.269	-0.293	-0.03	0.012	-0.062	0.01	-0.021	-0.014	-0.199
-0.034	-0.007	-0.261	-0.027	-0.063	-0.046	0.011	-0.05	0.01	-0.158
-0.049	0.254	-0.214	-0.018	-0.079	0.023	0.002	-0.132	0.033	-0.133
-0.112	0.291	-0.223	-0.012	-0.054	0.055	0.094	-0.13	0.007	-0.121
-0.149	0.125	-0.277	-0.019	-0.014	0.055	0.153	0.009	-0.035	-0.093
-0.146	0.045	-0.311	-0.022	-0.005	0.008	0.124	0.206	-0.032	-0.057
-0.139	0.194	-0.321	-0.01	-0.044	-0.055	-0.012	0.325	-0.007	-0.027
-0.098	0.345	-0.328	-0.007	-0.072	-0.077	-0.044	0.254	0.007	0
-0.023	0.336	-0.319	-0.017	-0.054	-0.054	0.089	0.016	0.006	0.024
0.032	0.29	-0.298	-0.02	-0.017	-0.002	0.114	-0.235	-0.033	0.043
0.048	0.299	-0.291	-0.019	0.004	0.009	0.119	-0.363	-0.096	0.059
0.026	0.261	-0.294	-0.02	0.005	-0.027	0.247	-0.327	-0.124	0.066
0.004	0.107	-0.302	-0.02	-0.014	-0.023	0.311	-0.182	-0.12	0.073
0	-0.032	-0.317	-0.021	-0.027	-0.032	0.271	-0.061	-0.116	0.084
-0.038	-0.049	-0.316	-0.023	-0.006	-0.076	0.199	0.031	-0.112	0.092
-0.093	-0.02	-0.3	-0.019	-0.015	-0.061	0.06	0.166	-0.099	0.099
-0.112	0.006	-0.302	-0.006	-0.07	-0.034	-0.094	0.233	-0.051	0.105
-0.088	0.042	-0.31	0	-0.053	-0.048	-0.148	0.18	0.04	0.116
-0.008	0.033	-0.31	-0.006	-0.044	-0.04	-0.186	0.125	0.084	0.127
0.046	-0.044	-0.31	-0.013	-0.179	-0.027	-0.268	0.125	0.02	0.13
-0.004	-0.112	-0.306	-0.014	-0.234	-0.027	-0.274	0.108	-0.076	0.134
-0.065	-0.124	-0.298	-0.017	-0.096	0.051	-0.258	0.041	-0.131	0.142
-0.068	-0.094	-0.301	-0.023	0.023	0.125	-0.309	0.103	-0.138	0.137
-0.078	-0.056	-0.304	-0.026	0.066	0.059	-0.306	0.329	-0.134	0.128
-0.087	-0.056	-0.287	-0.027	0.095	0.002	-0.179	0.395	-0.137	0.122
-0.018	-0.091	-0.269	-0.023	0.109	0.04	-0.048	0.353	-0.047	0.109
0.08	-0.085	-0.263	-0.019	0.074	0.053	-0.033	0.575	0.133	0.091
0.076	0.008	-0.234	-0.028	-0.034	0.015	-0.032	0.742	0.177	0.083
-0.026	0.09	-0.211	-0.032	-0.096	-0.016	0.018	0.308	0.019	0.082
-0.082	0.059	-0.242	-0.023	-0.023	0.023	-0.044	-0.273	-0.142	0.086
-0.055	-0.025	-0.27	-0.026	0.014	0.099	-0.168	-0.347	-0.188	0.089
-0.022	-0.065	-0.267	-0.036	-0.112	0.113	-0.135	-0.205	-0.171	0.079
-0.017	-0.067	-0.278	-0.033	-0.24	0.116	-0.006	-0.191	-0.173	0.051
-0.081	-0.074	-0.296	-0.022	-0.222	0.169	0.055	-0.185	-0.2	0.014
-0.187	-0.088	-0.29	-0.018	-0.12	0.203	0.104	-0.202	-0.201	0.008
-0.21	-0.079	-0.278	-0.02	-0.044	0.197	0.166	-0.316	-0.185	0.021
-0.139	-0.039	-0.282	-0.017	-0.014	0.176	0.127	-0.401	-0.192	0.008
-0.095	-0.006	-0.287	-0.016	0.008	0.162	-0.019	-0.295	-0.181	-0.001
-0.154	-0.021	-0.285	-0.021	0.055	0.15	-0.137	-0.028	-0.119	0.039
-0.217	-0.079	-0.28	-0.032	0.08	0.122	-0.129	0.199	-0.049	0.084
-0.155	-0.124	-0.26	-0.038	-0.009	0.117	-0.095	0.268	-0.014	0.073
-0.006	-0.108	-0.236	-0.032	-0.122	0.07	-0.106	0.205	-0.024	0.055
0.133	-0.049	-0.242	-0.033	-0.059	-0.12	-0.077	0.141	-0.056	0.068
0.17	-0.02	-0.263	-0.037	0.114	-0.313	-0.056	0.073	-0.095	0.065
0.073	-0.031	-0.276	-0.035	0.113	-0.365	-0.093	-0.162	-0.164	0.042
0.009	-0.008	-0.287	-0.032	-0.065	-0.319	-0.168	-0.379	-0.227	0.01
0.039	0.092	-0.289	-0.027	-0.169	-0.241	-0.234	-0.327	-0.208	-0.067
0.011	0.183	-0.285	-0.022	-0.188	-0.165	-0.173	-0.234	-0.117	-0.125
-0.032	0.174	-0.288	-0.022	-0.226	-0.084	-0.066	-0.266	-0.044	-0.088
0.009	0.101	-0.284	-0.021	-0.211	-0.024	-0.057	-0.316	-0.04	-0.037
0.069	0.044	-0.269	-0.03	-0.121	-0.035	-0.056	-0.337	-0.052	-0.025
0.087	0.035	-0.266	-0.043	-0.005	-0.061	0.028	-0.265	-0.023	-0.015
0.056	0.03	-0.28	-0.045	0.106	-0.015	0.104	-0.091	0.001	-0.014
0.015	0.005	-0.285	-0.044	0.145	0.116	-0.008	0.064	-0.029	-0.033
0.049	-0.014	-0.272	-0.041	0.12	0.257	-0.231	0.153	-0.064	-0.047
0.154	-0.036	-0.264	-0.029	0.092	0.265	-0.317	0.264	-0.066	-0.042
0.209	-0.062	-0.276	-0.019	0.069	0.141	-0.307	0.338	-0.086	-0.008
0.121	-0.058	-0.289	-0.019	0.057	0.05	-0.241	0.184	-0.134	0.02
-0.063	-0.04	-0.291	-0.022	0.039	0.037	-0.051	-0.088	-0.15	0.008
-0.186	-0.046	-0.299	-0.015	-0.003	0.034	0.115	-0.27	-0.143	-0.013
-0.144	-0.078	-0.309	-0.007	-0.027	0.038	0.157	-0.322	-0.149	-0.026
-0.031	-0.101	-0.312	-0.013	-0.021	0.04	0.17	-0.064	-0.149	-0.04
-0.009	-0.109	-0.31	-0.018	-0.028	-0.024	0.144	0.472	-0.145	-0.05
-0.073	-0.117	-0.301	-0.011	-0.072	-0.074	0.052	0.676	-0.149	-0.062
-0.077	-0.126	-0.291	-0.011	-0.113	0.004	0.037	0.413	-0.105	-0.076
0.009	-0.128	-0.292	-0.023	-0.083	0.09	0.053	0.233	-0.018	-0.077
0.035	-0.119	-0.289	-0.024	-0.023	0.081	-0.017	0.219	0.027	-0.078
-0.079	-0.104	-0.273	-0.023	-0.025	0.067	-0.04	0.183	-0.049	-0.093
-0.167	-0.079	-0.273	-0.03	-0.05	0.086	-0.042	0.151	-0.177	-0.105
-0.107	-0.053	-0.289	-0.018	-0.103	0.074	-0.072	0.089	-0.075	-0.109
-0.021	-0.066	-0.292	0.002	-0.243	0.014	0.027	0.02	0.254	-0.119
-0.024	-0.097	-0.286	-0.004	-0.313	-0.031	0.156	0.123	0.293	-0.11
-0.065	-0.115	-0.286	-0.016	-0.185	-0.052	0.084	0.416	-0.082	-0.064
-0.082	-0.115	-0.289	-0.018	0.004	-0.1	-0.113	0.703	-0.377	-0.039
-0.132	-0.084	-0.296	-0.016	0.092	-0.088	-0.196	0.793	-0.436	-0.043
-0.205	-0.049	-0.297	-0.014	0.044	0.084	-0.141	0.506	-0.404	-0.013
-0.183	-0.024	-0.29	-0.022	-0.059	0.252	-0.108	-0.006	-0.254	0.032
-0.066	0.018	-0.282	-0.029	-0.091	0.232	-0.151	-0.312	-0.067	0.032
0.033	0.034	-0.275	-0.022	-0.017	0.134	-0.144	-0.399	-0.012	-0.002
0.066	-0.003	-0.268	-0.017	0.075	0.072	-0.056	-0.454	-0.052	-0.036
0.065	-0.033	-0.265	-0.011	0.099	0.023	-0.078	-0.47	-0.048	-0.061
0.043	-0.039	-0.273	-0.003	0.083	-0.006	-0.196	-0.54	0.043	-0.06
-0.002	-0.061	-0.276	-0.012	0.06	-0.031	-0.238	-0.682	0.105	-0.025
-0.022	-0.096	-0.272	-0.028	-0.011	-0.077	-0.28	-0.561	0.043	0.003
0.013	-0.112	-0.272	-0.038	-0.065	-0.077	-0.339	-0.136	-0.074	0.02
0.06	-0.086	-0.268	-0.043	0.005	-0.04	-0.284	0.19	-0.178	0.055
0.089	-0.037	-0.272	-0.04	0.106	-0.054	-0.224	0.283	-0.237	0.099
0.093	-0.034	-0.275	-0.033	0.11	-0.052	-0.221	0.24	-0.171	0.139
0.032	-0.083	-0.268	-0.031	0.047	0.041	-0.168	0.097	-0.012	0.145
-0.054	-0.098	-0.279	-0.034	-0.021	0.147	-0.137	-0.094	0.092	0.096
-0.061	-0.04	-0.288	-0.028	-0.06	0.209	-0.067	-0.232	0.122	0.053
-0.018	0.044	-0.275	-0.017	-0.048	0.234	0.089	-0.27	0.079	0.082
0.001	0.105	-0.267	-0.018	-0.017	0.22	0.068	-0.271	-0.05	0.128
0.006	0.087	-0.273	-0.026	-0.019	0.168	-0.039	-0.261	-0.085	0.1
0.015	-0.005	-0.279	-0.027	-0.048	0.117	0.014	-0.218	0.037	0.037
0.042	-0.062	-0.28	-0.03	-0.058	0.129	0.058	-0.181	0.105	0.013
0.059	-0.043	-0.281	-0.033	-0.044	0.205	0.121	-0.137	0.061	-0.002
0.033	-0.016	-0.288	-0.032	-0.037	0.24	0.343	-0.046	0.016	-0.034
0.01	0.008	-0.3	-0.035	-0.036	0.165	0.476	0.032	-0.008	-0.046
0.008	0.049	-0.309	-0.038	-0.032	0.044	0.425	0.067	-0.029	-0.036
-0.01	0.068	-0.307	-0.04	-0.035	-0.022	0.345	0.117	-0.036	-0.045
-0.037	0.049	-0.302	-0.036	-0.031	-0.021	0.278	0.171	-0.036	-0.053
-0.038	0.033	-0.305	-0.028	-0.001	-0.022	0.206	0.077	-0.043	-0.002
-0.009	0.026	-0.311	-0.034	0.022	-0.065	0.114	-0.133	-0.024	0.049
0.007	-0.002	-0.317	-0.04	0.014	-0.098	0.086	-0.135	0.073	-0.002
0	-0.024	-0.319	-0.028	0.015	-0.045	0.149	0.096	0.151	-0.077
-0.002	-0.016	-0.304	-0.024	0.034	0.028	0.183	0.199	0.044	-0.067
-0.002	-0.007	-0.282	-0.034	0.042	-0.012	0.182	0.034	-0.17	-0.018
-0.003	-0.008	-0.274	-0.038	0.035	-0.085	0.201	-0.23	-0.25	0
-0.005	-0.01	-0.279	-0.033	0.012	-0.067	0.189	-0.294	-0.21	-0.027
-0.005	-0.021	-0.286	-0.03	-0.011	-0.044	0.14	-0.047	-0.225	-0.125
-0.003	-0.022	-0.288	-0.033	-0.002	-0.039	0.154	0.202	-0.304	-0.216
-0.014	-0.007	-0.275	-0.03	0.025	0.017	0.162	0.228	-0.297	-0.188
-0.028	-0.008	-0.256	-0.024	0.027	0.03	0.064	0.168	-0.06	-0.111
-0.013	-0.059	-0.26	-0.023	0.002	0.008	-0.014	0.138	0.166	-0.059
-0.005	-0.129	-0.279	-0.021	-0.012	0.094	0.021	0.064	-0.011	-0.005
-0.04	-0.159	-0.292	-0.018	0.009	0.161	0.027	-0.051	-0.287	0.031
-0.064	-0.164	-0.302	-0.02	0.044	0.089	-0.154	-0.107	-0.191	0.027
-0.036	-0.15	-0.304	-0.028	0.06	0.008	-0.344	-0.169	0.035	-0.009
-0.013	-0.079	-0.301	-0.033	0.049	-0.037	-0.339	-0.298	0.071	-0.068
-0.029	-0.001	-0.299	-0.026	0.039	-0.052	-0.277	-0.292	0.033	-0.087
-0.039	-0.003	-0.291	-0.016	0.064	-0.036	-0.222	-0.102	0.091	0.007
-0.035	-0.075	-0.281	-0.02	0.071	-0.013	-0.148	0.01	0.191	0.139
-0.034	-0.149	-0.277	-0.021	0.004	0.098	-0.072	-0.005	0.197	0.156
-0.034	-0.195	-0.273	-0.012	-0.023	0.244	-0.032	-0.077	0.169	0.043
-0.033	-0.229	-0.276	-0.018	-0.01	0.206	-0.203	-0.219	0.203	-0.113
-0.032	-0.212	-0.282	-0.024	-0.166	0.08	-0.41	-0.259	0.195	-0.18
-0.027	-0.123	-0.285	-0.014	-0.321	0.064	-0.317	-0.145	0.084	-0.093
-0.037	-0.044	-0.284	-0.017	-0.141	0.05	-0.232	-0.05	-0.021	-0.001
-0.048	-0.01	-0.282	-0.03	0.169	-0.062	-0.297	0.037	-0.05	-0.038
-0.034	0.019	-0.275	-0.028	0.333	-0.123	-0.222	0.135	-0.074	-0.121
-0.023	0.05	-0.27	-0.025	0.375	-0.052	-0.147	0.151	-0.151	-0.143
-0.024	0.061	-0.277	-0.025	0.304	0.001	-0.216	0.162	-0.209	-0.13
-0.021	0.044	-0.287	-0.003	0.17	-0.046	-0.415	0.237	-0.169	-0.141
-0.029	0.028	-0.286	0.018	0.09	-0.048	-0.619	0.224	0.03	-0.167
-0.036	0.03	-0.281	0.008	0.075	0.032	-0.506	0.096	0.218	-0.154
-0.034	0.025	-0.281	-0.01	0.085	-0.004	-0.317	-0.012	0.054	-0.126
-0.033	0.012	-0.283	-0.013	0.087	-0.198	-0.349	-0.168	-0.302	-0.162
-0.02	0.017	-0.29	-0.014	0.032	-0.373	-0.319	-0.336	-0.462	-0.201
-0.016	0.029	-0.29	-0.017	-0.114	-0.447	-0.223	-0.252	-0.477	-0.079
-0.036	0.027	-0.282	-0.021	-0.29	-0.362	-0.205	-0.011	-0.545	0.163
-0.043	0.023	-0.279	-0.023	-0.476	-0.104	-0.052	0.139	-0.537	0.18
-0.036	0.025	-0.281	-0.023	-0.684	0.13	0.102	0.176	-0.077	-0.099
-0.036	0.014	-0.279	-0.026	-0.739	0.187	-0.028	0.095	0.526	-0.186
-0.036	-0.004	-0.267	-0.025	-0.662	0.147	-0.137	-0.033	0.681	0.006
-0.023	-0.002	-0.262	-0.027	-0.721	0.093	-0.09	-0.071	0.731	0.069
-0.013	0.004	-0.276	-0.029	-0.809	0.013	-0.142	-0.068	0.628	-0.005
-0.012	-0.013	-0.288	-0.017	-0.747	-0.03	-0.232	-0.088	0.003	-0.172
-0.009	-0.026	-0.287	-0.017	-0.608	0.032	-0.25	-0.102	-0.322	-0.288
-0.015	-0.028	-0.289	-0.029	-0.385	0.092	-0.218	-0.109	-0.095	0.16
-0.023	-0.037	-0.295	-0.028	-0.053	0.091	-0.073	-0.034	-0.105	0.904
-0.02	-0.025	-0.287	-0.025	0.295	0.152	0.076	0.114	-0.301	1.195
-0.015	0.006	-0.276	-0.03	0.447	0.294	0.088	0.247	-0.314	1.05
-0.012	0.008	-0.287	-0.044	0.319	0.476	0.16	0.488	-0.283	0.477
-0.021	-0.018	-0.303	-0.055	0.169	0.607	0.354	0.76	-0.256	-0.474
-0.025	-0.031	-0.295	-0.04	0.147	0.446	0.38	0.749	-0.299	-0.879
-0.021	-0.023	-0.275	-0.027	0.188	0.149	0.237	0.653	-0.794	-0.436
-0.029	-0.022	-0.273	-0.031	0.323	0.087	0.24	0.61	-1.645	0.056
-0.026	-0.027	-0.283	-0.02	0.436	0.166	0.372	0.146	-1.904	0.452
-0.014	-0.016	-0.282	-0.004	0.362	0.232	0.339	-0.419	-1.321	1.092
-0.014	-0.009	-0.273	-0.007	0.279	0.281	0.262	-0.365	-0.707	1.659
0.002	-0.032	-0.271	-0.015	0.392	0.23	0.329	-0.229	-0.106	1.813
-0.002	-0.052	-0.281	-0.016	0.559	-0.014	0.26	-0.423	0.499	1.573
-0.035	-0.041	-0.29	-0.019	0.554	-0.319	-0.028	-0.256	0.479	0.947
-0.029	-0.026	-0.29	-0.022	0.453	-0.41	-0.225	0.288	0.176	-0.002
-0.008	-0.032	-0.29	-0.021	0.421	-0.339	-0.169	0.402	0.051	-0.949
-0.02	-0.036	-0.289	-0.026	0.343	-0.23	-0.016	0.089	-0.069	-1.247
-0.031	-0.019	-0.287	-0.036	0.067	-0.125	0.046	-0.044	-0.082	-0.884
-0.015	-0.019	-0.292	-0.041	-0.37	-0.185	0.019	0.046	-0.047	-0.762
-0.002	-0.038	-0.302	-0.044	-0.866	-0.215	0.012	0.105	-0.139	-1.003
-0.003	-0.045	-0.302	-0.042	-1.31	0.005	0.124	0.137	-0.057	-1.101
-0.001	-0.05	-0.303	-0.036	-1.595	0.071	0.242	0.212	0.377	-1.095
0.003	-0.055	-0.31	-0.03	-1.67	-0.182	0.15	0.235	0.524	-0.74
0.005	-0.046	-0.312	-0.028	-1.498	-0.386	0.016	0.048	0.05	0.062
0.006	-0.036	-0.299	-0.031	-1.061	-0.301	0.045	-0.262	-0.133	0.389
0.009	-0.037	-0.281	-0.035	-0.484	0.025	-0.005	-0.441	0.301	0.133
0.015	-0.034	-0.268	-0.036	0.081	0.202	-0.193	-0.448	0.522	0.044
0.006	-0.022	-0.26	-0.032	0.622	0.152	-0.233	-0.364	0.352	-0.027
-0.004	-0.011	-0.256	-0.029	1.012	0.324	-0.139	-0.203	0.196	-0.276
0.01	-0.007	-0.262	-0.035	1.088	0.723	-0.088	-0.028	0.106	-0.364
0.026	-0.014	-0.262	-0.042	0.956	0.925	-0.068	0.04	0.071	-0.318
0.018	-0.041	-0.25	-0.044	0.683	0.863	-0.121	-0.029	0.122	-0.316
-0.001	-0.061	-0.258	-0.036	0.381	0.835	-0.259	-0.107	0.145	-0.323
-0.009	-0.069	-0.282	-0.016	0.375	0.871	-0.314	-0.065	0.065	-0.294
0.006	-0.098	-0.287	-0.011	0.376	0.828	-0.336	-0.092	-0.008	-0.228
0.021	-0.119	-0.287	-0.021	-0.099	0.788	-0.415	-0.348	-0.016	-0.16
0.01	-0.094	-0.29	-0.024	-0.581	0.64	-0.428	-0.507	-0.053	-0.112
-0.007	-0.058	-0.279	-0.022	-0.703	0.504	-0.353	-0.429	-0.054	-0.049
0.017	-0.02	-0.257	-0.024	-0.796	0.702	-0.247	-0.316	0.107	0.024
0.053	0.015	-0.252	-0.024	-0.873	0.948	-0.171	-0.129	0.243	0.058
0.041	0.031	-0.264	-0.023	-0.754	1.091	-0.13	0.013	0.184	0.043
0.011	0.025	-0.268	-0.027	-0.516	1.199	-0.057	-0.094	0.07	0.013
0.001	0.003	-0.267	-0.028	-0.284	1.077	-0.078	-0.093	0.005	-0.003
-0.015	-0.017	-0.286	-0.023	-0.18	0.834	-0.212	0.209	-0.047	-0.004
-0.03	-0.031	-0.317	-0.016	-0.089	0.623	-0.244	0.339	-0.082	0.008
-0.008	-0.049	-0.334	-0.013	0.259	0.445	-0.195	0.112	-0.095	0.032
0.021	-0.069	-0.34	-0.02	0.747	0.624	-0.119	-0.08	-0.104	0.054
0.022	-0.09	-0.341	-0.028	1.079	0.632	0.118	-0.097	-0.113	0.064
0.03	-0.089	-0.337	-0.024	1.134	-1.266	0.372	-0.056	-0.099	0.065
0.037	-0.054	-0.335	-0.018	0.91	-4.258	0.376	0.089	-0.04	0.067
0.003	-0.011	-0.331	-0.013	0.662	-4.998	0.236	0.165	0.027	0.071
-0.057	-0.008	-0.318	-0.006	0.621	-3.621	0.155	0.023	0.063	0.064
-0.092	-0.037	-0.31	-0.006	0.576	-2.723	0.05	0	0.056	0.066
-0.085	-0.038	-0.309	-0.015	0.37	-2.148	-0.055	0.273	-0.005	0.067
-0.077	-0.015	-0.297	-0.025	0.253	-1.025	0.078	0.687	-0.065	-0.045
-0.086	-0.012	-0.291	-0.027	0.343	0.045	0.184	0.999	-0.128	-0.263
-0.08	-0.021	-0.319	-0.023	0.453	0.634	0.097	0.856	-0.307	-0.437
-0.073	-0.033	-0.353	-0.017	0.465	0.735	0.253	0.163	-0.578	-0.487
-0.083	-0.049	-0.366	-0.013	0.409	0.561	0.511	-0.544	-0.752	-0.425
-0.081	-0.059	-0.37	-0.016	0.321	0.644	0.462	-0.691	-0.745	-0.32
-0.069	-0.06	-0.365	-0.022	0.222	0.954	0.299	-0.436	-0.555	-0.172
-0.059	-0.067	-0.352	-0.028	0.152	0.933	0.214	-0.213	-0.156	0.048
-0.047	-0.068	-0.331	-0.017	0.17	0.588	0.074	-0.103	0.133	0.216
-0.055	-0.053	-0.302	-0.002	0.25	0.086	-0.167	-0.09	0.01	0.264
-0.049	-0.042	-0.284	-0.005	0.266	-0.644	-0.362	-0.191	-0.092	0.263
-0.006	-0.05	-0.276	-0.017	0.162	-1.076	-0.442	-0.279	0.054	0.229
-0.025	-0.06	-0.266	-0.019	0.007	-0.792	-0.416	-0.222	0.073	0.155
-0.128	-0.061	-0.254	-0.012	-0.071	-0.292	-0.271	-0.073	-0.039	0.094
-0.192	-0.058	-0.253	-0.011	-0.082	0.189	-0.051	0.067	-0.071	0.078
-0.185	-0.049	-0.278	-0.019	-0.154	0.7	0.135	0.154	-0.082	0.076
-0.18	-0.037	-0.305	-0.02	-0.207	0.757	0.203	0.142	-0.101	0.093
-0.205	-0.03	-0.297	-0.008	-0.121	0.381	0.258	0.058	-0.088	0.197
-0.236	-0.034	-0.267	0.003	-0.084	0.264	0.315	-0.148	-0.069	0.288
-0.223	-0.042	-0.249	-0.002	-0.248	0.364	0.184	-0.495	-0.051	0.288
-0.17	-0.041	-0.248	-0.009	-0.457	0.225	-0.003	-0.466	-0.035	0.358
-0.141	-0.032	-0.252	-0.006	-0.622	0.026	-0.06	0.013	-0.054	0.368
-0.118	-0.022	-0.256	-0.007	-0.771	0.079	-0.05	0.335	-0.095	0.059
-0.087	-0.006	-0.262	-0.013	-0.724	0.257	0.079	0.55	-0.083	-0.316
-0.094	0.003	-0.263	-0.006	-0.48	0.346	0.234	0.646	-0.012	-0.538
-0.127	-0.014	-0.266	0.001	-0.436	0.309	0.102	0.359	0.002	-0.49
-0.197	-0.033	-0.276	-0.011	-0.864	0.313	-0.186	0.142	-0.045	-0.001
-0.346	-0.036	-0.255	-0.029	-1.745	0.507	-0.266	0.029	-0.024	0.446
-0.483	-0.03	-0.208	-0.037	-2.63	0.711	-0.147	-0.298	0.14	0.38
-0.533	-0.028	-0.164	-0.043	-2.74	0.668	-0.099	-0.351	0.516	0.079
-0.502	-0.028	-0.131	-0.046	-2.029	0.264	-0.255	-0.019	0.828	-0.213
-0.456	-0.015	-0.111	-0.045	-1.286	-0.289	-0.463	0.169	0.485	-0.455
-0.48	0	-0.099	-0.041	-0.947	-0.426	-0.588	0.25	-0.22	-0.603
-0.424	-0.002	-0.095	-0.037	-0.694	-0.044	-0.574	0.387	-0.443	-0.64
-0.223	-0.008	-0.112	-0.038	-0.206	0.298	-0.385	0.273	-0.299	-0.322
-0.109	0.001	-0.144	-0.037	0.386	0.324	-0.197	-0.215	-0.27	0.475
-0.101	0.008	-0.164	-0.033	0.94	0.284	-0.185	-0.625	-0.273	1.241
-0.073	0.005	-0.163	-0.042	1.296	0.304	-0.235	-0.621	-0.185	1.387
-0.071	0.013	-0.14	-0.047	1.338	0.205	-0.124	-0.379	-0.081	0.908
-0.16	0.031	-0.076	-0.029	1.294	-0.132	0.059	-0.104	-0.013	0.199
-0.268	0.051	0.019	-0.025	0.982	-0.495	0.117	0.069	0	-0.328
-0.01	0.06	0.079	-0.04	0.337	-0.622	0.218	0.051	-0.017	-0.478
0.948	0.049	0.084	-0.037	0.109	-0.548	0.388	-0.043	-0.041	-0.36
1.847	0.051	0.072	-0.019	0.395	-0.439	0.375	-0.078	-0.082	-0.196
1.36	0.095	0.029	-0.009	0.649	-0.421	0.249	-0.096	-0.119	-0.099
-0.195	0.144	-0.052	0.008	0.8	-0.463	0.144	-0.201	-0.134	-0.069
-1.038	0.156	-0.121	-0.009	0.867	-0.402	0.034	-0.203	-0.139	-0.073
-0.629	0.135	-0.208	-0.112	0.824	-0.096	-0.076	0.162	-0.135	-0.075
-0.006	0.098	-0.348	-0.164	0.766	0.633	-0.138	0.546	-0.115	-0.056
0.105	0.001	-0.483	-0.091	0.653	1.344	-0.003	0.546	-0.111	-0.044
-0.057	-0.108	-0.583	-0.018	0.513	1.211	0.312	0.364	-0.149	-0.051
0.045	-0.091	-0.614	0.03	0.451	0.598	0.491	0.105	-0.183	-0.049
0.352	-0.06	-0.616	0.097	0.341	0.304	0.339	-0.215	-0.177	-0.031
0.488	-0.203	-0.677	0.161	0.162	0.202	-0.023	-0.274	-0.163	-0.011
0.533	-0.356	-0.654	0.198	0.074	0.064	-0.248	-0.118	-0.169	-0.002
0.648	-0.211	-0.403	0.151	-0.021	0.023	-0.233	-0.056	-0.179	-0.001
0.767	0.243	-0.104	0.001	-0.185	0.049	-0.278	-0.049	-0.155	-0.005
0.669	0.523	-0.04	-0.135	-0.201	-0.043	-0.437	-0.023	-0.108	-0.012
0.274	-0.124	-0.237	-0.189	-0.052	-0.209	-0.471	-0.023	-0.079	-0.023
0.027	-1.757	-0.401	-0.219	0.054	-0.267	-0.403	-0.029	-0.077	-0.039
-0.012	-2.744	-0.271	-0.238	0.048	-0.233	-0.485	-0.027	-0.088	-0.049
-0.188	-1.384	-0.112	-0.191	-0.028	-0.153	-0.698	-0.031	-0.096	-0.04
-0.086	1.205	-0.478	-0.116	-0.099	0.014	-0.83	-0.019	-0.096	-0.034
0.469	2.238	-1.223	-0.087	-0.107	0.139	-0.927	0	-0.102	-0.037
0.811	1.014	-1.638	-0.101	-0.081	0.155	-1.028	-0.008	-0.108	-0.036
0.638	-0.26	-1.68	-0.096	-0.044	0.171	-1.049	-0.02	-0.11	-0.029
0.072	0.354	-1.711	-0.103	-0.014	0.292	-0.953	-0.006	-0.113	-0.016
-0.51	1.601	-1.407	-0.261	-0.031	0.519	-0.727	0.011	-0.117	-0.001
-0.685	1.462	-0.545	-0.429	-0.067	0.319	-0.408	0.01	-0.118	0.001
-0.546	0.388	0.241	-0.278	-0.079	-0.332	0.064	0.004	-0.113	-0.009
-0.155	-0.457	0.528	0.107	-0.081	-0.557	0.558	0.001	-0.106	-0.026
0.488	-0.994	0.461	0.371	-0.083	-0.535	0.633	0	-0.098	-0.037
0.913	-0.929	0.192	0.419	-0.084	-0.247	0.52	0	-0.095	-0.028
0.596	0.133	-0.099	0.367	-0.068	0.878	0.724	0.004	-0.097	-0.012
-0.453	0.648	-0.44	0.309	-0.04	1.283	0.76	0.014	-0.095	-0.009
-1.346	-0.771	-0.995	0.25	-0.017	0.547	0.378	0.012	-0.104	-0.015
-1.283	-2.225	-1.346	0.214	-0.015	0.571	0.252	-0.002	-0.118	-0.02
-0.697	-2.031	-1.039	0.257	-0.052	0.965	0.366	-0.005	-0.106	-0.022
-0.024	-0.894	-0.292	0.279	-0.085	0.496	0.221	-0.005	-0.087	-0.019
0.739	0.363	0.366	0.192	-0.079	-0.783	0.007	-0.022	-0.072	-0.02
1.11	0.889	0.306	0.079	-0.069	-2.27	-0.052	-0.044	-0.047	-0.041
0.902	0.875	-0.33	-0.17	-0.073	-2.528	-0.244	-0.052	-0.036	-0.074
0.582	1.297	-0.318	-0.601	-0.089	-1.337	-0.489	-0.052	-0.033	-0.097
0.511	1.124	0.486	-0.77	-0.108	0.086	-0.416	-0.064	-0.021	-0.097
0.748	-0.444	0.634	-0.47	-0.116	1.215	-0.209	-0.089	-0.008	-0.083
0.92	-1.881	-0.167	-0.037	-0.107	1.946	-0.042	-0.106	-0.003	-0.076
0.778	-1.779	-0.671	0.233	-0.094	2.078	0.143	-0.098	-0.025	-0.064
0.744	-0.447	-0.473	0.25	-0.095	0.917	0.326	-0.077	-0.061	-0.043
0.772	0.75	0.033	0.078	-0.117	-1.488	0.553	-0.062	-0.072	-0.035
0.262	1.141	0.54	-0.128	-0.139	-2.779	0.654	-0.04	-0.07	-0.032
-0.675	1.215	0.573	-0.281	-0.153	-1.673	0.526	-0.009	-0.077	-0.027
-1.396	1.126	0.228	-0.334	-0.17	-0.013	0.482	0.009	-0.072	-0.04
-1.425	0.569	0.057	-0.257	-0.192	0.772	0.523	0.016	-0.043	-0.049
-0.986	-0.1	-0.02	-0.116	-0.22	1.045	0.355	0.013	-0.009	-0.04
-0.85	-0.413	-0.187	-0.005	-0.237	0.989	0.069	-0.004	0.017	-0.043
-1.084	-0.459	-0.274	0.049	-0.231	0.545	0.136	-0.014	0.033	-0.06
-1.125	-0.382	-0.295	0.054	-0.211	0.356	0.725	-0.02	0.037	-0.076
-0.803	-0.38	-0.362	0.027	-0.185	0.335	1.207	-0.035	0.037	-0.09
-0.424	-0.434	-0.387	0.005	-0.162	-0.177	0.992	-0.046	0.046	-0.089
-0.216	-0.262	-0.352	-0.015	-0.151	-0.528	0.441	-0.062	0.067	-0.087
-0.048	-0.227	-0.349	-0.044	-0.152	-0.284	0.143	-0.094	0.08	-0.094
0.074	-0.714	-0.389	-0.049	-0.152	0.094	0.028	-0.111	0.077	-0.095
-0.078	-1.065	-0.36	-0.028	-0.14	0.401	-0.207	-0.096	0.074	-0.089
-0.331	-0.662	-0.196	-0.007	-0.126	0.412	-0.46	-0.083	0.058	-0.088
-0.362	0.107	-0.025	0.016	-0.125	0.149	-0.458	-0.077	0.02	-0.094
-0.235	0.611	0.035	0.034	-0.102	-0.022	-0.33	-0.045	-0.013	-0.095
-0.115	0.649	0.013	0.029	-0.041	-0.072	-0.458	-0.015	-0.033	-0.082
-0.01	0.444	-0.057	0.032	0.01	-0.131	-0.782	-0.035	-0.036	-0.071
0.053	0.177	-0.159	0.043	0.018	-0.17	-0.955	-0.064	-0.029	-0.064
0.024	-0.281	-0.295	0.033	0.003	-0.186	-0.889	-0.081	-0.01	-0.053
-0.026	-0.607	-0.564	0.011	-0.018	-0.162	-0.653	-0.09	0.023	-0.058
0.006	-0.217	-0.921	-0.004	-0.044	-0.1	-0.396	-0.007	0.035	-0.064
0.087	0.609	-1.044	-0.01	-0.069	-0.085	-0.301	0.168	0.011	-0.049
0.16	1.359	-0.841	-0.005	-0.063	-0.085	-0.345	0.291	-0.024	-0.039
0.183	1.831	-0.528	-0.008	-0.047	-0.055	-0.329	0.281	-0.059	-0.036
0.066	1.806	-0.248	-0.016	-0.042	-0.047	-0.127	0.182	-0.1	-0.034
-0.024	1.274	-0.181	-0.006	-0.004	0.006	0.002	0.184	-0.138	-0.044
0.074	0.523	-0.314	0.001	0.056	0.155	-0.133	0.311	-0.156	-0.054
0.107	-0.238	-0.251	-0.001	0.078	0.218	-0.203	0.254	-0.147	-0.059
-0.023	-1.296	-0.107	0.009	0.073	0.164	-0.156	0.045	-0.134	-0.073
-0.109	-2.422	-0.296	0.007	0.067	0.15	-0.209	0.001	-0.125	-0.086
-0.117	-2.367	-0.413	-0.015	0.06	0.127	-0.254	-0.112	-0.109	-0.087
-0.074	-0.868	-0.206	-0.025	0.042	0.029	-0.24	-0.418	-0.089	-0.077
0.012	0.672	-0.385	-0.025	0.007	-0.07	-0.265	-0.482	-0.062	-0.074
0.046	0.886	-0.798	-0.027	-0.012	-0.142	-0.233	-0.437	-0.021	-0.085
0.04	0.107	-0.477	-0.035	-0.002	-0.15	-0.134	-0.571	0.028	-0.096
0.097	-0.315	0.252	-0.047	0.009	-0.025	-0.077	-0.494	0.082	-0.103
0.174	-0.101	0.493	-0.04	0.014	0.152	0.006	-0.177	0.125	-0.108
0.171	0.147	0.313	-0.03	0.021	0.208	-0.093	0.008	0.124	-0.105
0.088	0.283	0.029	-0.034	0.028	0.095	-0.369	0.134	0.073	-0.097
-0.01	0.37	-0.355	-0.032	0.022	-0.021	-0.28	0.241	0.014	-0.063
-0.052	0.221	-0.628	-0.022	0	0	0.039	0.122	-0.008	0.025
-0.02	-0.143	-0.553	-0.014	-0.032	0.007	0.123	0.038	-0.001	0.097
0.029	-0.354	-0.326	-0.022	-0.09	-0.057	0.076	0.293	-0.01	0.1
0.074	-0.107	-0.192	-0.042	-0.146	-0.02	0.084	0.67	-0.082	0.14
0.085	0.411	-0.187	-0.036	-0.112	0.104	0.108	1.02	-0.217	0.292
0.015	0.592	-0.239	-0.017	-0.018	0.171	0.105	1.108	-0.298	0.471
-0.061	0.175	-0.238	-0.007	0.049	0.093	0.028	0.791	-0.315	0.612
-0.061	-0.469	-0.198	0.01	0.043	-0.037	-0.124	0.502	-0.383	0.789
-0.004	-0.871	-0.151	0.019	-0.041	-0.026	-0.113	0.248	-0.316	0.991
0.059	-0.856	-0.119	0.003	-0.054	0.072	0.222	-0.035	0.031	1.13
0.063	-0.731	-0.163	-0.014	0.065	0.114	0.576	0.344	0.248	1.218
0.011	-0.592	-0.283	-0.006	0.123	0.102	0.603	1.207	0.035	1.179
-0.021	-0.054	-0.456	0.013	0.088	0.034	0.36	1.14	-0.464	0.978
-0.005	0.528	-0.522	0.014	0.173	-0.047	0.071	-0.11	-0.954	0.855
0.003	0.519	-0.386	-0.008	0.32	-0.032	-0.042	-1.114	-1.109	0.943
-0.013	0.219	-0.278	-0.034	0.272	0.079	-0.025	-1.263	-0.933	1.055
-0.023	0.037	-0.281	-0.051	0.041	0.207	-0.109	-1.164	-0.62	1.153
-0.044	-0.038	-0.272	-0.064	-0.334	0.27	-0.153	-1.027	-0.176	1.062
-0.068	-0.036	-0.275	-0.069	-0.713	0.262	0.01	-0.798	0.21	0.052
-0.07	0.008	-0.307	-0.068	-0.662	0.232	0.202	-0.396	0.254	-1.414
-0.067	0.037	-0.325	-0.059	-0.228	0.179	0.259	0.287	0.076	-1.719
-0.057	0.036	-0.322	-0.034	0.047	0.096	0.194	0.997	-0.079	-1.058
-0.032	0.028	-0.321	-0.016	0.082	0.022	0.09	1.22	-0.236	-0.749
-0.026	0.019	-0.345	-0.023	0.122	-0.01	-0.023	0.831	-0.38	-0.825
-0.053	-0.017	-0.362	-0.021	0.144	-0.04	-0.054	0.453	-0.262	-0.837
-0.083	-0.038	-0.348	-0.01	0.12	-0.076	0.136	0.208	0.052	-0.673
-0.079	-0.01	-0.338	-0.021	0.142	-0.051	0.352	-0.221	0.098	-0.36
-0.04	0.005	-0.329	-0.036	0.079	0.03	0.311	-0.44	-0.076	-0.24
-0.031	0.006	-0.31	-0.034	-0.099	0.091	0.152	-0.324	-0.2	-0.391
-0.056	0.039	-0.308	-0.031	-0.088	0.097	0.091	-0.28	-0.552	-0.449
-0.05	0.055	-0.309	-0.028	0.115	0.069	-0.05	-0.504	-0.852	-0.246
-0.042	0.037	-0.301	-0.027	0.174	0.027	-0.382	-0.731	-0.404	0.17
-0.062	0.038	-0.313	-0.037	0.085	0.008	-0.496	-0.557	0.289	0.311
-0.073	0.067	-0.319	-0.045	0.047	-0.004	-0.201	-0.14	0.521	-0.241
-0.063	0.07	-0.305	-0.042	0.043	-0.069	-0.006	0.173	0.413	-0.827
-0.037	0.033	-0.309	-0.031	0.003	-0.106	-0.112	0.228	0.23	-0.904
0.002	0.008	-0.32	-0.028	-0.025	-0.097	-0.169	0.16	0.162	-0.88
0.014	-0.024	-0.318	-0.041	-0.01	-0.137	-0.208	0.108	0.205	-0.894
0.016	-0.113	-0.315	-0.044	-0.023	-0.168	-0.302	-0.153	0.214	-0.727
0.041	-0.202	-0.319	-0.039	-0.081	-0.12	-0.234	-0.578	0.224	-0.509
0.042	-0.233	-0.307	-0.043	-0.068	-0.071	-0.153	-0.813	0.261	-0.399
-0.012	-0.237	-0.28	-0.044	-0.008	-0.106	-0.182	-0.721	0.25	-0.334
-0.079	-0.238	-0.266	-0.043	-0.039	-0.142	-0.141	-0.412	0.193	-0.265
-0.1	-0.212	-0.271	-0.039	-0.116	-0.057	-0.058	-0.134	0.136	-0.21
-0.049	-0.161	-0.295	-0.024	-0.149	0.088	-0.007	-0.029	0.089	-0.164
0.024	-0.146	-0.308	-0.016	-0.165	0.165	0.024	-0.066	0.022	-0.101
0.028	-0.176	-0.295	-0.016	-0.17	0.177	-0.108	-0.069	-0.058	-0.046
-0.022	-0.173	-0.309	-0.024	-0.134	0.183	-0.359	0.161	-0.085	-0.017
-0.035	-0.135	-0.327	-0.036	-0.068	0.172	-0.392	0.438	-0.066	0.022
-0.025	-0.13	-0.303	-0.03	0.003	0.142	-0.179	0.419	-0.056	0.073
-0.04	-0.136	-0.284	-0.015	0.041	0.117	0.027	0.185	-0.046	0.109
-0.042	-0.091	-0.281	-0.018	0.059	0.105	0.127	0.016	-0.026	0.124
-0.022	-0.014	-0.268	-0.025	0.166	0.133	0.115	-0.082	-0.006	0.124
-0.015	0.038	-0.262	-0.019	0.276	0.162	0.068	-0.165	0.016	0.111
-0.007	0.068	-0.272	-0.008	0.128	0.119	0.084	-0.138	0.016	0.108
-0.005	0.117	-0.297	-0.008	-0.155	0.064	0.063	-0.14	-0.023	0.13
-0.027	0.156	-0.319	-0.012	-0.205	0.076	-0.047	-0.25	-0.067	0.155
-0.008	0.126	-0.304	-0.004	-0.064	0.11	-0.145	-0.241	-0.102	0.159
0.093	0.036	-0.27	0.001	0.02	0.1	-0.228	-0.105	-0.13	0.153
0.172	-0.058	-0.27	-0.014	0.032	0.08	-0.275	-0.026	-0.13	0.15
0.104	-0.094	-0.291	-0.025	-0.007	0.085	-0.262	-0.043	-0.108	0.144
-0.016	-0.079	-0.292	-0.024	-0.095	0.066	-0.259	-0.013	-0.078	0.144
-0.024	-0.022	-0.286	-0.017	-0.112	0.051	-0.167	0.042	-0.039	0.15
0.03	0.072	-0.275	-0.012	-0.044	0.113	0.047	-0.081	-0.018	0.145
0.046	0.056	-0.251	-0.014	-0.002	0.138	0.118	-0.254	-0.034	0.151
-0.002	-0.106	-0.231	-0.013	-0.005	0.067	-0.033	-0.208	-0.046	0.164
-0.116	-0.189	-0.237	-0.006	-0.024	0.051	-0.17	0.004	-0.033	0.147
-0.204	-0.137	-0.255	-0.014	-0.051	0.072	-0.213	0.097	-0.019	0.122
-0.149	-0.077	-0.258	-0.027	-0.057	0.008	-0.291	-0.034	-0.009	0.115
-0.001	0.001	-0.258	-0.022	-0.039	-0.049	-0.31	-0.091	-0.02	0.119
0.086	0.11	-0.265	-0.012	-0.03	-0.01	-0.165	0.136	-0.046	0.121
0.085	0.145	-0.267	-0.023	-0.027	0.029	-0.044	0.371	-0.064	0.116
0.073	0.076	-0.268	-0.029	-0.03	0.033	-0.007	0.435	-0.093	0.123
0.021	0.011	-0.276	-0.014	-0.072	0.054	-0.005	0.475	-0.084	0.125
-0.064	0.015	-0.286	-0.016	-0.035	0.053	-0.099	0.414	0.058	0.099
-0.061	0.038	-0.3	-0.028	0.19	0.041	-0.194	0.111	0.218	0.072
-0.002	0.04	-0.312	-0.016	0.288	0.095	-0.207	-0.151	0.22	0.055
0.008	0.035	-0.301	-0.006	-0.01	0.131	-0.228	-0.137	0.115	0.039
-0.033	0.006	-0.282	-0.022	-0.324	0.076	-0.145	-0.023	0.001	0.04
-0.128	-0.09	-0.273	-0.036	-0.347	0.062	0.049	0.206	-0.127	0.052
-0.242	-0.24	-0.258	-0.036	-0.256	0.125	0.102	0.605	-0.229	0.053
-0.249	-0.376	-0.244	-0.035	-0.144	0.132	0.149	0.706	-0.237	0.052
-0.128	-0.438	-0.254	-0.038	-0.011	0.017	0.317	0.237	-0.179	0.057
0.004	-0.384	-0.272	-0.045	0.05	-0.182	0.34	-0.283	-0.125	0.057
0.093	-0.208	-0.282	-0.05	0.005	-0.31	0.207	-0.357	-0.096	0.05
0.138	0.014	-0.302	-0.043	-0.08	-0.278	0.146	-0.184	-0.081	0.039
0.119	0.168	-0.325	-0.033	-0.105	-0.227	0.237	-0.154	-0.087	0.034
0.017	0.23	-0.334	-0.035	-0.07	-0.239	0.367	-0.267	-0.119	0.037
-0.146	0.245	-0.312	-0.041	-0.033	-0.27	0.366	-0.243	-0.153	0.028
-0.236	0.244	-0.271	-0.037	-0.009	-0.306	0.222	0.098	-0.133	0.026
-0.19	0.232	-0.253	-0.033	0.014	-0.337	0.09	0.49	-0.03	0.045
-0.115	0.201	-0.253	-0.039	0.083	-0.327	0.022	0.564	0.066	0.044
-0.041	0.173	-0.25	-0.041	0.134	-0.206	-0.016	0.375	0.059	0.02
0.002	0.168	-0.259	-0.031	0.029	0.011	0.026	0.045	0.003	0.009
-0.055	0.079	-0.281	-0.022	-0.137	0.164	0.062	-0.436	-0.037	0.008
-0.121	-0.163	-0.298	-0.022	-0.219	0.157	-0.024	-0.648	-0.068	-0.006
-0.134	-0.354	-0.301	-0.023	-0.214	0.093	-0.067	-0.33	-0.101	-0.019
-0.104	-0.304	-0.299	-0.023	-0.161	0.158	0.037	-0.081	-0.15	-0.01
-0.02	-0.105	-0.301	-0.026	-0.104	0.311	0.139	0.02	-0.2	0
0.013	0.074	-0.296	-0.021	-0.045	0.369	0.153	0.484	-0.214	-0.005
-0.037	0.175	-0.284	-0.007	0.028	0.321	0.13	0.914	-0.208	-0.009
-0.061	0.205	-0.285	-0.006	0.081	0.237	0.107	0.696	-0.258	-0.019
-0.022	0.194	-0.294	-0.012	0.085	0.159	0.06	0.027	-0.356	-0.038
0.03	0.178	-0.293	-0.009	0.075	0.119	-0.051	-0.461	-0.385	-0.054
0.019	0.147	-0.284	-0.006	0.075	0.12	-0.146	-0.307	-0.319	-0.068
-0.041	0.101	-0.288	-0.003	0.044	0.151	-0.131	0.123	-0.249	-0.071
-0.051	0.07	-0.296	-0.006	-0.032	0.136	-0.108	0.037	-0.224	-0.065
-0.035	0.054	-0.295	-0.016	-0.084	0.065	-0.176	-0.516	-0.204	-0.078
0.004	0.006	-0.291	-0.019	-0.049	0.06	-0.206	-0.816	-0.158	-0.092
0.093	-0.086	-0.288	-0.022	0.011	0.098	-0.124	-0.613	-0.12	-0.086
0.069	-0.132	-0.28	-0.021	-0.01	0.065	-0.117	-0.334	-0.11	-0.079
-0.11	-0.139	-0.264	-0.02	-0.06	0.012	-0.184	-0.322	-0.11	-0.073
-0.279	-0.189	-0.259	-0.03	-0.054	0.021	-0.156	-0.296	-0.103	-0.066
-0.279	-0.239	-0.264	-0.037	-0.027	0.046	-0.128	0.021	-0.071	-0.07
-0.093	-0.245	-0.264	-0.035	-0.019	0.038	-0.15	0.343	-0.029	-0.071
0.067	-0.265	-0.276	-0.038	-0.007	0.033	-0.14	0.339	-0.013	-0.062
0.134	-0.279	-0.288	-0.041	0.007	0.05	-0.12	0.124	-0.022	-0.052
0.178	-0.181	-0.279	-0.035	0.014	0.06	-0.096	-0.058	-0.042	-0.034
0.113	-0.009	-0.27	-0.025	0.026	0.058	-0.074	-0.166	-0.059	-0.02
0.038	0.08	-0.277	-0.022	0.034	0.04	-0.125	-0.137	-0.035	-0.026
0.088	0.078	-0.289	-0.021	0.012	0.013	-0.185	-0.028	0.041	-0.032
0.102	0.074	-0.3	-0.01	-0.03	0.012	-0.066	-0.118	0.108	-0.029
0.032	0.08	-0.307	-0.01	-0.072	0.035	0.09	-0.298	0.121	-0.029
-0.04	0.08	-0.311	-0.023	-0.102	0.053	0.036	-0.164	0.091	-0.027
-0.055	0.051	-0.31	-0.024	-0.106	0.033	-0.071	0.136	0.026	-0.018
0.08	0.003	-0.297	-0.015	-0.099	-0.008	-0.094	0.219	-0.033	-0.01
0.222	-0.008	-0.283	-0.011	-0.094	-0.017	-0.126	0.129	-0.046	0.002
0.136	-0.005	-0.288	-0.019	-0.073	-0.002	-0.148	0.076	-0.059	0.012
-0.038	-0.036	-0.3	-0.031	-0.035	0.007	-0.139	0.136	-0.078	0.011
-0.063	-0.08	-0.302	-0.025	0.016	0.01	-0.222	0.157	-0.063	0.008
0.009	-0.104	-0.298	-0.02	0.083	0.014	-0.324	0.023	-0.052	0.006
0.041	-0.101	-0.296	-0.03	0.117	0.035	-0.292	0.017	-0.078	0.007
0.049	-0.095	-0.294	-0.028	0.068	0.069	-0.264	0.264	-0.108	0.01
0.075	-0.094	-0.289	-0.016	-0.015	0.073	-0.292	0.391	-0.134	0.005
0.067	-0.086	-0.283	-0.015	-0.061	0.057	-0.232	0.24	-0.166	-0.005
0.011	-0.091	-0.28	-0.017	-0.075	0.046	-0.12	0.023	-0.171	-0.006
-0.024	-0.102	-0.285	-0.015	-0.066	0.016	-0.055	-0.123	-0.142	-0.002
-0.032	-0.088	-0.287	-0.021	-0.043	0.005	-0.043	-0.142	-0.126	0.001
-0.045	-0.064	-0.28	-0.033	-0.028	0.044	-0.082	-0.049	-0.113	0.007
-0.06	-0.048	-0.274	-0.03	0.002	0.064	-0.159	0.057	-0.086	0.014
-0.079	-0.035	-0.276	-0.028	0.028	0.073	-0.202	0.12	-0.087	0.006
-0.111	-0.034	-0.279	-0.038	0.018	0.105	-0.132	0.091	-0.096	-0.013
-0.116	-0.042	-0.281	-0.036	0.006	0.098	-0.086	-0.028	-0.09	-0.023
-0.062	-0.039	-0.289	-0.021	-0.001	0.033	-0.169	-0.095	-0.107	-0.019
-0.016	-0.032	-0.297	-0.021	-0.017	-0.016	-0.124	-0.059	-0.122	-0.016
-0.014	-0.036	-0.305	-0.024	-0.018	-0.003	0.077	-0.036	-0.101	-0.022
-0.007	-0.038	-0.316	-0.015	-0.007	0.031	0.118	-0.058	-0.076	-0.031
-0.001	-0.034	-0.315	-0.017	-0.01	0.051	0.019	-0.05	-0.072	-0.033
-0.01	-0.04	-0.308	-0.034	-0.017	0.053	-0.01	-0.016	-0.087	-0.027
-0.015	-0.047	-0.307	-0.035	-0.024	0.032	-0.001	-0.005	-0.089	-0.026
-0.026	-0.04	-0.294	-0.028	-0.034	0.017	0.013	-0.028	-0.064	-0.029
-0.044	-0.028	-0.273	-0.036	-0.028	0.023	0.131	-0.055	-0.049	-0.03
-0.055	-0.024	-0.263	-0.043	-0.018	0.02	0.253	-0.061	-0.058	-0.034
-0.03	-0.032	-0.262	-0.032	-0.036	-0.006	0.237	-0.051	-0.09	-0.032
0.003	-0.048	-0.265	-0.021	-0.061	-0.005	0.185	-0.037	-0.108	-0.023
0	-0.054	-0.272	-0.024	-0.066	0.028	0.13	-0.032	0.001	-0.055
-0.006	-0.047	-0.276	-0.032	-0.073	0.018	0.052	-0.03	0.178	-0.13
-0.007	-0.043	-0.271	-0.031	-0.079	-0.001	0.029	-0.023	0.222	-0.186
-0.035	-0.048	-0.266	-0.03	-0.06	0.016	0.036	-0.017	0.147	-0.2
-0.04	-0.048	-0.275	-0.036	-0.04	0.008	0.012	-0.02	0.076	-0.186
-0.025	-0.042	-0.284	-0.032	-0.058	-0.028	0.007	-0.026	0.011	-0.123
-0.023	-0.037	-0.273	-0.017	-0.105	-0.03	0.055	-0.023	-0.074	-0.024
-0.009	-0.03	-0.26	-0.012	-0.141	0.015	0.099	-0.022	-0.138	0.032
-0.012	-0.02	-0.258	-0.022	-0.101	0.054	0.089	-0.025	-0.208	0.048
-0.04	-0.006	-0.261	-0.025	0.049	0.059	0.06	-0.019	-0.368	0.138
-0.046	-0.004	-0.269	-0.021	0.18	0.078	0.049	-0.02	-0.43	0.28
-0.039	-0.016	-0.281	-0.025	0.15	0.091	0.021	-0.029	-0.137	0.297
-0.025	-0.021	-0.288	-0.026	0.032	0.054	-0.022	-0.031	0.278	0.156
-0.02	-0.02	-0.292	-0.024	-0.039	0.039	0.008	-0.04	0.395	0.019
-0.039	-0.031	-0.299	-0.02	-0.076	0.055	0.067	-0.035	0.196	-0.005
-0.044	-0.039	-0.298	-0.017	-0.121	0.034	0.006	0.014	-0.006	0.038
-0.037	-0.03	-0.291	-0.025	-0.152	0.022	-0.083	0.078	-0.031	0.047
-0.038	-0.024	-0.29	-0.03	-0.155	0.052	-0.071	0.143	-0.023	0.065
-0.026	-0.027	-0.286	-0.021	-0.117	0.073	-0.101	0.141	-0.001	0.203
-0.006	-0.023	-0.272	-0.022	0.001	0.07	-0.186	-0.045	0.076	0.291
-0.023	-0.025	-0.267	-0.027	0.145	0.064	-0.184	-0.228	-0.036	0.11
-0.054	-0.026	-0.27	-0.028	0.17	0.045	-0.179	-0.161	-0.308	-0.121
-0.049	-0.018	-0.264	-0.027	0.058	0.017	-0.188	-0.071	-0.424	-0.161
-0.022	-0.023	-0.263	-0.024	-0.066	0.009	-0.114	-0.138	-0.269	-0.096
-0.009	-0.03	-0.284	-0.027	-0.138	0.011	-0.06	-0.228	0.094	-0.034
-0.019	-0.017	-0.297	-0.027	-0.17	0.02	-0.069	-0.325	0.381	-0.021
-0.034	-0.015	-0.287	-0.011	-0.131	0.044	-0.034	-0.301	0.368	-0.064
-0.038	-0.033	-0.286	0	0.016	0.054	-0.023	-0.049	0.218	-0.1
-0.042	-0.049	-0.305	-0.007	0.175	0.041	-0.096	0.071	0.092	-0.122
-0.046	-0.053	-0.315	-0.025	0.227	0.04	-0.162	-0.045	-0.054	-0.139
-0.05	-0.04	-0.303	-0.035	0.193	0.065	-0.227	-0.036	-0.186	-0.212
-0.068	-0.014	-0.287	-0.025	0.11	0.078	-0.305	0.139	-0.226	-0.381
-0.068	0.009	-0.281	-0.022	0.002	0.049	-0.321	0.259	-0.25	-0.451
-0.042	0.025	-0.271	-0.03	-0.063	0.015	-0.264	0.271	-0.29	-0.337
-0.028	0.041	-0.269	-0.034	-0.087	-0.011	-0.162	0.241	-0.163	-0.195
-0.041	0.038	-0.284	-0.034	-0.116	-0.056	-0.062	0.145	0.168	-0.119
-0.051	0.014	-0.288	-0.03	-0.139	-0.077	-0.009	-0.065	0.351	-0.151
-0.035	0	-0.274	-0.017	-0.105	-0.009	0.048	-0.179	0.192	-0.205
-0.021	-0.015	-0.266	-0.012	-0.011	0.068	0.095	-0.044	-0.04	-0.076
-0.03	-0.036	-0.275	-0.018	0.043	0.082	0.058	0.084	-0.229	0.131
-0.04	-0.033	-0.281	-0.02	-0.007	0.107	0.074	0.055	-0.367	0.037
-0.038	-0.024	-0.276	-0.023	-0.079	0.131	0.146	0.12	-0.245	-0.359
-0.024	-0.042	-0.28	-0.028	-0.106	0.062	0.095	0.471	-0.071	-0.562
-0.012	-0.064	-0.294	-0.023	-0.062	-0.021	0.01	0.865	-0.183	-0.337
-0.021	-0.061	-0.296	-0.01	0.071	-0.033	0.011	1.008	-0.284	-0.009
-0.027	-0.051	-0.285	-0.014	0.167	-0.067	0.015	0.887	-0.136	0.329
-0.033	-0.05	-0.285	-0.03	0.101	-0.13	-0.064	0.44	0.052	0.831
-0.043	-0.039	-0.292	-0.032	-0.026	-0.129	-0.151	-0.043	0.104	1.082
-0.029	-0.029	-0.294	-0.026	-0.118	-0.118	-0.164	-0.159	-0.058	0.776
-0.017	-0.034	-0.291	-0.03	-0.195	-0.126	-0.117	-0.333	-0.34	0.293
-0.021	-0.042	-0.291	-0.037	-0.217	-0.029	0.006	-0.734	-0.621	-0.07
-0.009	-0.048	-0.292	-0.031	-0.171	0.16	0.14	-0.782	-0.764	-0.263
0.005	-0.051	-0.287	-0.016	-0.198	0.288	0.228	-0.608	-0.682	-0.517
-0.006	-0.052	-0.284	-0.016	-0.365	0.312	0.31	-0.713	-0.796	-0.933
-0.014	-0.051	-0.285	-0.024	-0.569	0.255	0.29	-0.756	-0.877	-0.846
-0.011	-0.045	-0.278	-0.015	-0.702	0.182	0.13	-0.388	-0.026	0.04
-0.009	-0.043	-0.27	-0.01	-0.632	0.163	-0.025	0.019	0.626	1.148
-0.001	-0.05	-0.27	-0.023	-0.38	0.163	-0.104	0.171	-0.188	1.952
-0.018	-0.051	-0.272	-0.027	-0.16	0.156	-0.183	0.129	-0.948	2.239
-0.052	-0.045	-0.279	-0.019	-0.01	0.173	-0.32	-0.01	-0.671	2.165
-0.035	-0.047	-0.288	-0.026	0.112	0.201	-0.416	-0.109	-0.107	1.79
-0.007	-0.05	-0.289	-0.038	0.138	0.212	-0.427	-0.075	0.52	0.847
-0.022	-0.047	-0.287	-0.039	0.13	0.16	-0.434	0.011	0.956	-0.35
-0.032	-0.047	-0.286	-0.027	0.224	0.03	-0.318	-0.042	0.747	-1.087
-0.023	-0.053	-0.285	-0.02	0.336	-0.064	-0.069	-0.2	0.223	-1.169
-0.032	-0.061	-0.287	-0.029	0.288	-0.057	0.038	-0.261	-0.023	-0.922
-0.043	-0.062	-0.291	-0.037	0.172	-0.034	0.013	-0.287	0.07	-0.795
-0.03	-0.062	-0.289	-0.033	0.152	-0.021	0.042	-0.338	0.3	-0.86
-0.017	-0.058	-0.276	-0.028	0.143	0.017	0.088	-0.191	0.579	-0.866
-0.016	-0.047	-0.259	-0.023	0.102	0.043	0.036	0.3	0.531	-0.734
-0.026	-0.045	-0.256	-0.019	0.112	0.032	-0.041	0.881	-0.032	-0.572
-0.035	-0.055	-0.265	-0.024	0.137	0.014	-0.049	1.069	-0.477	-0.453
-0.022	-0.062	-0.277	-0.028	0.13	-0.007	-0.065	0.932	-0.397	-0.369
-0.01	-0.068	-0.293	-0.022	0.099	0.033	-0.035	0.944	-0.177	-0.3
-0.011	-0.072	-0.306	-0.027	0.069	0.07	0.104	0.772	-0.115	-0.258
-0.009	-0.077	-0.312	-0.037	0.071	-0.088	0.181	0.2	-0.097	-0.233
-0.012	-0.07	-0.313	-0.025	0.062	-0.202	0.162	0.036	-0.047	-0.193
-0.002	-0.041	-0.313	-0.016	-0.007	-0.032	0.148	0.218	-0.039	-0.146
0.026	-0.02	-0.31	-0.019	-0.089	0.044	0.08	0.121	-0.062	-0.115
0.016	-0.018	-0.303	-0.016	-0.144	-0.193	-0.035	-0.067	-0.05	-0.105
-0.017	-0.015	-0.301	-0.016	-0.161	-0.462	-0.044	-0.389	-0.04	-0.097
-0.008	-0.011	-0.3	-0.02	-0.132	-0.664	0.048	-0.761	-0.038	-0.072
0	-0.018	-0.291	-0.019	-0.09	-0.922	0.083	-0.687	0.012	-0.046
-0.021	-0.032	-0.281	-0.022	-0.076	-1.094	0	-0.461	0.041	-0.028
-0.029	-0.054	-0.267	-0.027	-0.077	-0.988	-0.108	-0.423	-0.012	-0.016
-0.025	-0.075	-0.252	-0.022	-0.047	-0.719	-0.213	-0.292	-0.075	-0.009
-0.016	-0.072	-0.246	-0.022	0.014	-0.422	-0.292	-0.076	-0.097	-0.003
0.003	-0.043	-0.251	-0.028	0.087	-0.115	-0.266	-0.16	-0.094	0.007
0.015	-0.01	-0.256	-0.024	0.18	0.246	-0.216	-0.562	-0.083	0.017
0.015	0.013	-0.26	-0.019	0.205	0.72	-0.245	-0.737	-0.042	0.026
0.005	0.037	-0.267	-0.024	0.05	1.067	-0.232	-0.414	0.02	0.02
0.004	0.077	-0.28	-0.03	-0.125	1.092	-0.069	0.056	0.032	0.006
0.027	0.111	-0.296	-0.032	-0.151	1.08	0.081	0.378	-0.005	0.009
0.041	0.095	-0.312	-0.036	-0.104	1.171	0.11	0.51	-0.033	0.026
0.03	0.054	-0.321	-0.036	-0.032	1.233	0.156	0.544	-0.07	0.039
0.014	0.034	-0.325	-0.031	0.056	1.177	0.237	0.575	-0.131	0.049
0.009	0.021	-0.333	-0.036	0.136	0.799	0.249	0.466	-0.164	0.057
0.004	-0.016	-0.329	-0.039	0.19	0.144	0.138	0.041	-0.15	0.049
-0.002	-0.057	-0.311	-0.028	0.162	-0.461	-0.083	-0.509	-0.127	0.033
-0.01	-0.074	-0.292	-0.019	0.098	-0.948	-0.265	-0.626	-0.116	0.037
-0.016	-0.1	-0.284	-0.018	0.059	-1.174	-0.298	-0.246	-0.099	0.049
-0.013	-0.147	-0.297	-0.019	0.015	-1.015	-0.266	0.107	-0.071	0.046
-0.015	-0.145	-0.298	-0.02	0.017	-0.802	-0.236	0.311	-0.059	0.043
-0.008	-0.066	-0.269	-0.016	0.077	-0.631	-0.185	0.451	-0.066	0.046
0.021	0.019	-0.254	-0.012	0.06	-0.306	-0.134	0.392	-0.09	0.049
0.013	0.056	-0.263	-0.017	-0.019	0.116	-0.1	0.235	-0.113	0.048
-0.033	0.05	-0.265	-0.02	0.007	0.478	-0.085	0.092	-0.08	0.039
-0.032	0.043	-0.269	-0.018	0.11	0.663	-0.104	-0.089	-0.013	0.036
0.006	0.061	-0.28	-0.022	0.137	0.691	-0.115	-0.19	0.012	0.038
0.016	0.066	-0.292	-0.026	0.065	0.674	-0.076	-0.262	-0.013	0.029
-0.004	0.029	-0.313	-0.022	0.01	0.547	0.025	-0.456	-0.072	0.013
-0.008	-0.008	-0.339	-0.019	0.079	0.438	0.231	-0.516	-0.129	0
0.002	-0.018	-0.357	-0.018	0.184	0.619	0.455	-0.344	-0.14	-0.004
-0.031	-0.02	-0.36	-0.021	0.163	0.898	0.534	-0.136	-0.122	0.005
-0.065	-0.02	-0.346	-0.029	0.052	0.956	0.483	0.135	-0.117	0.007
-0.037	-0.024	-0.335	-0.028	-0.032	0.616	0.31	0.379	-0.133	-0.022
-0.026	-0.018	-0.335	-0.02	-0.051	-0.119	-0.012	0.371	-0.162	-0.07
-0.043	-0.007	-0.323	-0.022	0.035	-0.827	-0.311	0.147	-0.19	-0.087
-0.042	-0.049	-0.3	-0.023	0.173	-1.15	-0.43	-0.08	-0.207	-0.067
-0.051	-0.102	-0.285	-0.015	0.165	-1.155	-0.41	-0.196	-0.222	-0.04
-0.06	-0.086	-0.265	-0.015	-0.043	-0.958	-0.346	-0.244	-0.167	0.003
-0.04	-0.061	-0.241	-0.019	-0.287	-0.569	-0.277	-0.208	0	0.075
-0.025	-0.064	-0.235	-0.017	-0.414	-0.192	-0.179	-0.095	0.124	0.099
-0.026	-0.051	-0.25	-0.02	-0.339	0.019	-0.09	-0.052	0.094	0.04
0.008	-0.028	-0.278	-0.024	-0.11	0.389	0.002	-0.05	0.008	-0.009
0.091	-0.026	-0.31	-0.022	0.061	1.031	0.204	-0.018	-0.053	-0.036
0.102	-0.039	-0.326	-0.024	0.06	1.491	0.327	-0.068	-0.109	-0.132
0.007	-0.05	-0.323	-0.028	-0.074	1.388	0.216	-0.083	-0.157	-0.202
-0.056	-0.052	-0.317	-0.027	-0.222	0.859	0.105	0.072	-0.155	-0.172
-0.034	-0.052	-0.312	-0.026	-0.183	0.36	0.001	0.13	-0.134	-0.193
-0.015	-0.057	-0.296	-0.027	0.06	-0.068	-0.249	0	-0.123	-0.329
-0.035	-0.063	-0.273	-0.024	0.235	-0.684	-0.467	-0.089	-0.083	-0.467
-0.061	-0.061	-0.258	-0.016	0.184	-1.325	-0.496	-0.039	-0.027	-0.287
-0.078	-0.047	-0.246	-0.016	0.014	-1.65	-0.422	0.144	0.004	0.319
-0.104	-0.02	-0.243	-0.023	-0.257	-1.509	-0.305	0.364	0.027	0.779
-0.128	0.008	-0.262	-0.026	-0.713	-0.886	-0.119	0.394	0.032	0.78
-0.107	0.016	-0.291	-0.024	-1.165	0.046	0.084	0.224	-0.015	0.579
-0.065	0.012	-0.314	-0.022	-1.275	0.908	0.199	0.107	-0.064	0.254
-0.066	-0.003	-0.315	-0.026	-0.955	1.213	0.232	0.011	-0.003	-0.04
-0.074	-0.017	-0.295	-0.041	-0.457	0.785	0.21	-0.157	0.171	-0.067
-0.057	-0.009	-0.283	-0.043	-0.152	0.038	0.114	-0.198	0.259	0.002
-0.074	-0.012	-0.281	-0.021	0.071	-0.398	0.053	-0.224	0.08	-0.027
-0.127	-0.03	-0.266	-0.005	0.595	-0.182	0.093	-0.268	-0.217	-0.145
-0.159	-0.025	-0.255	-0.007	1.087	0.311	0.093	0.058	-0.355	-0.285
-0.154	-0.011	-0.259	-0.012	1.002	0.295	-0.037	0.422	-0.331	-0.329
-0.145	-0.007	-0.257	-0.022	0.461	-0.182	-0.245	0.293	-0.209	-0.357
-0.161	0.002	-0.261	-0.037	-0.211	-0.36	-0.4	-0.034	0.053	-0.469
-0.189	0.016	-0.288	-0.03	-0.738	-0.144	-0.347	-0.276	0.406	-0.424
-0.193	0.015	-0.317	-0.019	-1.013	0.17	-0.036	-0.401	0.611	-0.33
-0.19	-0.003	-0.332	-0.03	-1.187	0.615	0.329	-0.409	0.35	-0.56
-0.187	-0.017	-0.332	-0.035	-1.105	0.98	0.503	-0.421	-0.152	-0.57
-0.186	-0.019	-0.303	-0.019	-0.559	0.891	0.499	-0.316	-0.392	0.231
-0.228	-0.011	-0.246	-0.011	0.142	0.392	0.382	0.003	-0.505	1.119
-0.297	-0.011	-0.186	-0.01	0.538	-0.165	0.158	0.299	-0.676	1.557
-0.321	-0.014	-0.147	-0.002	0.399	-0.535	-0.075	0.439	-0.623	1.964
-0.301	-0.008	-0.13	-0.013	0.039	-0.685	-0.189	0.417	-0.291	1.821
-0.35	0.003	-0.117	-0.047	0.02	-0.585	-0.166	0.212	-0.031	0.584
-0.504	0.015	-0.101	-0.074	0.275	-0.297	-0.147	-0.04	-0.041	-0.515
-0.56	0.022	-0.09	-0.086	0.474	-0.025	-0.232	-0.201	-0.181	-0.707
-0.374	0.021	-0.077	-0.084	0.511	0.097	-0.279	-0.253	-0.195	-0.517
-0.112	0.023	-0.05	-0.063	0.071	0.058	-0.175	-0.17	-0.029	-0.215
0.007	0.029	-0.039	-0.034	-0.821	-0.043	-0.062	0.001	0.032	-0.056
0.029	0.044	-0.06	-0.024	-1.404	0.013	-0.03	0.182	-0.207	-0.16
0.164	0.049	-0.082	-0.03	-1.466	0.231	-0.016	0.315	-0.491	-0.137
0.125	0.031	-0.094	-0.036	-1.473	0.279	-0.004	0.218	-0.432	-0.162
-0.5	0.018	-0.112	-0.038	-1.422	0.088	0.005	-0.041	-0.096	-0.7
-1.075	0.023	-0.126	-0.033	-1.005	-0.081	0.119	-0.11	0.193	-1.084
-0.89	0.024	-0.128	-0.031	-0.215	-0.117	0.298	-0.032	0.414	-0.698
-0.211	0.017	-0.117	-0.039	0.669	-0.089	0.368	-0.008	0.401	-0.273
0.584	0.009	-0.091	-0.078	1.265	-0.105	0.349	0.023	0.018	-0.301
1.049	-0.011	-0.064	-0.144	1.467	-0.171	0.214	0.062	-0.244	-0.353
0.768	-0.043	-0.034	-0.109	1.473	-0.186	-0.043	0.054	-0.186	-0.198
0.19	-0.028	0.009	0.051	1.294	-0.129	-0.188	0.038	-0.136	0.053
-0.03	0.024	0.001	0.153	0.907	-0.078	-0.183	0.035	-0.136	0.232
0.363	0.045	-0.088	0.103	0.44	-0.001	-0.204	0.035	-0.053	0.155
0.967	-0.077	-0.173	-0.011	-0.019	0.161	-0.27	0.025	0.065	-0.067
0.925	-0.58	-0.272	0.016	-0.152	0.265	-0.337	-0.002	0.121	-0.159
0.419	-1.196	-0.441	0.246	0.233	0.224	-0.468	-0.02	0.108	-0.162
0.261	-1.483	-0.614	0.392	0.546	0.198	-0.63	-0.009	0.061	-0.208
0.329	-1.501	-0.806	0.301	0.383	0.237	-0.665	0.001	0.017	-0.227
0.112	-0.362	-0.97	0.176	0.039	0.17	-0.56	-0.016	-0.001	-0.188
-0.177	2.388	-0.94	0.105	-0.161	0.062	-0.453	-0.031	-0.009	-0.106
-0.121	4.026	-0.865	0.038	0.029	0.019	-0.419	-0.023	-0.035	0.084
-0.042	2.523	-0.913	0.004	0.413	0.014	-0.441	-0.014	-0.057	0.269
-0.248	-0.152	-0.829	-0.032	0.476	0.096	-0.459	-0.01	-0.069	0.266
-0.388	-1.767	-0.567	-0.109	0.353	-0.077	-0.391	-0.009	-0.103	0.171
-0.256	-2.27	-0.37	-0.183	0.374	-0.623	-0.284	-0.013	-0.145	0.111
0.127	-2.181	-0.283	-0.345	0.393	-0.95	-0.212	-0.013	-0.156	0.074
0.693	-1.803	-0.406	-0.578	0.349	-0.875	-0.123	-0.019	-0.149	0.069
0.971	-1.497	-0.792	-0.548	0.355	-0.503	-0.182	-0.029	-0.145	0.077
0.897	-1.619	-1.094	-0.192	0.354	0.021	-0.429	-0.023	-0.138	0.055
1.006	-2.026	-1.043	0.131	0.283	0.278	-0.409	-0.012	-0.13	0.023
1.048	-1.81	-0.878	0.221	0.188	0.33	-0.026	-0.011	-0.125	0.014
0.498	-0.464	-0.942	0.144	0.098	0.411	0.266	-0.019	-0.118	0.026
-0.199	0.846	-1.001	-0.014	0.01	0.348	0.321	-0.014	-0.12	0.037
-0.467	1.071	-0.592	-0.199	-0.028	0.311	0.317	0	-0.131	0.033
-0.451	1.236	0.111	-0.303	0.014	0.804	0.325	0.001	-0.132	0.036
-0.423	2.034	0.472	-0.271	0.051	1.573	0.302	-0.008	-0.12	0.053
-0.226	2.174	0.16	-0.145	0.004	1.524	0.095	-0.014	-0.096	0.053
0.192	1.303	-0.442	-0.01	-0.067	0.469	-0.388	-0.019	-0.081	0.044
0.53	0.724	-0.548	-0.06	-0.079	-0.47	-0.799	-0.028	-0.084	0.039
0.832	0.499	-0.002	-0.275	-0.065	-0.492	-0.69	-0.048	-0.063	0.019
1.077	-0.174	0.352	-0.264	-0.092	-0.145	-0.289	-0.076	-0.012	-0.01
0.579	-0.764	0.022	0.022	-0.12	-0.581	-0.081	-0.091	0.014	-0.016
-0.505	-0.508	-0.338	0.242	-0.121	-0.992	0.109	-0.089	0.012	-0.009
-1.051	0.064	-0.212	0.261	-0.132	-0.144	0.442	-0.085	0.007	-0.018
-0.804	0.146	0.097	0.173	-0.146	0.709	0.564	-0.076	-0.018	-0.029
-0.262	0.254	0.273	0.082	-0.145	1.068	0.705	-0.054	-0.061	-0.022
0.003	0.986	0.264	-0.026	-0.151	1.4	1.171	-0.022	-0.092	-0.004
-0.251	0.922	0.094	-0.146	-0.186	0.837	1.286	0.007	-0.108	0.011
-0.53	-0.404	-0.089	-0.102	-0.23	-0.363	0.74	0.013	-0.101	0.015
-0.584	-0.73	-0.211	0.11	-0.248	-1.293	0.227	-0.016	-0.06	0.007
-0.608	0.366	-0.364	0.237	-0.259	-1.577	0.266	-0.058	-0.006	-0.004
-0.294	1.114	-0.558	0.194	-0.292	-0.392	0.669	-0.089	0.05	-0.02
0.401	1.374	-0.625	0.104	-0.321	1.151	0.79	-0.114	0.119	-0.044
0.654	1.776	-0.516	0.046	-0.32	1.199	0.395	-0.135	0.173	-0.065
0.244	2.142	-0.351	0.002	-0.3	0.672	-0.032	-0.153	0.192	-0.082
-0.029	2.112	-0.124	-0.043	-0.274	0.794	-0.176	-0.169	0.202	-0.107
0.106	1.172	0.153	-0.066	-0.254	0.797	-0.146	-0.175	0.182	-0.123
0.028	-0.399	0.356	-0.078	-0.237	0.005	-0.133	-0.15	0.109	-0.108
-0.442	-1.673	0.435	-0.091	-0.236	-0.72	-0.202	-0.093	0.037	-0.079
-0.692	-2.902	0.397	-0.104	-0.286	-0.727	-0.211	-0.051	0.007	-0.069
-0.48	-3.737	0.251	-0.121	-0.328	-0.543	-0.143	-0.041	0.015	-0.074
-0.389	-2.812	-0.018	-0.116	-0.289	-0.503	-0.088	-0.059	0.048	-0.076
-0.762	-0.927	-0.343	-0.082	-0.23	-0.453	-0.022	-0.111	0.09	-0.073
-1.082	0.2	-0.548	-0.065	-0.22	-0.284	-0.051	-0.154	0.122	-0.083
-0.893	0.554	-0.552	-0.063	-0.223	0.068	-0.199	-0.151	0.124	-0.102
-0.383	0.699	-0.503	-0.06	-0.192	0.401	-0.242	-0.118	0.089	-0.107
0.088	0.624	-0.589	-0.07	-0.129	0.331	-0.314	-0.067	0.024	-0.09
0.318	0.036	-0.747	-0.085	-0.059	-0.069	-0.577	-0.026	-0.042	-0.076
0.346	-1.13	-0.901	-0.088	-0.023	-0.378	-0.58	-0.011	-0.082	-0.074
0.342	-2.29	-0.911	-0.061	-0.034	-0.418	-0.208	0.036	-0.1	-0.073
0.321	-2.61	-0.441	-0.02	-0.059	-0.289	0.028	0.145	-0.095	-0.073
0.218	-1.794	0.201	0.009	-0.061	-0.154	-0.024	0.304	-0.075	-0.067
0.061	-0.47	0.364	0.04	-0.047	-0.095	-0.15	0.456	-0.085	-0.048
-0.082	0.322	0.08	0.061	-0.035	-0.055	-0.232	0.517	-0.142	-0.033
-0.151	0.988	-0.398	0.046	-0.013	0.023	-0.247	0.517	-0.197	-0.036
-0.166	2.387	-0.971	0.023	-0.002	0.036	-0.281	0.463	-0.222	-0.041
-0.173	3.061	-1.387	0.009	-0.02	0.001	-0.529	0.402	-0.239	-0.045
-0.126	1.864	-1.297	-0.014	-0.03	0.054	-0.781	0.406	-0.253	-0.054
-0.065	0.516	-0.588	-0.036	-0.008	0.072	-0.544	0.194	-0.253	-0.061
-0.077	0.176	0.125	-0.045	0.026	-0.029	-0.025	-0.059	-0.244	-0.078
-0.1	-0.066	0.188	-0.035	0.039	-0.084	0.241	0.162	-0.229	-0.093
-0.079	-0.288	0.11	0.003	0.051	-0.078	0.245	0.365	-0.224	-0.081
-0.054	0.09	0.359	0.039	0.075	-0.139	0.164	0.236	-0.235	-0.066
-0.036	0.228	0.363	0.031	0.005	-0.205	0.009	0.344	-0.24	-0.077
-0.015	-0.364	0.049	0.007	-0.133	-0.159	-0.223	0.44	-0.219	-0.094
0.005	-0.747	-0.057	0.002	-0.121	-0.061	-0.331	0.006	-0.173	-0.104
0.024	-0.574	-0.046	-0.004	0.016	0.028	-0.262	-0.504	-0.121	-0.114
0.044	-0.347	-0.162	-0.022	0.089	0.084	-0.35	-0.576	-0.064	-0.107
0.062	-0.234	-0.327	-0.03	0.092	0.067	-0.489	-0.178	0	-0.038
0.083	-0.077	-0.525	-0.025	0.051	0.02	-0.261	0.244	0.022	0.076
0.105	0.064	-0.689	-0.017	-0.03	0.027	0.12	0.092	-0.019	0.128
0.082	0.066	-0.518	-0.023	-0.081	0.081	0.318	-0.415	-0.075	0.1
0.025	0.124	-0.049	-0.034	-0.066	0.111	0.411	-0.6	-0.118	0.114
0.011	0.176	0.189	-0.022	-0.002	0.142	0.365	-0.483	-0.153	0.175
0.018	-0.064	0.049	-0.002	0.071	0.174	0.155	-0.531	-0.216	0.18
-0.014	-0.296	-0.124	0.001	0.112	0.162	0.09	-0.694	-0.305	0.199
-0.015	-0.156	-0.186	-0.005	0.119	0.132	0.186	-0.599	-0.329	0.446
0.032	0.03	-0.248	-0.012	0.108	0.093	0.142	-0.035	-0.267	0.883
0.059	-0.079	-0.315	-0.011	0.121	0.003	0.04	0.723	-0.234	1.193
0.074	-0.232	-0.317	-0.007	0.146	-0.119	0.049	0.784	-0.237	1.347
0.087	-0.226	-0.328	-0.01	0.108	-0.158	0.082	0.232	-0.246	1.454
0.056	-0.193	-0.375	-0.018	0.059	-0.066	0.108	-0.105	-0.308	1.217
-0.005	-0.079	-0.337	-0.022	0.071	0.04	0.126	-0.337	-0.31	0.581
-0.017	0.105	-0.275	-0.027	0.075	0.091	0.181	-0.302	-0.2	0.048
0.027	0.11	-0.319	-0.035	0.067	0.085	0.296	0.41	-0.187	-0.27
0.038	0.019	-0.392	-0.036	0.086	-0.056	0.27	0.979	-0.275	-0.657
0.018	-0.007	-0.397	-0.024	0.049	-0.157	0.06	0.723	-0.341	-0.853
0.013	-0.059	-0.367	-0.02	-0.026	-0.011	-0.109	0.355	-0.271	-0.33
-0.023	-0.104	-0.349	-0.031	-0.013	0.158	-0.061	0.286	0.162	0.463
-0.053	-0.055	-0.337	-0.03	-0.009	0.201	0.144	-0.019	0.648	0.698
-0.018	-0.001	-0.325	-0.014	-0.104	0.23	0.248	-0.377	0.609	0.578
-0.008	-0.008	-0.32	-0.009	-0.181	0.236	0.165	-0.327	0.198	0.243
-0.051	-0.04	-0.325	-0.024	-0.169	0.178	0.09	-0.012	-0.065	-0.425
-0.073	-0.054	-0.337	-0.038	-0.108	0.133	0.122	0.52	-0.059	-0.664
-0.078	-0.076	-0.355	-0.033	-0.027	0.228	0.042	1.019	-0.207	-0.074
-0.094	-0.119	-0.363	-0.022	0.018	0.37	-0.224	1.059	-0.672	0.747
-0.106	-0.075	-0.356	-0.02	-0.027	0.301	-0.399	0.531	-0.803	1.037
-0.086	0.057	-0.339	-0.023	-0.08	0.085	-0.348	-0.437	-0.419	0.472
-0.04	0.092	-0.318	-0.031	-0.033	0.011	-0.223	-1.239	-0.194	-0.419
-0.03	0.043	-0.304	-0.044	0.043	0.107	-0.214	-1.291	-0.257	-0.981
-0.062	0.05	-0.303	-0.049	0.007	0.19	-0.26	-0.905	-0.194	-1.254
-0.078	0.078	-0.304	-0.047	-0.084	0.213	-0.154	-0.619	0.03	-1.403
-0.073	0.079	-0.304	-0.047	-0.103	0.232	0.058	-0.379	0.212	-1.22
-0.061	0.08	-0.304	-0.049	-0.075	0.225	0.113	-0.154	0.256	-0.855
-0.045	0.09	-0.299	-0.046	-0.039	0.162	-0.113	-0.187	0.179	-0.75
-0.032	0.115	-0.303	-0.039	-0.015	0.104	-0.346	-0.399	0.104	-0.762
0.001	0.13	-0.319	-0.042	-0.037	0.057	-0.346	-0.528	0.086	-0.633
0.051	0.089	-0.331	-0.04	-0.048	-0.028	-0.339	-0.49	0.064	-0.481
0.097	0.002	-0.326	-0.028	-0.015	-0.088	-0.396	-0.329	0.022	-0.398
0.152	-0.094	-0.303	-0.032	-0.001	-0.043	-0.358	0.03	0.002	-0.36
0.18	-0.167	-0.277	-0.046	-0.034	0.047	-0.359	0.433	0.013	-0.338
0.128	-0.199	-0.268	-0.042	-0.06	0.057	-0.415	0.47	0.047	-0.32
0.037	-0.209	-0.271	-0.029	-0.082	-0.027	-0.33	0.519	0.055	-0.301
-0.023	-0.196	-0.278	-0.022	-0.163	-0.104	-0.217	0.93	0.024	-0.271
-0.048	-0.157	-0.285	-0.017	-0.21	-0.129	-0.228	0.999	0.018	-0.238
-0.056	-0.112	-0.298	-0.015	-0.096	-0.107	-0.164	0.518	0.022	-0.211
-0.035	-0.036	-0.311	-0.016	0.08	-0.084	0.021	0.233	0.025	-0.188
-0.026	0.042	-0.313	-0.016	0.16	-0.115	0.096	0.186	0.081	-0.157
-0.081	0.028	-0.316	-0.02	0.08	-0.156	0.059	-0.16	0.132	-0.104
-0.081	-0.019	-0.326	-0.025	-0.11	-0.155	-0.074	-0.533	0.121	-0.046
-0.003	-0.003	-0.324	-0.018	-0.199	-0.132	-0.28	-0.51	0.135	0.001
-0.014	-0.014	-0.308	-0.011	-0.054	-0.094	-0.336	-0.41	0.193	0.046
-0.074	-0.134	-0.287	-0.015	0.195	-0.038	-0.331	-0.52	0.181	0.09
-0.074	-0.246	-0.271	-0.024	0.281	-0.008	-0.353	-0.592	0.091	0.117
-0.068	-0.261	-0.266	-0.025	0.089	-0.004	-0.287	-0.346	0.03	0.127
-0.088	-0.226	-0.265	-0.024	-0.153	0.028	-0.21	-0.039	0.013	0.145
-0.121	-0.158	-0.28	-0.029	-0.225	0.065	0.019	-0.033	-0.031	0.178
-0.118	-0.084	-0.317	-0.029	-0.206	0.08	0.393	-0.17	-0.104	0.195
-0.053	-0.052	-0.331	-0.026	-0.19	0.098	0.436	-0.204	-0.161	0.192
0.044	-0.045	-0.312	-0.028	-0.141	0.101	0.129	-0.107	-0.178	0.197
0.133	-0.058	-0.303	-0.026	-0.086	0.078	-0.179	0.07	-0.142	0.21
0.144	-0.082	-0.295	-0.022	-0.068	0.059	-0.31	0.164	-0.08	0.212
0.123	-0.072	-0.267	-0.024	-0.033	0.056	-0.14	0.12	-0.052	0.207
0.148	-0.036	-0.235	-0.025	0.053	0.076	0.147	0.132	-0.063	0.213
0.126	0.004	-0.225	-0.025	0.13	0.095	0.159	0.169	-0.06	0.216
0.049	0.028	-0.239	-0.026	0.128	0.068	0.072	-0.043	0	0.205
0.017	0.034	-0.252	-0.026	0.154	0.036	0.134	-0.3	0.098	0.193
-0.079	0.043	-0.249	-0.026	0.263	0.054	0.123	-0.329	0.145	0.178
-0.293	0.018	-0.246	-0.029	0.142	0.09	0.068	-0.45	0.099	0.165
-0.459	-0.086	-0.255	-0.026	-0.183	0.103	0.052	-0.657	0.002	0.165
-0.449	-0.166	-0.27	-0.01	-0.222	0.061	-0.091	-0.383	-0.094	0.163
-0.293	-0.132	-0.284	0.003	-0.058	0.008	-0.198	0.3	-0.151	0.145
-0.168	-0.056	-0.29	-0.002	-0.062	0.035	-0.181	0.63	-0.163	0.121
-0.126	0.009	-0.296	-0.017	-0.145	0.055	-0.195	0.368	-0.135	0.109
0.004	0.092	-0.313	-0.024	-0.099	0.008	-0.043	0.071	-0.097	0.1
0.199	0.167	-0.321	-0.019	0.174	0.04	0.246	-0.043	-0.088	0.078
0.255	0.187	-0.308	-0.013	0.43	0.106	0.266	-0.189	-0.048	0.057
0.137	0.177	-0.293	-0.015	0.223	0.08	0.112	-0.115	0.013	0.059
-0.022	0.142	-0.284	-0.018	-0.222	0.038	0.101	0.247	-0.016	0.07
-0.096	0.069	-0.28	-0.021	-0.39	0.015	0.139	0.282	-0.09	0.074
-0.07	0.052	-0.279	-0.027	-0.299	-0.015	-0.003	0.017	-0.139	0.074
0.001	0.122	-0.273	-0.031	-0.185	-0.011	-0.203	0.111	-0.192	0.07
0.043	0.148	-0.271	-0.033	-0.138	0.068	-0.149	0.527	-0.22	0.059
-0.009	0.095	-0.274	-0.037	-0.127	0.172	0.064	0.736	-0.188	0.049
-0.102	0.003	-0.27	-0.039	-0.074	0.168	0.166	0.657	-0.17	0.047
-0.131	-0.138	-0.266	-0.044	0.014	0.059	0.206	0.708	-0.227	0.044
-0.089	-0.222	-0.273	-0.053	0.095	-0.017	0.269	1.009	-0.288	0.036
-0.001	-0.19	-0.281	-0.054	0.116	-0.047	0.283	1.103	-0.268	0.036
0.082	-0.173	-0.29	-0.044	0.002	-0.13	0.224	0.814	-0.179	0.032
0.073	-0.206	-0.302	-0.041	-0.173	-0.266	0.134	0.194	-0.078	0.016
0.035	-0.253	-0.294	-0.038	-0.219	-0.331	0.037	-0.741	-0.019	0.007
0.097	-0.357	-0.281	-0.026	-0.129	-0.259	0.008	-1.301	-0.006	0.001
0.176	-0.427	-0.282	-0.021	-0.022	-0.137	0.083	-1.01	-0.021	-0.01
0.112	-0.324	-0.276	-0.025	0.044	-0.088	0.099	-0.576	-0.072	-0.012
-0.024	-0.103	-0.275	-0.022	0.041	-0.083	0.001	-0.424	-0.125	-0.018
-0.067	0.089	-0.287	-0.018	0.006	-0.018	0.026	-0.266	-0.138	-0.032
-0.078	0.172	-0.288	-0.022	0.021	0.064	0.064	-0.123	-0.17	-0.037
-0.154	0.165	-0.283	-0.03	0.054	0.056	-0.085	-0.063	-0.224	-0.043
-0.194	0.136	-0.279	-0.033	0.021	0.058	-0.017	-0.073	-0.201	-0.06
-0.132	0.123	-0.273	-0.033	-0.038	0.168	0.283	-0.211	-0.123	-0.072
-0.087	0.105	-0.264	-0.023	-0.064	0.216	0.281	-0.283	-0.088	-0.075
-0.105	0.083	-0.255	-0.013	-0.071	0.138	0.195	-0.14	-0.091	-0.08
-0.075	0.085	-0.258	-0.021	-0.07	0.086	0.353	0.054	-0.1	-0.093
-0.004	0.093	-0.27	-0.024	-0.052	0.105	0.362	0.077	-0.109	-0.104
0.003	0.078	-0.284	-0.008	-0.022	0.157	-0.014	-0.051	-0.118	-0.099
-0.014	0.056	-0.298	-0.009	0.002	0.195	-0.396	-0.127	-0.136	-0.092
0.008	0.05	-0.306	-0.021	-0.001	0.173	-0.412	-0.189	-0.147	-0.093
0.022	0.053	-0.298	-0.014	-0.01	0.125	-0.222	-0.346	-0.129	-0.1
-0.004	0.046	-0.286	-0.013	-0.003	0.09	-0.118	-0.383	-0.087	-0.097
-0.033	0.04	-0.292	-0.024	0.002	0.067	-0.097	-0.161	-0.05	-0.086
-0.042	0.037	-0.302	-0.02	0.01	0.036	-0.04	0.059	-0.046	-0.087
-0.044	0.026	-0.295	-0.012	0.023	-0.01	-0.012	0.071	-0.052	-0.085
-0.03	0.005	-0.283	-0.018	0.012	0.007	-0.09	0.031	-0.047	-0.065
-0.004	-0.015	-0.285	-0.021	-0.016	0.072	-0.046	0.062	-0.041	-0.055
0.011	-0.018	-0.295	-0.013	-0.02	0.059	0.095	0.039	-0.033	-0.054
0.01	-0.022	-0.292	-0.009	0	-0.006	0.034	-0.048	-0.011	-0.045
0.018	-0.033	-0.287	-0.016	-0.001	-0.015	-0.127	-0.08	0.02	-0.029
0.035	-0.024	-0.298	-0.028	-0.022	0.03	-0.166	-0.049	0.039	-0.018
0.035	-0.019	-0.294	-0.029	-0.02	0.042	-0.084	0.008	0.04	-0.019
0.051	-0.039	-0.27	-0.013	-0.009	0.027	-0.035	0.068	0.033	-0.016
0.08	-0.039	-0.261	-0.007	-0.016	0.064	-0.116	0.083	0.025	-0.001
0.047	-0.015	-0.268	-0.02	-0.018	0.096	-0.204	0.064	0.022	0.012
-0.035	-0.004	-0.278	-0.024	0.003	0.063	-0.233	0.088	-0.002	0.015
-0.077	0.003	-0.28	-0.017	0.021	0.041	-0.306	0.121	-0.059	0.002
-0.066	0.004	-0.276	-0.011	0.022	0.042	-0.393	0.099	-0.102	-0.014
-0.052	-0.012	-0.275	-0.007	0.025	0.026	-0.34	0.07	-0.12	-0.017
-0.035	-0.028	-0.278	-0.014	0.03	0.012	-0.259	0.066	-0.14	-0.016
0.015	-0.044	-0.285	-0.026	0.011	0.012	-0.308	0.057	-0.144	-0.013
0.039	-0.073	-0.288	-0.022	-0.015	0.013	-0.341	0.039	-0.157	-0.008
-0.01	-0.096	-0.285	-0.008	-0.018	0.01	-0.288	0.025	-0.221	-0.021
-0.044	-0.103	-0.29	-0.012	-0.03	0.023	-0.214	0.007	-0.274	-0.041
-0.014	-0.1	-0.294	-0.031	-0.075	0.048	-0.157	-0.011	-0.268	-0.027
0.01	-0.087	-0.287	-0.036	-0.117	0.053	-0.152	-0.016	-0.254	-0.015
-0.007	-0.081	-0.292	-0.028	-0.149	0.048	-0.096	-0.01	-0.206	-0.048
-0.021	-0.08	-0.299	-0.021	-0.2	0.061	-0.005	-0.002	-0.049	-0.106
-0.008	-0.066	-0.293	-0.017	-0.273	0.074	-0.02	0.02	0.145	-0.2
0.014	-0.05	-0.297	-0.028	-0.33	0.061	-0.065	0.092	0.23	-0.278
0.015	-0.047	-0.304	-0.04	-0.304	0.043	-0.079	0.166	0.176	-0.212
-0.005	-0.062	-0.289	-0.03	-0.189	0.052	-0.059	0.171	0.052	-0.038
-0.023	-0.08	-0.278	-0.024	-0.099	0.081	0.011	0.082	-0.055	0.096
-0.026	-0.078	-0.285	-0.028	-0.079	0.092	0.043	-0.101	-0.161	0.149
-0.026	-0.073	-0.289	-0.02	-0.037	0.068	0.091	-0.187	-0.343	0.175
-0.025	-0.078	-0.287	-0.015	0.082	0.057	0.19	0.013	-0.421	0.222
-0.013	-0.084	-0.287	-0.026	0.261	0.08	0.122	0.298	-0.24	0.289
-0.012	-0.083	-0.288	-0.033	0.391	0.074	-0.055	0.4	-0.049	0.332
-0.022	-0.071	-0.285	-0.03	0.326	0.055	-0.051	0.325	0.009	0.317
-0.02	-0.063	-0.278	-0.031	0.117	0.078	-0.032	0.086	-0.009	0.267
-0.017	-0.065	-0.277	-0.031	-0.026	0.066	-0.162	-0.288	-0.09	0.193
-0.018	-0.063	-0.274	-0.03	-0.048	0.011	-0.09	-0.524	-0.131	0.064
-0.011	-0.052	-0.27	-0.033	-0.039	0.021	0.096	-0.467	-0.1	-0.121
-0.018	-0.042	-0.273	-0.039	-0.043	0.038	0.016	-0.294	0	-0.312
-0.042	-0.038	-0.278	-0.044	-0.057	0.007	-0.097	-0.147	0.232	-0.4
-0.028	-0.043	-0.274	-0.039	-0.112	0.058	-0.093	-0.02	0.32	-0.277
0.002	-0.055	-0.266	-0.022	-0.198	0.136	-0.131	0.089	0.063	0.011
-0.018	-0.063	-0.266	-0.013	-0.245	0.094	-0.103	0.171	-0.172	0.271
-0.052	-0.063	-0.272	-0.019	-0.206	0.042	0.059	0.229	-0.133	0.405
-0.046	-0.061	-0.278	-0.024	-0.084	0.057	0.14	0.24	-0.014	0.527
-0.02	-0.064	-0.282	-0.022	0.073	0.03	0.11	0.214	0.009	0.627
-0.013	-0.066	-0.283	-0.021	0.19	0.002	0.111	0.197	-0.049	0.569
-0.014	-0.066	-0.288	-0.025	0.198	0.042	0.064	0.162	-0.175	0.417
-0.005	-0.066	-0.296	-0.028	0.114	0.036	-0.033	0.094	-0.325	0.14
-0.021	-0.051	-0.289	-0.029	0.024	0.002	-0.017	-0.019	-0.32	-0.319
-0.056	-0.028	-0.277	-0.028	-0.022	0.064	0.033	-0.256	-0.103	-0.577
-0.039	-0.013	-0.276	-0.028	-0.021	0.119	-0.043	-0.484	0.108	-0.447
-0.006	0.019	-0.278	-0.032	0.014	0.092	-0.147	-0.454	0.134	-0.28
-0.029	0.073	-0.283	-0.032	0.029	0.073	-0.114	-0.283	0.056	-0.228
-0.061	0.108	-0.29	-0.028	0.025	0.09	-0.024	-0.176	-0.001	-0.202
-0.051	0.118	-0.288	-0.032	0.043	0.077	0	-0.029	-0.027	-0.208
-0.041	0.137	-0.282	-0.035	0.047	0.006	0.033	0.143	-0.013	-0.233
-0.037	0.159	-0.29	-0.025	0.004	0.001	0.091	0.152	0.047	-0.23
-0.003	0.138	-0.296	-0.015	-0.046	0.092	0.161	0.131	0.097	-0.192
0.01	0.055	-0.28	-0.017	-0.068	0.092	0.233	0.202	0.097	-0.142
-0.014	-0.044	-0.268	-0.024	-0.081	0.034	0.186	0.197	0.07	-0.117
-0.019	-0.118	-0.278	-0.03	-0.094	0.024	0.091	0.218	0.051	-0.11
-0.016	-0.157	-0.285	-0.034	-0.089	-0.005	0.041	0.623	0.036	-0.091
-0.042	-0.139	-0.278	-0.028	-0.089	-0.057	-0.056	1.15	0.028	-0.072
-0.073	-0.084	-0.276	-0.018	-0.084	-0.151	-0.105	1.015	0.052	-0.082
-0.07	-0.056	-0.283	-0.018	-0.035	-0.287	-0.046	0.235	0.075	-0.092
-0.035	-0.063	-0.287	-0.019	-0.004	-0.344	-0.135	-0.349	0.05	-0.08
-0.015	-0.066	-0.292	-0.017	-0.033	-0.335	-0.344	-0.327	-0.005	-0.068
-0.023	-0.053	-0.296	-0.025	-0.07	-0.331	-0.369	-0.041	-0.029	-0.059
-0.045	-0.038	-0.291	-0.032	-0.078	-0.218	-0.318	0.167	-0.015	-0.052
-0.056	-0.029	-0.285	-0.028	-0.05	0.036	-0.353	0.217	-0.005	-0.046
-0.026	-0.024	-0.293	-0.025	-0.005	0.19	-0.369	-0.062	-0.013	-0.036
-0.011	-0.011	-0.298	-0.024	0	0.127	-0.336	-0.462	-0.045	-0.026
-0.05	0.001	-0.298	-0.019	-0.026	0.062	-0.212	-0.432	-0.105	-0.02
-0.05	-0.014	-0.309	-0.025	-0.057	0.159	-0.108	-0.181	-0.169	-0.015
-0.009	-0.03	-0.309	-0.04	-0.101	0.236	-0.167	-0.189	-0.21	-0.005
-0.012	-0.034	-0.294	-0.043	-0.097	0.132	-0.177	-0.374	-0.221	0.004
-0.03	-0.037	-0.29	-0.035	-0.03	0.03	-0.163	-0.518	-0.215	0
-0.013	-0.031	-0.287	-0.033	0.003	0.057	-0.296	-0.455	-0.206	-0.008
0.001	-0.036	-0.284	-0.033	-0.012	0.113	-0.334	-0.228	-0.183	-0.01
-0.012	-0.065	-0.298	-0.027	-0.013	0.132	-0.213	-0.022	-0.156	-0.01
-0.018	-0.089	-0.306	-0.022	-0.009	0.024	-0.139	0.186	-0.152	-0.004
-0.021	-0.098	-0.293	-0.018	-0.023	-0.16	-0.069	0.274	-0.167	0.002
-0.04	-0.096	-0.286	-0.014	-0.039	-0.158	0.047	0.057	-0.176	-0.012
-0.05	-0.085	-0.289	-0.019	-0.045	-0.003	0.09	-0.238	-0.218	-0.031
-0.035	-0.06	-0.288	-0.026	-0.038	0.066	0.061	-0.322	-0.32	-0.057
-0.025	-0.043	-0.287	-0.015	-0.042	0.049	0.052	-0.218	-0.342	-0.093
-0.026	-0.054	-0.287	-0.001	-0.064	0.008	0.084	-0.106	-0.156	-0.098
-0.027	-0.055	-0.287	-0.006	-0.052	-0.017	0.069	-0.11	0.084	-0.106
-0.026	-0.035	-0.288	-0.017	-0.022	0.045	-0.021	-0.159	0.085	-0.143
-0.017	-0.025	-0.286	-0.022	-0.032	0.153	0.004	-0.133	-0.146	-0.151
-0.006	-0.022	-0.275	-0.026	-0.051	0.189	0.127	-0.067	-0.285	-0.153
-0.001	-0.023	-0.269	-0.02	-0.036	0.137	0.098	0.029	-0.204	-0.142
-0.02	-0.032	-0.274	-0.011	-0.03	0.144	0.002	0.187	-0.023	0.003
-0.049	-0.034	-0.274	-0.02	-0.073	0.277	0	0.235	0.103	0.252
-0.046	-0.027	-0.269	-0.03	-0.114	0.338	-0.011	0.176	-0.005	0.454
-0.03	-0.025	-0.271	-0.02	-0.064	0.248	0.009	0.2	-0.282	0.594
-0.032	-0.032	-0.278	-0.012	0.003	0.165	0.092	0.071	-0.393	0.665
-0.037	-0.035	-0.282	-0.023	-0.04	0.122	0.063	-0.288	-0.277	0.591
-0.026	-0.025	-0.285	-0.026	-0.102	0.114	0.015	-0.313	-0.132	0.401
-0.004	-0.021	-0.285	-0.019	-0.081	0.166	0.061	0.103	-0.046	0.23
-0.006	-0.025	-0.281	-0.027	-0.055	0.1	0.073	0.398	0.026	0.102
-0.018	-0.025	-0.277	-0.034	-0.064	-0.157	0.059	0.413	0.248	-0.035
-0.013	-0.028	-0.28	-0.021	-0.036	-0.372	0.074	0.267	0.502	-0.11
-0.02	-0.038	-0.293	-0.014	0.017	-0.365	0.076	-0.076	0.398	-0.108
-0.034	-0.049	-0.306	-0.021	0.028	-0.266	0.043	-0.373	0.144	-0.179
-0.024	-0.053	-0.294	-0.024	0.014	-0.231	0.015	-0.409	0.077	-0.34
-0.003	-0.051	-0.272	-0.022	0.019	-0.168	0.032	-0.351	-0.095	-0.429
0.009	-0.047	-0.275	-0.024	0.026	-0.086	0.038	-0.336	-0.351	-0.383
-0.002	-0.043	-0.283	-0.032	-0.001	-0.143	-0.021	-0.376	-0.284	-0.315
-0.025	-0.03	-0.271	-0.032	-0.038	-0.186	-0.093	-0.327	-0.046	-0.298
-0.021	-0.015	-0.258	-0.025	-0.03	0.058	-0.093	-0.021	0.058	-0.251
-0.005	-0.025	-0.263	-0.022	0.026	0.394	-0.021	0.366	0.054	-0.132
-0.017	-0.056	-0.276	-0.024	0.079	0.471	0.04	0.498	-0.009	-0.01
-0.032	-0.075	-0.281	-0.035	0.104	0.341	0.04	0.394	-0.101	0.08
-0.016	-0.072	-0.277	-0.042	0.103	0.21	0.018	0.302	-0.138	0.13
-0.004	-0.067	-0.279	-0.035	0.072	0.212	0.046	0.227	-0.102	0.1
-0.017	-0.064	-0.29	-0.025	0.041	0.358	0.097	0.207	-0.072	0.022
-0.026	-0.058	-0.293	-0.023	0.039	0.42	0.09	0.36	-0.074	-0.021
-0.024	-0.058	-0.281	-0.025	0.041	0.326	0.078	0.396	-0.048	-0.049
-0.023	-0.071	-0.275	-0.024	0.059	0.267	0.092	0.157	-0.013	-0.092
-0.02	-0.067	-0.276	-0.021	0.091	0.27	0.014	-0.13	-0.032	-0.094
-0.031	-0.032	-0.277	-0.02	0.086	0.259	-0.12	-0.314	-0.068	-0.053
-0.043	0.006	-0.286	-0.016	0.076	0.251	-0.107	-0.277	-0.08	-0.015
-0.026	0.034	-0.293	-0.012	0.038	0.202	0.006	-0.114	-0.068	-0.031
-0.025	0.049	-0.297	-0.019	-0.114	0.101	0.017	-0.073	-0.024	-0.086
-0.05	0.054	-0.303	-0.025	-0.258	-0.022	0.002	-0.18	0.008	-0.052
-0.045	0.075	-0.302	-0.025	-0.223	-0.209	0.076	-0.334	-0.015	0.059
-0.041	0.103	-0.298	-0.033	-0.059	-0.369	0.068	-0.355	-0.071	0.104
-0.059	0.111	-0.298	-0.035	0.065	-0.402	-0.047	-0.207	-0.111	0.062
-0.042	0.104	-0.296	-0.02	0.076	-0.441	-0.108	-0.125	-0.133	-0.012
-0.008	0.076	-0.293	-0.01	0.039	-0.525	-0.098	-0.168	-0.183	-0.053
-0.002	0.03	-0.288	-0.018	0.027	-0.469	-0.011	-0.14	-0.224	0.036
-0.016	-0.008	-0.278	-0.015	0.053	-0.314	0.091	-0.041	-0.188	0.243
-0.025	-0.025	-0.275	-0.006	0.084	-0.226	0.071	-0.013	-0.103	0.386
-0.023	-0.042	-0.278	-0.009	0.066	-0.2	-0.003	-0.064	-0.052	0.312
-0.022	-0.063	-0.285	-0.019	-0.01	-0.215	0.015	-0.139	-0.09	0.063
-0.023	-0.054	-0.288	-0.027	-0.079	-0.187	0.048	-0.158	-0.176	-0.156
-0.023	-0.021	-0.282	-0.029	-0.063	-0.05	-0.031	-0.116	-0.246	-0.214
-0.023	0.005	-0.281	-0.027	-0.001	0.088	-0.12	-0.087	-0.348	-0.219
-0.023	0.007	-0.29	-0.028	0.009	0.143	-0.171	-0.056	-0.365	-0.258
-0.024	-0.005	-0.297	-0.027	-0.023	0.121	-0.267	0.01	-0.156	-0.249
-0.024	-0.012	-0.297	-0.027	-0.043	0.149	-0.278	0.178	-0.017	-0.146
-0.024	-0.035	-0.289	-0.028	-0.047	0.289	-0.137	0.473	-0.147	-0.017
-0.024	-0.076	-0.28	-0.025	-0.034	0.347	-0.036	0.602	-0.287	0.034
-0.024	-0.072	-0.282	-0.02	-0.019	0.222	-0.035	0.353	-0.217	0.038
-0.025	-0.048	-0.281	-0.024	0.011	0.062	-0.1	0.042	0.003	0.082
-0.026	-0.067	-0.279	-0.029	0.056	0.023	-0.241	-0.047	0.058	0.062
-0.022	-0.087	-0.289	-0.021	0.034	0.139	-0.373	-0.04	-0.111	-0.083
-0.033	-0.072	-0.294	-0.014	-0.016	0.333	-0.418	-0.068	-0.142	-0.206
-0.049	-0.053	-0.286	-0.016	0.014	0.452	-0.354	-0.084	-0.029	-0.251
-0.029	-0.045	-0.278	-0.016	0.017	0.368	-0.179	-0.075	0.015	-0.294
0.004	-0.045	-0.279	-0.015	-0.101	0.172	-0.034	-0.074	0.037	-0.356
-0.002	-0.05	-0.285	-0.016	-0.219	0.084	-0.059	-0.055	-0.036	-0.359
-0.015	-0.051	-0.29	-0.016	-0.275	0.077	-0.183	0.064	-0.247	-0.211
-0.014	-0.052	-0.287	-0.012	-0.302	-0.007	-0.218	0.199	-0.337	0.058
-0.015	-0.054	-0.275	-0.011	-0.375	-0.082	-0.161	0.235	-0.161	0.282
-0.004	-0.05	-0.273	-0.018	-0.643	-0.138	-0.191	0.192	0.183	0.389
-0.001	-0.046	-0.28	-0.023	-0.957	-0.26	-0.266	0.098	0.45	0.468
-0.023	-0.042	-0.273	-0.025	-0.905	-0.298	-0.187	0.118	0.51	0.465
-0.033	-0.037	-0.264	-0.035	-0.515	-0.248	-0.037	0.253	0.614	0.291
-0.029	-0.039	-0.268	-0.046	-0.21	-0.183	0.023	0.217	0.638	0.128
-0.03	-0.042	-0.277	-0.039	-0.143	0.038	0.094	0.066	0.082	0.04
-0.031	-0.04	-0.286	-0.034	-0.072	0.225	0.209	-0.044	-0.584	0.016
-0.029	-0.038	-0.289	-0.047	0.083	0.107	0.167	-0.158	-0.61	0.266
-0.033	-0.036	-0.284	-0.047	0.201	-0.049	-0.004	-0.191	-0.274	0.544
-0.03	-0.039	-0.281	-0.036	0.337	-0.003	-0.048	-0.005	-0.037	0.32
0.001	-0.041	-0.282	-0.034	0.428	0.031	0.007	0.326	0.011	-0.187
0.024	-0.037	-0.283	-0.031	0.361	-0.074	0.084	0.453	-0.169	-0.407
0	-0.042	-0.277	-0.034	0.315	-0.101	0.263	0.219	-0.384	-0.232
-0.034	-0.052	-0.28	-0.045	0.353	0.062	0.351	-0.1	-0.31	0.166
-0.027	-0.05	-0.294	-0.035	0.294	0.18	0.225	-0.292	-0.116	0.564
-0.013	-0.042	-0.297	-0.017	0.059	0.155	0.122	-0.33	-0.035	0.742
-0.022	-0.049	-0.294	-0.016	-0.266	0.188	0.054	-0.236	0.227	0.882
-0.041	-0.057	-0.294	-0.025	-0.548	0.308	-0.086	-0.091	0.406	1.119
-0.06	-0.047	-0.297	-0.028	-0.716	0.342	-0.208	-0.024	-0.008	0.812
-0.064	-0.039	-0.306	-0.027	-0.702	0.241	-0.261	-0.053	-0.398	-0.292
-0.034	-0.045	-0.309	-0.024	-0.452	0.14	-0.254	0.003	-0.334	-1.255
-0.002	-0.041	-0.309	-0.025	-0.18	0.115	-0.184	0.102	-0.257	-1.338
-0.011	-0.042	-0.304	-0.029	-0.173	0.078	-0.148	-0.009	-0.265	-0.944
-0.025	-0.056	-0.295	-0.027	-0.297	0.035	-0.245	-0.255	-0.182	-0.645
-0.01	-0.055	-0.291	-0.032	-0.194	0.032	-0.32	-0.391	-0.039	-0.335
-0.009	-0.043	-0.288	-0.046	0.185	0.018	-0.268	-0.387	0.053	0.029
-0.027	-0.048	-0.279	-0.052	0.607	0.004	-0.25	-0.308	0.055	0.122
-0.014	-0.055	-0.271	-0.048	0.854	0.025	-0.252	-0.154	0.042	-0.038
0.002	-0.044	-0.268	-0.042	0.825	0.061	-0.182	-0.012	0.052	-0.211
-0.02	-0.024	-0.271	-0.038	0.558	0.088	-0.126	-0.055	0.042	-0.308
-0.045	-0.024	-0.281	-0.036	0.244	0.065	-0.106	-0.186	0.003	-0.318
-0.062	-0.042	-0.291	-0.035	0.082	-0.007	-0.078	-0.213	-0.027	-0.264
-0.076	-0.049	-0.29	-0.032	0.124	-0.051	-0.027	-0.252	-0.024	-0.18
-0.046	-0.035	-0.286	-0.021	0.218	-0.057	0.065	-0.325	-0.003	-0.118
-0.007	-0.012	-0.285	-0.004	0.197	-0.063	0.154	-0.222	0.026	-0.101
-0.007	-0.007	-0.29	0.005	0.118	-0.002	0.164	0.02	0.052	-0.109
0.002	-0.033	-0.296	0.01	0.084	0.116	0.092	0.184	0.05	-0.091
0.005	-0.035	-0.288	0.011	0.088	0.135	0.014	0.248	0.023	-0.046
-0.018	-0.007	-0.272	-0.002	0.099	0.071	-0.029	0.304	-0.004	-0.03
-0.021	-0.019	-0.264	-0.017	0.064	0.039	-0.057	0.388	-0.031	-0.027
-0.001	-0.056	-0.266	-0.014	-0.008	0.047	-0.061	0.453	-0.056	0.001
0.023	-0.066	-0.273	-0.01	-0.005	0.135	-0.009	0.392	-0.063	0.018
0.048	-0.075	-0.276	-0.013	0.073	0.251	0.053	0.227	-0.06	0.007
0.061	-0.083	-0.276	-0.008	0.113	0.166	0.041	-0.024	-0.075	0.008
0.044	-0.059	-0.275	-0.01	0.09	-0.082	-0.041	-0.321	-0.113	0.027
-0.001	-0.044	-0.278	-0.026	0.034	-0.198	-0.051	-0.314	-0.146	0.031
-0.037	-0.054	-0.287	-0.025	-0.002	-0.157	0.015	0.016	-0.155	0.026
-0.045	-0.051	-0.287	-0.016	0.057	-0.149	-0.008	0.151	-0.15	0.031
-0.023	-0.053	-0.278	-0.02	0.144	-0.176	-0.096	0.027	-0.165	0.04
0.006	-0.034	-0.282	-0.018	0.102	-0.164	-0.152	0.023	-0.208	0.045
0.008	0.057	-0.293	-0.011	-0.068	-0.185	-0.169	0.178	-0.238	0.042
-0.018	0.166	-0.296	-0.02	-0.185	-0.211	-0.104	0.332	-0.235	0.04
-0.062	0.214	-0.294	-0.029	-0.14	-0.013	0.011	0.373	-0.224	0.044
-0.1	0.193	-0.295	-0.021	-0.051	0.33	0.086	0.144	-0.2	0.041
-0.094	0.134	-0.307	-0.013	-0.086	0.375	0.169	-0.102	-0.133	0.026
-0.073	0.08	-0.325	-0.017	-0.225	0.095	0.239	0.037	-0.043	0.016
-0.068	0.062	-0.327	-0.027	-0.307	-0.118	0.199	0.151	-0.007	0.017
-0.057	0.03	-0.317	-0.035	-0.25	-0.179	0.173	-0.155	-0.032	0.016
-0.034	-0.073	-0.311	-0.028	-0.094	-0.175	0.24	-0.339	-0.026	0.013
0.002	-0.172	-0.3	-0.016	0.02	-0.169	0.225	-0.095	0.006	0.015
0.006	-0.142	-0.292	-0.02	-0.019	-0.245	0.113	-0.044	0.001	0.017
-0.065	-0.011	-0.296	-0.024	-0.031	-0.241	0.083	-0.146	-0.017	0.013
-0.113	0.068	-0.29	-0.02	0.254	-0.096	0.102	0.416	-0.014	0.015
-0.101	0.043	-0.273	-0.02	0.541	-0.018	0.077	0.942	-0.006	0.024
-0.092	-0.001	-0.267	-0.023	0.254	0.058	0.123	0.594	-0.013	0.021
-0.081	0.009	-0.265	-0.025	-0.382	0.241	0.212	0.153	-0.022	0.026
-0.056	0.021	-0.256	-0.034	-0.659	0.365	0.17	-0.091	-0.018	0.047
-0.059	-0.019	-0.251	-0.041	-0.528	0.315	0.016	-0.299	-0.029	0.048
-0.089	-0.074	-0.249	-0.04	-0.345	0.143	-0.163	-0.206	-0.065	0.031
-0.073	-0.131	-0.248	-0.039	-0.201	0.032	-0.252	-0.091	-0.095	0.022
-0.022	-0.171	-0.259	-0.029	-0.108	0.082	-0.179	-0.274	-0.108	0.01
0.002	-0.152	-0.265	-0.022	-0.112	0.179	-0.066	-0.454	-0.106	-0.005
0.001	-0.096	-0.263	-0.03	-0.146	0.303	-0.014	-0.421	-0.093	0.001
0.001	-0.051	-0.265	-0.038	-0.116	0.393	0.026	-0.324	-0.076	0.006
0.006	-0.035	-0.272	-0.034	-0.047	0.294	0.063	-0.27	-0.078	-0.009
-0.009	-0.038	-0.277	-0.029	-0.028	0.071	0.014	-0.195	-0.101	-0.008
-0.045	-0.046	-0.282	-0.023	-0.04	-0.132	-0.074	-0.122	-0.106	0.005
-0.075	-0.056	-0.285	-0.021	0	-0.203	-0.089	-0.158	-0.085	0.013
-0.074	-0.076	-0.287	-0.025	0.048	-0.121	-0.078	-0.157	-0.076	0.027
-0.04	-0.099	-0.281	-0.027	0.019	-0.039	-0.104	-0.03	-0.07	0.034
-0.025	-0.096	-0.27	-0.03	-0.053	-0.004	-0.133	-0.095	-0.042	0.023
-0.008	-0.071	-0.272	-0.039	-0.087	0.036	-0.093	-0.3	-0.017	0.007
0.084	-0.056	-0.278	-0.033	-0.052	0.007	-0.005	-0.22	-0.012	-0.001
0.145	-0.057	-0.273	-0.018	0.056	-0.069	-0.108	-0.065	-0.008	-0.001
0.091	-0.073	-0.27	-0.02	0.189	0.016	-0.348	-0.168	-0.03	0.004
0.051	-0.091	-0.28	-0.026	0.23	0.193	-0.365	-0.217	-0.103	0.004
0.056	-0.087	-0.293	-0.026	0.093	0.254	-0.291	-0.042	-0.161	-0.004
0.045	-0.068	-0.298	-0.022	-0.139	0.229	-0.383	0.022	-0.134	-0.009
0.026	-0.062	-0.292	-0.02	-0.259	0.15	-0.446	-0.035	-0.074	-0.011
-0.001	-0.067	-0.292	-0.023	-0.224	0.098	-0.326	0.148	-0.045	-0.026
-0.006	-0.049	-0.3	-0.017	-0.17	0.204	-0.173	0.38	-0.04	-0.045
0.009	-0.011	-0.301	-0.01	-0.104	0.322	-0.188	0.27	-0.062	-0.049
0.002	0.019	-0.302	-0.014	-0.016	0.3	-0.325	0.288	-0.097	-0.059
-0.009	0.034	-0.312	-0.021	-0.012	0.25	-0.348	0.603	-0.092	-0.067
-0.012	0.027	-0.309	-0.026	-0.014	0.136	-0.234	0.358	-0.066	-0.053
-0.022	0.024	-0.285	-0.03	0.088	-0.046	-0.106	-0.249	-0.047	-0.052
-0.049	0.041	-0.269	-0.029	0.126	-0.03	-0.002	-0.333	-0.01	-0.069
-0.078	0.041	-0.276	-0.028	-0.004	0.075	0.069	-0.281	0.032	-0.078
-0.067	0.023	-0.287	-0.034	-0.126	-0.022	0.119	-0.407	0.038	-0.091
-0.026	0.003	-0.287	-0.034	-0.12	-0.19	0.145	-0.269	0.005	-0.105
0.002	-0.033	-0.289	-0.026	-0.042	-0.248	0.142	-0.034	-0.047	-0.109
0.009	-0.058	-0.294	-0.028	0.021	-0.222	0.13	-0.071	-0.101	-0.115
-0.003	-0.05	-0.29	-0.03	0.039	-0.19	0.061	-0.13	-0.152	-0.114
-0.008	-0.044	-0.286	-0.025	0.028	-0.139	-0.053	0.039	-0.199	-0.111
-0.002	-0.042	-0.291	-0.019	0.003	-0.114	-0.066	0.255	-0.216	-0.113
-0.013	-0.025	-0.294	-0.013	-0.014	-0.225	-0.005	0.297	-0.195	-0.102
-0.01	-0.007	-0.292	-0.015	-0.006	-0.249	0.047	0.15	-0.167	-0.087
0.006	-0.005	-0.296	-0.019	0.001	-0.05	0.081	0.006	-0.146	-0.077
-0.006	-0.011	-0.301	-0.017	0.005	0.099	0.061	0.146	-0.128	-0.067
-0.005	-0.014	-0.296	-0.023	0.016	0.11	0.046	0.524	-0.111	-0.058
0.011	-0.018	-0.294	-0.034	0.016	0.096	-0.007	0.843	-0.088	-0.058
0.007	-0.02	-0.295	-0.033	0.011	0.034	-0.178	0.819	-0.046	-0.069
-0.008	-0.016	-0.283	-0.03	0.016	-0.045	-0.248	0.29	-0.004	-0.071
-0.037	-0.017	-0.27	-0.027	0.001	-0.05	-0.143	-0.308	0.004	-0.076
-0.044	-0.026	-0.27	-0.024	-0.047	-0.003	-0.066	-0.45	0.033	-0.111
-0.012	-0.029	-0.281	-0.029	-0.087	0.005	-0.033	-0.42	0.142	-0.109
-0.015	-0.031	-0.294	-0.029	-0.117	-0.049	0.071	-0.525	0.247	-0.055
-0.057	-0.043	-0.295	-0.016	-0.147	-0.079	0.141	-0.466	0.258	-0.024
-0.075	-0.057	-0.291	-0.006	-0.15	-0.046	0.052	-0.083	0.184	0.011
-0.083	-0.068	-0.294	-0.009	-0.124	-0.022	-0.02	0.219	0.035	0.079
-0.107	-0.067	-0.289	-0.015	-0.026	-0.024	-0.005	0.141	-0.151	0.149
-0.099	-0.052	-0.277	-0.02	0.165	-0.018	-0.059	-0.031	-0.306	0.278
-0.044	-0.046	-0.28	-0.026	0.302	-0.011	-0.107	-0.071	-0.373	0.446
-0.017	-0.048	-0.285	-0.029	0.303	-0.017	-0.04	0.01	-0.361	0.517
-0.023	-0.047	-0.282	-0.027	0.196	-0.037	-0.032	0.123	-0.382	0.569
-0.024	-0.046	-0.278	-0.03	0.012	-0.107	-0.144	-0.104	-0.387	0.727
-0.021	-0.046	-0.279	-0.039	-0.152	-0.209	-0.049	-0.451	-0.139	0.785
-0.007	-0.047	-0.283	-0.037	-0.239	-0.204	0.264	-0.148	0.246	0.45
-0.006	-0.043	-0.286	-0.022	-0.299	-0.062	0.387	0.493	0.335	-0.053
-0.019	-0.039	-0.285	-0.019	-0.353	0.118	0.381	0.768	0.139	-0.233
-0.007	-0.042	-0.286	-0.02	-0.371	0.239	0.4	0.748	0.036	-0.177
0.011	-0.047	-0.285	-0.009	-0.443	0.231	0.171	0.561	-0.096	-0.233
0	-0.045	-0.278	-0.004	-0.565	0.17	-0.167	0.295	-0.502	-0.398
-0.018	-0.033	-0.276	-0.016	-0.273	0.175	-0.147	0.058	-0.771	-0.528
-0.023	-0.03	-0.278	-0.024	0.482	0.21	0.109	-0.328	-0.655	-0.204
-0.022	-0.042	-0.274	-0.019	0.79	0.196	0.16	-0.783	-0.458	0.75
-0.014	-0.045	-0.272	-0.01	0.357	0.159	-0.007	-0.825	-0.213	1.489
0.006	-0.042	-0.285	-0.013	-0.05	0.184	-0.114	-0.388	0.069	1.427
0.022	-0.04	-0.289	-0.03	-0.098	0.194	-0.116	0.019	0.143	0.752
0.005	-0.031	-0.276	-0.04	-0.035	0.135	-0.022	0.134	0.079	-0.308
-0.038	-0.029	-0.273	-0.034	0.011	0.124	0.164	0.079	0.084	-1.098
-0.044	-0.034	-0.283	-0.029	-0.045	0.136	0.241	-0.013	0.094	-1.149
-0.015	-0.026	-0.284	-0.025	-0.191	0.136	0.17	-0.054	0.06	-0.887
-0.013	-0.014	-0.283	-0.017	-0.203	0.132	0.076	-0.149	0.058	-0.649
-0.039	-0.018	-0.289	-0.017	-0.06	-0.002	-0.012	-0.322	0.059	-0.476
-0.048	-0.027	-0.283	-0.028	0.042	-0.186	-0.023	-0.331	0.005	-0.401
-0.029	-0.025	-0.271	-0.034	0.057	-0.257	0.068	-0.172	-0.049	-0.322
-0.029	-0.026	-0.269	-0.033	0.045	-0.3	-0.001	-0.08	-0.061	-0.221
-0.054	-0.041	-0.266	-0.03	0.028	-0.352	-0.202	-0.184	-0.08	-0.215
-0.048	-0.049	-0.271	-0.024	0.015	-0.386	-0.176	-0.334	-0.116	-0.252
-0.043	-0.046	-0.286	-0.022	-0.005	-0.406	-0.192	-0.238	-0.126	-0.184
-0.07	-0.039	-0.284	-0.023	-0.025	-0.379	-0.448	0.017	-0.085	-0.063
-0.063	-0.029	-0.277	-0.022	-0.019	-0.323	-0.491	0.143	0.03	-0.005
-0.03	-0.021	-0.286	-0.025	-0.007	-0.222	-0.277	0.154	0.15	0.01
-0.021	-0.024	-0.294	-0.029	-0.003	-0.01	-0.115	0.106	0.132	0.01
-0.033	-0.032	-0.289	-0.027	0.016	0.187	-0.157	-0.059	0.013	0
-0.061	-0.035	-0.283	-0.019	0.045	0.227	-0.307	-0.156	-0.037	0.038
-0.082	-0.04	-0.291	-0.016	0.083	0.194	-0.279	0.042	-0.014	0.098
-0.072	-0.043	-0.302	-0.022	0.092	0.198	-0.214	0.315	0	0.061
-0.052	-0.034	-0.299	-0.021	0.02	0.174	-0.273	0.292	0.005	-0.079
-0.044	-0.029	-0.287	-0.017	-0.065	0.124	-0.22	0.054	0.005	-0.187
-0.059	-0.032	-0.284	-0.02	-0.087	0.179	-0.112	-0.01	-0.015	-0.165
-0.073	-0.034	-0.294	-0.024	-0.088	0.225	-0.116	0.129	-0.036	-0.075
-0.06	-0.037	-0.299	-0.026	-0.093	0.184	-0.213	0.197	-0.044	-0.018
-0.057	-0.033	-0.284	-0.029	-0.087	0.229	-0.347	0.175	-0.05	0.017
-0.083	-0.025	-0.275	-0.03	-0.077	0.317	-0.378	0.121	-0.064	0.039
-0.097	-0.024	-0.278	-0.027	-0.071	0.358	-0.353	0.033	-0.08	0.027
-0.083	-0.028	-0.278	-0.021	-0.061	0.401	-0.36	-0.011	-0.095	0.016
-0.074	-0.029	-0.29	-0.018	-0.047	0.408	-0.334	-0.011	-0.109	0.024
-0.093	-0.028	-0.306	-0.018	-0.032	0.403	-0.233	-0.02	-0.114	0.03
-0.097	-0.027	-0.3	-0.02	-0.019	0.416	-0.125	-0.024	-0.109	0.028
-0.076	-0.024	-0.288	-0.028	-0.006	0.383	-0.21	-0.024	-0.106	0.028
-0.075	-0.028	-0.292	-0.032	-0.004	0.342	-0.326	-0.032	-0.094	0.039
-0.072	-0.044	-0.294	-0.024	-0.023	0.369	-0.168	-0.036	-0.068	0.041
-0.023	-0.049	-0.286	-0.027	-0.043	0.415	0.015	-0.042	-0.043	0.026
0.013	-0.042	-0.287	-0.055	-0.053	0.44	0.039	-0.051	-0.027	0.025
-0.009	-0.038	-0.289	-0.069	-0.054	0.483	0.062	-0.042	-0.023	0.035
-0.001	-0.039	-0.285	-0.052	-0.04	0.51	0.057	-0.024	-0.035	0.034
0.063	-0.037	-0.285	-0.038	-0.024	0.502	-0.037	-0.016	-0.061	0.036
0.077	-0.035	-0.286	-0.033	-0.022	0.522	-0.108	-0.003	-0.096	0.043
0.043	-0.039	-0.29	-0.016	-0.017	0.563	-0.087	0.007	-0.12	0.04
0.035	-0.038	-0.289	0.005	-0.005	0.585	-0.027	0.009	-0.111	0.026
0.035	-0.032	-0.286	0	-0.019	0.597	0.057	0.012	-0.093	0.017
0.03	-0.032	-0.29	-0.019	-0.052	0.618	0.171	0.005	-0.099	0.03
0.041	-0.035	-0.283	-0.023	-0.045	0.663	0.237	-0.004	-0.111	0.044
0.038	-0.02	-0.263	-0.02	-0.005	0.663	0.164	0.006	-0.094	0.034
0.02	-0.004	-0.265	-0.02	0.024	0.626	0.021	0.006	-0.076	0.021
0.032	-0.01	-0.282	-0.023	0.032	0.682	0.013	-0.007	-0.082	0.02
0.038	-0.014	-0.281	-0.02	0.027	0.799	0.121	0.005	-0.078	0.02
0.005	-0.006	-0.27	-0.009	0.02	0.851	0.184	0.011	-0.059	0.014
-0.026	-0.008	-0.277	-0.02	-0.002	0.866	0.283	-0.034	-0.061	0.011
-0.031	-0.015	-0.29	-0.041	-0.099	0.955	0.395	-0.083	-0.091	0.011
-0.03	-0.011	-0.293	-0.029	-0.214	0.829	0.362	-0.098	-0.119	-0.003
-0.032	-0.009	-0.283	-0.01	-0.199	0.846	0.232	-0.101	-0.116	-0.018
-0.035	-0.021	-0.28	-0.015	-0.076	1.4	0.077	-0.077	-0.095	-0.014
-0.035	-0.032	-0.292	-0.017	0.013	0.121	0.044	-0.019	-0.079	-0.006
-0.007	-0.03	-0.295	-0.011	0.033	-3.038	0.157	0.023	-0.067	0.002
0.055	-0.017	-0.289	-0.013	0.018	-4.158	0.161	0.03	-0.057	0.007
0.106	-0.009	-0.294	-0.021	-0.024	-3.479	0.033	0.026	-0.056	0.002
0.117	-0.014	-0.295	-0.026	-0.063	-2.962	-0.065	0.022	-0.058	-0.002
0.105	-0.015	-0.291	-0.026	-0.046	-2.064	-0.059	0.023	-0.049	-0.005
0.081	0.004	-0.292	-0.033	0.012	-1.439	0.026	0.023	-0.035	-0.007
0.048	0.031	-0.29	-0.041	0.045	-1.455	0.059	0.018	-0.023	0.001
0.013	0.048	-0.286	-0.034	0.038	-1.116	0.039	0.022	-0.014	0.003
-0.005	0.042	-0.289	-0.026	0.024	-0.606	0.066	0.025	-0.027	-0.013
-0.024	0.024	-0.286	-0.028	0.02	-0.349	0.056	0.021	-0.059	-0.021
-0.069	0.018	-0.279	-0.03	0.024	-0.297	-0.031	0.021	-0.077	-0.019
-0.101	0.014	-0.28	-0.025	0.026	-0.142	-0.067	0.009	-0.078	-0.026
-0.115	-0.025	-0.285	-0.023	0.008	0.205	-0.028	-0.02	-0.09	-0.027
-0.129	-0.088	-0.281	-0.024	-0.024	-0.438	0.008	-0.027	-0.113	-0.02
-0.103	-0.127	-0.277	-0.021	-0.045	-1.513	0.04	-0.014	-0.121	-0.022
-0.056	-0.131	-0.28	-0.019	-0.042	-1.088	0.076	-0.019	-0.103	-0.015
-0.035	-0.108	-0.287	-0.026	-0.029	-0.243	0.043	-0.029	-0.081	-0.016
-0.023	-0.067	-0.291	-0.034	-0.041	-0.199	-0.034	-0.02	-0.073	-0.023
-0.017	-0.031	-0.284	-0.034	-0.074	-0.163	-0.069	-0.016	-0.078	-0.021
-0.012	0.009	-0.276	-0.022	-0.087	0.016	-0.124	-0.023	-0.088	-0.028
0.009	0.055	-0.273	-0.02	-0.078	0.07	-0.214	-0.012	-0.092	-0.031
0.015	0.058	-0.273	-0.027	-0.079	0.097	-0.216	0.014	-0.092	-0.017
-0.019	0.01	-0.28	-0.019	-0.089	0.151	-0.112	0.025	-0.104	-0.01
-0.048	-0.021	-0.285	-0.012	-0.064	0.215	-0.008	0.031	-0.117	-0.014
-0.039	-0.021	-0.274	-0.017	-0.022	0.239	0.037	0.032	-0.119	-0.015
-0.035	-0.044	-0.266	-0.02	-0.018	0.247	0.043	0.005	-0.114	-0.008
-0.057	-0.074	-0.269	-0.022	-0.026	0.273	0.025	-0.015	-0.099	-0.001
-0.067	-0.067	-0.282	-0.025	-0.009	0.291	-0.057	-0.005	-0.086	0.002
-0.064	-0.051	-0.294	-0.024	0.007	0.309	-0.174	-0.001	-0.091	0.005
-0.058	-0.042	-0.292	-0.026	-0.003	0.32	-0.215	-0.005	-0.093	-0.008
-0.041	-0.034	-0.287	-0.031	-0.011	0.293	-0.167	-0.007	-0.073	-0.029
-0.024	-0.048	-0.288	-0.029	0.001	0.292	-0.068	-0.013	-0.054	-0.026
-0.018	-0.091	-0.288	-0.018	0.013	0.338	0.057	-0.015	-0.054	-0.016
-0.016	-0.13	-0.29	-0.012	0.004	0.343	0.097	-0.012	-0.062	-0.023
-0.027	-0.137	-0.284	-0.017	-0.02	0.33	-0.007	0.001	-0.067	-0.025
-0.045	-0.078	-0.271	-0.019	-0.035	0.357	-0.112	0.023	-0.073	-0.016
-0.047	0.024	-0.265	-0.022	-0.037	0.374	-0.179	0	-0.073	-0.014
-0.066	0.048	-0.269	-0.026	-0.037	0.378	-0.276	-0.06	-0.068	-0.018
-0.093	-0.053	-0.265	-0.022	-0.038	0.41	-0.254	-0.068	-0.061	-0.01
-0.063	-0.16	-0.258	-0.019	-0.037	0.433	-0.132	-0.04	-0.046	-0.002
-0.02	-0.169	-0.266	-0.019	-0.031	0.436	-0.109	-0.031	-0.037	-0.01
-0.02	-0.124	-0.285	-0.018	-0.033	0.459	-0.098	-0.024	-0.043	-0.018
-0.026	-0.095	-0.285	-0.024	-0.035	0.484	-0.06	-0.019	-0.046	-0.016
-0.019	-0.069	-0.265	-0.02	-0.006	0.471	-0.094	-0.025	-0.046	-0.013
-0.028	-0.022	-0.255	-0.01	0.016	0.476	-0.128	-0.021	-0.052	-0.01
-0.056	0.005	-0.265	-0.011	0.001	0.531	-0.127	0.009	-0.062	-0.002
-0.048	-0.012	-0.272	-0.012	-0.018	0.574	-0.163	0.058	-0.066	0.013
-0.003	-0.041	-0.266	-0.009	-0.039	0.581	-0.183	0.095	-0.065	0.01
0.005	-0.05	-0.262	-0.016	-0.058	0.584	-0.157	0.092	-0.066	0.001
-0.023	-0.063	-0.265	-0.033	-0.047	0.609	-0.143	0.057	-0.06	0.008
-0.031	-0.091	-0.271	-0.046	-0.023	0.653	-0.069	0.017	-0.049	0.003
-0.026	-0.098	-0.275	-0.041	-0.019	0.681	0.046	-0.028	-0.05	-0.013
-0.028	-0.099	-0.27	-0.028	-0.036	0.682	0.044	-0.061	-0.054	-0.022
-0.031	-0.112	-0.264	-0.033	-0.057	0.745	-0.011	-0.074	-0.051	-0.036
-0.024	-0.113	-0.271	-0.043	-0.072	0.782	-0.001	-0.084	-0.053	-0.045
-0.005	-0.083	-0.284	-0.034	-0.083	0.502	-0.03	-0.094	-0.059	-0.04
0.006	-0.015	-0.268	-0.026	-0.084	0.234	-0.142	-0.087	-0.051	-0.037
-0.005	0.073	-0.236	-0.032	-0.073	0.451	-0.225	-0.046	-0.039	-0.035
-0.029	0.148	-0.232	-0.037	-0.07	0.779	-0.224	0.052	-0.039	-0.033
-0.028	0.2	-0.249	-0.032	-0.051	0.889	-0.172	0.158	-0.044	-0.033
-0.004	0.211	-0.266	-0.029	-0.006	0.928	-0.138	0.137	-0.05	-0.023
-0.006	0.17	-0.291	-0.029	0.015	1.008	-0.078	-0.018	-0.053	-0.006
-0.019	0.104	-0.33	-0.032	0.005	1.087	0.083	-0.106	-0.03	0.007
-0.018	0.056	-0.389	-0.039	-0.013	1.064	0.135	-0.031	-0.009	0.027
-0.018	0.012	-0.45	-0.04	-0.029	1.059	-0.014	0.023	-0.025	0.033
-0.011	-0.045	-0.452	-0.032	-0.031	1.204	-0.095	-0.084	-0.051	0.004
0	-0.081	-0.41	-0.03	-0.026	1.312	-0.045	-0.209	-0.06	-0.02
0.002	-0.098	-0.403	-0.03	-0.021	1.142	-0.029	-0.206	-0.061	-0.012
-0.011	-0.13	-0.444	-0.025	-0.035	1.041	0.011	-0.121	-0.063	0.001
-0.021	-0.149	-0.486	-0.016	-0.068	1.321	0.123	-0.049	-0.065	-0.003
-0.01	-0.109	-0.471	-0.008	-0.08	0.853	0.172	-0.038	-0.058	-0.01
[truncated: 26,527 more rows]
