# Supplementary material for: Asymmetric and transient properties of reciprocal activity of antagonists during the paw-shake response in the cat
Source: PLoS Comput Biol. 2021 Dec 28;17(12):e1009677. doi: 10.1371/journal.pcbi.1009677 (PMC8759665; doi:10.1371/journal.pcbi.1009677)
Supplement: S1 Data — File name of each file has the following structure: SupplementaryFileNumber_Data_SessionNumber_AnimalCode_EpisodeNumber.txt. Example: S1_Data_7_3-25-0_bo_9F.txt, where S1 is the supplementary data file number 7, 3-25-0 is session number, bo is animal code, 9F is episode number, and txt is file type extension. Each column of each file contains raw EMG signal of a specific muscle in mV sampled at 3000 Hz and band-pass filtered (Butterworth zero-lag filter, 30 Hz– 1000 Hz, 3 dB). First line of each file contains muscle name abbreviations (see Table 3 in the manuscript): MG, medial gastrocnemius; SO, soleus; BFS, biceps femoris anterior; IP, iliopsoas; TA, tibialis anterior; VA, vastus lateralis and vastus medialis. (ZIP) [file pcbi.1009677.s001.zip › S1_Data/S1_Data_8_11-3-0_we_23F.txt]

BFP	MG	SO	BFA	VM	TA	VL	IP	RFmid	RFprox
-0.006	-0.003	0.362	-0.011	0.041	-0.261	-0.038	0.007	0.453	-0.081
-0.01	-0.056	0.599	0.007	0.012	-0.224	-0.06	0.008	0.073	-0.083
-0.007	-0.087	0.681	0.013	-0.004	-0.147	-0.075	-0.005	-0.2	-0.079
0	-0.116	0.574	0.012	0.012	-0.065	-0.057	-0.005	-0.262	-0.082
0.004	-0.171	0.514	0.014	0.038	-0.01	-0.025	0.007	-0.237	-0.087
-0.003	-0.141	0.391	0.009	0.062	0.012	-0.013	0.006	-0.13	-0.085
-0.014	0.002	0.127	0.005	0.081	0.034	-0.015	0.001	-0.115	-0.086
-0.011	0.095	-0.025	0	0.1	0.071	-0.015	-0.001	-0.217	-0.09
-0.006	0.087	0.037	-0.006	0.112	0.099	-0.035	-0.005	-0.252	-0.084
-0.011	0.074	0.074	0.007	0.104	0.072	-0.062	-0.002	-0.24	-0.064
-0.012	0.069	-0.031	0.03	0.083	0.015	-0.06	0.001	-0.238	-0.011
-0.005	0.056	-0.106	0.03	0.058	0.022	-0.038	0	-0.213	0.046
0	0.056	-0.161	0.019	0.041	0.078	-0.021	0.012	-0.179	0.055
0.005	0.05	-0.321	0.028	0.012	0.103	-0.012	0.024	-0.134	0.038
0.008	0.04	-0.396	0.03	-0.07	0.084	-0.015	0.014	-0.067	0.028
0.008	0.056	-0.214	-0.006	-0.163	0.071	-0.036	-0.007	-0.048	0.013
0.008	0.063	0.006	-0.061	-0.209	0.09	-0.062	-0.017	-0.092	-0.014
-0.005	0.044	0.006	-0.095	-0.228	0.097	-0.065	-0.015	-0.062	-0.057
-0.018	0.029	-0.095	-0.08	-0.243	0.096	-0.061	-0.005	0.018	-0.128
-0.015	0.024	-0.055	-0.031	-0.21	0.102	-0.073	0.042	-0.022	-0.178
-0.014	0.039	0.062	0	-0.088	0.085	-0.07	0.116	-0.004	-0.167
-0.017	0.068	0.106	0.011	0.069	0.057	-0.057	0.119	0.204	-0.139
-0.01	0.07	0.132	0.041	0.146	0.043	-0.044	0.024	0.223	-0.108
-0.002	0.035	0.202	0.069	0.129	0.035	-0.008	-0.053	0.027	-0.071
-0.013	0	0.26	0.039	0.096	0.006	0.017	-0.025	0.18	-0.063
-0.033	-0.02	0.249	-0.021	0.077	-0.033	0.012	0.045	0.494	-0.073
-0.036	-0.025	0.191	-0.04	0.048	-0.01	0.006	0.045	0.379	-0.064
-0.032	-0.014	0.138	-0.04	0.017	0.044	-0.003	-0.004	0.167	-0.055
-0.041	-0.001	0.101	-0.069	0.014	0.073	-0.017	-0.017	0.178	-0.066
-0.039	0.002	0.081	-0.101	0.024	0.101	-0.028	-0.013	0.195	-0.065
-0.025	0.003	0.079	-0.113	0.013	0.107	-0.035	-0.022	0.165	-0.047
-0.027	0.01	0.082	-0.097	0.001	0.077	-0.038	-0.024	0.14	-0.047
-0.047	0.011	0.087	-0.074	0.002	0.054	-0.043	-0.019	0.099	-0.062
-0.056	0.004	0.092	-0.076	-0.013	0.037	-0.045	-0.009	0.045	-0.07
-0.033	-0.005	0.083	-0.052	-0.032	0.007	-0.02	0.005	0.063	-0.068
-0.002	-0.012	0.055	0.038	-0.01	-0.017	0.001	0.01	0.118	-0.066
0.013	-0.015	0.037	0.115	0.033	-0.012	-0.023	0.007	0.096	-0.061
0.017	-0.017	0.044	0.133	0.054	0.021	-0.047	0.003	0.049	-0.054
0.012	-0.008	0.052	0.173	0.053	0.059	-0.031	0.002	0.023	-0.054
0.011	0.009	0.04	0.236	0.056	0.068	-0.015	-0.005	0.01	-0.061
0.02	0.007	0.01	0.235	0.062	0.051	-0.013	-0.017	0.019	-0.057
0.034	-0.003	-0.02	0.182	0.055	0.052	-0.005	-0.013	0.037	-0.046
0.039	-0.002	-0.054	0.133	0.035	0.072	-0.006	0.004	0.097	-0.048
0.035	0.003	-0.09	0.066	0.02	0.06	-0.003	0.011	0.203	-0.052
0.033	0.004	-0.077	-0.021	0.022	0.02	0.035	0.008	0.227	-0.051
0.032	0	0.005	-0.086	-0.004	0.002	0.048	0.001	0.186	-0.056
0.028	0	0.084	-0.118	-0.117	-0.004	0.01	-0.003	0.191	-0.064
0.032	0	0.116	-0.135	-0.262	-0.036	-0.016	-0.005	0.207	-0.066
0.041	-0.004	0.184	-0.116	-0.335	-0.042	-0.027	-0.002	0.216	-0.064
0.041	-0.005	0.331	-0.052	-0.279	0.013	-0.024	0.001	0.209	-0.067
0.035	-0.003	0.436	0.006	-0.067	0.052	-0.008	-0.006	0.202	-0.077
0.036	-0.009	0.422	0.033	0.126	0.056	-0.015	-0.017	0.252	-0.074
0.029	-0.013	0.337	0.06	0.054	0.052	-0.031	-0.023	0.286	-0.05
0.024	-0.009	0.235	0.078	-0.159	0.014	-0.044	-0.028	0.235	-0.034
0.042	-0.001	0.156	0.059	-0.227	-0.036	-0.042	-0.024	0.137	-0.046
0.052	0.02	0.114	0.028	-0.187	-0.069	-0.019	-0.013	0.05	-0.064
0.028	0.04	0.085	-0.005	-0.137	-0.09	-0.033	-0.008	0.014	-0.08
-0.007	0.026	0.042	-0.037	-0.025	-0.076	-0.067	-0.003	0.028	-0.098
-0.029	-0.004	-0.016	-0.057	0.076	-0.041	-0.043	0.009	0.103	-0.092
-0.033	-0.023	-0.087	-0.067	0.048	-0.012	-0.014	0.011	0.235	-0.068
-0.03	-0.034	-0.144	-0.073	-0.025	0.013	-0.023	0.01	0.276	-0.059
-0.026	-0.022	-0.131	-0.085	-0.059	0.025	0.004	0.016	0.103	-0.057
-0.019	0	-0.118	-0.081	-0.067	0.023	0.034	0.015	-0.055	-0.055
-0.015	0.005	-0.184	-0.044	-0.027	0	0	0.006	0.017	-0.058
-0.013	0	-0.221	-0.005	0.055	-0.034	-0.03	0.003	0.113	-0.06
-0.015	0.003	-0.105	0.012	0.126	-0.045	-0.022	0	0.109	-0.071
-0.02	0.005	0.111	0.009	0.169	-0.033	-0.019	-0.009	0.149	-0.077
-0.02	0.004	0.241	0.009	0.166	-0.021	-0.024	-0.012	0.251	-0.073
-0.018	0.012	0.322	0.014	0.104	-0.021	-0.019	-0.003	0.327	-0.086
-0.03	0.019	0.542	0.011	0.029	-0.006	-0.027	0.005	0.415	-0.104
-0.042	0.022	0.722	0.004	0	0.004	-0.057	0.005	0.445	-0.106
-0.039	0.025	0.607	0.005	0.047	-0.043	-0.065	0.002	0.227	-0.1
-0.03	0.03	0.339	0.008	0.127	-0.077	-0.033	0.003	-0.059	-0.109
-0.024	0.032	0.21	0.013	0.164	-0.046	-0.004	0.008	-0.116	-0.135
-0.018	0.027	0.297	0.022	0.131	-0.028	-0.017	0.01	0.04	-0.126
-0.013	0.019	0.41	0.019	0.067	-0.053	-0.046	0.005	0.19	-0.091
-0.004	0.024	0.437	0.007	0.047	-0.071	-0.036	-0.002	0.226	-0.104
0.001	0.039	0.498	0.007	0.059	-0.06	-0.01	-0.008	0.267	-0.078
-0.009	0.035	0.528	0.021	0.02	-0.032	-0.012	-0.014	0.263	0.056
-0.007	0.022	0.338	0.03	-0.038	-0.021	-0.028	-0.019	0.107	0.097
0.008	0.024	0.057	0.032	-0.046	-0.021	-0.022	-0.017	-0.024	-0.032
0	0.021	-0.188	0.032	-0.017	-0.003	-0.008	-0.011	-0.049	-0.164
-0.02	0.009	-0.378	0.03	0.02	0.016	-0.025	0.001	-0.028	-0.197
-0.023	0.006	-0.326	0.027	0.04	0.024	-0.037	0.008	0.113	-0.139
-0.02	0.003	-0.077	0.026	0.015	0.024	-0.029	-0.003	0.303	-0.05
-0.016	-0.004	0.088	0.026	-0.042	-0.002	-0.043	-0.021	0.353	-0.006
-0.012	0	0.173	0.017	-0.083	-0.025	-0.054	-0.023	0.261	-0.01
-0.015	0.013	0.262	0.006	-0.094	-0.009	-0.019	-0.015	0.138	0.011
-0.017	0.014	0.289	0.006	-0.096	-0.008	0.011	-0.014	0.078	0.135
-0.009	0.004	0.27	-0.005	-0.137	-0.021	-0.005	-0.012	0.12	0.296
0.001	0	0.264	-0.022	-0.2	-0.017	-0.041	-0.007	0.154	0.245
-0.003	0	0.239	-0.017	-0.147	-0.027	-0.049	-0.003	0.075	-0.067
-0.018	-0.003	0.179	-0.002	0.041	-0.043	-0.019	0.007	0.011	-0.319
-0.014	-0.004	0.115	-0.003	0.16	-0.022	-0.004	0.02	0.059	-0.329
-0.008	0.008	0.052	-0.011	0.094	0.007	-0.024	0.045	0.123	-0.278
-0.018	0.017	0.024	-0.013	-0.036	-0.041	-0.035	0.087	0.121	-0.218
-0.015	0.008	0.079	-0.005	-0.107	-0.111	-0.017	0.109	0.08	-0.02
-0.002	-0.004	0.154	0.004	-0.115	-0.076	-0.018	0.066	0.095	0.213
-0.003	-0.021	0.158	0.002	-0.095	-0.012	-0.063	-0.012	0.131	0.25
-0.006	-0.045	0.11	0.001	-0.052	-0.013	-0.057	-0.013	0.089	0.095
-0.008	-0.05	0.088	0.01	-0.001	0.002	0.01	0.087	-0.015	-0.002
-0.015	-0.043	0.096	0.015	0.04	0.075	0.026	0.17	-0.111	0.047
-0.011	-0.044	0.083	0.01	0.106	0.12	-0.018	0.235	-0.121	0.012
-0.003	-0.038	0.059	0.012	0.182	0.088	-0.053	0.319	-0.051	-0.162
-0.007	-0.029	-0.005	0.016	0.174	0.034	-0.04	0.261	-0.002	-0.233
0	-0.015	-0.216	0.008	0.075	0.016	-0.017	0.203	0.05	-0.127
0.009	0.033	-0.412	-0.004	-0.033	0.022	-0.044	0.49	0.249	-0.001
0	0.071	-0.308	-0.005	-0.085	-0.004	-0.069	0.721	0.434	-0.002
-0.005	0.054	-0.044	0.002	-0.092	-0.045	-0.047	0.41	0.383	-0.12
0.005	0.032	0.112	0.004	-0.08	-0.031	-0.011	-0.112	0.301	-0.204
0.005	0.037	0.197	-0.002	-0.018	0.001	-0.032	-0.475	0.268	-0.206
0	0.038	0.277	-0.007	0.002	-0.013	-0.096	-0.626	0.123	-0.197
0	0.025	0.347	-0.005	-0.05	-0.032	-0.073	-0.553	-0.005	-0.182
0.001	0.025	0.436	-0.001	-0.016	-0.024	-0.002	-0.375	0.012	-0.126
0.002	0.042	0.453	0.004	0.077	-0.04	-0.002	-0.272	0.03	-0.06
-0.001	0.051	0.329	0.006	0.155	-0.066	-0.021	-0.3	0.047	-0.047
-0.007	0.036	0.214	0	0.195	-0.019	-0.029	-0.322	0.255	-0.081
-0.01	0.025	0.196	-0.003	0.093	0.038	-0.059	-0.19	0.484	-0.08
-0.011	0.03	0.193	-0.005	-0.055	0.011	-0.063	-0.002	0.421	-0.055
-0.008	0.019	0.174	-0.007	-0.078	-0.02	-0.023	0.101	0.251	-0.074
0.001	0.002	0.166	-0.002	-0.028	-0.012	-0.012	0.121	0.156	-0.099
-0.004	0.006	0.162	0.003	0.043	-0.01	-0.037	0.094	0.045	-0.082
-0.013	0.014	0.144	0.003	0.105	-0.016	-0.031	0.043	0.125	-0.067
-0.004	0.018	0.129	0.008	0.089	-0.025	-0.006	-0.044	0.33	-0.068
-0.002	0.024	0.127	0.011	0.038	-0.031	-0.009	-0.106	0.22	-0.061
-0.015	0.016	0.124	0.005	0.006	-0.016	-0.018	-0.001	-0.011	-0.065
-0.015	0.004	0.115	-0.002	-0.032	0.022	-0.003	0.178	-0.016	-0.081
-0.006	0.007	0.114	-0.004	-0.091	0.053	-0.003	0.267	0.082	-0.077
-0.005	0.009	0.131	-0.01	-0.142	0.052	-0.024	0.308	0.141	-0.055
-0.008	0.011	0.135	-0.01	-0.115	0.01	-0.033	0.283	0.165	-0.053
-0.001	0.022	0.117	0.005	0	-0.042	-0.039	0.132	0.192	-0.064
0.006	0.02	0.118	0.018	0.078	-0.058	-0.036	-0.046	0.18	-0.056
0.001	0.01	0.142	0.012	0.059	-0.054	-0.025	-0.08	0.113	-0.046
-0.002	0.013	0.153	0.005	0.029	-0.041	-0.026	0.103	0.083	-0.065
-0.004	0.009	0.15	0.016	0.031	-0.002	-0.015	0.307	0.108	-0.06
-0.008	-0.014	0.159	0.023	0.017	0.024	0.006	0.281	0.14	0.033
-0.005	-0.02	0.167	0.013	-0.019	0.021	0	0.069	0.182	0.135
-0.002	-0.013	0.136	0.009	-0.053	-0.001	-0.041	-0.11	0.228	0.106
0	-0.009	0.097	0.007	-0.076	-0.051	-0.068	-0.176	0.222	-0.013
0.006	0.007	0.09	0.002	-0.071	-0.098	-0.046	-0.231	0.149	-0.056
0.006	0.026	0.11	0.002	-0.036	-0.121	-0.02	-0.296	0.03	-0.025
0.002	0.026	0.133	0	-0.013	-0.107	-0.009	-0.269	-0.083	-0.07
0	0.017	0.136	-0.001	-0.01	-0.055	-0.002	-0.17	-0.1	-0.195
-0.008	0.01	0.13	0	0.012	-0.028	0.01	-0.058	0.007	-0.215
-0.006	0.007	0.135	-0.007	0.047	-0.005	0.008	-0.002	0.119	-0.026
0.009	0.009	0.137	-0.017	0.06	0.038	-0.013	-0.097	0.11	0.198
0.012	0.004	0.131	-0.011	0.033	0.036	-0.018	-0.222	0.127	0.227
0	-0.016	0.134	0	-0.029	0.008	-0.017	-0.253	0.252	0.061
-0.006	-0.022	0.145	0.006	-0.108	-0.012	-0.027	-0.272	0.249	-0.152
-0.004	-0.013	0.144	0.012	-0.17	-0.038	-0.036	-0.226	0.086	-0.3
-0.004	-0.016	0.132	0.01	-0.224	-0.02	-0.03	-0.032	0.013	-0.319
-0.004	-0.018	0.135	-0.01	-0.264	0.044	-0.015	0.192	0.14	-0.234
-0.006	-0.003	0.138	-0.019	-0.183	0.053	-0.044	0.288	0.287	-0.144
-0.003	0.012	0.126	-0.004	0.024	0.001	-0.08	0.194	0.258	-0.081
0.006	0.018	0.118	0.008	0.185	-0.014	-0.046	0.026	0.248	-0.009
0.002	0.013	0.109	0.002	0.223	0.011	-0.025	-0.059	0.41	0.041
-0.01	0.014	0.108	0	0.189	0.011	-0.045	-0.051	0.403	0.001
-0.008	0.016	0.133	0.006	0.111	-0.018	-0.038	-0.003	0.163	-0.08
-0.006	0.001	0.162	-0.003	0.035	-0.005	-0.029	0.035	0.036	-0.1
-0.012	-0.009	0.17	-0.014	0.013	0.033	-0.037	0.062	0.046	-0.083
-0.008	0.001	0.177	-0.003	0.017	0.012	-0.055	0.093	0.1	-0.102
-0.004	0.013	0.2	0.009	0.013	-0.019	-0.061	0.088	0.115	-0.11
-0.006	0.02	0.227	0.008	0.011	-0.012	-0.03	0.046	0.027	-0.083
-0.006	0.018	0.273	0.007	0.022	0	-0.013	0.028	-0.005	-0.082
-0.006	0.01	0.295	0.003	0.025	0.011	-0.028	0.035	0.049	-0.108
-0.008	0.005	0.174	-0.003	-0.007	0	-0.034	0.037	0.075	-0.114
-0.003	0.009	-0.031	-0.001	-0.051	-0.046	-0.026	0.055	0.107	-0.099
0.001	0.012	-0.136	0.004	-0.077	-0.065	-0.019	0.081	0.154	-0.104
-0.008	0.009	-0.112	0.007	-0.077	-0.039	-0.016	0.057	0.161	-0.127
-0.012	0.009	-0.04	0.004	-0.041	-0.02	-0.017	-0.009	0.171	-0.095
-0.003	0.019	0.039	-0.011	-0.004	-0.012	-0.038	-0.045	0.206	-0.035
-0.003	0.025	0.115	-0.021	0	0.008	-0.05	-0.027	0.192	-0.028
-0.008	0.015	0.162	-0.018	-0.004	0.022	-0.038	0.016	0.108	-0.016
-0.007	0.007	0.202	-0.014	-0.006	0.015	-0.049	0.048	0.037	0.035
-0.007	0.021	0.239	-0.009	-0.007	-0.003	-0.055	0.071	0.052	0.054
-0.008	0.035	0.228	0.004	-0.009	-0.023	-0.027	0.096	0.111	0.045
-0.007	0.028	0.178	0.016	-0.018	-0.042	-0.018	0.079	0.153	0.047
-0.01	0.008	0.124	0.026	-0.024	-0.067	-0.018	0.007	0.164	0.064
-0.016	-0.009	0.072	0.03	-0.006	-0.07	-0.009	-0.048	0.15	0.07
-0.019	-0.01	0.05	0.022	0.028	-0.027	-0.019	-0.038	0.142	-0.018
-0.02	0	0.069	0.016	0.039	-0.011	-0.037	0.018	0.147	-0.155
-0.015	-0.008	0.098	0.006	0.021	-0.032	-0.033	0.066	0.15	-0.178
-0.002	-0.024	0.1	-0.005	0.015	-0.015	-0.016	0.062	0.132	-0.107
0.003	-0.024	0.073	-0.002	0.019	0.009	-0.012	-0.003	0.073	-0.056
-0.001	0.001	0.039	0.002	0.014	0.003	-0.007	-0.071	0.037	-0.043
0.002	0.064	0.023	0	0.014	0	0.002	-0.049	0.06	-0.066
0.009	0.131	0.055	0.005	0.019	0.007	-0.007	0.013	0.081	-0.104
0.01	0.132	0.12	0.011	0.008	0.009	-0.008	0.014	0.117	-0.112
0.001	0.085	0.136	0.009	-0.016	0.009	-0.004	-0.034	0.15	-0.117
-0.012	0.047	0.076	0	-0.034	0.008	-0.001	-0.083	0.131	-0.112
-0.018	0.024	0.028	-0.002	-0.054	-0.001	0.011	-0.103	0.13	-0.077
-0.014	-0.007	0.069	0.005	-0.071	-0.009	0.005	-0.082	0.143	-0.081
-0.007	-0.047	0.163	0.006	-0.015	-0.012	-0.007	-0.051	0.173	-0.094
-0.006	-0.076	0.24	0.003	0.113	-0.009	-0.017	-0.036	0.206	-0.052
-0.008	-0.093	0.286	0.005	0.128	0.003	-0.029	-0.028	0.13	-0.029
-0.002	-0.106	0.311	0.009	-0.017	0.005	-0.01	-0.001	0.054	-0.015
0.004	-0.096	0.292	0.003	-0.091	-0.012	-0.008	0.031	0.096	0.066
0.005	-0.035	0.235	-0.003	-0.012	-0.022	-0.049	0.019	0.167	0.161
-0.001	0.052	0.21	0.001	0.076	-0.028	-0.054	-0.015	0.207	0.173
-0.005	0.098	0.252	0.003	0.083	-0.025	-0.03	-0.018	0.176	0.065
0.004	0.065	0.306	-0.002	0.013	-0.007	-0.035	-0.005	0.11	-0.102
0.004	-0.018	0.324	-0.006	-0.05	0.001	-0.04	-0.005	0.143	-0.205
-0.008	-0.084	0.322	-0.008	-0.038	0.001	-0.025	-0.017	0.204	-0.206
-0.007	-0.078	0.277	-0.017	-0.008	0.001	-0.002	-0.04	0.164	-0.183
-0.003	-0.031	0.123	-0.021	-0.021	-0.006	0.023	-0.072	0.152	-0.153
-0.005	-0.001	-0.139	-0.009	-0.061	-0.02	-0.014	-0.1	0.194	-0.087
-0.001	0.002	-0.425	0.005	-0.099	-0.041	-0.073	-0.127	0.155	-0.037
0	-0.01	-0.553	0.008	-0.123	-0.029	-0.04	-0.155	0.125	-0.046
-0.009	-0.014	-0.413	0.006	-0.122	0.006	0.008	-0.16	0.18	-0.08
-0.01	0.006	-0.161	0.003	-0.078	-0.004	-0.004	-0.113	0.134	-0.116
-0.001	0.029	0.025	-0.007	-0.007	0.017	-0.021	0.03	-0.005	-0.145
0	0.041	0.186	-0.006	0.07	0.075	-0.021	0.248	-0.014	-0.164
-0.002	0.038	0.347	0.008	0.147	0.061	-0.023	0.43	0.106	-0.187
0.003	0.027	0.394	0.011	0.16	0.04	-0.068	0.501	0.195	-0.182
0.001	0.02	0.359	-0.004	0.095	0.037	-0.104	0.583	0.176	-0.121
-0.013	0.027	0.33	-0.011	0.068	-0.022	-0.05	0.79	0.089	-0.07
-0.018	0.04	0.231	0.005	0.087	-0.045	-0.006	0.847	0.04	-0.076
-0.018	0.038	0.124	0.022	0.056	-0.007	-0.028	0.649	0.155	-0.104
-0.017	0.024	0.163	0.015	0.012	-0.028	-0.042	0.444	0.281	-0.115
-0.003	0.025	0.282	0	0.006	-0.059	-0.038	0.154	0.181	-0.107
0.003	0.029	0.358	0.003	-0.004	-0.033	-0.035	-0.143	0.115	-0.096
-0.008	0.024	0.375	0.018	-0.009	-0.02	-0.029	-0.211	0.171	-0.117
-0.003	0.019	0.353	0.017	-0.007	-0.02	-0.013	-0.283	0.115	-0.177
-0.001	0.019	0.325	0.008	-0.027	0.008	0.002	-0.399	0.102	-0.178
-0.013	0.018	0.289	0.018	-0.043	0.01	-0.006	-0.425	0.179	-0.037
-0.013	0.018	0.205	0.03	-0.058	-0.05	-0.003	-0.498	0.152	0.148
-0.008	0.013	0.111	0.019	-0.126	-0.094	0.007	-0.489	0.101	0.241
-0.006	0.01	0.08	0.01	-0.2	-0.046	-0.008	-0.238	0.142	0.204
-0.003	0.009	0.07	0.014	-0.198	0.04	-0.018	-0.044	0.193	0.074
-0.007	-0.005	0.046	0.007	-0.128	0.072	-0.016	-0.04	0.194	-0.049
-0.012	-0.006	0.075	-0.007	-0.029	0.039	-0.044	-0.007	0.224	-0.083
-0.007	0.019	0.151	-0.004	0.071	-0.002	-0.093	0.048	0.237	-0.059
-0.004	0.032	0.199	0.007	0.139	-0.02	-0.091	-0.008	0.145	-0.05
-0.006	0.019	0.207	0.007	0.153	-0.043	-0.045	-0.084	0.088	-0.057
-0.002	0.01	0.197	0.004	0.114	-0.076	-0.025	-0.085	0.084	-0.018
-0.002	0.019	0.173	0.004	0.049	-0.087	-0.02	-0.082	0.072	0.037
-0.009	0.013	0.134	0.003	-0.006	-0.07	-0.009	-0.116	0.088	0.023
-0.001	-0.013	0.103	0.002	-0.039	-0.042	-0.025	-0.149	0.076	-0.042
0.007	-0.01	0.098	0	-0.08	-0.015	-0.054	-0.154	0.02	-0.094
0	0.016	0.111	0.001	-0.118	-0.019	-0.048	-0.057	-0.042	-0.128
-0.001	0.021	0.124	-0.002	-0.057	-0.025	-0.021	0.118	-0.051	-0.139
0.007	0.01	0.119	-0.014	0.067	0.006	-0.014	0.197	0.055	-0.16
0.009	0	0.08	-0.02	0.116	0.022	-0.006	0.191	0.17	-0.254
0.009	-0.003	0.03	-0.019	0.098	0.013	-0.002	0.155	0.217	-0.309
0.007	0.004	0.032	-0.025	0.064	0.019	-0.021	0.022	0.23	-0.176
-0.003	0.007	0.057	-0.025	0.018	0.018	-0.024	-0.067	0.25	0.025
-0.009	0.003	0.047	-0.012	-0.017	0.001	-0.017	-0.042	0.315	0.085
-0.006	0.003	-0.001	-0.007	-0.048	-0.007	-0.044	-0.09	0.332	0.027
-0.011	0.016	-0.086	-0.011	-0.087	-0.012	-0.094	-0.175	0.186	-0.021
-0.012	0.026	-0.147	-0.012	-0.102	-0.03	-0.105	-0.19	0.049	-0.065
-0.004	0.017	-0.118	0	-0.079	-0.039	-0.057	-0.227	0.098	-0.119
-0.004	0.006	-0.066	0.014	-0.02	-0.012	-0.052	-0.243	0.185	-0.107
-0.009	0.005	-0.064	0.017	0.051	0.004	-0.061	-0.106	0.164	-0.061
-0.011	0.001	-0.066	0.014	0.081	-0.012	0.002	0.077	0.128	-0.061
-0.003	0	-0.011	0.013	0.061	0.004	-0.011	0.15	0.161	-0.063
0.007	-0.006	0.085	0.012	0.023	0.02	-0.073	0.141	0.196	-0.047
0.004	-0.021	0.157	0.011	-0.007	-0.032	-0.027	0.089	0.139	-0.056
-0.006	-0.022	0.179	0.011	-0.017	-0.083	-0.012	0.031	0.009	-0.078
-0.015	-0.01	0.207	0.009	-0.03	-0.087	-0.067	0.052	-0.061	-0.074
-0.018	0.001	0.259	0.006	-0.043	-0.083	-0.047	0.094	-0.017	-0.067
-0.012	0.008	0.293	0.012	0.004	-0.071	0.061	0.09	0.068	-0.074
-0.005	0.008	0.302	0.017	0.092	-0.03	0.117	0.084	0.137	-0.054
-0.004	0.007	0.271	0.014	0.128	0.006	0.051	-0.004	0.14	-0.018
-0.004	0.019	0.208	0.014	0.093	0.024	0.02	-0.181	0.089	-0.034
-0.004	0.031	0.136	0.022	0.036	0.055	0.056	-0.28	0.046	-0.078
-0.007	0.02	0.033	0.024	0.001	0.075	0.029	-0.229	0.039	-0.078
-0.009	0	-0.046	0.014	-0.001	0.034	-0.012	-0.096	0.096	-0.064
-0.003	-0.004	-0.025	0.011	-0.006	-0.021	-0.016	-0.064	0.179	-0.088
0.009	0.003	0.056	0.014	-0.045	-0.007	-0.04	-0.148	0.232	-0.105
0.009	0.006	0.16	0	-0.104	0.042	-0.101	-0.098	0.254	-0.036
-0.007	0.011	0.287	-0.014	-0.135	0.037	-0.128	0.067	0.228	0.065
-0.011	0.019	0.422	-0.005	-0.144	-0.014	-0.07	0.139	0.198	0.062
0.001	0.008	0.513	0.005	-0.168	-0.048	0.001	0.144	0.2	0.047
0.002	-0.004	0.514	0.002	-0.157	-0.037	0.018	0.136	0.155	0.175
-0.015	-0.003	0.4	-0.006	-0.086	0.001	-0.012	0.046	0.091	0.282
-0.019	0.001	0.204	-0.01	-0.056	0.036	-0.04	-0.087	0.144	0.16
-0.004	0.002	0.066	-0.02	-0.062	0.045	-0.048	-0.125	0.228	-0.075
0.004	0	0.037	-0.031	0.026	0.025	-0.068	-0.086	0.193	-0.249
-0.002	0.002	0.028	-0.031	0.162	0.011	-0.082	-0.044	0.116	-0.327
-0.011	0.006	0.066	-0.025	0.184	0.021	-0.067	0.043	0.114	-0.289
-0.005	0.011	0.201	-0.023	0.122	0.013	-0.04	0.148	0.156	-0.184
0.002	0.017	0.264	-0.015	0.084	-0.007	-0.017	0.17	0.126	-0.131
-0.003	0.016	0.154	0.004	0.058	0.026	0.005	0.123	0.041	-0.126
-0.003	0.006	0.04	0.011	0.027	0.073	0.017	0.082	0.029	-0.107
-0.002	0.007	0.037	0.001	0.02	0.059	-0.021	0.046	0.126	-0.09
-0.008	0.021	0.068	0.003	0.03	0.02	-0.06	-0.016	0.209	-0.097
-0.001	0.028	0.092	0.026	0.026	-0.004	-0.027	-0.071	0.15	-0.1
0.004	0.027	0.134	0.032	0.014	-0.015	0.014	-0.058	0.068	-0.089
-0.003	0.031	0.195	0.01	0.014	-0.01	0.006	0.026	0.14	-0.085
-0.009	0.033	0.228	-0.004	0.014	-0.015	-0.033	0.14	0.243	-0.087
-0.013	0.018	0.215	0.005	0	-0.058	-0.05	0.256	0.215	-0.079
-0.018	0.007	0.196	0.011	-0.008	-0.099	-0.028	0.291	0.087	-0.071
-0.016	0.011	0.175	0.01	-0.008	-0.093	-0.021	0.145	-0.02	-0.079
-0.005	0.02	0.14	0.012	-0.014	-0.054	-0.029	-0.063	-0.022	-0.095
-0.002	0.018	0.119	0.014	-0.02	-0.037	-0.031	-0.097	0.002	-0.098
-0.01	0.007	0.114	0.004	-0.021	-0.075	-0.025	0.02	-0.003	-0.09
-0.013	0.003	0.103	-0.005	-0.026	-0.076	-0.012	0.126	0.113	-0.092
-0.012	-0.003	0.095	0.004	-0.042	-0.013	-0.009	0.261	0.295	-0.098
-0.013	-0.013	0.091	0.007	-0.066	-0.05	-0.027	0.458	0.305	-0.086
-0.012	-0.003	0.089	-0.006	-0.074	-0.165	-0.038	0.478	0.177	-0.061
-0.002	0.014	0.093	-0.001	-0.039	-0.165	0.006	0.154	0.06	-0.045
0.005	0.004	0.095	0.018	0.025	-0.081	0.044	-0.253	0.007	-0.061
0	-0.015	0.099	0.015	0.095	-0.034	-0.009	-0.43	-0.024	-0.08
-0.009	-0.004	0.112	0.001	0.117	-0.003	-0.063	-0.362	-0.013	-0.064
-0.008	0.018	0.118	0	0.05	0.039	-0.05	-0.12	0.222	-0.049
0.002	0.018	0.118	0	-0.018	0.064	-0.023	0.118	0.456	-0.06
-0.003	0.007	0.116	-0.002	-0.044	0.051	-0.011	0.214	0.337	-0.072
-0.013	0.006	0.109	0	-0.09	0.009	-0.018	0.306	0.143	-0.072
-0.005	0.006	0.109	0.002	-0.114	-0.004	-0.016	0.325	0.087	-0.058
0.003	0.003	0.118	0.001	-0.075	0.034	-0.021	0.049	0.104	-0.025
-0.001	0.008	0.116	-0.001	-0.017	0.064	-0.064	-0.305	0.147	-0.019
-0.011	0.021	0.115	-0.002	0.039	0.065	-0.072	-0.399	0.086	-0.077
-0.018	0.015	0.123	-0.001	0.045	0.05	-0.043	-0.295	0.118	-0.122
-0.014	0.002	0.124	-0.006	0	0.026	-0.038	-0.201	0.295	-0.084
-0.008	0.007	0.117	-0.013	-0.037	0.014	-0.044	-0.128	0.285	-0.005
-0.004	0.015	0.113	-0.003	-0.039	-0.002	-0.037	-0.069	0.269	0.033
0.001	0.011	0.107	0.01	0.003	-0.018	-0.04	-0.082	0.353	-0.038
0.007	0.003	0.102	0.005	0.056	-0.002	-0.036	-0.127	0.297	-0.153
0.007	-0.004	0.112	0.003	0.096	0.015	0.014	-0.136	0.242	-0.154
0.003	-0.002	0.128	0.018	0.132	0.013	0.037	-0.112	0.251	-0.058
0	0.008	0.134	0.023	0.126	0.009	0.001	-0.062	0.174	0.03
-0.003	0.012	0.137	0.015	0.068	0.007	-0.014	-0.006	0.038	0.111
-0.003	0.015	0.144	0.015	0.029	0.017	-0.016	0.005	-0.049	0.198
-0.005	0.021	0.147	0.02	0.018	0.018	-0.048	-0.029	-0.029	0.253
-0.009	0.023	0.142	0.012	-0.033	-0.009	-0.06	-0.046	0.002	0.264
-0.011	0.023	0.14	0.001	-0.086	-0.032	-0.039	-0.05	0	0.28
-0.003	0.02	0.139	-0.001	-0.066	-0.001	-0.025	-0.095	0.057	0.282
0.006	0.01	0.13	-0.001	-0.023	0.03	-0.03	-0.123	0.081	0.109
-0.008	0.003	0.121	-0.003	-0.011	-0.027	-0.032	-0.013	0.025	-0.211
-0.028	0.007	0.116	-0.002	-0.025	-0.104	-0.006	0.202	0.067	-0.382
-0.021	0.009	0.112	0.005	-0.073	-0.107	0.011	0.361	0.201	-0.343
0	0.011	0.114	0.005	-0.089	-0.082	-0.029	0.367	0.186	-0.289
0.012	0.015	0.121	-0.005	-0.024	-0.128	-0.08	0.215	0.046	-0.282
0.006	0.008	0.125	-0.006	0.025	-0.185	-0.081	0.028	0.122	-0.236
-0.005	-0.002	0.125	0.003	0.003	-0.112	-0.05	-0.014	0.359	-0.133
-0.005	-0.006	0.131	-0.001	-0.013	-0.002	-0.04	0.052	0.414	-0.085
0.004	-0.013	0.138	-0.014	0.018	0.014	-0.059	0.091	0.321	-0.124
0.004	-0.016	0.129	-0.015	0.04	0.009	-0.057	0.158	0.166	-0.166
-0.007	-0.012	0.123	-0.006	0.017	0.033	-0.004	0.325	0.013	-0.209
-0.012	-0.013	0.129	0.004	0.009	0.049	0.013	0.41	0.075	-0.267
-0.011	-0.006	0.138	0.011	0.015	0.053	-0.044	0.239	0.211	-0.228
-0.013	0.012	0.145	0.013	-0.042	0.07	-0.061	-0.084	0.178	-0.02
-0.006	0.018	0.146	0.009	-0.069	0.094	-0.024	-0.316	0.048	0.204
0.002	0.021	0.135	0.002	0.024	0.076	-0.02	-0.216	-0.061	0.194
-0.007	0.028	0.12	-0.005	0.067	0.022	-0.043	0.185	-0.046	-0.036
-0.013	0.021	0.11	-0.005	0.018	-0.006	-0.032	0.52	-0.07	-0.128
-0.001	0.013	0.101	-0.003	0.028	-0.011	0.003	0.637	-0.226	0.067
0.006	0.012	0.09	-0.003	0.032	-0.016	0.005	0.604	-0.257	0.281
0	0.007	0.093	0.006	-0.038	-0.023	-0.006	0.389	-0.129	0.235
-0.004	-0.002	0.101	0.011	-0.04	-0.034	-0.017	0.093	0.074	-0.084
0	-0.003	0.105	-0.002	0.018	-0.042	-0.046	-0.16	0.247	-0.359
0.004	0.007	0.119	-0.012	0.025	-0.063	-0.059	-0.455	0.282	-0.369
0.005	0.012	0.14	-0.003	0.008	-0.092	-0.048	-0.668	0.245	-0.289
-0.003	0.011	0.149	0.017	-0.004	-0.076	-0.036	-0.638	0.282	-0.225
-0.008	0.007	0.146	0.012	-0.013	-0.025	-0.025	-0.553	0.387	-0.165
-0.006	0	0.137	-0.013	-0.007	0.006	-0.025	-0.483	0.375	-0.174
-0.014	-0.003	0.124	-0.016	-0.022	0.022	-0.037	-0.36	0.265	-0.213
-0.016	-0.004	0.121	-0.001	-0.059	0.032	-0.036	-0.255	0.159	-0.194
-0.004	-0.003	0.139	0.003	-0.063	0.012	-0.004	-0.178	0.05	-0.136
0	0.007	0.15	0.013	-0.069	-0.004	0.019	-0.069	0.065	-0.098
-0.006	0.012	0.14	0.025	-0.111	0.02	-0.008	0.061	0.228	-0.015
-0.008	0.006	0.132	0.024	-0.129	0.045	-0.03	0.104	0.318	0.165
-0.007	0.016	0.13	0.025	-0.141	0.051	-0.009	0.008	0.306	0.296
-0.01	0.027	0.124	0.029	-0.174	0.072	0.012	-0.08	0.355	0.354
-0.013	0.018	0.126	0.024	-0.14	0.097	-0.006	-0.064	0.391	0.436
-0.017	0.01	0.133	0.019	-0.052	0.072	-0.046	0.019	0.299	0.375
-0.015	0.008	0.13	0.009	0.009	0.02	-0.036	0.15	0.198	0.103
-0.003	0.005	0.125	-0.012	0.04	0.003	0.006	0.242	0.132	-0.095
0.007	0.003	0.134	-0.029	0.036	0.01	-0.025	0.114	0.059	-0.115
0.008	0.003	0.144	-0.03	0.019	-0.014	-0.079	-0.052	0.01	-0.121
0.004	0.007	0.141	-0.014	0.024	-0.103	-0.063	0.15	0.022	-0.169
0.003	0.005	0.13	0.003	0.062	-0.198	-0.024	0.434	0.109	-0.189
0.001	-0.001	0.134	0.004	0.127	-0.225	-0.014	0.283	0.231	-0.222
-0.006	0.006	0.141	0.006	0.123	-0.176	-0.014	-0.027	0.283	-0.431
-0.007	0.013	0.135	0.016	0.022	-0.073	-0.015	-0.093	0.186	-0.704
0.001	0.005	0.132	0.02	0.011	0.031	-0.036	-0.099	-0.008	-0.658
0.004	0.006	0.139	0.009	0.096	0.054	-0.035	-0.167	-0.216	-0.266
0	0.018	0.142	0.001	0.081	-0.016	0.002	-0.134	-0.478	0.131
-0.003	0.017	0.136	0.01	0.035	-0.092	0.012	-0.027	-0.611	0.397
-0.002	0.008	0.131	0.012	0.065	-0.074	-0.003	0.011	-0.346	0.558
-0.003	0.003	0.135	-0.007	0.016	-0.005	-0.009	-0.026	0.109	0.549
0	0.011	0.137	-0.02	-0.081	0.006	-0.017	-0.047	0.386	0.407
0.004	0.017	0.136	-0.021	-0.041	-0.009	-0.03	-0.008	0.407	0.139
0.003	0.012	0.136	-0.021	0.067	0.02	-0.033	0.017	0.31	-0.324
0.003	0.008	0.13	-0.023	0.103	0.042	-0.041	-0.003	0.198	-0.725
0.004	0.007	0.131	-0.022	0.053	0.047	-0.055	-0.023	0.03	-0.773
0	0.008	0.147	-0.017	-0.045	0.069	-0.041	-0.036	-0.1	-0.573
-0.003	0.017	0.156	-0.011	-0.106	0.066	-0.012	-0.053	0.013	-0.369
-0.001	0.025	0.154	-0.003	-0.08	0.034	-0.009	-0.061	0.257	-0.226
-0.003	0.017	0.149	0.009	-0.043	0.011	-0.013	-0.055	0.365	-0.095
-0.01	0.005	0.145	0.026	-0.031	-0.011	-0.004	-0.043	0.344	0.027
-0.013	0.004	0.154	0.035	-0.03	-0.019	-0.007	-0.042	0.387	0.123
-0.01	0.006	0.155	0.027	-0.089	0.014	-0.036	-0.044	0.478	0.151
-0.003	0	0.139	0.008	-0.137	0.036	-0.052	-0.024	0.44	0.083
-0.001	-0.004	0.138	-0.01	-0.052	0.009	-0.038	0.008	0.283	-0.052
-0.003	0.012	0.152	-0.019	0.06	0.004	-0.036	0.024	0.118	-0.21
0.001	0.032	0.162	-0.018	0.099	0.04	-0.039	0.024	-0.013	-0.219
0.005	0.032	0.173	-0.012	0.126	0.044	-0.021	0.022	-0.038	-0.017
0.002	0.022	0.178	-0.015	0.138	0.028	-0.012	0.018	0.007	0.103
-0.005	0.02	0.177	-0.016	0.089	-0.01	-0.017	0.009	0.03	0.009
-0.009	0.02	0.172	-0.012	0.016	-0.081	-0.019	0.002	0.103	-0.128
-0.004	0.02	0.127	-0.021	-0.033	-0.109	-0.019	0.018	0.222	-0.181
0	0.02	0.05	-0.018	-0.062	-0.095	-0.015	0.038	0.257	-0.07
-0.005	0.017	0.017	0.016	-0.105	-0.093	-0.002	0.019	0.227	0.124
-0.009	0.013	0.076	0.045	-0.167	-0.065	0.018	-0.014	0.189	0.207
-0.006	0.013	0.199	0.051	-0.2	0.009	0.019	0.021	0.092	0.154
0	0.014	0.28	0.048	-0.072	0.066	-0.001	0.123	-0.001	-0.039
0.004	0.01	0.281	0.042	0.188	0.058	-0.009	0.206	0.063	-0.291
0	0.003	0.3	0.033	0.267	0.043	-0.001	0.175	0.177	-0.431
-0.008	0	0.402	0.022	0.09	0.066	0.008	0.026	0.179	-0.494
-0.008	0.002	0.509	0.019	-0.033	0.057	0.011	-0.11	0.173	-0.47
-0.012	-0.003	0.523	0.022	0.052	0.005	-0.007	-0.133	0.137	-0.207
-0.029	-0.007	0.468	0.015	0.177	-0.013	-0.043	-0.059	-0.025	0.121
-0.038	0	0.398	-0.002	0.174	-0.009	-0.049	0.061	-0.159	0.19
-0.037	0.003	0.295	0.001	0.121	-0.017	-0.025	0.142	-0.243	0.181
-0.035	-0.001	0.133	0.016	0.113	-0.003	-0.009	0.156	-0.361	0.517
-0.026	0.005	-0.054	0.016	0.01	0.025	0.004	0.131	-0.327	0.951
-0.02	0.02	-0.205	0.012	-0.198	0.01	0.011	0.092	-0.036	0.942
-0.024	0.026	-0.293	0.014	-0.226	-0.017	-0.005	0.062	0.302	0.532
-0.022	0.013	-0.309	0.013	-0.027	-0.023	-0.057	0.018	0.491	0.002
-0.015	0.002	-0.295	-0.003	0.136	-0.043	-0.086	-0.022	0.463	-0.37
-0.019	0.007	-0.334	-0.016	0.174	-0.063	-0.038	-0.005	0.32	-0.415
-0.018	0.01	-0.376	-0.012	0.162	-0.047	-0.016	0.017	0.259	-0.387
-0.005	0.008	-0.278	-0.018	0.112	-0.033	-0.068	-0.011	0.174	-0.375
-0.001	0.008	-0.018	-0.034	0.045	-0.042	-0.091	-0.041	-0.003	-0.237
-0.013	0.004	0.241	-0.032	-0.029	0.017	-0.077	-0.043	-0.031	-0.122
-0.017	0.01	0.326	-0.022	-0.101	0.119	-0.073	-0.045	0.091	-0.144
-0.007	0.025	0.287	-0.016	-0.116	0.087	-0.067	-0.069	0.16	-0.209
-0.008	0.009	0.179	-0.009	-0.077	-0.031	-0.063	-0.111	0.19	-0.248
-0.024	-0.028	-0.014	-0.007	-0.031	-0.06	-0.063	-0.143	0.197	-0.212
-0.028	-0.034	-0.074	0	0.006	-0.028	-0.044	-0.153	0.157	-0.147
-0.022	-0.015	0.065	0.009	0.024	0.001	-0.024	-0.148	0.303	-0.114
-0.024	0	0.121	0.006	0.005	0.028	-0.019	-0.104	0.505	-0.079
-0.028	0.01	0.07	0.002	-0.065	0.023	-0.011	-0.013	0.354	-0.123
-0.023	0.009	0.129	0	-0.165	-0.014	-0.007	0.113	0.062	-0.262
-0.01	-0.004	0.318	-0.01	-0.243	-0.027	-0.024	0.334	-0.04	-0.255
-0.008	-0.02	0.408	-0.01	-0.238	-0.048	-0.037	0.644	-0.031	-0.068
-0.017	-0.038	0.141	0.005	-0.153	-0.106	-0.028	0.739	0.045	0.037
-0.023	-0.063	-0.254	0.018	-0.085	-0.125	-0.022	0.39	0.221	-0.022
-0.018	-0.086	-0.289	0.014	-0.052	-0.1	-0.034	-0.075	0.305	-0.054
-0.014	-0.103	-0.068	-0.008	0.031	-0.082	-0.037	-0.258	0.23	-0.014
-0.023	-0.093	0.027	-0.025	0.117	0.012	-0.026	-0.301	0.23	-0.099
-0.02	-0.043	0.038	-0.019	0.093	0.139	-0.033	-0.332	0.284	-0.244
0.014	0.006	0.187	-0.014	0.015	0.116	-0.079	-0.102	0.171	-0.235
0.054	0.031	0.373	-0.025	-0.021	0.005	-0.103	0.315	0.004	-0.152
0.088	0.065	0.296	-0.029	-0.031	-0.048	-0.048	0.433	0.021	-0.124
0.123	0.105	0.018	-0.016	-0.035	-0.028	-0.001	0.22	0.12	-0.118
0.132	0.112	-0.115	-0.004	-0.027	-0.004	-0.02	-0.039	0.164	-0.107
0.106	0.094	-0.009	0.005	-0.015	-0.021	-0.034	-0.367	0.23	-0.105
0.073	0.084	0.195	0.011	-0.002	-0.003	-0.029	-0.608	0.288	-0.105
0.041	0.073	0.381	0.01	0.021	0.035	-0.041	-0.532	0.272	-0.091
0.004	0.057	0.491	0.012	0.045	-0.009	-0.03	-0.379	0.233	-0.078
-0.029	0.051	0.486	0.026	0.061	-0.054	0.014	-0.295	0.196	-0.077
-0.059	0.041	0.416	0.039	0.065	-0.046	0.014	-0.147	0.14	-0.076
-0.078	0.012	0.354	0.034	0.041	-0.072	-0.016	0.071	0.106	-0.076
-0.069	-0.002	0.259	0.016	0.013	-0.105	-0.03	0.248	0.125	-0.084
-0.028	0.013	0.108	0.004	0.002	-0.082	-0.035	0.265	0.156	-0.074
0.019	0.021	0.006	0.002	-0.02	-0.053	-0.018	0.185	0.177	-0.037
0.054	-0.009	0.036	-0.001	-0.039	-0.06	0.006	0.128	0.238	-0.021
0.066	-0.035	0.148	-0.007	-0.014	-0.051	0.012	0.078	0.315	-0.029
0.057	-0.034	0.236	-0.006	0.012	-0.029	-0.009	0.048	0.279	-0.018
0.035	-0.031	0.252	0.004	-0.004	-0.066	-0.051	0.054	0.203	-0.007
0.016	-0.018	0.233	0.008	-0.027	-0.097	-0.05	0.052	0.208	0.014
0.008	0.015	0.22	0.004	-0.012	-0.059	-0.012	0.05	0.175	0.069
-0.008	0.025	0.25	0.008	0.027	-0.023	-0.03	0.058	0.067	0.092
-0.039	0.011	0.321	0.017	0.051	0	-0.069	0.038	0.053	0.127
-0.058	0.001	0.312	0.018	0.073	0.01	-0.058	0.003	0.152	0.237
-0.05	-0.004	0.167	0.015	0.083	0	-0.003	-0.013	0.17	0.268
-0.036	0.004	0.044	0.015	0.034	0.019	0.014	-0.009	0.089	0.135
-0.033	0.032	0.022	0.016	-0.04	0.065	-0.066	0.002	0.045	-0.052
-0.032	0.055	0	0.007	-0.046	0.092	-0.1	0.006	-0.028	-0.227
-0.025	0.048	-0.012	-0.001	-0.004	0.057	-0.031	-0.005	-0.147	-0.319
-0.025	0.025	0.024	0.006	-0.019	-0.026	-0.008	-0.013	-0.181	-0.186
-0.03	0.02	0.001	0.011	-0.06	-0.067	-0.033	-0.006	-0.058	0.071
-0.028	0.028	-0.08	0.011	-0.012	-0.061	-0.017	-0.002	0.157	0.175
-0.028	0.033	-0.03	0.017	0.075	-0.062	0.014	-0.019	0.203	0.103
-0.029	0.037	0.163	0.017	0.088	-0.041	0.008	-0.028	0.017	0.014
-0.026	0.039	0.283	0.007	0.02	0.012	-0.003	0	-0.13	0.051
-0.023	0.04	0.279	0.007	-0.101	0.023	0.001	0.03	-0.104	0.172
-0.023	0.035	0.284	0.012	-0.193	-0.021	-0.02	0.019	0.006	0.237
-0.025	0.017	0.318	0.007	-0.168	-0.043	-0.033	-0.008	0.114	0.271
-0.026	0.009	0.319	0	-0.126	-0.039	-0.003	-0.01	0.173	0.196
-0.018	0.013	0.292	0.006	-0.167	-0.059	0.025	-0.001	0.244	-0.057
-0.016	0.006	0.255	0.018	-0.193	-0.048	0.018	-0.001	0.415	-0.267
-0.022	-0.003	0.215	0.012	-0.123	0.022	0.006	0.004	0.498	-0.303
-0.013	0.001	0.188	-0.001	0.001	0.047	0.011	0.013	0.316	-0.287
-0.002	0.005	0.175	0.004	0.097	0.024	0.006	0.014	0.105	-0.292
-0.004	0.004	0.167	-0.001	0.115	0.03	-0.026	0.015	0.08	-0.212
-0.006	0	0.182	-0.032	0.084	0.038	-0.075	0.02	0.13	-0.071
-0.008	-0.005	0.21	-0.052	0.046	0.003	-0.111	0.015	0.119	-0.062
0.001	-0.012	0.186	-0.036	0.036	-0.02	-0.098	0.001	0.097	-0.106
0.014	-0.018	0.127	0	0.051	-0.005	-0.065	-0.008	0.124	-0.058
0.013	-0.008	0.136	0.016	0.054	-0.004	-0.034	-0.007	0.136	-0.074
0.004	0.004	0.201	0.015	0.041	-0.033	0	-0.01	0.12	-0.238
0.002	-0.006	0.23	0.022	0.018	-0.051	0.012	-0.023	0.102	-0.389
0.003	-0.026	0.227	0.033	-0.008	-0.037	0.01	-0.02	0.066	-0.419
0.003	-0.031	0.179	0.032	0.01	-0.015	0.024	-0.005	0.03	-0.372
0.002	-0.022	0.111	0.019	0.054	-0.007	0.046	-0.008	0.047	-0.33
0.001	-0.029	0.118	0.012	0.072	0.003	0.03	-0.013	0.113	-0.297
0.005	-0.063	0.084	0.01	0.095	0.032	-0.028	-0.006	0.166	-0.217
0.006	-0.077	-0.054	-0.007	0.146	0.055	-0.063	0	0.195	-0.127
-0.003	-0.056	-0.122	-0.024	0.18	0.048	-0.058	0	0.214	-0.102
-0.004	-0.045	-0.135	-0.02	0.17	0.067	-0.048	0	0.22	-0.116
0.006	-0.052	-0.155	-0.024	0.11	0.099	-0.052	0.007	0.234	-0.119
0.005	-0.038	-0.171	-0.031	0.022	0.067	-0.085	0.019	0.259	-0.105
-0.004	-0.015	-0.267	-0.022	-0.031	0.014	-0.105	0.023	0.261	-0.094
-0.003	-0.023	-0.395	-0.013	-0.028	-0.007	-0.089	0.019	0.19	-0.123
0.002	-0.036	-0.381	-0.01	0	-0.012	-0.06	0.013	0.061	-0.18
-0.002	0.003	-0.229	-0.009	0.022	-0.002	-0.024	0.003	0.026	-0.16
-0.006	0.067	-0.061	-0.008	-0.005	0.009	-0.001	-0.004	0.118	-0.036
-0.007	0.11	0.024	-0.002	-0.09	0.009	-0.003	-0.001	0.178	0.162
0	0.124	0.077	-0.003	-0.176	0.005	-0.007	0.001	0.167	0.419
0.008	0.101	0.228	0	-0.228	-0.019	0	0.002	0.14	0.528
0.001	0.059	0.415	0.025	-0.197	-0.048	0.014	0.002	0.099	0.337
-0.01	0.038	0.475	0.046	-0.034	-0.035	0.018	0.003	0.121	0.063
-0.011	0.032	0.395	0.042	0.14	-0.01	0.006	0.014	0.166	-0.05
-0.01	0.03	0.316	0.037	0.184	-0.009	0.007	0.012	0.148	-0.018
-0.008	0.028	0.314	0.05	0.134	0.01	0.032	-0.002	0.203	0.005
-0.003	0.015	0.294	0.051	0.058	0.026	0.036	0.001	0.298	-0.05
0.003	0.001	0.202	0.019	-0.03	-0.008	0.01	0.01	0.269	-0.113
0.008	-0.001	0.096	-0.018	-0.103	-0.015	-0.011	0.014	0.206	-0.145
0.011	0.001	0.063	-0.045	-0.144	0.031	-0.042	0.016	0.186	-0.159
0.011	-0.005	0.161	-0.072	-0.134	0.055	-0.077	0.007	0.136	-0.173
0.008	-0.011	0.313	-0.084	-0.065	0.052	-0.09	0.003	0.044	-0.262
0.005	-0.002	0.373	-0.066	-0.007	0.025	-0.088	0.018	-0.055	-0.361
0.007	-0.001	0.285	-0.037	0.026	-0.002	-0.081	0.03	-0.109	-0.261
0.004	-0.012	0.084	-0.017	0.047	0.026	-0.083	0.03	-0.077	-0.036
-0.001	-0.004	-0.089	-0.001	-0.016	0.024	-0.078	0.024	-0.05	0.076
-0.006	0.002	-0.031	0.023	-0.136	-0.071	-0.054	0.021	-0.137	0.13
-0.012	-0.008	0.206	0.047	-0.186	-0.108	-0.044	0.019	-0.25	0.239
-0.011	0.006	0.366	0.045	-0.138	-0.059	-0.019	0.008	-0.231	0.307
-0.006	0.027	0.353	0.031	0.037	-0.06	0.02	-0.001	-0.062	0.354
-0.011	0.023	0.26	0.032	0.289	-0.077	0.006	0.006	0.081	0.495
-0.012	0.026	0.225	0.022	0.369	-0.031	-0.021	0.014	0.088	0.573
-0.001	0.038	0.269	-0.006	0.207	0.018	-0.014	0.006	0.15	0.406
0.005	0.037	0.268	-0.008	0.007	0.035	-0.001	-0.009	0.329	0.02
0.005	0.025	0.187	0.007	-0.091	0.019	-0.004	-0.016	0.418	-0.47
0.002	0.016	0.128	-0.001	-0.087	-0.011	-0.031	-0.012	0.356	-0.728
-0.004	0.014	0.119	-0.011	-0.049	-0.008	-0.04	-0.009	0.22	-0.558
-0.005	0.015	0.104	0.004	-0.037	0.001	-0.013	-0.013	0.084	-0.257
-0.007	0.013	0.085	0.023	-0.036	0.018	0.011	-0.014	0.016	-0.059
-0.013	0.011	0.094	0.025	-0.029	0.03	0.013	-0.001	0.066	0.027
-0.015	0.016	0.125	0.019	-0.024	0.01	-0.009	0.01	0.233	-0.017
-0.014	0.017	0.138	0.013	-0.025	0.006	-0.047	0.005	0.349	-0.142
-0.016	0.004	0.127	0.008	-0.047	-0.028	-0.062	0.008	0.31	-0.201
-0.008	0.004	0.119	-0.004	-0.064	-0.093	-0.05	0.01	0.351	-0.137
-0.001	0.014	0.119	-0.01	-0.067	-0.078	-0.079	0	0.443	-0.107
-0.005	0.007	0.119	-0.009	-0.106	-0.08	-0.114	0.005	0.301	-0.177
-0.008	-0.006	0.116	-0.016	-0.139	-0.186	-0.057	0.014	0.082	-0.187
-0.01	-0.005	0.112	-0.023	-0.11	-0.237	0.001	0.014	0.02	-0.123
-0.014	0.006	0.102	-0.025	-0.05	-0.17	-0.017	0.019	0.087	-0.054
-0.011	0.009	0.09	-0.036	0.018	-0.117	-0.043	0.015	0.178	0.014
-0.003	0.009	0.089	-0.033	0.078	-0.109	-0.049	0.009	0.175	-0.044
-0.001	0.021	0.085	-0.003	0.094	-0.074	-0.049	0.014	0.097	-0.228
-0.002	0.02	0.083	0.025	0.071	0.014	-0.046	0.018	0.088	-0.315
-0.002	0.008	0.095	0.025	0.049	0.116	-0.035	0.016	0.158	-0.262
0	0.011	0.104	0.012	0.057	0.14	-0.008	0.008	0.181	-0.196
-0.003	0.009	0.106	0.014	0.068	0.08	0.01	0.004	0.139	-0.165
-0.01	0	0.109	0.029	0.064	0.054	0.007	0.008	0.128	-0.159
-0.011	0.005	0.117	0.026	0.063	0.086	-0.005	0.003	0.159	-0.169
-0.011	0.007	0.119	0.015	0.067	0.102	-0.022	0	0.159	-0.182
-0.012	-0.001	0.108	0.008	0.045	0.073	-0.029	0.006	0.105	-0.175
-0.007	-0.005	0.1	0.002	0.001	0.031	-0.017	0.012	0.055	-0.131
-0.006	-0.001	0.103	0.002	-0.024	0.035	-0.016	0.01	0.065	-0.101
-0.018	0.006	0.11	-0.001	-0.036	0.057	-0.039	0.002	0.116	-0.156
-0.018	0.007	0.124	-0.002	-0.025	0.025	-0.046	-0.002	0.16	-0.221
-0.008	-0.004	0.131	0.005	0.047	-0.023	-0.036	0	0.141	-0.172
-0.003	-0.002	0.131	-0.002	0.095	-0.035	-0.026	0.006	0.084	-0.039
0.004	0.018	0.131	-0.006	0.04	-0.02	-0.009	0.008	0.063	0.079
0.002	0.021	0.123	0.009	-0.011	-0.026	-0.002	0.004	0.057	0.1
-0.015	0.005	0.115	0.01	0.006	-0.081	-0.005	0.005	0.061	0.03
-0.014	0.002	0.117	-0.01	0.026	-0.098	-0.001	0.015	0.1	-0.027
-0.001	0.007	0.113	-0.013	0.025	-0.039	-0.007	0.019	0.118	-0.042
-0.002	0.01	0.101	-0.001	0.024	0.007	0.002	0.006	0.092	-0.04
-0.008	0.012	0.109	-0.01	0.026	0.009	0.02	-0.003	0.148	-0.038
-0.008	0.01	0.137	-0.03	0.021	-0.007	-0.027	0.004	0.253	-0.075
-0.005	0.018	0.154	-0.02	0.016	-0.024	-0.083	0.004	0.157	-0.115
0.001	0.023	0.149	0.004	0.022	-0.028	-0.062	-0.009	-0.023	-0.092
0.003	0.009	0.131	0.006	0.03	-0.021	-0.015	-0.013	0.015	-0.084
0.004	0.01	0.129	0.008	0.016	-0.014	0.004	-0.005	0.145	-0.127
-0.001	0.021	0.146	0.02	-0.03	-0.014	0.007	-0.006	0.179	-0.095
-0.016	0.012	0.149	0.015	-0.086	-0.015	-0.005	-0.004	0.213	0.077
-0.017	0.003	0.144	0.003	-0.128	-0.019	-0.041	0.015	0.263	0.251
-0.001	0.011	0.142	0.008	-0.159	-0.031	-0.047	0.018	0.181	0.297
0.001	0.011	0.142	0.023	-0.173	-0.024	0.001	-0.004	0.09	0.265
-0.008	0.002	0.139	0.026	-0.204	0.001	0.023	-0.01	0.161	0.228
-0.011	0.006	0.133	0.01	-0.287	0.002	0.006	0.007	0.219	0.244
-0.01	0.014	0.135	-0.002	-0.325	-0.029	0.005	0.024	0.164	0.34
-0.008	0.014	0.135	0.006	-0.235	-0.047	0.016	0.033	0.095	0.42
-0.006	0.009	0.13	0.006	-0.065	-0.026	0.017	0.032	0.072	0.37
-0.005	0.004	0.138	-0.016	0.108	-0.025	0.005	0.032	0.099	0.166
-0.006	0.014	0.141	-0.032	0.205	-0.048	-0.025	0.04	0.123	-0.076
-0.011	0.028	0.136	-0.031	0.194	-0.033	-0.061	0.04	0.141	-0.258
-0.009	0.024	0.139	-0.023	0.144	0.001	-0.082	0.027	0.206	-0.398
0.003	0.023	0.142	0	0.106	0.022	-0.072	0.012	0.279	-0.439
-0.001	0.029	0.143	0.035	0.071	0.038	-0.052	0	0.252	-0.349
-0.013	0.021	0.149	0.057	0.047	0.024	-0.037	-0.005	0.165	-0.249
-0.016	0.016	0.152	0.055	0.033	-0.014	-0.021	-0.004	0.152	-0.205
-0.012	0.025	0.149	0.046	0.019	-0.03	-0.024	-0.006	0.175	-0.201
-0.006	0.027	0.143	0.044	0.005	-0.042	-0.037	-0.015	0.171	-0.204
-0.006	0.016	0.133	0.055	0.002	-0.07	-0.021	-0.021	0.17	-0.185
-0.014	0.006	0.128	0.072	0.013	-0.088	-0.004	-0.01	0.194	-0.169
-0.021	0.004	0.138	0.087	0.028	-0.088	-0.025	-0.002	0.221	-0.178
-0.011	0.008	0.146	0.091	0.031	-0.062	-0.032	-0.007	0.218	-0.18
0.007	0.012	0.139	0.046	0.022	-0.015	-0.005	0	0.213	-0.167
0.005	0.007	0.13	-0.048	0.016	0.006	-0.004	0.014	0.189	-0.155
-0.009	0.001	0.144	-0.099	0.001	0.002	-0.029	0.012	0.112	-0.146
-0.009	0.008	0.162	-0.077	-0.032	0.03	-0.038	0.001	0.059	-0.123
0	0.009	0.15	-0.068	-0.053	0.085	-0.041	0.001	0.049	-0.087
0.002	-0.036	0.117	-0.071	-0.052	0.095	-0.061	0.007	0.046	-0.065
-0.003	-0.11	0.043	-0.047	-0.042	0.057	-0.072	0.012	0.036	-0.049
-0.007	-0.136	-0.115	-0.035	-0.025	0.036	-0.044	0.014	0.075	-0.024
-0.005	-0.09	-0.272	-0.051	-0.005	0.053	-0.028	0.009	0.201	-0.014
0	-0.061	-0.31	-0.049	0.014	0.056	-0.047	0.004	0.233	-0.025
0.01	-0.106	-0.213	-0.018	0.024	0.006	-0.053	0.004	0.132	-0.03
0.013	-0.13	-0.057	0.006	0.017	-0.039	-0.046	0.003	0.085	-0.014
0	-0.063	0.049	0.011	0.01	-0.002	-0.039	0.001	0.087	-0.017
-0.004	0.019	0.093	0.035	0.016	0.074	-0.045	0.001	0.085	-0.083
0.004	0.068	0.164	0.06	0.027	0.078	-0.08	0.001	0.125	-0.142
-0.002	0.09	0.266	0.047	0.026	0.012	-0.074	-0.005	0.245	-0.097
-0.017	0.087	0.35	0.016	0.013	-0.03	-0.031	-0.009	0.35	0.016
-0.024	0.082	0.408	-0.023	0.001	-0.054	-0.029	-0.007	0.257	0.112
-0.016	0.08	0.435	-0.057	-0.006	-0.091	-0.05	-0.014	0.083	0.174
-0.007	0.072	0.409	-0.064	0.006	-0.063	-0.066	-0.027	0.029	0.186
0.004	0.061	0.361	-0.053	0.071	0.008	-0.067	-0.025	0.019	0.104
0.027	0.043	0.311	-0.037	0.15	0.019	-0.057	-0.014	-0.004	-0.026
0.034	0.025	0.245	-0.018	0.145	0.014	-0.041	-0.006	-0.019	-0.102
0.023	0.02	0.189	0.001	0.06	0.045	-0.011	0.007	-0.012	-0.152
0.014	0.02	0.165	0.049	-0.049	0.061	-0.018	0.015	0.007	-0.258
-0.005	0.024	0.147	0.125	-0.15	0.039	-0.032	0.011	-0.04	-0.375
-0.029	0.023	0.135	0.179	-0.171	-0.006	0.001	0.006	-0.049	-0.423
-0.028	0.014	0.134	0.187	-0.085	-0.071	-0.005	0.013	0.096	-0.388
-0.01	0.013	0.132	0.168	0.003	-0.094	-0.063	0.022	0.205	-0.312
0.001	0.018	0.127	0.139	-0.008	-0.053	-0.026	0.015	0.208	-0.262
0	0.013	0.126	0.095	-0.013	-0.04	0.066	0.01	0.214	-0.178
0.001	0.007	0.129	0.03	0.094	-0.04	0.027	0.014	0.207	-0.01
0.012	0.011	0.136	-0.035	0.15	-0.011	-0.065	0.006	0.164	0.064
0.018	0.015	0.133	-0.077	0.072	-0.008	-0.072	-0.002	0.054	-0.029
0.011	0.01	0.121	-0.111	0.042	-0.01	-0.04	-0.004	-0.066	-0.122
0.002	0.004	0.121	-0.144	0.096	0.036	-0.025	-0.012	-0.018	-0.147
-0.009	0.007	0.131	-0.15	0.093	0.065	-0.026	-0.013	0.151	-0.119
-0.007	0.014	0.129	-0.127	0.032	0.013	-0.039	-0.01	0.278	-0.018
0.005	0.015	0.113	-0.089	0.01	-0.05	-0.046	-0.015	0.325	0.083
-0.003	0.012	0.109	-0.046	0.009	-0.059	-0.023	-0.008	0.241	0.069
-0.01	0.016	0.123	-0.012	-0.013	-0.026	-0.006	0.005	0.049	-0.044
-0.01	0.016	0.138	0.006	0.013	0.026	-0.02	0.002	0.01	-0.195
-0.022	0.007	0.145	0.018	0.083	0.049	-0.036	-0.005	0.174	-0.317
-0.028	0.007	0.149	0.023	0.053	0.026	-0.06	-0.005	0.19	-0.241
-0.029	0.011	0.143	0.019	-0.072	0.003	-0.079	-0.003	-0.014	0.032
-0.035	0.011	0.13	0.023	-0.096	-0.013	-0.035	-0.011	-0.061	0.25
-0.028	0.005	0.125	0.036	-0.041	0.005	0.017	-0.025	0.177	0.366
-0.018	0.002	0.13	0.042	-0.095	0.08	0.017	-0.021	0.323	0.552
-0.019	0.006	0.124	0.038	-0.153	0.082	0.029	0.001	0.248	0.749
-0.022	0.005	0.113	0.028	-0.031	0.002	0.046	0.004	0.23	0.796
-0.018	0	0.113	0.01	0.096	0.014	0.026	-0.018	0.247	0.692
-0.005	0.002	0.124	-0.017	0.077	0.074	-0.005	-0.028	0.179	0.369
0.009	0.007	0.134	-0.038	-0.005	0.065	-0.024	-0.02	0.135	-0.189
-0.002	0.014	0.134	-0.038	-0.146	0.038	-0.03	-0.022	0.128	-0.602
-0.008	0.015	0.128	-0.033	-0.29	-0.015	-0.038	-0.05	0.05	-0.556
0.009	0	0.123	-0.036	-0.318	-0.123	-0.035	-0.073	-0.111	-0.305
0.009	-0.012	0.118	-0.038	-0.322	-0.155	-0.001	-0.069	-0.159	-0.183
-0.004	-0.004	0.116	-0.023	-0.282	-0.065	0.032	-0.088	-0.001	-0.21
-0.006	0.006	0.116	-0.003	-0.042	0.013	0.03	-0.148	0.088	-0.287
-0.003	0.008	0.117	0.004	0.237	-0.039	0.004	-0.146	0.075	-0.282
-0.006	0.003	0.118	0.009	0.29	-0.161	-0.013	-0.058	0.221	-0.146
-0.013	-0.001	0.115	0.021	0.175	-0.149	-0.011	0.032	0.384	0.006
-0.018	0.001	0.11	0.016	0.097	-0.055	-0.019	0.08	0.276	0.112
-0.011	0.006	0.116	0	0.12	-0.133	-0.038	0.016	0.09	0.153
-0.001	0.012	0.13	0.007	0.178	-0.267	-0.032	-0.061	0.158	0.166
0.001	0.012	0.135	0.024	0.168	-0.228	-0.008	0.02	0.304	0.212
-0.001	0.012	0.132	0.012	0.065	-0.151	0.008	0.134	0.299	0.084
-0.002	0.027	0.127	0	-0.02	-0.207	0.021	0.166	0.324	-0.267
0.001	0.031	0.116	0.005	-0.036	-0.372	0.025	0.239	0.362	-0.51
0.006	0.01	0.114	0.004	-0.084	-0.496	0.021	0.459	0.317	-0.666
0.003	0.003	0.124	0.004	-0.2	-0.404	0.007	0.689	0.418	-0.814
-0.005	0.014	0.119	0.011	-0.231	-0.16	-0.009	0.621	0.546	-0.625
-0.006	0.015	0.112	0.007	-0.118	-0.018	-0.005	0.3	0.331	-0.31
0.003	0.002	0.125	0	-0.036	0.058	0.012	0.151	-0.026	-0.437
0.005	-0.006	0.129	-0.01	-0.011	0.273	0.021	0.18	-0.094	-0.556
-0.008	0.001	0.119	-0.018	0.096	0.407	0.009	0.02	0.043	0.038
-0.013	0.001	0.117	-0.014	0.172	0.258	-0.023	-0.222	0.102	0.83
0.003	-0.01	0.129	-0.01	0.081	0.129	-0.031	-0.224	0.132	0.897
0.013	-0.006	0.135	-0.018	0.009	0.128	-0.021	-0.124	0.225	0.44
0.004	0.016	0.128	-0.02	0.096	0.041	-0.055	-0.123	0.232	0.242
-0.003	0.02	0.126	-0.012	0.145	-0.086	-0.088	-0.143	0.109	0.196
-0.002	0.009	0.139	-0.013	0.033	-0.038	-0.058	-0.133	0.003	-0.172
0.002	0.008	0.14	-0.023	-0.061	0.105	-0.022	-0.132	-0.085	-0.554
0.009	0.017	0.119	-0.024	-0.059	0.107	-0.016	-0.131	-0.269	-0.566
0.009	0.016	0.115	-0.016	-0.083	0.054	-0.044	-0.071	-0.362	-0.476
0.004	0.007	0.131	-0.008	-0.143	0.08	-0.084	0.04	-0.156	-0.543
0.005	0.005	0.137	0.005	-0.105	0.125	-0.083	0.086	0.037	-0.531
0.007	0.005	0.13	0.028	0.026	0.199	-0.057	0.019	-0.04	-0.229
0.004	0.003	0.126	0.053	0.085	0.258	-0.048	-0.079	-0.111	0.027
-0.001	0.005	0.127	0.067	0.04	0.136	-0.053	-0.121	-0.014	-0.039
-0.006	0.011	0.124	0.07	-0.002	-0.032	-0.059	-0.116	0.042	-0.054
-0.01	0.014	0.118	0.069	-0.046	-0.005	-0.053	-0.12	0.053	0.198
-0.017	0.012	0.11	0.053	-0.139	0.077	-0.027	-0.139	0.154	0.435
-0.017	0.009	0.108	0.028	-0.2	0.028	-0.023	-0.13	0.205	0.62
-0.007	0.015	0.121	0.026	-0.219	-0.038	-0.041	-0.062	0.195	0.748
0.003	0.027	0.132	0.042	-0.216	-0.017	-0.062	0.002	0.275	0.592
0.004	0.019	0.13	0.036	-0.077	0.015	-0.089	-0.005	0.329	0.192
0.003	0.001	0.135	0.01	0.128	-0.002	-0.087	-0.031	0.282	-0.215
0.007	0.007	0.143	-0.004	0.214	-0.012	-0.047	-0.041	0.271	-0.389
0.011	0.017	0.144	-0.001	0.202	0.017	-0.037	-0.056	0.307	-0.369
0.008	0.006	0.155	-0.01	0.137	0.039	-0.056	-0.051	0.228	-0.553
0.003	-0.001	0.17	-0.017	0.085	0.018	-0.057	-0.014	0.08	-0.842
-0.001	0.003	0.151	0	0.128	-0.013	-0.055	-0.001	0.064	-0.736
-0.008	-0.005	0.104	0.007	0.143	-0.014	-0.056	-0.025	0.125	-0.365
-0.008	-0.024	0.055	-0.011	0.027	-0.002	-0.052	-0.035	0.146	-0.172
0.001	-0.027	0.013	-0.006	-0.056	-0.005	-0.046	-0.025	0.134	-0.142
0.002	-0.018	-0.025	0.019	-0.017	-0.029	-0.027	-0.02	0.123	-0.082
-0.006	-0.008	-0.053	0.023	-0.009	-0.075	-0.002	-0.013	0.167	0.045
-0.008	0.003	-0.051	0.028	-0.011	-0.049	0.004	0.019	0.24	0.263
-0.007	-0.001	-0.007	0.041	0.11	0.035	0	0.047	0.282	0.359
-0.007	-0.031	0.084	0.043	0.227	0.039	0	0.029	0.254	0.241
-0.007	-0.058	0.213	0.03	0.216	0.042	-0.009	0.006	0.199	0.226
-0.006	-0.036	0.287	0.006	0.176	0.12	-0.023	0.027	0.211	0.172
-0.006	0.044	0.239	0	0.177	0.146	-0.025	0.043	0.212	-0.192
-0.006	0.122	0.16	0.007	0.182	0.069	-0.01	0.073	0.092	-0.482
-0.006	0.117	0.157	-0.002	0.102	0	0.009	0.203	-0.101	-0.453
-0.005	0.049	0.209	-0.006	-0.118	0.046	0.005	0.368	-0.209	-0.301
-0.005	-0.006	0.24	-0.001	-0.407	0.122	-0.023	0.423	-0.073	-0.146
-0.005	-0.027	0.24	-0.016	-0.63	0.108	-0.036	0.316	0.195	0.035
-0.005	-0.022	0.231	-0.037	-0.655	0.052	-0.049	0.154	0.253	0.281
-0.005	-0.011	0.204	-0.043	-0.405	0.018	-0.074	0.117	0.052	0.487
-0.006	-0.015	0.159	-0.036	-0.005	0.019	-0.048	0.181	-0.043	0.493
-0.014	-0.009	0.127	-0.021	0.271	0.067	-0.001	0.105	0.141	0.344
-0.026	0.026	0.124	-0.014	0.3	0.096	-0.006	-0.138	0.286	0.232
-0.036	0.042	0.12	-0.017	0.195	0.067	-0.023	-0.251	0.211	0.224
-0.035	0.019	0.111	-0.027	0.081	0.059	-0.021	-0.171	0.11	0.203
-0.026	0.007	0.135	-0.052	-0.051	0.19	-0.024	-0.133	0.071	0.101
-0.018	0.011	0.174	-0.082	-0.179	0.345	-0.049	-0.169	0.064	0.017
-0.013	-0.002	0.212	-0.098	-0.186	0.182	-0.075	-0.19	0.145	0.033
-0.013	-0.018	0.288	-0.103	-0.13	-0.167	-0.082	-0.18	0.319	0.005
-0.011	-0.005	0.395	-0.089	-0.149	-0.278	-0.095	-0.154	0.472	-0.244
-0.002	0.032	0.481	-0.045	-0.157	-0.22	-0.097	-0.147	0.485	-0.502
0.003	0.063	0.538	0.009	-0.058	-0.174	-0.058	-0.149	0.373	-0.51
0.002	0.071	0.499	0.041	0.069	-0.124	-0.034	-0.128	0.232	-0.451
0	0.065	0.294	0.048	0.146	-0.152	-0.019	-0.059	0.139	-0.506
-0.011	0.058	0.072	0.049	0.16	-0.264	0.015	0.043	0.096	-0.53
-0.019	0.046	0.002	0.054	0.103	-0.318	0.023	0.03	0.039	-0.461
-0.011	0.026	0.043	0.058	0.005	-0.248	0.018	-0.107	0.008	-0.393
-0.004	0.015	0.139	0.061	0.009	-0.113	0.023	-0.18	0.084	-0.243
-0.01	0.021	0.205	0.057	0.141	-0.159	0.019	-0.141	0.17	-0.002
-0.015	0.006	0.064	0.037	0.147	-0.408	0.04	-0.045	0.167	0.062
-0.015	-0.037	-0.171	0.017	0.011	-0.43	0.063	0.045	0.125	-0.051
-0.013	-0.048	-0.235	0.018	0.036	-0.164	0.024	0.08	0.141	-0.08
-0.013	-0.018	-0.195	0.017	0.112	0.03	-0.006	0.09	0.217	-0.033
-0.008	0.01	-0.192	0.002	-0.011	0.006	-0.005	0.094	0.152	-0.09
0.001	0.016	-0.139	-0.007	-0.094	-0.124	-0.03	0.089	-0.036	-0.18
-0.002	0.011	0.033	-0.003	0.016	-0.132	-0.035	0.076	-0.03	-0.089
-0.003	0.009	0.188	0.005	0.082	-0.051	-0.048	0.04	0.141	0.027
-0.003	0.003	0.193	0.012	0.028	-0.081	-0.104	0.015	0.213	-0.057
-0.011	-0.004	0.14	0.012	-0.005	-0.082	-0.049	0.029	0.132	-0.169
-0.015	-0.001	0.128	0.013	-0.011	0.084	0.043	0.04	0.059	-0.178
-0.005	0.006	0.127	0.018	-0.016	0.192	0.005	0.029	0.105	-0.126
0.004	0.008	0.109	0.01	-0.005	0.116	-0.024	0.016	0.054	0.009
0.001	0.005	0.086	-0.003	0.007	0.03	-0.001	0.002	-0.094	0.188
-0.007	-0.002	0.085	-0.001	0.023	0.027	0.024	-0.003	-0.049	0.369
-0.01	-0.008	0.113	0.004	0.026	0.03	0.069	0.006	0.059	0.489
-0.014	-0.007	0.135	-0.004	-0.025	0.013	0.045	0.011	0.058	0.426
-0.019	-0.006	0.135	-0.015	-0.083	0.026	-0.026	0.005	0.09	0.279
-0.017	-0.013	0.134	-0.029	-0.075	0.072	-0.051	0.005	0.131	0.225
-0.015	-0.02	0.146	-0.058	0.004	0.073	-0.037	0.023	0.109	0.16
-0.017	-0.023	0.163	-0.077	0.051	0.035	-0.025	0.041	0.114	-0.025
-0.018	-0.02	0.165	-0.07	0.007	0.026	-0.06	0.032	0.181	-0.102
-0.02	-0.018	0.142	-0.065	-0.009	-0.039	-0.11	0.018	0.271	-0.018
-0.019	-0.017	0.103	-0.054	0.065	-0.14	-0.109	0.022	0.248	-0.151
-0.015	-0.001	0.062	-0.01	0.115	-0.099	-0.049	0.022	0.099	-0.432
-0.012	0.024	0.03	0.054	0.089	-0.005	-0.01	0.014	0.073	-0.436
-0.006	0.033	0.018	0.1	0.052	0.018	-0.032	0.015	0.226	-0.279
0.004	0.017	0.045	0.099	0.039	0.019	-0.053	0.021	0.361	-0.228
0.002	-0.001	0.09	0.063	0.022	0.013	-0.056	0.021	0.406	-0.221
-0.011	-0.003	0.112	0.037	-0.005	-0.003	-0.027	0.017	0.38	-0.201
-0.015	0.007	0.114	0.031	-0.013	-0.018	0.024	0.017	0.272	-0.189
-0.009	0.014	0.113	0.041	-0.007	-0.039	0.025	0.026	0.115	-0.133
-0.016	0.02	0.126	0.089	-0.006	-0.061	0.022	0.031	-0.022	-0.014
-0.029	0.019	0.173	0.154	-0.023	-0.076	0.014	0.023	-0.03	0.049
-0.032	0.007	0.217	0.155	-0.08	-0.071	-0.049	0.019	0.06	-0.009
-0.028	0.004	0.233	0.08	-0.142	-0.072	-0.064	0.029	0.125	-0.059
-0.029	0.01	0.258	-0.018	-0.154	-0.088	-0.018	0.035	0.257	-0.006
-0.035	0.002	0.304	-0.105	-0.142	-0.057	-0.002	0.024	0.406	0.022
-0.036	-0.008	0.331	-0.132	-0.109	0.014	0.007	0.017	0.37	-0.038
-0.022	-0.002	0.278	-0.094	-0.027	0.047	0.028	0.028	0.248	-0.074
-0.003	0	0.125	-0.067	0.043	0.046	0.006	0.035	0.166	-0.132
0.016	-0.004	-0.027	-0.05	0.053	0.052	-0.066	0.023	0.092	-0.221
0.053	0.003	-0.078	0.011	0.06	0.078	-0.104	0.015	0.079	-0.168
0.085	0.007	-0.064	0.051	0.091	0.084	-0.082	0.022	0.118	-0.063
0.087	0.007	-0.045	0.03	0.094	0.03	-0.081	0.014	-0.005	-0.07
0.086	0.015	0.028	0.053	0.063	-0.028	-0.123	-0.003	-0.214	-0.099
0.09	0.019	0.143	0.133	0.056	-0.04	-0.147	0	-0.15	-0.103
0.081	0.023	0.215	0.139	0.071	-0.015	-0.122	-0.001	0.102	-0.104
0.055	0.031	0.266	0.063	0.053	0.027	-0.067	-0.019	0.2	-0.079
0.021	0.024	0.295	-0.011	0.028	0.06	-0.028	-0.021	0.188	-0.057
-0.003	0.009	0.227	-0.071	0.036	0.066	-0.019	-0.005	0.208	-0.086
-0.014	0.015	0.144	-0.114	0.044	0.024	-0.02	-0.002	0.211	-0.164
-0.017	0.026	0.144	-0.138	0.021	-0.007	-0.016	-0.018	0.197	-0.178
-0.01	0.02	0.167	-0.144	-0.028	-0.006	-0.027	-0.023	0.208	-0.014
0.008	0.014	0.17	-0.093	-0.058	-0.075	-0.053	-0.01	0.207	0.159
0.029	0.02	0.174	0.001	-0.059	-0.134	-0.049	0	0.16	0.128
0.036	0.027	0.163	0.05	-0.06	-0.052	0.007	0.004	0.078	0.06
0.034	0.028	0.138	0.049	-0.036	0.013	0.052	0.015	0.035	0.109
0.033	0.023	0.13	0.05	0.011	-0.047	0.019	0.02	0.036	0.102
0.024	0.024	0.135	0.038	-0.033	-0.075	-0.029	0.017	0.092	0.021
0.009	0.024	0.139	0.007	-0.162	0.024	-0.032	0.014	0.246	-0.028
-0.01	0.016	0.144	-0.014	-0.198	0.124	-0.008	0.015	0.325	-0.16
-0.029	0.017	0.148	-0.03	-0.12	0.148	0.024	0.023	0.182	-0.254
-0.036	0.017	0.141	-0.04	-0.077	0.208	0.039	0.03	0.001	0.002
-0.035	0.012	0.132	-0.032	-0.066	0.324	0.017	0.024	-0.052	0.399
-0.026	0.018	0.125	-0.027	-0.022	0.353	-0.018	0.007	-0.037	0.5
-0.019	0.015	0.125	-0.026	0.014	0.249	-0.015	-0.01	0.041	0.259
-0.026	0.002	0.133	-0.021	0.029	0.09	0.006	-0.012	0.174	-0.103
-0.031	0.006	0.132	-0.021	0.033	0	-0.014	-0.008	0.168	-0.321
-0.023	0.015	0.126	-0.016	0.012	0.037	-0.039	-0.011	0.057	-0.325
-0.014	0.01	0.13	0.002	0.006	0.145	-0.015	-0.011	0.112	-0.29
-0.014	0.003	0.136	0.013	0.023	0.255	0.015	-0.002	0.265	-0.288
-0.025	0.008	0.128	0.01	0.021	0.306	0	0.005	0.289	-0.234
-0.026	0.015	0.12	0.012	-0.009	0.263	-0.03	0.006	0.229	-0.149
-0.021	0.013	0.125	0.017	-0.06	0.14	-0.05	0.004	0.257	-0.104
-0.022	0.009	0.13	0.008	-0.092	0.043	-0.074	-0.002	0.294	-0.071
-0.014	0.009	0.125	-0.003	-0.086	0.138	-0.069	-0.001	0.195	-0.031
-0.012	0.008	0.121	0.008	-0.103	0.379	-0.03	0.001	0.097	-0.031
-0.026	0.012	0.125	0.022	-0.148	0.257	-0.01	-0.006	0.059	-0.044
-0.031	0.013	0.129	0.015	-0.11	0.274	-0.005	-0.003	0.029	0.004
-0.028	0.003	0.127	0.003	0.068	0.697	-0.01	0.004	0.028	0.16
-0.028	-0.007	0.128	0.002	0.229	-0.822	-0.03	-0.006	0.018	0.415
-0.018	-0.01	0.14	-0.001	0.241	-2.84	-0.036	-0.011	0.057	0.457
-0.006	-0.006	0.155	-0.009	0.149	-1.622	-0.023	-0.006	0.194	0.018
-0.012	-0.001	0.161	-0.011	0.04	0.04	-0.005	-0.013	0.279	-0.48
-0.017	-0.01	0.166	-0.015	0.06	-0.151	-0.009	-0.016	0.169	-0.552
-0.005	-0.018	0.173	-0.021	0.171	-0.207	-0.022	-0.007	-0.028	-0.397
0	-0.001	0.163	-0.006	0.132	0.04	-0.011	-0.013	-0.025	-0.318
-0.008	0.007	0.144	0.027	-0.011	0.048	-0.001	-0.024	0.028	-0.312
-0.015	-0.012	0.147	0.038	-0.094	0.07	-0.009	-0.016	-0.096	-0.347
-0.016	-0.018	0.159	0.03	-0.141	0.085	-0.021	-0.012	-0.122	-0.385
-0.012	-0.007	0.149	0.036	-0.127	0.112	-0.025	-0.026	-0.1	-0.395
-0.013	-0.014	0.131	0.044	0.03	0.161	-0.018	-0.033	-0.192	-0.45
-0.014	-0.018	0.13	0.037	0.181	0.162	-0.024	-0.03	-0.137	-0.473
-0.005	-0.003	0.148	0.032	0.15	0.16	-0.038	-0.039	0.003	-0.268
-0.01	0.01	0.176	0.034	0.031	0.181	-0.047	-0.048	0.059	0.075
-0.016	0.022	0.193	0.03	-0.05	0.187	-0.075	-0.042	0.15	0.305
-0.003	0.031	0.203	0.014	-0.075	0.15	-0.1	-0.047	0.379	0.389
0	0.013	0.239	-0.005	-0.004	0.097	-0.063	-0.058	0.526	0.395
-0.007	-0.012	0.234	-0.002	0.117	0.084	-0.015	-0.047	0.342	0.264
-0.002	-0.004	0.15	0.008	0.134	0.101	-0.019	-0.041	0.189	-0.01
0	0.022	0.157	-0.005	0.063	0.243	-0.026	-0.05	0.217	-0.185
-0.009	0.024	0.318	-0.017	0.042	0.284	-0.026	-0.055	0.143	-0.066
-0.01	0.005	0.38	-0.008	0.05	-0.411	-0.049	-0.066	0.147	0.168
-0.002	-0.011	0.19	-0.015	-0.04	-1.166	-0.044	-0.073	0.283	0.267
0.011	-0.018	-0.024	-0.035	-0.21	-0.865	-0.025	-0.046	0.226	0.242
0.018	-0.009	-0.033	-0.024	-0.289	-0.243	-0.041	-0.028	-0.013	0.118
0.006	0.008	0.085	-0.003	-0.209	-0.086	-0.05	-0.051	-0.143	-0.045
-0.004	0.007	0.117	-0.004	-0.069	-0.036	-0.046	-0.036	-0.04	-0.015
0	0.002	0.062	0.002	0.073	0.054	-0.039	0.046	0.138	0.225
-0.006	0.002	0.108	0.017	0.196	0.09	-0.016	0.071	0.217	0.388
-0.014	-0.005	0.216	0.013	0.203	0.122	-0.02	-0.003	0.256	0.276
-0.012	0.011	0.113	-0.002	0.121	0.166	-0.039	-0.058	0.319	-0.019
-0.012	0.046	-0.261	-0.002	0.093	0.184	-0.009	-0.022	0.319	-0.278
-0.011	0.047	-0.618	0.01	0.097	0.174	0.006	0.068	0.229	-0.431
-0.005	0.022	-0.652	0.012	0.061	0.19	-0.033	0.176	0.115	-0.47
0.001	0.009	-0.43	0.003	0.034	0.208	-0.041	0.292	0.061	-0.394
0.002	0.002	-0.255	0	0.04	0.207	-0.014	0.46	0.118	-0.306
0.001	-0.005	-0.208	-0.001	0.045	0.227	-0.005	0.698	0.182	-0.257
0.005	-0.004	-0.115	-0.009	0.02	0.236	0.005	0.701	0.179	-0.198
0.006	-0.004	0.102	-0.013	-0.017	0.216	0.028	0.298	0.167	-0.111
-0.003	-0.001	0.284	-0.011	-0.03	0.219	0.017	-0.116	0.234	-0.034
-0.003	0.017	0.353	-0.002	-0.052	0.246	-0.039	-0.295	0.317	-0.022
0.004	0.018	0.37	0.007	-0.111	0.262	-0.069	-0.388	0.231	-0.032
0.005	0.003	0.279	0.003	-0.155	0.255	-0.05	-0.441	0.095	-0.014
0.008	0.006	0.135	0	-0.15	0.242	-0.037	-0.288	0.161	-0.075
0.011	0.017	0.172	0.013	-0.121	0.236	-0.029	0.087	0.324	-0.197
-0.002	0.019	0.378	0.022	-0.066	0.24	0.01	0.379	0.349	-0.192
-0.018	0.023	0.479	0.019	0.012	0.284	0.037	0.447	0.274	-0.088
-0.013	0.031	0.396	0.017	0.02	0.216	0.009	0.481	0.208	-0.02
0.003	0.029	0.31	0.005	-0.066	-0.09	-0.025	0.484	0.056	-0.008
0.001	0.019	0.306	-0.009	-0.146	-0.259	-0.034	0.419	-0.092	-0.004
-0.01	0.023	0.32	-0.008	-0.205	-0.088	-0.051	0.434	-0.061	0.029
-0.004	0.031	0.302	-0.001	-0.248	0.025	-0.066	0.312	-0.023	0.045
0.009	0.025	0.242	0.002	-0.224	-0.058	-0.051	-0.073	-0.043	-0.027
0.01	0.021	0.18	0.007	-0.172	-0.13	-0.035	-0.26	0.026	-0.215
-0.008	0.021	0.182	0.012	-0.134	-0.228	-0.019	-0.26	0.093	-0.443
-0.024	0.012	0.22	0.014	-0.021	-0.378	0.004	-0.413	0.05	-0.503
-0.019	0	0.229	0.013	0.163	-0.352	-0.012	-0.501	0.027	-0.334
-0.02	0.002	0.216	0.013	0.222	-0.158	-0.037	-0.373	0.071	-0.133
-0.025	0.009	0.208	0.008	0.149	-0.188	-0.013	-0.291	0.091	0.049
-0.007	0.009	0.2	-0.003	0.12	-0.277	0.007	-0.316	0.176	0.227
0.006	0.014	0.182	-0.015	0.12	-0.101	-0.041	-0.259	0.431	0.25
-0.003	0.022	0.17	-0.027	0.096	-0.334	-0.092	-0.103	0.611	0.221
0	0.015	0.189	-0.02	0.095	-0.74	-0.071	-0.049	0.517	0.222
0.007	0.004	0.218	-0.004	0.081	-0.36	-0.034	-0.141	0.323	0.027
0.007	0.002	0.228	-0.001	0	0.051	-0.029	-0.179	0.158	-0.304
0.006	0.007	0.253	0.001	-0.09	-0.009	-0.026	-0.114	0.049	-0.501
0.001	0.008	0.317	0.011	-0.12	0.03	-0.021	-0.064	0.086	-0.516
-0.005	0.006	0.33	0.013	-0.091	0.077	-0.016	-0.025	0.154	-0.421
-0.009	0.012	0.223	0.008	0.024	0.054	-0.001	0.057	0.046	-0.226
-0.009	0.011	0.125	0.015	0.168	0.19	-0.016	0.133	-0.119	0.073
0.001	-0.008	0.113	0.026	0.159	0.125	-0.043	0.099	-0.087	0.309
0.004	-0.013	0.083	0.021	0.032	-0.265	-0.026	-0.006	0.12	0.37
-0.002	0.005	0.022	0.011	-0.116	-0.366	-0.007	-0.045	0.267	0.378
-0.002	0.019	-0.006	0.014	-0.262	-0.201	-0.008	-0.056	0.217	0.296
0	0.016	-0.01	0.023	-0.266	-0.142	-0.007	-0.098	0.118	0.006
-0.003	0.003	-0.007	0.021	-0.127	0.043	0.002	-0.084	0.122	-0.272
-0.012	0.004	0.007	0.013	-0.029	0.306	0.016	-0.025	0.16	-0.317
-0.009	0.018	0.033	0.004	-0.012	0.314	-0.02	0.003	0.222	-0.223
0.004	0.01	0.059	-0.02	0.062	0.184	-0.077	0.02	0.256	-0.013
-0.001	-0.003	0.082	-0.035	0.235	0.12	-0.056	0.018	0.185	0.262
-0.014	0.003	0.084	-0.025	0.297	0.097	-0.003	-0.016	0.143	0.33
-0.009	0.01	0.068	-0.033	0.204	0.057	-0.005	-0.04	0.076	0.165
0.001	0.001	0.073	-0.055	0.129	0.083	-0.035	-0.023	-0.037	-0.094
0.001	-0.012	0.09	-0.053	0.063	0.131	-0.051	0.021	-0.015	-0.352
0.004	-0.002	0.093	-0.022	-0.008	-0.018	-0.055	0.049	0.017	-0.301
0.004	0.01	0.102	0.016	-0.027	-0.191	-0.037	0.047	-0.053	0.085
-0.002	-0.001	0.125	0.033	-0.028	-0.169	-0.012	0.034	-0.143	0.248
-0.004	-0.003	0.135	0.028	0.003	-0.184	-0.021	0.025	-0.148	0.057
-0.011	0.01	0.124	0.031	0.074	-0.27	-0.049	0.028	-0.013	-0.003
-0.017	0.011	0.115	0.037	0.07	-0.211	-0.075	0.036	0.059	0.07
-0.015	0.012	0.119	0.026	-0.049	-0.023	-0.08	0.044	0.064	-0.082
-0.021	0.017	0.121	0.012	-0.176	0.145	-0.051	0.049	0.185	-0.335
-0.017	0.013	0.12	0.01	-0.197	0.197	-0.026	0.04	0.233	-0.424
0.002	0.008	0.121	0.012	-0.071	0.179	0.001	0.033	0.132	-0.339
0.001	0.012	0.124	0.01	0.076	0.153	0.021	0.034	0.119	-0.189
-0.016	0.016	0.12	-0.003	0.079	0.047	-0.003	0.02	0.171	-0.086
-0.02	0.013	0.106	-0.016	0.002	-0.136	-0.02	0.007	0.154	-0.008
-0.009	0.006	0.104	-0.017	-0.022	-0.223	0	0.015	0.156	0.12
0	0.002	0.117	-0.018	-0.021	-0.08	0.007	0.024	0.221	0.199
0.001	0.007	0.121	-0.019	-0.035	0.169	0	0.013	0.26	0.128
-0.002	0.011	0.114	-0.006	-0.042	0.123	-0.011	0	0.292	0.011
-0.009	0.006	0.107	0.005	-0.032	-0.314	-0.048	0.015	0.351	-0.061
-0.014	0.005	0.108	0.004	-0.022	-0.54	-0.08	0.044	0.316	-0.101
-0.011	0.01	0.118	0.018	-0.019	-0.223	-0.061	0.052	0.205	-0.043
-0.004	0.008	0.124	0.036	-0.017	0.085	-0.023	0.045	0.162	0.12
-0.004	-0.001	0.135	0.03	-0.043	0.038	-0.017	0.048	0.024	0.153
-0.012	-0.002	0.153	0.015	-0.114	-0.108	-0.029	0.054	-0.231	-0.01
-0.018	0.01	0.151	0.01	-0.197	-0.159	-0.024	0.045	-0.276	-0.07
-0.01	0.013	0.139	-0.001	-0.232	-0.055	-0.015	0.023	-0.08	0.02
-0.002	0.004	0.139	-0.019	-0.142	0.125	-0.022	0.003	0.179	-0.047
-0.015	0.002	0.137	-0.021	0.053	0.179	-0.028	-0.011	0.346	-0.32
-0.023	0.003	0.132	-0.015	0.205	0.141	-0.034	-0.017	0.395	-0.502
-0.015	0	0.137	-0.019	0.223	0.181	-0.043	-0.014	0.385	-0.433
-0.014	0.008	0.141	-0.027	0.154	0.262	-0.04	-0.01	0.111	-0.271
-0.011	0.014	0.136	-0.032	0.059	0.276	-0.012	-0.002	-0.243	-0.179
-0.001	0.008	0.135	-0.027	-0.032	0.215	0.001	0.004	-0.119	-0.181
0.001	0.01	0.143	-0.013	-0.07	0.068	-0.034	0.009	0.244	-0.232
-0.004	0.019	0.145	-0.001	-0.056	-0.101	-0.046	0.014	0.329	-0.223
-0.011	0.014	0.144	0.009	-0.068	-0.196	-0.013	-0.001	0.242	-0.034
-0.014	0.01	0.144	0.015	-0.024	-0.232	-0.001	-0.021	0.201	0.246
-0.014	0.008	0.142	0.009	0.178	-0.235	-0.007	-0.011	0.2	0.35
-0.014	0.004	0.136	0.002	0.301	-0.223	-0.004	0	0.266	0.218
-0.017	0.007	0.13	0.011	0.181	-0.169	0	-0.008	0.378	0.022
-0.013	0.01	0.127	0.017	0.037	-0.043	-0.003	0.002	0.322	-0.107
-0.001	0.011	0.13	-0.003	0.022	0.063	-0.016	0.025	0.063	-0.17
0.005	0.017	0.125	-0.018	0.027	0.134	-0.033	0.032	-0.128	-0.17
0.009	0.022	0.111	-0.008	-0.011	0.219	-0.044	0.036	-0.088	-0.105
0.014	0.014	0.104	0	-0.02	0.212	-0.05	0.048	0.058	-0.11
0.005	0.004	0.111	-0.008	0.002	0.084	-0.031	0.055	0.143	-0.196
-0.015	0.006	0.121	-0.01	0.007	0.03	0.01	0.049	0.153	-0.206
-0.024	0.007	0.135	0	0.011	0.134	0.024	0.031	0.201	-0.144
-0.021	0.001	0.146	-0.004	0.026	0.217	0.004	0.013	0.276	-0.106
-0.012	0.004	0.146	-0.017	0.025	0.152	-0.012	-0.003	0.264	-0.103
0.007	0.01	0.147	-0.015	0.016	0.052	-0.024	-0.018	0.162	-0.117
0.028	0.005	0.151	-0.002	0.004	0.022	-0.043	-0.02	0.043	-0.136
0.034	-0.004	0.15	0.019	-0.017	0.016	-0.052	-0.014	0.013	-0.143
0.026	-0.001	0.149	0.043	-0.04	-0.018	-0.033	-0.018	0.086	-0.113
0.028	0.011	0.15	0.06	-0.055	-0.056	-0.02	-0.024	0.155	-0.058
0.031	0.01	0.15	0.063	-0.052	0.026	-0.045	-0.022	0.191	-0.034
0.007	0.001	0.146	0.047	-0.033	0.219	-0.041	-0.012	0.294	-0.032
-0.027	-0.001	0.143	0.016	-0.001	0.32	-0.012	-0.004	0.399	0.01
-0.035	0	0.144	-0.006	0.064	0.333	-0.077	-0.003	0.261	0.094
-0.02	-0.003	0.139	0.007	0.121	0.326	-0.155	-0.003	0.033	0.139
-0.002	0.001	0.138	0.056	0.109	0.18	-0.092	0.004	0.027	0.09
0.006	0.015	0.147	0.09	0.074	0.029	-0.022	0.021	0.076	0.021
0.01	0.022	0.144	0.091	0.059	0.076	-0.039	0.029	0.013	-0.005
0.017	0.012	0.131	0.074	0.012	0.001	-0.039	0.02	0.001	-0.068
0.012	0.004	0.121	0.029	-0.053	-0.394	-0.019	0.025	0.05	-0.174
0.006	0.01	0.117	-0.013	-0.067	-0.636	-0.022	0.043	0.09	-0.218
0.017	0.011	0.118	-0.014	-0.063	-0.404	-0.019	0.046	0.186	-0.176
0.023	0.002	0.107	-0.013	-0.088	-0.08	-0.013	0.047	0.281	-0.041
0.024	-0.001	0.092	-0.012	-0.122	-0.03	-0.035	0.051	0.266	0.139
0.028	0	0.1	0.017	-0.198	-0.06	-0.054	0.037	0.187	0.195
0.023	0	0.11	0.036	-0.317	-0.017	-0.05	0.015	0.176	0.121
0.003	-0.004	0.111	0.055	-0.336	-0.098	-0.06	0.004	0.197	0.013
-0.024	-0.008	0.112	0.079	-0.198	-0.331	-0.064	0.004	0.137	-0.12
-0.041	-0.007	0.109	0.045	-0.062	-0.324	-0.018	0.006	0.111	-0.097
-0.036	0.002	0.119	-0.024	-0.06	-0.044	0.018	-0.001	0.145	0.063
-0.026	0.013	0.141	-0.063	-0.15	-0.085	0	-0.007	0.137	-0.072
-0.007	0.018	0.139	-0.087	-0.191	-0.466	-0.016	-0.016	0.148	-0.368
0.016	0.017	0.121	-0.088	-0.124	-0.66	-0.02	-0.031	0.188	-0.311
0.017	0.013	0.121	-0.045	-0.041	-0.489	-0.037	-0.024	0.174	-0.014
-0.004	0.008	0.134	-0.007	0.027	-0.054	-0.038	-0.005	0.078	0.171
-0.024	0.013	0.143	-0.006	0.121	0.27	-0.027	-0.008	-0.014	0.129
-0.031	0.024	0.155	-0.019	0.18	0.292	-0.031	-0.013	0.037	-0.07
-0.031	0.023	0.155	-0.04	0.145	0.355	-0.042	-0.005	0.143	-0.207
-0.024	0.015	0.14	-0.055	0.082	0.482	-0.038	0.003	0.151	-0.204
-0.015	0.012	0.134	-0.043	0.099	0.396	-0.03	0.001	0.141	-0.231
-0.015	0.013	0.135	-0.025	0.141	0.262	-0.04	-0.019	0.192	-0.353
-0.02	0.011	0.137	-0.026	0.116	0.336	-0.033	-0.034	0.214	-0.311
-0.021	0.014	0.142	-0.029	0.08	0.485	0.01	-0.035	0.143	-0.051
-0.015	0.018	0.135	-0.022	0.014	0.458	0.036	-0.033	0.078	0.05
-0.006	0.015	0.123	-0.02	-0.07	0.056	0.026	-0.035	0.082	-0.051
-0.002	0.006	0.124	-0.018	-0.047	-0.49	0.019	-0.037	0.081	-0.055
0.001	0.006	0.131	-0.008	-0.003	-0.602	0.038	-0.03	0.101	0.069
0.011	0.017	0.133	0.006	-0.081	-0.367	0.034	-0.016	0.172	0.212
0.02	0.019	0.131	0.007	-0.114	-0.124	-0.002	-0.003	0.206	0.265
0.009	0.014	0.129	-0.016	0.14	0.145	-0.012	-0.002	0.179	0.119
-0.017	0.015	0.133	-0.029	0.423	0.319	-0.002	-0.014	0.107	-0.045
-0.035	0.009	0.139	-0.012	0.32	0.324	-0.015	-0.019	0.013	-0.019
-0.033	0.001	0.137	0.001	0.057	0.268	-0.032	-0.009	-0.006	-0.018
-0.021	0.004	0.136	-0.006	-0.005	0.151	-0.035	0.003	0.011	-0.109
-0.018	0.012	0.14	-0.007	0.02	-0.064	-0.032	0.007	-0.05	-0.103
-0.027	0.016	0.145	0.009	0.028	-0.259	-0.022	0.004	-0.038	-0.121
-0.025	0.017	0.156	0.021	0.064	-0.248	-0.013	0.007	0.147	-0.19
-0.006	0.021	0.153	0.017	0.075	-0.094	-0.02	0.013	0.319	-0.088
0.007	0.021	0.135	0.02	0.018	-0.071	-0.033	0.002	0.388	0.045
0.014	0.014	0.128	0.037	-0.051	-0.286	-0.033	-0.024	0.375	0.044
0.018	0.01	0.134	0.042	-0.031	-0.453	-0.04	-0.039	0.293	0.055
0.006	0.011	0.139	0.032	0.082	-0.302	-0.058	-0.036	0.199	0.083
-0.01	0.014	0.14	0.027	0.075	-0.099	-0.064	-0.017	0.159	-0.024
-0.021	0.007	0.145	0.021	-0.102	-0.091	-0.066	0	0.184	-0.192
-0.023	-0.005	0.143	0.002	-0.115	0.026	-0.075	0.004	0.175	-0.236
-0.017	-0.001	0.126	-0.007	0.065	0.286	-0.068	0.002	0.103	-0.308
-0.011	0.011	0.116	-0.001	0.04	0.227	-0.049	0	0.055	-0.492
-0.007	0.009	0.119	-0.003	-0.149	-0.068	-0.046	0.006	0.042	-0.454
-0.004	0.003	0.131	-0.008	-0.121	-0.125	-0.036	0.011	0.076	-0.217
-0.005	0.004	0.145	-0.007	0.019	-0.009	-0.008	-0.01	0.133	-0.09
-0.009	0.009	0.15	-0.012	0	0.044	-0.012	-0.031	0.167	-0.03
0	0.006	0.149	-0.025	0.003	0.062	-0.033	-0.019	0.209	-0.01
0.018	0.002	0.144	-0.029	0.138	0.094	-0.019	-0.007	0.144	-0.122
0.016	0.02	0.132	-0.013	0.133	0.234	0.003	-0.012	-0.017	-0.231
0.003	0.032	0.122	0.008	-0.056	0.46	-0.015	0.006	-0.013	-0.256
0.003	0.015	0.12	0.01	-0.197	0.422	-0.037	0.045	0.054	-0.265
0	0.004	0.124	0.014	-0.208	0.019	-0.02	0.081	-0.05	-0.269
-0.004	0.01	0.126	0.034	-0.257	-0.295	0	0.118	-0.122	-0.327
0	0.004	0.124	0.039	-0.414	-0.372	0.001	0.152	0.014	-0.355
0	-0.01	0.128	0.028	-0.306	-0.417	-0.01	0.18	0.144	-0.079
-0.004	-0.005	0.138	0.025	0.116	-0.324	-0.024	0.213	0.197	0.306
-0.004	0.008	0.141	0.025	0.291	-0.292	-0.019	0.195	0.31	0.547
-0.005	0.011	0.135	0.014	0.17	-0.529	-0.01	0.085	0.305	0.928
-0.002	0.013	0.131	0.004	0.108	-0.475	-0.017	-0.008	0.024	1.228
0.002	0.015	0.137	0.013	0.062	0.027	-0.032	0.037	-0.229	1.011
-0.003	0.004	0.132	0.032	-0.002	0.471	-0.028	0.18	-0.193	0.592
-0.004	-0.004	0.124	0.032	0.028	0.626	0.025	0.219	0.069	0.169
0.005	0.002	0.13	0.007	0.053	0.51	0.075	0.063	0.367	-0.184
0.002	0.004	0.127	-0.013	0.004	0.275	0.053	0.006	0.423	-0.306
-0.009	0.001	0.115	-0.02	0.012	-0.027	-0.003	0.281	0.253	-0.564
-0.013	0.007	0.114	-0.025	0.098	-0.54	-0.012	0.541	0.167	-1.078
-0.008	0.013	0.119	-0.013	0.105	-0.905	0.011	0.358	0.188	-1.193
-0.001	0.01	0.129	0.004	-0.046	-0.564	-0.014	-0.08	0.163	-0.742
-0.002	0.011	0.143	-0.001	-0.204	0.087	-0.037	-0.317	0.103	-0.24
-0.007	0.016	0.146	-0.003	-0.207	0.338	-0.01	-0.297	0.161	0.112
-0.005	0.023	0.149	0.014	-0.143	0.339	-0.034	-0.234	0.301	0.183
0.003	0.023	0.154	0.026	-0.143	0.328	-0.082	-0.218	0.257	-0.178
0.006	0.01	0.153	0.023	-0.108	0.106	-0.054	-0.186	0.069	-0.477
-0.002	0.005	0.153	0.014	0.09	-0.144	-0.022	-0.108	-0.025	-0.324
-0.005	0.017	0.145	0.014	0.279	-0.093	-0.023	-0.061	-0.026	-0.172
0	0.019	0.138	0.023	0.236	-0.005	-0.028	-0.066	-0.031	-0.201
-0.002	-0.001	0.14	0.031	0.084	-0.143	-0.047	-0.081	-0.082	-0.013
-0.008	-0.015	0.131	0.036	-0.019	-0.2	-0.048	-0.097	-0.183	0.216
-0.007	-0.009	0.114	0.035	-0.12	0.057	-0.029	-0.123	-0.241	0.147
-0.002	-0.002	0.106	0.029	-0.253	0.303	-0.036	-0.138	-0.027	0.181
-0.003	-0.01	0.09	0.021	-0.386	0.25	-0.045	-0.119	0.51	0.621
-0.008	-0.01	0.065	0.009	-0.466	0.108	-0.039	-0.08	0.898	0.978
-0.001	0.001	0.066	0.002	-0.374	0.122	-0.042	-0.04	0.669	0.96
0.007	0.002	0.095	-0.005	-0.013	0.192	-0.063	0.001	0.155	0.996
0.002	-0.002	0.106	-0.028	0.388	0.148	-0.081	0.021	-0.064	1.022
-0.002	-0.011	0.086	-0.056	0.461	0.037	-0.08	0.006	0.031	0.633
0.002	-0.028	0.077	-0.076	0.329	-0.009	-0.1	-0.032	0.236	0.004
0.008	-0.038	0.082	-0.094	0.296	0.001	-0.121	-0.055	0.458	-0.783
0.013	-0.034	0.092	-0.089	0.315	0.006	-0.08	-0.044	0.583	-1.386
0.016	-0.034	0.106	-0.049	0.275	0.003	-0.023	-0.028	0.493	-1.27
0.016	-0.031	0.095	-0.013	0.174	0.004	-0.023	-0.018	0.265	-0.983
0.014	-0.021	0.056	0.005	0.068	0.01	-0.061	0.001	0.092	-1.036
0.006	-0.014	0.03	0.024	0.024	-0.001	-0.07	0.022	-0.004	-0.989
-0.004	-0.01	0.035	0.034	-0.03	-0.026	-0.057	0.029	-0.086	-0.682
-0.005	-0.022	0.039	0.031	-0.087	-0.052	-0.07	0.035	-0.122	-0.429
-0.003	-0.051	0.044	0.038	0.025	-0.066	-0.078	0.04	-0.168	-0.229
-0.008	-0.064	0.111	0.054	0.128	-0.052	-0.065	0.026	-0.422	-0.062
-0.008	-0.038	0.24	0.051	-0.017	-0.018	-0.039	0.021	-0.736	-0.017
-0.002	0.001	0.373	0.03	-0.11	0.016	0.003	0.04	-0.567	0.123
-0.005	-0.003	0.456	0.013	-0.01	-0.009	0	0.034	0.06	0.361
-0.014	-0.045	0.443	0.008	-0.026	-0.079	-0.029	-0.001	0.515	0.399
-0.012	-0.062	0.322	-0.002	-0.126	-0.078	0.01	-0.023	0.599	0.252
-0.008	-0.058	0.143	-0.008	-0.096	-0.037	0.052	-0.023	0.513	0.001
-0.012	-0.068	0.034	0.006	-0.087	-0.039	0.015	-0.012	0.376	-0.361
-0.013	-0.054	0.068	0.018	-0.195	-0.044	-0.016	0.002	0.25	-0.585
-0.009	0.034	0.133	0.006	-0.268	-0.026	0.002	0.017	0.12	-0.546
-0.009	0.163	0.152	-0.011	-0.227	-0.015	0.007	0.043	0.049	-0.466
-0.01	0.243	0.174	-0.018	0.006	-0.004	-0.006	0.058	0.119	-0.292
-0.011	0.262	0.206	-0.02	0.291	0.008	0	0.055	0.206	0.057
-0.007	0.248	0.211	-0.022	0.269	-0.01	0.007	0.049	0.289	0.155
-0.005	0.202	0.174	-0.018	0.062	-0.034	-0.003	0.033	0.379	-0.07
-0.01	0.161	0.084	-0.008	-0.058	-0.043	-0.007	0.007	0.356	-0.127
-0.009	0.139	-0.031	0.003	-0.196	-0.049	0.01	-0.016	0.26	0.041
-0.008	0.102	-0.112	0.011	-0.367	-0.044	0.024	-0.036	0.196	0.088
-0.018	0.055	-0.172	0.009	-0.415	-0.122	0.01	-0.044	0.155	-0.062
-0.015	0.003	-0.23	0.004	-0.323	-0.259	0.015	-0.047	0.171	0.005
-0.003	-0.054	-0.191	0.005	-0.161	-0.18	0.033	-0.041	0.212	0.512
-0.006	-0.073	-0.038	0.002	-0.017	0.048	0.005	0.002	0.169	0.818
-0.012	-0.048	0.07	0.006	0.013	0.106	-0.02	0.05	0.19	0.603
-0.009	-0.024	0.12	0.02	0.021	0.067	-0.011	0.06	0.3	0.562
-0.016	-0.015	0.269	0.022	0.143	0.118	-0.006	0.051	0.202	0.828
-0.027	-0.016	0.449	0.009	0.184	0.151	-0.004	0.044	-0.104	0.734
-0.03	-0.025	0.46	0.015	0.096	0.081	-0.006	0.026	-0.292	0.253
-0.03	-0.036	0.355	0.023	0.156	0.008	-0.023	0.006	-0.171	-0.017
-0.029	-0.032	0.279	0.001	0.268	-0.008	-0.054	-0.002	0.062	0.173
-0.025	-0.021	0.226	-0.021	0.219	0.001	-0.069	-0.004	0.159	0.301
-0.018	-0.017	0.174	-0.027	0.097	-0.045	-0.048	-0.006	0.265	-0.172
-0.008	-0.012	0.153	-0.042	-0.026	-0.115	-0.032	0.002	0.387	-0.775
-0.003	-0.008	0.149	-0.056	-0.124	-0.097	-0.053	0.025	0.347	-0.902
-0.007	-0.009	0.139	-0.042	-0.144	-0.007	-0.074	0.044	0.27	-0.774
-0.009	-0.01	0.143	-0.023	-0.118	0.034	-0.05	0.045	0.163	-0.693
-0.006	-0.005	0.162	-0.02	-0.09	-0.113	-0.001	0.041	-0.007	-0.617
-0.005	-0.004	0.162	-0.025	-0.052	-0.281	0.006	0.041	-0.04	-0.423
-0.008	-0.012	0.143	-0.024	-0.02	-0.221	-0.019	0.038	-0.023	-0.114
-0.006	-0.012	0.128	-0.022	-0.045	-0.085	-0.014	0.018	-0.096	0.05
-0.003	-0.006	0.125	-0.033	-0.065	0.008	0.012	-0.015	-0.069	-0.069
-0.009	0.004	0.121	-0.049	0.046	0.112	-0.003	-0.043	0.113	-0.166
-0.015	0.01	0.118	-0.042	0.203	0.159	-0.032	-0.052	0.28	-0.045
-0.013	0.005	0.132	-0.028	0.205	0.117	-0.02	-0.041	0.333	0.031
-0.009	0.005	0.152	-0.018	0.103	0.063	-0.025	-0.03	0.284	-0.111
-0.007	0.01	0.157	0.005	0.017	0.042	-0.043	-0.021	0.204	-0.255
-0.003	0.01	0.148	0.019	-0.092	0.059	-0.029	0.002	0.125	-0.208
0.003	0.007	0.14	0.031	-0.186	0.049	-0.02	0.026	0.066	-0.032
-0.002	0.002	0.138	0.073	-0.215	-0.06	-0.022	0.039	0.068	0.134
-0.017	-0.005	0.127	0.105	-0.281	-0.139	-0.048	0.039	0.027	0.244
-0.015	-0.006	0.109	0.098	-0.301	-0.064	-0.098	0.014	-0.078	0.276
-0.004	-0.002	0.109	0.064	-0.068	0.026	-0.106	-0.008	-0.022	0.183
-0.007	-0.003	0.117	0.007	0.222	0.01	-0.091	-0.011	0.185	0.066
-0.018	-0.002	0.116	-0.046	0.278	-0.042	-0.094	-0.016	0.334	0.071
-0.02	0.011	0.126	-0.087	0.198	-0.11	-0.09	-0.013	0.425	0.059
-0.011	0.019	0.149	-0.1	0.145	-0.201	-0.092	0.005	0.33	-0.08
-0.006	0.012	0.149	-0.043	0.12	-0.175	-0.09	0.003	0.066	-0.142
-0.012	-0.003	0.131	0.042	0.096	0.026	-0.069	-0.01	0.019	-0.082
-0.021	-0.004	0.119	0.106	0.064	0.176	-0.05	-0.005	0.124	-0.074
-0.027	0.016	0.112	0.169	0.026	0.132	-0.031	0.012	0.074	-0.126
-0.023	0.023	0.107	0.193	-0.018	0.057	-0.029	0.02	0	-0.157
-0.014	0.007	0.117	0.169	-0.063	0.054	-0.051	0.022	0.017	-0.158
-0.004	-0.003	0.133	0.189	-0.075	0.065	-0.055	0.029	0.054	-0.148
0.003	0.002	0.13	0.204	-0.033	0.096	-0.046	0.038	0.234	-0.108
-0.001	0	0.115	0.121	0.027	0.123	-0.045	0.037	0.457	-0.074
-0.007	-0.009	0.109	0.005	0.055	0.088	-0.04	0.04	0.4	-0.126
-0.006	-0.009	0.117	-0.085	0.054	0.061	-0.026	0.042	0.213	-0.202
-0.014	0.001	0.128	-0.141	0.045	0.081	-0.014	0.028	0.143	-0.177
-0.024	0.009	0.129	-0.148	0.025	0.07	-0.008	0.016	0.117	-0.077
-0.029	0.012	0.127	-0.129	-0.011	0.025	0.003	0.014	0.094	-0.061
-0.049	0.017	0.133	-0.12	-0.025	-0.024	0.011	0.003	0.074	-0.14
-0.069	0.024	0.133	-0.104	0.021	-0.087	-0.007	-0.013	-0.04	-0.059
-0.052	0.024	0.125	-0.066	0.096	-0.151	-0.032	-0.02	-0.145	0.281
-0.014	0.018	0.127	-0.014	0.154	-0.24	-0.016	-0.014	-0.06	0.526
0.016	0.011	0.13	0.076	0.177	-0.288	0.039	0.002	0.016	0.434
0.044	0.008	0.12	0.187	0.137	-0.149	0.091	0.013	-0.03	0.154
0.075	0.012	0.11	0.241	0.042	0.038	0.083	0.012	0.027	-0.203
0.087	0.015	0.111	0.2	-0.047	0.074	0.029	0.015	0.194	-0.385
0.085	0.016	0.109	0.086	-0.082	0.046	0.007	0.029	0.253	-0.171
0.101	0.012	0.101	-0.037	-0.077	0.068	0.011	0.036	0.175	0.003
0.104	0.004	0.102	-0.107	-0.081	0.114	-0.022	0.028	0.11	-0.171
0.061	0.007	0.118	-0.107	-0.13	0.014	-0.054	0.016	0.098	-0.367
0.022	0.018	0.134	-0.07	-0.173	-0.326	-0.038	0.008	0.134	-0.356
0.011	0.017	0.138	-0.022	-0.131	-0.547	-0.021	0.007	0.17	-0.217
0.002	0.013	0.134	0.014	-0.061	-0.326	-0.035	0.009	0.056	-0.077
-0.005	0.011	0.129	-0.005	-0.012	0.009	-0.036	0.004	-0.051	0.026
-0.004	0.004	0.132	-0.038	0.055	0.112	-0.015	0.002	0.116	0.162
-0.002	0.004	0.143	-0.033	0.088	0.129	-0.042	0.014	0.299	0.228
0.004	0.008	0.144	-0.029	0.053	0.168	-0.091	0.021	0.24	0.007
0.02	0.008	0.139	-0.034	0.027	0.131	-0.077	0.015	0.207	-0.343
0.033	0.008	0.144	-0.016	0.035	0.044	-0.04	0.014	0.289	-0.467
0.027	0.003	0.143	-0.007	0.05	-0.005	-0.043	0.023	0.257	-0.349
0.009	0.005	0.131	-0.035	0.045	0.008	-0.062	0.025	0.15	-0.213
-0.009	0.007	0.129	-0.083	0.011	0.05	-0.043	0.013	0.104	-0.155
-0.017	-0.007	0.131	-0.136	-0.033	0.031	-0.001	0.008	0.1	-0.175
-0.007	-0.006	0.129	-0.172	-0.056	-0.04	0.023	0.013	0.113	-0.233
0	0.016	0.121	-0.179	-0.091	-0.049	0.049	0.003	0.161	-0.181
-0.014	0.024	0.117	-0.164	-0.141	-0.039	0.066	-0.011	0.204	-0.019
-0.028	0.019	0.126	-0.12	-0.086	-0.071	0.028	-0.003	0.176	0.145
-0.034	0.01	0.13	-0.044	0.045	-0.059	-0.019	-0.001	0.134	0.345
-0.039	-0.001	0.118	0.041	0.06	0.028	-0.033	-0.014	0.136	0.394
-0.037	-0.007	0.113	0.114	-0.019	0.117	-0.013	-0.011	0.145	0.11
-0.033	-0.007	0.12	0.137	-0.073	0.11	0.02	0.001	0.191	-0.14
-0.034	-0.002	0.129	0.096	-0.119	0.061	0.02	0.006	0.278	-0.211
-0.018	0.01	0.146	0.038	-0.15	0.095	0.003	0.008	0.264	-0.343
0.002	0.015	0.159	-0.004	-0.046	0.126	0.002	0.008	0.166	-0.315
-0.005	0.013	0.154	-0.03	0.167	0.095	-0.008	0.008	0.116	0.008
-0.015	0.011	0.14	-0.042	0.237	0.068	-0.025	0.01	0.056	0.193
-0.002	0.005	0.135	-0.041	0.12	0.001	-0.037	0.005	-0.014	0.068
0.012	-0.002	0.134	-0.024	0.041	-0.11	-0.072	-0.008	0.022	-0.067
0.013	-0.002	0.128	0.002	0.042	-0.159	-0.101	-0.013	0.151	-0.093
0.016	0.005	0.122	0.026	0.031	-0.125	-0.076	-0.013	0.275	-0.221
0.019	0.006	0.116	0.034	0.017	-0.079	-0.039	-0.007	0.316	-0.418
0.012	0.007	0.113	0.035	0.024	-0.061	-0.027	0.003	0.31	-0.422
-0.002	0.015	0.115	0.041	0.048	-0.07	-0.03	0.003	0.296	-0.235
-0.016	0.012	0.119	0.047	0.077	-0.106	-0.035	-0.006	0.213	0.053
-0.018	0.008	0.139	0.042	0.084	-0.151	-0.023	-0.009	0.069	0.329
-0.018	0.025	0.167	0.03	0.083	-0.136	-0.008	-0.001	-0.061	0.389
-0.023	0.029	0.163	0.019	0.095	-0.06	-0.01	-0.006	-0.059	0.326
-0.028	0.001	0.133	0.019	0.081	-0.002	-0.026	-0.029	0.147	0.31
-0.022	-0.013	0.122	0.02	0.023	0.046	-0.039	-0.034	0.334	0.225
-0.004	0.011	0.128	0.019	-0.026	0.086	-0.019	-0.015	0.274	0.013
0.004	0.034	0.134	0.027	-0.051	0.085	0.002	-0.001	0.117	-0.146
0.002	0.018	0.137	0.031	-0.078	0.046	-0.019	0.001	0.058	-0.176
0.005	0.001	0.129	0.016	-0.1	-0.021	-0.04	0.001	0.107	-0.252
0.001	0.013	0.122	0.015	-0.151	-0.044	-0.035	0.009	0.104	-0.353
-0.013	0.018	0.122	0.033	-0.259	-0.012	-0.033	0.018	-0.103	-0.322
-0.016	0.004	0.124	-0.018	-0.342	0.008	-0.037	0.021	-0.22	-0.235
-0.013	0	0.134	-0.119	-0.363	0.068	-0.061	0.022	-0.001	-0.007
-0.027	0.009	0.137	-0.131	-0.349	0.128	-0.09	0.026	0.185	0.398
-0.048	0.011	0.127	-0.063	-0.191	0.072	-0.061	0.024	0.142	0.538
-0.047	0.009	0.117	-0.014	0.129	0.009	-0.028	0.008	0.151	0.278
-0.029	0.009	0.112	0.018	0.312	0.032	-0.041	-0.009	0.219	-0.066
-0.017	0.008	0.119	0.047	0.246	0.077	-0.031	-0.014	0.197	-0.323
-0.015	0.01	0.141	0.056	0.165	0.111	-0.035	-0.01	0.211	-0.374
-0.02	0.014	0.154	0.047	0.09	0.136	-0.086	-0.008	0.239	-0.237
-0.021	0.024	0.154	0.037	-0.042	0.145	-0.1	-0.01	0.197	-0.242
-0.012	0.031	0.151	0.054	-0.105	0.133	-0.066	-0.012	0.255	-0.45
0	0.02	0.142	0.089	-0.096	0.143	-0.029	-0.01	0.344	-0.478
0.001	0.006	0.133	0.089	-0.056	0.17	-0.007	-0.007	0.227	-0.233
-0.017	0.005	0.131	0.059	0.021	0.073	0.006	-0.01	0.06	-0.037
-0.031	0.005	0.127	0.054	0.029	-0.044	0.014	-0.011	-0.006	-0.051
-0.019	0.008	0.126	0.057	-0.023	0.036	0.003	-0.002	-0.124	-0.103
-0.005	0.01	0.133	0.045	-0.079	0.095	-0.001	0.008	-0.235	0.006
-0.002	0.008	0.135	0.044	-0.211	0.026	0.004	-0.01	-0.207	0.2
0	0.013	0.132	0.039	-0.259	0.079	-0.03	-0.049	-0.163	0.264
0.001	0.012	0.136	0.013	-0.05	0.204	-0.069	-0.073	-0.073	0.117
-0.002	-0.005	0.128	0.006	0.161	0.179	-0.068	-0.078	0.091	-0.033
-0.01	-0.018	0.103	0.029	0.178	0.065	-0.052	-0.067	0.172	0.057
-0.007	-0.019	0.097	0.049	0.142	0.09	-0.041	-0.048	0.223	0.186
0.003	-0.016	0.111	0.031	0.156	0.203	-0.038	-0.027	0.312	0.052
0.007	-0.022	0.122	-0.016	0.161	0.131	-0.03	0.003	0.413	-0.185
0.003	-0.038	0.131	-0.051	0.103	0.001	-0.025	0.005	0.543	-0.251
-0.008	-0.038	0.134	-0.049	0.088	-0.09	-0.029	-0.042	0.515	-0.259
-0.012	-0.015	0.137	-0.027	0.116	-0.398	-0.021	-0.078	0.255	-0.381
-0.001	0.026	0.149	-0.028	0.017	-0.591	-0.011	-0.071	0.016	-0.463
0.007	0.063	0.155	-0.051	-0.126	-0.329	-0.01	-0.064	-0.066	-0.362
0.011	0.06	0.153	-0.06	-0.125	-0.118	-0.011	-0.055	0.015	-0.172
0.014	0.029	0.151	-0.053	-0.051	-0.151	-0.033	-0.019	0.119	-0.076
0.012	0.013	0.143	-0.051	0.019	-0.166	-0.068	0.03	0.122	-0.135
0.005	0.021	0.129	-0.043	0.07	-0.091	-0.046	0.068	0.112	-0.175
-0.001	0.031	0.123	-0.018	0.033	0.015	0.014	0.057	0.104	-0.13
-0.002	0.028	0.128	0	-0.067	-0.104	0.035	0.002	0.068	-0.141
-0.005	0.024	0.13	-0.006	-0.11	-0.339	0.036	-0.028	0.037	-0.247
-0.013	0.023	0.13	-0.009	-0.092	-0.257	0.029	-0.018	0.058	-0.321
-0.01	0.014	0.127	0.002	-0.13	-0.055	0.001	0.005	0.147	-0.211
0	0	0.12	0.01	-0.227	-0.045	-0.017	0.046	0.206	-0.002
0.003	-0.005	0.118	0.011	-0.241	-0.076	-0.028	0.074	0.216	0.033
0	-0.011	0.115	0.012	-0.109	-0.04	-0.044	0.04	0.253	-0.036
0	-0.041	0.11	0.005	0.138	-0.009	-0.044	-0.03	0.237	0.193
0.004	-0.074	0.114	-0.004	0.32	-0.021	-0.035	-0.093	0.156	0.607
0.007	-0.068	0.129	-0.007	0.244	-0.025	-0.022	-0.111	0.166	0.606
0.002	-0.022	0.142	-0.007	0.102	-0.009	-0.014	-0.003	0.193	0.193
0.002	0.019	0.15	-0.002	0.135	-0.027	-0.02	0.232	0.132	-0.104
0.004	0.023	0.151	0.003	0.22	-0.044	-0.03	0.371	0.14	-0.112
-0.003	0.018	0.146	0.005	0.197	-0.053	-0.038	0.256	0.242	0.114
-0.006	0.021	0.146	0.01	0.081	-0.161	-0.039	0.12	0.299	0.359
-0.008	0.021	0.141	0.013	-0.063	-0.305	-0.048	0.166	0.278	0.222
-0.013	0.021	0.124	0.012	-0.085	-0.299	-0.059	0.282	0.184	-0.123
-0.01	0.027	0.127	0.019	0.047	-0.087	-0.042	0.37	0.01	-0.206
-0.003	0.033	0.147	0.036	0.087	0.15	-0.01	0.376	-0.163	-0.232
0	0.032	0.143	0.032	0.031	0.096	0.046	0.317	-0.236	-0.296
-0.002	0.024	0.136	0.009	0.065	-0.134	0.049	0.298	-0.222	-0.101
-0.014	0.021	0.147	0.005	0.042	-0.105	-0.043	0.286	-0.141	0.049
-0.019	0.02	0.142	0.011	-0.08	0.083	-0.025	0.184	0.007	-0.114
-0.004	0.013	0.125	-0.002	-0.07	0.187	0.043	0.041	0.147	-0.193
0.006	0.008	0.125	-0.019	-0.026	0.263	-0.023	-0.06	0.205	0.022
0	0.012	0.137	-0.014	-0.06	0.227	-0.062	-0.198	0.19	0.269
-0.005	0.017	0.143	0.002	0.001	0.073	-0.024	-0.298	0.175	0.243
-0.002	0.019	0.135	-0.001	0.047	-0.05	-0.007	-0.185	0.228	-0.044
0.005	0.019	0.127	-0.012	-0.075	-0.112	-0.02	-0.059	0.297	-0.293
0.009	0.016	0.13	-0.002	-0.157	-0.024	-0.039	-0.074	0.252	-0.348
0.001	0.009	0.128	0.014	-0.081	0.082	-0.042	-0.091	0.161	-0.317
-0.006	0.005	0.119	0.01	-0.019	0	-0.086	-0.063	0.158	-0.358
-0.003	0.009	0.119	0.002	-0.047	-0.029	-0.099	-0.031	0.183	-0.485
-0.006	0.012	0.125	0.012	-0.015	0.107	-0.013	-0.073	0.186	-0.515
-0.013	0.01	0.13	0.018	0.068	0.163	-0.022	-0.179	0.226	-0.311
-0.005	0.012	0.136	0.002	0.04	0.054	-0.089	-0.144	0.297	-0.025
0.004	0.016	0.137	-0.01	-0.06	-0.064	-0.023	0.018	0.308	0.083
-0.008	0.015	0.137	0	-0.165	-0.057	0.044	0.086	0.205	0.002
-0.019	0.014	0.137	0.007	-0.25	-0.014	0	0.054	0.087	-0.018
-0.016	0.014	0.133	0.004	-0.186	-0.057	-0.035	0.018	0.038	0.196
-0.018	0.013	0.131	0.003	-0.081	-0.157	-0.008	-0.007	-0.041	0.454
-0.013	0.014	0.132	0.004	-0.19	-0.183	0.033	-0.044	-0.128	0.437
-0.002	0.011	0.124	0.003	-0.297	-0.045	0.049	-0.172	0.017	0.336
-0.005	0.006	0.122	0	-0.117	0.176	0.008	-0.33	0.319	0.435
-0.009	0	0.123	0.009	0.081	0.247	-0.036	-0.316	0.457	0.328
-0.006	-0.009	0.115	0.024	0.095	0.008	-0.015	-0.185	0.402	-0.137
-0.014	-0.003	0.116	0.02	0.093	-0.238	-0.001	-0.125	0.29	-0.34
-0.02	0.017	0.127	0.004	0.119	-0.152	-0.036	-0.099	0.223	-0.26
-0.009	0.012	0.129	-0.001	0.123	0.041	-0.066	-0.048	0.219	-0.36
-0.003	-0.006	0.127	0.002	0.141	0.082	-0.087	-0.038	0.152	-0.329
-0.003	-0.001	0.126	-0.003	0.148	0.007	-0.085	-0.06	0.014	0.075
-0.001	0.012	0.128	-0.006	0.097	-0.011	-0.042	-0.061	0.004	0.271
0.002	0.01	0.135	0.006	0.049	0.127	-0.015	-0.067	0.126	0.011
0.005	0.001	0.135	0.009	-0.018	0.196	-0.015	-0.079	0.073	-0.387
-0.001	0.001	0.128	-0.002	-0.159	0.08	-0.013	-0.063	-0.155	-0.701
-0.011	0.008	0.12	0.001	-0.141	-0.01	-0.016	-0.029	-0.256	-0.733
-0.016	0.011	0.118	0.012	0.083	0.013	-0.011	-0.001	-0.203	-0.379
-0.019	0.009	0.132	0.013	0.179	0.059	-0.008	0.018	-0.093	0.147
-0.017	-0.001	0.142	0.012	0.131	0.046	-0.041	0.029	0.035	0.407
-0.012	-0.01	0.132	0.011	0.068	-0.039	-0.085	0.026	0.145	0.276
-0.005	0	0.126	0	-0.021	-0.088	-0.096	0.014	0.259	0.125
-0.006	0.016	0.135	-0.019	-0.042	-0.069	-0.074	0.02	0.361	0
-0.016	0.021	0.138	-0.033	-0.017	-0.029	-0.043	0.045	0.367	-0.175
-0.012	0.016	0.132	-0.028	-0.06	0.041	-0.032	0.059	0.24	-0.074
-0.002	0.01	0.127	-0.015	-0.082	0.098	-0.045	0.065	0.061	0.079
-0.003	0.004	0.132	-0.021	-0.062	0.087	-0.045	0.064	0.032	-0.263
0.002	0.003	0.135	-0.045	-0.094	0.024	-0.059	0.049	0.173	-0.7
0.01	0.011	0.129	-0.05	-0.091	-0.077	-0.087	0.038	0.23	-0.626
0.003	0.014	0.127	-0.028	-0.001	-0.165	-0.066	0.028	0.177	-0.275
0.002	0.009	0.136	-0.014	0.068	-0.128	-0.035	0.006	0.148	-0.033
0.009	0.006	0.136	-0.014	0.103	0.02	-0.034	-0.002	0.112	0.097
0.009	0.01	0.125	-0.009	0.1	0.035	-0.031	0.017	0.095	0.084
0.005	0.009	0.124	0.007	0.043	-0.13	-0.012	0.036	0.132	-0.07
0.001	0.008	0.136	0.019	0.047	-0.224	0.001	0.043	0.132	-0.196
-0.002	0.011	0.138	0.01	0.126	-0.146	0.001	0.054	0.029	-0.291
0.001	0.01	0.127	0.006	0.173	0.026	0.018	0.068	-0.09	-0.33
0	0.015	0.131	0.025	0.166	0.132	0.043	0.058	-0.021	-0.188
-0.001	0.01	0.14	0.031	0.128	0.033	0.041	0.032	0.178	-0.023
0.003	-0.009	0.132	0.017	0.053	-0.129	0.025	0.033	0.229	0.009
0	-0.009	0.12	0.024	-0.045	-0.19	0.023	0.047	0.17	-0.007
-0.004	0.004	0.118	0.037	-0.137	-0.115	0.023	0.044	0.192	-0.013
-0.007	0.007	0.121	0.026	-0.221	0.069	0.012	0.037	0.261	0.013
-0.011	0	0.125	0.008	-0.262	0.037	0.019	0.021	0.297	0.137
-0.007	-0.001	0.131	0.001	-0.169	-0.232	0.03	0.002	0.286	0.334
-0.007	0.01	0.133	-0.001	0.022	-0.206	-0.008	0.006	0.204	0.354
-0.013	0.016	0.13	-0.004	0.134	0.067	-0.038	0.013	0.114	0.081
-0.008	0.011	0.133	-0.008	0.093	0.16	-0.014	0.006	0.117	-0.193
0.004	0.008	0.137	-0.009	0.018	0.155	-0.032	0.011	0.215	-0.3
0.002	0.004	0.133	-0.007	0.009	0.121	-0.08	0.031	0.294	-0.347
-0.007	0.003	0.124	-0.001	0.037	-0.041	-0.058	0.047	0.275	-0.299
-0.007	0.014	0.122	0.001	0.059	-0.142	-0.028	0.049	0.276	-0.026
0.001	0.014	0.136	0	0.067	-0.017	-0.028	0.043	0.304	0.309
0.001	0.006	0.146	-0.003	0.052	0.144	-0.018	0.037	0.192	0.459
-0.008	0.003	0.136	0	0.021	0.179	-0.035	0.03	-0.026	0.54
-0.011	0.002	0.129	0.017	-0.013	0.116	-0.067	0.013	-0.172	0.59
-0.008	-0.001	0.129	0.029	-0.085	0.019	-0.064	-0.001	-0.145	0.549
-0.011	0.003	0.131	0.022	-0.196	-0.06	-0.068	-0.008	-0.032	0.668
-0.021	0.022	0.14	0.016	-0.209	-0.176	-0.087	-0.019	0.04	0.793
-0.018	0.035	0.145	0.024	-0.149	-0.251	-0.069	-0.024	0.155	0.436
-0.004	0.027	0.144	0.018	-0.271	-0.071	-0.057	-0.024	0.329	-0.132
-0.002	0.011	0.142	-0.008	-0.494	0.187	-0.073	-0.032	0.434	-0.502
-0.008	-0.001	0.132	-0.023	-0.386	0.229	-0.066	-0.024	0.399	-0.717
-0.008	0	0.122	-0.004	0.048	0.119	-0.046	0.004	0.295	-0.748
-0.008	0.011	0.133	0.029	0.302	-0.003	-0.048	0.018	0.291	-0.676
-0.006	0.013	0.147	0.044	0.226	-0.077	-0.077	0.025	0.166	-0.576
-0.004	0.007	0.143	0.02	0.106	-0.076	-0.09	0.031	-0.05	-0.416
0	0.011	0.14	-0.011	0.091	-0.055	-0.053	0.027	0.123	-0.388
0.002	0.012	0.137	0.002	0.14	-0.039	-0.019	0.016	0.258	-0.458
-0.004	0.007	0.121	0.031	0.196	0.02	-0.007	0.007	-0.001	-0.411
0	0.008	0.12	0.024	0.234	0.085	-0.001	0.003	-0.061	-0.323
0.004	0.008	0.137	0.003	0.248	0.088	-0.005	-0.005	0.258	-0.295
-0.004	0.005	0.136	0.001	0.215	0.071	0.005	-0.008	0.477	-0.294
-0.005	0.013	0.121	0.014	0.14	0.071	0.018	0.008	0.256	-0.326
-0.001	0.021	0.125	0.021	0.071	0.054	0.012	0.022	-0.081	-0.396
0	0.009	0.138	0.011	0.05	0.026	0.024	0.022	-0.098	-0.37
-0.004	0.001	0.135	0.005	0.034	0.029	0.042	0.022	0.05	-0.211
-0.012	0.011	0.129	0.01	-0.026	0.049	0.016	0.024	0.157	-0.127
-0.011	0.011	0.133	0	-0.07	0.03	-0.004	0.029	0.193	-0.095
-0.007	0.004	0.137	-0.015	-0.106	-0.007	0.027	0.027	0.165	0.115
-0.011	0.007	0.136	-0.008	-0.234	-0.036	-0.005	0.007	0.261	0.351
-0.013	0.004	0.131	-0.003	-0.332	-0.139	-0.139	0.003	0.395	0.397
-0.009	-0.005	0.13	-0.013	-0.148	-0.232	-0.155	0.021	0.236	0.459
-0.006	0	0.141	-0.01	0.16	-0.139	-0.032	0.017	-0.084	0.482
-0.004	0.007	0.145	0.001	0.205	0.005	-0.004	-0.002	-0.222	0.183
-0.007	0.003	0.134	0.003	0.067	0.071	-0.046	0.002	-0.166	0.199
-0.011	0.011	0.124	0.002	0.019	0.112	-0.039	0.016	-0.057	0.831
-0.012	0.025	0.123	-0.004	0.088	0.098	-0.029	0.015	0.076	1.086
-0.01	0.027	0.122	-0.01	0.21	0.051	-0.032	0.001	0.188	0.563
-0.001	0.021	0.124	-0.009	0.203	0.031	-0.004	-0.012	0.248	-0.199
0.005	0.018	0.131	-0.01	0.027	0.073	0.015	-0.014	0.333	-0.56
0.001	0.02	0.133	-0.008	-0.072	0.142	-0.001	-0.011	0.441	-0.357
-0.003	0.017	0.131	0.007	-0.107	0.004	-0.008	0.004	0.439	-0.155
-0.005	0.01	0.134	0.025	-0.189	-0.235	0.001	0.029	0.244	-0.059
-0.008	0.009	0.141	0.031	-0.176	-0.146	0.011	0.032	0.017	0.117
-0.008	0.007	0.139	0.031	-0.127	0.113	0.026	-0.006	-0.105	-0.036
-0.008	-0.003	0.136	0.037	-0.206	0.194	0.03	-0.042	-0.228	-0.351
-0.007	-0.006	0.133	0.042	-0.111	0.232	-0.015	-0.039	-0.268	-0.208
-0.002	-0.004	0.128	0.026	0.301	0.311	-0.095	-0.027	-0.024	-0.09
0.007	0	0.125	-0.01	0.485	0.319	-0.145	-0.026	0.3	-0.516
0.002	0.017	0.122	-0.041	0.286	0.305	-0.104	-0.029	0.428	-0.744
-0.011	0.023	0.12	-0.054	0.144	0.188	0.006	-0.042	0.386	-0.35
-0.006	0.012	0.129	-0.061	0.129	-0.112	0.049	-0.051	0.342	-0.045
0.006	0.014	0.139	-0.065	0.078	-0.235	-0.013	-0.044	0.375	-0.197
0.003	0.016	0.139	-0.061	0.051	-0.083	-0.037	-0.016	0.323	-0.394
0.001	0.006	0.127	-0.059	0.07	0.011	0.012	0.025	0.204	-0.565
0.006	0.009	0.121	-0.05	0.024	0.019	0.041	0.046	0.209	-0.91
0.003	0.018	0.126	-0.028	-0.063	-0.048	0.026	0.062	0.033	-0.893
-0.002	0.012	0.124	-0.008	-0.075	-0.303	0.001	0.093	-0.363	-0.248
0	0.009	0.125	0.009	-0.038	-0.495	0.015	0.083	-0.374	0.125
0	0.007	0.138	0.024	-0.014	-0.368	0.079	0.016	-0.243	0.023
-0.001	-0.001	0.145	0.019	-0.096	-0.302	0.093	-0.033	-0.473	0.201
0.001	0.002	0.14	0.004	-0.435	-0.639	0.025	-0.053	-0.525	0.503
-0.003	0.011	0.129	0.008	-0.792	-0.865	-0.024	-0.102	-0.405	0.662
-0.007	0.003	0.123	0.012	-0.761	-0.606	-0.038	-0.167	-0.683	0.996
-0.003	-0.019	0.128	-0.008	-0.517	-0.226	-0.029	-0.175	-0.685	1.205
0	-0.04	0.128	-0.021	-0.382	0.059	0.01	-0.109	0.134	0.901
-0.001	-0.047	0.133	-0.015	-0.26	0.218	-0.002	0.007	0.842	0.544
0	-0.035	0.144	-0.026	-0.047	0.198	-0.066	0.145	0.828	0.349
-0.003	-0.004	0.139	-0.038	0.227	0.124	-0.102	0.217	0.547	-0.351
-0.009	0.022	0.13	-0.02	0.489	0.065	-0.088	0.154	0.345	-1.171
-0.001	0.012	0.133	0.004	0.537	0.022	-0.049	0.04	0.189	-1.065
0.008	-0.004	0.129	0.017	0.414	0.017	-0.022	-0.003	0.136	-0.681
-0.001	0.01	0.124	0.027	0.361	-0.06	-0.009	0.009	0.192	-0.636
-0.007	0.019	0.129	0.038	0.318	-0.216	0.005	0.008	0.245	-0.515
0.005	0.013	0.129	0.048	0.154	-0.207	-0.001	0.004	0.286	-0.369
0.015	0.02	0.121	0.051	-0.023	-0.011	-0.045	0.013	0.303	-0.347
0.012	0.025	0.118	0.054	-0.09	0.078	-0.082	0.018	0.293	-0.316
0.01	0.012	0.117	0.056	-0.05	0.036	-0.085	0.032	0.309	-0.262
0.009	0.004	0.119	0.042	0.039	0.037	-0.099	0.047	0.298	-0.219
-0.001	0.011	0.126	0.027	0.107	0.054	-0.12	0.044	0.249	-0.215
-0.007	0.009	0.124	0.033	0.1	0.098	-0.107	0.043	0.307	-0.213
-0.005	-0.008	0.119	0.032	0.066	0.167	-0.083	0.052	0.422	-0.11
-0.005	-0.012	0.124	0.013	0.074	0.137	-0.077	0.062	0.285	0.016
-0.006	-0.002	0.123	0.008	0.02	0.101	-0.08	0.059	-0.028	0.034
-0.006	-0.001	0.115	0.011	-0.178	0.148	-0.105	0.033	-0.137	0.036
-0.005	-0.008	0.124	0.017	-0.311	0.195	-0.15	0.027	-0.07	0.157
-0.008	-0.003	0.14	0.029	-0.342	0.22	-0.188	0.037	0.069	0.367
-0.013	-0.001	0.131	0.021	-0.448	0.208	-0.177	0.015	0.229	0.314
-0.008	-0.008	0.123	-0.006	-0.503	0.155	-0.09	0.005	0.182	-0.06
0.004	0	0.137	-0.02	-0.451	0.142	-0.028	0.014	0.045	-0.242
0.004	0.011	0.149	-0.026	-0.428	0.177	-0.045	0.004	0.009	-0.239
-0.01	0.009	0.149	-0.042	-0.385	0.214	-0.042	-0.012	0.041	-0.252
-0.01	0	0.148	-0.054	-0.299	0.259	0.018	-0.037	0.148	-0.007
0.007	-0.006	0.145	-0.042	-0.087	0.268	0.071	-0.066	0.135	0.566
0.003	-0.002	0.137	-0.014	0.296	0.229	0.058	-0.054	0.147	1.115
-0.014	-0.002	0.134	-0.001	0.52	0.255	0.023	-0.023	0.579	0.941
-0.012	-0.008	0.135	-0.015	0.437	0.324	0.03	-0.014	0.909	-0.01
-0.007	0.005	0.132	-0.029	0.309	0.33	0.034	-0.007	0.619	-0.649
-0.011	0.023	0.123	-0.014	0.288	0.287	0.015	0.006	0.212	-0.565
-0.008	0.028	0.114	0.008	0.246	0.243	0.014	0.018	0.111	-0.385
-0.004	0.05	0.106	0.017	0.073	0.213	0.034	0.026	0.173	-0.346
-0.009	0.093	0.107	0.022	-0.104	0.169	0.047	0.011	0.207	-0.246
-0.015	0.104	0.123	0.023	-0.112	0.076	0.061	-0.017	0.164	-0.138
-0.009	0.082	0.134	0.016	-0.009	0.025	0.09	-0.033	0.084	-0.182
-0.011	0.069	0.123	0.014	0.045	0.209	0.101	-0.041	-0.042	-0.252
-0.029	0.059	0.11	0.026	0.047	0.331	0.092	-0.038	-0.222	-0.164
-0.03	0.041	0.116	0.038	0.12	-0.197	0.082	-0.028	-0.326	0.13
-0.013	0.02	0.122	0.042	0.274	-0.743	0.039	-0.027	-0.193	0.377
-0.013	-0.003	0.118	0.048	0.343	-0.504	-0.01	-0.028	0.092	0.221
-0.026	-0.007	0.121	0.044	0.253	-0.187	-0.004	-0.02	0.262	-0.048
-0.02	0.018	0.134	0.023	0.178	-0.231	0.023	-0.006	0.294	-0.142
-0.007	0.026	0.142	0.008	0.214	-0.222	0.029	0.004	0.298	-0.314
-0.008	-0.007	0.139	0.009	0.266	-0.228	0.013	0.006	0.192	-0.425
-0.006	-0.043	0.134	0.015	0.232	-0.358	-0.018	0	-0.042	-0.202
-0.01	-0.04	0.137	0.017	0.095	-0.405	-0.056	-0.006	-0.164	0.181
-0.021	-0.008	0.139	0.007	-0.08	-0.365	-0.079	-0.007	-0.016	0.469
-0.025	0.002	0.14	0.002	-0.206	-0.337	-0.064	-0.015	0.236	0.507
-0.03	-0.025	0.147	-0.003	-0.259	-0.298	-0.035	-0.024	0.398	0.319
-0.029	-0.041	0.156	-0.019	-0.323	-0.259	-0.012	-0.014	0.53	0.033
-0.021	-0.035	0.159	-0.024	-0.375	-0.254	-0.003	-0.005	0.594	-0.237
-0.023	-0.025	0.152	-0.014	-0.251	-0.193	-0.006	0.003	0.455	-0.301
-0.029	-0.005	0.14	-0.01	-0.019	-0.1	-0.027	0.022	0.298	-0.163
-0.025	0.023	0.132	-0.01	0.167	-0.122	-0.094	0.022	0.196	-0.149
-0.007	0.038	0.126	-0.009	0.316	-0.175	-0.132	0.001	0.063	-0.296
0.01	0.03	0.125	-0.012	0.392	-0.159	-0.093	-0.005	0.076	-0.303
0.001	0.012	0.132	0.011	0.35	-0.15	-0.065	-0.002	0.173	-0.129
-0.012	0.009	0.135	0.055	0.217	-0.163	-0.068	0.006	-0.002	-0.014
-0.012	0.022	0.134	0.068	0.001	-0.175	-0.082	0.015	-0.325	-0.247
-0.017	0.029	0.129	0.068	-0.216	-0.203	-0.125	0.012	-0.271	-0.563
-0.019	0.023	0.129	0.066	-0.392	-0.222	-0.157	0.006	0.109	-0.389
-0.019	0.01	0.137	0.001	-0.586	-0.175	-0.138	0.011	0.181	-0.021
-0.03	0.002	0.133	-0.092	-0.609	-0.044	-0.092	0.01	-0.05	0.102
-0.035	0.004	0.125	-0.114	-0.387	0.062	-0.03	0.003	-0.063	0.11
-0.025	0.007	0.129	-0.101	-0.327	0.064	0.013	0.008	0.114	-0.016
-0.018	0.009	0.132	-0.148	-0.457	0.027	-0.018	0.02	0.191	-0.235
-0.025	0.005	0.134	-0.203	-0.404	0	-0.082	0.026	0.12	-0.27
-0.025	-0.012	0.137	-0.113	-0.249	-0.042	-0.114	0.031	0.041	-0.068
-0.017	-0.019	0.136	0.1	-0.035	-0.061	-0.115	0.032	0.154	0.167
-0.009	-0.004	0.14	0.249	0.381	-0.042	-0.104	0.032	0.284	0.275
0.003	0.008	0.14	0.279	0.651	-0.054	-0.089	0.04	0.157	0.409
0.008	0.011	0.136	0.255	0.506	-0.074	-0.081	0.05	-0.047	0.701
-0.004	0.017	0.139	0.192	0.301	-0.06	-0.081	0.051	-0.062	0.776
-0.021	0.02	0.142	0.114	0.36	-0.038	-0.065	0.037	0.095	0.369
-0.028	0.022	0.146	0.026	0.469	0	-0.02	0.011	0.249	-0.009
-0.022	0.024	0.147	-0.078	0.369	0.039	0.063	-0.009	0.273	-0.013
-0.027	0.027	0.138	-0.148	0.176	0.027	0.133	-0.029	0.168	0.036
-0.057	0.035	0.131	-0.157	-0.107	0.007	0.127	-0.043	0.074	0.055
-0.076	0.022	0.135	-0.128	-0.513	0.012	0.081	-0.029	0.116	0.049
-0.066	0	0.134	-0.074	-0.687	-0.005	0.019	0.002	0.238	-0.095
-0.06	0.005	0.122	-0.017	-0.473	-0.04	-0.028	0.027	0.35	-0.225
-0.059	0.023	0.119	0.022	-0.072	-0.064	-0.003	0.035	0.4	-0.384
-0.034	0.021	0.132	0.06	0.289	-0.076	0.01	0.033	0.295	-0.564
0.02	0.011	0.136	0.112	0.391	-0.087	-0.023	0.035	0.024	-0.493
0.06	0.015	0.127	0.134	0.28	-0.111	-0.011	0.031	-0.168	-0.327
0.056	0.019	0.127	0.08	0.171	-0.109	0.019	0.017	-0.116	-0.262
0.042	0.001	0.136	-0.004	0.047	-0.088	0.007	0.012	0.009	-0.215
0.041	-0.013	0.14	0.009	-0.07	-0.1	-0.005	0.017	0.083	-0.211
0.038	-0.002	0.137	0.093	-0.017	-0.099	0.004	0.021	0.078	-0.216
0.034	0.005	0.13	0.068	0.111	-0.06	-0.002	0.02	0.076	-0.173
0.033	0	0.13	-0.035	0.114	-0.027	-0.033	0.021	0.189	-0.244
0.021	-0.002	0.141	-0.071	0.105	-0.037	-0.068	0.032	0.214	-0.438
0.015	-0.007	0.148	-0.152	0.215	-0.068	-0.106	0.042	0.072	-0.366
0.042	-0.015	0.148	-0.375	0.33	-0.064	-0.139	0.03	0.023	-0.028
0.089	-0.01	0.145	-0.455	0.353	-0.054	-0.149	0.009	0.102	-0.049
0.137	0.005	0.14	-0.247	0.267	-0.053	-0.121	0.009	0.117	-0.377
0.178	0.011	0.142	-0.031	0.099	-0.018	-0.062	0.02	0.056	-0.343
0.205	0	0.13	0.061	-0.039	0.014	-0.003	0.022	0.036	-0.071
0.227	-0.001	0.114	0.104	-0.054	0.021	0.026	0.009	0.097	0.03
0.231	0.013	0.12	0.077	0.019	0.025	0.024	-0.001	0.168	0.05
0.178	0.02	0.127	0.034	0.034	0.019	0.033	-0.006	0.173	0.053
0.104	0.017	0.135	0.031	-0.067	0.026	0.069	-0.003	0.162	0.048
0.068	0.005	0.137	0.005	-0.181	0.04	0.073	0.002	0.174	0.086
0.024	-0.012	0.12	-0.014	-0.273	0.013	0.036	-0.001	0.183	0.012
-0.065	-0.013	0.114	0.016	-0.336	-0.035	0.002	-0.004	0.201	-0.182
-0.123	-0.007	0.123	0.067	-0.26	-0.054	-0.03	0.009	0.214	-0.193
-0.122	-0.005	0.12	0.107	-0.142	-0.022	-0.073	0.019	0.195	-0.019
-0.119	0.001	0.114	-0.011	-0.179	0.019	-0.121	0.008	0.149	0.028
-0.114	-0.019	0.111	-0.272	-0.268	0.001	-0.108	-0.005	0.117	-0.102
-0.095	-0.055	0.105	-0.293	-0.339	-0.01	-0.04	-0.001	0.144	-0.136
-0.079	-0.038	0.104	-0.037	-0.605	0.061	-0.025	0.004	0.18	0.071
-0.055	-0.005	0.105	0.139	-0.943	0.095	-0.068	0.002	0.181	0.225
-0.038	-0.01	0.103	0.165	-0.941	0.082	-0.106	0.007	0.188	0.128
-0.052	-0.01	0.122	0.119	-0.653	0.15	-0.087	0.012	0.249	0.125
-0.047	0.006	0.151	0.029	-0.287	0.214	-0.023	0.007	0.312	0.29
-0.028	0.02	0.149	-0.012	-0.043	0.192	0.016	0.009	0.273	0.157
-0.044	0.029	0.131	-0.012	-0.286	0.192	0.011	0.024	0.25	-0.214
-0.07	0.027	0.134	-0.025	-0.602	0.236	-0.013	0.03	0.317	-0.152
-0.088	0.024	0.145	-0.001	-0.29	0.258	-0.004	0.018	0.301	0.328
-0.09	0.029	0.143	0.044	0.164	0.294	0.054	0.009	0.22	0.406
-0.053	0.036	0.139	0.049	0.264	0.371	0.065	0.013	0.118	-0.027
-0.009	0.049	0.146	0.052	0.513	0.434	0.012	0.013	0.004	-0.317
-0.009	0.052	0.142	0.08	0.946	0.464	-0.015	-0.002	0.007	-0.364
-0.032	0.03	0.124	0.104	0.998	0.495	0.009	-0.018	0.035	-0.417
-0.036	0.01	0.122	0.101	0.762	0.545	0.058	-0.022	-0.018	-0.403
-0.01	0.011	0.133	0.06	0.617	0.612	0.074	-0.015	-0.054	-0.249
0.029	0.005	0.135	0.002	0.54	0.677	0.054	-0.015	-0.067	-0.107
0.064	-0.012	0.122	-0.035	0.396	0.732	0.051	-0.023	-0.068	-0.087
0.092	0.004	0.119	-0.053	0.234	0.797	0.033	-0.022	-0.004	-0.113
0.11	0.036	0.132	-0.046	0.16	0.825	-0.006	-0.019	0.095	-0.124
0.111	0.035	0.136	-0.019	0.132	0.747	-0.015	-0.021	0.153	-0.124
0.089	0.02	0.128	0.004	0.121	0.699	-0.026	-0.016	0.19	-0.103
0.041	0.018	0.125	0.028	0.155	0.797	-0.063	-0.007	0.217	-0.08
-0.027	0.023	0.127	0.058	0.164	0.891	-0.07	-0.003	0.198	-0.079
-0.093	0.023	0.131	0.072	0.121	0.949	-0.032	0	0.206	-0.081
-0.139	0.014	0.132	0.065	0.088	1.047	-0.004	-0.006	0.23	-0.078
-0.144	0.001	0.125	0.049	0.058	1.119	-0.02	-0.019	0.146	-0.083
-0.101	-0.007	0.124	0.026	0.013	1.157	-0.063	-0.029	0.021	-0.086
-0.04	-0.009	0.133	0.011	-0.021	1.21	-0.088	-0.03	0.008	-0.076
0.003	0	0.139	0.009	-0.034	1.237	-0.064	-0.023	0.153	-0.088
0.01	0.014	0.128	-0.003	-0.037	1.247	-0.031	-0.011	0.315	-0.097
-0.014	0.011	0.115	-0.023	-0.043	1.35	-0.037	-0.006	0.283	-0.048
-0.036	-0.009	0.118	-0.025	-0.066	1.434	-0.063	-0.016	0.193	-0.025
-0.042	-0.022	0.123	-0.01	-0.119	0.821	-0.058	-0.024	0.22	-0.061
-0.046	-0.024	0.121	0.004	-0.17	-0.765	-0.024	-0.031	0.108	0.016
-0.049	-0.007	0.124	0.008	-0.176	-2.075	-0.004	-0.053	-0.12	0.199
-0.033	0.012	0.131	-0.002	-0.131	-2.172	0.015	-0.065	-0.052	0.259
0.001	-0.003	0.133	-0.011	-0.027	-1.862	0.017	-0.052	0.176	0.168
0.027	-0.022	0.136	-0.005	0.099	-1.758	-0.041	-0.052	0.22	0.008
0.034	-0.005	0.141	0.003	0.147	-1.679	-0.075	-0.058	0.159	-0.187
0.027	0.01	0.136	0.008	0.112	-1.604	-0.062	-0.049	0.135	-0.285
0.016	0.001	0.125	0.017	0.076	-1.515	-0.082	-0.055	0.161	-0.209
0.006	-0.001	0.125	0.029	0.057	-1.378	-0.115	-0.069	0.176	-0.097
0	0.006	0.136	0.022	0.021	-1.269	-0.128	-0.057	0.139	-0.032
-0.005	0.009	0.145	-0.005	-0.031	-1.18	-0.122	-0.04	0.071	0.026
-0.011	0.008	0.139	0	-0.072	-1.074	-0.096	-0.047	-0.005	0.046
-0.009	0.003	0.122	0.035	-0.104	-0.965	-0.071	-0.065	-0.025	0.021
-0.009	0.011	0.115	0.037	-0.125	-0.866	-0.048	-0.072	0.017	0.043
-0.014	0.043	0.129	0.01	-0.119	-0.782	-0.025	-0.065	0.076	0.167
-0.006	0.053	0.147	0.004	-0.098	-0.71	-0.019	-0.06	0.167	0.362
-0.002	0.028	0.152	0.016	-0.064	-0.633	-0.022	-0.067	0.277	0.336
-0.008	0.013	0.143	0.014	-0.025	-0.558	-0.027	-0.073	0.314	-0.059
-0.007	0.025	0.141	0.005	-0.036	-0.498	-0.006	-0.073	0.234	-0.314
-0.007	0.031	0.147	0.005	-0.067	-0.441	0.034	-0.072	0.152	-0.126
-0.018	0.018	0.145	0.011	-0.062	-0.377	0.042	-0.078	0.106	0.116
-0.027	0.008	0.138	0.006	-0.071	-0.313	0.028	-0.083	0.021	0.169
-0.026	0.01	0.136	-0.013	-0.067	-0.258	0.02	-0.077	-0.004	0.166
-0.024	0.013	0.141	-0.019	-0.02	-0.213	0.021	-0.081	0.131	0.145
-0.018	0.013	0.143	-0.008	-0.003	-0.168	0.022	-0.094	0.264	-0.045
-0.01	0.022	0.137	-0.002	0	-0.125	0.006	-0.089	0.239	-0.372
-0.009	0.029	0.131	-0.002	0.023	-0.084	-0.017	-0.079	0.238	-0.492
-0.006	0.025	0.129	0.001	0.019	-0.049	-0.024	-0.074	0.293	-0.324
-0.006	0.018	0.133	0	0.002	-0.016	-0.003	-0.043	0.091	-0.156
-0.012	0.015	0.139	-0.002	0.009	0.019	0.024	0.019	-0.154	-0.114
-0.019	0.018	0.145	0.003	0.014	0.05	0.02	0.109	-0.095	-0.122
-0.025	0.014	0.15	0.003	-0.008	0.083	-0.018	0.231	0.012	-0.125
-0.026	0.005	0.146	-0.005	-0.041	0.119	-0.054	0.327	0.05	-0.111
-0.019	0.012	0.131	-0.007	-0.07	0.138	-0.051	0.31	0.123	-0.099
-0.016	0.026	0.119	0.004	-0.09	0.141	-0.028	0.246	0.153	-0.102
-0.018	0.024	0.123	0.011	-0.087	0.151	-0.042	0.331	0.151	-0.096
-0.02	0.018	0.128	0.003	-0.061	0.174	-0.065	0.567	0.181	-0.078
-0.017	0.021	0.125	-0.009	-0.05	0.194	-0.042	0.696	0.162	-0.076
-0.002	0.02	0.121	-0.007	-0.079	0.208	-0.012	0.552	0.093	-0.093
0.012	0.01	0.123	-0.002	-0.124	0.199	-0.033	0.298	0.089	-0.091
0.025	0	0.127	-0.01	-0.14	0.163	-0.088	0.106	0.105	-0.073
0.056	0.001	0.12	-0.016	-0.111	0.142	-0.116	-0.166	0.043	-0.073
0.091	0.006	0.11	-0.017	-0.086	0.125	-0.09	-0.368	0.042	-0.082
0.094	0.003	0.115	-0.024	-0.066	0.092	-0.047	0.051	0.182	-0.08
0.064	-0.004	0.122	-0.029	-0.006	0.102	-0.029	0.916	0.303	-0.075
0.03	-0.009	0.128	-0.026	0.048	0.161	-0.026	1.415	0.354	-0.071
0.014	-0.014	0.135	-0.019	0.023	0.183	-0.008	1.189	0.413	-0.073
0.021	-0.021	0.14	-0.017	-0.047	0.139	0.015	0.493	0.418	-0.084
0.031	-0.022	0.144	-0.024	-0.101	0.075	0.008	-0.041	0.28	-0.087
0.023	-0.012	0.137	-0.022	-0.131	0.032	-0.018	-0.079	0.122	-0.078
-0.003	-0.004	0.13	-0.01	-0.139	0.035	-0.044	-0.081	0.057	-0.075
-0.024	-0.004	0.14	-0.013	-0.136	0.068	-0.085	-0.396	0.01	-0.083
-0.033	0	0.14	-0.028	-0.127	0.107	-0.106	-0.65	0.003	-0.089
-0.053	0.001	0.128	-0.029	-0.083	0.157	-0.062	-0.59	0.091	-0.092
-0.07	-0.011	0.124	-0.014	-0.031	0.202	-0.016	-0.529	0.133	-0.094
-0.072	-0.015	0.124	-0.007	-0.014	0.212	-0.028	-0.482	0.127	-0.085
-0.09	-0.007	0.121	-0.012	-0.01	0.173	-0.059	-0.169	0.199	-0.078
-0.119	-0.006	0.117	-0.005	0.011	0.12	-0.062	0.086	0.209	-0.078
-0.111	-0.005	0.115	0.01	0.066	0.101	-0.028	0.075	0.116	-0.074
-0.056	-0.01	0.102	0.015	0.137	0.049	-0.017	0.125	0.117	-0.072
0.001	-0.027	0.091	0.024	0.175	-0.028	-0.051	0.161	0.194	-0.075
0.031	-0.036	0.113	0.027	0.169	0.005	-0.05	-0.064	0.176	-0.065
0.047	-0.026	0.148	0.016	0.144	-0.023	0.006	-0.483	0.078	-0.051
0.09	-0.002	0.158	0.017	0.109	-0.284	0.045	-0.853	0.111	-0.059
0.169	0.022	0.147	0.032	0.049	-0.469	0.032	-0.922	0.241	-0.074
0.183	0.02	0.14	0.034	-0.007	-0.414	0.028	-0.671	0.225	-0.069
0.085	0.009	0.147	0.022	-0.02	-0.356	0.045	-0.303	0.167	-0.069
0.005	0.016	0.151	0.016	-0.017	-0.388	0.009	-0.045	0.172	-0.087
0.012	0.012	0.136	0.014	-0.014	-0.371	-0.047	0.019	0.152	-0.087
0.037	0	0.126	0.01	0.015	-0.23	-0.05	-0.095	0.152	-0.068
0.047	0.014	0.135	0.012	0.045	-0.022	-0.026	-0.294	0.145	-0.073
0.054	0.029	0.144	0.016	0.051	0.216	-0.011	-0.333	-0.01	-0.093
0.053	0.017	0.139	0.016	0.053	0.407	-0.007	-0.061	-0.181	-0.082
0.029	0.011	0.132	0.01	0.058	0.434	-0.006	0.393	-0.111	-0.061
-0.004	0.02	0.132	-0.002	0.053	0.393	0.006	0.741	0.097	-0.071
-0.015	0.022	0.132	0.001	0.036	0.419	0.011	0.689	0.164	-0.091
-0.025	0.018	0.122	0.013	0.014	0.42	0.003	0.312	0.113	-0.094
-0.047	0.023	0.115	0.01	-0.007	0.371	0.019	0.029	0.086	-0.094
-0.045	0.033	0.122	0.005	-0.023	0.354	0.039	-0.061	0.095	-0.095
-0.03	0.043	0.133	0.008	-0.032	0.392	0.032	-0.127	0.244	-0.084
-0.035	0.044	0.138	0.003	-0.032	0.434	0.007	-0.156	0.445	-0.073
-0.035	0.025	0.128	-0.012	-0.011	0.18	-0.044	-0.12	0.385	-0.072
-0.016	0.001	0.11	-0.005	0.015	-0.325	-0.082	-0.071	0.174	-0.068
-0.008	-0.003	0.113	0.018	0.03	-0.516	-0.065	-0.043	0.122	-0.062
-0.031	0.012	0.136	0.017	0.037	-0.336	-0.047	-0.04	0.191	-0.064
-0.065	0.029	0.144	0.01	0.024	-0.135	-0.059	-0.042	0.195	-0.063
-0.072	0.022	0.136	0.019	-0.011	-0.024	-0.062	-0.055	0.14	-0.045
-0.062	0.007	0.137	0.017	-0.031	0.005	-0.057	-0.053	0.06	-0.031
-0.067	0.019	0.143	0.006	-0.029	-0.012	-0.057	0.013	-0.026	-0.035
-0.059	0.033	0.14	0.002	-0.018	-0.001	-0.041	0.05	0.041	-0.033
-0.042	0.02	0.134	-0.003	0.002	0.041	-0.024	-0.019	0.184	-0.019
-0.058	0.002	0.13	-0.009	0.019	0.039	-0.028	-0.081	0.223	-0.019
-0.075	0.012	0.124	-0.002	0.025	-0.001	-0.025	-0.083	0.257	-0.027
-0.058	0.027	0.12	0.012	0.032	0.061	-0.017	-0.09	0.289	-0.024
-0.021	0.021	0.125	0.013	0.029	0.22	-0.008	-0.088	0.209	-0.02
0.009	0.013	0.129	0.01	0.016	0.317	0	-0.064	0.091	-0.026
0.012	0.013	0.127	0.008	0.011	0.318	-0.034	-0.057	0.023	-0.035
0.016	0.005	0.127	-0.001	0	0.293	-0.073	-0.062	0.019	-0.035
0.028	0.002	0.13	-0.004	-0.013	0.266	-0.053	-0.047	0.093	-0.031
-0.005	0.015	0.134	-0.001	-0.009	0.211	-0.035	-0.021	0.18	-0.036
-0.063	0.02	0.144	0.006	-0.006	0.159	-0.046	-0.017	0.197	-0.044
-0.092	0.004	0.151	0.014	-0.017	0.169	-0.01	-0.01	0.189	-0.047
-0.091	-0.007	0.143	0.003	-0.023	0.186	0.023	0.025	0.182	-0.047
-0.063	-0.001	0.137	-0.009	-0.02	0.165	-0.013	0.058	0.136	-0.051
-0.033	0.007	0.148	0.001	-0.02	0.145	-0.04	0.083	0.036	-0.056
-0.044	0.005	0.151	0.009	-0.017	0.124	-0.034	0.121	-0.11	-0.056
-0.07	-0.001	0.134	0.002	-0.011	0.094	-0.036	0.152	-0.164	-0.058
-0.074	0.003	0.126	0.003	-0.015	0.111	-0.032	0.144	-0.02	-0.056
-0.046	0.009	0.134	0.008	-0.022	0.205	-0.033	0.11	0.183	-0.051
-0.003	0	0.129	0.005	-0.01	0.302	-0.045	0.053	0.281	-0.049
0.023	-0.007	0.114	0.001	0.016	0.325	-0.041	-0.022	0.226	-0.05
0.027	-0.003	0.112	0.001	0.021	0.232	-0.03	-0.053	0.105	-0.052
0.018	-0.003	0.115	0.004	0.008	0.032	-0.026	-0.018	0.041	-0.062
0.007	-0.004	0.114	0.011	0.005	-0.116	-0.019	0.028	0.097	-0.073
0.002	-0.002	0.111	0.013	0.005	-0.102	-0.019	0.052	0.183	-0.073
0.008	0.001	0.11	0.013	-0.002	-0.035	-0.026	0.048	0.128	-0.065
0.026	0.007	0.106	0.012	-0.001	0.021	-0.025	0.047	0.051	-0.063
0.043	0.005	0.099	0.002	0.004	0.099	-0.033	0.068	0.107	-0.07
0.033	0.003	0.111	-0.005	0.005	0.159	-0.051	0.071	0.192	-0.061
0.012	0.01	0.135	0.002	0.015	0.175	-0.035	0.053	0.221	-0.041
0.007	0.011	0.14	0.001	0.028	0.168	-0.011	0.047	0.198	-0.05
0.016	0.014	0.139	-0.004	0.025	0.133	-0.021	0.05	0.113	-0.071
0.027	0.015	0.147	0.001	0.001	0.03	-0.027	0.047	-0.032	-0.065
0.029	0.005	0.148	0.002	-0.022	-0.122	-0.001	0.044	-0.114	-0.056
0.045	-0.001	0.14	-0.004	-0.029	-0.255	-0.002	0.044	-0.026	-0.062
0.088	-0.003	0.133	0.001	-0.019	-0.342	-0.038	0.031	0.091	-0.068
0.121	-0.007	0.134	0.002	0.001	-0.377	-0.053	0.013	0.166	-0.066
0.149	-0.006	0.141	-0.005	0.016	-0.387	-0.042	0.017	0.242	-0.054
0.184	0.001	0.142	-0.011	0.01	-0.39	-0.031	0.02	0.24	-0.052
0.172	0.007	0.146	-0.015	-0.011	-0.298	-0.017	0.006	0.178	-0.065
0.101	0.004	0.147	-0.02	-0.012	-0.12	-0.01	-0.003	0.193	-0.064
0.041	0.002	0.136	-0.027	-0.007	-0.026	-0.024	-0.016	0.251	-0.057
0.036	0.013	0.131	-0.027	-0.027	-0.049	-0.036	-0.033	0.251	-0.069
0.062	0.015	0.141	-0.02	-0.044	-0.093	-0.027	-0.031	0.215	-0.078
0.074	0.008	0.151	-0.018	-0.032	-0.113	-0.051	-0.011	0.151	-0.072
0.031	0.013	0.155	-0.019	-0.018	-0.126	-0.089	0.01	0.089	-0.069
-0.021	0.023	0.145	-0.011	-0.015	-0.161	-0.065	0.018	0.116	-0.072
-0.02	0.028	0.128	0.002	-0.006	-0.212	-0.026	0.019	0.144	-0.072
-0.007	0.016	0.127	0.006	0.015	-0.271	-0.003	0.038	0.117	-0.061
-0.018	0	0.132	0.001	0.029	-0.323	0.006	0.057	0.152	-0.054
-0.038	0.009	0.131	0.008	0.025	-0.34	-0.025	0.049	0.252	-0.069
-0.058	0.019	0.133	0.016	0.015	-0.34	-0.044	0.044	0.273	-0.074
-0.06	0.016	0.137	0.006	0.015	-0.338	-0.025	0.055	0.199	-0.057
-0.051	0.016	0.137	0	0.018	-0.322	-0.013	0.057	0.162	-0.058
-0.057	0.012	0.133	0.012	0.015	-0.37	-0.017	0.048	0.132	-0.069
-0.075	-0.002	0.128	0.006	0.017	-0.472	-0.023	0.041	0.026	-0.067
-0.097	-0.009	0.124	-0.016	0.022	-0.505	-0.022	0.023	-0.053	-0.07
-0.123	-0.005	0.124	-0.014	0.01	-0.528	-0.018	0.002	-0.021	-0.077
-0.123	0.001	0.128	-0.001	-0.001	-0.588	-0.027	-0.001	0.079	-0.07
-0.079	0.006	0.129	-0.009	-0.002	-0.6	-0.052	0.01	0.162	-0.062
-0.025	0.006	0.12	-0.012	-0.005	-0.642	-0.081	0.025	0.152	-0.072
-0.006	-0.001	0.11	-0.001	-0.011	-0.755	-0.079	0.05	0.066	-0.079
-0.01	-0.009	0.108	0	-0.011	-0.773	-0.025	0.074	0.058	-0.067
-0.016	-0.01	0.11	0.001	-0.008	-0.708	0.014	0.054	0.191	-0.061
-0.02	0.003	0.118	0.012	-0.022	-0.717	0.004	-0.007	0.263	-0.07
-0.02	0.014	0.13	0.015	-0.032	-0.765	-0.005	-0.05	0.166	-0.07
-0.021	0.016	0.134	0.005	-0.007	-0.805	0.001	-0.06	0.108	-0.064
-0.027	0.023	0.136	-0.003	0.025	-0.878	0.006	-0.053	0.161	-0.074
-0.029	0.032	0.138	0.004	0.028	-0.953	-0.015	-0.035	0.122	-0.082
-0.027	0.034	0.137	0.012	0.02	-0.99	-0.046	-0.018	0.065	-0.067
-0.03	0.03	0.14	0.004	0.016	-1.038	-0.031	-0.009	0.227	-0.058
-0.032	0.025	0.141	0.002	0.007	-1.112	-0.003	-0.01	0.419	-0.067
-0.031	0.018	0.133	0.011	-0.008	-1.255	0.011	-0.013	0.349	-0.068
-0.033	0.012	0.12	0.008	-0.011	-1.5	0.02	-0.002	0.178	-0.064
-0.024	0.012	0.111	0.001	-0.013	-1.609	-0.005	-0.001	0.17	-0.069
0.001	0.014	0.113	0.009	-0.029	-1.769	-0.031	-0.018	0.239	-0.075
0.02	0.017	0.117	0.014	-0.032	-1.75	-0.025	-0.023	0.272	-0.073
0.021	0.022	0.111	0	-0.017	0.04	-0.021	-0.022	0.3	-0.078
0.01	0.012	0.114	-0.004	-0.003	2.706	-0.009	-0.035	0.267	-0.086
0.002	-0.011	0.121	0.005	0.014	3.553	0.005	-0.043	0.151	-0.079
0.002	-0.025	0.117	0.002	0.039	3.246	0.004	-0.024	0.035	-0.06
-0.001	-0.019	0.124	-0.001	0.057	3.189	0.006	0	-0.024	-0.054
-0.004	0.005	0.14	0.007	0.048	2.933	0.002	-0.004	0.039	-0.059
0	0.016	0.137	0.005	0.019	2.556	-0.007	-0.021	0.216	-0.067
-0.001	0.006	0.127	0.001	0.007	2.471	0.006	-0.036	0.255	-0.097
0	0.009	0.131	0.011	0.003	2.457	0.02	-0.057	0.101	-0.134
0.012	0.019	0.141	0.018	-0.029	2.336	0.012	-0.064	0.057	-0.15
0.013	0.012	0.142	0.013	-0.073	2.159	-0.015	-0.038	0.14	-0.153
0	0	0.145	0.006	-0.09	1.905	-0.062	-0.011	0.185	-0.135
-0.006	-0.003	0.143	-0.001	-0.078	1.44	-0.082	-0.007	0.133	-0.098
0.002	0.003	0.142	0	-0.067	0.814	-0.021	-0.003	0.02	-0.083
0.008	0.013	0.15	0.014	-0.059	0.406	0.021	0.01	0.006	-0.094
0.01	0.014	0.147	0.021	-0.039	0.309	-0.012	0.024	0.028	-0.097
0.013	0.011	0.138	0.011	-0.047	0.213	-0.023	0.03	0.004	-0.099
0.009	0.014	0.141	0.003	-0.105	0.088	-0.011	0.028	0.121	-0.118
0.009	0.02	0.149	0.009	-0.106	0.005	-0.008	0.022	0.276	-0.148
0.012	0.013	0.152	0.02	0.02	-0.204	-0.02	0.023	0.19	-0.17
0.013	-0.002	0.143	0.022	0.136	-0.472	-0.05	0.031	-0.003	-0.127
0.012	-0.004	0.141	0.016	0.103	-0.547	-0.063	0.041	-0.067	-0.032
0.008	0.004	0.145	0.012	-0.009	-0.533	-0.056	0.048	-0.097	0.011
0.008	0.006	0.132	0.029	-0.038	-0.581	-0.028	0.05	-0.136	0.018
0.013	0.004	0.121	0.039	0.041	-0.53	-0.008	0.055	-0.083	0.03
0.009	0.004	0.115	0.014	0.059	-0.311	-0.032	0.062	-0.033	0
0.005	0.004	0.105	-0.001	-0.085	-0.133	-0.029	0.048	-0.084	-0.073
0.006	0.004	0.104	0.017	-0.281	-0.099	0.009	0.012	-0.178	-0.114
0.007	0.001	0.114	0.025	-0.317	-0.208	0.004	-0.008	-0.185	-0.033
0.003	0.006	0.123	0.014	-0.115	-0.558	-0.044	-0.018	-0.028	0.146
-0.001	0.02	0.136	0.011	0.109	-0.896	-0.07	-0.036	0.113	0.315
0.004	0.02	0.153	0.013	0.116	-0.881	-0.06	-0.047	0.169	0.514
0.004	0.006	0.154	0.012	0.022	-0.744	-0.082	-0.043	0.254	0.718
-0.005	-0.003	0.145	0.013	0.088	-0.725	-0.117	-0.031	0.316	0.674
-0.003	-0.006	0.148	0.013	0.226	-0.692	-0.086	-0.021	0.276	0.325
0.009	-0.003	0.148	0.001	0.184	-0.572	-0.044	-0.018	0.199	-0.083
0.008	0.004	0.132	-0.017	0.034	-0.426	-0.042	-0.02	0.16	-0.355
0	0.004	0.131	-0.018	-0.026	-0.264	-0.043	-0.036	0.144	-0.493
-0.006	0.006	0.149	-0.008	0.032	-0.113	-0.05	-0.052	0.114	-0.517
-0.008	0.022	0.154	-0.012	0.134	-0.051	-0.079	-0.05	0.114	-0.402
-0.007	0.036	0.137	-0.022	0.176	-0.07	-0.086	-0.054	0.196	-0.223
-0.011	0.03	0.128	-0.025	0.133	-0.117	-0.053	-0.068	0.263	-0.129
-0.018	0.016	0.136	-0.036	0.076	-0.216	-0.025	-0.065	0.241	-0.146
-0.018	0.011	0.133	-0.049	0.044	-0.317	-0.029	-0.045	0.225	-0.194
-0.016	0.01	0.125	-0.052	0.005	-0.329	-0.043	-0.041	0.245	-0.21
-0.014	0.006	0.131	-0.046	-0.064	-0.29	-0.063	-0.048	0.237	-0.181
-0.009	0.005	0.133	-0.032	-0.122	-0.256	-0.072	-0.039	0.188	-0.145
-0.012	0.007	0.124	-0.019	-0.121	-0.199	-0.046	-0.035	0.152	-0.147
-0.013	0.016	0.124	-0.02	-0.085	-0.066	-0.066	-0.04	0.172	-0.157
-0.009	0.021	0.133	-0.021	-0.051	0.051	-0.107	-0.023	0.162	-0.138
-0.018	0.009	0.135	-0.009	-0.007	-0.001	-0.039	0.008	0.151	-0.103
-0.022	-0.01	0.125	0.007	0.037	-0.131	0.007	0.04	0.22	-0.087
-0.017	-0.024	0.114	0.02	0.039	-0.167	-0.047	0.095	0.24	-0.09
-0.025	-0.017	0.119	0.038	0.029	-0.183	-0.04	0.167	0.2	-0.089
-0.035	0.004	0.13	0.049	0.036	-0.295	-0.02	0.231	0.162	-0.086
-0.034	0.008	0.131	0.035	0.026	-0.401	-0.057	0.275	0.139	-0.081
-0.034	0	0.134	0.012	-0.005	-0.383	-0.042	0.249	0.187	-0.071
-0.041	0.003	0.138	0.003	-0.036	-0.277	0.002	0.137	0.204	-0.079
-0.043	0.009	0.135	0.009	-0.057	-0.158	-0.024	0.064	0.156	-0.087
-0.038	0.017	0.131	0.017	-0.035	-0.087	-0.055	0.102	0.161	-0.062
-0.036	0.022	0.133	0.012	0.014	-0.094	0.036	0.13	0.223	-0.038
-0.04	0.02	0.133	0	0.039	-0.081	0.131	0.095	0.268	-0.034
-0.043	0.022	0.133	0.002	0.032	0.007	0.061	0.124	0.145	-0.028
-0.038	0.025	0.135	0.006	-0.001	0.031	-0.041	0.19	-0.031	-0.02
-0.034	0.025	0.13	0.002	-0.036	0.002	-0.054	0.231	0.026	-0.031
-0.038	0.022	0.118	0.012	-0.054	0.07	-0.027	0.31	0.134	-0.043
-0.037	0.016	0.111	0.023	-0.07	0.072	0.015	0.274	0.081	-0.03
-0.039	0.009	0.107	0.014	-0.062	-0.084	0.025	0.126	0.046	-0.014
-0.046	0.007	0.104	0.007	-0.027	-0.108	-0.02	0.116	0.119	-0.015
-0.047	0.007	0.106	0.006	-0.012	-0.006	-0.02	0.089	0.159	-0.023
-0.038	0.006	0.115	0	-0.02	-0.03	0.036	-0.099	0.041	-0.021
-0.03	0.01	0.126	-0.005	-0.028	-0.13	0.026	-0.203	-0.077	-0.023
-0.032	0.021	0.134	-0.012	-0.034	-0.246	-0.049	-0.147	0.039	-0.039
-0.011	0.023	0.14	-0.016	-0.052	-0.39	-0.082	-0.097	0.288	-0.048
0.034	0.004	0.13	-0.008	-0.092	-0.31	-0.056	-0.136	0.408	-0.037
0.059	-0.012	0.11	-0.003	-0.133	-0.02	-0.021	-0.148	0.324	-0.028
0.095	0.003	0.118	-0.005	-0.128	0.034	-0.013	-0.014	0.21	-0.034
0.143	0.022	0.141	0.009	-0.063	-0.11	-0.024	0.09	0.219	-0.034
0.127	0.016	0.138	0.019	0.018	0.021	-0.012	-0.001	0.292	-0.022
0.069	0.002	0.13	0.011	0.07	0.408	0.004	-0.117	0.275	-0.024
0.03	-0.005	0.13	0.011	0.087	0.554	-0.011	-0.152	0.133	-0.049
-0.014	-0.011	0.124	0.015	0.081	0.461	-0.023	-0.185	0.091	-0.068
-0.076	-0.015	0.123	0.003	0.068	0.53	-0.013	-0.183	0.161	-0.069
-0.103	-0.011	0.127	-0.003	0.049	0.486	0.003	-0.082	0.111	-0.067
-0.074	-0.006	0.13	0.009	0.018	0.161	0.002	0.011	0.062	-0.063
-0.044	-0.004	0.133	0.017	0.001	0.053	-0.017	-0.009	0.108	-0.057
-0.057	0.008	0.133	0.009	0.009	0.167	-0.017	-0.091	0.109	-0.063
-0.073	0.021	0.131	-0.003	0.009	0.154	-0.005	-0.145	0.084	-0.072
-0.037	0.014	0.134	-0.001	-0.013	-0.064	0.002	-0.172	0.133	-0.071
0.035	0.007	0.141	0.006	-0.014	-0.296	0.013	-0.19	0.219	-0.071
0.045	0.009	0.144	0.005	0.011	-0.334	0.021	-0.158	0.199	-0.08
-0.034	-0.008	0.141	0.002	0.016	-0.341	0.02	-0.108	0.093	-0.086
-0.078	-0.024	0.145	-0.001	0.006	-0.381	0.003	-0.098	0.055	-0.081
-0.054	-0.011	0.152	0.003	0.006	-0.296	-0.02	-0.097	0.108	-0.084
-0.069	-0.002	0.143	0.023	0.001	-0.192	-0.029	-0.073	0.179	-0.089
-0.105	-0.005	0.125	0.033	-0.008	-0.134	-0.031	-0.044	0.177	-0.081
-0.051	0.008	0.122	0.02	0	-0.026	-0.033	-0.032	0.106	-0.07
0.076	0.017	0.137	0.012	0.02	0.163	-0.034	-0.03	0.083	-0.081
0.162	0.002	0.139	0.015	0.035	0.377	-0.027	-0.007	0.103	-0.097
0.142	-0.014	0.13	0.017	0.036	0.461	-0.021	0.025	0.069	-0.089
0.041	-0.012	0.142	0.011	0.02	0.409	-0.046	0.041	0.045	-0.078
-0.027	0.009	0.166	-0.002	-0.006	0.37	-0.081	0.038	0.124	-0.091
0.014	0.023	0.174	-0.008	-0.03	0.369	-0.103	0.04	0.175	-0.099
0.096	0.006	0.167	-0.016	-0.031	0.342	-0.099	0.052	0.122	-0.086
0.113	-0.011	0.153	-0.027	-0.012	0.238	-0.065	0.052	0.148	-0.081
0.075	0.002	0.14	-0.025	0.001	0.207	-0.05	0.04	0.26	-0.078
0.018	0.016	0.131	-0.019	-0.002	0.403	-0.036	0.032	0.237	-0.067
-0.046	0.013	0.12	-0.028	-0.005	0.586	0.007	0.026	0.153	-0.069
-0.079	0.015	0.116	-0.025	-0.003	0.552	0.024	0.013	0.114	-0.072
-0.087	0.033	0.117	0.001	-0.006	0.452	0.007	0.002	0.046	-0.063
-0.068	0.05	0.115	0.009	-0.007	0.344	-0.007	0.005	0.052	-0.062
0.067	0.055	0.113	-0.006	0.002	0.194	-0.015	0.013	0.119	-0.073
0.255	0.058	0.107	0	0.007	0.185	-0.018	0.019	0.057	-0.082
0.317	0.065	0.102	0.018	-0.001	0.419	-0.021	0.024	-0.052	-0.075
0.257	0.067	0.105	0.009	0.005	0.683	-0.029	0.021	0.004	-0.061
0.158	0.054	0.1	-0.009	0.028	0.512	-0.032	0.014	0.153	-0.06
0.015	0.028	0.091	-0.003	0.033	-0.387	-0.03	0.017	0.175	-0.069
-0.152	0.003	0.098	0.019	0.019	-1.165	-0.024	0.02	0.081	-0.069
-0.261	-0.012	0.11	0.037	0.008	-1.09	-0.015	0.011	0.047	-0.067
-0.284	-0.019	0.119	0.046	-0.006	-0.873	-0.006	0.002	0.077	-0.064
-0.249	-0.023	0.133	0.06	-0.022	-0.791	-0.007	0.001	0.097	-0.052
-0.163	-0.017	0.146	0.071	-0.023	-0.52	-0.025	0.003	0.117	-0.044
-0.09	-0.004	0.149	0.066	-0.007	-0.353	-0.041	0.011	0.11	-0.054
-0.065	0.001	0.141	0.069	-0.006	-0.403	-0.046	0.026	0.056	-0.067
0.023	-0.003	0.143	0.057	-0.021	-0.398	-0.054	0.038	0.053	-0.062
0.214	0	0.165	-0.014	-0.01	-0.263	-0.052	0.051	0.206	-0.054
0.39	0.008	0.173	-0.096	0.014	-0.137	-0.045	0.067	0.345	-0.061
0.455	0.008	0.165	-0.122	0.014	-0.124	-0.037	0.052	0.276	-0.064
0.419	-0.001	0.174	-0.106	0.002	-0.055	-0.012	-0.014	0.136	-0.055
0.341	-0.005	0.178	-0.086	-0.01	0.217	-0.018	-0.084	0.066	-0.057
0.239	0.003	0.161	-0.075	-0.022	0.408	-0.052	-0.102	0.14	-0.066
0.138	0.009	0.148	-0.079	-0.026	0.278	-0.049	-0.079	0.191	-0.058
0.044	0.007	0.141	-0.091	-0.023	0.052	-0.034	-0.043	0.064	-0.041
-0.094	0.008	0.128	-0.089	-0.018	-0.048	-0.033	-0.014	0.21	-0.04
-0.256	0.004	0.114	-0.098	-0.016	-0.051	-0.033	-0.01	0.505	-0.05
-0.343	-0.009	0.106	-0.134	-0.011	-0.025	-0.029	-0.011	0.341	-0.054
-0.322	-0.008	0.107	-0.125	0.009	-0.064	-0.018	-0.01	0.016	-0.053
-0.227	0.014	0.117	-0.052	0.027	-0.201	-0.016	-0.03	-0.095	-0.055
-0.118	0.036	0.127	0.013	0.024	-0.361	-0.032	-0.067	-0.035	-0.056
-0.062	0.038	0.129	0.053	0.012	-0.484	-0.037	-0.084	0.131	-0.055
-0.058	0.034	0.125	0.125	0.005	-0.509	-0.02	-0.072	0.196	-0.062
-0.062	0.028	0.123	0.187	0.008	-0.382	-0.019	-0.046	0.141	-0.075
-0.072	0.013	0.125	0.151	0.016	-0.19	-0.051	-0.02	0.163	-0.072
-0.092	0	0.122	0.089	0.022	-0.059	-0.061	-0.015	0.254	-0.063
-0.104	-0.01	0.117	0.091	0.021	-0.007	-0.035	-0.025	0.26	-0.071
-0.074	-0.021	0.126	0.106	0.012	0.006	-0.036	-0.018	0.072	-0.076
-0.027	-0.017	0.129	0.081	0.008	0.017	-0.059	0.015	-0.115	-0.06
-0.022	0.006	0.125	0.044	0.013	0.071	-0.043	0.07	-0.047	-0.055
-0.043	0.021	0.128	0.023	0.012	0.153	-0.006	0.124	0.135	-0.067
-0.053	0.018	0.131	-0.003	0.005	0.186	-0.011	0.131	0.256	-0.066
-0.071	0.011	0.138	-0.037	0.012	0.157	-0.038	0.155	0.26	-0.056
-0.086	0.003	0.141	-0.037	0.02	0.11	-0.031	0.228	0.175	-0.051
-0.065	0.007	0.135	-0.007	0.022	0.093	-0.025	0.156	0.159	-0.054
-0.037	0.017	0.143	0.015	0.024	0.122	-0.05	-0.095	0.189	-0.061
-0.044	0.017	0.158	0.024	0.02	0.154	-0.056	-0.293	0.092	-0.065
-0.059	0.022	0.162	0.031	0.015	0.15	-0.022	-0.329	-0.031	-0.067
-0.044	0.019	0.152	0.039	0.017	0.123	-0.005	-0.244	0.026	-0.062
-0.021	-0.009	0.137	0.035	0.021	0.141	-0.032	-0.17	0.084	-0.052
-0.02	-0.025	0.131	0.02	0.023	0.213	-0.037	-0.176	0.024	-0.056
-0.03	-0.016	0.134	0.019	0.018	0.193	0.01	-0.079	0.037	-0.071
-0.029	-0.015	0.136	0.025	0.012	0.074	0.025	0.205	0.066	-0.08
-0.021	-0.024	0.13	0.021	0.021	0.014	-0.047	0.527	0.009	-0.08
-0.018	-0.029	0.12	0.017	0.023	-0.039	-0.11	0.771	0.076	-0.088
-0.019	-0.024	0.119	0.016	0.014	-0.142	-0.081	0.797	0.318	-0.099
-0.011	0.001	0.128	0.013	0.04	-0.107	-0.054	0.533	0.439	-0.098
0.005	0.027	0.142	0.012	0.104	0.103	-0.053	0.171	0.401	-0.098
0.013	0.023	0.143	0.015	0.131	0.223	-0.027	-0.065	0.377	-0.101
0.007	0.004	0.127	0.013	0.078	0.231	-0.003	-0.053	0.253	-0.094
0.003	0.009	0.11	0.001	-0.017	0.353	0.014	0.22	0.057	-0.084
0.002	0.02	0.097	-0.011	-0.087	0.436	0.033	0.51	0.023	-0.082
0.004	0.021	0.08	-0.012	-0.101	0.273	0.044	0.544	0.092	-0.091
0.012	0.018	0.054	-0.008	-0.07	0.049	0.048	0.378	0.132	-0.098
0.006	0.009	0.034	-0.003	-0.033	-0.22	0.04	0.235	0.131	-0.106
-0.003	-0.004	0.029	0.002	-0.028	-0.643	0.027	0.195	0.101	-0.131
0.002	-0.01	0.037	0.008	-0.062	-0.987	0.009	0.049	0.063	-0.142
0.011	-0.007	0.058	0.012	-0.118	-1.039	-0.01	-0.223	0.033	-0.12
0.018	-0.001	0.082	0.008	-0.188	-0.951	-0.013	-0.202	0.022	-0.115
0.022	0.003	0.112	0.004	-0.287	-0.837	-0.028	-0.066	0.02	-0.121
0.019	0.006	0.151	0.01	-0.355	-0.629	-0.058	-0.167	0.057	-0.082
0.02	0.013	0.177	0.009	-0.294	-0.409	-0.062	-0.126	0.168	-0.008
0.025	0.025	0.184	0.005	-0.166	-0.195	-0.056	0.088	0.24	0.083
0.018	0.031	0.186	0.009	-0.07	0.109	-0.051	0.117	0.125	0.149
0.003	0.022	0.181	-0.003	0.038	0.356	-0.036	-0.058	-0.03	0.197
-0.003	0.011	0.167	-0.02	0.13	0.477	-0.023	-0.376	0.017	0.314
-0.002	0.013	0.161	-0.018	0.11	0.505	-0.023	-0.644	0.151	0.402
-0.005	0.016	0.165	-0.023	-0.004	0.39	-0.03	-0.641	0.161	0.322
-0.002	0.016	0.171	-0.044	-0.134	0.259	-0.024	-0.542	0.112	0.142
0.013	0.013	0.164	-0.055	-0.189	0.214	-0.002	-0.561	0.147	-0.023
0.024	0.002	0.149	-0.053	-0.084	0.153	0.011	-0.54	0.202	-0.084
0.021	-0.003	0.148	-0.059	0.08	0.068	-0.013	-0.361	0.186	-0.082
0.012	0.008	0.153	-0.073	0.085	0.058	-0.049	-0.113	0.131	-0.15
0.009	0.013	0.148	-0.067	-0.02	0.088	-0.063	0.087	-0.013	-0.243
0.01	0.014	0.148	-0.047	0.021	0.127	-0.072	0.139	-0.126	-0.274
0.007	0.017	0.152	-0.04	0.161	0.267	-0.065	0.195	0.018	-0.252
0.009	0.012	0.138	-0.031	0.15	0.367	-0.064	0.344	0.2	-0.195
0.015	0.01	0.126	-0.019	0	0.277	-0.123	0.441	0.132	-0.177
0.015	0.017	0.137	-0.01	-0.087	0.137	-0.162	0.462	-0.011	-0.231
0.007	0.022	0.151	0.015	-0.022	0.044	-0.122	0.375	0.018	-0.274
0	0.025	0.154	0.038	0.122	0.008	-0.066	0.156	0.111	-0.259
-0.003	0.021	0.146	0.04	0.208	0.024	-0.044	-0.045	0.144	-0.193
0	0.014	0.136	0.038	0.198	0.031	-0.027	-0.166	0.182	-0.123
0.002	0.013	0.139	0.031	0.165	0.024	0.006	-0.287	0.336	-0.112
0	0.01	0.139	0.024	0.145	0.012	0.022	-0.338	0.537	-0.147
0.003	0.001	0.135	0.025	0.12	-0.02	0.037	-0.22	0.523	-0.155
0.004	0.005	0.141	0.019	0.099	-0.047	0.087	-0.091	0.308	-0.099
0.007	0.012	0.136	0.009	0.089	-0.055	0.104	-0.109	0.179	-0.031
0.009	0.01	0.122	0.001	0.06	-0.082	0.072	-0.169	0.192	-0.009
0.005	0.012	0.124	-0.012	0.018	-0.118	0.05	-0.148	0.193	0.008
0.006	0.017	0.128	-0.019	-0.016	-0.111	0.036	-0.08	0.137	0.048
0.003	0.012	0.13	-0.017	-0.054	-0.088	0.018	-0.03	0.118	0.047
-0.005	0.008	0.136	-0.021	-0.081	-0.098	-0.008	-0.031	0.177	-0.011
-0.001	0.009	0.13	-0.03	-0.075	-0.126	-0.054	-0.052	0.24	-0.034
0.001	0.008	0.119	-0.029	-0.072	-0.138	-0.082	-0.052	0.234	-0.003
-0.004	0	0.123	-0.027	-0.1	-0.104	-0.053	-0.049	0.205	-0.013
-0.009	-0.006	0.133	-0.031	-0.111	-0.027	-0.025	-0.058	0.209	-0.071
-0.008	0.004	0.14	-0.026	-0.078	0.033	-0.048	-0.067	0.208	-0.09
0.001	0.022	0.141	-0.007	-0.029	0.028	-0.06	-0.059	0.164	-0.069
-0.004	0.02	0.13	0.004	0.007	-0.011	-0.038	-0.039	0.129	-0.052
-0.012	0.008	0.127	0.008	0.005	-0.007	-0.032	-0.022	0.136	-0.05
-0.006	0.007	0.137	0.025	-0.028	0.036	-0.016	-0.005	0.097	-0.051
-0.009	0.004	0.137	0.055	-0.022	0.081	0.023	0.009	0.021	-0.033
-0.019	0.001	0.13	0.071	0.043	0.112	0.02	0.009	0.057	-0.016
-0.01	0.011	0.128	0.064	0.094	0.069	-0.013	0.002	0.145	-0.02
-0.003	0.022	0.129	0.061	0.078	-0.003	-0.016	0	0.13	-0.029
-0.006	0.02	0.13	0.069	0.037	0.002	-0.04	0.008	0.126	-0.038
-0.002	0.013	0.131	0.068	0.02	0.025	-0.08	0.019	0.163	-0.047
-0.002	0.008	0.129	0.051	0.016	0.023	-0.08	0.023	0.136	-0.052
-0.007	0.001	0.123	0.032	0.002	0.025	-0.084	0.023	0.121	-0.054
-0.001	0	0.122	0.015	-0.011	0.078	-0.075	0.021	0.042	-0.045
-0.004	0.012	0.119	-0.006	-0.004	0.179	-0.016	0.022	-0.079	-0.041
-0.012	0.017	0.118	-0.024	0.01	0.166	0.011	0.019	0.02	-0.057
-0.008	0.001	0.125	-0.015	0.005	0.056	0.004	0.007	0.152	-0.069
-0.004	-0.011	0.13	0.01	-0.002	0.024	0.035	-0.003	0.098	-0.066
-0.013	0.002	0.128	0.025	0.003	0.031	0.047	-0.015	0.034	-0.068
-0.019	0.011	0.118	0.038	0	0.02	-0.012	-0.044	0.043	-0.072
-0.007	0.008	0.112	0.058	-0.011	0.019	-0.041	-0.091	0.047	-0.066
0.006	0.011	0.117	0.039	-0.011	0.035	-0.028	-0.118	-0.08	-0.06
0.004	0.01	0.123	-0.031	0.007	0.047	-0.036	-0.028	-0.211	-0.065
0	0.01	0.128	-0.084	0.015	0.026	-0.046	0.169	-0.094	-0.068
-0.001	0.015	0.134	-0.103	0.002	0.021	-0.05	0.303	0.091	-0.06
-0.007	0.006	0.137	-0.112	0.004	0.051	-0.064	0.304	0.171	-0.061
-0.01	0.001	0.137	-0.099	0.016	0.041	-0.066	0.27	0.175	-0.075
-0.009	0.014	0.134	-0.071	0.013	0.005	-0.045	0.266	0.079	-0.077
-0.008	0.014	0.131	-0.054	-0.004	0.037	-0.028	0.273	0.002	-0.075
-0.01	0.001	0.133	-0.045	-0.025	0.074	-0.029	0.288	0.089	-0.087
-0.016	-0.001	0.13	-0.015	-0.039	0.025	-0.033	0.302	0.232	-0.087
-0.02	0	0.128	0.051	-0.034	-0.006	-0.022	0.302	0.302	-0.058
-0.018	0.001	0.136	0.104	-0.021	0.048	0.002	0.268	0.375	-0.038
-0.016	0.005	0.141	0.114	-0.039	0.092	-0.004	0.159	0.463	-0.044
-0.023	0.004	0.132	0.131	-0.067	0.097	-0.052	0.037	0.413	-0.047
-0.03	-0.001	0.125	0.154	-0.035	0.108	-0.052	-0.038	0.231	-0.04
-0.026	-0.001	0.134	0.141	0.037	0.115	0	-0.115	0.096	-0.053
-0.021	0.003	0.138	0.114	0.084	0.07	-0.01	-0.164	0.053	-0.079
-0.012	-0.001	0.132	0.077	0.072	-0.012	-0.047	-0.015	0.073	-0.085
0.007	-0.006	0.135	0.02	0.004	-0.066	-0.023	0.32	0.109	-0.079
0.029	-0.006	0.141	-0.03	-0.064	-0.071	0.004	0.454	0.121	-0.082
0.048	-0.004	0.138	-0.071	-0.089	-0.062	-0.02	0.328	0.241	-0.09
0.057	0.001	0.129	-0.099	-0.066	-0.063	-0.041	0.302	0.337	-0.089
0.051	0.005	0.118	-0.097	-0.017	-0.068	-0.021	0.195	0.183	-0.081
0.044	0.003	0.109	-0.069	0.011	-0.051	-0.035	-0.244	0.026	-0.076
0.045	-0.013	0.108	-0.033	0.013	-0.037	-0.077	-0.437	-0.011	-0.072
0.042	-0.021	0.109	-0.016	0.017	-0.081	-0.071	-0.017	-0.031	-0.062
0.015	-0.008	0.107	-0.02	0.013	-0.164	-0.048	0.445	0.04	-0.056
-0.026	0.004	0.112	-0.013	-0.027	-0.215	-0.047	0.47	0.17	-0.06
-0.056	0.011	0.124	-0.004	-0.063	-0.227	-0.045	0.254	0.246	-0.063
-0.054	0.009	0.132	-0.016	-0.055	-0.258	-0.047	0.018	0.305	-0.066
-0.019	0.001	0.137	-0.017	-0.017	-0.283	-0.044	-0.35	0.343	-0.068
0.011	0.002	0.139	0.008	0.035	-0.239	-0.015	-0.727	0.31	-0.057
-0.008	0.008	0.136	0.021	0.098	-0.173	0.014	-0.764	0.234	-0.048
-0.052	0.015	0.143	0.015	0.138	-0.147	0	-0.516	0.15	-0.058
-0.056	0.023	0.15	0.004	0.082	-0.128	-0.028	-0.281	0.055	-0.068
-0.03	0.025	0.145	-0.012	-0.056	-0.063	-0.014	-0.143	0.002	-0.065
-0.021	0.022	0.142	-0.027	-0.152	0.022	0.005	-0.086	0.019	-0.067
-0.022	0.022	0.142	-0.035	-0.151	0.025	-0.038	-0.135	0.046	-0.078
-0.008	0.023	0.132	-0.032	-0.099	-0.041	-0.078	-0.209	0.059	-0.08
0.015	0.016	0.121	-0.022	-0.049	-0.094	-0.04	-0.214	0.104	-0.081
0.021	0.015	0.125	-0.008	-0.01	-0.168	-0.012	-0.19	0.172	-0.089
0.017	0.027	0.134	0.006	0.028	-0.278	-0.04	-0.193	0.146	-0.092
0.021	0.025	0.14	0.006	0.047	-0.314	-0.031	-0.183	0.07	-0.09
0.013	0.016	0.143	0.003	0.016	-0.208	0.021	-0.12	0.103	-0.095
-0.021	0.019	0.136	0.01	-0.026	-0.079	0.023	-0.063	0.137	-0.101
-0.041	0.012	0.129	0.015	-0.024	-0.08	-0.017	-0.035	0.068	-0.094
-0.038	0.002	0.131	0.009	0	-0.128	-0.052	-0.004	0.058	-0.086
-0.042	0.011	0.127	0.002	0.011	-0.05	-0.068	0.028	0.165	-0.086
-0.044	0.015	0.125	0.012	0.01	0.097	-0.047	0.051	0.223	-0.083
-0.025	0.005	0.134	0.027	0	0.181	-0.032	0.052	0.196	-0.074
-0.018	0.004	0.135	0.022	-0.006	0.223	-0.049	0.033	0.197	-0.07
-0.026	0.01	0.124	0.01	-0.002	0.221	-0.047	0.028	0.205	-0.069
-0.001	0.008	0.116	0.009	-0.005	0.175	-0.011	0.041	0.128	-0.062
0.044	0.004	0.121	0.009	-0.01	0.18	0.017	0.067	0.071	-0.047
0.047	0.011	0.137	0.009	-0.003	0.217	0	0.104	0.101	-0.04
0.016	0.022	0.149	0.01	0.006	0.122	-0.035	0.124	0.051	-0.045
-0.003	0.016	0.148	0.001	0.011	-0.039	-0.032	0.115	-0.026	-0.041
[truncated: 46,619 more rows]
