# Supplementary material for: Asymmetric and transient properties of reciprocal activity of antagonists during the paw-shake response in the cat
Source: PLoS Comput Biol. 2021 Dec 28;17(12):e1009677. doi: 10.1371/journal.pcbi.1009677 (PMC8759665; doi:10.1371/journal.pcbi.1009677)
Supplement: S1 Data — File name of each file has the following structure: SupplementaryFileNumber_Data_SessionNumber_AnimalCode_EpisodeNumber.txt. Example: S1_Data_7_3-25-0_bo_9F.txt, where S1 is the supplementary data file number 7, 3-25-0 is session number, bo is animal code, 9F is episode number, and txt is file type extension. Each column of each file contains raw EMG signal of a specific muscle in mV sampled at 3000 Hz and band-pass filtered (Butterworth zero-lag filter, 30 Hz– 1000 Hz, 3 dB). First line of each file contains muscle name abbreviations (see Table 3 in the manuscript): MG, medial gastrocnemius; SO, soleus; BFS, biceps femoris anterior; IP, iliopsoas; TA, tibialis anterior; VA, vastus lateralis and vastus medialis. (ZIP) [file pcbi.1009677.s001.zip › S1_Data/S1_Data_9_11-3-0_we_20F.txt]

BFP	MG	SO	BFA	VM	TA	VL	IP	RFmid	RFprox
1.416	1.619	0.619	1.381	-3.197	1.909	0.251	0.647	-1.913	1.251
-1.411	-1.618	-0.366	-1.344	3.015	-2.579	-0.269	-0.02	2.467	-1.232
-2.487	-2.856	-0.793	-2.4	5.392	-4.201	-0.393	-0.25	3.634	-2.161
-1.914	-2.207	-0.65	-1.895	4.201	-3.169	-0.208	-0.1	2.262	-1.731
-1.813	-2.093	-0.644	-1.816	4.075	-2.975	-0.233	-0.091	1.953	-1.763
-1.832	-2.133	-0.673	-1.782	4.194	-3.025	-0.287	-0.1	1.907	-1.799
-1.669	-1.961	-0.623	-1.57	3.881	-2.74	-0.221	-0.051	1.647	-1.589
-1.591	-1.857	-0.593	-1.482	3.731	-2.552	-0.227	-0.027	1.591	-1.476
-1.511	-1.75	-0.591	-1.395	3.592	-2.375	-0.284	-0.012	1.493	-1.396
-1.416	-1.641	-0.599	-1.294	3.386	-2.219	-0.266	0.006	1.38	-1.315
-1.335	-1.55	-0.568	-1.232	3.104	-2.085	-0.205	0.031	1.325	-1.237
-1.253	-1.449	-0.497	-1.177	2.806	-1.923	-0.158	0.056	1.249	-1.139
-1.167	-1.343	-0.431	-1.117	2.577	-1.776	-0.12	0.074	1.153	-1.057
-1.083	-1.245	-0.392	-1.07	2.412	-1.643	-0.109	0.089	1.084	-1.008
-1.004	-1.156	-0.372	-1.025	2.315	-1.506	-0.161	0.099	0.956	-0.957
-0.933	-1.075	-0.349	-0.964	2.217	-1.385	-0.209	0.111	0.73	-0.887
-0.864	-0.99	-0.316	-0.896	2.029	-1.313	-0.191	0.133	0.54	-0.792
-0.789	-0.893	-0.294	-0.828	1.838	-1.262	-0.148	0.149	0.417	-0.691
-0.718	-0.811	-0.284	-0.763	1.702	-1.165	-0.089	0.153	0.339	-0.631
-0.669	-0.757	-0.26	-0.722	1.535	-1.03	-0.046	0.172	0.329	-0.591
-0.617	-0.697	-0.22	-0.688	1.369	-0.893	-0.064	0.194	0.276	-0.542
-0.551	-0.619	-0.185	-0.617	1.267	-0.781	-0.073	0.197	0.187	-0.502
-0.493	-0.547	-0.163	-0.529	1.134	-0.696	-0.045	0.204	0.179	-0.462
-0.447	-0.493	-0.161	-0.448	0.943	-0.607	-0.001	0.225	0.158	-0.402
-0.403	-0.435	-0.169	-0.371	0.802	-0.567	-0.002	0.245	0.182	-0.342
-0.357	-0.379	-0.186	-0.314	0.73	-0.569	-0.071	0.26	0.206	-0.296
-0.306	-0.349	-0.243	-0.276	0.672	-0.496	-0.034	0.268	0.014	-0.26
-0.266	-0.312	-0.317	-0.24	0.594	-0.375	0.082	0.274	-0.122	-0.236
-0.227	-0.248	-0.363	-0.199	0.49	-0.295	0.065	0.283	-0.098	-0.201
-0.177	-0.199	-0.413	-0.156	0.397	-0.278	0.015	0.285	-0.157	-0.154
-0.142	-0.164	-0.465	-0.132	0.331	-0.259	0.041	0.295	-0.172	-0.131
-0.118	-0.12	-0.439	-0.115	0.272	-0.176	0.061	0.312	-0.096	-0.142
-0.086	-0.077	-0.298	-0.079	0.232	-0.098	0.07	0.316	-0.147	-0.161
-0.054	-0.047	-0.116	-0.047	0.213	-0.075	0.073	0.319	-0.267	-0.124
-0.033	-0.018	0.013	-0.026	0.148	-0.055	0.043	0.331	-0.323	0.029
-0.015	0.015	0.127	0.007	0.02	-0.006	0.025	0.329	-0.388	0.201
0.01	0.038	0.308	0.039	-0.102	0.051	0.04	0.321	-0.473	0.226
0.03	0.049	0.443	0.055	-0.172	0.074	0.041	0.326	-0.507	0.119
0.044	0.068	0.384	0.076	-0.214	0.066	0.052	0.334	-0.493	0.037
0.068	0.094	0.248	0.095	-0.273	0.078	0.089	0.336	-0.497	0.027
0.089	0.106	0.201	0.097	-0.334	0.132	0.087	0.336	-0.525	0.045
0.093	0.116	0.174	0.098	-0.357	0.167	0.023	0.342	-0.527	0.069
0.094	0.142	0.102	0.105	-0.342	0.134	-0.011	0.35	-0.572	0.088
0.106	0.16	0.046	0.115	-0.306	0.101	0.053	0.348	-0.657	0.128
0.127	0.156	0.003	0.131	-0.301	0.147	0.103	0.352	-0.669	0.184
0.139	0.154	-0.008	0.145	-0.355	0.206	0.06	0.363	-0.657	0.158
0.136	0.155	0.111	0.148	-0.4	0.202	0.025	0.361	-0.63	0.087
0.132	0.157	0.232	0.148	-0.382	0.197	0.05	0.361	-0.567	0.119
0.135	0.174	0.239	0.146	-0.347	0.239	0.08	0.376	-0.551	0.186
0.144	0.188	0.262	0.147	-0.35	0.274	0.062	0.383	-0.593	0.163
0.15	0.189	0.282	0.157	-0.393	0.243	0.021	0.373	-0.585	0.154
0.151	0.192	0.222	0.161	-0.452	0.183	0.026	0.364	-0.407	0.228
0.156	0.192	0.129	0.162	-0.513	0.172	0.053	0.363	-0.263	0.259
0.157	0.183	-0.003	0.175	-0.515	0.172	0.051	0.357	-0.422	0.179
0.154	0.178	-0.085	0.177	-0.417	0.153	0.065	0.36	-0.605	0.048
0.155	0.176	-0.018	0.159	-0.343	0.168	0.074	0.37	-0.58	-0.105
0.151	0.173	0.079	0.154	-0.352	0.211	0.052	0.366	-0.569	-0.224
0.145	0.18	0.093	0.171	-0.324	0.225	0.064	0.355	-0.583	-0.195
0.148	0.181	0.026	0.171	-0.26	0.221	0.08	0.348	-0.497	-0.068
0.149	0.162	-0.078	0.158	-0.252	0.223	0.065	0.333	-0.52	0.062
0.146	0.143	-0.122	0.16	-0.248	0.21	0.063	0.33	-0.76	0.226
0.143	0.137	-0.091	0.165	-0.201	0.173	0.074	0.349	-0.882	0.371
0.136	0.134	-0.053	0.15	-0.196	0.137	0.069	0.353	-0.762	0.403
0.133	0.13	-0.019	0.136	-0.253	0.107	0.039	0.351	-0.682	0.34
0.134	0.137	-0.007	0.137	-0.291	0.101	0.012	0.367	-0.672	0.266
0.127	0.153	-0.011	0.136	-0.281	0.124	0.022	0.372	-0.568	0.209
0.12	0.164	0.078	0.12	-0.246	0.151	0.047	0.381	-0.425	0.103
0.115	0.175	0.2	0.11	-0.221	0.149	0.063	0.454	-0.351	0.001
0.104	0.172	0.169	0.117	-0.212	0.075	0.087	0.561	-0.352	0.016
0.095	0.145	0.097	0.109	-0.198	0.002	0.099	0.584	-0.442	0.079
0.1	0.128	0.123	0.097	-0.202	0.039	0.079	0.485	-0.616	0.092
0.102	0.135	0.149	0.099	-0.232	0.079	0.054	0.383	-0.731	0.089
0.094	0.124	0.173	0.094	-0.243	0.052	0.068	0.328	-0.652	0.101
0.086	0.099	0.172	0.081	-0.226	0.057	0.1	0.284	-0.498	0.09
0.079	0.102	0.038	0.079	-0.211	0.085	0.073	0.32	-0.428	0.066
0.075	0.117	-0.076	0.079	-0.213	0.081	0.025	0.409	-0.349	0.09
0.078	0.115	-0.034	0.076	-0.213	0.056	0.028	0.445	-0.26	0.152
0.075	0.102	0.032	0.08	-0.203	0.026	0.055	0.434	-0.342	0.185
0.063	0.079	0.036	0.083	-0.192	0.017	0.074	0.426	-0.531	0.196
0.057	0.063	0.028	0.066	-0.162	0.046	0.068	0.447	-0.595	0.213
0.054	0.066	0.051	0.045	-0.12	0.061	0.042	0.405	-0.459	0.139
0.05	0.067	0.105	0.045	-0.104	0.039	-0.005	0.301	-0.287	-0.056
0.051	0.06	0.156	0.051	-0.115	0.025	-0.019	0.341	-0.286	-0.189
0.048	0.051	0.163	0.047	-0.117	-0.015	0.039	0.388	-0.424	-0.197
0.037	0.04	0.122	0.042	-0.1	-0.063	0.066	0.222	-0.528	-0.161
0.032	0.043	0.079	0.045	-0.097	0.026	0.036	0.066	-0.493	-0.053
0.03	0.048	0.068	0.047	-0.102	0.145	0.029	0.022	-0.413	0.102
0.026	0.028	0.053	0.039	-0.084	0.094	0.029	-0.028	-0.423	0.149
0.026	0.015	0.015	0.034	-0.065	0.026	0.02	0.01	-0.498	0.07
0.029	0.028	0.001	0.04	-0.068	0.048	0.02	0.173	-0.513	-0.019
0.03	0.026	0.022	0.038	-0.073	0.014	0.008	0.35	-0.455	-0.052
0.027	0.012	0.039	0.033	-0.069	-0.059	0.003	0.551	-0.483	-0.044
0.022	0.023	0.039	0.033	-0.065	-0.057	0.008	0.664	-0.563	-0.022
0.018	0.03	0.044	0.025	-0.054	-0.069	-0.011	0.555	-0.453	0
0.012	0.018	0.042	0.021	-0.043	-0.146	-0.004	0.431	-0.274	0.014
0.007	0.024	0.014	0.023	-0.045	-0.146	0.087	0.428	-0.298	0.004
0.009	0.049	-0.013	0.016	-0.031	-0.061	0.154	0.458	-0.426	-0.013
0.01	0.054	-0.022	0.008	0	-0.033	0.106	0.545	-0.41	-0.008
0.01	0.047	-0.022	0.009	0.011	-0.055	0.052	0.641	-0.327	0.011
0.016	0.047	-0.008	0.01	0.011	-0.032	0.058	0.61	-0.542	0.017
0.014	0.037	0.003	0.006	0.028	-0.027	0.071	0.501	-0.876	0.003
0.008	0.016	-0.005	0.004	0.039	-0.083	0.092	0.39	-0.826	-0.016
0.011	0.012	-0.017	-0.001	0.027	-0.09	0.098	0.315	-0.559	-0.027
0.001	0.019	-0.014	-0.008	0.003	-0.051	0.05	0.326	-0.39	-0.029
-0.016	0.014	-0.008	-0.008	-0.033	-0.073	0.032	0.33	-0.31	-0.014
-0.013	0.012	-0.015	-0.002	-0.06	-0.108	0.075	0.246	-0.283	0.019
0.003	0.015	-0.025	0.009	-0.078	-0.061	0.093	0.144	-0.253	0.019
0.005	0.004	-0.025	0.01	-0.103	-0.001	0.066	0.094	-0.287	-0.071
-0.009	0.004	-0.024	0.009	-0.057	-0.014	0.038	0.092	-0.416	-0.182
-0.012	0.019	-0.027	0.015	0.087	-0.018	0.027	0.193	-0.389	-0.159
-0.004	0.013	-0.019	0.014	0.154	0.01	-0.006	0.355	-0.231	0.015
-0.002	0	0.003	0.001	0.064	-0.032	-0.029	0.359	-0.277	0.188
-0.005	-0.004	0.007	0.005	-0.045	-0.086	0.013	0.242	-0.427	0.202
-0.001	-0.003	-0.001	0.025	-0.063	-0.07	0.038	0.202	-0.364	0.053
0.003	0.008	0.007	0.029	-0.008	-0.064	0.044	0.166	-0.213	-0.044
-0.001	0.018	0.017	0.018	0.038	-0.075	0.057	0.057	-0.171	0.06
-0.008	0.009	0.01	0.013	0.023	-0.048	0.042	0.013	-0.203	0.163
-0.01	-0.005	0.007	0.006	-0.028	-0.023	0.06	0.104	-0.294	0.069
-0.008	-0.014	0.033	-0.013	-0.06	-0.028	0.079	0.261	-0.399	-0.075
-0.011	-0.016	0.065	-0.022	-0.022	-0.036	0.008	0.407	-0.487	-0.099
-0.016	-0.019	0.091	-0.005	0.025	-0.048	-0.043	0.491	-0.605	-0.073
-0.012	-0.026	0.137	0	-0.005	-0.073	-0.033	0.525	-0.664	-0.087
-0.006	-0.031	0.152	-0.012	-0.009	-0.099	-0.031	0.588	-0.517	-0.124
-0.004	-0.038	0.073	-0.012	0.084	-0.1	-0.008	0.695	-0.314	-0.12
-0.001	-0.045	-0.03	-0.008	0.146	-0.056	0.018	0.754	-0.299	-0.034
0.003	-0.024	-0.08	-0.01	0.099	-0.024	0.005	0.604	-0.42	0.058
-0.001	0.008	-0.086	-0.013	-0.004	-0.076	-0.006	0.242	-0.488	0.072
-0.003	0.004	-0.055	-0.012	-0.096	-0.102	0.016	0.004	-0.389	0.051
-0.006	-0.02	-0.012	-0.002	-0.131	-0.052	0.042	0.082	-0.243	0.022
-0.008	-0.018	0.011	0.013	-0.065	-0.062	0.03	0.249	-0.283	-0.024
-0.007	-0.004	0.018	0.019	0.049	-0.098	0.043	0.331	-0.408	-0.031
-0.01	-0.001	0.003	0.01	0.077	-0.067	0.101	0.348	-0.409	0.009
-0.013	0.001	-0.057	-0.005	0.047	-0.043	0.091	0.357	-0.352	0.018
-0.011	0.01	-0.112	-0.006	0.043	-0.037	0.054	0.385	-0.284	-0.011
-0.014	0.023	-0.091	-0.002	0.033	-0.021	0.099	0.391	-0.197	-0.019
-0.017	0.038	-0.032	-0.008	0.002	-0.034	0.143	0.354	-0.187	-0.003
-0.014	0.038	0.004	-0.008	-0.029	-0.076	0.097	0.306	-0.228	0.007
-0.011	0.021	0.034	0.005	-0.067	-0.107	0.046	0.276	-0.274	0.01
-0.006	0.004	0.066	0.011	-0.072	-0.108	0.047	0.286	-0.293	0.012
-0.005	-0.012	0.083	0.014	-0.031	-0.07	0.028	0.316	-0.244	0.006
-0.018	-0.026	0.081	0.02	-0.001	-0.045	-0.011	0.322	-0.301	-0.005
-0.016	-0.034	0.065	0.019	-0.007	-0.054	-0.007	0.311	-0.455	-0.02
0.005	-0.04	0.056	0.013	-0.037	-0.049	0.026	0.312	-0.425	-0.044
0.004	-0.043	0.061	0.004	-0.067	-0.043	0.06	0.316	-0.358	-0.063
-0.009	-0.034	0.061	-0.009	-0.063	-0.06	0.081	0.315	-0.468	-0.054
0.002	-0.014	0.047	-0.013	-0.048	-0.065	0.047	0.316	-0.516	-0.005
0.022	0.014	0.027	-0.007	-0.074	-0.049	0.036	0.32	-0.443	0.056
0.02	0.035	-0.006	0.001	-0.15	-0.026	0.094	0.331	-0.465	0.081
0.005	0.028	-0.045	-0.002	-0.216	-0.013	0.068	0.343	-0.509	0.057
0.002	0.016	-0.044	-0.022	-0.199	-0.015	-0.031	0.344	-0.451	0.021
0.001	0.031	-0.004	-0.031	-0.082	-0.026	-0.016	0.342	-0.427	0.003
-0.005	0.043	0.028	-0.013	0.076	-0.032	0.053	0.34	-0.44	0.005
-0.008	0.028	0.045	0.001	0.178	-0.022	0.044	0.331	-0.395	0.005
-0.007	0.009	0.057	0.001	0.179	-0.03	0.012	0.33	-0.355	-0.001
-0.005	0.003	0.06	0.006	0.126	-0.057	0.019	0.341	-0.344	-0.006
0.003	0.013	0.01	0.019	0.08	-0.079	0.043	0.344	-0.358	-0.018
0.004	0.023	-0.097	0.028	0.059	-0.104	0.068	0.334	-0.368	-0.028
-0.004	0.016	-0.126	0.017	0.054	-0.106	0.083	0.33	-0.34	-0.024
-0.006	0.011	-0.03	0.007	0.05	-0.079	0.064	0.334	-0.372	-0.018
-0.005	0.011	0.058	0.01	0.051	-0.062	0.051	0.335	-0.445	-0.013
-0.006	0.01	0.099	-0.001	0.062	-0.062	0.073	0.334	-0.427	-0.009
-0.001	0.01	0.149	-0.011	0.064	-0.052	0.048	0.335	-0.384	-0.015
-0.001	0.005	0.193	-0.002	0.043	-0.034	-0.002	0.336	-0.43	-0.018
-0.006	-0.001	0.2	-0.001	0.023	-0.029	0.011	0.341	-0.489	-0.003
-0.002	0.004	0.192	-0.013	0.015	-0.026	0.048	0.347	-0.49	0.006
0.002	0.013	0.222	-0.017	0.002	-0.03	0.065	0.342	-0.43	0.001
0	0.016	0.263	0.002	-0.013	-0.055	0.035	0.334	-0.329	0.004
0.002	0.018	0.273	0.023	-0.022	-0.079	-0.017	0.34	-0.291	0.021
0.003	0.017	0.279	0.024	-0.022	-0.08	-0.032	0.354	-0.353	0.032
-0.005	-0.009	0.231	0.023	-0.023	-0.068	-0.02	0.352	-0.431	0.041
-0.007	-0.055	0.021	0.027	-0.029	-0.055	-0.008	0.338	-0.45	0.067
-0.003	-0.085	-0.277	0.023	-0.02	-0.045	-0.008	0.337	-0.413	0.091
-0.004	-0.098	-0.405	0.012	-0.016	-0.053	0.014	0.334	-0.404	0.095
0.002	-0.08	-0.252	0.001	-0.051	-0.074	0.043	0.324	-0.457	0.077
0.006	-0.008	-0.056	0.001	-0.092	-0.08	0.029	0.328	-0.535	0.059
0.002	0.06	-0.017	0.008	-0.096	-0.076	0.026	0.333	-0.546	0.061
0.002	0.062	-0.005	0.007	-0.067	-0.072	0.046	0.329	-0.453	-0.035
0.001	0.031	0.064	-0.002	-0.046	-0.064	0.037	0.335	-0.363	-0.223
-0.006	0.015	0.067	-0.007	-0.049	-0.053	0.016	0.337	-0.283	-0.233
-0.008	0.022	-0.04	-0.001	-0.062	-0.042	0.035	0.33	-0.208	-0.051
-0.007	0.029	-0.138	0.004	-0.078	-0.043	0.075	0.332	-0.229	0.065
-0.008	0.019	-0.162	0.002	-0.065	-0.045	0.058	0.337	-0.277	0.041
-0.007	0.009	-0.154	-0.001	-0.001	-0.048	-0.028	0.33	-0.373	-0.043
0.004	0.013	-0.16	-0.001	0.062	-0.084	-0.039	0.324	-0.517	-0.096
0.01	0.02	-0.154	0.001	0.066	-0.12	0.065	0.329	-0.5	-0.079
0.006	0.017	-0.113	-0.002	0.048	-0.097	0.099	0.338	-0.33	-0.053
0.002	0.012	-0.101	-0.004	0.063	-0.075	0.049	0.34	-0.156	-0.053
0.001	0.01	-0.079	0	0.077	-0.088	0.034	0.333	-0.128	-0.034
-0.002	0.012	0.017	0.004	0.048	-0.049	-0.003	0.328	-0.247	0.003
-0.003	0.018	0.045	0.012	0.008	0.006	-0.05	0.331	-0.301	0.012
0.001	0.027	-0.015	0.016	-0.015	-0.027	0.056	0.334	-0.291	-0.006
0.005	0.03	-0.014	0.014	-0.023	-0.051	0.165	0.327	-0.36	-0.008
0.001	0.017	-0.043	0.013	-0.02	-0.02	0.066	0.327	-0.447	0.007
-0.006	0.005	-0.165	0.008	-0.021	-0.017	-0.02	0.33	-0.454	0.02
0.006	0.014	-0.189	0.004	-0.024	-0.012	0.023	0.323	-0.49	0.033
0.022	0.018	-0.099	0.014	-0.023	0.014	0	0.323	-0.539	0.025
0.01	0.006	-0.049	0.019	-0.027	0.039	-0.011	0.335	-0.485	-0.009
-0.006	0.006	-0.055	0.015	-0.017	0.044	0.081	0.335	-0.42	-0.032
0.001	0.012	-0.052	0.017	0.003	0.007	0.038	0.318	-0.397	-0.042
0.006	0.002	0.004	0.02	-0.011	-0.045	-0.098	0.308	-0.419	-0.054
0.004	-0.007	0.094	0.015	-0.027	-0.116	-0.041	0.312	-0.411	-0.054
0.002	0	0.119	0.01	-0.002	-0.165	0.072	0.313	-0.324	-0.035
0	0.007	0.088	0.01	0.013	-0.09	0.063	0.305	-0.387	-0.012
-0.005	0.001	0.09	0.008	0.008	-0.003	0.049	0.294	-0.583	-0.001
-0.004	0.005	0.123	0.008	0.023	-0.053	0.065	0.29	-0.553	-0.014
0.003	0.018	0.139	0.014	0.033	-0.092	0.066	0.289	-0.27	-0.027
0.003	0.023	0.142	0.018	0.002	-0.034	0.067	0.273	-0.126	-0.008
-0.002	0.016	0.167	0.009	-0.028	-0.026	0.059	0.267	-0.281	0.018
-0.001	0.013	0.211	0	-0.026	-0.019	0.055	0.286	-0.4	0.01
-0.001	0.011	0.219	0.004	-0.023	0.042	0.062	0.321	-0.326	-0.016
0	0.003	0.176	0.008	-0.032	0.038	0.058	0.379	-0.313	-0.017
0.001	-0.001	0.133	-0.001	-0.031	0.017	0.054	0.448	-0.431	-0.006
-0.005	0	0.111	-0.001	-0.035	0.068	0.058	0.553	-0.471	-0.02
-0.003	-0.002	0.08	0.019	-0.053	0.106	0.063	0.721	-0.349	-0.036
0.004	-0.003	0.043	0.018	-0.044	-0.031	0.047	0.829	-0.261	-0.022
-0.009	0.01	0.022	-0.006	-0.004	-0.234	0.033	0.791	-0.365	-0.014
-0.018	0.022	0.014	-0.003	0.024	-0.215	0.062	0.626	-0.456	-0.033
-0.002	0.018	0.012	0.017	0.028	-0.102	0.065	0.333	-0.417	-0.031
0.008	0.015	0.014	0.014	0.045	-0.104	0.028	0.062	-0.412	0.002
0.005	0.011	0.008	0	0.07	-0.111	0.038	0.018	-0.419	0.009
0.005	-0.007	0.001	-0.002	0.065	-0.049	0.054	0.12	-0.396	0.008
0.002	-0.013	-0.01	-0.001	0.047	0.027	0.04	0.197	-0.439	0.065
-0.001	-0.007	-0.031	-0.004	0.024	0.017	0.038	0.246	-0.46	0.147
0.001	-0.013	-0.063	-0.005	-0.025	-0.095	0.046	0.271	-0.393	0.165
-0.003	-0.013	-0.101	-0.003	-0.043	-0.177	0.069	0.217	-0.385	0.151
-0.003	-0.003	-0.099	-0.002	-0.03	-0.143	0.098	0.167	-0.485	0.166
0.002	0.002	-0.037	-0.001	-0.087	-0.04	0.118	0.258	-0.525	0.118
-0.003	0	0.028	0.004	-0.181	0.031	0.113	0.385	-0.447	0.024
-0.005	0.003	0.072	0.006	-0.201	0.013	0.055	0.379	-0.421	0.052
0.005	0.021	0.109	0.005	-0.169	-0.046	0.012	0.319	-0.46	0.112
0.005	0.035	0.125	0.011	-0.091	-0.062	0.041	0.292	-0.422	0.045
-0.007	0.026	0.115	0.024	0.085	-0.026	0.083	0.251	-0.348	0.003
-0.01	0.01	0.09	0.029	0.206	-0.025	0.092	0.229	-0.369	0.082
-0.001	0.007	0.072	0.019	0.135	-0.09	0.09	0.249	-0.434	0.109
0.001	0.018	0.075	0.014	0.024	-0.119	0.079	0.271	-0.411	0.031
-0.001	0.023	0.056	0.009	-0.013	-0.075	0.048	0.33	-0.358	-0.008
0.001	0.02	-0.034	-0.006	-0.029	-0.044	0.007	0.361	-0.287	-0.042
-0.003	0.02	-0.155	-0.01	-0.026	-0.056	-0.037	0.304	-0.177	-0.16
-0.007	0.019	-0.202	-0.003	-0.007	-0.079	-0.047	0.292	-0.213	-0.224
-0.002	0.007	-0.158	-0.011	-0.009	-0.086	-0.016	0.342	-0.399	-0.149
0.001	-0.001	-0.106	-0.024	-0.006	-0.064	0.024	0.352	-0.518	-0.082
-0.002	0.006	-0.052	-0.012	0.01	-0.037	0.083	0.324	-0.467	-0.079
0.004	0.016	0.04	0.012	0.008	-0.012	0.113	0.299	-0.383	-0.07
0.012	0.015	0.134	0.013	0.001	0.008	0.064	0.322	-0.419	-0.06
0.007	0.006	0.177	0.004	-0.004	-0.018	0.01	0.378	-0.44	-0.057
0.004	-0.001	0.179	0.012	-0.023	-0.064	0.014	0.379	-0.367	-0.044
0.002	0.011	0.149	0.016	-0.049	-0.069	0.012	0.336	-0.354	-0.033
-0.001	0.035	0.086	0.006	-0.051	-0.059	0.039	0.321	-0.423	-0.028
-0.003	0.035	0.034	0.002	-0.008	-0.053	0.098	0.323	-0.446	-0.029
0.003	0.021	0.03	0.003	0.046	-0.018	-0.019	0.319	-0.391	-0.024
0.004	0.021	0.054	0	0.057	-0.025	-0.136	0.329	-0.348	-0.016
-0.008	0.015	0.07	0.001	0.033	-0.09	-0.03	0.384	-0.349	-0.028
-0.011	0.007	0.059	0.007	0.009	-0.104	-0.012	0.446	-0.343	-0.044
-0.005	0.011	0.046	0.01	-0.003	-0.091	-0.083	0.443	-0.369	-0.043
-0.007	0.01	0.043	0.013	-0.005	-0.109	0.019	0.358	-0.461	-0.039
-0.005	0.009	0.032	0.023	-0.011	-0.115	0.204	0.263	-0.505	-0.045
0.001	0.009	0.031	0.025	-0.04	-0.066	0.261	0.215	-0.458	-0.054
0.004	-0.001	0.045	0.014	-0.088	0.002	0.097	0.205	-0.441	-0.057
0.005	-0.006	0.047	0.014	-0.136	0.001	-0.054	0.225	-0.457	-0.048
-0.003	-0.013	0.052	0.029	-0.165	-0.052	-0.034	0.271	-0.414	-0.021
-0.009	-0.031	0.059	0.034	-0.154	-0.082	0.011	0.326	-0.331	0.022
-0.004	-0.043	0.02	0.024	-0.086	-0.09	0.053	0.376	-0.251	0.057
-0.004	-0.052	-0.06	0.018	-0.006	-0.082	0.082	0.42	-0.212	0.078
-0.006	-0.054	-0.137	0.016	0.026	-0.088	0.061	0.439	-0.227	0.077
-0.002	-0.041	-0.224	0.01	0.025	-0.105	0.069	0.419	-0.269	0.042
-0.002	-0.035	-0.29	0.003	0.021	-0.075	0.091	0.394	-0.309	0
-0.004	-0.042	-0.251	-0.003	0.025	-0.035	0.024	0.384	-0.326	-0.027
-0.001	-0.041	-0.123	-0.006	0.031	-0.034	-0.097	0.374	-0.358	-0.053
0.006	-0.005	-0.038	-0.008	0.026	-0.054	-0.128	0.366	-0.411	-0.079
0.008	0.046	-0.116	-0.007	0.011	-0.06	-0.035	0.383	-0.431	-0.086
0.007	0.068	-0.249	0.002	-0.01	-0.043	0.059	0.436	-0.409	-0.084
0.008	0.051	-0.171	0.008	-0.018	-0.02	0.078	0.496	-0.383	-0.091
0.004	0.026	0.113	0.002	0.001	-0.007	0.059	0.552	-0.441	-0.097
0.001	0.032	0.355	-0.003	0.022	-0.022	0.064	0.636	-0.574	-0.063
0.003	0.048	0.432	-0.002	0.017	-0.037	0.079	0.636	-0.577	0.002
-0.001	0.04	0.391	-0.004	0.005	-0.012	0.027	0.452	-0.454	0.036
-0.003	0.032	0.322	-0.003	0.011	-0.005	-0.033	0.264	-0.428	0.055
0.005	0.03	0.286	0.005	0.039	-0.05	0.032	0.185	-0.411	0.124
0.008	0.019	0.273	0.012	0.053	-0.066	0.119	0.15	-0.322	0.198
0.006	0.015	0.235	0.015	0.021	-0.046	0.077	0.163	-0.249	0.234
0.007	0.017	0.188	0.019	-0.032	-0.067	0.012	0.209	-0.188	0.221
0.004	0.009	0.147	0.023	-0.044	-0.103	0.029	0.229	-0.295	0.097
0.001	0.004	0.017	0.019	-0.01	-0.085	0.039	0.242	-0.538	-0.074
0.002	0.002	-0.178	0.006	-0.002	-0.012	0.028	0.269	-0.59	-0.118
0	-0.004	-0.26	0.005	-0.066	0.047	0.076	0.291	-0.503	-0.026
-0.004	-0.025	-0.22	0.019	-0.148	0.018	0.073	0.303	-0.461	0.066
-0.005	-0.059	-0.159	0.019	-0.167	-0.028	-0.026	0.311	-0.451	0.097
0	-0.068	-0.09	0.018	-0.104	-0.036	-0.035	0.314	-0.38	0.146
0.003	-0.064	-0.114	0.018	0.023	-0.048	0.04	0.31	-0.284	0.262
-0.003	-0.067	-0.357	-0.002	0.165	-0.02	0.068	0.307	-0.469	0.335
0.001	-0.051	-0.584	-0.022	0.202	0.019	0.052	0.311	-0.762	0.295
0.01	-0.021	-0.512	-0.014	0.129	-0.017	0.027	0.315	-0.664	0.291
0.002	0.005	-0.338	-0.007	0.074	-0.041	0.032	0.314	-0.373	0.35
-0.007	0.034	-0.237	-0.025	0.048	0.003	0.038	0.314	-0.271	0.268
-0.001	0.049	-0.1	-0.046	-0.009	0.016	0.027	0.318	-0.27	0.001
0.002	0.045	-0.018	-0.052	-0.056	-0.033	0.033	0.32	-0.252	-0.277
0.002	0.045	-0.039	-0.044	-0.058	-0.091	0.024	0.322	-0.28	-0.39
0.003	0.051	0.025	-0.027	-0.044	-0.105	0.011	0.328	-0.3	-0.321
-0.004	0.052	0.154	-0.005	-0.026	-0.07	0.02	0.33	-0.273	-0.244
-0.008	0.042	0.264	0.02	-0.008	-0.019	-0.002	0.333	-0.277	-0.23
0.001	0.015	0.409	0.032	-0.002	0.001	-0.02	0.334	-0.34	-0.195
0.001	-0.01	0.479	0.026	-0.004	-0.054	0.029	0.327	-0.514	-0.146
-0.004	0.007	0.39	0.024	-0.002	-0.111	0.097	0.322	-0.651	-0.123
-0.003	0.041	0.301	0.031	-0.01	-0.075	0.109	0.326	-0.586	-0.113
-0.003	0.034	0.261	0.031	-0.016	-0.036	0.061	0.332	-0.454	-0.115
-0.003	0.002	0.118	0.02	-0.009	-0.057	0.023	0.335	-0.265	-0.113
-0.003	-0.006	-0.069	0.018	-0.016	-0.08	0.04	0.331	-0.087	-0.086
-0.004	0.004	-0.072	0.02	-0.034	-0.082	0.077	0.326	-0.137	-0.058
-0.001	0.015	0.059	0.01	-0.04	-0.066	0.083	0.329	-0.306	-0.06
0.002	0.033	0.118	0.005	-0.036	-0.085	0.046	0.335	-0.407	-0.066
0.002	0.038	0.075	0.015	-0.023	-0.122	0.033	0.337	-0.411	-0.057
0.002	0.015	-0.007	0.005	-0.014	-0.088	0.071	0.337	-0.376	-0.051
0	-0.005	-0.088	-0.006	-0.015	-0.06	0.079	0.334	-0.381	-0.046
-0.004	0.004	-0.123	0.01	-0.009	-0.073	0.042	0.324	-0.387	-0.041
-0.003	0.021	-0.072	0.015	0.009	-0.058	0.022	0.326	-0.349	-0.039
-0.003	0.019	0.025	0.007	0.017	-0.04	0.021	0.342	-0.335	-0.033
-0.005	0.018	0.088	0.019	0.013	-0.045	0.034	0.341	-0.398	-0.029
0	0.031	0.095	0.031	0.006	-0.039	0.059	0.323	-0.439	-0.033
0.005	0.037	0.073	0.022	-0.008	0.001	0.07	0.323	-0.372	-0.036
-0.003	0.032	0.038	0.005	-0.015	0.037	0.081	0.335	-0.293	-0.04
-0.011	0.021	-0.005	0.004	0.001	0.009	0.06	0.334	-0.303	-0.049
-0.006	0.016	-0.031	0.009	0.011	-0.036	0.012	0.333	-0.435	-0.049
-0.002	0.018	0.01	0.002	-0.005	-0.044	0.005	0.345	-0.578	-0.02
-0.003	0.011	0.082	-0.007	-0.021	-0.057	-0.005	0.347	-0.519	0.021
-0.003	0.003	0.107	-0.007	-0.015	-0.068	-0.025	0.336	-0.412	0.04
-0.004	0.006	0.09	-0.004	0.002	-0.041	0.01	0.339	-0.501	0.047
-0.003	0.01	0.072	-0.004	0.017	-0.05	0.066	0.347	-0.562	0.042
0.009	0.011	0.058	-0.004	0.039	-0.1	0.095	0.341	-0.414	0.023
0.014	0	0.049	0.008	0.037	-0.093	0.084	0.335	-0.22	0.07
-0.001	-0.015	0.037	0.018	-0.001	-0.062	0.043	0.34	-0.115	0.219
-0.013	-0.009	0.021	0.016	-0.009	-0.073	0.011	0.343	-0.1	0.318
-0.003	-0.002	0.01	0.023	0.001	-0.081	0.006	0.336	-0.17	0.244
0.006	-0.006	0.002	0.026	-0.021	-0.07	0.021	0.336	-0.394	0.118
0.009	-0.002	0.007	0.014	-0.02	-0.063	0.057	0.34	-0.548	0.039
0.016	-0.002	0.013	0.02	0.037	-0.062	0.065	0.334	-0.228	-0.05
0.017	-0.021	0.005	0.031	0.034	-0.067	0.028	0.332	0.102	-0.145
0.004	-0.031	0.003	0.026	-0.09	-0.053	0.012	0.34	-0.198	-0.184
0.003	-0.026	0.004	0.019	-0.193	-0.028	0.04	0.338	-0.501	-0.151
0.011	-0.02	-0.005	0.01	-0.198	-0.017	0.058	0.333	-0.301	-0.024
0	-0.015	-0.013	-0.009	-0.162	-0.011	0.023	0.334	-0.251	0.146
-0.012	-0.007	-0.017	-0.026	-0.062	-0.034	-0.018	0.329	-0.653	0.18
-0.005	0.01	-0.021	-0.017	0.038	-0.052	-0.001	0.329	-0.936	0.028
-0.003	0.029	-0.013	0.011	0.002	-0.024	0.019	0.344	-0.793	-0.087
-0.001	0.026	-0.003	0.018	-0.035	-0.014	0.002	0.356	-0.496	-0.035
0.007	0.015	-0.003	0.003	0.04	-0.041	-0.002	0.356	-0.336	0.068
0.004	0.011	0.002	-0.003	0.057	-0.057	-0.014	0.341	-0.415	0.171
-0.007	0.002	0.014	-0.001	-0.036	-0.062	-0.029	0.325	-0.579	0.245
-0.008	-0.006	0.014	-0.006	-0.06	-0.083	0.009	0.336	-0.514	0.172
-0.011	-0.003	0.007	-0.01	0.015	-0.101	0.051	0.344	-0.304	-0.002
-0.012	0.006	0.004	0.001	0.07	-0.091	0.062	0.328	-0.351	-0.081
-0.004	0.003	0.008	0.007	0.092	-0.087	0.071	0.33	-0.626	-0.055
-0.002	-0.005	0.015	-0.001	0.117	-0.098	0.099	0.345	-0.722	-0.108
-0.003	0.006	0.009	-0.001	0.1	-0.089	0.11	0.346	-0.521	-0.233
0.008	0.03	-0.016	0.013	0.038	-0.066	0.066	0.346	-0.327	-0.2
0.017	0.034	-0.037	0.018	-0.017	-0.044	0.039	0.336	-0.369	-0.007
0.006	0.021	-0.038	0.011	-0.054	-0.026	0.069	0.325	-0.499	0.078
-0.009	0.012	-0.037	0.008	-0.079	-0.007	0.061	0.329	-0.487	0.031
-0.005	0.011	-0.035	0.007	-0.083	0.005	0.026	0.334	-0.341	0.052
-0.001	0.01	-0.027	0.006	-0.068	-0.018	0.044	0.342	-0.239	0.116
-0.004	0.009	-0.019	0.007	-0.046	-0.06	0.073	0.349	-0.217	0.098
0	0.012	-0.001	0	-0.039	-0.063	0.039	0.343	-0.211	0.029
0.005	0.012	0.029	-0.012	-0.071	-0.058	-0.013	0.339	-0.253	-0.029
-0.002	0.005	0.035	-0.011	-0.118	-0.113	0.016	0.342	-0.295	-0.088
0	0.001	0.023	-0.007	-0.124	-0.148	0.076	0.336	-0.314	-0.151
0.017	0.001	0.026	-0.011	-0.087	-0.07	0.064	0.324	-0.364	-0.18
0.017	0.004	0.029	-0.009	-0.058	-0.002	0.002	0.325	-0.386	-0.167
0	0.008	0.016	0.006	-0.024	-0.04	0.004	0.332	-0.365	-0.13
-0.002	0	0.013	0.022	0.044	-0.071	0.07	0.333	-0.331	-0.076
0.007	-0.009	0.023	0.017	0.091	-0.022	0.082	0.335	-0.373	-0.047
-0.002	-0.001	0.022	0.007	0.081	0.004	0.072	0.339	-0.513	-0.059
-0.011	0.004	0.014	0.013	0.057	-0.036	0.08	0.335	-0.48	-0.061
-0.001	0.006	0.022	0.02	0.048	-0.055	0.045	0.332	-0.319	-0.048
0.004	0.007	0.033	0.017	0.054	-0.033	0.038	0.329	-0.288	-0.095
-0.006	0.005	0.029	0.014	0.072	-0.031	0.075	0.325	-0.23	-0.192
-0.007	0.013	0.027	0.016	0.082	-0.056	0.051	0.329	-0.153	-0.211
0.002	0.023	0.036	0.024	0.079	-0.082	0.017	0.332	-0.22	-0.122
0.006	0.02	0.044	0.029	0.073	-0.073	0.038	0.33	-0.266	-0.029
-0.001	0.01	0.058	0.028	0.044	-0.03	0.059	0.332	-0.297	0.059
-0.012	-0.005	0.095	0.024	-0.021	-0.039	0.08	0.336	-0.438	0.15
-0.011	-0.004	0.115	0.015	-0.069	-0.095	0.091	0.346	-0.518	0.124
-0.003	0.008	0.071	0.006	-0.089	-0.095	0.032	0.354	-0.471	-0.002
-0.001	0.005	0.003	-0.002	-0.073	-0.079	-0.031	0.342	-0.46	-0.035
-0.002	-0.008	-0.035	-0.014	0.043	-0.086	-0.021	0.331	-0.467	0.052
-0.002	-0.012	-0.048	-0.025	0.161	-0.037	0.021	0.339	-0.4	0.1
-0.002	-0.006	-0.044	-0.026	0.1	0.017	0.033	0.337	-0.455	0.074
-0.002	0.006	-0.021	-0.026	-0.07	0.022	0.019	0.321	-0.684	0.113
-0.002	0.012	0.009	-0.031	-0.199	0.05	0.052	0.32	-0.712	0.243
-0.002	0.006	0.023	-0.027	-0.275	0.065	0.08	0.325	-0.488	0.287
-0.002	0.001	0.024	-0.001	-0.308	0.002	-0.041	0.324	-0.313	0.166
-0.002	0.006	0.019	0.025	-0.257	-0.07	-0.148	0.325	-0.189	0.023
-0.003	0.02	0.002	0.034	-0.127	-0.114	-0.048	0.331	-0.007	-0.036
0	0.024	-0.007	0.028	0.002	-0.132	0.067	0.328	0.025	0.048
0.005	0.009	-0.002	0.013	0.09	-0.095	0.064	0.316	-0.265	0.293
-0.002	-0.007	-0.008	-0.003	0.156	-0.021	0.044	0.325	-0.553	0.529
-0.011	-0.001	-0.024	-0.015	0.2	0.044	0.067	0.351	-0.586	0.533
-0.004	0.011	-0.014	-0.016	0.2	0.049	0.116	0.363	-0.537	0.299
0.008	0.004	0.009	-0.016	0.163	-0.006	0.063	0.357	-0.513	-0.017
0.006	-0.001	0.016	-0.023	0.106	-0.061	-0.045	0.348	-0.461	-0.298
-0.002	0.008	0.014	-0.02	0.032	-0.085	-0.036	0.341	-0.371	-0.502
-0.004	0.004	0.008	0.003	-0.037	-0.102	-0.005	0.335	-0.298	-0.588
-0.002	0.006	0.005	0.033	-0.055	-0.11	-0.002	0.331	-0.22	-0.491
-0.005	0.029	0.031	0.042	-0.033	-0.075	0.045	0.339	-0.148	-0.255
-0.011	0.041	0.08	0.04	-0.026	-0.024	0.06	0.347	-0.241	-0.075
-0.004	0.038	0.12	0.048	-0.047	-0.027	0.027	0.338	-0.402	-0.011
0.006	0.031	0.152	0.041	-0.067	-0.053	0.034	0.331	-0.424	0.009
0.007	0.021	0.176	0.024	-0.087	-0.046	0.077	0.335	-0.416	-0.041
0.006	0.022	0.18	0.028	-0.07	-0.031	0.088	0.332	-0.485	-0.119
0.008	0.024	0.142	0.026	0.025	-0.042	0.061	0.327	-0.506	-0.083
0.004	0.018	0.035	0.011	0.115	-0.064	0.04	0.331	-0.452	0.007
-0.004	0.011	-0.088	0.015	0.112	-0.078	0.012	0.336	-0.428	0.018
0	0.006	-0.135	0.024	0.063	-0.093	-0.001	0.332	-0.453	0.018
0.008	0.012	-0.119	0.015	0.031	-0.092	0.042	0.325	-0.443	0.011
0.004	0.026	-0.098	0.004	0.027	-0.043	0.069	0.322	-0.353	-0.076
-0.001	0.027	-0.078	0.001	0.026	-0.007	0.049	0.326	-0.322	-0.112
0.001	0.021	-0.039	0.003	-0.003	-0.047	0.056	0.33	-0.416	-0.036
0.002	0.023	0.001	0.009	-0.065	-0.098	0.082	0.329	-0.477	0.027
-0.002	0.02	0.012	0.01	-0.126	-0.089	0.069	0.329	-0.499	0.084
-0.007	0.015	0.004	0.009	-0.153	-0.078	0.047	0.328	-0.565	0.125
-0.002	0.019	0.002	0.007	-0.152	-0.068	0.058	0.332	-0.485	0.059
0.002	0.022	0.013	-0.004	-0.126	-0.025	0.059	0.337	-0.239	0.002
-0.003	0.019	0.019	-0.014	-0.064	-0.056	0.041	0.328	-0.177	0.084
-0.006	0.021	0.007	-0.005	0.015	-0.139	0.046	0.323	-0.327	0.126
-0.005	0.027	-0.001	0.001	0.105	-0.105	0.09	0.336	-0.414	0.049
-0.006	0.031	-0.004	-0.016	0.169	-0.029	0.1	0.339	-0.406	0.116
-0.003	0.024	-0.003	-0.038	0.132	-0.031	0.034	0.332	-0.413	0.33
-0.001	0.001	0.008	-0.042	0.033	-0.057	0.002	0.336	-0.429	0.317
0.001	-0.028	0.016	-0.028	-0.048	-0.061	0.001	0.341	-0.472	0.024
0.008	-0.048	0.018	-0.003	-0.103	-0.058	-0.018	0.339	-0.581	-0.228
0.008	-0.061	0.021	0.019	-0.122	-0.064	0.017	0.34	-0.619	-0.305
0.003	-0.09	0.018	0.024	-0.107	-0.075	0.072	0.338	-0.511	-0.279
0.004	-0.123	0.014	0.019	-0.115	-0.059	0.09	0.331	-0.409	-0.169
0.004	-0.126	0.041	0.022	-0.152	-0.014	0.087	0.329	-0.422	-0.064
0.003	-0.114	0.1	0.026	-0.179	-0.001	0.066	0.329	-0.463	-0.054
0.008	-0.092	0.134	0.02	-0.116	-0.017	0.066	0.331	-0.398	-0.039
0.008	-0.043	0.132	0.014	0.065	0.004	0.092	0.338	-0.277	0.037
0.001	0.005	0.141	0.019	0.192	0.031	0.072	0.341	-0.258	0.154
-0.002	0.026	0.162	0.019	0.132	-0.003	0.022	0.338	-0.331	0.286
-0.001	0.036	0.129	0.007	0.031	-0.047	0.014	0.344	-0.358	0.322
0	0.045	0.052	0	0.038	-0.042	0.002	0.346	-0.327	0.23
0.007	0.058	0.028	0.001	0.037	-0.014	-0.026	0.333	-0.303	0.091
0.012	0.055	0.007	0	-0.079	-0.003	-0.009	0.332	-0.28	-0.07
0.004	0.033	-0.152	0.001	-0.179	-0.008	0.028	0.348	-0.307	-0.176
-0.005	0.018	-0.353	0.005	-0.187	-0.023	0.039	0.351	-0.394	-0.137
-0.007	0.022	-0.364	0.01	-0.149	-0.083	0.013	0.342	-0.399	-0.053
-0.007	0.038	-0.181	0.014	-0.051	-0.165	0.013	0.34	-0.372	0.001
-0.002	0.043	-0.011	0.015	0.048	-0.167	0.06	0.341	-0.47	0.077
-0.003	0.033	0.044	0.016	0.057	-0.098	0.064	0.332	-0.568	0.131
-0.011	0.018	0.105	0.01	0.052	-0.05	0.058	0.318	-0.527	0.17
-0.005	-0.003	0.219	-0.009	0.098	-0.033	0.069	0.316	-0.438	0.292
-0.002	-0.007	0.185	-0.014	0.128	-0.007	0.022	0.327	-0.413	0.356
-0.009	0.01	0.003	0	0.087	0.007	-0.019	0.333	-0.412	0.19
0.002	0.017	-0.086	0.01	0.033	-0.019	-0.011	0.331	-0.349	-0.033
0.01	0.017	-0.077	0.006	0.046	-0.068	-0.012	0.332	-0.246	-0.184
0	0.014	-0.074	-0.004	0.086	-0.108	0.004	0.328	-0.184	-0.316
-0.001	0.01	-0.048	-0.001	0.069	-0.106	0.049	0.328	-0.213	-0.348
0.008	0.025	0.011	0.008	0.018	-0.073	0.05	0.335	-0.276	-0.25
0.01	0.04	0.07	-0.003	-0.015	-0.059	0.015	0.337	-0.305	-0.182
0.009	0.038	0.115	-0.009	-0.028	-0.086	0.016	0.338	-0.362	-0.171
0.007	0.039	0.14	0.002	-0.019	-0.09	0.05	0.347	-0.421	-0.122
0.002	0.03	0.137	0.005	0.003	-0.059	0.083	0.347	-0.393	-0.08
-0.004	0.011	0.108	0.007	0.023	-0.053	0.087	0.336	-0.362	-0.11
-0.01	0.014	0.074	0.018	0.054	-0.055	0.047	0.333	-0.35	-0.139
-0.008	0.017	0.051	0.014	0.07	-0.045	0.018	0.328	-0.299	-0.119
-0.009	0	0.045	-0.003	0.035	-0.06	0.04	0.317	-0.377	-0.11
-0.009	-0.003	0.041	-0.006	-0.007	-0.079	0.069	0.322	-0.596	-0.148
-0.003	0.013	0.033	0.002	-0.01	-0.041	0.06	0.328	-0.639	-0.191
-0.002	0.019	0.031	0.001	0	0.009	0.028	0.33	-0.456	-0.179
0.004	0.008	0.02	0.005	-0.006	-0.021	0.021	0.338	-0.295	-0.107
0.011	0.003	0.006	0.012	-0.029	-0.065	0.05	0.332	-0.265	-0.035
0.007	0.012	0.015	0.008	-0.049	-0.051	0.056	0.317	-0.295	0
0.002	0.023	0.016	-0.003	-0.047	-0.03	0.027	0.318	-0.336	-0.004
0.004	0.022	-0.014	-0.003	-0.035	-0.043	0.023	0.325	-0.382	0
0.004	0	-0.049	0.008	-0.034	-0.067	0.035	0.332	-0.458	0.05
0.003	-0.04	-0.079	0.008	-0.041	-0.034	0.043	0.343	-0.556	0.1
0.003	-0.061	-0.113	0	-0.038	0.02	0.058	0.341	-0.551	0.199
0.005	-0.025	-0.152	0.017	-0.033	-0.011	0.016	0.325	-0.506	0.311
-0.001	0.029	-0.179	0.045	-0.033	-0.064	-0.035	0.322	-0.531	0.213
-0.012	0.057	-0.172	0.053	-0.015	-0.062	0.006	0.333	-0.561	0.039
-0.01	0.064	-0.117	0.059	0.014	-0.045	0.045	0.341	-0.583	0.027
0.005	0.047	-0.021	0.069	0.02	-0.048	0.04	0.345	-0.467	0.005
0.012	0.008	0.076	0.044	0	-0.056	0.055	0.351	-0.25	-0.067
0.001	-0.011	0.139	-0.009	-0.041	-0.016	0.057	0.354	-0.233	-0.042
-0.015	0.01	0.179	-0.038	-0.097	0.023	0.033	0.353	-0.359	-0.011
-0.02	0.057	0.168	-0.023	-0.125	-0.031	0.053	0.353	-0.409	0.028
-0.017	0.092	0.1	0.012	-0.112	-0.086	0.09	0.354	-0.349	0.177
-0.007	0.077	0.077	0.03	-0.103	-0.075	0.085	0.343	-0.262	0.243
-0.002	0.027	0.112	0.033	-0.08	-0.068	0.07	0.322	-0.247	0.149
-0.004	-0.032	0.115	0.043	-0.016	-0.067	0.057	0.316	-0.232	0.085
-0.002	-0.066	0.086	0.031	0.028	-0.044	0.027	0.332	-0.215	0.012
0.003	-0.056	0.059	-0.013	0.076	-0.026	0.023	0.342	-0.27	-0.111
-0.001	-0.031	0.03	-0.038	0.139	-0.034	0.053	0.337	-0.245	-0.125
-0.008	-0.011	0.013	-0.042	0.097	-0.058	-0.007	0.332	-0.175	-0.115
-0.011	0.005	0.021	-0.047	0.012	-0.081	-0.071	0.322	-0.245	-0.175
-0.008	0.01	0.034	-0.041	0.012	-0.088	0.023	0.319	-0.312	-0.149
-0.001	0.005	0.037	-0.034	-0.025	-0.088	0.07	0.33	-0.305	-0.058
0.001	-0.002	0.03	-0.051	-0.148	-0.117	0.012	0.335	-0.364	-0.013
-0.004	-0.005	0.029	-0.075	-0.175	-0.123	0.017	0.336	-0.49	0.032
-0.005	-0.005	0.034	-0.085	-0.1	-0.053	0.019	0.343	-0.555	0.069
0.002	-0.003	0.029	-0.077	-0.046	-0.004	0.016	0.343	-0.479	0.077
0.005	0.003	0.022	-0.065	0.009	-0.035	0.085	0.34	-0.381	0.016
0.003	0.006	0.029	-0.056	0.043	-0.049	0.098	0.339	-0.331	-0.127
0.003	0.003	0.036	-0.008	0.013	-0.007	0.04	0.329	-0.309	-0.111
0.003	0.004	0.031	0.09	0.016	0.011	0.031	0.325	-0.329	0.12
0.001	0.005	0.025	0.154	0.045	-0.021	0.029	0.333	-0.324	0.283
0.006	-0.003	0.018	0.141	-0.036	-0.061	0.004	0.338	-0.366	0.307
0.017	-0.009	0.003	0.127	-0.2	-0.087	-0.004	0.344	-0.515	0.254
0.016	-0.008	-0.011	0.137	-0.253	-0.098	0.008	0.345	-0.559	0.135
0.006	-0.013	-0.02	0.117	-0.13	-0.1	0.026	0.338	-0.532	0.086
-0.003	-0.011	-0.023	0.066	-0.004	-0.105	0.031	0.334	-0.621	0.068
-0.007	-0.003	-0.017	0.02	0.053	-0.087	0.048	0.338	-0.677	-0.069
0.001	-0.008	-0.022	-0.026	0.097	-0.052	0.066	0.345	-0.603	-0.049
0.008	-0.012	-0.042	-0.072	0.1	-0.047	0.037	0.345	-0.484	0.22
-0.001	-0.015	-0.053	-0.088	0.095	-0.072	0.027	0.339	-0.394	0.287
-0.005	-0.008	-0.04	-0.061	0.151	-0.097	0.058	0.334	-0.493	0.128
0.001	0.014	-0.002	-0.024	0.169	-0.095	0.074	0.327	-0.65	0.03
-0.003	0.024	0.027	-0.009	0.095	-0.063	0.064	0.33	-0.521	-0.11
-0.009	0.02	0.021	-0.007	0.038	-0.041	0.042	0.332	-0.254	-0.292
-0.003	0.03	0.012	0.001	0.042	-0.034	0.055	0.32	-0.173	-0.316
0.009	0.046	0.021	0.01	0.018	-0.006	0.078	0.319	-0.25	-0.259
0.016	0.041	0.029	0.007	-0.043	0.002	0.059	0.331	-0.307	-0.26
0.013	0.022	0.023	0.003	-0.076	-0.039	0.052	0.333	-0.308	-0.302
-0.001	0.014	0.012	0.014	-0.084	-0.078	0.059	0.333	-0.283	-0.32
-0.011	0.016	0.012	0.019	-0.091	-0.091	0.048	0.34	-0.247	-0.265
-0.006	0.014	0.018	0.014	-0.104	-0.074	0.057	0.347	-0.281	-0.21
-0.003	0.016	0.015	0.02	-0.14	-0.063	0.081	0.345	-0.388	-0.214
-0.002	0.02	0.004	0.03	-0.192	-0.08	0.078	0.34	-0.452	-0.162
0.002	0.015	-0.002	0.027	-0.2	-0.069	0.055	0.348	-0.457	0.035
0.002	0.011	0.003	0.025	-0.13	-0.027	0.035	0.345	-0.426	0.197
-0.001	0.013	0.013	0.031	-0.037	0.001	0.034	0.319	-0.339	0.209
-0.008	0.006	0.03	0.022	0.048	0.009	0.018	0.311	-0.244	0.34
-0.013	-0.005	0.045	0.005	0.142	0.014	-0.016	0.322	-0.209	0.6
-0.007	-0.007	0.042	-0.003	0.202	-0.001	-0.022	0.319	-0.227	0.586
0.006	-0.007	0.048	-0.005	0.205	-0.025	-0.008	0.319	-0.293	0.324
0.012	-0.009	0.077	-0.005	0.186	-0.012	-0.001	0.336	-0.345	0.111
0.006	-0.007	0.091	0.005	0.167	-0.001	-0.011	0.335	-0.311	-0.057
0.003	-0.001	0.072	0.014	0.138	-0.027	-0.015	0.321	-0.293	-0.207
0.005	-0.002	0.057	0	0.099	-0.014	0.002	0.324	-0.346	-0.23
0.001	0.004	0.062	-0.013	0.048	0.038	0.015	0.338	-0.376	-0.159
-0.002	0.01	0.036	0	-0.022	0.034	0.045	0.345	-0.389	-0.19
-0.002	0.004	-0.017	0.01	-0.089	-0.001	0.088	0.349	-0.465	-0.384
-0.003	0.001	-0.035	0.002	-0.12	0.004	0.088	0.353	-0.566	-0.576
0	0.01	-0.024	0.002	-0.097	0.029	0.078	0.348	-0.622	-0.468
0.004	0.008	-0.019	0.006	-0.037	0.06	0.084	0.345	-0.706	0.022
-0.001	-0.012	-0.018	0.004	-0.02	0.075	0.079	0.347	-0.815	0.486
-0.003	-0.021	-0.016	0.005	-0.059	0.028	0.069	0.341	-0.807	0.603
0.006	-0.005	-0.011	0.009	-0.055	0.002	0.048	0.332	-0.695	0.452
0.006	0.004	-0.002	0.008	0.03	0.059	-0.005	0.327	-0.526	0.228
-0.002	0.005	0.005	-0.006	0.087	0.076	-0.033	0.322	-0.336	0.171
-0.006	0.016	0.012	-0.022	0.061	0.008	0.015	0.317	-0.254	0.193
-0.003	0.014	0.023	-0.023	0.028	-0.042	0.061	0.319	-0.244	0.021
0.004	0.002	0.031	-0.02	0.023	-0.018	0.053	0.332	-0.187	-0.088
0.008	0.012	0.029	-0.02	0.029	0.043	0.05	0.341	-0.164	0.003
0.001	0.024	0.011	-0.009	0.039	0.05	0.059	0.335	-0.213	-0.103
-0.01	0.013	0	-0.01	0.007	-0.009	0.041	0.33	-0.201	-0.419
-0.011	0.004	0.017	-0.023	-0.076	-0.068	0.029	0.334	-0.18	-0.598
0	0.008	0.025	-0.01	-0.13	-0.131	0.045	0.337	-0.297	-0.574
0.01	0.014	0.015	0.021	-0.139	-0.168	0.038	0.338	-0.398	-0.456
0.006	0.015	0.012	0.032	-0.18	-0.182	0.01	0.33	-0.304	-0.267
-0.006	0.012	0.015	0.029	-0.219	-0.212	0.016	0.319	-0.129	-0.02
-0.008	0.005	0.012	0.032	-0.143	-0.193	0.054	0.324	-0.125	0.163
-0.002	-0.003	0.017	0.035	0.007	-0.121	0.057	0.329	-0.271	0.224
-0.004	-0.004	0.032	0.029	0.042	-0.089	0.019	0.33	-0.273	0.236
-0.009	0.004	0.035	0.032	-0.023	-0.107	-0.024	0.337	-0.16	0.267
-0.002	0.001	0.025	0.029	-0.006	-0.129	-0.049	0.333	-0.198	0.281
0.005	-0.005	0.025	0.003	0.073	-0.139	-0.006	0.321	-0.333	0.16
0.003	-0.001	0.036	-0.009	0.071	-0.137	0.057	0.333	-0.397	0.063
0.002	-0.001	0.033	0.011	0.016	-0.126	0.039	0.344	-0.456	0.153
0.002	-0.008	0.018	0.017	-0.016	-0.123	0.002	0.335	-0.502	0.145
0.002	-0.006	0.016	0.001	-0.051	-0.122	0.052	0.337	-0.504	-0.056
0.003	0.002	0.014	0.001	-0.073	-0.113	0.115	0.345	-0.601	-0.164
-0.002	0.001	-0.004	0.014	-0.034	-0.112	0.088	0.34	-0.698	-0.125
-0.002	-0.011	-0.012	0.011	0.001	-0.122	0.037	0.334	-0.7	-0.128
0.005	-0.006	0.004	0.005	-0.046	-0.119	0.063	0.336	-0.745	-0.262
0.003	0.013	0.017	0.01	-0.097	-0.106	0.081	0.336	-0.782	-0.381
0.004	0.012	0.018	0.01	-0.041	-0.107	0.012	0.328	-0.7	-0.244
0.004	-0.008	0.015	0.003	0.071	-0.085	-0.011	0.322	-0.507	0.119
-0.004	-0.009	0.01	-0.003	0.128	-0.056	0.053	0.321	-0.313	0.393
0	0.014	0.014	-0.009	0.113	-0.089	0.061	0.322	-0.274	0.446
0.005	0.019	0.033	-0.01	0.049	-0.085	0.032	0.331	-0.3	0.352
-0.003	0.014	0.041	-0.005	-0.003	-0.019	0.05	0.336	-0.228	0.137
-0.006	0.034	0.033	0.004	0.014	-0.022	0.029	0.332	-0.143	-0.076
-0.009	0.058	0.038	0.011	0.04	-0.06	-0.011	0.335	-0.238	-0.156
-0.01	0.058	0.047	0.014	0.022	-0.071	0.022	0.34	-0.416	-0.2
-0.004	0.053	0.028	0.012	0.015	-0.069	0.05	0.33	-0.442	-0.257
0.001	0.052	0.002	0.01	0.019	-0.044	0.034	0.323	-0.442	-0.207
0.008	0.035	-0.004	0.015	-0.002	-0.025	0.014	0.326	-0.529	-0.016
0.016	0.005	0.001	0.024	-0.018	-0.042	0.007	0.318	-0.485	0.16
0.021	-0.006	0.01	0.028	0	-0.042	0.051	0.309	-0.36	0.223
0.025	0.004	0.018	0.021	0.021	0.019	0.104	0.313	-0.339	0.244
0.016	-0.002	0.013	0.008	0.002	0.059	0.091	0.317	-0.317	0.234
0.002	-0.011	-0.005	0.002	-0.028	0.002	0.076	0.314	-0.264	0.183
0	0	-0.015	0.004	-0.034	-0.058	0.082	0.312	-0.276	0.112
0.003	0.006	-0.002	0.003	-0.045	-0.043	0.039	0.315	-0.314	0.018
0	0.003	0.009	0.002	-0.074	-0.019	-0.032	0.33	-0.338	-0.028
-0.01	0.009	0.003	0.003	-0.1	-0.037	-0.036	0.342	-0.372	-0.028
-0.016	0.011	0	0	-0.109	-0.059	0.012	0.336	-0.384	-0.147
-0.016	0.004	-0.001	-0.007	-0.109	-0.053	0.01	0.333	-0.327	-0.363
-0.014	0.005	-0.006	-0.011	-0.077	-0.046	-0.023	0.347	-0.323	-0.417
-0.005	0.009	-0.002	-0.01	-0.018	-0.047	-0.011	0.37	-0.431	-0.277
0.002	0	0.012	-0.009	-0.001	-0.022	0.03	0.431	-0.467	-0.159
-0.004	-0.02	0.031	-0.013	0.019	0	0.069	0.494	-0.433	-0.089
-0.005	-0.027	0.05	-0.019	0.09	-0.028	0.081	0.434	-0.442	0.013
-0.001	-0.024	0.061	-0.014	0.095	-0.063	0.064	0.289	-0.409	0.089
-0.002	-0.037	0.062	0	0.023	-0.075	0.044	0.233	-0.326	0.108
-0.003	-0.05	0.049	0.013	-0.043	-0.076	0.033	0.289	-0.274	0.113
-0.003	-0.042	0.024	0.024	-0.075	-0.068	0.022	0.349	-0.252	0.105
-0.003	-0.016	0.01	0.027	-0.066	-0.076	0.024	0.33	-0.263	0.012
-0.003	0.015	0.012	0.016	-0.06	-0.074	0.05	0.26	-0.32	-0.116
-0.006	0.046	0.009	0.005	-0.064	-0.068	0.067	0.241	-0.356	-0.11
-0.002	0.079	0.004	0.004	0.01	-0.102	0.1	0.272	-0.339	-0.02
0.013	0.088	0.008	0.008	0.106	-0.103	0.137	0.289	-0.371	0.019
0.013	0.064	0.016	0.006	0.073	-0.085	0.089	0.274	-0.395	0.029
-0.003	0.041	0.015	0.005	0.001	-0.112	0.021	0.233	-0.309	0.05
-0.01	0.03	0.009	0.008	0.033	-0.11	0.02	0.232	-0.326	0.07
-0.005	0.015	0.003	0.008	0.059	-0.055	0.03	0.306	-0.44	0.093
0.001	0.005	-0.003	0.006	0.001	-0.003	0.026	0.373	-0.424	0.118
0.003	0.024	-0.001	0.007	-0.011	0.009	0.023	0.372	-0.377	0.132
-0.002	0.05	0.009	0.017	0.049	0.021	0.022	0.307	-0.382	0.142
-0.006	0.041	0.025	0.023	0.049	0.047	0.031	0.257	-0.387	0.106
-0.006	0.023	0.039	0.018	-0.016	0.009	0.046	0.308	-0.379	-0.013
-0.004	0.019	0.028	0.012	-0.063	-0.066	0.049	0.356	-0.345	-0.116
0.002	0.013	0.006	0.018	-0.075	-0.089	0.022	0.34	-0.467	-0.163
0.005	0.006	0.006	0.019	-0.067	-0.081	0	0.354	-0.677	-0.215
-0.001	0.004	0.013	0.007	-0.058	-0.068	0.004	0.419	-0.648	-0.186
-0.005	0.011	0.009	0	-0.069	-0.053	0.001	0.557	-0.633	0.037
-0.003	0.017	0.002	0.007	-0.036	-0.073	0.031	0.714	-0.773	0.227
-0.008	0.02	-0.001	0.015	0.039	-0.094	0.083	0.702	-0.735	0.194
-0.013	0.023	0.002	0.023	0.044	-0.077	0.079	0.535	-0.686	0.247
-0.006	0.011	0.009	0.017	0.035	-0.056	0.052	0.449	-0.755	0.454
-0.001	-0.004	0.009	-0.009	0.087	-0.058	0.04	0.487	-0.541	0.425
-0.002	0	0.012	-0.012	0.077	-0.075	0.043	0.399	-0.176	0.151
-0.003	0.02	0.03	0.007	-0.004	-0.056	0.042	0.067	-0.098	-0.088
-0.009	0.025	0.037	0.003	-0.047	-0.021	0.022	-0.243	-0.122	-0.207
-0.016	0.005	0.023	-0.012	-0.076	-0.042	0.019	-0.251	-0.055	-0.232
-0.019	-0.006	0.02	-0.011	-0.105	-0.068	0.044	0.044	-0.095	-0.2
-0.012	0.008	0.027	0	-0.104	-0.075	0.063	0.379	-0.232	-0.249
-0.001	0.012	0.024	0.004	-0.101	-0.095	0.065	0.474	-0.261	-0.438
-0.01	-0.014	0.015	0.001	-0.112	-0.088	0.05	0.429	-0.22	-0.44
-0.023	-0.031	0.015	0.006	-0.088	-0.068	0.02	0.482	-0.259	-0.133
-0.015	-0.009	0.025	0.006	-0.005	-0.067	-0.008	0.543	-0.347	0.121
-0.01	0.02	0.033	-0.005	0.073	-0.067	0.004	0.514	-0.371	0.213
-0.009	0.022	0.038	0.003	0.094	-0.115	0.023	0.531	-0.325	0.228
0.005	0.008	0.041	0.014	0.078	-0.173	0.04	0.548	-0.262	0.162
0.018	-0.013	0.036	0.008	0.039	-0.129	0.14	0.401	-0.238	0.135
0.027	-0.062	0.034	0.005	-0.005	-0.052	0.206	0.271	-0.313	0.14
0.036	-0.116	0.036	0.01	-0.029	-0.022	0.113	0.362	-0.412	0.048
0.043	-0.13	0.029	0.012	-0.046	-0.028	0.019	0.483	-0.466	0.004
0.049	-0.109	0.025	0.003	-0.078	-0.053	0.004	0.418	-0.561	0.073
0.048	-0.066	0.032	-0.005	-0.092	-0.062	-0.012	0.266	-0.655	0.112
0.026	-0.02	0.027	0.004	-0.072	-0.059	-0.036	0.22	-0.679	0.127
0.003	0	0.014	0.007	-0.08	-0.062	0.016	0.289	-0.649	-0.016
-0.009	0.031	0.005	-0.002	-0.12	-0.046	0.1	0.38	-0.509	-0.367
-0.031	0.08	-0.007	0.008	-0.094	-0.019	0.088	0.443	-0.331	-0.545
-0.043	0.096	-0.014	0.023	-0.021	-0.024	0.04	0.453	-0.25	-0.44
-0.019	0.079	-0.003	0.018	0.001	-0.058	0.043	0.398	-0.266	-0.263
0.02	0.046	0.009	0.005	0.03	-0.077	0.046	0.304	-0.352	-0.056
0.039	-0.012	0.013	0.005	0.104	-0.057	0.004	0.243	-0.48	0.122
0.024	-0.072	0.018	0.006	0.111	-0.043	-0.021	0.263	-0.52	0.191
0.007	-0.1	0.018	0.002	0.039	-0.048	0.016	0.332	-0.381	0.251
0.015	-0.089	0.014	0.008	0.003	-0.046	0.061	0.354	-0.276	0.228
0.029	-0.055	0.014	0.02	0.014	-0.042	0.073	0.268	-0.345	-0.014
0.033	-0.021	0.015	0.015	0.017	-0.027	0.043	0.18	-0.413	-0.167
0.027	0.004	0.018	0.003	0.019	-0.01	0.011	0.158	-0.417	-0.033
0.026	0.015	0.018	0.004	0.03	-0.009	0.017	0.105	-0.403	0.082
0.033	0.011	0.015	0.009	0.022	0.006	0.037	0.096	-0.357	0.059
0.027	0.013	0.013	0.006	0.02	0.033	0.034	0.25	-0.241	0.088
-0.001	0.042	0.003	0.008	0.069	0.044	0.029	0.355	-0.141	0.111
-0.03	0.063	-0.001	0.015	0.108	0.039	0.039	0.273	-0.238	-0.048
-0.046	0.063	0.007	0.018	0.092	0.026	0.025	0.193	-0.501	-0.215
-0.052	0.077	0.012	0.013	0.072	0.016	0.009	0.171	-0.704	-0.142
-0.043	0.09	0.017	0.01	0.049	-0.007	0.009	0.144	-0.698	0.066
-0.028	0.07	0.022	0.01	-0.008	-0.016	0.005	0.156	-0.542	0.14
-0.03	0.037	0.014	0.01	-0.058	0.027	0.008	0.202	-0.4	0.105
-0.054	0.015	0.004	0.01	-0.092	0.057	0.018	0.266	-0.35	0.173
-0.077	0.008	0.005	0.009	-0.161	0.037	0.043	0.326	-0.35	0.223
-0.075	0.01	0.009	0.009	-0.219	-0.012	0.066	0.287	-0.314	0.104
-0.06	0.009	0.012	0.009	-0.154	-0.034	0.058	0.192	-0.201	0.008
-0.056	0.002	0.011	0.008	0.015	0.01	0.043	0.171	-0.193	-0.051
-0.061	0.003	0.006	0.009	0.099	0.047	0.044	0.233	-0.353	-0.195
-0.056	0.005	0.013	0.007	0.042	0.062	0.057	0.344	-0.381	-0.246
-0.044	-0.001	0.018	-0.002	0.028	0.119	0.044	0.478	-0.289	-0.146
-0.027	0.012	0.017	-0.002	0.075	0.171	0.033	0.625	-0.32	-0.078
0.006	0.038	0.03	0.007	0.046	0.17	0.063	0.775	-0.414	-0.058
0.05	0.041	0.041	0.005	-0.015	0.163	0.068	0.887	-0.453	-0.02
0.084	0.032	0.032	-0.003	-0.038	0.188	0.053	0.967	-0.407	0.017
0.092	0.022	0.023	0.01	-0.048	0.2	0.044	0.917	-0.32	0.02
0.077	0.002	0.015	0.017	-0.05	0.16	0.018	0.594	-0.331	0.003
0.058	-0.008	0.009	0.004	-0.051	0.144	0.01	0.252	-0.396	-0.004
0.032	0.008	0.011	0.001	-0.065	0.174	0.024	0.131	-0.368	-0.003
-0.025	0.021	0.018	0.003	-0.056	0.196	0.032	0.061	-0.339	-0.001
-0.083	0.013	0.024	-0.001	-0.002	0.223	0.038	0.025	-0.352	0.002
-0.106	0.006	0.024	-0.002	0.046	0.241	0.033	0.089	-0.336	-0.003
-0.122	0.004	0.015	-0.002	0.035	0.235	0.019	0.203	-0.382	-0.006
-0.111	-0.003	0.012	-0.001	-0.002	0.26	0.02	0.398	-0.505	0.003
-0.004	-0.004	0.017	0.007	-0.014	0.231	0.048	0.547	-0.519	0.012
0.133	-0.001	0.017	0.006	-0.014	0.268	0.055	0.677	-0.466	0.012
0.193	-0.002	0.011	-0.003	-0.025	0.431	0.035	0.949	-0.525	0.009
0.185	-0.002	0.016	-0.002	-0.035	-0.02	0.036	0.992	-0.544	0.002
0.159	-0.006	0.027	0.002	-0.031	-0.922	0.01	0.625	-0.377	-0.005
0.122	-0.011	0.029	0	-0.01	-1.045	-0.037	0.235	-0.222	-0.006
0.05	-0.008	0.025	0	-0.002	-0.604	-0.005	-0.002	-0.262	-0.001
-0.051	-0.006	0.018	0.001	-0.017	-0.636	0.065	-0.06	-0.401	0.007
-0.129	-0.016	0.014	-0.007	-0.004	-0.957	0.074	0.009	-0.391	0.014
-0.136	-0.022	0.017	-0.001	0.043	-0.824	0.052	-0.081	-0.322	0.018
-0.076	-0.002	0.025	0.018	0.054	-0.464	0.05	-0.29	-0.442	0.025
-0.039	0.031	0.025	0.01	0.011	-0.335	0.056	-0.228	-0.48	0.022
-0.062	0.037	0.014	0.002	-0.03	-0.25	0.059	0.084	-0.34	0.009
-0.043	0.012	0.008	0.019	-0.052	-0.177	0.063	0.293	-0.343	-0.001
0.043	-0.008	0.009	0.02	-0.057	-0.17	0.088	0.381	-0.371	-0.002
0.102	0.007	0.011	0.002	-0.032	-0.096	0.107	0.476	-0.291	-0.001
0.11	0.024	0.015	-0.003	-0.004	0.087	0.056	0.466	-0.345	-0.003
0.101	0.005	0.012	0.001	-0.006	0.21	0.003	0.361	-0.498	0
0.075	-0.011	0.003	-0.004	-0.005	-0.082	0.005	0.339	-0.546	0.018
0.016	0.001	0.005	-0.011	0.009	-0.423	0.001	0.414	-0.478	0.026
-0.043	0.002	0.019	-0.004	0.011	-0.24	-0.009	0.476	-0.398	0.019
-0.067	-0.004	0.024	0.005	0.012	-0.002	0.003	0.387	-0.389	0.021
-0.061	0.011	0.021	0.005	0.024	-0.012	0.031	0.158	-0.337	0.022
-0.036	0.017	0.021	0.008	0.022	0.01	0.027	0.048	-0.188	0.005
-0.012	0.008	0.023	0.018	-0.004	0.006	-0.006	0.102	-0.155	-0.006
0.04	0.003	0.016	0.021	-0.02	0.028	-0.008	0.151	-0.25	0.005
0.131	0.003	0.007	0.015	-0.005	0.2	0.006	0.203	-0.324	0.014
0.151	0.008	0.014	0.012	0.003	0.01	0.017	0.264	-0.383	0.006
0.061	0.017	0.024	0.013	-0.016	-0.609	0.008	0.289	-0.429	-0.005
-0.016	0.015	0.025	0.008	-0.029	-0.735	-0.012	0.365	-0.417	-0.001
-0.027	0.013	0.025	0.005	-0.025	-0.301	0.022	0.453	-0.367	0.003
-0.012	0.016	0.021	0.014	-0.042	-0.108	0.098	0.45	-0.41	0.001
0.026	0.015	0.017	0.014	-0.066	-0.134	0.105	0.444	-0.551	0
0.08	0.017	0.02	0	-0.049	-0.033	-0.015	0.507	-0.545	-0.009
0.1	0.019	0.025	0.001	-0.019	0.028	-0.11	0.641	-0.362	-0.018
0.055	0.011	0.02	0.012	-0.024	-0.01	-0.043	0.762	-0.219	-0.01
-0.022	0.005	0.015	0.01	-0.055	-0.008	0.051	0.674	-0.177	-0.01
-0.056	0.012	0.009	0.007	-0.076	0.023	0.041	0.349	-0.319	-0.023
-0.046	0.023	0.001	0.01	-0.068	0.036	0.01	0.083	-0.536	-0.02
-0.05	0.018	0.003	0.013	-0.05	-0.013	0.048	0.172	-0.522	-0.011
-0.06	0.006	0.018	0.015	-0.033	-0.073	0.086	0.392	-0.411	-0.013
-0.034	0.006	0.02	0.013	-0.001	-0.019	0.074	0.422	-0.423	-0.01
0.017	0.012	0.012	0.004	0.017	0.067	0.059	0.497	-0.428	0.001
0.066	0.019	0.006	-0.01	0.008	0.077	0.058	0.816	-0.292	0.005
0.099	0.029	0.002	-0.014	0.003	0.073	0.065	1.039	-0.175	0.007
0.078	0.029	0.003	-0.004	-0.001	0.099	0.067	0.843	-0.317	0.01
-0.018	0.017	0.018	0.004	-0.005	0.123	0.06	0.408	-0.508	0.018
-0.131	0.01	0.024	0.007	0.018	0.14	0.064	0.114	-0.484	0.027
-0.165	0.004	0.01	0.012	0.045	0.154	0.086	0.017	-0.432	0.021
-0.127	-0.011	0.01	0.014	0.04	0.118	0.091	-0.02	-0.447	0.012
-0.096	-0.026	0.018	0.015	0.019	0.034	0.073	0.028	-0.449	0.015
-0.071	-0.022	0.015	0.019	0.013	-0.013	0.091	0.14	-0.421	0.01
-0.044	-0.007	0.02	0.025	0.017	-0.009	0.055	0.2	-0.354	-0.009
-0.049	0.006	0.028	0.029	0.019	-0.023	-0.033	0.223	-0.362	-0.018
-0.065	0.012	0.022	0.02	0.019	-0.053	0.099	0.156	-0.455	-0.004
-0.062	0.015	0.012	0.002	0.01	0.001	0.274	-0.011	-0.499	0.001
-0.054	0.012	0.001	-0.002	-0.008	0.114	0.16	-0.035	-0.517	-0.01
-0.039	0	0.001	0	-0.016	0.12	-0.037	0.15	-0.52	-0.012
-0.01	-0.002	0.016	-0.003	-0.008	0.002	-0.077	0.381	-0.472	-0.004
-0.004	0.005	0.017	-0.001	0.008	-0.089	0.042	0.553	-0.447	-0.005
-0.046	0.005	0.013	0.007	0.026	-0.046	0.148	0.629	-0.477	-0.001
-0.099	0.001	0.02	0.005	0.017	0.066	0.069	0.609	-0.493	0.01
-0.122	-0.006	0.025	-0.001	-0.021	0.082	-0.037	0.496	-0.455	-0.005
-0.102	-0.013	0.017	0.003	-0.055	-0.011	0	0.413	-0.396	-0.031
-0.055	-0.009	0.016	0.006	-0.065	-0.058	0.094	0.531	-0.353	-0.03
-0.012	-0.006	0.028	0.002	-0.048	-0.019	0.094	0.699	-0.33	-0.027
0.018	-0.007	0.03	0.008	-0.012	0.006	-0.039	0.695	-0.327	-0.04
0.056	-0.009	0.022	0.018	0.009	-0.101	-0.118	0.599	-0.3	-0.036
0.104	-0.009	0.032	0.017	0.009	-0.328	-0.038	0.473	-0.203	-0.017
0.128	0.003	0.034	0.009	0.005	-0.406	0.066	0.275	-0.152	-0.015
0.122	0.018	0.015	0.003	-0.004	-0.25	0.096	0.106	-0.215	-0.022
0.106	0.019	0.007	0.001	-0.015	-0.129	0.056	0.014	-0.247	-0.009
0.09	0.013	0.018	0.01	-0.019	-0.18	0.056	-0.098	-0.252	0.004
0.081	0.009	0.022	0.022	-0.021	-0.269	0.118	-0.197	-0.385	-0.003
0.078	0.009	0.014	0.015	-0.032	-0.29	0.106	-0.188	-0.519	-0.003
0.059	0.016	0.013	-0.006	-0.03	-0.274	0.036	-0.088	-0.444	0.009
0.025	0.012	0.025	-0.016	0.006	-0.26	-0.004	0.049	-0.349	0.007
-0.006	0.002	0.028	-0.009	0.044	-0.151	0.002	0.137	-0.375	-0.003
-0.011	0.006	0.018	-0.006	0.048	0.076	0.007	0.138	-0.353	-0.004
0.01	0.01	0.019	-0.014	0.018	0.25	-0.035	0.179	-0.332	0
0.005	0.007	0.026	-0.011	-0.017	0.317	-0.019	0.304	-0.436	0.001
-0.022	0.007	0.017	0.002	-0.043	0.338	0.049	0.323	-0.485	-0.001
-0.025	0.016	0.009	0.005	-0.052	0.325	0.027	0.246	-0.361	-0.003
0	0.026	0.016	0.008	-0.038	0.277	-0.022	0.31	-0.266	-0.001
0.053	0.023	0.016	0.017	-0.023	0.176	0.002	0.408	-0.383	0
0.129	0.006	0.009	0.02	-0.014	0.039	0.047	0.358	-0.567	0
0.184	0.002	0.016	0.016	0.004	-0.112	0.039	0.282	-0.605	0.006
0.135	0.015	0.027	0.004	0.013	-0.255	0.011	0.211	-0.588	0.009
0.011	0.018	0.026	0	-0.01	-0.351	0.057	0.176	-0.579	0.009
-0.058	0.004	0.019	0.012	-0.034	-0.378	0.105	0.292	-0.484	0.016
-0.079	0	0.013	0.015	-0.024	-0.312	0.059	0.549	-0.385	0.014
-0.099	0.008	0.011	0.003	0.005	-0.138	-0.002	0.929	-0.366	0.004
-0.083	-0.002	0.013	-0.003	0.029	0.064	-0.005	1.17	-0.365	0.007
-0.03	-0.021	0.009	-0.004	0.043	0.174	0.041	1.044	-0.367	0.012
0.03	-0.023	0.005	-0.01	0.034	0.226	0.06	0.794	-0.435	0.003
0.055	-0.016	0.008	-0.006	0.003	0.262	0.029	0.519	-0.53	-0.007
-0.029	-0.011	0.013	0.007	-0.025	0.178	0.027	0.368	-0.514	-0.005
-0.172	-0.01	0.022	0.013	-0.046	0.037	0.061	0.667	-0.389	-0.005
-0.182	-0.011	0.022	0.018	-0.059	-0.018	0.059	0.93	-0.373	-0.015
-0.047	-0.01	0.006	0.021	-0.056	-0.027	0.035	0.596	-0.465	-0.017
0.056	-0.005	0.006	0.014	-0.032	-0.03	0.017	0.183	-0.318	-0.006
0.066	0	0.013	0.005	-0.005	-0.053	-0.02	0.1	-0.046	-0.007
0.023	0.015	-0.002	0.008	-0.012	-0.127	-0.028	0.088	-0.107	-0.02
-0.069	0.027	-0.008	0.016	-0.037	-0.161	0.032	0.112	-0.417	-0.018
-0.142	0.022	0.008	0.017	-0.042	-0.058	0.091	0.205	-0.597	-0.006
-0.11	0.02	0.017	0.012	-0.023	0.109	0.089	0.209	-0.523	-0.01
-0.027	0.027	0.019	0.011	-0.012	0.119	0.05	0.173	-0.408	-0.02
0.009	0.028	0.024	0.014	-0.009	-0.098	0.032	0.347	-0.435	-0.017
-0.008	0.031	0.032	0.017	0.005	-0.297	0.032	0.697	-0.458	-0.013
-0.032	0.03	0.032	0.02	0.017	-0.3	0.046	0.846	-0.395	-0.021
-0.024	0.023	0.02	0.014	0.011	-0.194	0.085	0.656	-0.347	-0.025
0.023	0.02	0.017	0.003	0.001	-0.111	0.091	0.296	-0.321	-0.015
0.083	0.018	0.027	-0.002	-0.011	-0.094	0.059	0.072	-0.31	-0.006
0.108	0.015	0.027	0.006	-0.021	-0.093	0.043	0.195	-0.328	-0.015
0.072	0.014	0.021	0.015	-0.011	-0.051	0.025	0.296	-0.295	-0.02
0.036	0.012	0.026	0.003	0.014	-0.026	0.01	0.059	-0.242	-0.007
0.029	0.019	0.03	-0.014	0.029	-0.079	0.03	-0.137	-0.293	0.002
0.007	0.023	0.026	-0.005	0.019	-0.126	0.051	-0.054	-0.374	-0.004
-0.005	0.011	0.024	0.01	-0.011	-0.037	0.052	0.094	-0.324	-0.008
0.02	0.007	0.022	0.005	-0.037	0.095	0.018	0.215	-0.218	-0.001
0.037	0.014	0.016	0.002	-0.035	0.051	0.003	0.264	-0.247	0.002
0.058	0.01	0.014	0.015	-0.022	-0.03	0.051	0.192	-0.376	0
0.084	0.001	0.013	0.013	-0.016	0.065	0.026	0.148	-0.446	0.009
0.058	0.002	0.007	0.002	-0.014	0.09	-0.031	0.168	-0.409	0.013
0.011	0.006	0.001	0.011	-0.011	-0.09	0.013	0.128	-0.358	0.004
0.005	0.006	0.002	0.013	-0.002	-0.171	0.033	0.081	-0.382	0.007
0.021	0.004	0.006	-0.001	0.001	-0.088	0.008	0.106	-0.41	0.021
0.014	0.002	0.006	-0.003	-0.009	-0.111	0.018	0.209	-0.435	0.021
-0.016	0.01	0.007	0.01	-0.027	-0.239	0.022	0.436	-0.497	0.01
-0.036	0.017	0.015	0.016	-0.038	-0.224	0.03	0.706	-0.477	0.007
-0.038	0.006	0.021	0.006	-0.032	-0.066	0.041	0.713	-0.413	0.007
-0.023	0.006	0.02	0.002	-0.018	0.019	0.045	0.478	-0.388	0
0.001	0.018	0.019	0.009	-0.008	-0.096	0.074	0.367	-0.306	0.001
0.014	0.014	0.014	0	-0.005	-0.345	0.088	0.329	-0.225	0.008
0.016	0.006	0.001	-0.008	-0.007	-0.503	0.057	0.219	-0.167	0.001
0.003	0.005	0.001	0.01	-0.012	-0.506	0.018	0.165	-0.124	-0.009
-0.039	-0.001	0	0.017	-0.016	-0.545	0.015	0.163	-0.446	-0.004
-0.089	-0.003	-0.01	-0.003	-0.016	-0.674	0.067	0.212	-0.846	-0.006
-0.114	-0.006	-0.009	-0.004	-0.021	-0.742	0.115	0.369	-0.677	-0.013
-0.111	-0.022	-0.005	0.015	-0.016	-0.616	0.104	0.578	-0.493	-0.008
-0.077	-0.025	-0.003	0.01	0.011	-0.311	0.064	0.685	-0.701	-0.005
-0.04	-0.004	0.013	-0.007	0.021	-0.035	0.031	0.55	-0.705	-0.01
-0.023	0.013	0.04	0.002	-0.003	0.075	0.023	0.335	-0.295	-0.013
-0.007	0.005	0.053	0.017	-0.015	0.18	0.071	0.264	0.047	0.001
0.001	-0.005	0.04	0.01	0.007	0.398	0.109	0.248	-0.084	0.024
-0.007	0.005	0.028	0.004	0.027	0.555	0.072	0.198	-0.372	0.018
-0.003	0.012	0.028	0.01	0.009	0.533	0.028	0.146	-0.439	0.005
0.003	0.003	0.029	0.007	-0.019	0.472	0.014	0.105	-0.451	0.014
0.001	0.009	0.033	-0.004	-0.016	0.443	0.001	0.142	-0.455	0.015
0.017	0.023	0.036	0	-0.003	0.351	-0.012	0.221	-0.412	-0.002
0.042	0.021	0.036	0.012	-0.011	0.244	0.004	0.236	-0.435	-0.001
0.04	0.017	0.041	0.007	-0.018	0.247	0.017	0.31	-0.419	0.005
0.031	0.012	0.039	-0.005	-0.011	0.267	-0.01	0.548	-0.271	-0.011
0.052	0.005	0.029	-0.007	-0.008	0.263	-0.001	0.701	-0.209	-0.027
0.089	0.005	0.029	-0.008	-0.003	0.372	0.059	0.595	-0.419	-0.024
0.098	0.006	0.028	-0.003	0.01	0.506	0.079	0.388	-0.741	-0.027
0.076	0.004	0.015	0.007	0.01	0.493	0.046	0.179	-0.762	-0.029
0.04	0.005	0.007	0.005	0.002	0.402	0.006	0.112	-0.437	-0.006
0.008	0.006	0.009	-0.001	0.006	0.363	-0.015	0.356	-0.173	0.022
0.003	-0.002	0.006	0.002	0.01	0.434	0.011	0.605	-0.171	0.021
0.028	-0.008	0.003	0.006	0	0.555	0.054	0.591	-0.28	0.009
0.077	-0.008	0.009	0.012	-0.004	0.662	0.041	0.513	-0.366	0.01
0.086	-0.009	0.008	0.016	0.005	0.702	0.018	0.449	-0.404	0.008
0.003	-0.005	0.009	0.006	0.017	0.478	0.062	0.315	-0.389	-0.004
-0.077	0.007	0.028	0	0.019	0.041	0.1	0.193	-0.381	-0.005
-0.09	0.005	0.037	0.014	0.007	-0.222	0.064	0.122	-0.387	0.001
-0.091	-0.006	0.026	0.012	-0.014	-0.242	-0.008	0.095	-0.31	-0.009
-0.082	-0.002	0.014	-0.001	-0.039	-0.194	-0.041	0.196	-0.211	-0.025
-0.043	0.009	0.013	0.003	-0.058	-0.06	-0.033	0.334	-0.213	-0.022
-0.021	0.006	0.013	0.008	-0.085	0.072	-0.027	0.396	-0.293	-0.027
-0.024	0.006	0.006	0.01	-0.108	0.164	0.013	0.457	-0.35	-0.038
-0.024	0.007	-0.003	0.024	-0.122	0.327	0.067	0.489	-0.294	-0.029
-0.031	-0.004	-0.004	0.025	-0.159	0.019	0.069	0.44	-0.211	-0.025
-0.044	0	0	0.007	-0.148	-0.73	0.063	0.365	-0.243	-0.029
-0.052	0.021	0.009	0.004	0.004	-0.85	0.062	0.267	-0.342	-0.008
-0.047	0.028	0.023	0.014	0.15	-0.512	0.021	0.211	-0.487	0.022
-0.024	0.024	0.029	0.012	0.135	-0.426	-0.016	0.272	-0.647	0.033
-0.005	0.025	0.029	0.005	0.053	-0.449	0.058	0.359	-0.651	0.023
-0.005	0.022	0.03	0.01	0.015	-0.506	0.13	0.381	-0.51	0.015
-0.015	0.016	0.032	0.013	0.009	-0.608	0.058	0.357	-0.385	0.013
-0.017	0.018	0.032	0.006	0.007	-0.637	0.015	0.319	-0.351	0.004
-0.009	0.028	0.034	0.009	-0.001	-0.636	0.069	0.289	-0.487	-0.004
-0.015	0.026	0.037	0.019	-0.006	-0.626	0.068	0.27	-0.635	0.006
-0.011	0.004	0.032	0.008	-0.004	-0.555	0.021	0.251	-0.551	0.013
0.033	-0.009	0.024	-0.008	-0.001	-0.477	0.031	0.275	-0.418	-0.003
0.062	-0.002	0.024	-0.006	-0.001	-0.44	0.066	0.361	-0.385	-0.013
0.047	0.001	0.022	0	-0.002	-0.384	0.046	0.423	-0.352	-0.002
0.024	-0.002	0.013	0.002	0.005	-0.263	-0.001	0.428	-0.28	0.002
0.008	-0.001	0.01	0.013	0.017	-0.146	0.003	0.44	-0.2	-0.007
0.003	-0.002	0.018	0.016	0.028	-0.103	0.048	0.425	-0.249	-0.007
0.009	-0.005	0.034	0.003	0.032	-0.081	0.051	0.401	-0.407	-0.001
0.027	0.002	0.035	0	0.025	-0.107	0.032	0.47	-0.476	0
0.062	0.019	0.021	0.005	0	-0.312	0.063	0.576	-0.432	-0.006
0.088	0.023	0.018	0	-0.031	-0.529	0.087	0.708	-0.383	-0.006
0.09	0.016	0.02	-0.002	-0.029	-0.487	0.055	0.81	-0.433	0.006
0.065	0.016	0.012	0.004	0.01	-0.327	0.036	0.64	-0.556	0.009
0.011	0.012	0.005	0.01	0.013	-0.304	0.039	0.357	-0.533	0.001
0.001	-0.006	0	0.012	-0.027	-0.351	-0.001	0.356	-0.383	-0.001
0.043	-0.013	-0.012	0.007	-0.046	-0.281	-0.037	0.506	-0.339	-0.001
0.041	-0.005	-0.014	0.006	-0.049	-0.118	-0.004	0.467	-0.326	-0.008
-0.007	-0.002	-0.004	0.011	-0.072	-0.004	0.037	0.277	-0.261	-0.012
-0.044	-0.001	0.001	0.007	-0.117	0.051	0.039	0.069	-0.24	-0.008
-0.053	-0.002	-0.004	-0.003	-0.136	0.091	0.046	-0.073	-0.282	-0.003
-0.037	-0.004	0.004	0	-0.059	0.094	0.067	-0.007	-0.405	0.004
-0.028	0.003	0.031	0.004	0.064	0.102	0.067	0.146	-0.503	0.018
-0.031	0.014	0.04	-0.007	0.098	-0.012	0.063	0.17	-0.457	0.024
-0.034	0.017	0.015	-0.005	0.049	-0.368	0.104	0.157	-0.399	0.005
-0.03	0.004	0.005	0.014	0.002	-0.52	0.117	0.177	-0.383	-0.013
0.039	-0.003	0.024	0.013	-0.028	-0.235	0.05	0.176	-0.378	-0.013
0.122	0.009	0.025	-0.001	-0.046	0.009	0.024	0.202	-0.471	-0.041
0.077	0.011	-0.002	-0.005	-0.072	0.094	0.054	0.235	-0.682	-0.099
-0.066	0.007	-0.022	0.004	-0.127	0.2	0.069	0.218	-0.764	-0.116
-0.148	0.013	-0.013	0.011	-0.137	0.07	0.081	0.198	-0.594	-0.086
-0.112	0.017	0.002	0	-0.052	-0.124	0.08	0.161	-0.484	-0.064
-0.031	0.013	-0.007	-0.001	0.014	0.121	0.047	0.104	-0.454	-0.057
0.014	0.004	-0.022	0.011	-0.003	0.432	-0.004	0.211	-0.289	-0.021
0.039	-0.005	-0.016	0.008	0.003	0.388	-0.031	0.561	-0.186	0.04
0.06	-0.01	-0.005	0.007	0.081	0.296	-0.002	0.927	-0.214	0.085
0.032	-0.003	0	0.021	0.14	0.345	0.038	1.081	-0.199	0.108
-0.008	0.007	0.005	0.029	0.11	0.427	0.056	0.987	-0.207	0.108
0.008	0.005	-0.002	0.021	0.044	0.489	0.047	0.701	-0.312	0.071
0.022	0.001	-0.013	-0.005	0	0.522	0.028	0.379	-0.358	0.017
-0.033	-0.001	0.004	-0.038	-0.019	0.52	0.049	0.173	-0.324	-0.007
-0.066	-0.007	0.031	-0.045	-0.017	0.302	0.068	0.084	-0.4	0.005
-0.013	-0.012	0.036	-0.02	-0.012	-0.193	0.024	0.115	-0.548	0.011
0.025	-0.009	0.036	0.015	-0.018	-0.525	-0.005	0.257	-0.551	-0.006
0.001	0	0.044	0.041	-0.025	-0.472	0	0.329	-0.416	-0.023
-0.043	0.006	0.046	0.052	-0.012	-0.384	-0.017	0.261	-0.32	-0.042
-0.069	0.013	0.046	0.053	0.018	-0.442	-0.009	0.175	-0.296	-0.072
-0.044	0.023	0.058	0.05	0.023	-0.442	0.036	0.091	-0.287	-0.079
-0.011	0.023	0.065	0.043	-0.002	-0.267	0.036	0.047	-0.308	-0.035
-0.01	0.011	0.046	0.028	-0.029	-0.069	0.02	0.097	-0.352	0.032
0	0.005	0.034	0.016	-0.039	0.091	0.044	0.105	-0.386	0.08
0.023	0.01	0.041	0.016	-0.032	0.277	0.053	0.102	-0.428	0.092
0.024	0.012	0.044	0.023	-0.025	0.388	0.036	0.17	-0.462	0.066
0.005	0.013	0.038	0.053	-0.013	0.316	0.072	0.136	-0.42	0.037
-0.014	0.021	0.026	0.088	0.028	0.131	0.096	0.082	-0.278	0.007
-0.011	0.022	0.015	0.087	0.067	0.006	0.039	0.231	-0.213	-0.058
0	0.012	0.017	0.073	0.061	0.072	0.022	0.529	-0.322	-0.119
0.003	0.003	0.01	0.045	0.021	0.23	0.049	0.796	-0.369	-0.119
0.023	-0.001	-0.008	-0.021	-0.005	0.287	0.039	0.697	-0.337	-0.064
0.05	0.007	-0.008	-0.06	0.003	0.227	0.035	0.303	-0.399	0.003
0.05	0.017	-0.001	-0.054	0.016	0.154	0.027	0.135	-0.44	0.007
0.049	0.005	-0.006	-0.071	0.004	0.096	0.008	0.208	-0.373	-0.031
0.066	-0.008	-0.005	-0.094	-0.015	-0.018	0.002	0.251	-0.302	0.006
0.067	0.003	0.008	-0.088	-0.029	-0.184	-0.011	0.25	-0.293	0.088
0.051	0.011	0.021	-0.076	-0.039	-0.294	0	0.23	-0.323	0.082
0.047	0.002	0.035	-0.063	-0.046	-0.343	0.03	0.21	-0.357	0.02
0.048	0.011	0.044	-0.042	-0.059	-0.362	0.029	0.227	-0.391	0.001
0.041	0.032	0.036	-0.02	-0.082	-0.344	0.027	0.252	-0.409	-0.008
0.017	0.036	0.022	0.006	-0.078	-0.291	0.046	0.241	-0.459	-0.045
-0.022	0.026	0.024	0.029	-0.013	-0.155	0.054	0.222	-0.532	-0.062
-0.046	0.02	0.032	0.043	0.051	0.054	0.033	0.246	-0.496	-0.058
-0.046	0.026	0.032	0.064	0.021	0.241	0.034	0.358	-0.368	-0.061
-0.047	0.033	0.033	0.077	-0.071	0.32	0.061	0.554	-0.276	-0.025
-0.051	0.02	0.028	0.062	-0.143	0.204	0.067	0.693	-0.238	0.022
-0.049	0.006	0.019	0.043	-0.16	0.004	0.088	0.7	-0.244	-0.015
-0.041	0.01	0.016	0.034	-0.065	-0.075	0.108	0.71	-0.287	-0.077
-0.022	0.015	0.006	0.015	0.08	-0.104	0.081	0.788	-0.325	-0.055
-0.011	0.015	-0.006	-0.017	0.119	-0.182	0.065	0.744	-0.349	0
-0.015	0.017	-0.01	-0.047	0.056	-0.262	0.07	0.438	-0.393	0.002
-0.011	0.013	-0.012	-0.067	-0.004	-0.378	0.029	0.061	-0.436	-0.007
-0.007	0.002	-0.009	-0.071	0.003	-0.48	-0.021	-0.149	-0.432	0.035
-0.019	0.005	-0.007	-0.045	0.051	-0.377	-0.009	-0.174	-0.406	0.089
-0.028	0.012	0	0.009	0.04	-0.184	0.028	-0.088	-0.402	0.09
-0.026	0.004	0.017	0.041	-0.029	-0.126	0.056	0.079	-0.386	0.04
-0.025	0.001	0.024	0.026	-0.057	-0.081	0.092	0.282	-0.367	-0.023
-0.017	0.013	0.014	0.008	-0.041	0.04	0.103	0.406	-0.442	-0.079
0	0.009	0.008	0.007	-0.037	0.191	0.07	0.436	-0.567	-0.077
0.002	0	0.015	0.006	-0.05	0.357	-0.021	0.477	-0.614	0.017
-0.003	0.012	0.011	0.022	-0.046	0.325	-0.089	0.551	-0.61	0.109
-0.006	0.015	0.003	0.058	0.004	0.047	-0.044	0.58	-0.555	0.105
-0.01	0	0.007	0.072	0.072	-0.197	0.003	0.491	-0.441	0.097
-0.003	-0.002	0.012	0.056	0.058	-0.351	0.036	0.34	-0.419	0.174
0.004	0.007	0.01	0.033	-0.038	-0.435	0.097	0.243	-0.436	0.257
0	0.014	0.011	0.002	-0.079	-0.277	0.085	0.247	-0.346	0.275
0.006	0.019	0.021	-0.041	-0.023	-0.032	0.036	0.408	-0.25	0.203
0.016	0.014	0.03	-0.066	0.02	0.005	0.041	0.652	-0.255	0.082
0.005	0.001	0.028	-0.053	-0.002	-0.046	0.058	0.834	-0.381	0.087
0.001	0	0.026	-0.032	-0.016	-0.031	0.059	0.979	-0.486	0.202
0.021	0.009	0.024	-0.02	0.016	0.017	0.069	1.084	-0.422	0.2
0.041	0.015	0.017	-0.005	0.049	0.048	0.063	1.045	-0.377	0.041
0.041	0.01	0.016	0.007	0.031	0.01	0.027	0.824	-0.443	-0.188
0.031	-0.003	0.023	0.005	-0.012	0.023	0.006	0.445	-0.416	-0.363
0.021	-0.005	0.018	-0.007	-0.015	0.136	0.023	0.056	-0.273	-0.367
0.01	0.006	0.01	-0.023	0.021	0.15	0.067	-0.177	-0.251	-0.254
0.003	0.007	0.015	-0.053	0.048	0.13	0.078	-0.274	-0.409	-0.136
0.007	0	0.02	-0.094	0.011	0.223	0.03	-0.275	-0.519	-0.074
0.016	-0.001	0.011	-0.101	-0.073	0.227	0.009	-0.198	-0.477	-0.088
0.022	0.001	0.01	-0.058	-0.112	0.033	0.042	-0.124	-0.396	-0.147
0.021	0	0.017	-0.022	-0.092	-0.168	0.054	0.007	-0.418	-0.198
0.009	0.004	0.013	-0.036	-0.064	-0.283	0.019	0.272	-0.489	-0.179
-0.011	0.011	0.003	-0.014	-0.042	-0.333	-0.005	0.529	-0.455	-0.111
-0.016	0.005	0.008	0.106	-0.039	-0.34	-0.003	0.583	-0.45	-0.102
-0.007	-0.006	0.019	0.209	-0.068	-0.328	-0.005	0.457	-0.532	-0.09
-0.004	-0.004	0.016	0.211	-0.085	-0.264	0.004	0.431	-0.498	0.058
-0.006	0.006	0.016	0.2	-0.062	-0.186	0.022	0.642	-0.354	0.231
-0.006	0.005	0.03	0.205	-0.011	-0.186	0.022	0.813	-0.258	0.239
-0.006	0	0.037	0.161	0.089	-0.216	0.013	0.665	-0.271	0.097
-0.003	0.008	0.032	0.081	0.175	-0.216	0.012	0.307	-0.314	-0.048
-0.002	0.007	0.023	0.005	0.138	-0.223	0.022	-0.063	-0.255	-0.11
0.002	-0.008	0.017	-0.058	0.042	-0.174	0.048	-0.279	-0.152	-0.101
0.005	-0.01	0.019	-0.097	-0.009	-0.001	0.041	-0.169	-0.167	-0.076
-0.01	-0.002	0.027	-0.106	-0.02	0.148	0.003	0.074	-0.272	-0.07
-0.033	-0.006	0.032	-0.103	0.001	0.209	0.025	0.224	-0.359	-0.06
-0.031	-0.011	0.021	-0.082	0.037	0.259	0.069	0.377	-0.469	-0.036
-0.015	-0.006	0.005	-0.021	0.041	0.231	0.057	0.49	-0.546	-0.021
-0.015	-0.001	0.015	0.041	0.016	0.112	0.056	0.435	-0.488	-0.014
-0.018	-0.006	0.027	0.062	-0.011	0.046	0.062	0.281	-0.471	-0.01
-0.011	-0.008	0.021	0.072	-0.036	0.06	0.032	0.133	-0.547	-0.032
-0.008	0.004	0.017	0.093	-0.05	0.081	0.024	0.121	-0.516	-0.062
-0.011	0.01	0.018	0.086	-0.072	0.077	0.036	0.371	-0.379	-0.067
-0.009	0.006	0.018	0.036	-0.119	0.039	0.039	0.706	-0.263	-0.046
-0.013	0.004	0.02	-0.011	-0.114	-0.008	0.044	0.879	-0.203	0.027
-0.021	0	0.012	-0.049	-0.016	-0.025	0.03	0.765	-0.2	0.158
-0.008	-0.001	0.005	-0.101	0.06	-0.039	0.026	0.277	-0.294	0.234
0.009	0.01	0.013	-0.135	0.026	-0.07	0.052	-0.167	-0.438	0.215
0.007	0.013	0.017	-0.112	-0.036	-0.079	0.073	-0.161	-0.539	0.253
-0.003	0.008	0.012	-0.058	-0.063	-0.058	0.099	0.036	-0.597	0.372
-0.006	0.007	0.013	-0.011	-0.075	-0.05	0.096	0.315	-0.504	0.318
0.001	0.01	0.01	0.014	-0.063	-0.041	0.042	0.631	-0.293	-0.043
0.007	0.009	0.006	0.015	-0.019	-0.019	0.016	0.616	-0.252	-0.434
0.003	0.004	0.021	0.008	0.017	0.003	0.031	0.461	-0.352	-0.502
0.004	0.007	0.032	0.014	0.029	0.029	0.033	0.577	-0.414	-0.295
0.013	0.016	0.024	0.033	0.032	0.017	0.012	0.584	-0.51	-0.113
0.01	0.01	0.013	0.061	0.047	-0.037	0.016	0.267	-0.585	-0.047
-0.006	-0.007	0.01	0.079	0.072	-0.064	0.056	0.073	-0.537	-0.001
-0.01	-0.008	0.018	0.06	0.063	-0.041	0.066	0.044	-0.488	0.081
0.002	0.005	0.025	0.022	0.022	-0.013	0.045	-0.019	-0.43	0.201
0.007	0.001	0.02	-0.001	-0.011	-0.011	0.037	0.055	-0.289	0.285
0.003	-0.003	0.018	-0.012	-0.023	-0.009	0.005	0.311	-0.216	0.254
0.006	0.015	0.016	-0.007	-0.032	0.002	-0.033	0.491	-0.312	0.206
0.01	0.022	0.009	0.028	-0.041	0.018	-0.007	0.531	-0.416	0.192
0.006	0.011	0.008	0.059	-0.024	0.043	0.049	0.676	-0.378	0.111
-0.002	0.009	0.017	0.07	0.002	0.005	0.064	0.822	-0.349	-0.029
-0.006	0.01	0.019	0.082	-0.007	-0.109	0.033	0.607	-0.448	-0.131
-0.004	0.007	0.017	0.075	-0.051	-0.187	0.002	0.265	-0.477	-0.141
0.006	0.013	0.021	0.018	-0.07	-0.236	0.03	0.16	-0.296	-0.086
0.012	0.024	0.024	-0.044	-0.04	-0.343	0.066	0.176	-0.11	-0.04
0.007	0.02	0.021	-0.071	0.003	-0.396	0.042	0.229	-0.14	-0.027
0.002	0.007	0.018	-0.075	0.055	-0.3	0.044	0.361	-0.261	-0.058
0.002	0.007	0.016	-0.064	0.098	-0.201	0.069	0.358	-0.317	-0.097
0.005	0.016	0.013	-0.045	0.071	-0.193	0.042	0.15	-0.347	-0.06
0.006	0.015	0.013	-0.026	0.001	-0.199	0.045	0.144	-0.38	0.012
0.008	0.008	0.013	-0.011	-0.046	-0.159	0.066	0.297	-0.419	-0.014
0.016	0.014	0.014	-0.009	-0.057	-0.051	0.046	0.143	-0.438	-0.106
0.01	0.027	0.01	-0.012	-0.031	0.025	0.042	-0.021	-0.385	-0.124
0.003	0.02	0.007	-0.022	0.012	-0.055	0.046	0.28	-0.324	-0.069
0.006	0.009	0.011	-0.026	0.022	-0.163	0.052	0.621	-0.299	-0.031
-0.002	0.012	0.013	0.001	-0.011	-0.118	0.026	0.55	-0.282	-0.024
-0.008	0.009	0.016	0.021	-0.037	-0.02	-0.014	0.387	-0.318	0.002
0.005	-0.001	0.02	0.01	-0.039	-0.009	0.036	0.456	-0.392	0.042
0.007	0.008	0.013	0.007	-0.045	-0.004	0.092	0.573	-0.449	0.022
0	0.011	0.009	0.016	-0.043	0.113	0.092	0.529	-0.489	-0.055
0.005	0.004	0.015	0.019	-0.029	0.229	0.081	0.433	-0.509	-0.096
0.006	0.011	0.012	0.013	-0.021	0.184	0.053	0.372	-0.554	-0.089
-0.002	0.016	0.007	0.01	-0.018	0.072	0.073	0.29	-0.604	-0.074
-0.005	0.006	0.009	0.011	-0.007	0.024	0.125	0.257	-0.537	-0.058
-0.006	0.004	0.009	0.005	-0.001	-0.007	0.108	0.278	-0.323	-0.057
-0.003	0.013	0.008	0.004	-0.016	-0.063	0.074	0.216	-0.188	-0.064
0.004	0.015	0.009	0.012	-0.028	-0.114	0.061	0.145	-0.367	-0.042
0.003	0.009	0.02	0.01	-0.019	-0.154	0.047	0.166	-0.616	-0.011
-0.003	0.009	0.026	0.003	-0.006	-0.162	0.06	0.164	-0.608	0.003
0.002	0.013	0.019	0.009	-0.01	-0.173	0.052	0.129	-0.468	0.032
0.003	0.008	0.023	0.009	-0.025	-0.198	-0.008	0.185	-0.447	0.066
-0.005	0.007	0.032	-0.004	-0.037	-0.092	-0.014	0.307	-0.52	0.06
-0.008	0.012	0.024	-0.006	-0.05	0.098	0.031	0.379	-0.524	0.046
-0.008	0.006	0.018	-0.002	-0.053	0.156	0.041	0.379	-0.392	0.059
-0.006	-0.007	0.028	-0.006	-0.029	0.152	0.017	0.34	-0.064	0.049
0.001	-0.006	0.032	0	-0.008	0.182	-0.004	0.228	0.154	0
0.004	0.001	0.026	0.017	-0.026	0.162	0.003	0.073	-0.082	-0.025
-0.002	0.002	0.024	0.022	-0.058	0.103	0.031	0.062	-0.3	-0.003
-0.003	0.002	0.026	0.013	-0.063	0.064	0.003	0.269	-0.254	0.026
0.008	0.007	0.022	0.011	-0.054	-0.03	-0.058	0.459	-0.316	0.049
0.01	0.014	0.02	0.024	-0.079	-0.189	-0.012	0.439	-0.477	0.073
0.006	0.013	0.019	0.025	-0.133	-0.287	0.074	0.342	-0.52	0.063
0.003	0.003	0.011	0.003	-0.097	-0.327	0.037	0.28	-0.421	-0.013
-0.003	-0.005	0.002	-0.004	0.071	-0.376	-0.035	0.181	-0.354	-0.093
-0.003	-0.004	0	0.009	0.199	-0.344	-0.021	0.127	-0.423	-0.117
0	0	0.002	0.01	0.189	-0.183	0.032	0.236	-0.494	-0.095
0.003	-0.004	0.012	0.007	0.129	-0.023	0.094	0.365	-0.508	-0.037
0.006	-0.005	0.022	0.01	0.061	-0.001	0.117	0.41	-0.464	0.044
0.001	0.001	0.017	0.009	-0.026	-0.097	0.047	0.478	-0.389	0.099
0	0	0.012	0.009	-0.09	-0.13	0.022	0.592	-0.368	0.121
0.009	-0.002	0.021	0.015	-0.096	-0.039	0.09	0.689	-0.37	0.117
0.006	0	0.032	0.021	-0.05	0.024	0.067	0.753	-0.36	0.102
-0.006	0	0.039	0.019	0.005	0	-0.01	0.713	-0.329	0.131
-0.006	0.009	0.029	0.015	0.028	-0.004	0.023	0.501	-0.307	0.186
0.002	0.014	0.012	0.013	0.026	0.047	0.054	0.221	-0.411	0.172
0.005	0.01	0.016	0.006	0.032	0.046	0.023	0.086	-0.528	0.095
0	0.013	0.018	0	0.042	-0.067	0.05	0.195	-0.511	0.048
-0.004	0.012	0.012	0.007	0.032	-0.183	0.092	0.443	-0.488	0.071
0.001	0.006	0.017	0.018	0.015	-0.223	0.091	0.636	-0.497	0.122
0	0.011	0.022	0.011	0.013	-0.231	0.07	0.657	-0.478	0.094
-0.005	0.017	0.016	0.004	0.013	-0.251	0.021	0.536	-0.502	-0.054
0.002	0.016	0.016	0.017	-0.006	-0.231	-0.005	0.378	-0.534	-0.18
0.006	0.011	0.026	0.018	-0.023	-0.092	0.007	0.287	-0.444	-0.187
0.001	0.002	0.023	0.001	-0.029	0.096	-0.003	0.321	-0.344	-0.146
0.001	0.005	0.014	-0.003	-0.032	0.177	-0.026	0.37	-0.358	-0.115
-0.002	0.012	0.008	0.005	-0.035	0.159	-0.022	0.323	-0.37	-0.099
-0.004	0.006	0.005	0.01	-0.036	0.145	-0.005	0.261	-0.307	-0.099
0.002	0.001	0.015	0.012	-0.028	0.11	0.001	0.259	-0.249	-0.092
0.009	0	0.025	0.009	-0.019	-0.005	0.006	0.284	-0.289	-0.064
0.009	0.001	0.024	0.001	-0.019	-0.108	0.019	0.293	-0.416	-0.026
-0.001	0.008	0.022	-0.002	-0.008	-0.114	0.015	0.276	-0.455	-0.014
-0.012	0.007	0.013	0.001	-0.001	-0.088	-0.004	0.262	-0.352	-0.036
-0.011	-0.006	0.007	0.005	-0.01	-0.09	0.03	0.267	-0.334	-0.048
-0.004	-0.002	0.012	0.003	-0.005	-0.074	0.099	0.275	-0.43	-0.049
-0.002	0.02	0.016	0.001	-0.002	-0.008	0.095	0.28	-0.435	-0.055
-0.003	0.02	0.015	0.005	-0.014	0.074	0.044	0.285	-0.385	-0.036
-0.003	0.005	0.017	0.008	-0.01	0.1	0.027	0.294	-0.465	-0.017
-0.005	0.004	0.011	0.002	-0.003	0.044	0.036	0.304	-0.569	-0.026
-0.003	0.002	0.003	0.002	0.014	-0.029	0.042	0.309	-0.469	-0.021
0.004	-0.01	0.01	0.006	0.044	-0.06	0.034	0.315	-0.332	0.001
0.001	-0.008	0.023	0.002	0.036	-0.073	0.036	0.326	-0.315	0.001
0	0.006	0.02	-0.001	-0.01	-0.086	0.062	0.327	-0.249	-0.01
0.006	0.005	0.016	0.005	-0.053	-0.069	0.078	0.33	-0.196	-0.005
-0.002	0	0.019	0.012	-0.077	-0.042	0.065	0.339	-0.327	0.012
-0.011	0.008	0.013	0.013	-0.066	-0.005	0.045	0.338	-0.46	0.017
-0.005	0.007	0.006	0.009	-0.044	0.046	0.056	0.33	-0.433	0.01
-0.006	-0.004	0.011	0.008	-0.041	0.015	0.068	0.331	-0.384	0.019
-0.012	-0.002	0.014	0.011	-0.031	-0.067	0.064	0.342	-0.412	0.03
-0.009	0.006	0.015	0.012	0.01	-0.092	0.065	0.343	-0.43	0.018
-0.005	0.009	0.022	0.009	0.05	-0.07	0.046	0.331	-0.425	0.01
-0.008	0.016	0.028	-0.002	0.047	-0.049	0.018	0.335	-0.438	0.022
-0.009	0.018	0.019	-0.006	0.017	-0.067	0.024	0.343	-0.437	0.028
-0.008	0.012	0.009	0	-0.003	-0.082	0.037	0.332	-0.423	0.017
-0.002	0.009	0.016	0.007	-0.014	-0.045	0	0.327	-0.392	0.009
0.001	0.012	0.017	0.01	-0.018	-0.017	-0.029	0.332	-0.348	0.01
-0.005	0.016	0.006	0.002	-0.014	-0.044	0.022	0.325	-0.33	0.007
-0.011	0.015	0.017	-0.005	-0.017	-0.064	0.05	0.325	-0.373	0.009
-0.004	0.009	0.03	-0.001	-0.033	-0.054	0.031	0.335	-0.414	0.011
0.003	0.006	0.024	0	-0.043	-0.078	0.048	0.336	-0.37	-0.003
-0.004	0.013	0.018	0.005	-0.045	-0.109	0.051	0.332	-0.33	-0.023
-0.008	0.019	0.013	0.014	-0.049	-0.09	0.028	0.331	-0.387	-0.024
0.002	0.008	0.01	0.002	-0.055	-0.074	0.015	0.33	-0.516	-0.006
0.012	0.002	0.014	-0.009	-0.059	-0.085	0.017	0.327	-0.551	-0.001
0.007	0.011	0.016	0.007	-0.05	-0.073	0.052	0.329	-0.408	-0.006
-0.006	0.008	0.02	0.019	-0.023	-0.042	0.074	0.334	-0.31	0.008
-0.007	0	0.02	0.006	0.017	-0.036	0.073	0.331	-0.259	0.027
0.001	0.009	0.013	0.001	0.046	-0.053	0.079	0.328	-0.151	0.015
0.012	0.009	0.014	0.014	0.037	-0.061	0.082	0.334	-0.184	-0.004
0.017	-0.007	0.017	0.017	0.013	-0.052	0.092	0.334	-0.363	0.006
0.012	-0.002	0.008	0.009	0.004	-0.041	0.038	0.334	-0.465	0.014
0.004	0.013	0.007	0.002	0.005	-0.042	-0.039	0.34	-0.39	-0.002
0	0.013	0.017	0	0.006	-0.054	0.011	0.338	-0.289	-0.004
0	0.005	0.016	0.004	0.006	-0.064	0.066	0.331	-0.365	0.006
-0.001	0.002	0.01	0.002	0.008	-0.053	0.031	0.333	-0.389	-0.004
-0.003	0.005	0.015	0.001	0.008	-0.022	0.014	0.335	-0.237	-0.014
-0.005	0.002	0.018	0.01	-0.002	-0.035	0	0.333	-0.225	-0.008
-0.002	0.003	0.016	0.011	-0.009	-0.085	-0.011	0.328	-0.354	-0.009
-0.001	0.012	0.02	0.014	0.002	-0.085	0.084	0.323	-0.423	-0.019
-0.003	0.012	0.023	0.018	0.009	-0.042	0.167	0.325	-0.462	-0.01
-0.001	0.003	0.02	0.008	-0.004	0	0.085	0.326	-0.464	0.005
-0.002	0.005	0.017	0.002	-0.019	0.001	0.014	0.326	-0.378	-0.005
-0.007	0.017	0.013	0.009	-0.022	-0.021	0.051	0.33	-0.374	-0.011
-0.009	0.014	0.013	0.01	-0.03	-0.009	0.037	0.332	-0.487	-0.002
-0.007	0	0.023	0	-0.037	-0.034	-0.004	0.328	-0.479	-0.007
-0.003	0.004	0.025	-0.004	-0.026	-0.11	0.017	0.325	-0.357	-0.017
0	0.012	0.023	0.007	-0.012	-0.111	-0.024	0.329	-0.314	-0.015
-0.002	0.005	0.028	0.014	-0.007	-0.086	-0.083	0.336	-0.434	-0.009
-0.008	0.002	0.025	0.01	-0.003	-0.122	0.004	0.341	-0.577	-0.005
-0.009	0.009	0.019	0.012	0.005	-0.128	0.087	0.337	-0.533	-0.009
-0.004	0.011	0.022	0.01	0.01	-0.086	0.041	0.33	-0.351	-0.011
-0.002	0.009	0.021	-0.001	0.006	-0.065	0.02	0.337	-0.298	-0.002
-0.005	0.007	0.009	-0.004	-0.006	-0.047	0.078	0.338	-0.428	-0.001
-0.007	0.007	0.006	0.004	-0.012	-0.024	0.088	0.33	-0.438	-0.004
-0.005	0.017	0.015	0.006	-0.014	-0.035	0.036	0.334	-0.312	0
0	0.023	0.015	0.007	-0.012	-0.061	0.021	0.343	-0.317	-0.007
0	0.014	0.006	0.011	0.005	-0.063	0.037	0.342	-0.412	-0.02
0	0.006	0.006	0.01	0.013	-0.054	0.043	0.339	-0.467	-0.011
0.007	0.009	0.013	0.008	0	-0.052	0.037	0.338	-0.508	0.008
0.006	0.016	0.017	0.014	-0.002	-0.054	0.017	0.337	-0.502	0.013
-0.004	0.017	0.022	0.025	0.009	-0.079	0.007	0.333	-0.384	0.01
-0.006	0.012	0.027	0.035	0.009	-0.093	0.027	0.334	-0.3	0.02
0.001	0.012	0.019	0.045	0.026	-0.065	0.065	0.341	-0.357	0.024
0.002	0.013	0.01	0.043	0.062	-0.041	0.074	0.335	-0.364	0.018
-0.001	0.005	0.018	0.026	0.05	-0.034	0.035	0.321	-0.277	0.026
0.001	0.001	0.027	0.014	-0.018	-0.04	0.034	0.323	-0.32	0.031
0.005	0.001	0.018	0.016	-0.067	-0.059	0.085	0.333	-0.499	0.003
0.009	0.004	0.007	0.012	-0.07	-0.054	0.072	0.333	-0.548	-0.027
0.016	0.006	0.01	-0.001	-0.054	-0.021	0.007	0.326	-0.443	-0.019
0.012	0.005	0.012	-0.01	-0.035	-0.004	-0.012	0.335	-0.41	-0.005
-0.005	0.004	0.012	-0.009	-0.025	0.007	0.016	0.349	-0.445	-0.008
-0.008	0.005	0.023	-0.003	-0.032	0.022	0.039	0.339	-0.396	0.003
0	-0.001	0.026	-0.006	-0.041	0.01	0.036	0.32	-0.335	0.031
0.001	-0.001	0.017	-0.016	-0.041	-0.014	0.038	0.326	-0.372	0.027
0.001	0.007	0.015	-0.022	-0.047	-0.029	0.056	0.333	-0.436	-0.022
0.004	0.001	0.021	-0.028	-0.062	-0.024	0.065	0.322	-0.438	-0.049
0.004	-0.003	0.031	-0.047	-0.05	0	0.081	0.317	-0.299	-0.027
-0.003	0.014	0.034	-0.057	-0.01	-0.01	0.064	0.319	-0.147	-0.017
-0.005	0.024	0.022	-0.065	0.003	-0.042	-0.001	0.318	-0.208	-0.023
0.006	0.019	0.017	-0.089	-0.008	-0.043	-0.019	0.329	-0.362	-0.007
0.008	0.017	0.027	-0.065	0.002	-0.039	-0.007	0.338	-0.488	0.006
0.001	0.023	0.027	0.026	0.023	-0.05	0.014	0.332	-0.573	-0.002
0.005	0.023	0.005	0.087	0.023	-0.048	0.067	0.332	-0.518	0.004
0.006	0.012	-0.012	0.084	0.016	-0.042	0.083	0.34	-0.427	0.013
-0.005	0.006	-0.004	0.08	0.017	-0.053	0.055	0.338	-0.424	-0.001
-0.001	0.008	-0.001	0.086	0.012	-0.048	0.038	0.327	-0.421	-0.013
0.007	0.003	-0.008	0.075	0.004	-0.019	0.049	0.33	-0.381	-0.006
0.001	0.002	-0.001	0.043	0.004	-0.007	0.062	0.337	-0.345	-0.008
-0.003	0.011	0	0.007	-0.009	-0.017	0.053	0.334	-0.323	-0.013
0.009	0.008	-0.01	-0.015	-0.032	-0.027	0.048	0.331	-0.288	-0.003
0.016	-0.005	-0.008	-0.019	-0.033	-0.034	0.028	0.332	-0.271	0.003
0.005	-0.005	0	0.002	-0.027	-0.052	0.012	0.331	-0.348	-0.003
0.001	0.004	0.003	0.028	-0.048	-0.066	0.04	0.325	-0.425	0.002
0.01	0.004	0.004	0.027	-0.086	-0.066	0.05	0.325	-0.402	0.012
0.007	-0.008	0.008	0.027	-0.106	-0.064	0.051	0.329	-0.363	0.001
0.007	-0.012	0.017	0.055	-0.094	-0.064	0.078	0.322	-0.372	-0.02
0.021	-0.002	0.029	0.069	-0.056	-0.055	0.072	0.332	-0.389	-0.02
0.026	0.005	0.046	0.045	0.001	-0.022	0.054	0.395	-0.389	-0.003
0.023	0.013	0.056	0.003	0.064	0.014	0.055	0.495	-0.459	-0.004
0.026	0.019	0.043	-0.033	0.102	-0.022	0.04	0.562	-0.553	-0.024
0.029	0.013	0.029	-0.045	0.095	-0.084	0.015	0.563	-0.505	-0.025
0.03	0.012	0.031	-0.048	0.067	-0.083	-0.012	0.538	-0.415	-0.007
0.027	0.02	0.032	-0.051	0.036	-0.088	-0.02	0.46	-0.404	0
0.008	0.021	0.027	-0.048	-0.006	-0.113	0.017	0.314	-0.364	-0.005
-0.009	0.013	0.026	-0.043	-0.037	-0.073	0.039	0.205	-0.305	-0.002
-0.005	0.004	0.027	-0.038	-0.035	-0.049	0.008	0.174	-0.38	-0.002
0	0.008	0.025	-0.021	-0.031	-0.101	-0.01	0.193	-0.493	-0.01
-0.004	0.019	0.025	0	-0.037	-0.135	0.022	0.249	-0.475	-0.005
-0.009	0.015	0.024	0.007	-0.031	-0.185	0.046	0.302	-0.427	0.009
-0.008	0.015	0.021	0.015	-0.017	-0.25	0.036	0.308	-0.455	0.008
-0.003	0.03	0.026	0.024	-0.005	-0.197	0.057	0.28	-0.45	0.002
-0.005	0.025	0.037	0.01	0.002	-0.056	0.083	0.264	-0.335	0.007
-0.01	-0.023	0.037	-0.008	0.007	0.027	0.053	0.257	-0.257	0.001
-0.002	-0.064	0.025	-0.004	0.016	-0.007	0.046	0.244	-0.348	-0.006
0.002	-0.03	0.016	-0.003	0.018	-0.057	0.1	0.249	-0.459	0.005
-0.004	0.048	0.014	-0.007	-0.005	-0.046	0.138	0.262	-0.447	0.01
-0.002	0.075	0.002	0.002	-0.024	-0.014	0.119	0.251	-0.399	-0.002
0.005	0.017	-0.017	0.024	-0.017	0.059	0.086	0.235	-0.361	-0.016
0.008	-0.034	-0.016	0.042	-0.003	0.13	0.076	0.229	-0.251	-0.023
0.017	-0.006	-0.002	0.05	0.01	0.07	0.033	0.215	-0.191	-0.016
0.015	0.033	-0.008	0.059	0.013	-0.052	-0.009	0.209	-0.312	-0.009
-0.005	0.026	-0.029	0.063	0.008	-0.086	0.018	0.211	-0.328	-0.005
-0.019	0.006	-0.042	0.051	0.011	-0.051	0.046	0.217	-0.179	0.001
-0.023	-0.013	-0.05	0.043	0.024	-0.08	0.021	0.224	-0.244	-0.003
-0.028	-0.041	-0.054	0.041	0.03	-0.14	0.01	0.207	-0.517	-0.015
-0.02	-0.048	-0.041	0.018	0.017	-0.083	0.043	0.238	-0.633	-0.008
-0.002	-0.024	0.006	-0.013	-0.006	0.046	0.041	0.397	-0.521	0.018
-0.002	-0.015	0.058	-0.036	-0.035	0.094	0.002	0.609	-0.489	0.023
-0.01	-0.037	0.068	-0.055	-0.069	0.017	0.017	0.795	-0.541	0.02
-0.006	-0.063	0.054	-0.062	-0.096	-0.064	0.042	0.923	-0.376	0.04
0.002	-0.048	0.059	-0.052	-0.106	-0.067	0.003	0.943	-0.179	0.037
-0.003	0.033	0.06	-0.035	-0.094	-0.081	-0.027	0.794	-0.183	0.017
-0.012	0.11	0.052	-0.028	-0.063	-0.108	-0.008	0.525	-0.252	0.034
-0.021	0.102	0.061	-0.035	-0.023	-0.069	0.004	0.329	-0.342	0.042
-0.034	0.037	0.071	-0.034	0.012	-0.039	0.015	0.302	-0.448	0.018
-0.025	-0.021	0.064	-0.032	0.026	-0.078	0.041	0.355	-0.504	-0.006
-0.007	-0.018	0.035	-0.043	0.028	-0.11	0.048	0.366	-0.48	-0.038
-0.02	0.032	-0.001	-0.045	0.027	-0.098	0.047	0.234	-0.38	-0.059
-0.054	0.021	-0.018	-0.035	0.017	-0.111	0.051	0.034	-0.33	-0.045
-0.067	-0.044	-0.023	-0.009	0.005	-0.185	0.059	0.008	-0.361	-0.018
-0.048	-0.039	-0.029	0.047	0.006	-0.215	0.057	0.161	-0.305	-0.007
-0.033	0.012	-0.032	0.082	0.008	-0.143	0.038	0.279	-0.213	-0.012
-0.036	0.014	-0.021	0.071	-0.003	-0.071	0.023	0.322	-0.248	-0.012
-0.036	-0.019	-0.002	0.078	-0.008	-0.045	0.018	0.334	-0.392	-0.008
-0.033	-0.036	0.019	0.113	0.001	-0.008	0.023	0.321	-0.52	-0.014
-0.025	-0.048	0.047	0.118	-0.001	0.019	0.03	0.307	-0.521	-0.014
-0.007	-0.073	0.08	0.088	-0.013	-0.013	0.058	0.281	-0.467	-0.002
0.009	-0.09	0.094	0.044	-0.007	-0.027	0.063	0.223	-0.407	0.008
0.014	-0.089	0.08	-0.004	0.006	0.013	-0.007	0.177	-0.252	0.006
0.012	-0.066	0.068	-0.032	-0.004	0.024	0.026	0.18	-0.116	-0.005
0.003	-0.037	0.065	-0.035	-0.019	0.025	0.144	0.211	-0.176	-0.012
-0.011	-0.024	0.058	-0.037	-0.011	0.043	0.101	0.241	-0.348	-0.01
-0.022	-0.012	0.059	-0.027	0.002	0.013	0.005	0.254	-0.484	-0.011
-0.02	0.036	0.066	-0.001	-0.01	-0.031	-0.013	0.257	-0.537	-0.012
-0.011	0.129	0.045	0.01	-0.023	-0.049	-0.003	0.275	-0.513	-0.011
0.001	0.208	0.012	0.016	-0.016	-0.053	0.035	0.3	-0.544	-0.017
0.016	0.231	0.005	0.04	-0.017	-0.03	0.065	0.308	-0.659	-0.02
0.022	0.22	0.008	0.05	-0.027	-0.01	0.026	0.318	-0.621	-0.006
0.032	0.183	-0.001	0.037	-0.024	-0.025	-0.07	0.331	-0.439	0.004
0.053	0.125	-0.013	0.019	-0.021	-0.056	-0.09	0.344	-0.379	-0.006
0.058	0.068	-0.01	-0.006	-0.024	-0.078	0.023	0.384	-0.393	-0.005
0.045	0.034	0.033	-0.025	-0.02	-0.055	0.097	0.451	-0.337	0.013
0.031	0.012	0.121	-0.019	-0.013	0.011	0.063	0.509	-0.343	0.005
0.021	-0.057	0.134	-0.004	-0.004	0.037	0.026	0.531	-0.436	-0.007
0.025	-0.166	-0.012	0.013	0.006	-0.023	0	0.491	-0.467	0.011
0.022	-0.188	-0.134	0.035	0.011	-0.075	-0.02	0.434	-0.428	0.023
0.003	-0.084	-0.099	0.055	0.01	-0.074	0.004	0.457	-0.404	0.011
0.006	0.02	-0.045	0.056	-0.001	-0.082	0.081	0.51	-0.453	0.003
0.032	0.037	-0.041	0.023	-0.01	-0.104	0.161	0.486	-0.474	0.006
0.049	0.002	-0.022	-0.031	-0.013	-0.122	0.157	0.398	-0.373	0.008
0.06	-0.022	0.007	-0.065	-0.017	-0.148	0.09	0.373	-0.303	-0.006
0.075	-0.033	0.021	-0.063	-0.015	-0.199	0.078	0.515	-0.345	-0.019
0.08	-0.04	0.025	-0.043	-0.014	-0.265	0.081	0.555	-0.405	-0.009
0.069	-0.022	0.021	-0.021	-0.012	-0.213	-0.003	0.33	-0.405	-0.001
0.044	0.009	0.012	-0.007	-0.005	-0.037	-0.077	0.165	-0.325	-0.013
0.001	0.014	0.005	0.017	-0.003	0.04	-0.012	0.092	-0.273	-0.016
-0.043	0.005	-0.025	0.04	0.006	0.005	0.065	-0.011	-0.35	0.002
-0.059	0.004	-0.076	0.032	0.024	0.008	0.031	0.026	-0.443	0.011
-0.05	-0.019	-0.076	0.022	0.02	0.046	0.024	0.223	-0.409	0.004
-0.036	-0.038	-0.027	0.026	-0.001	0.068	0.093	0.377	-0.302	0.001
-0.015	0.038	-0.018	0	-0.016	0.044	0.092	0.405	-0.285	-0.001
0.008	0.135	-0.028	-0.037	-0.031	-0.007	0.045	0.36	-0.379	-0.008
0.007	0.113	0.062	-0.041	-0.04	-0.007	0.048	0.296	-0.386	-0.002
-0.011	0.04	0.222	-0.021	-0.027	0.012	0.044	0.255	-0.272	0.01
0.003	0.032	0.292	0.017	-0.008	-0.027	0.01	0.254	-0.292	0.004
0.037	0.071	0.244	0.056	-0.015	-0.093	-0.008	0.272	-0.516	-0.005
0.046	0.081	0.166	0.065	-0.034	-0.147	0.017	0.297	-0.647	0.001
0.039	0.012	0.097	0.052	-0.028	-0.173	0.057	0.307	-0.51	-0.001
0.019	-0.063	0.052	0.043	-0.007	-0.162	0.024	0.294	-0.356	-0.015
-0.01	-0.072	0.011	0.033	-0.003	-0.138	-0.022	0.295	-0.342	-0.013
-0.022	-0.08	-0.058	0.011	-0.002	-0.147	0.029	0.318	-0.355	0.005
-0.002	-0.106	-0.107	-0.002	0.01	-0.177	0.076	0.318	-0.35	0.01
0.028	-0.08	-0.108	0	0.01	-0.181	0.04	0.294	-0.308	0
0.035	-0.022	-0.116	-0.015	-0.007	-0.19	-0.001	0.29	-0.25	-0.004
0.015	0.021	-0.12	-0.045	-0.013	-0.231	0.007	0.301	-0.259	-0.002
-0.003	0.071	-0.08	-0.045	0.003	-0.258	0.048	0.281	-0.334	-0.004
-0.008	0.123	-0.034	-0.015	0.019	-0.21	0.078	0.275	-0.423	-0.005
-0.017	0.153	0.016	0.013	0.021	-0.036	0.081	0.4	-0.468	0
-0.036	0.147	0.103	0.028	0.007	0.122	0.07	0.589	-0.407	-0.003
-0.053	0.104	0.191	0.034	-0.002	0.051	0.07	0.689	-0.334	-0.015
-0.055	0.055	0.252	0.024	0.021	-0.094	0.065	0.764	-0.47	-0.016
-0.045	0.016	0.277	-0.002	0.06	-0.042	0.02	0.784	-0.623	-0.008
-0.053	-0.008	0.23	-0.018	0.072	0.121	-0.016	0.55	-0.449	-0.006
-0.073	-0.013	0.129	-0.01	0.057	0.169	0.011	0.222	-0.347	-0.009
-0.064	-0.023	0.079	0.01	0.033	0.102	0.057	0.068	-0.495	-0.006
-0.049	-0.036	0.02	0.02	0.007	0.068	0.049	0.065	-0.41	-0.002
-0.068	-0.023	-0.271	0.022	-0.006	0.074	-0.011	0.155	-0.233	-0.005
-0.097	-0.009	-0.624	0.03	-0.019	0.07	-0.007	0.276	-0.288	-0.006
-0.105	-0.011	-0.667	0.032	-0.048	0.098	0.068	0.354	-0.351	0.008
-0.101	-0.003	-0.478	0.015	-0.075	0.097	0.062	0.399	-0.367	0.017
-0.095	0.012	-0.212	0.009	-0.09	0.008	0.016	0.405	-0.448	0.009
-0.078	0.014	0.094	0.02	-0.088	-0.044	0.036	0.355	-0.477	-0.001
-0.054	-0.01	0.198	0.016	-0.068	-0.001	0.03	0.292	-0.371	-0.008
-0.048	-0.07	0.088	0.006	-0.07	0.023	-0.004	0.247	-0.266	-0.02
-0.055	-0.143	0.144	0.002	-0.103	-0.016	0.036	0.224	-0.295	-0.019
-0.037	-0.177	0.372	-0.016	-0.114	-0.041	0.092	0.228	-0.382	-0.008
-0.005	-0.136	0.444	-0.047	-0.093	0.013	0.086	0.249	-0.327	-0.018
0.001	-0.059	0.422	-0.058	-0.093	0.099	0.038	0.271	-0.228	-0.033
-0.014	-0.018	0.453	-0.045	-0.115	0.094	0	0.283	-0.292	-0.019
-0.037	0.01	0.386	-0.044	-0.07	0.014	0.012	0.295	-0.404	-0.002
-0.056	0.051	0.229	-0.053	0.052	-0.029	0.039	0.307	-0.47	-0.001
-0.037	0.056	0.11	-0.041	0.133	-0.012	0.017	0.312	-0.517	0.002
0.025	0.032	-0.106	-0.023	0.123	0.002	-0.043	0.319	-0.446	0.007
0.096	0.005	-0.483	-0.017	0.093	-0.041	-0.043	0.336	-0.269	0.014
0.128	-0.01	-0.85	-0.003	0.086	-0.05	0.071	0.347	-0.225	0.011
0.103	0.026	-1.204	0.017	0.08	0.012	0.128	0.346	-0.371	-0.004
0.062	0.076	-1.527	0.02	0.06	0.038	0.083	0.341	-0.396	-0.01
0.035	0.058	-1.417	0	0.033	0.013	0.087	0.339	-0.246	-0.009
0.022	-0.008	-0.761	-0.017	-0.015	-0.008	0.098	0.331	-0.254	-0.008
0.025	-0.072	-0.007	-0.009	-0.071	-0.008	0.053	0.31	-0.374	-0.004
0.039	-0.106	0.515	-0.01	-0.103	0.009	0.024	0.289	-0.405	0.006
0.046	-0.062	0.805	-0.022	-0.126	0.04	0.037	0.272	-0.539	0.011
0.047	0.044	0.954	-0.001	-0.158	0.071	0.043	0.261	-0.654	0.004
0.068	0.11	0.981	0.041	-0.175	0.068	0.04	0.27	-0.449	0.006
0.108	0.096	0.885	0.073	-0.158	0.032	0.056	0.32	-0.381	0.014
0.126	0.072	0.678	0.085	-0.097	-0.06	0.039	0.378	-0.627	0.009
0.11	0.082	0.353	0.072	0.038	-0.218	0.022	0.392	-0.664	0.005
0.102	0.085	0.055	0.045	0.216	-0.315	0.05	0.399	-0.416	0.002
0.117	0.067	-0.104	0.019	0.299	-0.307	0.039	0.414	-0.235	-0.001
0.134	0.052	-0.25	-0.005	0.221	-0.256	-0.001	0.4	-0.27	-0.001
0.144	0.044	-0.32	-0.025	0.084	-0.157	-0.002	0.372	-0.361	-0.006
0.14	0.034	-0.148	-0.034	-0.011	-0.03	0.014	0.363	-0.389	-0.007
0.132	0.019	0.104	-0.039	-0.06	0.05	0.02	0.363	-0.423	-0.002
0.129	-0.005	0.247	-0.036	-0.076	-0.072	0.016	0.352	-0.465	0.003
0.08	-0.034	0.323	0.004	-0.071	-0.396	0.01	0.346	-0.476	0.009
0.005	-0.058	0.337	0.061	-0.061	-0.529	0.021	0.365	-0.504	0.008
-0.01	-0.063	0.215	0.077	-0.021	-0.349	0.022	0.379	-0.478	0
0.004	-0.05	0.086	0.077	0.045	-0.243	0.006	0.364	-0.371	-0.004
-0.006	-0.048	0.092	0.108	0.072	-0.341	0.015	0.344	-0.292	0
0.011	-0.061	0.067	0.125	0.065	-0.434	0.016	0.343	-0.217	-0.008
0.069	-0.048	-0.035	0.095	0.062	-0.357	0.011	0.347	-0.218	-0.02
0.071	0.018	-0.035	0.055	0.007	-0.125	0.048	0.329	-0.359	-0.016
-0.018	0.109	0.019	0.018	-0.136	0.047	0.081	0.304	-0.414	-0.016
-0.082	0.165	0.038	-0.002	-0.276	0.107	0.091	0.295	-0.301	-0.048
-0.068	0.138	0.062	0.009	-0.316	0.175	0.114	0.297	-0.237	-0.072
-0.065	0.038	0.101	0.02	-0.236	0.234	0.147	0.306	-0.359	-0.062
-0.101	-0.054	0.173	0.024	-0.129	0.257	0.159	0.321	-0.487	-0.046
-0.114	-0.099	0.277	0.022	-0.097	0.242	0.124	0.33	-0.465	-0.04
-0.087	-0.131	0.312	-0.029	-0.043	0.159	0.077	0.34	-0.422	-0.019
-0.057	-0.142	0.28	-0.116	0.066	0.084	0.001	0.354	-0.444	0.02
-0.068	-0.107	0.292	-0.166	0.055	0.063	-0.087	0.348	-0.46	0.048
-0.105	-0.056	0.234	-0.146	-0.032	0.04	-0.067	0.303	-0.444	0.051
-0.115	-0.026	-0.016	-0.082	-0.007	0.005	0.01	0.254	-0.423	0.045
-0.093	-0.011	-0.24	-0.036	0.083	-0.081	0.001	0.224	-0.428	0.043
-0.07	0.014	-0.283	-0.036	0.102	-0.208	-0.029	0.223	-0.462	0.027
-0.06	0.057	-0.265	-0.037	0.059	-0.24	0.016	0.301	-0.487	0.007
-0.043	0.099	-0.276	-0.019	0.031	-0.194	0.056	0.408	-0.443	0.008
-0.008	0.12	-0.28	-0.007	0.035	-0.189	0.054	0.441	-0.355	0.008
0.018	0.112	-0.225	0.008	0.046	-0.199	0.06	0.416	-0.282	-0.006
0.018	0.08	-0.121	0.058	0.038	-0.181	0.077	0.372	-0.258	-0.006
-0.003	0.041	-0.025	0.123	0.024	-0.115	0.095	0.323	-0.347	0.006
-0.027	0.016	0.069	0.144	0.015	0.025	0.081	0.286	-0.427	-0.002
-0.04	0.012	0.173	0.128	0.01	0.119	0.016	0.252	-0.366	-0.023
-0.048	0.02	0.234	0.122	0.026	0.086	-0.008	0.243	-0.288	-0.017
-0.055	0.024	0.251	0.115	0.053	0.044	0.042	0.276	-0.241	-0.004
-0.06	0.014	0.222	0.082	0.057	0.042	0.027	0.303	-0.258	-0.012
-0.063	0.004	0.082	0.038	0.05	0.015	-0.039	0.312	-0.451	-0.003
-0.06	0.014	-0.072	-0.013	0.041	-0.042	-0.005	0.324	-0.584	0.025
-0.05	0.018	-0.087	-0.065	0.018	-0.073	0.055	0.333	-0.502	0.022
-0.043	-0.008	-0.053	-0.085	-0.023	-0.077	0.06	0.337	-0.494	-0.002
-0.029	-0.019	-0.049	-0.085	-0.076	-0.087	0.061	0.365	-0.586	0.007
-0.008	0.009	0.046	-0.084	-0.118	-0.077	0.061	0.414	-0.538	0.026
-0.013	0.035	0.143	-0.058	-0.077	-0.035	0.039	0.427	-0.333	0.024
-0.023	0.032	0.031	-0.026	0.042	0.009	-0.009	0.39	-0.182	0.026
-0.008	0.01	-0.153	-0.014	0.09	0.014	-0.017	0.348	-0.244	0.029
-0.003	-0.008	-0.228	0.005	0.036	-0.028	0.072	0.353	-0.361	0.017
-0.005	-0.011	-0.26	0.024	0.004	-0.026	0.11	0.397	-0.378	0.002
0.007	-0.013	-0.285	0.008	0.002	0.015	0.027	0.413	-0.363	-0.008
0.011	-0.018	-0.211	-0.015	-0.009	0.003	-0.014	0.394	-0.375	-0.016
0.016	-0.026	0.032	-0.013	-0.01	-0.023	0.005	0.382	-0.436	-0.018
0.031	-0.044	0.35	-0.004	-0.007	-0.019	0.007	0.377	-0.49	-0.021
0.035	-0.05	0.492	-0.001	-0.005	-0.022	0.02	0.377	-0.422	-0.021
0.035	-0.04	0.325	0	0.01	-0.057	0.04	0.386	-0.261	-0.027
0.025	-0.035	-0.039	0.005	0.03	-0.121	0.073	0.381	-0.177	-0.054
0.007	-0.004	-0.387	0.011	0.061	-0.181	0.13	0.362	-0.206	-0.069
0.005	0.063	-0.573	0.009	0.104	-0.169	0.153	0.35	-0.241	-0.06
0.02	0.093	-0.65	0.008	0.099	-0.088	0.148	0.337	-0.301	-0.052
0.027	0.074	-0.673	0.007	0.013	-0.023	0.16	0.328	-0.389	-0.031
0.025	0.02	-0.524	-0.002	-0.081	-0.003	0.144	0.333	-0.41	-0.003
0.027	-0.102	-0.177	-0.015	-0.095	-0.012	0.076	0.34	-0.374	0.012
0.03	-0.197	0.229	-0.024	-0.056	-0.013	0.018	0.343	-0.382	0.031
0.026	-0.108	0.645	-0.004	-0.04	-0.003	0.007	0.342	-0.435	0.055
0.019	0.067	0.974	0.046	-0.039	-0.034	0.027	0.332	-0.364	0.066
0.012	0.132	0.956	0.079	-0.003	-0.086	0.038	0.325	-0.209	0.051
0.009	0.094	0.637	0.07	0.042	-0.115	0.02	0.326	-0.232	0.014
0.007	0.049	0.336	0.047	0.037	-0.125	0.008	0.318	-0.42	-0.004
0	0.024	-0.038	0.029	0.003	-0.102	-0.002	0.317	-0.566	0.011
-0.009	0.048	-0.592	0.004	-0.011	-0.055	-0.031	0.335	-0.549	0.011
-0.007	0.103	-0.934	-0.025	-0.015	-0.023	-0.032	0.345	-0.478	-0.004
0.004	0.083	-1.016	-0.03	-0.026	0.004	0.005	0.343	-0.521	0.003
0.014	-0.004	-1.103	-0.014	-0.029	0.035	0.03	0.343	-0.565	0.007
0.021	-0.039	-1.034	0.002	-0.025	0.053	0.012	0.334	-0.501	-0.013
0.021	-0.021	-0.708	0.028	-0.025	0.037	0.009	0.318	-0.434	-0.032
0.021	-0.036	-0.277	0.057	-0.029	0	0.045	0.305	-0.441	-0.038
0.019	-0.126	0.171	0.057	-0.052	-0.027	0.033	0.297	-0.49	-0.039
0.006	-0.215	0.511	0.039	-0.109	-0.053	0.015	0.302	-0.499	-0.04
0.002	-0.19	0.707	0.024	-0.155	-0.072	0.054	0.312	-0.475	-0.042
0.013	-0.062	0.841	-0.004	-0.143	-0.093	0.051	0.318	-0.453	-0.023
0.014	0.048	0.909	-0.037	-0.109	-0.136	0.01	0.324	-0.353	-0.001
0.009	0.081	0.854	-0.03	-0.106	-0.131	0.005	0.325	-0.285	-0.004
0.019	0.069	0.683	0.007	-0.11	-0.087	0.026	0.32	-0.406	0.004
0.027	0.055	0.534	0.016	-0.054	-0.068	0.044	0.324	-0.52	0.043
0.017	0.078	0.434	0.002	0.045	-0.054	-0.015	0.334	-0.504	0.059
0.01	0.129	0.154	0.005	0.107	-0.077	-0.073	0.331	-0.462	0.035
0.012	0.173	-0.242	0.005	0.116	-0.127	0.011	0.318	-0.418	0.013
-0.003	0.227	-0.363	-0.015	0.101	-0.117	0.092	0.315	-0.364	-0.003
-0.027	0.246	-0.261	-0.02	0.096	-0.105	0.081	0.315	-0.258	-0.025
-0.033	0.17	-0.212	-0.014	0.101	-0.14	0.088	0.307	-0.152	-0.041
-0.031	0.077	-0.038	-0.02	0.082	-0.115	0.112	0.309	-0.221	-0.051
-0.037	0.042	0.376	-0.02	0.042	-0.031	0.099	0.325	-0.375	-0.06
-0.024	0.038	0.629	-0.007	-0.008	0.002	0.092	0.331	-0.409	-0.047
0.005	0.034	0.522	0.001	-0.086	-0.009	0.107	0.314	-0.382	-0.02
0.014	0.019	0.336	0.012	-0.14	-0.021	0.081	0.303	-0.395	0.007
0.014	-0.017	0.157	0.02	-0.142	-0.038	0.052	0.316	-0.418	0.031
0.01	-0.057	-0.137	-0.002	-0.145	-0.064	0.058	0.328	-0.434	0.028
0	-0.066	-0.345	-0.039	-0.128	-0.082	0.034	0.323	-0.435	0.009
-0.001	-0.048	-0.271	-0.051	-0.04	-0.046	-0.008	0.324	-0.415	0.004
0.003	-0.033	-0.118	-0.037	0.065	-0.002	-0.013	0.337	-0.42	0.004
0.005	-0.041	-0.025	-0.017	0.109	-0.006	0.023	0.341	-0.412	0.009
0.007	-0.056	0.034	0.001	0.088	-0.023	0.026	0.327	-0.349	0.02
0.006	-0.074	-0.003	0.008	0.051	-0.046	-0.029	0.327	-0.314	0.015
0.004	-0.108	-0.165	0.017	0.039	-0.063	-0.041	0.34	-0.272	0.003
0.009	-0.127	-0.377	0.03	0.031	-0.055	-0.014	0.338	-0.253	0.001
0.009	-0.101	-0.556	0.035	-0.01	-0.055	-0.011	0.333	-0.358	0
0	-0.058	-0.647	0.045	-0.087	-0.056	0.024	0.335	-0.343	-0.005
0	-0.028	-0.599	0.065	-0.14	-0.041	0.061	0.332	-0.18	-0.017
0.004	-0.012	-0.426	0.082	-0.119	-0.036	0.047	0.328	-0.199	-0.03
0.003	0.005	-0.326	0.087	-0.071	-0.048	0.059	0.33	-0.346	-0.031
0.002	0.02	-0.299	0.073	-0.054	-0.052	0.088	0.329	-0.396	-0.023
0.002	0.016	-0.034	0.04	-0.026	-0.017	0.06	0.327	-0.38	-0.008
-0.001	0.013	0.389	-0.017	0.043	0.008	0	0.334	-0.435	0.001
-0.006	0.014	0.556	-0.061	0.112	-0.031	-0.021	0.339	-0.555	-0.005
-0.014	-0.016	0.46	-0.052	0.157	-0.055	-0.01	0.339	-0.564	-0.013
-0.028	-0.044	0.395	-0.026	0.173	-0.032	-0.033	0.348	-0.442	-0.003
-0.031	-0.014	0.451	-0.008	0.126	-0.032	-0.059	0.353	-0.363	0.013
-0.025	0.032	0.539	0.02	-0.006	-0.062	-0.019	0.345	-0.343	0.015
-0.017	0.018	0.64	0.065	-0.157	-0.096	0.05	0.337	-0.308	0.016
-0.006	-0.025	0.524	0.091	-0.214	-0.104	0.082	0.338	-0.332	0.021
-0.003	-0.041	-0.097	0.09	-0.206	-0.089	0.066	0.343	-0.431	0.013
-0.001	-0.048	-0.807	0.091	-0.223	-0.112	0.001	0.339	-0.473	0.001
0.012	-0.049	-1.011	0.085	-0.185	-0.131	-0.027	0.331	-0.451	0.005
0.018	-0.019	-0.837	0.042	-0.03	-0.09	0.049	0.331	-0.468	0.005
0.012	0.027	-0.553	-0.035	0.093	-0.06	0.12	0.337	-0.478	-0.014
0.008	0.051	-0.141	-0.12	0.093	-0.056	0.086	0.342	-0.408	-0.013
0.01	0.044	0.235	-0.179	0.052	-0.037	0.009	0.348	-0.35	0.013
0.007	0.031	0.418	-0.175	0.031	-0.027	0.029	0.349	-0.354	0.021
-0.002	0.033	0.558	-0.115	0.033	-0.031	0.083	0.338	-0.384	0.009
-0.001	0.037	0.648	-0.046	0.053	-0.009	0.022	0.328	-0.408	0.007
0.006	0.025	0.596	0.009	0.061	0.003	-0.043	0.33	-0.316	0.007
-0.008	0	0.509	0.037	0.034	-0.018	0.02	0.332	-0.183	-0.004
-0.025	-0.012	0.425	0.04	-0.007	-0.024	0.085	0.336	-0.19	-0.015
-0.026	0.007	0.319	0.049	-0.024	-0.03	0.051	0.347	-0.211	-0.012
-0.025	0.034	0.27	0.048	-0.02	-0.053	0.034	0.347	-0.228	-0.01
-0.025	0.04	0.302	0.008	0	-0.071	0.058	0.336	-0.424	-0.022
-0.018	0.017	0.268	0.011	0.031	-0.07	0.047	0.336	-0.571	-0.03
-0.004	-0.019	0.163	0.087	0.057	-0.036	0.046	0.348	-0.521	-0.022
0.009	-0.014	0.163	0.106	0.069	-0.013	0.05	0.349	-0.59	-0.015
0.016	0.051	0.145	0.062	0.042	-0.037	0.012	0.335	-0.598	-0.02
0.019	0.112	-0.07	0.06	-0.029	-0.031	0	0.323	-0.357	-0.017
0.012	0.105	-0.288	0.057	-0.082	-0.009	0.023	0.328	-0.329	0
-0.001	0.071	-0.341	0.012	-0.073	-0.036	0.034	0.341	-0.456	0.011
-0.006	0.061	-0.293	-0.016	-0.018	-0.049	0.043	0.344	-0.355	-0.002
-0.007	0.044	-0.197	-0.024	0.047	-0.04	0.029	0.336	-0.242	-0.017
-0.002	0.013	-0.057	-0.044	0.087	-0.045	0.024	0.329	-0.305	-0.015
0.01	0.007	0.1	-0.066	0.065	-0.021	0.056	0.329	-0.406	-0.008
0.016	0.006	0.232	-0.065	-0.01	0	0.055	0.325	-0.46	0.002
0.014	-0.026	0.262	-0.038	-0.07	-0.03	0.056	0.32	-0.452	0.017
0.009	-0.046	0.147	-0.006	-0.07	-0.067	0.086	0.326	-0.441	0.011
0.007	-0.033	0.015	0.019	-0.039	-0.08	0.066	0.336	-0.444	-0.006
0.009	-0.029	-0.071	0.037	-0.017	-0.088	0.033	0.336	-0.38	0.001
0.002	-0.028	-0.234	0.033	-0.005	-0.083	0.068	0.339	-0.357	0.013
-0.006	-0.002	-0.431	0.004	0.004	-0.066	0.137	0.34	-0.428	0.011
-0.003	0.019	-0.411	-0.009	-0.003	-0.05	0.155	0.333	-0.423	0.006
0.004	0.008	-0.178	0	-0.015	-0.014	0.085	0.327	-0.386	0.001
0.01	-0.011	-0.017	0.006	0.005	-0.005	0.027	0.332	-0.405	-0.003
0.008	-0.012	0.005	0.009	0.045	-0.063	0.088	0.339	-0.403	-0.013
0.004	-0.006	0.071	-0.001	0.052	-0.081	0.142	0.334	-0.4	-0.023
0.008	-0.001	0.146	-0.016	0.045	-0.038	0.064	0.33	-0.446	-0.011
0.008	0.007	0.091	-0.015	0.055	-0.049	0.01	0.334	-0.479	0.013
0.004	0.001	0.018	-0.01	0.038	-0.097	0.06	0.333	-0.377	0.018
0.005	-0.02	0.017	-0.013	-0.012	-0.084	0.074	0.336	-0.225	0.013
0.002	-0.017	0.035	-0.013	-0.061	-0.032	0.044	0.347	-0.238	0.018
-0.003	0.004	0.062	-0.006	-0.106	-0.018	0.06	0.35	-0.306	0.019
0.001	0.012	0.039	0.008	-0.126	-0.034	0.057	0.341	-0.301	0.008
0.006	0.016	-0.062	0.018	-0.114	-0.029	0.017	0.335	-0.327	0.004
0.001	0.03	-0.103	0.019	-0.09	-0.012	0.017	0.338	-0.378	-0.004
-0.004	0.034	-0.116	0.015	-0.056	-0.034	0.012	0.332	-0.393	-0.017
0.001	0.021	-0.303	0.007	-0.017	-0.059	0.002	0.321	-0.422	-0.019
0.006	0.003	-0.554	0.005	0.018	-0.042	0.027	0.32	-0.457	-0.019
-0.003	-0.01	-0.603	0.024	0.047	-0.046	0.036	0.318	-0.443	-0.026
-0.007	-0.008	-0.534	0.054	0.055	-0.056	0.044	0.312	-0.391	-0.036
0.003	0.01	-0.511	0.062	0.042	-0.035	0.065	0.317	-0.335	-0.03
0.001	0.019	-0.373	0.04	0.013	-0.036	0.056	0.332	-0.346	-0.01
-0.002	0.011	-0.121	0.015	-0.021	-0.057	0.048	0.334	-0.419	-0.004
0.007	-0.001	-0.058	0.006	-0.038	-0.062	0.05	0.334	-0.466	-0.005
0.009	-0.012	-0.117	0.002	-0.032	-0.051	0.017	0.345	-0.482	0.003
-0.004	-0.02	-0.067	-0.003	-0.022	-0.014	-0.028	0.346	-0.463	0.001
-0.007	-0.014	0.013	-0.004	-0.016	-0.005	-0.049	0.33	-0.432	-0.013
0.003	0	0.123	0.001	0.002	-0.061	-0.045	0.324	-0.406	-0.012
-0.001	0.004	0.316	0	0.023	-0.074	-0.018	0.33	-0.372	0.008
-0.008	0.001	0.426	-0.01	0.02	-0.027	-0.006	0.331	-0.468	0.023
-0.006	0.005	0.406	0.005	-0.009	-0.024	-0.008	0.333	-0.617	0.02
-0.009	0.015	0.389	0.031	-0.033	-0.082	0.013	0.339	-0.575	0.014
-0.011	0.031	0.419	0.022	-0.028	-0.134	0.035	0.338	-0.508	0.008
-0.004	0.051	0.454	0.008	-0.001	-0.106	0.046	0.337	-0.554	-0.009
0.001	0.059	0.463	0.016	0.027	-0.048	0.055	0.336	-0.521	-0.019
0.008	0.056	0.402	0.012	0.039	-0.041	0.046	0.336	-0.429	-0.01
0.008	0.053	0.248	0.002	0.031	-0.057	0.039	0.342	-0.402	-0.005
-0.001	0.042	0.096	0.007	0.023	-0.061	0.055	0.343	-0.372	-0.005
0	0.006	0.059	0.009	0.016	-0.045	0.09	0.338	-0.332	0.002
0.005	-0.043	0.083	-0.002	-0.013	-0.031	0.119	0.335	-0.354	0.004
0.001	-0.057	0.069	-0.002	-0.031	-0.042	0.067	0.333	-0.37	-0.011
-0.003	0.007	0.031	0.006	-0.002	-0.047	-0.018	0.331	-0.346	-0.012
-0.001	0.111	0.026	-0.008	0.023	-0.046	-0.011	0.334	-0.353	0.009
-0.004	0.127	0.049	-0.032	0.02	-0.064	0.032	0.342	-0.367	0.01
-0.007	0.046	0.046	-0.026	0.013	-0.076	0.02	0.341	-0.36	-0.002
-0.008	-0.012	0.014	-0.008	-0.003	-0.098	0.013	0.332	-0.299	0.007
-0.004	-0.024	0.011	-0.009	-0.018	-0.131	0.058	0.334	-0.248	0.012
0.002	-0.036	0.043	-0.002	-0.012	-0.104	0.097	0.334	-0.321	0.001
0.001	-0.044	0.07	0.014	-0.012	-0.051	0.074	0.328	-0.342	0.001
0.002	-0.039	0.088	0.003	-0.022	-0.045	0.06	0.338	-0.215	0.012
-0.001	-0.023	0.065	-0.008	-0.022	-0.047	0.1	0.348	-0.173	0.004
-0.012	-0.008	-0.036	0.005	-0.024	-0.032	0.041	0.346	-0.303	-0.001
-0.007	-0.01	-0.12	0.008	-0.027	-0.035	-0.088	0.345	-0.437	0.014
-0.004	0.001	-0.13	0.002	-0.011	-0.042	-0.055	0.343	-0.409	0.007
-0.007	0.037	-0.115	0.001	0.001	-0.018	0.049	0.341	-0.286	-0.015
0.003	0.044	-0.076	-0.001	-0.009	-0.01	0.039	0.334	-0.308	-0.005
0.008	0.016	-0.013	0.007	-0.022	-0.061	0.027	0.328	-0.38	0.01
-0.002	0.001	0.034	0.019	-0.046	-0.085	0.068	0.333	-0.256	-0.001
-0.004	0.002	0.059	0.019	-0.09	-0.032	0.043	0.332	-0.176	-0.013
-0.001	0.002	0.079	0.012	-0.119	-0.002	-0.002	0.33	-0.337	-0.009
-0.007	0.002	0.082	-0.002	-0.129	-0.039	0.021	0.337	-0.444	-0.007
-0.009	0	0.05	-0.009	-0.141	-0.058	0.047	0.34	-0.393	-0.018
0.002	0.002	-0.001	0.002	-0.145	-0.03	0.05	0.338	-0.385	-0.025
0.009	0.013	-0.029	0.017	-0.104	-0.016	0.049	0.341	-0.399	-0.021
0.003	0.014	-0.026	0.039	-0.036	-0.052	0.065	0.336	-0.292	-0.024
-0.001	-0.003	-0.011	0.057	-0.003	-0.077	0.1	0.32	-0.19	-0.032
0.004	-0.018	0.013	0.054	-0.003	-0.03	0.091	0.321	-0.319	-0.032
0.004	-0.025	0.039	0.045	-0.02	0.003	0.049	0.334	-0.519	-0.028
-0.003	-0.029	0.052	0.042	-0.078	-0.027	0.047	0.332	-0.561	-0.018
-0.005	-0.024	0.037	0.036	-0.103	-0.048	0.036	0.328	-0.541	0
-0.007	-0.023	-0.034	0.016	-0.003	-0.048	-0.018	0.337	-0.529	0.011
-0.012	-0.029	-0.092	0	0.132	-0.061	-0.037	0.341	-0.446	0.011
-0.009	-0.014	-0.127	0.006	0.17	-0.07	-0.023	0.334	-0.326	0.008
-0.003	0.008	-0.24	0.005	0.139	-0.068	-0.016	0.336	-0.292	0.014
0.002	0.008	-0.283	-0.013	0.096	-0.106	0.001	0.351	-0.334	0.026
0.004	0.002	-0.163	-0.012	0.023	-0.127	0.022	0.353	-0.358	0.021
0.003	-0.014	-0.068	0	-0.06	-0.085	0.04	0.339	-0.4	0.009
0.004	-0.034	0.045	-0.001	-0.083	-0.067	0.071	0.324	-0.511	0.013
0.001	-0.013	0.243	-0.007	-0.059	-0.038	0.1	0.325	-0.566	0.01
-0.007	0.029	0.354	-0.007	-0.05	0.018	0.088	0.342	-0.469	-0.01
-0.007	0.035	0.346	-0.002	-0.06	-0.001	0.092	0.342	-0.359	-0.012
0.001	0.012	0.303	-0.004	-0.042	-0.035	0.105	0.325	-0.334	-0.002
0.001	-0.012	0.209	-0.01	0.027	-0.039	0.046	0.322	-0.334	-0.011
0.001	-0.017	0.055	0	0.067	-0.035	0.008	0.334	-0.322	-0.023
0.013	-0.004	-0.056	0.011	0.036	-0.012	0.028	0.341	-0.284	-0.016
0.016	0.006	-0.101	0.006	0.031	-0.051	0.049	0.336	-0.228	-0.015
0.004	0.01	-0.271	0.008	0.086	-0.099	0.049	0.328	-0.166	-0.018
-0.002	0.021	-0.56	0.017	0.098	-0.059	-0.006	0.331	-0.205	0.018
0	0.026	-0.672	0.013	0.031	-0.049	-0.023	0.333	-0.388	0.05
0	0.023	-0.535	0.01	-0.033	-0.082	0.027	0.322	-0.496	0.033
-0.001	0.01	-0.303	0.026	-0.046	-0.069	0.032	0.316	-0.447	0.014
-0.001	-0.011	-0.105	0.031	-0.039	-0.037	0.021	0.317	-0.407	0.018
-0.002	-0.014	-0.05	0.012	-0.031	-0.012	0.043	0.319	-0.564	0.013
-0.003	-0.002	-0.001	-0.001	0.005	0.001	0.073	0.328	-0.716	-0.009
0	-0.001	0.238	-0.001	0.052	-0.031	0.094	0.334	-0.557	-0.02
0.004	-0.012	0.406	0.001	0.07	-0.078	0.082	0.331	-0.468	-0.015
0.002	-0.023	0.282	-0.006	0.052	-0.069	0.061	0.334	-0.598	-0.017
0.001	0.001	0.099	-0.017	0.012	-0.021	0.043	0.338	-0.548	-0.022
0.015	0.045	-0.008	-0.015	-0.031	-0.006	-0.023	0.338	-0.422	-0.002
0.027	0.046	-0.08	-0.014	-0.041	-0.039	-0.081	0.335	-0.447	0.018
0.012	0.025	-0.047	-0.021	-0.021	-0.075	-0.033	0.326	-0.49	0.002
-0.005	0.023	0.124	-0.015	-0.036	-0.076	0.048	0.319	-0.431	-0.02
-0.007	0.029	0.286	-0.004	-0.087	-0.072	0.071	0.322	-0.308	-0.021
-0.013	0.03	0.32	-0.006	-0.067	-0.105	0.076	0.331	-0.31	-0.022
-0.016	0.027	0.323	-0.012	0.029	-0.111	0.075	0.331	-0.449	-0.019
-0.004	0.021	0.43	-0.01	0.077	-0.061	0.03	0.327	-0.505	-0.002
0.002	0.02	0.503	-0.003	0.042	-0.043	0.009	0.342	-0.501	0.007
-0.005	0.037	0.389	0.012	-0.006	-0.057	0.066	0.352	-0.527	0
-0.006	0.055	0.167	0.024	-0.028	-0.047	0.111	0.337	-0.465	-0.004
0.001	0.044	-0.062	0.021	-0.02	-0.036	0.083	0.339	-0.366	0.001
0.004	0.029	-0.226	0.014	0	-0.046	0.033	0.355	-0.409	-0.008
0.003	0.041	-0.266	0.02	0.012	-0.054	0.005	0.347	-0.483	-0.027
0	0.054	-0.2	0.021	0.025	-0.071	0.005	0.333	-0.403	-0.037
-0.006	0.054	-0.107	0.008	0.042	-0.086	0.029	0.336	-0.338	-0.041
-0.011	0.046	-0.042	0.005	0.038	-0.077	0.076	0.344	-0.373	-0.047
-0.007	0.015	0.008	0.011	0.001	-0.06	0.09	0.341	-0.265	-0.031
0	-0.014	0.034	0.007	-0.047	-0.037	0.038	0.341	-0.119	0.015
-0.001	-0.01	0.003	0	-0.077	-0.038	0.007	0.345	-0.217	0.04
-0.005	0.002	-0.091	0.004	-0.079	-0.085	0.026	0.341	-0.363	0.031
-0.007	0.007	-0.173	0.011	-0.058	-0.095	0.033	0.341	-0.36	0.02
-0.005	0.007	-0.115	0.009	-0.034	-0.051	0.013	0.344	-0.354	0.014
0.006	-0.005	0.042	0.006	-0.033	-0.028	0.012	0.333	-0.405	0.005
0.007	-0.008	0.172	0.013	-0.04	-0.028	0.042	0.325	-0.387	0.001
0.001	0.002	0.264	0.016	-0.046	-0.012	0.051	0.331	-0.281	0.005
0.007	-0.002	0.334	0.013	-0.034	0.006	0.036	0.334	-0.272	0.011
0.004	-0.01	0.326	0.016	-0.011	-0.001	0.034	0.333	-0.371	0.01
-0.008	-0.007	0.231	0.018	-0.023	-0.029	0.013	0.334	-0.376	0.007
-0.003	-0.012	0.12	0.016	-0.06	-0.07	-0.016	0.332	-0.337	0.004
0	-0.022	0.022	0.021	-0.061	-0.1	0.014	0.325	-0.39	-0.004
-0.003	-0.026	-0.082	0.017	-0.035	-0.079	0.053	0.321	-0.411	-0.002
0.006	-0.022	-0.174	0.005	-0.013	-0.006	0.015	0.325	-0.312	0
0.01	0	-0.213	0.008	0.005	0.044	-0.023	0.332	-0.24	-0.021
0.005	0.02	-0.228	0.007	0.018	0.009	0.019	0.33	-0.293	-0.041
0.001	0.013	-0.258	-0.008	0.039	-0.043	0.087	0.328	-0.36	-0.029
-0.003	0.003	-0.215	-0.013	0.061	-0.035	0.08	0.338	-0.405	-0.008
0.005	-0.002	-0.12	-0.016	0.035	-0.039	0.022	0.345	-0.504	-0.008
0.009	-0.015	-0.125	-0.018	-0.036	-0.076	0.03	0.342	-0.529	-0.005
-0.003	-0.022	-0.16	-0.005	-0.058	-0.067	0.064	0.342	-0.439	0.01
-0.008	-0.016	-0.114	-0.01	0.005	-0.029	0.038	0.344	-0.409	0.01
0	-0.015	-0.034	-0.028	0.056	-0.018	-0.001	0.341	-0.297	0.005
0.006	-0.013	0.063	-0.008	0.032	-0.006	0.002	0.334	-0.064	0.017
0.008	0.006	0.16	0.019	-0.009	-0.02	0.033	0.331	-0.061	0.021
0.003	0.024	0.197	0.02	-0.018	-0.079	0.052	0.332	-0.323	-0.002
0.004	0.026	0.186	0.018	-0.012	-0.103	0.074	0.335	-0.556	-0.019
0.006	0.027	0.157	0.014	0	-0.078	0.081	0.337	-0.537	-0.011
-0.006	0.031	0.123	0.01	0.018	-0.05	0.046	0.338	-0.338	-0.004
-0.011	0.03	0.09	0.024	0.029	-0.047	0.032	0.339	-0.284	-0.02
-0.001	0.019	0.056	0.034	0.035	-0.074	0.049	0.331	-0.44	-0.036
0	0.008	0.027	0.024	0.036	-0.079	0.069	0.328	-0.458	-0.029
-0.003	0.016	0.017	0.016	0.018	-0.044	0.058	0.336	-0.241	-0.01
0.002	0.028	0.027	0.019	0	-0.032	0.019	0.335	-0.178	0
0.002	0.02	0.033	0.018	0	-0.034	0.041	0.334	-0.377	0.013
-0.006	0.009	0.029	0.006	-0.003	0.005	0.078	0.338	-0.561	0.028
-0.006	0.004	0.022	-0.014	-0.024	0.03	0.03	0.336	-0.656	0.016
-0.003	0.005	0.015	-0.024	-0.051	-0.013	-0.001	0.332	-0.684	-0.004
-0.001	0.008	0.015	-0.013	-0.077	-0.05	0.034	0.329	-0.552	0.003
0.003	0.006	0.022	0	-0.093	-0.058	0.012	0.329	-0.352	0.011
0	0.011	0.021	-0.001	-0.098	-0.091	-0.029	0.337	-0.271	-0.004
-0.008	0.009	0.019	-0.001	-0.115	-0.116	0.006	0.336	-0.265	-0.022
-0.011	-0.006	0.012	0.005	-0.132	-0.079	0	0.33	-0.279	-0.023
-0.009	-0.012	-0.02	0.011	-0.113	-0.048	-0.021	0.336	-0.343	-0.015
-0.003	0.002	-0.066	0.011	-0.066	-0.081	0.053	0.337	-0.436	-0.015
0.003	0.011	-0.145	0.012	-0.015	-0.098	0.102	0.327	-0.512	-0.012
0.002	-0.007	-0.261	0.023	0.02	-0.063	0.078	0.331	-0.523	0.003
-0.003	-0.02	-0.308	0.023	0.038	-0.054	0.058	0.34	-0.5	0.015
-0.001	-0.009	-0.212	0.019	0.058	-0.059	0.076	0.336	-0.503	0.015
0.007	-0.014	-0.098	0.022	0.057	-0.038	0.083	0.331	-0.487	0.013
0.007	-0.021	-0.079	0.009	0.03	-0.068	0.035	0.331	-0.418	0.017
-0.004	-0.017	-0.048	-0.009	0.014	-0.129	0.02	0.336	-0.378	0.018
-0.011	-0.036	0.05	0.004	0.021	-0.108	0.064	0.336	-0.414	0.008
-0.008	-0.046	0.103	0.02	0.037	-0.044	0.078	0.328	-0.438	-0.001
0.002	-0.015	0.125	0.01	0.05	-0.027	0.063	0.328	-0.424	-0.005
0.007	0.013	0.163	0.006	0.05	-0.06	0.073	0.334	-0.449	-0.009
0.006	0.015	0.12	0.014	0.041	-0.082	0.062	0.33	-0.378	-0.011
0.002	0.012	0.029	0.001	0.022	-0.057	-0.004	0.324	-0.228	-0.001
-0.003	0.023	0.022	-0.018	0.001	-0.049	-0.012	0.331	-0.327	0.01
0.004	0.042	0.058	-0.017	-0.005	-0.065	0.057	0.341	-0.514	0.001
0.011	0.05	0.096	-0.008	0.011	-0.056	0.073	0.343	-0.436	-0.007
0.007	0.041	0.213	0.007	0.028	-0.048	0.05	0.342	-0.244	-0.005
0.001	0.02	0.358	0.014	0.028	-0.064	0.036	0.339	-0.199	-0.012
-0.006	-0.004	0.404	0.01	0.027	-0.078	0.022	0.336	-0.298	-0.031
-0.01	-0.016	0.388	0.015	0.015	-0.054	0.051	0.336	-0.395	-0.036
-0.003	-0.02	0.328	0.02	-0.035	0.003	0.089	0.338	-0.457	-0.026
0.002	-0.017	0.129	0.022	-0.095	0.014	0.058	0.336	-0.511	-0.017
0.003	0.003	-0.113	0.027	-0.131	-0.039	0.02	0.324	-0.544	-0.011
0.009	0.014	-0.198	0.017	-0.141	-0.078	0.022	0.322	-0.542	-0.004
0.01	-0.003	-0.158	0.003	-0.117	-0.064	0.013	0.329	-0.416	0.004
0.004	-0.007	-0.141	0.002	-0.072	-0.044	0.002	0.322	-0.235	0.013
0.004	0.024	-0.184	-0.002	-0.036	-0.052	-0.003	0.312	-0.205	0.012
0.007	0.051	-0.185	-0.011	-0.018	-0.067	-0.011	0.317	-0.29	0.006
0.001	0.043	-0.096	-0.02	-0.018	-0.072	0.025	0.338	-0.375	0.01
-0.014	0.02	-0.025	-0.019	-0.023	-0.055	0.085	0.353	-0.451	0.014
-0.014	0.014	-0.022	0.001	-0.016	-0.024	0.096	0.347	-0.486	0.013
-0.002	0.024	-0.004	0.013	-0.007	-0.033	0.098	0.339	-0.462	0.011
-0.001	0.038	0.058	0.006	0.012	-0.054	0.138	0.338	-0.45	0.004
-0.001	0.039	0.119	0.001	0.061	-0.036	0.125	0.334	-0.444	-0.009
0.004	0.015	0.135	0.003	0.117	-0.04	0.038	0.337	-0.371	-0.018
0.002	-0.006	0.083	0.003	0.127	-0.075	0.002	0.342	-0.326	-0.012
0.001	-0.009	0.035	-0.003	0.082	-0.07	0.002	0.338	-0.368	-0.008
0.005	-0.019	0.045	-0.005	0.031	-0.021	-0.02	0.331	-0.399	-0.014
0.006	-0.036	0.031	0.006	0.002	0.002	0.002	0.329	-0.427	-0.011
-0.002	-0.033	-0.006	0.01	-0.038	-0.032	0.021	0.33	-0.439	0.004
-0.007	-0.006	0.001	-0.001	-0.091	-0.055	0.008	0.33	-0.313	0.014
-0.002	0.017	0.007	-0.012	-0.095	-0.051	-0.004	0.329	-0.237	0.006
0.004	0.018	0.041	-0.013	-0.038	-0.072	-0.036	0.331	-0.363	0.002
0.003	0.017	0.16	-0.002	0.017	-0.081	-0.04	0.337	-0.35	0.015
-0.001	0.016	0.257	0.014	0.036	-0.056	-0.003	0.344	-0.183	0.015
-0.001	0.01	0.259	0.028	0.029	-0.049	0.043	0.344	-0.217	0.003
-0.001	0.02	0.227	0.034	0.007	-0.047	0.062	0.335	-0.368	0.003
-0.002	0.031	0.153	0.022	-0.008	-0.033	0.046	0.334	-0.446	-0.002
0	0.025	0.006	0.009	0	-0.049	0.051	0.344	-0.432	-0.011
-0.004	0.019	-0.119	0.008	0.009	-0.098	0.069	0.344	-0.346	-0.002
-0.011	0.024	-0.174	0.005	0.007	-0.112	0.066	0.332	-0.346	0.007
-0.001	0.029	-0.273	0.003	-0.002	-0.056	0.066	0.329	-0.429	0
0.014	0.022	-0.397	0.01	-0.02	0.001	0.085	0.338	-0.383	-0.003
0.009	0.01	-0.373	0.013	-0.04	0.016	0.096	0.341	-0.275	0.01
-0.002	0.011	-0.212	0.01	-0.048	0.016	0.056	0.337	-0.289	0.016
-0.005	0.02	-0.043	0.012	-0.036	-0.024	0.009	0.333	-0.355	0
-0.004	0.019	0.057	0.019	-0.021	-0.084	0.017	0.323	-0.385	-0.011
0	0.012	0.024	0.02	-0.013	-0.06	0.046	0.315	-0.396	0.001
-0.001	0.006	-0.075	0.017	0.005	0.022	0.058	0.326	-0.395	0.002
-0.007	0.002	-0.083	0.023	0.015	0.037	0.055	0.34	-0.38	-0.011
0	-0.002	-0.068	0.033	0.003	-0.085	0.032	0.336	-0.398	-0.008
0.009	-0.012	-0.099	0.022	0.009	-0.197	-0.01	0.335	-0.432	0.004
0	-0.019	-0.026	0.003	0.013	-0.117	-0.032	0.34	-0.412	0.008
-0.009	-0.003	0.136	0.003	-0.03	-0.013	-0.017	0.337	-0.378	0
-0.003	0.018	0.191	0.009	-0.053	-0.06	0.004	0.332	-0.373	-0.009
0	0.018	0.135	0	-0.019	-0.111	0.021	0.334	-0.38	-0.01
-0.002	0.008	0.099	-0.005	0	-0.063	0.019	0.338	-0.43	-0.013
-0.001	0.008	0.117	0.004	-0.027	-0.013	0.014	0.336	-0.462	-0.015
-0.001	0.017	0.126	0.006	-0.056	-0.03	0.023	0.335	-0.416	-0.015
-0.008	0.028	0.101	0.004	-0.057	-0.083	0.043	0.343	-0.414	-0.028
-0.002	0.037	0.064	0.005	-0.045	-0.115	0.125	0.344	-0.465	-0.039
0.013	0.036	0.007	0.002	-0.037	-0.086	0.167	0.336	-0.451	-0.032
0.008	0.027	-0.043	-0.007	-0.019	-0.024	0.087	0.333	-0.396	-0.028
-0.002	0.027	0.003	-0.004	-0.001	0.027	0.038	0.336	-0.331	-0.033
0.003	0.026	0.162	0.009	-0.008	0.033	0.026	0.333	-0.29	-0.025
0.009	0.003	0.311	0.005	-0.014	-0.009	0.022	0.328	-0.322	-0.004
0.001	-0.02	0.335	-0.013	0.01	-0.024	0.066	0.33	-0.369	0
-0.01	-0.019	0.299	-0.011	0.018	-0.018	0.069	0.343	-0.318	-0.007
-0.008	-0.015	0.317	0.002	-0.029	-0.057	0.023	0.345	-0.183	0.007
-0.004	-0.022	0.351	-0.003	-0.055	-0.104	-0.01	0.335	-0.27	0.023
-0.007	-0.032	0.301	-0.004	-0.005	-0.112	-0.033	0.339	-0.565	0.014
-0.002	-0.04	0.188	0.014	0.049	-0.065	-0.038	0.348	-0.582	0.006
0.008	-0.034	0.089	0.023	0.058	-0.004	-0.018	0.344	-0.403	0.016
0.01	-0.011	-0.019	0.015	0.039	-0.007	0.045	0.338	-0.418	0.016
0.007	0.005	-0.142	0.016	0.016	-0.035	0.094	0.332	-0.545	0.007
-0.002	-0.004	-0.221	0.017	0.007	-0.016	0.058	0.329	-0.545	0.008
-0.013	-0.013	-0.273	-0.002	0.007	0.021	0.028	0.335	-0.44	0.008
-0.013	0.004	-0.27	-0.011	-0.004	0.009	0.039	0.335	-0.539	0
-0.002	0.024	-0.14	0.005	-0.03	-0.066	0.032	0.327	-0.754	-0.008
0.003	0.021	-0.051	0.015	-0.065	-0.111	0.005	0.328	-0.653	-0.001
0	0.006	-0.068	0.008	-0.098	-0.079	-0.013	0.333	-0.371	0.005
0.003	0.004	0.107	0.003	-0.113	-0.051	0.034	0.329	-0.26	-0.012
0.008	0.021	0.332	0.009	-0.102	-0.045	0.063	0.326	-0.287	-0.018
0.002	0.036	-0.028	0.009	-0.066	-0.032	-0.001	0.327	-0.308	-0.009
-0.003	0.022	-0.813	0	-0.017	-0.026	-0.005	0.328	-0.308	-0.021
0.005	-0.005	-1.205	-0.001	0.028	-0.046	0.017	0.327	-0.302	-0.033
0.011	-0.023	-1.036	0.006	0.053	-0.085	-0.015	0.326	-0.275	-0.012
0.01	-0.026	-0.721	0.009	0.035	-0.093	0.031	0.33	-0.307	0.001
0.009	-0.015	-0.498	0.018	-0.014	-0.069	0.057	0.334	-0.406	-0.01
0.005	-0.009	-0.321	0.025	-0.042	-0.072	-0.014	0.329	-0.436	-0.005
0.006	-0.019	-0.079	0.016	-0.029	-0.097	0.029	0.328	-0.426	0.015
0.007	-0.025	0.228	0.008	0.013	-0.085	0.193	0.338	-0.461	0.012
-0.002	-0.026	0.485	0.012	0.041	-0.035	0.243	0.335	-0.46	0
-0.012	-0.049	0.623	0.005	0.017	0.006	0.122	0.321	-0.387	0.009
-0.017	-0.074	0.619	-0.004	-0.018	0.021	0.049	0.326	-0.359	0.018
-0.018	-0.073	0.453	0.002	-0.028	0.013	0.067	0.339	-0.362	0.011
-0.01	-0.06	0.196	0.012	-0.041	-0.016	0.01	0.335	-0.284	0.006
-0.007	-0.042	-0.035	0.015	-0.05	-0.035	-0.053	0.334	-0.21	0.011
-0.012	-0.003	-0.177	0.016	-0.023	-0.042	-0.031	0.34	-0.262	0.004
-0.007	0.043	-0.187	0.017	0.019	-0.066	0.01	0.335	-0.444	-0.021
0.009	0.066	-0.066	0.014	0.05	-0.09	0.079	0.333	-0.608	-0.031
0.008	0.059	0.1	0.004	0.071	-0.077	0.139	0.346	-0.594	-0.025
-0.008	0.056	0.215	-0.003	0.077	-0.051	0.104	0.347	-0.491	-0.035
-0.012	0.079	0.252	-0.009	0.057	-0.047	0.021	0.33	-0.436	-0.048
-0.003	0.087	0.282	-0.029	0.011	-0.046	-0.039	0.33	-0.446	-0.032
0.001	0.059	0.362	-0.042	-0.026	-0.043	-0.04	0.344	-0.422	-0.004
0.004	0.039	0.403	-0.036	-0.016	-0.058	0.043	0.344	-0.354	0.002
0.012	0.041	0.314	-0.034	0.008	-0.061	0.102	0.332	-0.362	-0.002
0.012	0.047	0.158	-0.033	0.001	-0.029	0.045	0.327	-0.419	0.018
0	0.054	0.046	-0.021	-0.033	-0.005	0.022	0.331	-0.471	0.035
-0.003	0.049	0.028	0	-0.056	-0.021	0.088	0.326	-0.484	0.023
0.003	0.026	0.126	0.015	-0.041	-0.042	0.087	0.324	-0.448	0.02
-0.001	0.008	0.264	0.017	-0.005	-0.054	-0.013	0.337	-0.43	0.024
-0.006	0.001	0.331	0.03	0.007	-0.078	-0.067	0.34	-0.423	0.013
-0.005	-0.002	0.338	0.049	-0.008	-0.099	0.007	0.328	-0.368	0.006
-0.003	0	0.297	0.05	-0.023	-0.092	0.081	0.335	-0.271	0.01
0.002	0.006	0.185	0.04	-0.028	-0.076	0.081	0.351	-0.181	0.003
0.008	0.007	0.064	0.035	-0.028	-0.062	0.068	0.349	-0.153	-0.006
0.012	0.008	-0.045	0.033	-0.029	-0.072	0.057	0.341	-0.2	0.002
0.003	0.013	-0.147	0.019	-0.036	-0.097	0.05	0.34	-0.291	0.011
-0.004	0.018	-0.189	0.005	-0.033	-0.078	0.028	0.34	-0.364	0.002
0.001	0.021	-0.166	0.009	-0.017	-0.04	0.008	0.341	-0.335	-0.01
0.002	0.018	-0.133	0.006	-0.002	-0.036	0.027	0.341	-0.331	-0.004
-0.001	0.007	-0.108	-0.006	0.021	-0.039	0.044	0.338	-0.433	0.004
-0.006	0.001	-0.078	-0.005	0.044	-0.024	0.043	0.336	-0.323	-0.003
-0.01	0.005	-0.048	-0.003	0.046	-0.015	0.039	0.332	-0.087	-0.004
0	0.008	-0.042	-0.013	0.037	-0.043	0.029	0.33	-0.169	0.004
0.006	0.008	-0.037	-0.015	0.036	-0.084	0.005	0.334	-0.369	0.005
0.001	0.016	-0.007	-0.005	0.043	-0.081	0.019	0.324	-0.402	-0.002
0.001	0.017	0.016	0.003	0.043	-0.047	0.072	0.311	-0.365	-0.012
-0.003	0.002	0.003	0.007	0.03	-0.036	0.053	0.323	-0.333	-0.016
-0.001	-0.007	-0.024	0.007	0.015	-0.054	0.01	0.337	-0.348	-0.015
0.01	-0.004	-0.018	0.008	-0.01	-0.078	0.038	0.328	-0.389	-0.022
0.01	-0.007	0	0.018	-0.049	-0.079	0.05	0.314	-0.394	-0.015
0.002	-0.011	-0.001	0.021	-0.091	-0.046	0.03	0.32	-0.366	0.01
-0.004	-0.011	0.017	0.011	-0.124	-0.02	0.05	0.336	-0.415	0.014
-0.007	-0.009	0.008	0.009	-0.129	-0.036	0.076	0.332	-0.554	0.006
-0.003	-0.001	-0.111	0.018	-0.103	-0.054	0.04	0.329	-0.556	0.008
-0.001	0.007	-0.248	0.017	-0.053	-0.033	-0.026	0.346	-0.437	0.006
0	0.013	-0.28	0.009	-0.014	-0.013	-0.053	0.354	-0.402	0.001
0.008	0.014	-0.211	0.004	-0.01	-0.03	-0.032	0.348	-0.392	0
0.009	-0.007	-0.081	0.009	-0.018	-0.081	0.005	0.342	-0.354	0.004
-0.004	-0.055	0.06	0.013	-0.01	-0.127	0.031	0.338	-0.38	0.007
-0.008	-0.09	0.139	0.004	0.005	-0.121	0.046	0.339	-0.418	0.002
0.005	-0.069	0.14	-0.002	0.021	-0.084	0.071	0.336	-0.376	0.001
0.008	-0.019	0.132	-0.002	0.041	-0.07	0.103	0.335	-0.38	0.007
-0.002	0.015	0.084	-0.005	0.051	-0.068	0.091	0.339	-0.442	0.001
-0.002	0.034	-0.031	0.003	0.034	-0.026	0.033	0.341	-0.407	-0.011
0.007	0.049	-0.054	0.017	0.005	0.019	0.003	0.336	-0.361	-0.015
0.006	0.068	0.022	0.015	-0.003	-0.006	0.028	0.333	-0.392	-0.007
-0.002	0.091	0.036	0.008	0.015	-0.075	0.064	0.338	-0.42	-0.01
-0.004	0.08	-0.019	0.009	0.044	-0.115	0.06	0.339	-0.462	-0.031
-0.004	0.038	-0.084	0.011	0.055	-0.074	0.05	0.33	-0.518	-0.032
-0.002	0.01	-0.095	0.003	0.033	-0.018	0.056	0.331	-0.485	-0.01
0.005	0.004	-0.011	-0.007	0.008	-0.035	0.049	0.34	-0.403	-0.005
0.008	0.005	0.087	-0.007	-0.005	-0.061	0.037	0.339	-0.439	-0.002
0.003	0.01	0.112	-0.004	-0.024	-0.044	0.012	0.334	-0.545	0.006
0	0.018	0.075	0.006	-0.042	-0.036	0.01	0.337	-0.531	-0.007
0	0.018	0.008	0.028	-0.053	-0.074	0.066	0.333	-0.471	-0.014
0	0.009	-0.067	0.024	-0.059	-0.102	0.062	0.329	-0.499	0
0.004	-0.002	-0.134	-0.004	-0.049	-0.102	-0.002	0.334	-0.525	0.009
0.003	-0.001	-0.161	-0.006	-0.026	-0.12	-0.002	0.336	-0.466	-0.002
-0.001	0.009	-0.111	0.008	-0.01	-0.119	0.034	0.328	-0.396	-0.017
0.001	0.018	-0.009	0.008	0	-0.091	0.039	0.325	-0.41	-0.016
-0.005	0.019	0.084	0.004	0.031	-0.096	0.046	0.327	-0.379	-0.017
-0.014	0.021	0.149	0.01	0.073	-0.056	0.063	0.329	-0.333	-0.04
-0.007	0.016	0.18	0.021	0.074	0.02	0.054	0.332	-0.382	-0.04
0.005	0.002	0.175	0.018	0.02	-0.002	0.098	0.336	-0.16	-0.01
0.004	-0.001	0.154	0.011	-0.023	-0.036	0.158	0.336	0.128	-0.005
-0.008	0.009	0.124	0.018	-0.034	-0.009	0.072	0.33	-0.102	-0.015
-0.015	0.012	0.09	0.027	-0.056	-0.008	-0.023	0.327	-0.447	-0.001
-0.007	-0.006	0.073	0.016	-0.08	-0.034	0.013	0.324	-0.551	0.022
0	-0.02	0.08	-0.001	-0.085	-0.037	0.05	0.324	-0.518	0.027
-0.002	-0.02	0.084	-0.005	-0.075	0.02	0.028	0.33	-0.336	0.019
-0.003	-0.022	0.076	-0.005	-0.039	0.071	0.017	0.335	-0.272	0.022
-0.002	-0.023	0.068	-0.004	0.011	0.029	0.052	0.343	-0.391	0.043
-0.002	-0.018	0.044	0.004	0.046	-0.015	0.061	0.351	-0.398	0.029
-0.006	-0.021	0.005	0.012	0.055	-0.033	0.01	0.345	-0.448	-0.037
-0.007	-0.029	-0.012	0.018	0.03	-0.055	-0.004	0.331	-0.591	-0.078
0	-0.018	-0.02	0.016	-0.006	-0.036	0.036	0.326	-0.425	-0.058
0.003	0.009	-0.059	0.008	-0.033	-0.039	0.059	0.332	-0.167	-0.029
0.001	0.021	-0.117	0.007	-0.067	-0.052	0.071	0.333	-0.274	-0.023
0.001	0.012	-0.176	0.004	-0.106	-0.011	0.072	0.325	-0.427	-0.017
0.001	-0.002	-0.192	-0.014	-0.124	-0.026	0.047	0.321	-0.382	-0.012
-0.001	-0.006	-0.124	-0.023	-0.087	-0.087	0.019	0.326	-0.441	-0.022
0.003	0.005	-0.061	-0.019	-0.004	-0.079	-0.002	0.328	-0.579	-0.028
0.007	0.027	-0.036	-0.027	0.044	-0.043	0.002	0.33	-0.586	-0.023
-0.001	0.042	0.043	-0.036	0.045	-0.038	0.025	0.337	-0.554	-0.011
-0.008	0.037	0.162	-0.019	0.049	-0.051	0.024	0.34	-0.474	0.022
-0.004	0.026	0.219	0.01	0.023	-0.068	0.016	0.337	-0.275	0.042
-0.002	0.02	0.152	0.032	-0.055	-0.09	0.016	0.342	-0.18	0.015
0.001	0.022	0.046	0.038	-0.111	-0.098	0.01	0.345	-0.373	-0.03
0.006	0.026	0.055	0.028	-0.124	-0.082	0.022	0.329	-0.568	-0.039
-0.004	0.023	0.1	0.023	-0.128	-0.08	0.054	0.321	-0.465	0.023
-0.008	0.016	0.081	0.019	-0.11	-0.093	0.071	0.336	-0.338	0.109
0.002	0.011	0.046	0.004	-0.071	-0.076	0.065	0.339	-0.445	0.174
-0.003	0.007	0	0.002	-0.036	-0.05	0.06	0.329	-0.518	0.234
-0.011	0.008	-0.045	0.017	0.021	-0.051	0.045	0.333	-0.367	0.182
0.005	0.019	-0.02	0.024	0.096	-0.066	0.006	0.341	-0.225	-0.034
0.013	0.026	0.07	0.016	0.128	-0.08	-0.013	0.34	-0.242	-0.191
0	0.017	0.156	0	0.105	-0.08	-0.001	0.337	-0.289	-0.158
-0.008	0	0.175	-0.012	0.067	-0.066	-0.01	0.341	-0.318	-0.073
-0.003	-0.019	0.137	-0.016	0.046	-0.06	-0.033	0.351	-0.341	-0.05
0.004	-0.029	0.112	-0.011	0.03	-0.087	-0.005	0.344	-0.373	-0.067
0.002	-0.014	0.107	0.003	-0.008	-0.1	0.041	0.327	-0.434	-0.079
-0.004	-0.011	0.087	0.016	-0.038	-0.056	0.058	0.334	-0.408	-0.1
0.003	-0.04	0.059	0.012	-0.041	-0.035	0.098	0.344	-0.283	-0.128
0.011	-0.054	0.024	0.005	-0.031	-0.07	0.12	0.334	-0.252	-0.112
0.006	-0.056	-0.03	0.011	-0.022	-0.074	0.074	0.33	-0.354	-0.038
0	-0.055	-0.085	0.01	-0.036	-0.036	0.058	0.338	-0.36	0.041
-0.007	-0.017	-0.118	-0.009	-0.055	-0.032	0.074	0.342	-0.228	0.05
-0.008	0.039	-0.124	-0.019	-0.037	-0.057	0.052	0.342	-0.244	-0.014
0.004	0.064	-0.067	-0.013	-0.018	0.001	0.006	0.334	-0.367	-0.051
0.006	0.059	0.036	-0.011	-0.029	0.07	-0.015	0.331	-0.34	-0.04
-0.001	0.033	0.068	-0.021	-0.001	0.009	0.025	0.344	-0.289	-0.048
0.004	-0.006	0.035	-0.027	0.113	-0.049	0.037	0.343	-0.375	-0.032
0.005	-0.032	0.042	-0.007	0.193	-0.023	-0.028	0.335	-0.471	0.065
-0.003	-0.03	0.058	0.028	0.126	-0.022	-0.056	0.339	-0.45	0.139
-0.007	-0.025	0.055	0.051	0.003	-0.043	-0.009	0.331	-0.387	0.098
-0.003	-0.029	-0.007	0.06	-0.056	-0.051	0.029	0.317	-0.376	0.017
0.002	-0.037	-0.262	0.056	-0.056	-0.053	0.056	0.328	-0.43	-0.021
0.007	-0.032	-0.553	0.041	-0.037	-0.047	0.101	0.348	-0.505	-0.051
0.01	0.006	-0.591	0.023	-0.037	-0.047	0.094	0.346	-0.524	-0.09
0.009	0.052	-0.427	0.011	-0.063	-0.054	0.045	0.331	-0.508	-0.064
0.007	0.064	-0.255	0	-0.077	-0.062	0.05	0.326	-0.428	0.035
0.001	0.057	-0.175	-0.01	-0.043	-0.074	0.055	0.332	-0.29	0.075
-0.007	0.047	-0.121	-0.008	0.01	-0.075	0.043	0.335	-0.265	0.02
-0.006	0.037	0.05	-0.007	0.01	-0.051	0.073	0.333	-0.358	0.005
0.003	0.041	0.253	-0.013	-0.033	-0.04	0.099	0.338	-0.431	0.051
-0.001	0.049	0.317	-0.012	-0.072	-0.067	0.095	0.34	-0.453	0.085
-0.012	0.044	0.304	0.016	-0.093	-0.067	0.058	0.33	-0.456	0.135
-0.003	0.04	0.286	0.062	-0.092	-0.034	0.006	0.321	-0.444	0.177
0.006	0.039	0.24	0.074	-0.087	-0.051	0.042	0.33	-0.443	0.125
-0.004	0.032	0.213	0.061	-0.062	-0.08	0.105	0.342	-0.491	0.013
-0.008	0.017	0.207	0.064	-0.001	-0.066	0.061	0.338	-0.515	-0.069
-0.003	-0.009	0.179	0.047	0.054	-0.074	0.015	0.326	-0.457	-0.082
-0.003	-0.026	0.162	0.003	0.054	-0.096	0.045	0.328	-0.375	-0.03
-0.004	-0.003	0.167	-0.01	0.032	-0.072	0.095	0.333	-0.319	0.018
-0.007	0.028	0.177	-0.011	0.077	-0.03	0.108	0.331	-0.313	0.017
-0.009	0.01	0.179	-0.033	0.184	0.008	0.06	0.335	-0.331	0.038
-0.002	-0.018	0.131	-0.043	0.236	0.017	0.01	0.34	-0.332	0.075
0.003	-0.001	0.075	-0.036	0.165	-0.015	-0.011	0.336	-0.348	0.056
0.007	0.045	0.078	-0.035	0.048	-0.029	-0.033	0.331	-0.406	0.019
0.014	0.078	0.083	-0.035	-0.019	-0.033	-0.023	0.337	-0.422	0.015
0.013	0.064	0.051	-0.026	-0.038	-0.051	0.031	0.34	-0.362	-0.005
0.008	0.008	0.017	-0.019	-0.036	-0.044	0.05	0.325	-0.341	-0.057
0.013	-0.028	-0.018	-0.013	-0.024	-0.044	0.052	0.315	-0.376	-0.058
0.014	-0.005	-0.065	-0.003	-0.015	-0.056	0.073	0.325	-0.35	-0.029
0.005	0.02	-0.095	0.003	-0.02	-0.044	0.052	0.331	-0.301	-0.056
0.003	-0.001	-0.085	0.013	-0.033	-0.04	0.032	0.331	-0.378	-0.042
0.006	-0.014	-0.068	0.016	-0.035	-0.047	0.044	0.342	-0.499	0.054
-0.001	0	-0.074	-0.001	-0.039	-0.052	0.036	0.346	-0.501	0.079
-0.009	0.007	-0.067	-0.006	-0.06	-0.056	0.03	0.339	-0.458	0.037
-0.003	0.002	-0.017	0.01	-0.042	-0.038	0.007	0.332	-0.412	0.045
-0.003	-0.007	0.01	0.015	0.035	-0.018	-0.016	0.33	-0.349	0.075
-0.008	-0.016	-0.021	0.008	0.079	-0.024	0.019	0.335	-0.327	0.067
-0.005	-0.017	-0.041	0.005	0.04	-0.04	0.049	0.336	-0.323	0.013
0	-0.021	-0.025	0.003	-0.034	-0.013	0.047	0.328	-0.393	-0.038
-0.002	-0.014	-0.002	-0.003	-0.112	0.026	0.027	0.328	-0.485	-0.042
-0.002	0.011	0.015	-0.012	-0.182	-0.067	0.005	0.337	-0.419	-0.011
-0.001	0.015	0.002	-0.013	-0.214	-0.191	0.013	0.339	-0.399	0.059
-0.005	-0.02	-0.04	0.009	-0.188	-0.139	-0.024	0.338	-0.493	0.154
-0.009	-0.069	-0.07	0.032	-0.093	-0.077	-0.084	0.34	-0.459	0.184
-0.005	-0.114	-0.069	0.026	0.017	-0.129	-0.017	0.336	-0.397	0.06
-0.002	-0.125	-0.052	0.016	0.022	-0.136	0.069	0.334	-0.406	-0.131
-0.001	-0.078	-0.029	0.012	-0.019	-0.079	0.041	0.346	-0.375	-0.187
0.003	-0.003	0.026	-0.001	0.045	-0.068	0.024	0.351	-0.34	-0.177
0.003	0.034	0.126	-0.007	0.083	-0.099	0.07	0.341	-0.31	-0.257
-0.002	0.03	0.19	-0.014	-0.037	-0.096	0.083	0.328	-0.298	-0.288
0	0.037	0.131	-0.047	-0.135	-0.11	0.057	0.322	-0.368	-0.188
-0.001	0.053	0.012	-0.06	-0.101	-0.2	0.041	0.332	-0.446	-0.097
-0.007	0.045	-0.068	-0.019	-0.019	-0.237	0.027	0.339	-0.482	-0.114
0.004	0.028	-0.108	0.032	0.036	-0.166	0.004	0.333	-0.471	-0.188
0.013	0.017	-0.118	0.067	0.04	-0.065	0.022	0.335	-0.344	-0.156
0	0.008	-0.088	0.098	0.028	0.024	0.065	0.336	-0.193	-0.004
-0.008	0.012	-0.031	0.113	0.012	0.052	0.051	0.328	-0.202	0.096
0	0.017	0.022	0.101	-0.019	0.027	0.039	0.331	-0.322	0.085
-0.001	0.019	0.047	0.057	-0.012	0.008	0.087	0.341	-0.417	0.018
-0.008	0.025	0.039	-0.008	0.046	-0.009	0.091	0.337	-0.478	-0.065
-0.001	0.022	0.013	-0.061	0.074	-0.051	0.007	0.33	-0.549	-0.103
0.009	0.02	-0.021	-0.104	0.074	-0.086	-0.026	0.338	-0.648	-0.077
0.001	0.052	-0.042	-0.14	0.094	-0.061	0.033	0.35	-0.716	-0.04
-0.012	0.095	-0.022	-0.115	0.082	0.009	0.055	0.346	-0.65	0.068
-0.007	0.101	0.015	0.004	0.019	0.062	0.032	0.334	-0.464	0.278
0.006	0.076	0.035	0.13	-0.013	0.074	0.046	0.336	-0.324	0.368
-0.001	0.051	0.061	0.171	0.009	0.06	0.081	0.345	-0.331	0.232
-0.01	0.033	0.099	0.195	-0.006	0.044	0.1	0.333	-0.329	0.096
-0.001	0.022	0.117	0.221	-0.064	0.036	0.093	0.32	-0.288	0.153
0.003	0.016	0.119	0.161	-0.057	-0.008	0.052	0.325	-0.322	0.231
-0.003	-0.007	0.103	0.047	0.001	-0.093	0.023	0.323	-0.327	0.055
0	-0.037	0.067	-0.051	0.031	-0.117	0.052	0.312	-0.29	-0.144
0.004	-0.037	0.042	-0.143	0.033	-0.071	0.084	0.314	-0.289	0
0.002	-0.025	0.032	-0.208	0.008	-0.026	0.081	0.317	-0.224	0.2
0.001	-0.021	0.026	-0.205	-0.005	0.021	0.066	0.32	-0.137	0.082
0.005	-0.018	0.028	-0.143	0.015	0.063	0.051	0.337	-0.275	-0.14
0.009	-0.012	0.033	-0.038	0.016	0.086	0.063	0.346	-0.535	-0.206
0.004	-0.005	0.017	0.061	-0.004	0.11	0.09	0.33	-0.559	-0.226
0	-0.007	-0.009	0.099	-0.014	0.111	0.073	0.318	-0.381	-0.228
0.003	-0.014	-0.011	0.098	-0.022	0.076	0.037	0.331	-0.26	-0.092
-0.003	-0.002	-0.007	0.092	-0.054	0.049	0.041	0.344	-0.235	0.044
-0.015	0.008	-0.012	0.08	-0.106	0.062	0.048	0.345	-0.167	0.085
-0.012	-0.001	-0.013	0.05	-0.137	0.095	0.003	0.346	-0.074	0.165
0.002	0.005	-0.008	0.017	-0.15	0.127	-0.036	0.339	-0.123	0.156
0.008	0.018	-0.003	-0.002	-0.16	0.15	-0.014	0.333	-0.309	-0.018
0.003	0.01	0.001	-0.026	-0.165	0.16	0.02	0.338	-0.515	-0.088
-0.005	-0.002	0.031	-0.056	-0.133	0.179	0.026	0.34	-0.62	-0.08
-0.005	-0.002	0.102	-0.055	-0.043	0.196	0.038	0.343	-0.591	-0.149
0.002	-0.001	0.169	-0.035	0.003	0.199	0.07	0.349	-0.537	-0.207
0.005	-0.006	0.2	-0.03	-0.037	0.215	0.036	0.34	-0.485	-0.228
0.005	-0.006	0.223	-0.039	-0.035	0.219	-0.041	0.326	-0.475	-0.173
-0.003	-0.001	0.2	-0.05	0.048	0.203	-0.039	0.325	-0.476	0.05
-0.006	-0.006	0.059	-0.049	0.105	0.221	-0.002	0.331	-0.372	0.358
0.001	-0.01	-0.105	-0.034	0.085	0.246	0.016	0.332	-0.359	0.549
0	0.004	-0.145	-0.018	0.065	0.251	0.028	0.333	-0.481	0.472
-0.002	0.016	-0.094	-0.006	0.097	0.274	0.025	0.344	-0.452	0.153
0.002	0.016	-0.06	0.008	0.127	0.208	0.033	0.348	-0.357	-0.192
0.002	0.017	-0.052	0.028	0.096	0.222	0.016	0.341	-0.399	-0.334
0.001	0.02	-0.033	0.039	0.037	0.442	-0.006	0.335	-0.479	-0.269
0.001	0.022	-0.017	0.042	0.023	-0.178	0.051	0.334	-0.513	-0.151
0	0.027	-0.003	0.05	0.058	-1.66	0.084	0.334	-0.531	-0.002
0.003	0.021	0.021	0.042	0.087	-2.127	0.04	0.334	-0.491	0.142
0.007	0.009	0.026	0.016	0.07	-1.444	0.063	0.337	-0.347	0.14
0.002	0.007	0.003	0.011	0.006	-0.9	0.114	0.343	-0.234	0.037
-0.002	0.013	-0.011	0.018	-0.052	-0.659	0.079	0.347	-0.258	-0.071
0.001	0.012	0	0.015	-0.098	-0.48	0.009	0.345	-0.313	-0.276
-0.004	0.003	0.023	0.015	-0.157	-0.365	-0.031	0.336	-0.327	-0.482
-0.009	0.005	0.046	0.023	-0.181	-0.279	0.005	0.328	-0.357	-0.484
0	0.007	0.07	0.026	-0.191	-0.199	0.07	0.327	-0.414	-0.421
0.003	-0.003	0.071	0.007	-0.194	-0.145	0.067	0.324	-0.416	-0.384
[truncated: 13,591 more rows]
